# Supplementary material for: WHONDRS-GUI: a web application for global survey of surface water metabolites
Source: PeerJ. 2020 Jul 22;8:e9277. doi: 10.7717/peerj.9277 (PMC7382364; doi:10.7717/peerj.9277)
Supplement: Supplemental Information 1 [file peerj-08-9277-s001.zip]

Archive with 179 entries (160 files):
- WHONDRS_S_Kit/.RData
- WHONDRS_S_Kit/.Rprofile
- WHONDRS_S_Kit/app.R
- WHONDRS_S_Kit/data/
- WHONDRS_S_Kit/data/FTICR_Processing/
- WHONDRS_S_Kit/data/FTICR_Processing/WHONDRS_SW_Kits_ICR_Sample_Processing_And_Analysis_23Oct2018.csv
- WHONDRS_S_Kit/data/Geochemistry_Codes/
- WHONDRS_S_Kit/data/Geochemistry_Codes/WHONDRS_USGS_Codes_Geochem_16Oct2018.csv
- WHONDRS_S_Kit/data/Geochemistry_Processing/
- WHONDRS_S_Kit/data/Geochemistry_Processing/WHONDRS_SW_Kits_Geochem_Sample_Processing_And_Analysis_20Nov2018.csv
- WHONDRS_S_Kit/data/helpers.R
- WHONDRS_S_Kit/data/helpers_0102.R
- WHONDRS_S_Kit/data/Methods_Codes/
- WHONDRS_S_Kit/data/Methods_Codes/WHONDRS_USGS_Codes_Geochem_16Oct2018.csv
- WHONDRS_S_Kit/data/README_Files/
- WHONDRS_S_Kit/data/README_Files/20Nov2018_README_WHONDRS-Data-Package.txt
- WHONDRS_S_Kit/data/StudyCode_Filtering/
- WHONDRS_S_Kit/data/StudyCode_Filtering/SampleCodeFiltering_Definitions.csv
- WHONDRS_S_Kit/data/WHONDRS_SW_Kits_FTICR/
- WHONDRS_S_Kit/data/WHONDRS_SW_Kits_FTICR/WHONDRS_SW_Kits_FTICR_Aug2018.csv
- WHONDRS_S_Kit/data/WHONDRS_SW_Kits_Geochem/
- WHONDRS_S_Kit/data/WHONDRS_SW_Kits_Geochem/WHONDRS_SW_Kits_Geochem_20Nov2018.csv
- WHONDRS_S_Kit/data/WHONDRS_SW_Kits_Hydrographs/
- WHONDRS_S_Kit/data/WHONDRS_SW_Kits_Hydrographs/WHONDRS_SW_Kits_Hydrograph_S000001.csv
- WHONDRS_S_Kit/data/WHONDRS_SW_Kits_Hydrographs/WHONDRS_SW_Kits_Hydrograph_S000002.csv
- WHONDRS_S_Kit/data/WHONDRS_SW_Kits_Hydrographs/WHONDRS_SW_Kits_Hydrograph_S000003.csv
- WHONDRS_S_Kit/data/WHONDRS_SW_Kits_Hydrographs/WHONDRS_SW_Kits_Hydrograph_S000004.csv
- WHONDRS_S_Kit/data/WHONDRS_SW_Kits_Hydrographs/WHONDRS_SW_Kits_Hydrograph_S000005.csv
- WHONDRS_S_Kit/data/WHONDRS_SW_Kits_Hydrographs/WHONDRS_SW_Kits_Hydrograph_S000006.csv
- WHONDRS_S_Kit/data/WHONDRS_SW_Kits_Hydrographs/WHONDRS_SW_Kits_Hydrograph_S000007.csv
- WHONDRS_S_Kit/data/WHONDRS_SW_Kits_Hydrographs/WHONDRS_SW_Kits_Hydrograph_S000008.csv
- WHONDRS_S_Kit/data/WHONDRS_SW_Kits_Hydrographs/WHONDRS_SW_Kits_Hydrograph_S000009.csv
- WHONDRS_S_Kit/data/WHONDRS_SW_Kits_Hydrographs/WHONDRS_SW_Kits_Hydrograph_S000010.csv
- WHONDRS_S_Kit/data/WHONDRS_SW_Kits_Hydrographs/WHONDRS_SW_Kits_Hydrograph_S000012.csv
- WHONDRS_S_Kit/data/WHONDRS_SW_Kits_Hydrographs/WHONDRS_SW_Kits_Hydrograph_S000014.csv
- WHONDRS_S_Kit/data/WHONDRS_SW_Kits_Hydrographs/WHONDRS_SW_Kits_Hydrograph_S000022.csv
- WHONDRS_S_Kit/data/WHONDRS_SW_Kits_Hydrographs/WHONDRS_SW_Kits_Hydrograph_S000023.csv
- WHONDRS_S_Kit/data/WHONDRS_SW_Kits_Hydrographs/WHONDRS_SW_Kits_Hydrograph_S000026.csv
- WHONDRS_S_Kit/data/WHONDRS_SW_Kits_Hydrographs/WHONDRS_SW_Kits_Hydrograph_S000030.csv
- WHONDRS_S_Kit/data/WHONDRS_SW_Kits_Hydrographs/WHONDRS_SW_Kits_Hydrograph_S000035.csv
- WHONDRS_S_Kit/data/WHONDRS_SW_Kits_Hydrographs/WHONDRS_SW_Kits_Hydrograph_S000036.csv
- WHONDRS_S_Kit/data/WHONDRS_SW_Kits_Hydrographs/WHONDRS_SW_Kits_Hydrograph_S000044.csv
- WHONDRS_S_Kit/data/WHONDRS_SW_Kits_Hydrographs/WHONDRS_SW_Kits_Hydrograph_S000045.csv
- WHONDRS_S_Kit/data/WHONDRS_SW_Kits_Hydrographs/WHONDRS_SW_Kits_Hydrograph_S000051.csv
- WHONDRS_S_Kit/data/WHONDRS_SW_Kits_Hydrographs/WHONDRS_SW_Kits_Hydrograph_S000052.csv
- WHONDRS_S_Kit/data/WHONDRS_SW_Kits_Hydrographs/WHONDRS_SW_Kits_Hydrograph_S000054.csv
- WHONDRS_S_Kit/data/WHONDRS_SW_Kits_Hydrographs/WHONDRS_SW_Kits_Hydrograph_S000055.csv
- WHONDRS_S_Kit/data/WHONDRS_SW_Kits_Hydrographs/WHONDRS_SW_Kits_Hydrograph_S000056.csv
- WHONDRS_S_Kit/data/WHONDRS_SW_Kits_Hydrographs/WHONDRS_SW_Kits_Hydrograph_S000059.csv
- WHONDRS_S_Kit/data/WHONDRS_SW_Kits_Hydrographs/WHONDRS_SW_Kits_Hydrograph_S000060.csv
- WHONDRS_S_Kit/data/WHONDRS_SW_Kits_Hydrographs/WHONDRS_SW_Kits_Hydrograph_S000061.csv
- WHONDRS_S_Kit/data/WHONDRS_SW_Kits_Hydrographs/WHONDRS_SW_Kits_Hydrograph_S000062.csv
- WHONDRS_S_Kit/data/WHONDRS_SW_Kits_Hydrographs/WHONDRS_SW_Kits_Hydrograph_S000063.csv
- WHONDRS_S_Kit/data/WHONDRS_SW_Kits_Hydrographs/WHONDRS_SW_Kits_Hydrograph_S000073.csv
- WHONDRS_S_Kit/data/WHONDRS_SW_Kits_Hydrographs/WHONDRS_SW_Kits_Hydrograph_S000123.csv
- WHONDRS_S_Kit/data/WHONDRS_SW_Kits_Hydrographs/WHONDRS_SW_Kits_Hydrograph_S000125.csv
- WHONDRS_S_Kit/data/WHONDRS_SW_Kits_Hydrographs/WHONDRS_SW_Kits_Hydrograph_S000127.csv
- WHONDRS_S_Kit/data/WHONDRS_SW_Kits_Hydrographs/WHONDRS_SW_Kits_Hydrograph_S000129.csv
- WHONDRS_S_Kit/data/WHONDRS_SW_Kits_Hydrographs/WHONDRS_SW_Kits_Hydrograph_S000130.csv
- WHONDRS_S_Kit/data/WHONDRS_SW_Kits_Hydrographs/WHONDRS_SW_Kits_Hydrograph_S000134.csv
- WHONDRS_S_Kit/data/WHONDRS_SW_Kits_Hydrographs/WHONDRS_SW_Kits_Hydrograph_S000142.csv
- WHONDRS_S_Kit/data/WHONDRS_SW_Kits_Metadata_24Jan2019.csv
- WHONDRS_S_Kit/data/WHONDRS_SW_Kits_Site_Photographs/
- WHONDRS_S_Kit/index.htm
- WHONDRS_S_Kit/manifest.json
- WHONDRS_S_Kit/packrat/
- WHONDRS_S_Kit/packrat/desc/
- WHONDRS_S_Kit/packrat/desc/askpass
- WHONDRS_S_Kit/packrat/desc/assertthat
- WHONDRS_S_Kit/packrat/desc/base64enc
- WHONDRS_S_Kit/packrat/desc/BH
- WHONDRS_S_Kit/packrat/desc/bindr
- WHONDRS_S_Kit/packrat/desc/bindrcpp
- WHONDRS_S_Kit/packrat/desc/bitops
- WHONDRS_S_Kit/packrat/desc/brew
- WHONDRS_S_Kit/packrat/desc/callr
- WHONDRS_S_Kit/packrat/desc/class
- WHONDRS_S_Kit/packrat/desc/classInt
- WHONDRS_S_Kit/packrat/desc/cli
- WHONDRS_S_Kit/packrat/desc/colorspace
- WHONDRS_S_Kit/packrat/desc/crayon
- WHONDRS_S_Kit/packrat/desc/crosstalk
- WHONDRS_S_Kit/packrat/desc/curl
- WHONDRS_S_Kit/packrat/desc/DBI
- WHONDRS_S_Kit/packrat/desc/digest
- WHONDRS_S_Kit/packrat/desc/dplyr
- WHONDRS_S_Kit/packrat/desc/e1071
- WHONDRS_S_Kit/packrat/desc/fansi
- WHONDRS_S_Kit/packrat/desc/gdtools
- WHONDRS_S_Kit/packrat/desc/ggmap
- WHONDRS_S_Kit/packrat/desc/ggplot2
- WHONDRS_S_Kit/packrat/desc/glue
- WHONDRS_S_Kit/packrat/desc/gridExtra
- WHONDRS_S_Kit/packrat/desc/gtable
- WHONDRS_S_Kit/packrat/desc/htmltools
- WHONDRS_S_Kit/packrat/desc/htmlwidgets
- WHONDRS_S_Kit/packrat/desc/httpuv
- WHONDRS_S_Kit/packrat/desc/httr
- WHONDRS_S_Kit/packrat/desc/jpeg
- WHONDRS_S_Kit/packrat/desc/jsonlite
- WHONDRS_S_Kit/packrat/desc/labeling
- WHONDRS_S_Kit/packrat/desc/later
- WHONDRS_S_Kit/packrat/desc/lattice
- WHONDRS_S_Kit/packrat/desc/lazyeval
- WHONDRS_S_Kit/packrat/desc/leaflet
- WHONDRS_S_Kit/packrat/desc/leaflet.extras
- WHONDRS_S_Kit/packrat/desc/lubridate
- WHONDRS_S_Kit/packrat/desc/magrittr
- WHONDRS_S_Kit/packrat/desc/mapview
- WHONDRS_S_Kit/packrat/desc/markdown
- WHONDRS_S_Kit/packrat/desc/MASS
- WHONDRS_S_Kit/packrat/desc/Matrix
- WHONDRS_S_Kit/packrat/desc/mgcv
- WHONDRS_S_Kit/packrat/desc/mime
- WHONDRS_S_Kit/packrat/desc/munsell
- WHONDRS_S_Kit/packrat/desc/nlme
- WHONDRS_S_Kit/packrat/desc/openssl
- WHONDRS_S_Kit/packrat/desc/openxlsx
- WHONDRS_S_Kit/packrat/desc/pillar
- WHONDRS_S_Kit/packrat/desc/pkgconfig
- WHONDRS_S_Kit/packrat/desc/plogr
- WHONDRS_S_Kit/packrat/desc/plyr
- WHONDRS_S_Kit/packrat/desc/png
- WHONDRS_S_Kit/packrat/desc/processx
- WHONDRS_S_Kit/packrat/desc/promises
- WHONDRS_S_Kit/packrat/desc/ps
- WHONDRS_S_Kit/packrat/desc/purrr
- WHONDRS_S_Kit/packrat/desc/R6
- WHONDRS_S_Kit/packrat/desc/raster
- WHONDRS_S_Kit/packrat/desc/RColorBrewer
- WHONDRS_S_Kit/packrat/desc/Rcpp
- WHONDRS_S_Kit/packrat/desc/reshape2
- WHONDRS_S_Kit/packrat/desc/RgoogleMaps
- WHONDRS_S_Kit/packrat/desc/rjson
- WHONDRS_S_Kit/packrat/desc/rlang
- WHONDRS_S_Kit/packrat/desc/satellite
- WHONDRS_S_Kit/packrat/desc/scales
- WHONDRS_S_Kit/packrat/desc/sf
- WHONDRS_S_Kit/packrat/desc/shiny
- WHONDRS_S_Kit/packrat/desc/shinydashboard
- WHONDRS_S_Kit/packrat/desc/shinyWidgets
- WHONDRS_S_Kit/packrat/desc/sourcetools
- WHONDRS_S_Kit/packrat/desc/sp
- WHONDRS_S_Kit/packrat/desc/stringi
- WHONDRS_S_Kit/packrat/desc/stringr
- WHONDRS_S_Kit/packrat/desc/svglite
- WHONDRS_S_Kit/packrat/desc/sys
- WHONDRS_S_Kit/packrat/desc/tibble
- WHONDRS_S_Kit/packrat/desc/tidyr
- WHONDRS_S_Kit/packrat/desc/tidyselect
- WHONDRS_S_Kit/packrat/desc/units
- WHONDRS_S_Kit/packrat/desc/utf8
- WHONDRS_S_Kit/packrat/desc/uuid
- WHONDRS_S_Kit/packrat/desc/viridis
- WHONDRS_S_Kit/packrat/desc/viridisLite
- WHONDRS_S_Kit/packrat/desc/webshot
- WHONDRS_S_Kit/packrat/desc/withr
- WHONDRS_S_Kit/packrat/desc/xtable
- WHONDRS_S_Kit/packrat/desc/yaml
- WHONDRS_S_Kit/packrat/desc/zip
- WHONDRS_S_Kit/packrat/desc/zoo
- WHONDRS_S_Kit/packrat/packrat.lock
- WHONDRS_S_Kit/README
- WHONDRS_S_Kit/rsconnect/
- WHONDRS_S_Kit/rsconnect/shinyapps.io/
- WHONDRS_S_Kit/rsconnect/shinyapps.io/xmlin/
- WHONDRS_S_Kit/rsconnect/shinyapps.io/xmlin/whondrs.dcf
- WHONDRS_S_Kit/w/
- WHONDRS_S_Kit/w/app.R
- WHONDRS_S_Kit/wh/
- WHONDRS_S_Kit/wh/app.R
- WHONDRS_S_Kit/www/
- WHONDRS_S_Kit/www/app.css
- WHONDRS_S_Kit/www/bg.png
- WHONDRS_S_Kit/www/emsl.png
- WHONDRS_S_Kit/www/ess.png
- WHONDRS_S_Kit/www/header.png
- WHONDRS_S_Kit/www/whondrs.jpg
- WHONDRS_S_Kit/www/whondrs.png
