# Supplementary material for: WHONDRS-GUI: a web application for global survey of surface water metabolites
Source: PeerJ. 2020 Jul 22;8:e9277. doi: 10.7717/peerj.9277 (PMC7382364; doi:10.7717/peerj.9277)
Supplement: Supplemental Information 1 [file peerj-08-9277-s001.zip › WHONDRS_S_Kit/app.R]

## app.R ##
###########################################################################################
# Shiny App to Query WHONDRS_SW_Kits Data
# By X.Lin; H.Ren
###########################################################################################

# Load packages ----
libs <- c('shiny','shinydashboard','shinyWidgets','lubridate','leaflet','leaflet.extras',
          'sp','mapview','htmlwidgets','ggmap','dplyr','openxlsx','zoo','plogr')
for(il in 1:length(libs)){
  if (!is.element(libs[il], installed.packages()[,1])){
    install.packages(libs[il], dep = TRUE)}
}

library(shiny)
library(shinydashboard)
library(shinyWidgets)
library(lubridate)
library(leaflet)
library(leaflet.extras)
library(sp)
library(mapview)
library(htmlwidgets)
library(ggmap)
library(dplyr)
library(openxlsx)
library(zoo)
library(plogr)
# Source helper functions -----
source("./data/helpers_0102.R")

# Load data ----

###########################################################################################
#Metadata
Metadata<-read.csv(list.files(path=file.path('./data'),pattern=c('Metadata'),full.names=TRUE), header=TRUE)
#remove rows where siteID is na
Metadata<-Metadata[order(Metadata$Sample.ID),]
colnames(Metadata)[colnames(Metadata) == 'Latitude.decimal.degrees.'] <- 'Latitude'
colnames(Metadata)[colnames(Metadata) == 'Longitude.decimal.degrees'] <- 'Longitude'
Metadata<-Metadata[!Metadata$Latitude=='Not_Provided'|!Metadata$Longitude=='Not_Provided',];
Metadata$Latitude<-as.numeric(as.character(Metadata$Latitude))
Metadata$Longitude<-as.numeric(as.character(Metadata$Longitude))
Metadata$LocationID <- paste(as.character(Metadata$Sample.ID), "_2Layer", sep="")
coordinates <- SpatialPointsDataFrame(Metadata[,c('Longitude', 'Latitude')] , Metadata)
Meta_fnames<- list.files(path=file.path('./data'),pattern=c('Metadata'))
# kit IDs that have available Metadata
Meta_kitID<-as.character(Metadata$Sample.ID)
#names(Metadata)<- sub('\\..*', '',list.files(path=file.path('./data'),pattern=c('Metadata')))
###########################################################################################
#FTICR
FTICR<-read.csv(list.files(path=file.path('./data/WHONDRS_SW_Kits_FTICR'),full.names=TRUE), header=TRUE)
FTICR_fnames<- list.files(path=file.path('./data/WHONDRS_SW_Kits_FTICR'))
## FTICR Processing
FTICR_Pro<-read.csv(list.files(path=file.path('./data/FTICR_Processing'),full.names=TRUE), header=TRUE)
FP_fnames<- list.files(path=file.path('./data/FTICR_Processing'))

##kit IDs that have available FTICR data
FTICR_kitID<-unique(gsub("\\..*","",grep('S0',colnames(FTICR),ignore.case = TRUE,value = TRUE)))


###########################################################################################
# Geochemistry
Geochem<-read.csv(list.files(path=file.path('./data/WHONDRS_SW_Kits_Geochem'),full.names=TRUE), header=TRUE)
colnames(Geochem) <- gsub("^X", "",  colnames(Geochem))
Geochem_fnames<- list.files(path=file.path('./data/WHONDRS_SW_Kits_Geochem'))
# Geochem Processing
Geochem_Pro<-read.csv(list.files(path=file.path('./data/Geochemistry_Processing'),full.names=TRUE), header=TRUE)
colnames(Geochem_Pro) <- gsub("^X", "",  colnames(Geochem_Pro))
GP_fnames<- list.files(path=file.path('./data/Geochemistry_Processing'))
# kit IDs that have available Geochem data
Geochem_kitID<-as.character(Geochem$Sample_ID)

###########################################################################################
#Hydrograph for displaying
Hydrograph<- lapply(list.files(path=file.path('./data/WHONDRS_SW_Kits_Hydrographs'),full.names=TRUE),function(i){read.csv(i, header=TRUE, skip=2)})
# commene lines with accessed date and online soucce
Lines<- lapply(list.files(path=file.path('./data/WHONDRS_SW_Kits_Hydrographs'),full.names=TRUE),function(i){readLines(i,n = 2)})

names(Hydrograph)<-list.files(path=file.path('./data/WHONDRS_SW_Kits_Hydrographs'))
names(Lines)<-gsub("\\..*","",sub(".*_", "", names(Hydrograph)))
#kit IDs that have available Hydrograph data
Hydro_kitID<-names(Lines)

## kit IDs that have available data of all data types
kit_ID<-Reduce(intersect, list(Meta_kitID,FTICR_kitID,Geochem_kitID,Hydro_kitID))

lat_lon=Metadata[Metadata$Sample.ID%in%kit_ID,][,c('Latitude','Longitude')]
lat_lon=lat_lon[order(lat_lon$Latitude),]
###########################################################################################
# Photos
img.names<- list.files(path=file.path('./data/WHONDRS_SW_Kits_Site_Photographs'))
img.path<-list.files(path=file.path('./data/WHONDRS_SW_Kits_Site_Photographs'),full.names=TRUE)

###########################################################################################
# UI
# Define UI for dataset viewer app ----
###########################################################################################

ui <- dashboardPage(skin='blue',
                    dashboardHeader(
                      tags$li(
                        class = "dropdown",
                        tags$style(
                          ".main-header {max-height: 175px}"),
                        tags$style(
                          ".main-header .logo {height: 175px;
                          padding: 0px 0px;}"
                        ),
                        tags$style(
                          " .main-sidebar {position: absolute;
                          }",
                          ".left-side, .main-sidebar {
                          font-size: 25px;
                          padding-top: 175px;
                          }",
                          ".leaflet-popup-content-wrapper {
                          font-size: 18px;
                          }
                          "
                        )
                        ),
                      titleWidth = "100%",
                      title = HTML(
                          '<span display:inline-block;>
                            <a href="https://whondrs.pnnl.gov"><img class="logo" src="header.png" height="175" width="100%">
                            #<img class="manImg" src = "whondrs.jpg" align = "left" height = "175px" width = "100%"></img>
                          </span>'
                        )
                      ),
  ## Sidebar content
  dashboardSidebar(width = 300,
    sidebarMenu(id = "tabs",
                menuItem("Home", tabName = "Home", icon = icon("home")),
                menuItem("Metadata", tabName = "Metadata", icon = icon("th")),
                #menuSubItem("Map", tabName = "map"),
                #menuSubItem("Data Table", tabName = "meta_table")),
                menuItem("FTICR", tabName = "FTICR", icon = icon("th")),
                menuItem("Geochemistry", tabName = "Geo", icon = icon("th")),
                menuItem("Hydrograph", tabName = "Hydro", icon = icon("th")),
                menuItem("Photo", tabName = "Photo", icon = icon("images")),
                #menuItem("Microbiology", tabName = "Micro", icon = icon("th")),
                menuItem("Save Data", tabName = "Save", icon = icon("download")),
                menuItem("Help", tabName = "Help", icon = icon("question")),
                menuItem("Issue Report", tabName = "Report", icon =icon("cog", lib = "glyphicon")) # From glyphicon library

    )
  ),
  dashboardBody(
    ### Metadata/FTICR/Geochemistry
    tags$head(tags$style(HTML('.info-box {min-height: 50px;min-width: 100px;} .info-box-icon {height: 50px; line-height: 50px;}
                              .info-box-content {padding-top: 5px; padding-bottom: 0px;}'))),
    tags$script(HTML("
        var openTab = function(tabName){
                     $('a', $('.sidebar')).each(function() {
                     if(this.getAttribute('data-value') == tabName) {
                     this.click()
                     };
                     });
                     }
                     ")),
    conditionalPanel(
      condition = "input.tabs =='Metadata'|| input.tabs == 'FTICR' || input.tabs == 'Geo'",
      h2(strong('Query data by :')),
      h3(radioButtons(inputId='select', label='',
                   choices=c('Latitude/Longtitude'=1,'Bounding Box'=2,'Site ID'=3, 'All Site IDs'=4),selected = 1,inline = TRUE)),
      conditionalPanel(
        condition = "input.select=='1'",
        #h5("Query data by Lat/Long"),
        column(width = 12, fixedRow( # Width = sum of component columns 
          column(4,div(style="display: inline-block;vertical-align:top; width: 200px;",
                       selectInput("Lat_Lon",h3("Lat/Lon"),
                                   as.character(paste0('[',lat_lon$Latitude,',',lat_lon$Longitude,']'))))),
         
          column(6,div(style="display: inline-block;vertical-align:top; width: 450px;",
                       sliderInput("dist", h3("Distance(miles)"),min = 0, max = 3000, value = 30)))
         )
        )
      ),
      conditionalPanel(
        condition = "input.select=='3'",
        #h5("Query data by Site ID"),
        selectInput("SiteID",h4("Query data by Site ID"),
                    as.character(kit_ID), multiple = TRUE)
      ),
      conditionalPanel(
        condition = "input.select=='4'",
        h4("All Kit IDs are selected"))
    ),
    ## Hydrograph
    conditionalPanel(
      condition = "input.tabs =='Hydro' ",
      h2(strong('Query data by :')),
      column(width = 12, fixedRow( # Width = sum of component columns 
        column(4,div(style="display: inline-block;vertical-align:top; width: 150px;",
                     selectInput("SiteID2",h3("Site ID"),as.character(kit_ID), multiple = FALSE,selected = 'S000009'))),
        column(6,div(style="display: inline-block;vertical-align:top; width: 450px;",
                     sliderInput("time", h3("Time range (days)"),min = 1, max = 365, value = 30)))

       ))

    ),
    ## Photo
    conditionalPanel(
      condition = "input.tabs =='Photo' ",
      h2(strong('Select data by :')),
      selectInput("SiteID3",h3("Site ID"),
                  as.character(kit_ID), multiple = FALSE)
  
    ),
    ## Save data
    # Button
    conditionalPanel(
      condition = "input.tabs =='Save' ",
      h2(strong('Save Data:')),
      actionButton("Submit", h3("Save "))
    ),
    tabItems(
      # introduction
      tabItem(tabName = "Home",
              column(12, offset=0, align="center" ,
                     # Set the style of this page
                     style="
                     background-image: url(bg.png);
                     opacity: 0.5;
                     background-color: white;
                     margin-top: -20px;
                     width: 100%;
                     height:100%;
                     ",
                     # And write the welcome message
                     br(""),br(""),
                     #helpText(strong('Welcome !' , style="color:black ; font-family: 'times'; font-size:40pt ; font-type:bold" ) ) ,
                     fluidRow(align="center",
                              style="opacity:0.9; background-color: white ;margin-top: 0px; width: 90%;",
                              column(8,offset=2,
                                     br(),
                                     helpText( strong('Welcome !' , style="color:black ; font-family: 'times'; font-size:40pt ; font-type:bold" ))
                              )),
                     fluidRow(align="justify",
                              style="opacity:0.9; color:black ;background-color: white ;margin-top: 0px; width: 90%;font-size:20pt",
                              column(8.5,offset=1.5,
                                     br(),
                                     'The WHONDRS Graphical User Interface(GUI) was created using R shiny package for', a("WHONDRS",href="https://whondrs.pnnl.gov/", target="_blank"),'Surface Water Metabolite Biogeography Data Package.
                                     It displays metadata, FTICR data, geochemistry data, hydrograph data, field site photographs, and microbiology data with a query function.',
                                     br(),br(),
                                     # 'The query can be done by inputting lat/long to create a bounding box or by inputting specific Kit IDs. Multiple Kit IDs are accepted.
                                     # The size of the bounding box can be changed using a sliding bar.',
                                     # br(),br(),
                                     '*The GUI will only display Kit IDs (sampleID) that have all data types available at this time.',
                                     br(), br(),
                                     infoBoxOutput("message"),
                                     br(""),br(""),br("")
                              ))
                     
                     #helpText(strong(p('A user friendly web app to query data' , style="color:black ; font-family: 'times'; font-size:18pt"))) ,
                     #br("")
                     # widget to open help message files:
                     #actionButton("Start", strong(p('Get started' , style="color:blue ; font-family: 'times'; font-size:30pt"))),
                     #fileInput("file1", strong(p('Get started' , style="color:blue ; font-family: 'times'; font-size:18pt")) , multiple = TRUE, accept=NULL)
                     #br(""),br(""),br("")
              #img(src="bg.png", align = 'left'),
      )
      ),
      # First tab content
      tabItem(tabName = "Metadata",
              h2("Metadata"),
              h4(helpText("This section demonstrates metadata by Lat/Lon or by Site ID. ")),
              tabBox(#title = "Metadata Display", 
                     width = 12,
                     tabPanel(title = h3(tagList(shiny::icon("map-marked"), "Map")),
                              #helpText("Location of site IDs"),
                              leafletOutput('map')
                     ), # tabPanel1
                     tabPanel(title = h3(tagList(shiny::icon("table"), "Metadata")),
                              helpText("Data table for Metadata"),
                              #dataTableOutput("Meta_table") #DT::dataTableOutput("anomalyTable")
                              #tableOutput("Meta_table")
                              div(style = 'overflow-x: scroll', tableOutput('Meta_table'))
                     ) # tabPanel2
              ) #tabBox
              
      ),
      
      # other tab contents
      tabItem(tabName = "FTICR",
              h2("FTICR"),
              h4(textOutput('Info')),
              h4('Questions? Contact:',
                 a('whondrs@pnnl.gov',href='mailto:whondrs@pnnl.gov')),
              #dataTableOutput("FTICR_table")
              div(style = 'overflow-x: scroll', dataTableOutput('FTICR_table'))
              ),
      tabItem(tabName = "Geo",
              h2("Geochemitry"),
              #dataTableOutput("Geo_table")
              div(style = 'overflow-x: scroll', dataTableOutput('Geo_table'))
              ),
      tabItem(tabName = "Hydro",
              h2("Hydrograph"),
              h4(helpText("This section demonstrates Hydrograph by Site ID only. ")),
              tabBox(#title = "Hydrograph Display", 
                     width = 12,
                     tabPanel(title = h3(tagList(shiny::icon("chart-line"), "Hydro_plot")),
                              #helpText("Location of site IDs"),
                              plotOutput('timeseries')
                     ), # tabPanel1
                     tabPanel(title = h3(tagList(shiny::icon("table"), "Hydro-data")),
                              h4(helpText("Data table for Hydrograph")),
                              #dataTableOutput("Meta_table") #DT::dataTableOutput("anomalyTable")
                              #dataTableOutput("Hydro_table")
                              div(style = 'overflow-x: scroll', dataTableOutput('Hydro_table'))
                              
                              ) # tabPanel2
                      ) #tabBox
              ),
      tabItem(tabName = "Photo",
              h2("Photo"),
              h4(helpText("This section displays Photo by Site ID only. ")),
              fluidRow(style="opacity:0.9; background-color: white ;margin-top: 3px; width: 100%;",
                       column(12,
                              fluidRow(
                                column(6,
                                       h5("1.upstream"),
                                       imageOutput("up"),
                                       br(),br()),
                                column(6,
                                       h5("2.downstream"),
                                       imageOutput("down"),
                                       br(),br()
                       )
                    )
                )
              ),
              fluidRow(style="opacity:0.9; background-color: white ;margin-top: 3px; width: 100%;",
                       column(12,
                              fluidRow(
                                column(6,
                                       h5("3.sediment"),
                                       imageOutput("sed"),
                                       br(),br()),
                                column(6,
                                       h5("4.across"),
                                       imageOutput("across"),
                                       br(),br()
                       )
                   )
                )
              )
              # tabsetPanel(
              #   #tabPanel("upstream", uiOutput("up")),
              #   tabPanel("upstream", imageOutput("up")),
              #   tabPanel("downstream", imageOutput("down")),
              #   tabPanel("sediment", imageOutput("sed")),
              #   tabPanel("across", imageOutput("across"))
              # )
              ),
      tabItem(tabName = "Micro",
              h2("Microbiology"),
              #dataTableOutput("Micro_table")
              div(style = 'overflow-x: scroll', dataTableOutput('Micro_table'))
              ),
 	tabItem(tabName = "Report",
 	        fluidRow(align="center",
 	                 style="opacity:0.9; background-color: white ;margin-top: 0px; width: 100%;",
                   column(8,offset=2,
                          br(),
                          helpText( strong('- Issue Report-' , style="color:black ; font-family: 'times'; font-size:20pt ; font-type:bold" ))
                          )),
 	        fluidRow(align="justify",
 	                 style="opacity:0.9; background-color: white ;margin-top: 0px; width: 100%;font-size:15pt",
 	                 column(8,offset=2,
 	                        br(),
 	                        'If any issue is identified during running WHONDRS-GUI, please use' , a("Bug Report form",href="https://forms.gle/BZ5BunZbWrJAJE4r5", target="_blank"),'to record it.',
 	                        br(),br(),br()
 	                        ))

		  ),# end report tab
      tabItem(tabName = "Help",         
              # ==== Files included
              fluidRow(align="center",
                       style="opacity:0.9; background-color: white ;margin-top: 0px; width: 100%;",
                       column(8,offset=2,
                              br(),
                              helpText( strong('- Introduction -' , style="color:black ; font-family: 'times'; font-size:20pt ; font-type:bold" ))
                       )),
              fluidRow(align="justify",
                       style="opacity:0.9; background-color: white ;margin-top: 0px; width: 100%;font-size:15pt",
                       column(8,offset=2,
                              br(),
                              'WHONDRS-GUI is a Shiny-based Web application for ' , a("WHONDRS",href="https://whondrs.pnnl.gov/", target="_blank"),'data package.',
                              'It can run on any modern Web browser without any programming or operational system requirements.',
                              'WHONDRS-GUI has the function for searching, compiling, integrating and exporting for different data types that can be friendly used in the community.',
                              br(),br(),
                              'The app is hosted on the website:',a(" https://xmlin.shinyapps.io/whondrs/",href="https://xmlin.shinyapps.io/whondrs/", target="_blank"),
                              br(),
                              'Data package and Code can be downloaded on ',a("ESS-DIVE",href="https://data.ess-dive.lbl.gov/view/ess-dive-d174c363176aaa2-20181206T170812136829", target="_blank"),
                              br(),br()
                       )),
              
              fluidRow(align="center",
                       style="opacity:0.9; background-color: white ;margin-top: 0px; width: 100%;",
                       column(8,offset=2,
                              br(),
                              helpText( strong('- Input files -' , style="color:black ; font-family: 'times'; font-size:20pt ; font-type:bold" ))
                       )),
              fluidRow(align="justify",
                       style="opacity:0.9; background-color: white ;margin-top: 0px; width: 100%;font-size:15pt",
                       column(8,offset=2,
                              br(),
                              '* The data package contains the following data folders/files:',br(),
                              'WHONDRS_SW_Kits_FTICR;FTICR_Processing;',br(),
                              'WHONDRS_SW_Kits_Geochem;Geochemistry_Codes;Geochemistry_Processing;',br(),
                              'WHONDRS_SW_Kits_Hydrographs;',br(),
                              'WHONDRS_SW_Kits_Site_Photographs;',br(),
                              'WHONDRS_SW_Kits_Metadata_20Nov2018.csv;',br(),
                              'helpers.R;',br(),
                              '* app.R (R codes for running the GUI created using the shiny package)',
                              br(),br()
                       )),

              # ==== Use the app locally
              fluidRow(align="center",
                       style="opacity: 0.9;background-color:white; margin-top: 0px;width: 100%;",
                       column(8,offset=2,
                              # Set the style of this page
                              br(),
                              helpText(strong('- Launch/Install the Application Locally -' , style="color:black ; font-family: 'times'; font-size:20pt ; font-type:bold" ) )
                       )),
              fluidRow(align="justify",
                       style="opacity:0.9; background-color: white ;margin-top: 0px; width: 100%;font-size:15pt",
                       column(8,offset=2,
                              br(),
                              'To run the GUI locally, you need to install R software or R studio, make sure you install the latest version',br(),
                              '-',a("Install R",href="https://www.r-project.org/", target="_blank"),'on your computer',br(),
                              '-',a("Install R studio",href="https://www.rstudio.com/products/rstudio/download/", target="_blank"),'on your computer',br(),
                              'After R or R studio is installed, ',br(),
                              '1. Set up the WHONDRS data package folder as the working directory in R/Rstudio',br(),
                              '2. Type the following comments:',br(),
                              code("source('./app.R')"),br(),
                              code("runApp(launch.browser = T)"),br(),
                              'The GUI window should automatically show in a web browser.',
                              br(),br()
                       )
              ),
                # ==== Contact
                fluidRow(align="center",
                         style="opacity: 0.9;background-color:white; margin-top: 0px;width: 100%;",
                         column(8,offset=2,
                                # Set the style of this page
                                br(),
                                helpText(strong('- Contact -' , style="color:black ; font-family: 'times'; font-size:20pt ; font-type:bold" ) ) 
                         )),
                fluidRow( align="center",
                          style="opacity: 0.9;background-color:white; margin-top: 0px;width: 100%;font-size:12pt",
                          column(8,offset=2,
                                 br(),
                                 helpText("https://whondrs.pnl.gov"),
                                 helpText("whondrs@pnnl.gov"),
                                 br()
                          )
                )
                
        ) # close TapItem
      
    )
  )
)

###########################################################################################
# Server
# Define server logic to summarize and view selected dataset ----
###########################################################################################
server <- function(input, output,session) {
  output$message <- renderInfoBox({
    infoBox(#'Get started',
            a(strong('Get started' , style="color:white ; font-family: 'times'; font-size:20pt"), 
              onclick = "openTab('Help')", href="#"),
            icon = icon("hand-point-right"), color = "blue",width = 6, fill = TRUE
    )
  })
  # suppress warnings  
  storeWarn<- getOption("warn")
  options(warn = -1) 
  # message(paste0("Logged in at ", Sys.time()))
  ## Map displayed in MetaDATA Tabs
  #data_of_click <- reactiveValues(clickedMarker = list())
  data <- reactiveValues(clickedMarker = list(), M_data=list())
  output$map <- renderLeaflet({
    M_data<-Metadata[Metadata$Sample.ID %in% kit_ID,]
    if (input$select == 1) {
      box<-bounding_box(as.numeric(gsub("[^0-9\\.-]", "",unlist(strsplit(input$Lat_Lon, ",")))[1]),
                        as.numeric(gsub("[^0-9\\.-]", "",unlist(strsplit(input$Lat_Lon, ",")))[2]),
                        dist=input$dist,in.miles = TRUE)
      M_data<-M_data[M_data$Latitude>box[2]&M_data$Latitude<box[4]&M_data$Longitude>box[1]&M_data$Longitude<box[3],]
      leaflet() %>%  #addProviderTiles("Esri.WorldImagery", group = "ESRI World Imagery") %>%
        addTiles() %>%
        addMarkers(M_data$Longitude, M_data$Latitude, 
                   popup = paste('Site ID:','<b>',M_data$Sample.ID,"</b>","<br>",
                                 'Location:','<b>',M_data$Sampling.location.City,',',
                                 M_data$Sampling.location.State.Province, ',',
                                 M_data$Sampling.location.Country,"</b>","<br>",
                                 'River Name:','<b>',M_data$Name.of.river,"</b>","<br>",
                                 'Sampling Date:','<b>',M_data$Date.of.sampling.month.day.year.,"</b>","<br>"),
                   data=M_data) %>% 
        fitBounds(box[1], box[2], box[3], box[4]) %>% 
        addRectangles(box[1], box[2], box[3], box[4],fillColor = "transparent") 
    }
     else if (input$select == 2) {
    leaflet() %>%  #addProviderTiles("Esri.WorldImagery", group = "ESRI World Imagery") %>%
        addTiles() %>%
        addMarkers(M_data$Longitude, M_data$Latitude, 
                   popup = paste('Site ID:','<b>',M_data$Sample.ID,"</b>","<br>",
                                 'Location:','<b>',M_data$Sampling.location.City,',',
                                 M_data$Sampling.location.State.Province, ',',
                                 M_data$Sampling.location.Country,"</b>","<br>",
                                 'River Name:','<b>',M_data$Name.of.river,"</b>","<br>",
                                 'Sampling Date:','<b>',M_data$Date.of.sampling.month.day.year.,"</b>","<br>"),
                   layerId = as.character(M_data$Sample.ID),data=M_data)%>% 
          addDrawToolbar(
          targetGroup='Selected',
          polylineOptions=FALSE,
          markerOptions = FALSE,
          polygonOptions =FALSE,
          circleMarkerOptions=FALSE,
          circleOptions = FALSE,
          singleFeature=TRUE,
          rectangleOptions = drawRectangleOptions(shapeOptions=drawShapeOptions(fillOpacity = 0
                                                                                ,color = 'black'
                                                                                ,weight = 3)),
          editOptions = editToolbarOptions(edit = TRUE,remove = TRUE, selectedPathOptions = selectedPathOptions()))
    }else if (input$select == 3){
      M_data<-  M_data[M_data$Sample.ID %in% input$SiteID,]
      leaflet() %>% #addProviderTiles("Esri.WorldImagery", group = "ESRI World Imagery") %>%
        addTiles() %>%
        addMarkers(M_data$Longitude, M_data$Latitude, 
                   popup = paste('Site ID:','<b>',M_data$Sample.ID,"</b>","<br>",
                                 'Location:','<b>',M_data$Sampling.location.City,',',
                                 M_data$Sampling.location.State.Province, ',',
                                 M_data$Sampling.location.Country,"</b>","<br>",
                                 'River Name:','<b>',M_data$Name.of.river,"</b>","<br>",
                                 'Sampling Date:','<b>',M_data$Date.of.sampling.month.day.year.,"</b>","<br>"),
                   options=popupOptions(noHide = T, textsize = "25px"),
                   data=M_data) 
      #addMarkers(M_data$Longitude, M_data$Latitude, popup = as.character(paste(M_data$Sample.ID,M_data$Name.of.river)),data=M_data)
    }else if (input$select == 4){
      leaflet() %>% #addProviderTiles("Esri.WorldImagery", group = "ESRI World Imagery") %>% 
        addTiles() %>%
        addMarkers(M_data$Longitude, M_data$Latitude, 
                   popup = paste('Site ID:','<b>',M_data$Sample.ID,"</b>","<br>",
                                 'Location:','<b>',M_data$Sampling.location.City,',',
                                 M_data$Sampling.location.State.Province, ',',
                                 M_data$Sampling.location.Country,"</b>","<br>",
                                 'River Name:','<b>',M_data$Name.of.river,"</b>","<br>",
                                 'Sampling Date:','<b>',M_data$Date.of.sampling.month.day.year.,"</b>","<br>"),
                   options=popupOptions(noHide = T, textsize = "25px"),
                   data=M_data)
    }
  })
  
  ############################################### 
  observeEvent(input$map_draw_new_feature,{
    if (input$select == 2) {
      M_data<-Metadata[Metadata$Sample.ID %in% kit_ID,]
      #Only add new layers for bounded locations
      found_in_bounds <- findLocations(shape = input$map_draw_new_feature
                                     , location_coordinates = coordinates
                                     , location_id_colname = "Sample.ID")
      data$clickedMarker<-found_in_bounds

    # look up data by ids found
    data$M_data <- subset(M_data, Sample.ID %in% data$clickedMarker)
    }
  })
  # ############################################### 
  observeEvent(input$map_draw_deleted_features,{
    if (input$select == 2) {
      M_data<-Metadata[Metadata$Sample.ID %in% kit_ID,]
    # loop through list of one or more deleted features/ polygons
      for(feature in input$map_draw_deleted_features$features){

      # get ids for locations within the bounding shape
        bounded_layer_ids <- findLocations(shape = feature,
                                           location_coordinates = coordinates,
                                           location_id_colname = "LocationID")


      # remove second layer representing selected locations

        first_layer_ids <- subset(M_data, LocationID %in% bounded_layer_ids)$Sample.ID

        data$clickedMarker <- data$clickedMarker[!data$clickedMarker%in% first_layer_ids]
      }
      data$M_data <- subset(M_data, Sample.ID %in% data$clickedMarker)
    } 
  })
  # ############################################### 
  observeEvent(input$map_draw_edited_features,{
    if (input$select == 2) {
      M_data<-Metadata[Metadata$Sample.ID %in% kit_ID,]
      # loop through list of one or more deleted features/ polygons
      for(feature in input$map_draw_edited_features$features){
        
        # get ids for locations within the bounding shape
        edited_layer_ids <- findLocations(shape = feature,
                                           location_coordinates = coordinates,
                                           location_id_colname = "Sample.ID")
        data$clickedMarker<-edited_layer_ids
        
        # remove second layer representing selected locations
        
      }
      data$M_data <- subset(M_data, Sample.ID %in% data$clickedMarker)
    } 
  })
  
  # Return the requested dataset ----
  # Metadata
  M_data<-reactive({
    ##
    Metadata<-Metadata[Metadata$Sample.ID %in% kit_ID,]
    if (input$select == 1) {
      box<-bounding_box(as.numeric(gsub("[^0-9\\.-]", "",unlist(strsplit(input$Lat_Lon, ",")))[1]),
                        as.numeric(gsub("[^0-9\\.-]", "",unlist(strsplit(input$Lat_Lon, ",")))[2]),
                        dist=input$dist,in.miles = TRUE)
      M_data<-Metadata[Metadata$Latitude>box[2]&Metadata$Latitude<box[4]&Metadata$Longitude>box[1]&Metadata$Longitude<box[3],]
    } else if (input$select == 2) {
      M_data<-data$M_data
      # box<-bounding_box(as.numeric(gsub("[^0-9\\.-]", "",unlist(strsplit(input$Lat_Lon, ",")))[1]),
      #                   as.numeric(gsub("[^0-9\\.-]", "",unlist(strsplit(input$Lat_Lon, ",")))[2]),
      #                   dist=input$dist,in.miles = TRUE)
      # M_data<-Metadata[Metadata$Latitude>box[2]&Metadata$Latitude<box[4]&Metadata$Longitude>box[1]&Metadata$Longitude<box[3],]
    }else if (input$select == 3){
      M_data<-  Metadata[Metadata$Sample.ID %in% input$SiteID,]
    }else if (input$select == 4){
      M_data<-  Metadata
    }
  })
  
  #FTICR_1
  FTICR_1<- reactive({
    M_data=M_data();site_ID<-M_data$Sample.ID
    cols=c(1:13,grep(paste(site_ID, collapse = "|"), colnames(FTICR),ignore.case = TRUE))
    FTICR_1=FTICR[,cols]
    FTICR_1
  })
  #FTICR Processing data
  FP<- reactive({
    M_data=M_data();site_ID<-M_data$Sample.ID
    rows=grep(paste(site_ID, collapse = "|"), FTICR_Pro$Sample_ID,ignore.case = TRUE)
    FP<-FTICR_Pro[rows,]
  })
  
  # Geochemistry
  Geochem_1<- reactive({
    M_data=M_data();site_ID<-M_data$Sample.ID
    Geochem_1<-Geochem[grep(paste(site_ID, collapse = "|"), Geochem$Sample_ID,ignore.case = TRUE),]
    Geochem_1
  }) 
  # Geochemistry Processing
  GP<- reactive({
    M_data=M_data();site_ID<-M_data$Sample.ID
    GP<-Geochem_Pro[grep(paste(site_ID, collapse = "|"), Geochem_Pro$Sample_ID,ignore.case = TRUE),]
    GP
  }) 
  
  # Hydrograph to display
  Hydro_1<- reactive({
    idx=grep(input$SiteID2,names(Hydrograph),ignore.case = TRUE,value = TRUE)
    if (length(idx)==0){
      return(data.frame(x = "No hydrograph for this site"))
    }else if(length(idx)!=0){
      Hydro_1<-Hydrograph[[grep(input$SiteID2,names(Hydrograph),ignore.case = TRUE,value = TRUE)]]
      Hydro_1 
    }
  })
  
  # Show the selected Metadata observations ----
  output$Meta_table <- renderTable({
    M_data()
    })
  # Show the selected FTICR observations ----
  output$FTICR_table <- renderDataTable({
    FTICR_1()})
  # Show the selected Geochemistry observations ----
  output$Geo_table <- renderDataTable({
    Geochem_1()})
  # Show the selected Hrdrograph observations ----
  output$Hydro_table <- renderDataTable({
    Hydro_1 ()})
  
  # display FTICR info for kit ID S000001, S000013, S000023, S000030, S000035, S000036, S000056, and/or S000059
  output$Info<- renderText({
    kitID<-c('S000001', 'S000013', 'S000023', 'S000030', 'S000035', 'S000036', 'S000056',  'S000059')
    M_data<-M_data()
    if (input$select == 1|input$select == 2|input$select == 4){
      siteID=M_data$Sample.ID
      if (any(grepl(paste(kitID, collapse = "|"),siteID,ignore.case = TRUE))){
        paste(
          "You have selected data from kit ID S000001, S000013, S000023, S000030, S000035, S000036, S000056, and/or S000059.",
          "Samples from these kits had to be run on the FTICR-MS with a different Ion Accumulation Time (IAT) than other WHONDRS samples. ",
          "For this reason, the FTICR data from these samples should not be considered directly comparable to kits outside of this list.",
          sep = "\n"
        )
      }
    }else if (any(grepl(paste(kitID, collapse = "|"),input$SiteID,ignore.case = TRUE))){
      paste(
        "You have selected data from kit ID S000001, S000013, S000023, S000030, S000035, S000036, S000056, and/or S000059.",
        "Samples from these kits had to be run on the FTICR-MS with a different Ion Accumulation Time (IAT) than other WHONDRS samples. ",
        "For this reason, the FTICR data from these samples should not be considered directly comparable to kits outside of this list.",
        sep = "\n"
      )
    }
    
  })
  
  # time series plots for hydrograph data 
  output$timeseries<-renderPlot(width=1000, height = 400,{
    #idx=grep(input$SiteID2,names(Hydrograph),ignore.case = TRUE,value = TRUE)
    #idx=grep(input$SiteID2,kit_ID,ignore.case = TRUE)
    #idx_meta = which(Metadata$Sample.ID==input$SiteID2)
    if(input$SiteID2%in%kit_ID){
      idx=grep(input$SiteID2,names(Hydrograph),ignore.case = TRUE)
      idx_meta = which(Metadata$Sample.ID==input$SiteID2)
    }else{
      idx=NULL
    }
    meta_zoo = as.POSIXct(paste(Metadata$Date.of.sampling.month.day.year., Metadata$Time.of.sampling.start.local.time.,sep=' '), 
                          format = "%d %b %Y %H:%M:%S")
    if (length(idx)==0){
      return(data.frame(x = "No hydrograph for this site"))
    }else if(length(idx)!=0){
      hdata<-Hydrograph[[idx]];hdata<-hdata[!(rowSums(is.na(hdata))),]
      #hdata$datetime<-as.POSIXct(hdata$datetime, format = "%m/%d/%Y %H:%M")
      hdata$datetime<-as.POSIXct(hdata$datetime, format = "%d %b %Y %H:%M")
      hdata=subset(hdata, datetime> meta_zoo[idx_meta]-days(input$time) & datetime <= meta_zoo[idx_meta]+days(1))
      if (c('Not_Provided')%in%(hdata[,grep('Discharge', names(hdata))])){
        hdata<-hdata[,-grep('Discharge', names(hdata))]
      }
      if(c('Not_Provided')%in%(hdata[,grep('Gauge', names(hdata))])){
        hdata<-hdata[,-grep('Gauge', names(hdata))]
      }
      if((any(grepl('Discharge', names(hdata))) & any(grepl('Gauge', names(hdata))))){
        hdata$Discharge_cubic_m_per_second<-as.numeric(as.character(hdata$Discharge_cubic_m_per_second))
        hdata$Gauge_height_m<-as.numeric(as.character(hdata$Gauge_height_m))
        mergedata<-hdata[,grep(paste(c('datetime','tz_cd','Discharge','Gauge'), collapse = "|"),names(hdata))]
        #mergedata<-select(hdata,'datetime','tz_cd',grep('Discharge', names(hdata)),grep('Gauge', names(hdata)))
        hdata.zoo <- read.zoo(mergedata)
        ylim1=round(min(as.numeric(hdata.zoo[,grep('Discharge', names(hdata.zoo))]),na.rm=TRUE),2)
        ylim2=round(max(as.numeric(hdata.zoo[,grep('Discharge', names(hdata.zoo))]),na.rm=TRUE),2)
        #### plot.zoo
        par(mar=c(5, 4, 4, 6) + 0.2, lwd=3, cex=1.2)
        plot(hdata.zoo[,grep('Discharge', names(hdata.zoo))],xlab=paste0('Time',' (',as.character(hdata.zoo$tz_cd[1]),')'), 
             col='black',ylim= c(ylim1,ylim2),ylab='',las = 1, xlim=c( meta_zoo[idx_meta]-days(input$time),meta_zoo[idx_meta]+days(1)), yaxt='n')
        abline(v = meta_zoo[idx_meta],col=rgb(0,0,1,0.5),lty=3)
        ##No plot axis 
        axis(side=2,col='black',col.axis='black',cex.axis=1,las = 1)
        mtext(expression(Discharge (m^{3}/Sec)),side=2,line=2.5)
        par(new=TRUE, lwd=3, cex=1.2)
        ylim3=round(min(as.numeric(hdata.zoo[,grep('Gauge', names(hdata.zoo))]),na.rm=TRUE),2)
        ylim4=round(max(as.numeric(hdata.zoo[,grep('Gauge', names(hdata.zoo))]),na.rm=TRUE),2)
        plot(hdata.zoo[,grep('Gauge', names(hdata.zoo))],ylim=c(ylim3,ylim4),col='red',xlab="", ylab="",axes=F,las = 1,lty=2,
             xlim=c( meta_zoo[idx_meta]-days(input$time),meta_zoo[idx_meta]+days(1)))
        axis(4, ylim=c(ylim3,ylim4), col="red",col.axis="red",las = 1)
        mtext("Gage Height(m)",side=4,line=2.5,col='red')
        ## Add Legend
        legend("topleft",legend=c("Discharge","Gage Height", "Sampled Time"),
               text.col=c("black","red","blue"),col=c("black","red","blue"),lty=c(1,2,3),bty='n')
      }else if((any(grepl('Discharge', names(hdata))))){
        hdata$Discharge_cubic_m_per_second<-as.numeric(as.character(hdata$Discharge_cubic_m_per_second))
        mergedata<-hdata[,grep(paste(c('datetime','tz_cd','Discharge'), collapse = "|"),names(hdata))]
        hdata.zoo <- read.zoo(mergedata)
        ylim1=round(min(as.numeric(hdata.zoo[,grep('Discharge', names(hdata.zoo))]),na.rm=TRUE),2)
        ylim2=round(max(as.numeric(hdata.zoo[,grep('Discharge', names(hdata.zoo))]),na.rm=TRUE),2)
        #### plot.zoo
        par(mar=c(5, 4, 4, 6) + 0.2, lwd=3, cex=1.2)
        plot(hdata.zoo[,grep('Discharge', names(hdata.zoo))],xlab=paste0('Time',' (',as.character(hdata.zoo$tz_cd[1]),')'), 
             col='black',ylim= c(ylim1,ylim2),ylab='',las = 1, xlim=c( meta_zoo[idx_meta]-days(input$time),meta_zoo[idx_meta]+days(1)), yaxt='n')
        abline(v = meta_zoo[idx_meta],col=rgb(0,0,1,0.5),lty=3)
        ##No plot axis 
        axis(side=2,col='black',col.axis='black',cex.axis=1,las = 1)
        mtext(expression(Discharge (m^{3}/Sec)),side=2,line=2.5)
        legend("topleft",legend=c("Discharge","Sampled Time"),
               text.col=c("black","blue"),col=c("black","blue"),lty=c(1,3),bty='n')
      }else if((any(grepl('Gauge', names(hdata))))){
        hdata$Gauge_height_m<-as.numeric(as.character(hdata$Gauge_height_m))
        mergedata<-hdata[,grep(paste(c('datetime','tz_cd','Gauge'), collapse = "|"),names(hdata))]
        hdata.zoo <- read.zoo(mergedata)
        #### plot.zoo
        ylim3=round(min(as.numeric(hdata.zoo[,grep('Gauge', names(hdata.zoo))]),na.rm=TRUE),2)
        ylim4=round(max(as.numeric(hdata.zoo[,grep('Gauge', names(hdata.zoo))]),na.rm=TRUE),2)
        par(mar=c(5, 4, 4, 6) + 0.2, lwd=3, cex=1.2)
        plot(hdata.zoo[,grep('Gauge', names(hdata.zoo))],xlab=paste0('Time',' (',as.character(hdata.zoo$tz_cd[1]),')'),
             ylim=c(ylim3,ylim4),col='red', ylab="",las = 1,xlim=c( meta_zoo[idx_meta]-days(input$time),meta_zoo[idx_meta]+days(1)),lty=2, yaxt='n')
        abline(v = meta_zoo[idx_meta],col=rgb(0,0,1,0.5),lty=3)
        
        axis(4, ylim=c(ylim3,ylim4), col="red",col.axis="red",las = 1)
        mtext("Gage Height (m)",side=4,line=2.5,col='red')
        legend("topleft",legend=c("Gage Height", "Sampled Time"),
               text.col=c("red","blue"),col=c("red","blue"),lty=c(2,3),bty='n')
      }
    }
  })
  
  #image: upstream
  output$up<-renderImage({
    if(any(grep(input$SiteID3, img.names,ignore.case = TRUE))){
      imgs<-grep(input$SiteID3, img.names,ignore.case = TRUE,value = TRUE)
      if(any(grep('up', imgs,ignore.case = TRUE))){
        filename <- normalizePath(file.path('./data/WHONDRS_SW_Kits_Site_Photographs',
                                            grep('up', imgs,ignore.case = TRUE,value = TRUE)))

        # Return a list containing the filename and alt text
        list(src = filename,contentType = 'image/jpg',width = 550,height = 450,
             alt = grep('up', imgs,ignore.case = TRUE,value = TRUE))
      }
    }
    else{
      return(NULL)
    }

  }, deleteFile = FALSE)

  #image: downstream
  output$down<-renderImage({
    if(any(grep(input$SiteID3, img.names,ignore.case = TRUE))){
      imgs<-grep(input$SiteID3, img.names,ignore.case = TRUE,value = TRUE)
      if(any(grep('down', imgs,ignore.case = TRUE))){
        filename <- normalizePath(file.path('./data/WHONDRS_SW_Kits_Site_Photographs',
                                            grep('down', imgs,ignore.case = TRUE,value = TRUE)))
        # Return a list containing the filename and alt text
        list(src = filename,contentType = 'image/jpg',width = 550,height = 450,
             alt = grep('down', imgs,ignore.case = TRUE,value = TRUE))
      }
    }
    else{
      return(NULL)
    }
    
  }, deleteFile = FALSE)
  #image: sediment
  output$sed<-renderImage({
    if(any(grep(input$SiteID3, img.names,ignore.case = TRUE))){
      imgs<-grep(input$SiteID3, img.names,ignore.case = TRUE,value = TRUE)
      if(any(grep('sed', imgs,ignore.case = TRUE))){
        filename <- normalizePath(file.path('./data/WHONDRS_SW_Kits_Site_Photographs',
                                            grep('sed', imgs,ignore.case = TRUE,value = TRUE)))
        # Return a list containing the filename and alt text
        list(src = filename,contentType = 'image/jpg',width = 550,height = 450,
             alt = grep('sed', imgs,ignore.case = TRUE,value = TRUE))
      }
    }
    else{
      return(NULL)
    }
    
  }, deleteFile = FALSE)
  #image: across
  output$across<-renderImage({
    if(any(grep(input$SiteID3, img.names,ignore.case = TRUE))){
      imgs<-grep(input$SiteID3, img.names,ignore.case = TRUE,value = TRUE)
      if(any(grep('across', imgs,ignore.case = TRUE))){
        filename <- normalizePath(file.path('./data/WHONDRS_SW_Kits_Site_Photographs',
                                            grep('across', imgs,ignore.case = TRUE,value = TRUE)))
        # Return a list containing the filename and alt text
        list(src = filename,contentType = 'image/jpg',width = 550,height = 450,
             alt = grep('across', imgs,ignore.case = TRUE,value = TRUE))
      }
    }
    else{
      return(NULL)
    }
    
  }, deleteFile = FALSE)
  ## save data
  observeEvent(input$Submit, {
    
    progress <- shiny::Progress$new()
    # Make sure it closes when we exit this reactive, even if there's an error
    on.exit(progress$close())
    progress$set(message = "SAVING....", value = 0)
    #create new working directory
    dir=file.path('.', paste('Saved_data', format(Sys.time(),'%d_%b_%Y_%H_%M'),sep='_'))
    dir.create(dir, showWarnings = FALSE)
    ##save Metadata
    write.csv(data$M_data, file = file.path(dir,Meta_fnames),row.names=FALSE)
    progress$inc(1/6, detail = paste("Doing part 1", 'Metadata'))
    Sys.sleep(1)
    ##save FTICR data 
    F_dir=file.path(dir,'WHONDRS_SW_Kits_FTICR');dir.create(F_dir, showWarnings = FALSE)
    write.csv(FTICR_1(), file = file.path(F_dir,FTICR_fnames),row.names=FALSE)
    # Save FTICR  processing
    FP_dir=file.path(dir,'FTICR_Processing');dir.create(FP_dir, showWarnings = FALSE)
    write.csv(FP(), file = file.path(FP_dir,FP_fnames),row.names=FALSE)
    
    progress$inc(2/6, detail = paste("Doing part 2", 'FTICR'))
    Sys.sleep(1)
    ##save Geochemistry data
    G_dir=file.path(dir,'WHONDRS_SW_Kits_Geochem');dir.create(G_dir, showWarnings = FALSE)
    write.csv(Geochem_1(), file = file.path(G_dir,Geochem_fnames),row.names=FALSE)
    ##save Geochemistry processing
    GP_dir=file.path(dir,'Geochemistry_Processing');dir.create(GP_dir, showWarnings = FALSE)
    write.csv(GP(), file = file.path(GP_dir,GP_fnames),row.names=FALSE)
    ##save Geochemistry codes 
    GC_dir=file.path(dir,'Geochemistry_Codes');dir.create(GC_dir, showWarnings = FALSE)
    file.copy(from = list.files(file.path('./data','Geochemistry_Codes'), full.names = TRUE), to = file.path(GC_dir,list.files(file.path('./data','Geochemistry_Codes'))))
    progress$inc(3/6, detail = paste("Doing part 3", 'Geochemistry'))
    
    Sys.sleep(1)
    ##save Hydrograph
    M_data=M_data();site_ID<-M_data$Sample.ID
    #Hydro_names<-grep(paste(site_ID, collapse = "|"),names(Hydrograph),ignore.case = TRUE,value = TRUE)
    Hydro_sdata<-Hydrograph[grep(paste(site_ID, collapse = "|"),names(Hydrograph),ignore.case = TRUE,value = TRUE)]
    sLines<-Lines[grep(paste(site_ID, collapse = "|"),names(Lines),ignore.case = TRUE,value = TRUE)]
    if (length(Hydro_sdata)!=0){
      dir.create(file.path(dir, 'WHONDRS_SW_Kits_Hydrograph'), showWarnings = FALSE)
      subdir<-file.path(dir, 'WHONDRS_SW_Kits_Hydrograph')
      #old_path<-grep(paste(site_ID, collapse = "|"),Hydro_oldpath,ignore.case = TRUE,value = TRUE)
      for (i in 1:length(Hydro_sdata)){
        write.csv(Hydro_sdata[[i]], file.path(subdir,names(Hydro_sdata)[i]),row.names = FALSE)
        con <- file(file.path(subdir,names(Hydro_sdata)[i]), open="wt") 
        writeLines(sLines[[i]], con) 
        write.csv(Hydro_sdata[[i]], con,row.names = FALSE) 
        close(con) 
      }
    }
    progress$inc(4/6, detail = paste("Doing part 4", 'Geochemistry'))
    Sys.sleep(1)
    # save images
    IG_dir=file.path(dir,'WHONDRS_SW_Kits_Site_Photographs');dir.create(IG_dir, showWarnings = FALSE)
    img.names<-img.names[grep(paste(site_ID, collapse = "|"), img.names,ignore.case = TRUE)]
    img.path<-img.path[grep(paste(site_ID, collapse = "|"), img.path,ignore.case = TRUE)]
    for (i in 1:length(img.names)){
      file.copy(from =img.path[i], to = file.path(IG_dir,img.names[i]))
    }
    # Save method codes
    MC_dir=file.path(dir,'Methods_Codes');dir.create(MC_dir, showWarnings = FALSE)
    file.copy(from = list.files(file.path('./data','Methods_Codes'), full.names = TRUE), to = file.path(MC_dir,list.files(file.path('./data','Methods_Codes'))))
    # Save study codes
    SC_dir=file.path(dir,'StudyCode_Filtering');dir.create(SC_dir, showWarnings = FALSE)
    file.copy(from = list.files(file.path('./data','StudyCode_Filtering'), full.names = TRUE), to = file.path(SC_dir,list.files(file.path('./data','StudyCode_Filtering'))))
    # Save README_Files
    RM_dir=file.path(dir,'README_Files');dir.create(RM_dir, showWarnings = FALSE)
    file.copy(from = list.files(file.path('./data','README_Files'), full.names = TRUE), to = file.path(RM_dir,list.files(file.path('./data','README_Files'))))
    progress$inc(5/6, detail = paste("Doing part 5", 'Images/Codes'))
    Sys.sleep(1)
    
    #Log File
    filename = paste("QueryLog_",format(Sys.time(),'%d_%b_%Y'),".txt",sep='')
    content = function(file) {
      sink(file, append = TRUE) 
      cat(paste0("Save data at ", Sys.time()),"\n")
      if (input$select == 1) {
        cat(paste0("Query data by ", 'Lat/Long'),';',"\n")
      }else if(input$select == 2){
        cat(paste0("Query data by : ", 'Site ID'),';',"\n")
      }
      cat(paste0("Query Site IDs: "),"\n")
      M_data=M_data()
      for (i in 1:length(site_ID)){
        cat(stringr::str_pad(M_data$Sample.ID[i], 6, side="left", pad="0"),"\n") 
      }
      cat("End ","\n")      
      sink() 
    }
    content(file.path(dir,filename))
  })
}

shinyApp(ui, server)
