# Supplementary material for: WHONDRS-GUI: a web application for global survey of surface water metabolites
Source: PeerJ. 2020 Jul 22;8:e9277. doi: 10.7717/peerj.9277 (PMC7382364; doi:10.7717/peerj.9277)
Supplement: Supplemental Information 1 [file peerj-08-9277-s001.zip › WHONDRS_S_Kit/data/FTICR_Processing/WHONDRS_SW_Kits_ICR_Sample_Processing_And_Analysis_23Oct2018.csv]

Study_Code	Sample_ID	Received_date	Sample_ID_Short	Thaw_Date	Methods_VB	Methods_SBS	Methods_ACID	Composite_NPOC_mg.per.L.as.C	C_Sample_volume_mL	C_DIW_volume_mL	Tot_volume_SPE_mL	Methods_CDILU	Methods_ACID2	Sample_concentration_mg.per.L.as.C	Sample_volume_mL	Theor_Concen_After_SPE	Final_Concen_After_SPE	Methanol_elution_mL	FTICR_Format_Method	FTICR_analysis_Method	Sample_order
WHONDRS_S_Kit	S000001-1	11 Apr 2018	S1-1	01 Aug 2018	VB_005	SBS_001	ACID_001	1.29	NA	NA	NA	DILU_000	ACID2_000	1.29	12.5	10.72	6.43	1.5	ICRFORM_001	ICRRUN_002	RAND_000
WHONDRS_S_Kit	S000001-2	11 Apr 2018	S1-2	01 Aug 2018	VB_005	SBS_001	ACID_001	1.29	NA	NA	NA	DILU_000	ACID2_000	1.29	12.5	10.72	6.43	1.5	ICRFORM_001	ICRRUN_002	RAND_000
WHONDRS_S_Kit	S000001-3	11 Apr 2018	S1-3	01 Aug 2018	VB_005	SBS_001	ACID_001	1.29	NA	NA	NA	DILU_000	ACID2_000	1.29	10	8.58	5.15	1.5	ICRFORM_001	ICRRUN_002	RAND_000
WHONDRS_S_Kit	S000002-1	11 Apr 2018	S2-1	01 Aug 2018	VB_005	SBS_001	ACID_001	1.50	NA	NA	NA	DILU_000	ACID2_000	1.50	12	11.97	7.18	1.5	ICRFORM_001	ICRRUN_001	RAND_000
WHONDRS_S_Kit	S000002-2	11 Apr 2018	S2-2	01 Aug 2018	VB_005	SBS_001	ACID_001	1.50	NA	NA	NA	DILU_000	ACID2_000	1.50	13	12.96	7.78	1.5	ICRFORM_001	ICRRUN_001	RAND_000
WHONDRS_S_Kit	S000002-3	11 Apr 2018	S2-3	01 Aug 2018	VB_005	SBS_001	ACID_001	1.50	NA	NA	NA	DILU_000	ACID2_000	1.50	10.5	10.47	6.28	1.5	ICRFORM_001	ICRRUN_001	RAND_000
WHONDRS_S_Kit	S000003-1	11 Apr 2018	S3-1	01 Aug 2018	VB_005	SBS_001	ACID_001	1.29	NA	NA	NA	DILU_000	ACID2_000	1.29	9.5	8.16	4.89	1.5	ICRFORM_001	ICRRUN_001	RAND_000
WHONDRS_S_Kit	S000003-2	11 Apr 2018	S3-2	01 Aug 2018	VB_005	SBS_001	ACID_001	1.29	NA	NA	NA	DILU_000	ACID2_000	1.29	12	10.30	6.18	1.5	ICRFORM_001	ICRRUN_001	RAND_000
WHONDRS_S_Kit	S000003-3	11 Apr 2018	S3-3	01 Aug 2018	VB_005	SBS_001	ACID_001	1.29	NA	NA	NA	DILU_000	ACID2_000	1.29	10	8.59	5.15	1.5	ICRFORM_001	ICRRUN_001	RAND_000
WHONDRS_S_Kit	S000004-1	11 Apr 2018	S4-1	01 Aug 2018	VB_005	SBS_001	ACID_001	0.92	NA	NA	NA	DILU_000	ACID2_000	0.92	12	7.34	4.40	1.5	ICRFORM_001	ICRRUN_001	RAND_000
WHONDRS_S_Kit	S000004-2	11 Apr 2018	S4-2	01 Aug 2018	VB_005	SBS_001	ACID_001	0.92	NA	NA	NA	DILU_000	ACID2_000	0.92	11	6.73	4.04	1.5	ICRFORM_001	ICRRUN_001	RAND_000
WHONDRS_S_Kit	S000004-3	11 Apr 2018	S4-3	01 Aug 2018	VB_005	SBS_001	ACID_001	0.92	NA	NA	NA	DILU_000	ACID2_000	0.92	13.5	8.26	4.96	1.5	ICRFORM_001	ICRRUN_001	RAND_000
WHONDRS_S_Kit	S000005-1	11 Apr 2018	S5-1	01 Aug 2018	VB_005	SBS_001	ACID_001	1.17	NA	NA	NA	DILU_000	ACID2_000	1.17	12.5	9.72	5.83	1.5	ICRFORM_001	ICRRUN_001	RAND_000
WHONDRS_S_Kit	S000005-2	11 Apr 2018	S5-2	01 Aug 2018	VB_005	SBS_001	ACID_001	1.17	NA	NA	NA	DILU_000	ACID2_000	1.17	10	7.78	4.67	1.5	ICRFORM_001	ICRRUN_001	RAND_000
WHONDRS_S_Kit	S000005-3	11 Apr 2018	S5-3	01 Aug 2018	VB_005	SBS_001	ACID_001	1.17	NA	NA	NA	DILU_000	ACID2_000	1.17	12.5	9.72	5.83	1.5	ICRFORM_001	ICRRUN_001	RAND_000
WHONDRS_S_Kit	S000006-1	11 Apr 2018	S6-1	01 Aug 2018	VB_005	SBS_001	ACID_001	1.62	8.86	6.40	15.26	DILU_001	ACID2_001	0.94	15	9.40	5.64	1.5	ICRFORM_001	ICRRUN_001	RAND_000
WHONDRS_S_Kit	S000006-2	11 Apr 2018	S6-2	01 Aug 2018	VB_005	SBS_001	ACID_001	1.62	12.36	2.64	15.00	DILU_001	ACID2_001	1.34	15	13.40	8.04	1.5	ICRFORM_001	ICRRUN_001	RAND_000
WHONDRS_S_Kit	S000006-3	11 Apr 2018	S6-3	01 Aug 2018	VB_005	SBS_001	ACID_001	1.62	12.00	3.00	15.00	DILU_001	ACID2_001	1.30	15	13.00	7.80	1.5	ICRFORM_001	ICRRUN_001	RAND_000
WHONDRS_S_Kit	S000007-1	11 Apr 2018	S7-1	01 Aug 2018	VB_005	SBS_001	ACID_001	1.10	NA	NA	NA	DILU_000	ACID2_000	1.10	9.5	6.95	4.17	1.5	ICRFORM_001	ICRRUN_001	RAND_000
WHONDRS_S_Kit	S000007-2	11 Apr 2018	S7-2	01 Aug 2018	VB_005	SBS_001	ACID_001	1.10	NA	NA	NA	DILU_000	ACID2_000	1.10	8.5	6.22	3.73	1.5	ICRFORM_001	ICRRUN_001	RAND_000
WHONDRS_S_Kit	S000008-2	24 May 2018	S8-2	01 Aug 2018	VB_005	SBS_001	ACID_001	5.05	4.46	10.54	15.00	DILU_001	ACID2_001	1.50	15	15.01	9.00	1.5	ICRFORM_001	ICRRUN_001	RAND_000
WHONDRS_S_Kit	S000008-3	24 May 2018	S8-3	01 Aug 2018	VB_005	SBS_001	ACID_001	5.05	4.46	10.54	15.00	DILU_001	ACID2_001	1.50	15	15.01	9.00	1.5	ICRFORM_001	ICRRUN_001	RAND_000
WHONDRS_S_Kit	S000008-4	24 May 2018	S8-4	01 Aug 2018	VB_005	SBS_001	ACID_001	5.05	4.46	10.54	15.00	DILU_001	ACID2_001	1.50	15	15.01	9.00	1.5	ICRFORM_001	ICRRUN_001	RAND_000
WHONDRS_S_Kit	S000009-1	20 Jun 2018	S9-1	01 Aug 2018	VB_005	SBS_001	ACID_001	2.00	11.23	3.77	15.00	DILU_001	ACID2_001	1.50	15	15.00	9.00	1.5	ICRFORM_001	ICRRUN_001	RAND_000
WHONDRS_S_Kit	S000009-2	20 Jun 2018	S9-2	01 Aug 2018	VB_005	SBS_001	ACID_001	2.00	11.23	3.77	15.00	DILU_001	ACID2_001	1.50	15	15.00	9.00	1.5	ICRFORM_001	ICRRUN_001	RAND_000
WHONDRS_S_Kit	S000009-3	20 Jun 2018	S9-3	01 Aug 2018	VB_005	SBS_001	ACID_001	2.00	11.23	3.77	15.00	DILU_001	ACID2_001	1.50	15	15.00	9.00	1.5	ICRFORM_001	ICRRUN_001	RAND_000
WHONDRS_S_Kit	S000011-1	30 May 2018	S11-1	01 Aug 2018	VB_005	SBS_001	ACID_001	1.70	9.00	6.00	15.00	DILU_001	ACID2_001	1.02	15	10.19	6.11	1.5	ICRFORM_001	ICRRUN_001	RAND_000
WHONDRS_S_Kit	S000011-2	30 May 2018	S11-2	01 Aug 2018	VB_005	SBS_001	ACID_001	1.70	13.25	1.75	15.00	DILU_001	ACID2_001	1.50	15	15.00	9.00	1.5	ICRFORM_001	ICRRUN_001	RAND_000
WHONDRS_S_Kit	S000011-3	30 May 2018	S11-3	01 Aug 2018	VB_005	SBS_001	ACID_001	1.70	11.50	3.50	15.00	DILU_001	ACID2_001	1.30	15	13.02	7.81	1.5	ICRFORM_001	ICRRUN_001	RAND_000
WHONDRS_S_Kit	S000012-1	30 May 2018	S12-1	01 Aug 2018	VB_005	SBS_001	ACID_001	1.84	9.00	6.00	15.00	DILU_001	ACID2_001	1.10	15	11.05	6.63	1.5	ICRFORM_001	ICRRUN_001	RAND_000
WHONDRS_S_Kit	S000012-2	30 May 2018	S12-2	01 Aug 2018	VB_005	SBS_001	ACID_001	1.84	12.25	2.78	15.03	DILU_001	ACID2_001	1.50	15	15.00	9.00	1.5	ICRFORM_001	ICRRUN_001	RAND_000
WHONDRS_S_Kit	S000012-3	30 May 2018	S12-3	01 Aug 2018	VB_005	SBS_001	ACID_001	1.84	12.25	2.78	15.03	DILU_001	ACID2_001	1.50	15	15.00	9.00	1.5	ICRFORM_001	ICRRUN_001	RAND_000
WHONDRS_S_Kit	S000013-1	30 May 2018	S13-1	01 Aug 2018	VB_005	SBS_001	ACID_001	2.54	8.85	6.15	15.00	DILU_001	ACID2_001	1.50	15	14.99	9.00	1.5	ICRFORM_001	ICRRUN_002	RAND_000
WHONDRS_S_Kit	S000013-2	30 May 2018	S13-2	01 Aug 2018	VB_005	SBS_001	ACID_001	2.54	8.85	6.15	15.00	DILU_001	ACID2_001	1.50	15	14.99	9.00	1.5	ICRFORM_001	ICRRUN_002	RAND_000
WHONDRS_S_Kit	S000013-3	30 May 2018	S13-3	01 Aug 2018	VB_005	SBS_001	ACID_001	2.54	8.85	6.15	15.00	DILU_001	ACID2_001	1.50	15	14.99	9.00	1.5	ICRFORM_001	ICRRUN_002	RAND_000
WHONDRS_S_Kit	S000014-1	Date_Received_Not_Recorded	S14-1	01 Aug 2018	VB_005	SBS_001	ACID_001	3.54	6.36	8.64	15.00	DILU_001	ACID2_001	1.50	15	15.00	9.00	1.5	ICRFORM_001	ICRRUN_001	RAND_000
WHONDRS_S_Kit	S000014-2	Date_Received_Not_Recorded	S14-2	01 Aug 2018	VB_005	SBS_001	ACID_001	3.54	6.36	8.64	15.00	DILU_001	ACID2_001	1.50	15	15.00	9.00	1.5	ICRFORM_001	ICRRUN_001	RAND_000
WHONDRS_S_Kit	S000014-3	Date_Received_Not_Recorded	S14-3	01 Aug 2018	VB_005	SBS_001	ACID_001	3.54	6.36	8.64	15.00	DILU_001	ACID2_001	1.50	15	15.00	9.00	1.5	ICRFORM_001	ICRRUN_001	RAND_000
WHONDRS_S_Kit	S000022-1	13 Jun 2018	S22-1	01 Aug 2018	VB_005	SBS_001	ACID_001	1.73	11.00	4.00	15.00	DILU_001	ACID2_001	1.27	15	12.67	7.60	1.5	ICRFORM_001	ICRRUN_001	RAND_000
WHONDRS_S_Kit	S000022-2	13 Jun 2018	S22-2	01 Aug 2018	VB_005	SBS_001	ACID_001	1.73	13.02	1.98	15.00	DILU_001	ACID2_001	1.50	15	15.00	9.00	1.5	ICRFORM_001	ICRRUN_001	RAND_000
WHONDRS_S_Kit	S000022-3	13 Jun 2018	S22-3	01 Aug 2018	VB_005	SBS_001	ACID_001	1.73	13.02	1.98	15.00	DILU_001	ACID2_001	1.50	15	15.00	9.00	1.5	ICRFORM_001	ICRRUN_001	RAND_000
WHONDRS_S_Kit	S000023-1	13 Jun 2018	S23-1	01 Aug 2018	VB_005	SBS_001	ACID_001	5.16	4.36	10.64	15.00	DILU_001	ACID2_001	1.50	15	15.01	9.01	1.5	ICRFORM_001	ICRRUN_002	RAND_000
WHONDRS_S_Kit	S000023-2	13 Jun 2018	S23-2	01 Aug 2018	VB_005	SBS_001	ACID_001	5.16	4.36	10.64	15.00	DILU_001	ACID2_001	1.50	15	15.01	9.01	1.5	ICRFORM_001	ICRRUN_002	RAND_000
WHONDRS_S_Kit	S000023-3	13 Jun 2018	S23-3	01 Aug 2018	VB_005	SBS_001	ACID_001	5.16	4.36	10.64	15.00	DILU_001	ACID2_001	1.50	15	15.01	9.01	1.5	ICRFORM_001	ICRRUN_002	RAND_000
WHONDRS_S_Kit	S000030-1	06 Jun 2018	S30-1	01 Aug 2018	VB_005	SBS_001	ACID_001	1.91	11.78	3.22	15.00	DILU_001	ACID2_001	1.50	15	15.00	9.00	1.5	ICRFORM_001	ICRRUN_002	RAND_000
WHONDRS_S_Kit	S000030-2	06 Jun 2018	S30-2	01 Aug 2018	VB_005	SBS_001	ACID_001	1.91	11.78	3.22	15.00	DILU_001	ACID2_001	1.50	15	15.00	9.00	1.5	ICRFORM_001	ICRRUN_002	RAND_000
WHONDRS_S_Kit	S000030-3	06 Jun 2018	S30-3	01 Aug 2018	VB_005	SBS_001	ACID_001	1.91	11.78	3.22	15.00	DILU_001	ACID2_001	1.50	15	15.00	9.00	1.5	ICRFORM_001	ICRRUN_002	RAND_000
WHONDRS_S_Kit	S000035-1	08 Aug 2018	S35-1	01 Aug 2018	VB_005	SBS_001	ACID_001	4.76	4.73	10.27	15.00	DILU_001	ACID2_001	1.50	15	15.01	9.00	1.5	ICRFORM_001	ICRRUN_002	RAND_000
WHONDRS_S_Kit	S000035-2	08 Aug 2018	S35-2	01 Aug 2018	VB_005	SBS_001	ACID_001	4.76	4.73	10.27	15.00	DILU_001	ACID2_001	1.50	15	15.01	9.00	1.5	ICRFORM_001	ICRRUN_002	RAND_000
WHONDRS_S_Kit	S000035-3	08 Aug 2018	S35-3	01 Aug 2018	VB_005	SBS_001	ACID_001	4.76	4.73	10.27	15.00	DILU_001	ACID2_001	1.50	15	15.01	9.00	1.5	ICRFORM_001	ICRRUN_002	RAND_000
WHONDRS_S_Kit	S000036-1	19 Jun 2018	S36-1	01 Aug 2018	VB_005	SBS_001	ACID_001	5.01	4.49	10.51	15.00	DILU_001	ACID2_001	1.50	15	14.98	8.99	1.5	ICRFORM_001	ICRRUN_002	RAND_000
WHONDRS_S_Kit	S000036-2	19 Jun 2018	S36-2	01 Aug 2018	VB_005	SBS_001	ACID_001	5.01	4.49	10.51	15.00	DILU_001	ACID2_001	1.50	15	14.98	8.99	1.5	ICRFORM_001	ICRRUN_002	RAND_000
WHONDRS_S_Kit	S000036-3	19 Jun 2018	S36-3	01 Aug 2018	VB_005	SBS_001	ACID_001	5.01	4.49	10.51	15.00	DILU_001	ACID2_001	1.50	15	14.98	8.99	1.5	ICRFORM_001	ICRRUN_002	RAND_000
WHONDRS_S_Kit	S000044-1	21 May 2018	S44-1	01 Aug 2018	VB_005	SBS_001	ACID_001	2.76	8.16	6.84	15.00	DILU_001	ACID2_001	1.50	15	14.99	9.00	1.5	ICRFORM_001	ICRRUN_001	RAND_000
WHONDRS_S_Kit	S000044-2	21 May 2018	S44-2	01 Aug 2018	VB_005	SBS_001	ACID_001	2.76	8.16	6.84	15.00	DILU_001	ACID2_001	1.50	15	14.99	9.00	1.5	ICRFORM_001	ICRRUN_001	RAND_000
WHONDRS_S_Kit	S000044-3	21 May 2018	S44-3	01 Aug 2018	VB_005	SBS_001	ACID_001	2.76	8.16	6.84	15.00	DILU_001	ACID2_001	1.50	15	14.99	9.00	1.5	ICRFORM_001	ICRRUN_001	RAND_000
WHONDRS_S_Kit	S000045-1	30 May 2018	S45-1	01 Aug 2018	VB_005	SBS_001	ACID_001	2.52	8.94	6.06	15.00	DILU_001	ACID2_001	1.50	15	14.99	9.00	1.5	ICRFORM_001	ICRRUN_001	RAND_000
WHONDRS_S_Kit	S000045-2	30 May 2018	S45-2	01 Aug 2018	VB_005	SBS_001	ACID_001	2.52	8.94	6.06	15.00	DILU_001	ACID2_001	1.50	15	14.99	9.00	1.5	ICRFORM_001	ICRRUN_001	RAND_000
WHONDRS_S_Kit	S000045-3	30 May 2018	S45-3	01 Aug 2018	VB_005	SBS_001	ACID_001	2.52	8.94	6.06	15.00	DILU_001	ACID2_001	1.50	15	14.99	9.00	1.5	ICRFORM_001	ICRRUN_001	RAND_000
WHONDRS_S_Kit	S000054-2	06 Jun 2018	S54-2	01 Aug 2018	VB_005	SBS_001	ACID_001	2.47	9.11	5.89	15.00	DILU_001	ACID2_001	1.50	15	15.01	9.00	1.5	ICRFORM_001	ICRRUN_001	RAND_000
WHONDRS_S_Kit	S000054-3	06 Jun 2018	S54-3	01 Aug 2018	VB_005	SBS_001	ACID_001	2.47	9.11	5.89	15.00	DILU_001	ACID2_001	1.50	15	15.01	9.00	1.5	ICRFORM_001	ICRRUN_001	RAND_000
WHONDRS_S_Kit	S000054-4	06 Jun 2018	S54-4	01 Aug 2018	VB_005	SBS_001	ACID_001	2.47	9.11	5.89	15.00	DILU_001	ACID2_001	1.50	15	15.01	9.00	1.5	ICRFORM_001	ICRRUN_001	RAND_000
WHONDRS_S_Kit	S000055-1	12 Jun 2018	S55-1	01 Aug 2018	VB_005	SBS_001	ACID_001	2.42	9.28	5.72	15.00	DILU_001	ACID2_001	1.50	15	14.99	9.00	1.5	ICRFORM_001	ICRRUN_001	RAND_000
WHONDRS_S_Kit	S000055-2	12 Jun 2018	S55-2	01 Aug 2018	VB_005	SBS_001	ACID_001	2.42	9.28	5.72	15.00	DILU_001	ACID2_001	1.50	15	14.99	9.00	1.5	ICRFORM_001	ICRRUN_001	RAND_000
WHONDRS_S_Kit	S000055-3	12 Jun 2018	S55-3	01 Aug 2018	VB_005	SBS_001	ACID_001	2.42	9.28	5.72	15.00	DILU_001	ACID2_001	1.50	15	14.99	9.00	1.5	ICRFORM_001	ICRRUN_001	RAND_000
WHONDRS_S_Kit	S000056-1	20 Jun 2018	S56-1	01 Aug 2018	VB_005	SBS_001	ACID_001	2.17	10.38	4.62	15.00	DILU_001	ACID2_001	1.50	15	15.01	9.00	1.5	ICRFORM_001	ICRRUN_002	RAND_000
WHONDRS_S_Kit	S000056-2	20 Jun 2018	S56-2	01 Aug 2018	VB_005	SBS_001	ACID_001	2.17	10.38	4.62	15.00	DILU_001	ACID2_001	1.50	15	15.01	9.00	1.5	ICRFORM_001	ICRRUN_002	RAND_000
WHONDRS_S_Kit	S000056-3	20 Jun 2018	S56-3	01 Aug 2018	VB_005	SBS_001	ACID_001	2.17	10.38	4.62	15.00	DILU_001	ACID2_001	1.50	15	15.01	9.00	1.5	ICRFORM_001	ICRRUN_002	RAND_000
WHONDRS_S_Kit	S000059-1	11 Jul 2018	S59-1	01 Aug 2018	VB_005	SBS_001	ACID_001	3.64	6.19	8.81	15.00	DILU_001	ACID2_001	1.50	15	15.01	9.00	1.5	ICRFORM_001	ICRRUN_002	RAND_000
WHONDRS_S_Kit	S000059-2	11 Jul 2018	S59-2	01 Aug 2018	VB_005	SBS_001	ACID_001	3.64	6.19	8.81	15.00	DILU_001	ACID2_001	1.50	15	15.01	9.00	1.5	ICRFORM_001	ICRRUN_002	RAND_000
WHONDRS_S_Kit	S000059-3	11 Jul 2018	S59-3	01 Aug 2018	VB_005	SBS_001	ACID_001	3.64	6.19	8.81	15.00	DILU_001	ACID2_001	1.50	15	15.01	9.00	1.5	ICRFORM_001	ICRRUN_002	RAND_000
WHONDRS_S_Kit	S000060-1	27 Jun 2018	S60-1	01 Aug 2018	VB_005	SBS_001	ACID_001	3.47	6.49	8.51	15.00	DILU_001	ACID2_001	1.50	15	15.00	9.00	1.5	ICRFORM_001	ICRRUN_001	RAND_000
WHONDRS_S_Kit	S000060-2	27 Jun 2018	S60-2	01 Aug 2018	VB_005	SBS_001	ACID_001	3.47	6.49	8.51	15.00	DILU_001	ACID2_001	1.50	15	15.00	9.00	1.5	ICRFORM_001	ICRRUN_001	RAND_000
WHONDRS_S_Kit	S000060-3	27 Jun 2018	S60-3	01 Aug 2018	VB_005	SBS_001	ACID_001	3.47	11.83	8.51	20.34	DILU_001	ACID2_001	2.02	15	20.16	12.10	1.5	ICRFORM_001	ICRRUN_001	RAND_000
WHONDRS_S_Kit	S000063-1	03 Jul 2018	S63-1	01 Aug 2018	VB_005	SBS_001	ACID_001	1.90	11.83	3.17	15.00	DILU_001	ACID2_001	1.50	15	15.00	9.00	1.5	ICRFORM_001	ICRRUN_001	RAND_000
WHONDRS_S_Kit	S000063-2	03 Jul 2018	S63-2	01 Aug 2018	VB_005	SBS_001	ACID_001	1.90	11.83	3.17	15.00	DILU_001	ACID2_001	1.50	15	15.00	9.00	1.5	ICRFORM_001	ICRRUN_001	RAND_000
WHONDRS_S_Kit	S000063-3	03 Jul 2018	S63-3	01 Aug 2018	VB_005	SBS_001	ACID_001	1.90	11.83	3.17	15.00	DILU_001	ACID2_001	1.50	15	15.00	9.00	1.5	ICRFORM_001	ICRRUN_001	RAND_000
WHONDRS_S_Kit	S000073-1	11 Jul 2018	S73-1	01 Aug 2018	VB_005	SBS_001	ACID_001	2.21	10.17	4.83	15.00	DILU_001	ACID2_001	1.50	15	15.00	9.00	1.5	ICRFORM_001	ICRRUN_001	RAND_000
WHONDRS_S_Kit	S000073-2	11 Jul 2018	S73-2	01 Aug 2018	VB_005	SBS_001	ACID_001	2.21	10.17	4.83	15.00	DILU_001	ACID2_001	1.50	15	15.00	9.00	1.5	ICRFORM_001	ICRRUN_001	RAND_000
WHONDRS_S_Kit	S000073-3	11 Jul 2018	S73-3	01 Aug 2018	VB_005	SBS_001	ACID_001	2.21	10.17	4.83	15.00	DILU_001	ACID2_001	1.50	15	15.00	9.00	1.5	ICRFORM_001	ICRRUN_001	RAND_000
