# Supplementary material for: WHONDRS-GUI: a web application for global survey of surface water metabolites
Source: PeerJ. 2020 Jul 22;8:e9277. doi: 10.7717/peerj.9277 (PMC7382364; doi:10.7717/peerj.9277)
Supplement: Supplemental Information 1 [file peerj-08-9277-s001.zip › WHONDRS_S_Kit/data/Geochemistry_Codes/WHONDRS_USGS_Codes_Geochem_16Oct2018.csv]

USGS_Code	USGS_Definition
90096	specific conductance_ water_ filtered_ uS/cm @25C
602	total nitrogen nitrate + nitrite + ammonia + organic-N_ water_ filtered_ mg/L as N
666	phosphorous_ water_ filtered_ mg/L as P
653	phosphate_ water_ filtered_ mg/L as PO4_ calculated from 666
950	fluoride_ water_ filtered_ mg/L as F
940	chloride_ water_ filtered_ mg/L as Cl
71856	nitrite_ water_ filtered_ mg/L as NO2
945	sulfate_ water_ filtered_ mg/L as SO4
71851	nitrate_ water_ filtered_ mg/L as NO3
691	inorganic carbon_ water_ filtered_ mg/L as C
906	carbonate carbon_ water_ filtered_ mg/L as CaCO3_ calculated from 691
681	organic carbon_ water_ filtered_ mg/L as C
930	sodium_ water_ filtered_ mg/L as Na
915	calcium_ water_ filtered_ mg/L as Ca
925	magnesium_ water_ filtered_ mg/L as Mg
935	potassium_ water_ filtered_ mg/L as K
52777	iron_ water_ filtered_ mg/L as Fe
99120	nutrient ammonia (NH3 + NH4+)_ water_ filtered_ mg/L as N
