# Supplementary material for: WHONDRS-GUI: a web application for global survey of surface water metabolites
Source: PeerJ. 2020 Jul 22;8:e9277. doi: 10.7717/peerj.9277 (PMC7382364; doi:10.7717/peerj.9277)
Supplement: Supplemental Information 1 [file peerj-08-9277-s001.zip › WHONDRS_S_Kit/data/Geochemistry_Processing/WHONDRS_SW_Kits_Geochem_Sample_Processing_And_Analysis_20Nov2018.csv]

Study_Code	Sample_ID	Sample_ID_Short	Thaw_Date	Methods_VB	Randomized_Method	SpC_Method	90096_SpC_microsiemens_per_cm	pH_Method	pH	Filter_Method	ICP_Software_Method	ICP_Dilution_Method	ICP_Sample_Vol	ICP_Acid_Vol	666_P_mg_per_L_as_P	52777_Fe_mg_per_L	925_Mg_mg_per_L	915_Ca_mg_per_L	930_Na_mg_per_L	935_K_mg_per_L	Anion_Software_Method	Anion_Dilution_Method	Anion_Sample_Vol_uL	Anion_DIW_Vol_uL	950_F_mg_per_L	940_Cl_mg_per_L	71856_NO2_mg_per_L_as_NO2	71856_NO2_mg_per_L_as_N	945_SO4_mg_per_L_as_SO4	71851_NO3_mg_per_L_as_NO3	71851_NO3_mg_per_L_as_N	TN_Software_Method	TN_Dilution_Method	TN_Sample_Vol_mL	TN_DIW_Vol_mL	602_TN_mg_per_L_as_N
WHONDRS_S_Kit	S000001	S000001	Not_Recorded	VB_008	RAND_000	SPC_001	41.9	PH_000	Not_Measured	FLTR_000	ICPSFTW_001	ICPDILU_001	2	4	Below_Range_Due_to_Dilution	0.006590529	0.775305395	3.365531376	4.172550599	0.349984949	ANIONSFTW_001	ANIONDILU_000	0.6	0	0.337964	0.7061435	0.0385164	0.011726472	0.922079	<0.2	<0.045179	Not_Measured	Not_Measured	Not_Measured	Not_Measured	Not_Measured
WHONDRS_S_Kit	S000002	S000002	Not_Recorded	VB_008	RAND_000	SPC_001	44.5	PH_000	Not_Measured	FLTR_000	ICPSFTW_001	ICPDILU_001	2	4	0.030061146	0.01057966	0.793653628	3.645306461	4.294639512	0.512411231	ANIONSFTW_001	ANIONDILU_000	0.6	0	0.3497909	0.9723527	0.04331	0.013185903	0.6391213	<0.2	<0.045179	Not_Measured	Not_Measured	Not_Measured	Not_Measured	Not_Measured
WHONDRS_S_Kit	S000003	S000003	Not_Recorded	VB_008	RAND_000	SPC_001	46.9	PH_000	Not_Measured	FLTR_000	ICPSFTW_001	ICPDILU_001	2	4	0.031895964	0.011906783	0.88354501	4.145520868	4.274128331	0.258493858	ANIONSFTW_001	ANIONDILU_000	0.6	0	0.3668742	0.6765647	0.0241356	0.00734818	0.50877	<0.2	<0.045179	Not_Measured	Not_Measured	Not_Measured	Not_Measured	Not_Measured
WHONDRS_S_Kit	S000004	S000004	Not_Recorded	VB_008	RAND_000	SPC_001	44.1	PH_000	Not_Measured	FLTR_000	ICPSFTW_001	ICPDILU_001	2	4	0.047861914	0.017710329	0.937782942	3.940475722	3.898233523	0.276496488	ANIONSFTW_001	ANIONDILU_000	0.6	0	0.2854	0.8367832	0.0337228	0.010267041	0.4642598	<0.2	<0.045179	Not_Measured	Not_Measured	Not_Measured	Not_Measured	Not_Measured
WHONDRS_S_Kit	S000005	S000005	Not_Recorded	VB_008	RAND_000	SPC_001	36	PH_000	Not_Measured	FLTR_000	ICPSFTW_001	ICPDILU_001	2	4	Below_Range_Due_to_Dilution	0.006308077	0.774550783	2.669161233	3.537142665	0.419964054	ANIONSFTW_001	ANIONDILU_000	0.6	0	0.3261371	0.7209329	0.04331	0.013185903	0.3943152	<0.2	<0.045179	Not_Measured	Not_Measured	Not_Measured	Not_Measured	Not_Measured
WHONDRS_S_Kit	S000006	S000006	Not_Recorded	VB_009	RAND_000	SPC_001	41.2	PH_000	Not_Measured	FLTR_000	ICPSFTW_001	ICPDILU_001	2	4	0.069427274	0.011605534	0.756253749	3.276303056	4.246233702	0.573505614	ANIONSFTW_001	ANIONDILU_000	0.6	0	0.2919705	0.9255196	0.0481036	0.014645333	0.5246665	<0.2	<0.045179	Not_Measured	Not_Measured	Not_Measured	Not_Measured	Not_Measured
WHONDRS_S_Kit	S000007	S000007	Not_Recorded	VB_008	RAND_000	SPC_001	53.3	PH_000	Not_Measured	FLTR_000	ICPSFTW_001	ICPDILU_001	3	3	Below_Range_Due_to_Dilution	0.005468917	1.344264786	4.051061407	6.888607667	0.842041517	ANIONSFTW_001	ANIONDILU_000	0.6	0	0.4367618	1.116499	0.038684	0.011777499	1.0302572	<0.4	<0.060358	Not_Measured	Not_Measured	Not_Measured	Not_Measured	Not_Measured
WHONDRS_S_Kit	S000008	S000008	Not_Recorded	VB_008	RAND_000	SPC_001	301	PH_000	Not_Measured	FLTR_000	ICPSFTW_001	ICPDILU_001	0.5	5.5	Below_Range_Due_to_Dilution	Below_Range_Due_to_Dilution	6.305266316	38.63408386	19.95797232	3.535563284	ANIONSFTW_001	ANIONDILU_000	0.6	0	0.5324508	7.735735	0.067278	0.020483056	49.70247	0.6783718	0.153240119	Not_Measured	Not_Measured	Not_Measured	Not_Measured	Not_Measured
WHONDRS_S_Kit	S000009	S000009	Not_Recorded	VB_008	RAND_000	SPC_001	165.6	PH_000	Not_Measured	FLTR_000	ICPSFTW_001	ICPDILU_001	0.75	5.25	Below_Range_Due_to_Dilution	0.02683902	5.930279385	16.25135144	10.37000681	1.731345008	ANIONSFTW_001	ANIONDILU_000	0.6	0	0.4181241	5.3452775	0.1104204	0.033617932	9.382794	1.5351394	0.34677878	Not_Measured	Not_Measured	Not_Measured	Not_Measured	Not_Measured
WHONDRS_S_Kit	S000011	S000011	Not_Recorded	VB_008	RAND_000	SPC_001	355	PH_000	Not_Measured	FLTR_000	ICPSFTW_001	ICPDILU_001	0.375	5.625	0.177855232	0.022501164	12.92028417	53.96877733	12.23219962	2.163841904	ANIONSFTW_001	ANIONDILU_000	0.6	0	0.4496625	20.0547128	0.139182	0.042374517	32.100526	6.4714109	1.461852894	Not_Measured	Not_Measured	Not_Measured	Not_Measured	Not_Measured
WHONDRS_S_Kit	S000012	S000012	Not_Recorded	VB_008	RAND_000	SPC_001	347	PH_000	Not_Measured	FLTR_000	ICPSFTW_001	ICPDILU_001	0.375	5.625	0.181325781	Below_Range_Due_to_Dilution	13.30082494	32.95588834	14.86064154	2.305301639	ANIONSFTW_001	ANIONDILU_000	0.6	0	0.5469059	20.9102789	0.091246	0.02778021	37.495298	10.6501071	2.405795293	Not_Measured	Not_Measured	Not_Measured	Not_Measured	Not_Measured
WHONDRS_S_Kit	S000013	S000013	Not_Recorded	VB_008	RAND_000	SPC_001	395	PH_000	Not_Measured	FLTR_000	ICPSFTW_001	ICPDILU_001	0.375	5.625	0.965302232	Below_Range_Due_to_Dilution	11.19315128	47.31500446	16.953058	4.415501908	ANIONSFTW_001	ANIONDILU_000	0.6	0	0.456233	23.3364026	0.115214	0.035077363	24.65879	16.6018535	3.750259095	Not_Measured	Not_Measured	Not_Measured	Not_Measured	Not_Measured
WHONDRS_S_Kit	S000014	S000014	Not_Recorded	VB_008	RAND_000	SPC_001	370	PH_000	Not_Measured	FLTR_000	ICPSFTW_001	ICPDILU_001	0.375	5.625	Below_Range_Due_to_Dilution	Below_Range_Due_to_Dilution	18.57268368	41.1073269	19.5329807	4.032437208	ANIONSFTW_001	ANIONDILU_000	0.6	0	0.5074829	30.709298	0.091246	0.02778021	23.44229	0.8870716	0.200384152	Not_Measured	Not_Measured	Not_Measured	Not_Measured	Not_Measured
WHONDRS_S_Kit	S000022	S000022	Not_Recorded	VB_008	RAND_000	SPC_001	257	PH_000	Not_Measured	FLTR_000	ICPSFTW_001	ICPDILU_001	0.5	5.5	Below_Range_Due_to_Dilution	Below_Range_Due_to_Dilution	14.46004456	26.56005287	10.71914802	1.158435257	ANIONSFTW_001	ANIONDILU_000	0.6	0	0.3537332	5.8712204	0.067278	0.020483056	15.458806	0.2225275	0.050267627	Not_Measured	Not_Measured	Not_Measured	Not_Measured	Not_Measured
WHONDRS_S_Kit	S000023	S000023	Not_Recorded	VB_008	RAND_000	SPC_001	459	PH_000	Not_Measured	FLTR_000	ICPSFTW_001	ICPDILU_001	0.3	5.7	0.328377568	0.129189797	23.73237205	31.48127016	30.23376493	3.883311527	ANIONSFTW_001	ANIONDILU_000	0.6	0	0.2788295	29.618633	0.0720716	0.021942487	16.535814	0.2774485	0.062673951	Not_Measured	Not_Measured	Not_Measured	Not_Measured	Not_Measured
WHONDRS_S_Kit	S000030	S000030	Not_Recorded	VB_008	RAND_000	SPC_001	147.7	PH_000	Not_Measured	FLTR_000	ICPSFTW_001	ICPDILU_001	1	5	Below_Range_Due_to_Dilution	0.009745262	4.122469542	25.13273143	3.668564823	0.550357929	ANIONSFTW_001	ANIONDILU_000	0.6	0	0.2840859	0.5262058	0.0576908	0.017564195	19.67925	0.3323695	0.075080276	Not_Measured	Not_Measured	Not_Measured	Not_Measured	Not_Measured
WHONDRS_S_Kit	S000035	S000035	Not_Recorded	VB_008	RAND_000	SPC_001	519	PH_000	Not_Measured	FLTR_000	ICPSFTW_001	ICPDILU_001	0.171428571	5.828571429	Below_Range_Due_to_Dilution	0.156291971	17.60272083	52.63050678	31.69284952	4.7725121	ANIONSFTW_001	ANIONDILU_000	0.6	0	0.5271944	56.6768198	0.0960396	0.02923964	60.238982	16.4860261	3.72409438	Not_Measured	Not_Measured	Not_Measured	Not_Measured	Not_Measured
WHONDRS_S_Kit	S000036	S000036	Not_Recorded	VB_008	RAND_000	SPC_001	416	PH_000	Not_Measured	FLTR_000	ICPSFTW_001	ICPDILU_001	0.166666667	5.833333333	Below_Range_Due_to_Dilution	0.040925821	12.40221498	52.42217164	26.86627829	3.305542099	ANIONSFTW_001	ANIONDILU_000	0.6	0	0.4325792	42.8932379	0.187118	0.056968824	32.05511	2.1612388	0.488210877	Not_Measured	Not_Measured	Not_Measured	Not_Measured	Not_Measured
WHONDRS_S_Kit	S000044	S000044	Not_Recorded	VB_008	RAND_000	SPC_001	119.4	PH_000	Not_Measured	FLTR_000	ICPSFTW_001	ICPDILU_001	1	5	Below_Range_Due_to_Dilution	0.025499655	3.548225275	14.93310633	4.431577271	0.855457148	ANIONSFTW_001	ANIONDILU_000	0.6	0	0.3813293	1.2755354	0.0768652	0.023401918	7.2647825	0.3653221	0.08252407	Not_Measured	Not_Measured	Not_Measured	Not_Measured	Not_Measured
WHONDRS_S_Kit	S000045	S000045	Not_Recorded	VB_008	RAND_000	SPC_001	116.2	PH_000	Not_Measured	FLTR_000	ICPSFTW_001	ICPDILU_001	1	5	Below_Range_Due_to_Dilution	0.018397797	3.479760052	14.31711719	4.16828932	0.800373474	ANIONSFTW_001	ANIONDILU_000	0.6	0	0.3589896	1.0561593	0.0816588	0.024861348	7.0772038	0.3213853	0.072599011	Not_Measured	Not_Measured	Not_Measured	Not_Measured	Not_Measured
WHONDRS_S_Kit	S000054	S000054	Not_Recorded	VB_008	RAND_000	SPC_001	125	PH_000	Not_Measured	FLTR_000	ICPSFTW_001	ICPDILU_001	1	5	Below_Range_Due_to_Dilution	0.013687802	3.661628728	15.76059363	4.157588174	0.811131157	ANIONSFTW_001	ANIONDILU_000	0.6	0	0.3681883	1.112852	0.0960396	0.02923964	7.3792373	0.2994169	0.067636481	Not_Measured	Not_Measured	Not_Measured	Not_Measured	Not_Measured
WHONDRS_S_Kit	S000055	S000055	Not_Recorded	VB_008	RAND_000	SPC_001	127.3	PH_000	Not_Measured	FLTR_000	ICPSFTW_001	ICPDILU_001	1	5	Below_Range_Due_to_Dilution	0.01246399	3.892026619	15.08855504	4.181602126	0.85197975	ANIONSFTW_001	ANIONDILU_000	0.6	0	0.3458486	1.3864559	0.0768652	0.023401918	7.6812708	0.3872905	0.0874866	Not_Measured	Not_Measured	Not_Measured	Not_Measured	Not_Measured
WHONDRS_S_Kit	S000056	S000056	Not_Recorded	VB_008	RAND_000	SPC_001	135.2	PH_000	Not_Measured	FLTR_000	ICPSFTW_001	ICPDILU_001	1	5	Below_Range_Due_to_Dilution	0.006848672	4.121493942	16.43608284	4.280853979	0.831857521	ANIONSFTW_001	ANIONDILU_000	0.6	0	0.2972269	1.457938	0.1056268	0.032158502	8.4061512	0.6783718	0.153240119	Not_Measured	Not_Measured	Not_Measured	Not_Measured	Not_Measured
WHONDRS_S_Kit	S000059	S000059	Not_Recorded	VB_008	RAND_000	SPC_001	503	PH_000	Not_Measured	FLTR_000	ICPSFTW_001	ICPDILU_001	0.3	5.7	Below_Range_Due_to_Dilution	Below_Range_Due_to_Dilution	24.90774862	32.22245905	29.99761125	3.535734903	ANIONSFTW_001	ANIONDILU_000	0.6	0	0.4733163	54.2846279	0.1104204	0.033617932	36.17499	7.2109243	1.628904534	Not_Measured	Not_Measured	Not_Measured	Not_Measured	Not_Measured
WHONDRS_S_Kit	S000060	S000060	Not_Recorded	VB_008	RAND_000	SPC_001	132.5	PH_000	Not_Measured	FLTR_000	ICPSFTW_001	ICPDILU_001	1	5	Below_Range_Due_to_Dilution	0.007686462	3.841860448	16.17094613	4.476488004	1.009423836	ANIONSFTW_001	ANIONDILU_000	0.6	0	0.5337649	2.0125405	0.067278	0.020483056	7.7925463	0.2280196	0.05150826	Not_Measured	Not_Measured	Not_Measured	Not_Measured	Not_Measured
WHONDRS_S_Kit	S000063	S000063	Not_Recorded	VB_008	RAND_000	SPC_001	140.5	PH_000	Not_Measured	FLTR_000	ICPSFTW_001	ICPDILU_001	1	5	Below_Range_Due_to_Dilution	0.011512029	4.31066693	17.90301999	4.018414004	0.809396339	ANIONSFTW_001	ANIONDILU_000	0.6	0	0.3051115	1.6847088	0.1248012	0.037996225	8.9402736	1.2056134	0.272340833	Not_Measured	Not_Measured	Not_Measured	Not_Measured	Not_Measured
WHONDRS_S_Kit	S000073	S000073	Not_Recorded	VB_008	RAND_000	SPC_001	133.9	PH_000	Not_Measured	FLTR_000	ICPSFTW_001	ICPDILU_001	1	5	Below_Range_Due_to_Dilution	Below_Range_Due_to_Dilution	4.00758033	16.93396225	3.815024038	0.740364404	ANIONSFTW_001	ANIONDILU_000	0.6	0	0.259118	1.1005275	0.1104204	0.033617932	7.7671119	<0.2	<0.045179	Not_Measured	Not_Measured	Not_Measured	Not_Measured	Not_Measured
