# Supplementary material for: WHONDRS-GUI: a web application for global survey of surface water metabolites
Source: PeerJ. 2020 Jul 22;8:e9277. doi: 10.7717/peerj.9277 (PMC7382364; doi:10.7717/peerj.9277)
Supplement: Supplemental Information 1 [file peerj-08-9277-s001.zip › WHONDRS_S_Kit/data/helpers.R]

# Load packages ----
###########################################################################################
libs <- c('shiny','shinydashboard','lubridate','leaflet','leaflet.extras',
          'sp','mapview','htmlwidgets','ggmap','dplyr','openxlsx','zoo')
for(il in 1:length(libs)){
  if (!is.element(libs[il], installed.packages()[,1])){
    install.packages(libs[il], dep = TRUE)}
}
library(shiny)
library(shinydashboard)
library(lubridate)
library(leaflet)
library(leaflet.extras)
library(sp)
library(mapview)
library(htmlwidgets)
library(ggmap)
library(dplyr)
library(openxlsx)
library(zoo)
# Load data ----
###########################################################################################
#Metadata
Metadata<-read.csv(list.files(path=file.path('./data'),pattern=c('Metadata'),full.names=TRUE), header=TRUE)
#remove rows where siteID is na
#Metadata<-Metadata[!Metadata$Sample.ID=='Not_Provided',]
Metadata<-Metadata[order(Metadata$Sample.ID),]
colnames(Metadata)[colnames(Metadata) == 'Latitude.decimal.degrees.'] <- 'Latitude'
colnames(Metadata)[colnames(Metadata) == 'Longitude.decimal.degrees'] <- 'Longitude'
Metadata<-Metadata[!Metadata$Latitude=='Not_Provided'|!Metadata$Longitude=='Not_Provided',];
Metadata$Latitude<-as.numeric(as.character(Metadata$Latitude))
Metadata$Longitude<-as.numeric(as.character(Metadata$Longitude))
Metadata$LocationID <- paste(as.character(Metadata$Sample.ID), "_2Layer", sep="")
coordinates <- SpatialPointsDataFrame(Metadata[,c('Longitude', 'Latitude')] , Metadata)
#Metadata$Latitude[Metadata$Latitude!='Not_Provided']<-as.numeric(as.character(Metadata$Latitude[Metadata$Latitude!='Not_Provided']))
#Metadata$Longitude[Metadata$Longitude!='Not_Provided']<-as.numeric(as.character(Metadata$Longitude[Metadata$Longitude!='Not_Provided']))
#Metadata$Date.of.sampling.month.day.year.=format(as.POSIXct(Metadata$Date.of.sampling.month.day.year., format = "%m/%d/%Y"), format="%d %b %Y" )
Meta_fnames<- list.files(path=file.path('./data'),pattern=c('Metadata'))
# kit IDs that have available Metadata
Meta_kitID<-as.character(Metadata$Sample.ID)
#names(Metadata)<- sub('\\..*', '',list.files(path=file.path('./data'),pattern=c('Metadata')))
###########################################################################################
#FTICR
FTICR<-read.csv(list.files(path=file.path('./data/WHONDRS_SW_Kits_FTICR'),full.names=TRUE), header=TRUE)
FTICR_fnames<- list.files(path=file.path('./data/WHONDRS_SW_Kits_FTICR'))
## FTICR Processing
FTICR_Pro<-read.csv(list.files(path=file.path('./data/FTICR_Processing'),full.names=TRUE), header=TRUE)
FP_fnames<- list.files(path=file.path('./data/FTICR_Processing'))

##kit IDs that have available FTICR data
FTICR_kitID<-unique(gsub("\\..*","",grep('S0',colnames(FTICR),ignore.case = TRUE,value = T)))

#FTICR<- lapply(list.files(path=file.path('./data/WHONDRS_SW_Kits_FTICR'),full.names=TRUE),function(i){read.csv(i, header=TRUE)})
#FTICR_fnames<-list.files(path=file.path('./data/WHONDRS_SW_Kits_FTICR'))
#names(FTICR)<-sub('\\..*', '',list.files(path=file.path('./data/WHONDRS_SW_Kits_FTICR')))
###########################################################################################
# Geochemistry
Geochem<-read.csv(list.files(path=file.path('./data/WHONDRS_SW_Kits_Geochem'),full.names=TRUE), header=TRUE)
colnames(Geochem) <- gsub("^X", "",  colnames(Geochem))
Geochem_fnames<- list.files(path=file.path('./data/WHONDRS_SW_Kits_Geochem'))
# Geochem Processing
Geochem_Pro<-read.csv(list.files(path=file.path('./data/Geochemistry_Processing'),full.names=TRUE), header=TRUE)
colnames(Geochem_Pro) <- gsub("^X", "",  colnames(Geochem_Pro))
GP_fnames<- list.files(path=file.path('./data/Geochemistry_Processing'))
# kit IDs that have available Geochem data
Geochem_kitID<-as.character(Geochem$Sample_ID)

#Geochem<- lapply(list.files(path=file.path('./data/WHONDRS_SW_Kits_Geochem'),full.names=TRUE),function(i){read.csv(i, header=TRUE)})
#Geochem_fnames<-list.files(path=file.path('./data/WHONDRS_SW_Kits_Geochem'))
#names(Geochem)<-sub('\\..*', '',list.files(path=file.path('./data/WHONDRS_SW_Kits_Geochem')))
###########################################################################################
#Hydrograph for displaying
Hydrograph<- lapply(list.files(path=file.path('./data/WHONDRS_SW_Kits_Hydrographs'),full.names=TRUE),function(i){read.csv(i, header=TRUE, skip=2)})
#Hydro_ID_USGS<-gsub("\\..*","",sub(".*_", "", names(Hydrograph)))
# commene lines with accessed date and online soucce
Lines<- lapply(list.files(path=file.path('./data/WHONDRS_SW_Kits_Hydrographs'),full.names=TRUE),function(i){readLines(i,n = 2)})

#Hydro_fnames<-list.files(path=file.path('./data/WHONDRS_SW_Kits_Hydrograph'))
names(Hydrograph)<-list.files(path=file.path('./data/WHONDRS_SW_Kits_Hydrographs'))
names(Lines)<-gsub("\\..*","",sub(".*_", "", names(Hydrograph)))
#kit IDs that have available Hydrograph data
Hydro_kitID<-names(Lines)

## kit IDs that have available data of all data types
kit_ID<-Reduce(intersect, list(Meta_kitID,FTICR_kitID,Geochem_kitID,Hydro_kitID))

lat_lon=Metadata[Metadata$Sample.ID%in%kit_ID,][,c('Latitude','Longitude')]
lat_lon=lat_lon[order(lat_lon$Latitude),]
###########################################################################################
# Photos
img.names<- list.files(path=file.path('./data/WHONDRS_SW_Kits_Site_Photographs'))
img.path<-list.files(path=file.path('./data/WHONDRS_SW_Kits_Site_Photographs'),full.names=TRUE)

###########################################################################################
#' Calculate Bounding Box
 #' Caclulate a bounding box for a center point given a set of coordinates.
#' 
#' param 'lat' The latitude of the center point.
#' param 'lon' The longitude of the center point.
#' param 'dist' The distance from the center point.  
#' param 'in.miles' logical.  If code{TRUE} uses miles as the units of 
#' code{dist}.  If code{FALSE} uses kilometers.
#' return Returns a matrix with max/min latitude/longitude values.

bounding_box <- function(lat, lon, dist, in.miles = TRUE) {
  
  ## Helper functions
  if (in.miles) {
    ang_rad <- function(miles) miles/3958.756
  } else {
    ang_rad <- function(miles) miles/1000
  }
  `%+/-%` <- function(x, margin){x + c(-1, +1)*margin}
  deg2rad <- function(x) x/(180/pi)
  rad2deg <- function(x) x*(180/pi)
  lat_range <- function(latr, r) rad2deg(latr %+/-% r)
  lon_range <- function(lonr, dlon) rad2deg(lonr %+/-% dlon)
  
  r <- ang_rad(dist)
  latr <- deg2rad(lat)
  lonr <- deg2rad(lon)
  dlon <- asin(sin(r)/cos(latr))
  
  m <- matrix(c(lon_range(lonr = lonr, dlon = dlon), 
                lat_range(latr=latr, r=r)), nrow=2, byrow = TRUE)
  
  dimnames(m) <- list(c("lng", "lat"), c("min", "max"))
  return(m)
}
###########################################################################################
# Function to get Location Ids within bounding box
# 'shape', Shiny input (input$MAPID_draw_new_feature), representing shape drawn on the map by the user.
# 'location_coordinates', A SpatialPointsDataFrame containing coordinates and ids for all map locations.
# 'location_id_colname', Column name from location_coordinates containing desired names or ids for set of locations returned.
#  return A vector of location ids.

findLocations <- function(shape, location_coordinates, location_id_colname) {
  
  # derive polygon coordinates and feature_type from shape input
  polygon_coordinates <- shape$geometry$coordinates
  feature_type <- shape$properties$feature_type
  
  if(feature_type %in% c("rectangle","polygon")) {
    
    # transform into a spatial polygon
    drawn_polygon <- sp::Polygon(do.call(rbind,lapply(polygon_coordinates[[1]],function(x){c(x[[1]][1],x[[2]][1])})))
    
    # identify selected locations
    selected_locs <- sp::over(location_coordinates, sp::SpatialPolygons(list(sp::Polygons(list(drawn_polygon),"drawn_polygon"))))
    
    # get location ids
    x = (location_coordinates[which(!is.na(selected_locs)), location_id_colname])
    
    selected_loc_id = as.character(x[[location_id_colname]])
    
    return(selected_loc_id)
    
  } else if (feature_type == "circle") {
    
    center_coords <- matrix(c(polygon_coordinates[[1]], polygon_coordinates[[2]])
                            , ncol = 2)
    
    # get distances to center of drawn circle for all locations in location_coordinates
    # distance is in kilometers
    dist_to_center <- sp::spDistsN1(location_coordinates, center_coords, longlat = TRUE)
    
    # get location ids
    # radius is in meters
    x <- location_coordinates[dist_to_center < shape$properties$radius/1000, location_id_colname]
    
    selected_loc_id = as.character(x[[location_id_colname]])
    
    return(selected_loc_id)
  }
}
