# Supplementary material for: WHONDRS-GUI: a web application for global survey of surface water metabolites
Source: PeerJ. 2020 Jul 22;8:e9277. doi: 10.7717/peerj.9277 (PMC7382364; doi:10.7717/peerj.9277)
Supplement: Supplemental Information 1 [file peerj-08-9277-s001.zip › WHONDRS_S_Kit/data/helpers_0102.R]

#' Calculate Bounding Box
 #' Caclulate a bounding box for a center point given a set of coordinates.
#' 
#' param 'lat' The latitude of the center point.
#' param 'lon' The longitude of the center point.
#' param 'dist' The distance from the center point.  
#' param 'in.miles' logical.  If code{TRUE} uses miles as the units of 
#' code{dist}.  If code{FALSE} uses kilometers.
#' return Returns a matrix with max/min latitude/longitude values.

bounding_box <- function(lat, lon, dist, in.miles = TRUE) {
  
  ## Helper functions
  if (in.miles) {
    ang_rad <- function(miles) miles/3958.756
  } else {
    ang_rad <- function(miles) miles/1000
  }
  `%+/-%` <- function(x, margin){x + c(-1, +1)*margin}
  deg2rad <- function(x) x/(180/pi)
  rad2deg <- function(x) x*(180/pi)
  lat_range <- function(latr, r) rad2deg(latr %+/-% r)
  lon_range <- function(lonr, dlon) rad2deg(lonr %+/-% dlon)
  
  r <- ang_rad(dist)
  latr <- deg2rad(lat)
  lonr <- deg2rad(lon)
  dlon <- asin(sin(r)/cos(latr))
  
  m <- matrix(c(lon_range(lonr = lonr, dlon = dlon), 
                lat_range(latr=latr, r=r)), nrow=2, byrow = TRUE)
  
  dimnames(m) <- list(c("lng", "lat"), c("min", "max"))
  return(m)
}

# You can learn more about package authoring with RStudio at:
#   http://r-pkgs.had.co.nz/
# 'shape', Shiny input (input$MAPID_draw_new_feature), representing shape drawn on the map by the user.
# 'location_coordinates', A SpatialPointsDataFrame containing coordinates and ids for all map locations.
# 'location_id_colname', Column name from location_coordinates containing desired names or ids for set of locations returned.
#  return A vector of location ids.

findLocations <- function(shape, location_coordinates, location_id_colname) {
  
  # derive polygon coordinates and feature_type from shape input
  polygon_coordinates <- shape$geometry$coordinates
  feature_type <- shape$properties$feature_type
  
  if(feature_type %in% c("rectangle","polygon")) {
    
    # transform into a spatial polygon
    drawn_polygon <- sp::Polygon(do.call(rbind,lapply(polygon_coordinates[[1]],function(x){c(x[[1]][1],x[[2]][1])})))
    
    # identify selected locations
    selected_locs <- sp::over(location_coordinates, sp::SpatialPolygons(list(sp::Polygons(list(drawn_polygon),"drawn_polygon"))))
    
    # get location ids
    x = (location_coordinates[which(!is.na(selected_locs)), location_id_colname])
    
    selected_loc_id = as.character(x[[location_id_colname]])
    
    return(selected_loc_id)
    
  } else if (feature_type == "circle") {
    
    center_coords <- matrix(c(polygon_coordinates[[1]], polygon_coordinates[[2]])
                            , ncol = 2)
    
    # get distances to center of drawn circle for all locations in location_coordinates
    # distance is in kilometers
    dist_to_center <- sp::spDistsN1(location_coordinates, center_coords, longlat = TRUE)
    
    # get location ids
    # radius is in meters
    x <- location_coordinates[dist_to_center < shape$properties$radius/1000, location_id_colname]
    
    selected_loc_id = as.character(x[[location_id_colname]])
    
    return(selected_loc_id)
  }
}
