# Supplementary material for: WHONDRS-GUI: a web application for global survey of surface water metabolites
Source: PeerJ. 2020 Jul 22;8:e9277. doi: 10.7717/peerj.9277 (PMC7382364; doi:10.7717/peerj.9277)
Supplement: Supplemental Information 1 [file peerj-08-9277-s001.zip › WHONDRS_S_Kit/data/README_Files/20Nov2018_README_WHONDRS-Data-Package.txt]

20 November 2018
WHONDRS Data Package for Surface Water Metabolite Biogeography
https://whondrs.pnl.gov
whondrs@pnnl.gov

1- Any published work that utilizes data presented in this dataset should cite this dataset with the appropriate doi number. 
Many of the hydrograph files also include their own citations. 
Published work that utilizes hydrograph data that has its own unique citation should include that citation.

2- Consider acknowledging WHONDRS in work published using WHONDRS data.

3-This data package contains FTICR-MS data from samples run at two different Ion Accumulation Times (IATs). 
If data are selected using our data section GUI from both types of kits, a message will appear. 
Data obtained from samples run at two different IATs are not directly comparable.

4-This data package contains FTICR-MS data that have been "aligned". Alignment refers to a standard post-processing procedure. 
All future WHONDRS data packages will contained un-aligned data, because un-aligned data allows for comparability across different FTICR runs. 
At the time of publication, un-aligned data was not available. 
The next WHONDRS data package will contain new FTICR data and will also contain the un-aligned version of the FTICR data contained in this data package.
