# Supplementary material for: WHONDRS-GUI: a web application for global survey of surface water metabolites
Source: PeerJ. 2020 Jul 22;8:e9277. doi: 10.7717/peerj.9277 (PMC7382364; doi:10.7717/peerj.9277)
Supplement: Supplemental Information 1 [file peerj-08-9277-s001.zip › WHONDRS_S_Kit/data/StudyCode_Filtering/SampleCodeFiltering_Definitions.csv]

StudyCodeFiltering	Definition
WHONDRS_S_Kit	WHONDRS surface water kits for metabolite biogeography
WHONDRS_48hr_Erpe	2018 Diel Cycling Study (48hrs) Erpe River Germany
WHONDRS_48hr_Jordan	2018 Diel Cycling Study (48hrs) Jordan River Israel
WHONDRS_48hr_Nisqually	2018 Diel Cycling Study (48hrs) Nisqually River WA USA
WHONDRS_48hr_Columbia	2018 Diel Cycling Study (48hrs) Columbia River WA USA
WHONDRS_48hr_Altamaha	2018 Diel Cycling Study (48hrs) Altamaha River GA USA
WHONDRS_48hr_WS1	2018 Diel Cycling Study (48hrs) WS1 River OR USA
WHONDRS_48hr_EastFork	2018 Diel Cycling Study (48hrs) East Fork Poplar Creek TN USA
EGraham_2018	Emily Graham samples from 2018 study
ManualSamples_2018	Manual samples from 300A dense array summer 2018
MGooseff_2018	Gooseff samples (Plastic falcon tubes)
PREMIS	PREMIS
OTHER	Other
