# Supplementary material for: WHONDRS-GUI: a web application for global survey of surface water metabolites
Source: PeerJ. 2020 Jul 22;8:e9277. doi: 10.7717/peerj.9277 (PMC7382364; doi:10.7717/peerj.9277)
Supplement: Supplemental Information 1 [file peerj-08-9277-s001.zip › WHONDRS_S_Kit/data/WHONDRS_SW_Kits_FTICR/WHONDRS_SW_Kits_FTICR_Aug2018.csv]

Mass	C	H	O	N	C13	S	P	Na	El_comp	NeutralMass	Error_ppm	Candidates	S000003.1	S000003.2	S000003.3	S000004.1	S000004.2	S000004.3	S000005.1	S000005.2	S000005.3	S000006.1	S000006.2	S000006.3	S000007.1	S000007.2	S000008.2	S000008.3	S000008.4	S000009.1	S000009.2	S000009.3	S000011.1	S000011.2	S000011.3	S000012.1	S000012.2	S000012.3	S000013.1	S000013.2	S000013.3	S000014.2	S000014.3	S000014.4	S000022.1	S000022.2	S000022.3	S000023.1	S000023.2
98.833287	0	0	0	0	0	0	0	0		99.84056346688	0	0	0	0	0	0	0	0	0	0	0	0	0	0	0	0	0	0	0	0	0	0	0	0	0	0	0	0	0	0	0	0	0	0	0	0	0	0	0
98.833355	0	0	0	0	0	0	0	0		99.84063146688	0	0	0	0	0	0	0	0	0	0	0	0	1049569.4	1093903.9	0	0	0	0	0	0	0	0	0	0	0	0	0	0	0	0	0	0	0	0	0	0	0	0	0
100.418427	0	0	0	0	0	0	0	0		101.42570346688	0	0	0	0	0	1168783.3	0	0	0	0	0	0	0	0	0	0	0	0	0	0	0	0	0	0	0	0	0	0	0	0	0	0	0	0	0	0	0	0	0
100.929643	0	0	0	0	0	0	0	0		101.93691946688	0	0	0	0	0	0	0	0	0	0	0	0	0	0	0	0	0	0	0	0	0	0	0	0	0	0	0	0	0	0	0	0	0	0	0	0	0	0	0
101.476799	0	0	0	0	0	0	0	0		102.48407546688	0	0	0	1032946.3	0	0	0	0	0	0	0	0	0	0	0	0	0	0	0	0	0	0	0	0	0	0	0	0	0	0	0	0	0	0	0	0	0	0	0
101.651582	0	0	0	0	0	0	0	0		102.65885846688	0	0	0	1080602.8	0	0	0	0	0	0	0	0	0	0	0	0	0	0	0	0	0	0	0	0	0	0	0	0	0	0	0	0	0	0	0	0	0	0	0
101.655504	0	0	0	0	0	0	0	0		102.66278046688	0	0	0	0	0	0	0	0	0	0	0	0	0	0	0	0	0	0	0	0	0	0	0	0	0	0	0	0	0	0	0	0	0	0	0	0	0	0	0
102.2441735	0	0	0	0	0	0	0	0		103.25144996688	0	0	0	0	0	1838799.5	0	0	0	0	0	0	0	0	0	0	0	0	0	0	0	0	0	0	0	0	0	0	0	0	0	0	0	0	0	0	0	0	0
102.878037	0	0	0	0	0	0	0	0		103.88531346688	0	0	0	0	0	0	0	0	0	0	0	0	0	0	0	0	0	0	0	0	0	0	0	0	0	0	0	0	0	0	0	0	1056970	0	0	0	0	0	0
102.917688	0	0	0	0	0	0	0	0		103.92496446688	0	0	0	0	0	0	0	0	0	0	0	0	0	0	0	0	0	0	0	0	0	1039438.7	0	0	0	0	0	0	0	0	0	0	0	0	0	0	0	0	0
102.99736300000001	0	0	0	0	0	0	0	0		104.00463946688	0	0	0	0	0	0	0	0	0	0	0	0	0	0	0	0	0	0	0	0	0	0	0	0	0	0	0	0	0	0	0	0	0	0	0	0	0	0	0
103.06664	0	0	0	0	0	0	0	0		104.07391646688	0	0	0	0	0	0	0	0	0	0	0	0	0	0	0	0	0	0	0	0	0	0	0	0	0	0	0	0	0	0	0	0	0	0	0	0	0	0	0
103.086628	0	0	0	0	0	0	0	0		104.09390446688	0	0	0	0	0	0	0	0	0	0	0	0	0	0	0	1049139.4	0	0	0	0	0	0	0	0	0	0	0	0	0	0	0	0	0	0	0	0	0	0	0
103.261339	0	0	0	0	0	0	0	0		104.26861546688	0	0	0	0	0	0	0	0	0	0	0	0	0	0	0	0	0	0	0	0	0	0	0	0	0	0	0	0	0	0	0	0	0	0	0	0	0	0	0
103.639253	0	0	0	0	0	0	0	0		104.64652946688	0	0	0	0	0	0	0	0	0	0	0	0	0	0	0	0	0	0	0	0	0	0	0	0	0	0	0	0	0	0	0	0	0	0	0	0	0	0	0
103.65971	0	0	0	0	0	0	0	0		104.66698646688	0	0	0	0	0	0	0	0	0	0	0	0	0	0	0	0	0	0	0	0	0	0	0	0	0	0	0	0	0	0	0	0	0	0	0	0	0	0	0
103.75873	0	0	0	0	0	0	0	0		104.76600646688	0	0	0	0	0	0	0	0	0	0	0	0	0	0	0	0	0	0	0	0	0	0	0	0	0	0	0	0	0	0	0	0	0	0	0	0	0	0	0
103.767492	0	0	0	0	0	0	0	0		104.77476846688	0	0	0	0	0	0	0	0	0	0	0	0	0	0	0	0	0	0	0	0	1064201.6	0	0	0	0	0	0	0	0	0	0	0	0	0	0	0	0	0	0
103.804272	0	0	0	0	0	0	0	0		104.81154846688	0	0	0	0	0	0	0	0	0	0	0	0	0	0	0	0	0	0	0	0	0	0	0	0	0	0	0	0	0	0	0	0	0	0	0	0	0	0	0
103.837362	0	0	0	0	0	0	0	0		104.84463846688	0	0	0	0	0	0	0	0	0	0	0	0	0	0	0	0	0	0	0	0	0	0	0	0	0	0	0	0	0	0	0	0	0	0	0	0	0	0	0
103.853162	0	0	0	0	0	0	0	0		104.86043846688	0	0	0	0	0	0	0	0	0	0	0	1032136.6	0	0	0	0	0	0	0	0	0	0	0	0	0	0	0	0	0	0	0	0	0	0	0	0	0	0	0
103.899734	0	0	0	0	0	0	0	0		104.90701046688	0	0	0	0	0	0	0	0	0	0	0	0	0	0	0	0	0	0	0	0	0	0	0	0	0	0	0	0	0	0	0	0	0	0	0	0	0	0	0
103.907653	0	0	0	0	0	0	0	0		104.91492946688	0	0	0	0	0	0	0	0	0	0	0	0	0	0	0	0	0	0	0	0	0	0	1083964.6	0	0	0	0	0	0	0	0	0	0	0	0	0	0	0	0
103.915264	0	0	0	0	0	0	0	0		104.92254046688	0	0	0	0	0	0	0	0	0	0	0	0	0	0	0	0	0	0	0	0	0	0	0	0	0	0	0	0	0	0	0	0	0	0	0	0	1034938.6	0	0
103.984486	0	0	0	0	0	0	0	0		104.99176246688	0	0	0	0	0	0	0	0	0	0	0	0	1046911.1	0	0	0	0	0	0	0	0	0	0	0	0	0	0	0	0	0	0	0	0	0	0	0	0	0	0
103.98881	0	0	0	0	0	0	0	0		104.99608646688	0	0	0	0	0	0	0	0	0	0	0	0	0	0	0	0	0	0	0	0	0	0	0	0	0	0	0	0	0	0	0	0	0	0	0	0	0	0	0
104.020723	0	0	0	0	0	0	0	0		105.02799946688	0	0	0	0	0	0	0	0	0	0	0	0	0	0	0	0	0	0	0	0	0	0	0	0	0	0	0	0	0	0	0	0	0	0	0	0	1164874.3	0	0
104.050852	0	0	0	0	0	0	0	0		105.05812846688	0	0	0	0	0	0	0	0	0	0	0	0	0	0	0	0	0	0	0	0	0	0	0	0	0	0	0	0	0	0	0	0	0	0	0	0	0	0	0
104.092287	0	0	0	0	0	0	0	0		105.09956346688	0	0	1046019.6	0	0	0	0	0	0	0	0	0	0	0	0	0	0	0	0	0	0	0	0	0	0	0	0	0	0	0	0	0	0	0	0	0	0	0	0
104.136407	0	0	0	0	0	0	0	0		105.14368346688	0	0	0	0	0	0	0	0	0	0	0	0	0	0	0	0	0	0	0	0	0	0	0	0	0	0	0	0	0	0	0	0	0	0	0	0	0	0	0
104.137543	0	0	0	0	0	0	0	0		105.14481946688	0	0	0	0	0	0	0	0	0	0	0	0	0	0	0	0	0	0	0	0	0	0	0	0	0	0	0	0	0	0	0	0	0	0	0	0	0	0	0
104.18648	0	0	0	0	0	0	0	0		105.19375646688	0	0	0	0	0	0	0	0	0	0	0	0	0	0	0	0	0	0	0	0	0	0	0	0	0	0	0	0	0	0	0	0	0	0	0	0	0	0	0
104.208173	0	0	0	0	0	0	0	0		105.21544946688	0	0	0	0	0	0	0	0	0	0	0	0	0	0	0	0	0	0	0	0	0	0	0	0	0	0	0	0	0	0	0	0	0	0	0	0	0	0	0
104.234421	0	0	0	0	0	0	0	0		105.24169746688	0	0	0	0	0	0	0	0	0	0	0	0	0	0	0	0	0	0	0	0	0	0	0	0	0	0	0	1094278.1	0	0	0	0	0	0	0	0	0	0	0
104.316046	0	0	0	0	0	0	0	0		105.32332246688	0	0	0	0	0	0	0	0	0	0	0	0	0	0	0	0	0	0	0	0	0	0	0	0	0	0	0	0	0	0	0	0	0	0	0	0	0	0	0
104.317129	0	0	0	0	0	0	0	0		105.32440546688	0	0	0	0	0	0	0	0	0	0	0	0	0	0	0	0	0	0	0	0	0	0	0	0	0	0	0	0	0	0	0	0	0	0	0	0	0	0	0
104.318313	0	0	0	0	0	0	0	0		105.32558946688	0	0	0	0	0	0	0	0	0	0	0	0	0	0	0	0	0	0	0	0	0	0	0	0	0	0	0	0	0	0	0	0	0	0	0	0	0	0	0
104.349144	0	0	0	0	0	0	0	0		105.35642046688	0	0	0	0	0	0	0	0	0	0	0	0	0	0	0	0	0	0	0	0	0	0	0	0	0	0	0	0	0	0	0	0	0	0	0	0	0	0	0
104.457959	0	0	0	0	0	0	0	0		105.46523546688	0	0	0	0	0	0	0	0	0	0	0	0	0	0	0	0	1142664.3	0	0	0	0	0	0	0	0	0	0	0	0	0	0	0	0	0	0	0	0	0	0
104.525153	0	0	0	0	0	0	0	0		105.53242946688	0	0	0	0	0	0	0	0	0	0	0	0	0	0	0	0	0	0	0	0	0	0	0	0	0	0	0	0	0	0	0	0	0	0	0	0	0	0	0
104.525675	0	0	0	0	0	0	0	0		105.53295146688	0	0	0	1034937.8	0	0	0	0	0	0	0	0	0	0	0	0	0	0	0	0	0	0	0	0	0	0	0	0	0	0	0	0	0	0	0	0	0	0	0
104.597509	0	0	0	0	0	0	0	0		105.60478546688	0	0	0	0	0	0	0	0	0	0	0	0	0	0	0	0	0	0	0	0	0	0	0	0	0	0	0	0	0	0	0	0	0	0	0	0	0	0	0
104.70104	0	0	0	0	0	0	0	0		105.70831646688	0	0	1207486.6	0	0	0	0	0	0	0	0	0	0	0	0	0	0	0	0	0	0	0	0	0	0	0	0	0	0	0	0	0	0	0	0	0	0	0	0
104.761645	0	0	0	0	0	0	0	0		105.76892146688	0	0	1056936.4	0	0	0	0	0	0	0	0	0	0	0	0	0	0	0	0	0	0	0	0	0	0	0	0	0	0	0	0	0	0	0	0	0	0	0	0
104.799409	0	0	0	0	0	0	0	0		105.80668546688	0	0	0	0	0	0	0	0	0	0	0	0	0	0	0	0	0	0	0	0	0	0	0	0	0	0	0	0	0	0	0	0	0	0	0	0	0	0	0
104.825043	0	0	0	0	0	0	0	0		105.83231946688	0	0	0	0	0	0	0	0	0	0	0	0	0	0	0	0	0	0	0	1111445.1	0	0	0	0	0	0	0	0	0	0	0	0	0	0	0	0	0	0	0
104.954202	0	0	0	0	0	0	0	0		105.96147846688	0	0	0	1104678.8	0	0	0	0	0	0	0	0	0	0	0	0	0	0	0	0	0	0	0	0	0	0	0	0	0	0	0	0	0	0	0	0	0	0	0
104.972132	0	0	0	0	0	0	0	0		105.97940846688	0	0	0	0	0	0	0	0	0	0	0	0	0	0	0	0	0	0	0	0	0	0	0	0	0	0	0	0	0	0	1071417.9	0	0	0	0	0	0	0	0
104.972502	0	0	0	0	0	0	0	0		105.97977846688	0	0	0	0	0	0	0	0	0	0	0	0	0	0	0	0	0	0	0	0	0	0	0	0	0	0	0	1037528.3	0	0	0	0	0	0	0	0	0	0	0
104.995164	0	0	0	0	0	0	0	0		106.00244046688	0	0	0	0	0	0	0	0	0	0	0	0	0	0	0	0	0	0	0	0	1089171.1	0	0	0	0	0	0	0	0	0	0	0	0	0	0	0	0	0	0
105.010245	0	0	0	0	0	0	0	0		106.01752146688	0	0	0	0	0	0	0	0	0	0	0	0	0	0	0	0	0	0	0	0	0	0	0	0	0	0	0	0	0	0	0	0	0	0	0	0	0	0	0
105.087327	0	0	0	0	0	0	0	0		106.09460346688	0	0	0	0	0	0	0	0	0	0	0	0	0	0	0	0	0	0	0	0	0	0	0	0	1106020.4	0	0	0	0	0	0	0	0	0	0	0	0	0	0
105.150632	0	0	0	0	0	0	0	0		106.15790846688	0	0	0	0	0	1164952.5	0	0	0	0	0	0	0	0	0	0	0	0	0	0	0	0	0	0	0	0	0	0	0	0	0	0	0	0	0	0	0	0	0
105.150712	0	0	0	0	0	0	0	0		106.15798846688	0	0	0	0	0	0	0	0	0	0	0	0	0	0	0	1055960.9	0	0	0	0	0	0	0	0	0	0	0	0	0	0	0	0	0	0	0	0	0	0	0
105.17146	0	0	0	0	0	0	0	0		106.17873646688	0	0	0	0	1151945.3	0	0	0	0	0	0	0	0	0	0	0	0	0	0	0	0	0	0	0	0	0	0	0	0	0	0	0	0	0	0	0	0	0	0
105.230595	0	0	0	0	0	0	0	0		106.23787146688	0	0	0	0	0	0	0	0	0	0	0	0	1081724.9	0	0	0	0	0	0	0	0	0	0	0	0	0	0	0	0	0	0	0	0	0	0	0	0	0	0
105.236322	0	0	0	0	0	0	0	0		106.24359846688	0	0	0	0	0	0	0	0	0	0	0	0	0	0	0	0	0	0	0	0	0	0	0	0	0	0	0	0	0	0	0	0	0	0	0	0	0	0	0
105.249513	0	0	0	0	0	0	0	0		106.25678946688	0	0	0	0	0	0	0	0	0	0	0	0	0	0	0	0	0	0	0	0	0	0	0	0	0	0	0	0	0	0	0	0	0	0	0	0	0	0	0
105.278883	0	0	0	0	0	0	0	0		106.28615946688	0	0	0	0	0	0	0	0	0	0	0	0	0	0	0	0	0	0	0	0	0	0	0	0	0	0	0	0	0	0	0	0	0	0	0	0	0	0	0
105.281466	0	0	0	0	0	0	0	0		106.28874246688	0	0	0	0	0	0	0	0	0	0	0	0	0	0	0	0	0	0	0	0	0	0	0	0	0	0	0	0	0	0	0	0	0	0	0	0	0	0	0
105.315432	0	0	0	0	0	0	0	0		106.32270846688	0	0	0	0	0	0	0	0	0	0	0	0	0	0	0	0	0	0	0	0	0	0	0	0	0	0	0	0	0	0	0	0	0	0	0	0	0	0	0
105.335878	0	0	0	0	0	0	0	0		106.34315446688	0	0	0	0	0	0	0	0	0	0	0	0	0	0	0	0	0	0	0	0	0	0	0	0	0	0	0	0	0	0	0	1050727.9	0	0	0	0	0	0	0
105.38222	0	0	0	0	0	0	0	0		106.38949646688	0	0	0	0	0	0	0	0	0	0	0	0	0	0	0	0	0	0	0	0	0	0	0	0	0	0	0	0	0	0	0	0	0	0	0	0	0	0	0
105.398126	0	0	0	0	0	0	0	0		106.40540246688	0	0	0	0	0	0	0	0	0	0	0	0	0	1125128.5	0	0	0	0	0	0	0	0	0	0	0	0	0	0	0	0	0	0	0	0	0	0	0	0	0
105.476322	0	0	0	0	0	0	0	0		106.48359846688	0	0	0	0	0	0	0	0	0	0	0	0	0	0	0	0	0	0	0	0	0	0	0	0	0	0	0	0	0	0	0	0	0	0	0	0	0	0	0
105.507585	0	0	0	0	0	0	0	0		106.51486146688	0	0	0	0	0	0	0	0	0	0	0	0	0	0	0	0	0	0	0	0	0	0	0	0	0	0	0	0	0	0	0	0	0	0	0	0	0	0	0
105.515768	0	0	0	0	0	0	0	0		106.52304446688	0	0	0	0	0	1053221.4	0	0	0	0	0	0	0	0	0	0	0	0	0	0	0	0	0	0	0	0	0	0	0	0	0	0	0	0	0	0	0	0	0
105.534134	0	0	0	0	0	0	0	0		106.54141046688	0	0	0	0	0	0	0	0	0	0	0	0	0	1030768.6	0	0	0	0	0	0	0	0	0	0	0	0	0	0	0	0	0	0	0	0	0	0	0	0	0
105.562426	0	0	0	0	0	0	0	0		106.56970246688	0	0	0	0	0	0	0	0	0	0	0	0	0	0	0	0	0	0	0	0	0	0	0	0	0	0	0	0	0	0	0	0	0	0	0	0	0	0	0
105.583311	0	0	0	0	0	0	0	0		106.59058746688	0	0	0	0	0	0	0	0	0	0	0	0	0	0	0	0	0	0	0	0	0	0	0	0	0	0	0	0	0	0	0	0	0	0	0	0	0	0	0
105.596623	0	0	0	0	0	0	0	0		106.60389946688	0	0	0	0	0	0	0	0	0	0	0	0	0	0	0	0	0	0	0	0	0	0	0	0	0	0	0	0	0	0	0	0	0	0	0	0	0	0	0
105.601001	0	0	0	0	0	0	0	0		106.60827746688	0	0	0	0	0	0	0	0	0	0	0	0	0	0	0	0	0	0	0	0	0	0	0	0	0	0	0	0	0	0	0	0	0	0	0	0	0	0	1057749.5
105.601833	0	0	0	0	0	0	0	0		106.60910946688	0	0	0	0	0	0	0	0	0	0	0	0	0	0	0	0	0	0	0	0	0	0	0	1098560.5	0	0	0	0	0	0	0	0	0	0	0	0	0	0	0
105.631608	0	0	0	0	0	0	0	0		106.63888446688	0	0	0	0	0	0	0	0	0	0	0	0	0	0	0	0	0	0	0	0	0	0	0	0	0	0	0	0	0	0	0	0	0	0	0	0	0	0	0
105.672882	0	0	0	0	0	0	0	0		106.68015846688	0	0	0	0	0	0	1073469.6	0	0	0	0	0	0	0	0	0	0	0	0	0	0	0	0	0	0	0	0	0	0	0	0	0	0	0	0	0	0	0	0
105.674245	0	0	0	0	0	0	0	0		106.68152146688	0	0	0	0	0	0	0	0	0	0	0	0	0	0	0	0	0	0	0	0	0	0	0	0	0	0	0	0	0	0	0	0	0	0	0	0	0	0	0
105.759172	0	0	0	0	0	0	0	0		106.76644846688	0	0	0	0	0	0	0	0	0	0	0	0	0	0	0	0	0	0	0	0	0	0	0	0	0	0	0	0	0	0	0	0	0	0	0	0	0	0	0
105.760516	0	0	0	0	0	0	0	0		106.76779246688	0	0	0	0	0	0	0	0	0	0	0	0	0	0	1031814.5	0	0	0	0	0	0	0	0	0	0	0	0	0	0	0	0	0	0	0	0	0	0	0	0
105.777021	0	0	0	0	0	0	0	0		106.78429746688	0	0	0	0	0	0	0	0	0	0	0	0	0	0	0	0	0	0	0	0	0	0	0	0	0	0	0	0	0	0	0	0	0	0	0	0	0	0	0
105.790471	0	0	0	0	0	0	0	0		106.79774746688	0	0	0	0	0	0	0	0	0	0	0	0	0	0	0	0	0	0	0	0	0	0	0	0	0	0	0	0	0	0	0	0	0	0	0	0	0	0	0
105.80358	0	0	0	0	0	0	0	0		106.81085646688	0	0	0	0	0	0	0	0	0	0	0	0	0	0	0	0	0	0	0	0	0	0	0	0	0	0	0	0	0	0	0	0	0	0	0	0	0	0	0
105.812447	0	0	0	0	0	0	0	0		106.81972346688	0	0	0	0	0	0	0	0	0	0	0	0	0	0	0	0	0	0	0	0	0	0	0	0	0	0	0	0	0	0	0	0	0	0	0	0	0	0	0
105.8249	0	0	0	0	0	0	0	0		106.83217646688	0	0	0	0	0	0	0	0	0	0	0	0	0	0	0	0	0	0	0	0	0	1091774.4	0	0	0	0	0	0	0	0	0	0	0	0	0	0	0	0	0
105.854046	0	0	0	0	0	0	0	0		106.86132246688	0	0	1056949.5	0	0	0	0	0	0	0	0	0	0	0	0	0	0	0	0	0	0	0	0	0	0	0	0	0	0	0	0	0	0	0	0	0	0	0	0
105.883818	0	0	0	0	0	0	0	0		106.89109446688	0	0	0	1028281.6	0	0	0	0	0	0	0	0	0	0	0	0	0	0	0	0	0	0	0	0	0	0	0	0	0	0	0	0	0	0	0	0	0	0	0
105.899456	0	0	0	0	0	0	0	0		106.90673246688	0	0	0	0	0	0	0	0	0	0	0	0	0	0	0	0	0	0	0	0	0	0	0	0	0	0	0	0	0	0	0	0	0	0	0	0	0	0	0
105.899922	0	0	0	0	0	0	0	0		106.90719846688	0	0	0	0	0	0	0	0	0	0	0	0	0	0	0	0	0	0	0	0	0	0	0	0	0	0	0	0	0	0	0	0	0	0	0	0	0	0	0
105.9035	0	0	0	0	0	0	0	0		106.91077646688	0	0	0	0	0	0	0	0	0	0	0	0	0	0	0	0	0	0	0	0	0	0	0	0	0	0	0	0	1064120	0	0	0	0	0	0	0	0	0	0
105.917213	0	0	0	0	0	0	0	0		106.92448946688	0	0	0	0	0	0	0	0	0	0	0	0	0	0	0	0	0	0	0	0	0	0	0	0	0	0	0	0	0	0	0	0	0	0	0	0	0	0	0
105.919451	0	0	0	0	0	0	0	0		106.92672746688	0	0	0	0	0	0	0	0	0	0	0	0	0	0	0	0	0	0	0	0	0	0	0	0	0	0	0	0	0	0	0	0	0	0	0	0	1031882.3	0	0
105.919812	0	0	0	0	0	0	0	0		106.92708846688	0	0	0	0	0	0	0	0	0	0	0	0	0	0	0	0	0	0	0	0	0	0	0	0	0	0	0	0	0	0	0	0	0	0	0	0	0	0	0
105.940468	0	0	0	0	0	0	0	0		106.94774446688	0	0	0	0	0	0	0	0	0	0	0	0	0	0	0	0	0	0	0	0	0	0	0	0	0	0	0	0	0	0	0	0	0	0	0	0	0	0	0
105.961484	0	0	0	0	0	0	0	0		106.96876046688	0	0	0	0	0	0	0	0	0	0	0	0	0	0	0	0	0	0	0	0	1104870.6	0	0	0	0	0	0	0	0	0	0	0	0	0	0	0	0	0	0
105.974917	0	0	0	0	0	0	0	0		106.98219346688	0	0	0	0	0	0	0	0	0	0	0	0	0	0	0	0	0	0	0	0	0	0	1060965	0	0	0	0	0	0	0	0	0	0	0	0	0	0	0	0
106.048437	0	0	0	0	0	0	0	0		107.05571346688	0	0	0	0	0	0	0	0	0	0	0	0	0	0	0	0	0	0	0	0	0	0	0	0	0	0	0	0	0	0	0	0	0	0	0	0	0	0	0
106.058032	0	0	0	0	0	0	0	0		107.06530846688	0	0	0	0	0	0	0	0	0	0	0	0	0	0	0	0	0	0	0	0	0	0	0	0	0	0	0	0	0	0	0	0	0	0	0	0	0	0	0
106.102397666667	0	0	0	0	0	0	0	0		107.109674133547	0	0	0	0	0	0	0	0	0	0	0	0	0	0	0	0	0	0	0	0	0	0	0	0	0	0	0	0	0	0	0	0	0	0	0	0	0	0	0
106.108682	0	0	0	0	0	0	0	0		107.11595846688	0	0	0	0	0	0	0	0	0	0	0	0	0	0	0	0	0	0	0	0	0	0	0	0	0	0	0	0	0	0	0	0	0	0	0	0	0	0	0
106.13131	0	0	0	0	0	0	0	0		107.13858646688	0	0	0	0	0	0	0	0	0	0	0	0	0	0	0	0	0	0	0	0	0	0	0	0	0	0	0	0	0	0	0	0	0	0	0	0	0	1030127	0
106.152561	0	0	0	0	0	0	0	0		107.15983746688	0	0	0	0	0	0	0	0	0	0	0	0	0	0	0	0	0	0	0	0	0	0	0	0	0	0	0	0	0	0	0	0	0	0	0	0	0	0	0
106.154564	0	0	0	0	0	0	0	0		107.16184046688	0	0	0	0	0	0	0	0	0	0	0	0	0	0	0	0	0	0	0	0	0	0	0	0	0	0	0	0	0	0	0	0	0	0	0	0	0	0	0
106.161883	0	0	0	0	0	0	0	0		107.16915946688	0	0	0	0	0	0	0	0	0	0	0	0	0	0	0	0	0	0	0	0	0	0	0	0	0	0	0	0	0	0	0	0	1122487.5	0	0	0	0	0	0
106.182073	0	0	0	0	0	0	0	0		107.18934946688	0	0	0	0	0	0	0	0	0	0	0	0	0	0	0	0	0	0	0	0	0	0	0	0	0	0	0	0	0	0	0	0	0	0	0	0	0	0	0
106.207317	0	0	0	0	0	0	0	0		107.21459346688	0	0	0	0	0	0	0	0	0	0	0	0	0	0	0	0	0	0	0	0	0	0	0	0	0	0	0	0	0	0	0	0	0	0	0	0	0	0	0
106.222073	0	0	0	0	0	0	0	0		107.22934946688	0	0	0	0	0	0	0	0	0	0	0	0	0	0	0	0	0	0	0	0	0	0	0	0	0	0	0	0	0	0	0	0	0	0	0	0	0	0	0
106.225046	0	0	0	0	0	0	0	0		107.23232246688	0	0	0	0	0	0	0	0	0	0	0	0	0	0	0	0	0	0	0	0	0	0	0	0	0	0	0	0	0	0	0	1092017.9	0	0	0	0	0	0	0
106.231263	0	0	0	0	0	0	0	0		107.23853946688	0	0	0	0	0	0	0	0	0	0	0	0	0	0	0	0	0	0	0	0	0	0	0	0	0	0	0	0	0	0	0	0	0	0	0	0	0	0	0
106.235268	0	0	0	0	0	0	0	0		107.24254446688	0	0	0	0	0	0	0	0	0	0	0	0	0	0	0	0	0	0	0	0	0	0	0	0	0	0	0	0	0	0	0	0	0	0	1039148.6	0	0	0	0
106.238737	0	0	0	0	0	0	0	0		107.24601346688	0	0	0	0	0	0	0	0	0	0	0	0	0	0	0	0	0	0	0	0	0	0	0	0	0	0	0	0	0	0	0	1040427.1	0	0	0	0	0	0	0
106.299246	0	0	0	0	0	0	0	0		107.30652246688	0	0	0	0	0	0	0	0	0	0	0	0	0	0	0	0	0	0	0	0	0	0	0	0	0	0	0	0	0	0	0	0	0	0	0	0	0	0	0
106.309184	0	0	0	0	0	0	0	0		107.31646046688	0	0	0	0	0	0	0	0	0	0	0	0	0	0	0	0	0	0	0	0	0	0	0	0	0	0	0	0	0	0	0	0	0	0	0	0	0	0	0
106.32839	0	0	0	0	0	0	0	0		107.33566646688	0	0	0	0	0	0	0	0	0	0	0	0	0	0	0	0	0	0	0	0	0	0	0	0	0	0	0	0	0	0	0	0	0	0	0	0	0	0	0
106.342957	0	0	0	0	0	0	0	0		107.35023346688	0	0	0	0	0	0	0	0	0	0	0	0	0	0	0	0	0	0	0	0	0	0	0	0	0	0	0	0	0	0	0	0	0	0	0	0	0	0	0
106.358722	0	0	0	0	0	0	0	0		107.36599846688	0	0	0	0	0	0	0	0	0	0	0	0	0	0	0	0	0	0	0	0	0	0	0	0	0	0	0	0	0	0	0	0	0	0	0	0	0	0	0
106.390514	0	0	0	0	0	0	0	0		107.39779046688	0	0	0	0	0	0	0	0	0	0	0	0	0	0	0	0	0	0	0	0	0	0	0	0	0	0	0	0	0	0	0	0	0	0	0	0	0	0	0
106.390746	0	0	0	0	0	0	0	0		107.39802246688	0	0	0	0	0	0	0	0	0	0	0	0	0	0	0	0	0	0	0	0	0	0	0	0	0	0	0	0	0	0	0	0	0	0	0	0	0	0	0
106.393097	0	0	0	0	0	0	0	0		107.40037346688	0	0	0	0	0	0	0	0	0	0	0	0	0	0	0	0	0	0	0	1040675	0	0	0	0	0	0	0	0	0	0	0	0	0	0	0	0	0	0	0
106.397604	0	0	0	0	0	0	0	0		107.40488046688	0	0	0	0	0	0	0	0	0	0	0	0	0	0	0	0	1045215	0	0	0	0	0	0	0	0	0	0	0	0	0	0	0	0	0	0	0	0	0	0
106.404677	0	0	0	0	0	0	0	0		107.41195346687999	0	0	0	0	0	0	0	0	0	0	0	0	0	0	0	0	0	0	0	0	0	0	0	0	0	0	0	0	0	0	0	0	0	0	0	0	0	0	0
106.418972	0	0	0	0	0	0	0	0		107.42624846688	0	0	0	0	0	0	0	0	0	0	0	0	0	0	0	0	0	0	0	0	0	0	0	0	0	0	0	0	0	0	0	0	0	0	0	0	0	0	0
106.428023	0	0	0	0	0	0	0	0		107.43529946688	0	0	0	0	0	0	0	0	0	0	0	0	0	0	0	0	0	0	0	0	0	0	0	0	0	0	0	0	0	0	0	0	0	0	0	0	0	0	0
106.433711	0	0	0	0	0	0	0	0		107.44098746688	0	0	0	0	0	0	0	0	0	0	0	0	0	0	0	0	0	0	0	1078664.6	0	0	0	0	0	0	0	0	0	0	0	0	0	0	0	0	0	0	0
106.442097	0	0	0	0	0	0	0	0		107.44937346688	0	0	0	0	0	0	0	0	0	0	0	1207834.5	0	0	0	0	0	0	0	0	0	0	0	0	0	0	0	0	0	0	0	0	0	0	0	0	0	0	0
106.450909	0	0	0	0	0	0	0	0		107.45818546688	0	0	0	0	0	0	0	0	0	0	0	0	0	0	0	0	0	0	0	0	0	0	0	0	0	0	0	0	0	0	0	0	0	0	0	0	0	0	0
106.45725	0	0	0	0	0	0	0	0		107.46452646688	0	0	0	0	0	0	0	0	0	0	0	0	0	0	0	0	0	0	0	0	0	0	0	0	0	0	0	0	0	0	0	0	0	0	0	0	0	0	0
106.465412	0	0	0	0	0	0	0	0		107.47268846688	0	0	0	0	0	0	0	0	0	0	0	0	0	0	0	0	0	0	0	0	0	0	0	0	1126225.1	0	0	0	0	0	0	0	0	0	0	0	0	0	0
106.485688	0	0	0	0	0	0	0	0		107.49296446688	0	0	0	0	0	0	0	0	0	0	0	0	0	0	0	0	0	0	0	0	0	0	0	0	0	0	0	0	0	0	0	0	0	0	1075924.9	0	0	0	0
106.487938	0	0	0	0	0	0	0	0		107.49521446688	0	0	0	0	0	0	0	0	0	0	0	0	0	0	0	0	0	0	0	0	0	0	0	0	0	0	0	0	0	0	0	0	0	0	0	0	0	0	0
106.48992	0	0	0	0	0	0	0	0		107.49719646688	0	0	0	0	0	0	0	0	0	0	0	0	0	0	0	0	0	0	0	0	0	0	0	0	0	0	0	0	0	0	0	0	0	0	0	0	0	0	0
106.504745	0	0	0	0	0	0	0	0		107.51202146688	0	0	0	0	0	0	0	0	0	0	0	0	0	0	0	0	0	0	0	0	0	0	0	0	0	1044342.7	0	0	0	0	0	0	0	0	0	0	0	0	0
106.535066	0	0	0	0	0	0	0	0		107.54234246688	0	0	0	0	0	0	0	0	0	0	0	0	0	0	0	0	0	0	0	0	0	0	0	0	0	0	0	0	0	0	0	0	0	0	0	0	0	0	0
106.538001	0	0	0	0	0	0	0	0		107.54527746688	0	0	0	0	0	0	0	0	0	0	0	0	0	0	0	0	0	0	0	0	0	0	0	0	0	0	0	0	0	0	0	0	0	0	0	0	0	0	0
106.546428	0	0	0	0	0	0	0	0		107.55370446688	0	0	0	0	0	0	0	0	0	0	0	0	0	0	0	0	0	0	0	0	0	0	0	0	0	0	0	0	0	0	0	0	0	0	0	0	0	0	0
106.562421	0	0	0	0	0	0	0	0		107.56969746688	0	0	0	0	0	0	0	0	0	0	0	0	0	0	0	0	0	1028785	0	0	0	0	0	0	0	0	0	0	0	0	0	0	0	0	0	0	0	0	0
106.580921	0	0	0	0	0	0	0	0		107.58819746688	0	0	0	0	0	0	0	0	0	0	0	0	0	0	0	0	0	0	0	0	0	0	0	0	0	0	0	0	0	0	0	0	0	0	0	0	0	0	0
106.633072	0	0	0	0	0	0	0	0		107.64034846688	0	0	0	0	0	0	0	0	0	0	0	0	0	0	0	0	0	0	0	0	0	0	0	0	0	0	0	0	0	0	0	0	0	0	0	0	0	0	0
106.635641	0	0	0	0	0	0	0	0		107.64291746688	0	0	0	0	0	0	0	0	0	0	0	0	0	0	1029410.8	0	0	0	0	0	0	0	0	0	0	0	0	0	0	0	0	0	0	0	0	0	0	0	0
106.635796	0	0	0	0	0	0	0	0		107.64307246688	0	0	0	0	0	0	0	0	0	0	0	0	0	0	0	0	0	0	0	0	1047282.3	0	0	0	0	0	0	0	0	0	0	0	0	0	0	0	0	0	0
106.647858	0	0	0	0	0	0	0	0		107.65513446688	0	0	0	1107641.6	0	0	0	0	0	0	0	0	0	0	0	0	0	0	0	0	0	0	0	0	0	0	0	0	0	0	0	0	0	0	0	0	0	0	0
106.659614	0	0	0	0	0	0	0	0		107.66689046688	0	0	0	0	0	0	0	0	0	0	0	0	0	0	0	0	0	0	0	0	0	0	0	0	0	0	0	0	0	0	0	0	0	0	0	0	0	0	0
106.660241	0	0	0	0	0	0	0	0		107.66751746688	0	0	1033800.1	0	0	0	0	0	0	0	0	0	0	0	0	0	0	0	0	0	0	0	0	0	0	0	0	0	0	0	0	0	0	0	0	0	0	0	0
106.671273	0	0	0	0	0	0	0	0		107.67854946688	0	0	0	0	0	0	0	0	0	0	0	0	0	0	0	0	0	0	0	0	0	0	0	0	0	0	0	1033127.3	0	0	0	0	0	0	0	0	0	0	0
106.671456	0	0	0	0	0	0	0	0		107.67873246688	0	0	0	0	0	0	0	0	0	0	0	0	0	0	0	0	0	0	0	0	0	0	0	0	0	0	0	0	0	0	0	0	0	0	0	0	0	0	0
106.679079	0	0	0	0	0	0	0	0		107.68635546688	0	0	0	0	0	1052284.3	0	0	0	0	0	0	0	0	0	0	0	0	0	0	0	0	0	0	0	0	0	0	0	0	0	0	0	0	0	0	0	0	0
106.698482	0	0	0	0	0	0	0	0		107.70575846688	0	0	0	0	0	0	0	0	0	0	0	0	0	0	0	0	0	0	0	0	0	0	0	0	0	0	0	0	0	0	0	0	0	0	0	0	0	0	0
106.703471	0	0	0	0	0	0	0	0		107.71074746688	0	0	0	0	0	0	0	0	0	1034749.6	0	0	0	0	0	0	0	0	0	0	0	0	0	0	0	0	0	0	0	0	0	0	0	0	0	0	0	0	0
106.707988	0	0	0	0	0	0	0	0		107.71526446688	0	0	0	0	0	0	0	0	0	0	0	0	0	0	0	0	0	0	0	0	0	0	0	0	0	0	0	0	0	0	0	0	0	0	0	0	0	0	0
106.769755	0	0	0	0	0	0	0	0		107.77703146688	0	0	0	0	0	0	0	0	0	0	0	0	0	0	0	0	0	0	0	0	0	0	0	0	0	0	0	0	0	0	0	0	0	0	0	0	0	0	0
106.783024	0	0	0	0	0	0	0	0		107.79030046688	0	0	0	0	0	0	0	0	0	0	0	0	0	0	0	0	0	0	0	0	0	0	0	0	0	0	0	0	0	0	0	0	0	0	0	0	0	0	0
106.79203	0	0	0	0	0	0	0	0		107.79930646688	0	0	0	0	0	0	0	0	0	0	0	0	0	0	0	0	0	0	0	0	0	0	0	0	0	0	0	0	0	0	0	0	0	0	0	0	0	0	0
106.794994	0	0	0	0	0	0	0	0		107.80227046688	0	0	0	0	0	0	0	0	0	0	0	0	0	0	0	0	0	0	0	0	0	0	0	0	0	0	0	0	0	0	0	0	0	0	0	0	0	1091592.6	0
106.824833	0	0	0	0	0	0	0	0		107.83210946688	0	0	0	0	0	0	0	0	0	0	0	0	0	0	0	0	0	0	0	0	0	0	0	0	0	0	0	0	0	0	0	0	0	0	0	0	0	0	0
106.82687	0	0	0	0	0	0	0	0		107.83414646688	0	0	0	0	0	0	0	0	0	0	0	0	0	1205493.8	0	0	0	0	0	0	0	0	0	0	0	0	0	0	0	0	0	0	0	0	0	0	0	0	0
106.832453	0	0	0	0	0	0	0	0		107.83972946688	0	0	0	0	0	0	0	0	0	0	0	0	0	0	0	0	0	0	0	0	0	0	0	0	0	0	0	0	0	0	1073080	0	0	0	0	0	0	0	0
106.836695	0	0	0	0	0	0	0	0		107.84397146688	0	0	0	0	0	0	0	0	0	0	0	0	0	0	0	0	0	0	0	0	0	0	0	0	0	0	0	0	0	0	0	0	0	0	0	0	0	0	0
106.837664	0	0	0	0	0	0	0	0		107.84494046688	0	0	0	0	0	0	0	0	0	0	0	0	0	0	0	0	0	0	0	0	0	0	0	0	0	0	0	0	0	0	0	0	0	0	0	0	0	0	0
106.861715	0	0	0	0	0	0	0	0		107.86899146688	0	0	0	0	0	0	0	0	0	0	0	0	0	1041907.6	0	0	0	0	0	0	0	0	0	0	0	0	0	0	0	0	0	0	0	0	0	0	0	0	0
106.86751	0	0	0	0	0	0	0	0		107.87478646688	0	0	0	0	0	0	0	0	0	0	0	0	0	0	0	0	0	0	0	0	0	0	0	0	0	0	0	0	0	0	0	0	0	0	0	0	0	0	0
106.877582	0	0	0	0	0	0	0	0		107.88485846688	0	0	0	0	0	0	0	0	0	0	0	0	0	0	0	0	0	0	0	0	0	0	1086959.3	0	0	0	0	0	0	0	0	0	0	0	0	0	0	0	0
106.916549	0	0	0	0	0	0	0	0		107.92382546688	0	0	0	0	0	0	0	0	0	0	0	0	0	0	0	0	0	0	0	0	0	0	0	0	0	0	0	0	0	0	0	0	0	0	0	0	0	0	0
106.92774	0	0	0	0	0	0	0	0		107.93501646688	0	0	0	0	0	0	0	0	0	0	0	0	0	0	0	0	1080563.3	0	0	0	0	0	0	0	0	0	0	0	0	0	0	0	0	0	0	0	0	0	0
106.941148	0	0	0	0	0	0	0	0		107.94842446688	0	0	0	0	0	0	0	0	0	0	0	0	0	0	0	0	0	0	0	0	0	0	0	0	0	0	0	0	0	0	0	0	0	0	0	0	0	0	0
106.943245	0	0	0	0	0	0	0	0		107.95052146688	0	0	0	0	0	0	0	0	0	0	0	0	0	0	0	0	0	0	0	0	0	0	0	0	0	0	0	0	0	0	0	0	0	0	0	0	0	0	0
106.982984	0	0	0	0	0	0	0	0		107.99026046688	0	0	0	0	0	0	0	0	0	0	0	0	0	0	0	0	0	0	0	0	0	0	0	0	0	0	0	0	0	0	0	0	0	0	0	0	0	0	0
106.990101	0	0	0	0	0	0	0	0		107.99737746688	0	0	0	0	0	0	0	0	0	0	0	0	0	0	0	0	0	0	0	0	0	0	0	0	0	0	0	0	0	0	0	0	0	0	0	0	0	0	0
107.00118	0	0	0	0	0	0	0	0		108.00845646688	0	0	0	0	0	0	0	0	0	0	0	0	0	0	0	0	1065720.3	0	0	0	0	0	0	0	0	0	0	0	0	0	0	0	0	0	0	0	0	0	0
107.001527	0	0	0	0	0	0	0	0		108.00880346688	0	0	0	0	0	0	0	0	0	0	0	0	0	1191355.1	0	0	0	0	0	0	0	0	0	0	0	0	0	0	0	0	0	0	0	0	0	0	0	0	0
107.007205	0	0	0	0	0	0	0	0		108.01448146688	0	0	0	0	0	0	0	0	0	0	0	0	0	0	0	0	0	0	0	0	0	0	0	0	0	0	0	0	0	0	0	0	0	0	0	0	0	0	0
107.02825	0	0	0	0	0	0	0	0		108.03552646688	0	0	0	0	0	0	0	0	0	0	0	0	0	0	0	0	0	0	0	0	0	0	0	0	0	0	0	0	0	0	0	0	0	0	0	0	0	0	0
107.055095	0	0	0	0	0	0	0	0		108.06237146688	0	0	0	0	0	0	0	0	0	0	0	0	0	0	0	0	0	0	0	0	0	0	0	0	0	0	0	0	0	0	0	0	0	0	0	0	0	0	0
107.06722	0	0	0	0	0	0	0	0		108.07449646688	0	0	0	0	0	0	0	0	0	0	0	0	0	0	0	0	0	0	0	0	0	0	0	0	1068071.9	0	0	0	0	0	0	0	0	0	0	0	0	0	0
107.068751	0	0	0	0	0	0	0	0		108.07602746688	0	0	0	0	0	0	0	0	0	0	0	0	0	0	1060432.8	0	0	0	0	0	0	0	0	0	0	0	0	0	0	0	0	0	0	0	0	0	0	0	0
107.083293	0	0	0	0	0	0	0	0		108.09056946688	0	0	0	0	0	0	0	0	0	0	0	0	0	0	0	0	0	0	0	0	0	0	0	0	0	0	0	0	0	0	0	0	0	0	0	0	0	0	0
107.107706	0	0	0	0	0	0	0	0		108.11498246688	0	0	0	0	0	0	0	0	0	0	0	0	0	0	0	0	0	0	0	0	0	0	0	0	0	0	0	0	0	0	0	0	0	0	0	0	0	0	0
107.110968	0	0	0	0	0	0	0	0		108.11824446688	0	0	0	0	0	0	0	0	0	1039070	0	0	0	0	0	0	0	0	0	0	0	0	0	0	0	0	0	0	0	0	0	0	0	0	0	0	0	0	0
107.111883	0	0	0	0	0	0	0	0		108.11915946688	0	0	0	0	0	0	0	0	0	0	0	0	0	0	0	0	0	0	0	0	0	0	0	0	0	0	0	0	0	0	0	0	0	0	0	0	0	0	0
107.132487	0	0	0	0	0	0	0	0		108.13976346688	0	0	0	0	0	0	0	0	0	0	0	0	0	0	0	0	0	0	0	0	0	0	0	0	0	0	0	0	0	0	0	0	0	0	0	0	0	0	0
107.150783	0	0	0	0	0	0	0	0		108.15805946688	0	0	0	0	0	0	0	0	0	0	0	0	0	0	0	0	1072317	0	0	0	0	0	0	0	0	0	0	0	0	0	0	0	0	0	0	0	0	0	0
107.187898	0	0	0	0	0	0	0	0		108.19517446688	0	0	0	0	0	0	1081421.6	0	0	0	0	0	0	0	0	0	0	0	0	0	0	0	0	0	0	0	0	0	0	0	0	0	0	0	0	0	0	0	0
107.188873	0	0	0	0	0	0	0	0		108.19614946688	0	0	0	0	0	0	0	0	0	0	0	0	0	0	0	0	0	0	0	0	0	0	0	0	0	1135358.6	0	0	0	0	0	0	0	0	0	0	0	0	0
107.194253	0	0	0	0	0	0	0	0		108.20152946688	0	0	0	0	0	0	0	0	0	0	0	0	0	0	0	0	0	0	0	0	0	0	0	0	0	0	0	0	0	0	0	0	0	0	0	0	0	0	0
107.212793	0	0	0	0	0	0	0	0		108.22006946688	0	0	0	0	0	0	0	0	0	0	0	0	0	0	0	0	0	0	0	0	0	0	0	0	0	0	0	0	0	0	0	0	0	0	0	0	0	0	0
107.218767	0	0	0	0	0	0	0	0		108.22604346688	0	0	0	0	0	0	0	0	0	0	0	0	0	0	0	0	0	0	0	0	0	0	0	0	0	0	0	0	0	0	0	0	0	0	0	0	0	0	0
107.225512	0	0	0	0	0	0	0	0		108.23278846688	0	0	0	0	0	0	0	0	0	0	0	0	0	0	0	0	0	0	0	0	0	0	0	0	0	0	0	0	0	0	0	0	0	0	0	1067695.5	0	0	0
107.226761	0	0	0	0	0	0	0	0		108.23403746688	0	0	0	0	1057717.1	0	0	0	0	0	0	0	0	0	0	0	0	0	0	0	0	0	0	0	0	0	0	0	0	0	0	0	0	0	0	0	0	0	0
107.227297	0	0	0	0	0	0	0	0		108.23457346688	0	0	0	0	0	0	0	0	0	0	0	0	0	0	0	0	0	0	0	0	0	0	0	0	0	0	0	0	0	0	0	0	0	0	0	0	0	0	0
107.247679	0	0	0	0	0	0	0	0		108.25495546688	0	0	0	0	0	0	0	0	0	0	0	0	0	0	0	0	0	0	0	0	0	0	0	0	0	0	0	0	0	0	0	0	0	0	0	0	0	0	0
107.248014	0	0	0	0	0	0	0	0		108.25529046688	0	0	0	0	0	0	0	0	0	0	0	0	0	0	0	0	0	0	0	0	0	1032717.8	0	0	0	0	0	0	0	0	0	0	0	0	0	0	0	0	0
107.256345	0	0	0	0	0	0	0	0		108.26362146688	0	0	0	0	0	0	0	0	0	0	0	0	0	0	0	0	0	0	0	0	0	0	0	0	0	0	0	0	0	0	0	0	0	0	0	0	0	0	0
107.271168	0	0	0	0	0	0	0	0		108.27844446688	0	0	0	0	0	0	0	0	0	0	0	0	0	0	0	0	0	0	0	0	0	0	0	0	0	0	0	0	0	0	0	0	0	0	0	0	0	0	0
107.283565	0	0	0	0	0	0	0	0		108.29084146688	0	0	0	0	0	0	0	0	0	0	0	0	0	0	0	0	0	0	0	0	0	0	0	0	0	0	0	0	0	0	0	0	0	0	0	0	0	0	0
107.296229	0	0	0	0	0	0	0	0		108.30350546688	0	0	0	0	0	0	0	0	0	0	0	0	0	0	0	0	0	0	0	0	0	0	0	0	0	0	0	0	0	0	0	0	0	0	0	0	0	0	0
107.296562	0	0	0	0	0	0	0	0		108.30383846688	0	0	0	0	0	0	0	0	0	0	0	0	0	0	0	0	0	0	0	0	0	0	0	0	0	0	0	1089143.3	0	0	0	0	0	0	0	0	0	0	0
107.303932	0	0	0	0	0	0	0	0		108.31120846688	0	0	0	0	0	0	0	0	0	0	0	0	0	0	0	0	0	0	0	0	0	0	0	0	0	0	0	0	0	0	0	0	0	0	0	0	0	0	0
107.330625	0	0	0	0	0	0	0	0		108.33790146688	0	0	0	0	0	0	0	0	0	0	0	0	0	0	0	0	0	0	0	0	0	0	0	0	0	0	0	0	0	0	0	0	0	0	0	0	0	0	0
107.345186	0	0	0	0	0	0	0	0		108.35246246688	0	0	0	0	0	0	0	0	0	0	0	0	0	0	0	0	0	0	0	0	0	0	0	0	0	0	0	0	0	0	0	0	0	0	0	0	0	0	0
107.359352	0	0	0	0	0	0	0	0		108.36662846688	0	0	0	0	0	0	0	0	0	0	0	0	0	0	0	0	0	0	0	0	0	0	0	0	0	0	0	0	1056410.8	0	0	0	0	0	0	0	0	0	0
107.360981	0	0	0	0	0	0	0	0		108.36825746688	0	0	0	0	0	0	0	0	0	0	0	0	0	0	0	0	0	0	0	0	0	0	0	0	0	0	0	0	0	0	0	0	0	0	0	0	0	0	0
107.37156	0	0	0	0	0	0	0	0		108.37883646688	0	0	0	0	0	0	0	0	0	0	0	0	0	0	0	0	0	0	0	0	0	0	0	0	0	0	0	0	0	1029853.8	0	0	0	0	0	0	0	0	0
107.383156	0	0	0	0	0	0	0	0		108.39043246688	0	0	0	0	0	0	0	0	0	0	0	0	0	0	0	0	0	0	0	0	0	0	0	0	0	0	0	0	0	0	0	0	0	0	0	0	0	0	0
107.393187	0	0	0	0	0	0	0	0		108.40046346688	0	0	0	1072432.4	0	0	0	0	0	0	0	0	0	0	0	0	0	0	0	0	0	0	0	0	0	0	0	0	0	0	0	0	0	0	0	0	0	0	0
107.399906	0	0	0	0	0	0	0	0		108.40718246688	0	0	0	0	0	0	0	0	0	0	0	0	0	0	0	0	0	0	0	0	0	0	0	0	0	0	0	0	0	0	0	0	0	0	0	0	0	0	0
107.411875	0	0	0	0	0	0	0	0		108.41915146688	0	0	0	0	0	0	0	0	0	0	0	0	0	0	0	0	0	0	0	0	0	0	0	0	0	0	0	0	0	0	0	0	0	1049999.4	0	0	0	0	0
107.418942	0	0	0	0	0	0	0	0		108.42621846688	0	0	0	0	0	0	0	0	0	0	0	0	0	0	0	0	0	0	0	0	0	0	0	0	0	0	0	0	0	0	0	0	0	0	0	0	0	0	0
107.44162	0	0	0	0	0	0	0	0		108.44889646688	0	0	0	0	0	0	0	0	0	0	0	0	0	0	0	0	0	0	0	0	0	0	0	0	0	0	0	0	0	0	1053532.9	0	0	0	0	0	0	0	0
107.444805	0	0	0	0	0	0	0	0		108.45208146688	0	0	0	0	0	0	0	0	0	0	0	0	0	0	0	0	0	0	0	0	0	1061422.5	0	0	0	0	0	0	0	0	0	0	0	0	0	0	0	0	0
107.456774	0	0	0	0	0	0	0	0		108.46405046688	0	0	0	0	0	0	0	0	0	0	1060579.8	0	0	0	0	0	0	0	0	0	0	0	0	0	0	0	0	0	0	0	0	0	0	0	0	0	0	0	0
107.480543	0	0	0	0	0	0	0	0		108.48781946688	0	0	0	0	0	0	0	0	0	0	0	0	0	0	0	0	0	0	0	0	0	0	0	0	0	0	0	0	0	0	0	0	0	0	0	0	0	0	0
107.48197	0	0	0	0	0	0	0	0		108.48924646688	0	0	0	0	0	0	0	0	0	0	0	1055050.6	0	0	0	0	0	0	0	0	0	0	0	0	0	0	0	0	0	0	0	0	0	0	0	0	0	0	0
107.491413	0	0	0	0	0	0	0	0		108.49868946688	0	0	0	0	0	0	0	0	0	0	0	0	0	0	0	0	0	0	0	0	0	0	0	0	0	0	0	0	0	0	0	0	0	0	0	0	0	0	0
107.496971	0	0	0	0	0	0	0	0		108.50424746688	0	0	0	0	0	0	0	0	0	0	0	0	0	1103271.3	0	0	0	0	0	0	0	0	0	0	0	0	0	0	0	0	0	0	0	0	0	0	0	0	0
107.497885	0	0	0	0	0	0	0	0		108.50516146688	0	0	0	0	0	0	0	0	0	0	0	0	0	0	0	0	0	0	0	0	0	0	0	0	0	0	0	0	0	0	1202701.6	0	0	0	0	0	0	0	0
107.499177	0	0	0	0	0	0	0	0		108.50645346688	0	0	0	0	0	0	0	0	0	0	0	0	0	0	0	0	0	0	0	0	0	0	0	0	0	0	0	0	0	0	0	0	0	0	0	0	0	0	0
107.519452	0	0	0	0	0	0	0	0		108.52672846688	0	0	0	0	0	0	0	0	0	0	0	0	0	0	0	0	0	0	0	0	0	0	0	0	0	0	0	0	0	0	0	0	0	0	0	0	0	0	0
107.521248	0	0	0	0	0	0	0	0		108.52852446688	0	0	0	0	0	0	0	0	0	0	0	0	0	0	0	0	0	0	0	0	0	0	0	0	0	0	0	0	0	0	0	0	0	0	0	0	0	0	0
107.537337	0	0	0	0	0	0	0	0		108.54461346688	0	0	0	0	0	0	0	0	0	0	0	0	0	0	0	0	0	0	0	0	0	0	0	0	0	0	0	0	0	0	0	0	0	0	0	0	0	0	0
107.545151	0	0	0	0	0	0	0	0		108.55242746688	0	0	0	0	0	0	0	0	0	0	0	0	0	0	0	0	0	0	0	0	0	0	0	0	0	0	1076704	0	0	0	0	0	0	0	0	0	0	0	0
107.571419	0	0	0	0	0	0	0	0		108.57869546688	0	0	0	0	0	0	0	0	0	1130745.4	0	0	0	0	0	0	0	0	0	0	0	0	0	0	0	0	0	0	0	0	0	0	0	0	0	0	0	0	0
107.574876	0	0	0	0	0	0	0	0		108.58215246688	0	0	0	0	0	0	0	0	0	0	0	0	0	0	0	0	0	0	0	0	0	0	0	0	0	0	0	0	0	0	0	0	0	0	0	0	0	0	0
107.576815	0	0	0	0	0	0	0	0		108.58409146688	0	0	0	0	0	0	0	0	0	0	0	0	0	0	0	0	0	0	0	0	0	0	0	0	0	0	0	0	0	0	0	0	0	0	0	0	0	0	0
107.590645	0	0	0	0	0	0	0	0		108.59792146688	0	0	0	0	0	0	1041790.5	0	0	0	0	0	0	0	0	0	0	0	0	0	0	0	0	0	0	0	0	0	0	0	0	0	0	0	0	0	0	0	0
107.599234	0	0	0	0	0	0	0	0		108.60651046688	0	0	0	0	0	0	0	0	0	0	0	0	0	0	0	0	0	0	0	0	0	0	0	0	0	0	0	0	0	0	0	0	0	0	0	0	0	0	0
107.615342	0	0	0	0	0	0	0	0		108.62261846688	0	0	0	0	0	0	0	0	0	0	0	0	0	0	0	0	0	0	0	0	0	0	0	0	0	0	0	0	0	0	0	0	0	0	0	0	0	0	1030459.6
107.627912	0	0	0	0	0	0	0	0		108.63518846688	0	0	0	0	0	0	0	0	0	0	0	0	0	0	0	0	0	0	0	0	0	0	0	0	0	0	0	0	0	0	0	0	0	0	0	0	0	0	0
107.653644	0	0	0	0	0	0	0	0		108.66092046688	0	0	0	0	0	0	0	0	0	0	0	0	0	0	0	0	0	0	0	0	0	0	0	0	0	0	0	0	0	0	0	0	0	0	0	0	0	0	0
107.654192	0	0	0	0	0	0	0	0		108.66146846688	0	0	0	0	0	0	0	0	0	0	0	0	0	0	0	0	0	0	0	0	0	0	0	0	0	0	0	0	0	0	0	0	0	0	0	0	0	0	0
107.658335	0	0	0	0	0	0	0	0		108.66561146688	0	0	0	0	0	0	0	0	0	0	0	0	0	0	0	0	0	0	0	0	0	0	0	0	0	0	0	0	1054788.8	0	0	0	0	0	0	0	0	0	0
107.660873	0	0	0	0	0	0	0	0		108.66814946688	0	0	0	0	0	0	0	0	0	0	0	0	0	0	0	0	0	0	0	0	0	0	0	0	0	0	0	0	0	0	0	0	0	0	0	0	0	0	0
107.6727	0	0	0	0	0	0	0	0		108.67997646688	0	0	0	0	0	0	0	0	0	0	0	0	0	0	0	0	0	0	0	0	0	0	0	0	0	0	1090216.9	0	0	0	0	0	0	0	0	0	0	0	0
107.699675	0	0	0	0	0	0	0	0		108.70695146688	0	0	0	0	0	0	0	0	0	0	0	0	0	0	0	0	0	0	0	0	0	0	0	0	0	0	0	0	0	0	0	0	0	0	0	0	0	0	0
107.744555	0	0	0	0	0	0	0	0		108.75183146688	0	0	0	0	0	0	0	0	0	0	0	0	0	0	0	0	0	0	0	0	0	0	0	0	0	0	0	0	0	0	0	0	0	0	0	0	0	0	0
107.759444	0	0	0	0	0	0	0	0		108.76672046688	0	0	0	0	0	0	0	0	0	0	0	0	0	0	0	0	0	0	0	0	0	0	0	0	0	0	0	0	0	0	0	0	0	0	0	0	0	0	0
107.768412	0	0	0	0	0	0	0	0		108.77568846688	0	0	0	0	0	0	0	1042434.6	0	0	0	0	0	0	0	0	0	0	0	0	0	0	0	0	0	0	0	0	0	0	0	0	0	0	0	0	0	0	0
107.774273	0	0	0	0	0	0	0	0		108.78154946688	0	0	0	0	0	0	0	0	0	0	0	1046229.3	0	0	0	0	0	0	0	0	0	0	0	0	0	0	0	0	0	0	0	0	0	0	0	0	0	0	0
107.788636	0	0	0	0	0	0	0	0		108.79591246688	0	0	0	0	0	0	0	0	0	0	0	0	0	0	0	1060766.3	0	0	0	0	0	0	0	0	0	0	0	0	0	0	0	0	0	0	0	0	0	0	0
107.790054	0	0	0	0	0	0	0	0		108.79733046688	0	0	0	0	0	0	0	0	0	0	0	0	0	0	0	0	0	0	0	0	0	0	0	0	0	0	0	0	0	0	0	0	0	0	0	0	0	0	0
107.790244	0	0	0	0	0	0	0	0		108.79752046688	0	0	0	0	0	0	0	0	0	0	0	0	0	0	0	0	0	0	0	0	0	0	0	0	0	0	0	0	0	0	0	0	0	0	0	0	0	0	0
107.792054	0	0	0	0	0	0	0	0		108.79933046688	0	0	0	0	0	0	0	0	0	0	0	0	0	0	0	0	0	0	0	0	0	0	0	0	0	0	0	0	0	0	0	0	0	0	0	0	0	0	0
107.792753	0	0	0	0	0	0	0	0		108.80002946688	0	0	0	0	0	0	1155443	0	0	0	0	0	0	0	0	0	0	0	0	0	0	0	0	0	0	0	0	0	0	0	0	0	0	0	0	0	0	0	0
107.795399	0	0	0	0	0	0	0	0		108.80267546688	0	0	0	0	0	0	0	0	0	0	0	0	0	0	0	0	0	0	0	0	0	0	0	0	0	0	0	0	0	0	0	0	0	0	0	0	0	0	0
107.812462	0	0	0	0	0	0	0	0		108.81973846688	0	0	0	0	0	0	0	0	0	0	0	0	0	0	0	0	0	0	0	0	0	0	0	0	0	0	0	0	0	0	0	0	0	0	0	0	0	0	0
107.815443	0	0	0	0	0	0	0	0		108.82271946688	0	0	0	0	0	0	0	0	1048340	0	0	0	0	0	0	0	0	0	0	0	0	0	0	0	0	0	0	0	0	0	0	0	0	0	0	0	0	0	0
107.829897	0	0	0	0	0	0	0	0		108.83717346688	0	0	0	0	0	0	0	0	0	0	0	0	0	0	0	0	0	0	0	0	0	0	0	0	0	0	0	0	0	0	0	0	0	0	0	0	1076933.9	0	0
107.830075	0	0	0	0	0	0	0	0		108.83735146688	0	0	0	0	0	0	0	0	0	0	0	0	0	0	0	0	0	0	0	0	0	0	0	0	0	0	0	0	0	0	0	0	0	0	0	0	0	0	0
107.833251	0	0	0	0	0	0	0	0		108.84052746688	0	0	0	0	0	0	0	0	0	0	0	0	0	0	0	0	0	0	0	0	0	0	0	0	0	0	0	0	0	0	0	0	0	0	0	0	0	0	0
107.84063	0	0	0	0	0	0	0	0		108.84790646688	0	0	0	0	0	0	0	0	0	0	0	0	0	0	0	0	0	0	0	0	0	0	0	0	0	0	0	0	0	0	0	0	0	0	0	0	0	0	0
107.847803	0	0	0	0	0	0	0	0		108.85507946688	0	0	0	0	0	0	0	0	0	0	0	0	0	0	0	0	0	0	0	0	0	0	0	0	0	0	0	0	0	0	0	0	0	0	0	0	0	0	0
107.851595	0	0	0	0	0	0	0	0		108.85887146688	0	0	0	0	0	0	0	0	0	0	0	0	0	0	0	0	0	0	0	0	0	0	0	0	0	0	0	0	0	0	0	0	0	0	0	0	0	0	0
107.861165	0	0	0	0	0	0	0	0		108.86844146688	0	0	0	0	1085283.5	0	0	0	0	0	0	0	0	0	0	0	0	0	0	0	0	0	0	0	0	0	0	0	0	0	0	0	0	0	0	0	0	0	0
107.87105	0	0	0	0	0	0	0	0		108.87832646688	0	0	0	0	0	0	0	0	0	0	0	0	0	0	0	0	0	0	0	0	0	0	0	0	0	0	0	0	0	0	0	0	0	0	0	0	0	0	0
107.874034	0	0	0	0	0	0	0	0		108.88131046688	0	0	0	0	0	0	0	0	0	0	0	0	0	0	0	0	0	0	0	0	0	0	0	0	0	0	0	0	0	0	0	0	0	0	0	0	0	0	0
107.876033	0	0	0	0	0	0	0	0		108.88330946688	0	0	0	0	0	0	0	0	0	0	0	0	0	0	0	0	0	0	0	0	0	0	0	0	0	0	0	0	0	0	0	0	0	0	0	0	0	0	0
107.8798395	0	0	0	0	0	0	0	0		108.88711596688	0	0	0	0	0	0	0	0	0	0	0	0	0	0	0	0	0	0	0	0	0	0	0	0	0	0	0	0	0	0	0	0	0	1045518.3	0	0	0	0	0
107.881435	0	0	0	0	0	0	0	0		108.88871146688	0	0	0	0	0	0	0	0	0	0	0	0	0	0	0	0	0	0	0	0	0	0	0	0	0	0	0	0	0	0	0	0	0	0	0	0	0	0	0
107.88215	0	0	0	0	0	0	0	0		108.88942646688	0	0	0	0	0	0	0	0	0	0	0	0	0	0	0	0	0	0	0	0	0	0	0	0	0	0	0	0	0	0	0	0	0	1078540.1	0	0	0	0	0
107.887278	0	0	0	0	0	0	0	0		108.89455446688	0	0	0	0	0	0	0	0	0	0	0	0	0	0	0	0	0	0	0	0	0	0	1029590.9	0	0	0	0	0	0	0	0	0	0	0	0	0	0	0	0
107.891908	0	0	0	0	0	0	0	0		108.89918446688	0	0	0	0	0	0	0	0	0	0	0	0	0	0	0	0	0	0	1112742	0	0	0	0	0	0	0	0	0	0	0	0	0	0	0	0	0	0	0	0
107.892099	0	0	0	0	0	0	0	0		108.89937546688	0	0	0	0	0	0	0	0	0	0	0	0	0	0	0	0	0	0	0	0	0	0	0	0	0	0	0	0	0	0	0	0	0	0	0	0	0	0	0
107.902798	0	0	0	0	0	0	0	0		108.91007446688	0	0	0	0	0	0	0	0	0	0	0	0	0	0	0	0	0	0	0	0	0	0	0	0	0	0	0	0	0	0	0	0	0	0	0	0	0	0	0
107.923687	0	0	0	0	0	0	0	0		108.93096346688	0	0	0	0	0	1078773.3	0	0	0	0	0	0	0	0	0	0	0	0	0	0	0	0	0	0	0	0	0	0	0	0	0	0	0	0	0	0	0	0	0
107.937839	0	0	0	0	0	0	0	0		108.94511546688	0	0	0	0	0	0	0	0	0	0	0	0	0	0	0	0	0	0	0	0	0	0	0	0	0	0	0	0	0	0	0	0	0	0	0	0	0	0	0
107.954539	0	0	0	0	0	0	0	0		108.96181546688	0	0	0	0	0	0	0	0	0	0	0	0	0	0	0	0	0	0	0	0	0	0	0	0	0	0	0	0	0	0	0	0	0	0	0	0	0	0	0
107.976184	0	0	0	0	0	0	0	0		108.98346046688	0	0	0	0	0	0	0	0	0	0	0	0	0	0	0	0	0	0	0	0	0	0	0	0	0	0	0	0	0	0	0	0	0	0	0	0	0	0	0
107.978318	0	0	0	0	0	0	0	0		108.98559446688	0	0	0	0	0	0	0	0	0	0	0	0	0	0	0	0	0	0	0	0	0	0	0	0	0	0	0	0	0	0	0	0	0	0	0	0	0	0	0
107.979402	0	0	0	0	0	0	0	0		108.98667846688	0	0	0	0	0	0	0	0	0	0	0	0	0	0	0	0	0	0	0	0	0	0	0	0	0	0	0	0	0	0	0	0	0	0	0	0	0	0	0
107.986911	0	0	0	0	0	0	0	0		108.99418746688	0	0	0	0	0	0	0	0	0	0	0	0	0	0	0	0	0	0	0	0	0	0	0	0	0	0	0	0	0	0	0	0	0	0	0	0	0	0	0
107.994741	0	0	0	0	0	0	0	0		109.00201746688	0	0	0	0	0	0	0	0	0	0	0	0	0	0	0	0	0	0	0	0	0	0	0	0	0	0	0	0	0	0	0	0	0	0	0	1044780.8	0	0	0
107.999777	0	0	0	0	0	0	0	0		109.00705346688	0	0	0	0	0	0	0	0	0	0	0	0	0	0	0	0	0	0	0	0	0	0	0	0	0	0	0	0	0	0	0	0	0	0	1042566.9	0	0	0	0
107.99995	0	0	0	0	0	0	0	0		109.00722646688	0	0	0	0	0	0	0	0	0	0	0	0	0	0	0	0	0	0	0	0	0	0	0	0	0	0	0	0	0	0	0	0	0	0	1143930.9	0	0	0	0
108.014781	0	0	0	0	0	0	0	0		109.02205746688	0	0	0	0	0	0	0	0	0	0	0	0	0	0	0	0	0	0	0	0	0	0	0	0	0	0	0	0	0	0	0	0	0	0	0	0	0	0	0
108.021923	0	0	0	0	0	0	0	0		109.02919946688	0	0	0	0	0	0	0	0	0	0	0	0	0	0	0	0	0	0	0	0	0	0	0	0	0	0	0	0	0	0	0	0	0	0	0	0	0	0	0
108.051505	0	0	0	0	0	0	0	0		109.05878146688	0	0	0	0	0	0	0	0	0	0	0	0	0	0	0	0	0	0	0	0	0	0	0	0	0	0	0	0	0	0	0	0	0	0	0	0	0	0	1046448.1
108.065557	0	0	0	0	0	0	0	0		109.07283346688	0	0	0	0	0	0	0	0	0	0	0	0	0	0	0	0	0	0	0	0	0	0	0	0	0	0	0	0	0	0	0	0	0	0	0	0	0	0	0
108.065776	0	0	0	0	0	0	0	0		109.07305246688	0	0	0	0	0	0	0	0	0	0	0	0	0	0	0	0	0	0	0	0	0	1074303.3	0	0	0	0	0	0	0	0	0	0	0	0	0	0	0	0	0
108.073949	0	0	0	0	0	0	0	0		109.08122546688	0	0	0	0	0	0	0	0	0	0	0	0	0	0	0	0	0	0	0	0	0	0	0	0	0	0	0	0	0	0	0	0	0	0	0	0	0	0	0
108.075495	0	0	0	0	0	0	0	0		109.08277146688	0	0	0	0	0	0	0	0	0	0	0	0	0	0	0	0	0	0	0	0	0	0	0	0	0	0	0	0	0	0	0	0	0	0	0	0	0	0	0
108.094234	0	0	0	0	0	0	0	0		109.10151046688	0	0	0	0	0	0	0	0	0	0	0	0	0	0	0	0	0	0	0	0	0	0	0	0	0	0	0	0	0	0	0	0	0	1037647.9	0	0	0	0	0
108.103889	0	0	0	0	0	0	0	0		109.11116546688	0	0	0	0	0	0	0	0	0	0	0	0	0	0	0	0	0	0	0	0	0	0	1274330.4	0	0	0	0	0	0	0	0	0	0	0	0	0	0	0	0
108.115168	0	0	0	0	0	0	0	0		109.12244446688	0	0	0	0	0	0	0	0	0	1077614.1	0	0	0	0	0	0	0	0	0	0	0	0	0	0	0	0	0	0	0	0	0	0	0	0	0	0	0	0	0
108.128237	0	0	0	0	0	0	0	0		109.13551346688	0	0	0	0	0	0	0	0	0	0	0	0	0	0	1145255.5	0	0	0	0	0	0	0	0	0	0	0	0	0	0	0	0	0	0	0	0	0	0	0	0
108.138033	0	0	0	0	0	0	0	0		109.14530946688	0	0	0	0	0	1089260.5	0	0	0	0	0	0	0	0	0	0	0	0	0	0	0	0	0	0	0	0	0	0	0	0	0	0	0	0	0	0	0	0	0
108.14280725	0	0	0	0	0	0	0	0		109.15008371688	0	0	0	0	0	0	0	0	0	0	0	0	0	0	0	0	0	0	0	0	0	0	0	0	0	0	0	0	0	0	0	0	0	0	0	0	0	0	0
108.157949	0	0	0	0	0	0	0	0		109.16522546688	0	0	0	0	0	0	0	0	0	0	0	0	0	0	0	0	0	0	0	0	0	0	0	0	0	0	0	0	0	0	0	0	0	0	0	0	0	0	0
108.162917	0	0	0	0	0	0	0	0		109.17019346688	0	0	0	0	0	0	0	0	0	0	0	0	0	0	0	0	0	0	0	0	0	0	0	0	0	0	0	0	0	0	0	0	0	0	0	0	0	0	0
108.170326	0	0	0	0	0	0	0	0		109.17760246688	0	0	0	0	0	0	0	0	0	0	0	0	0	0	0	0	0	0	0	0	0	0	0	0	0	0	0	0	0	0	0	0	0	0	0	0	0	0	0
108.179777	0	0	0	0	0	0	0	0		109.18705346688	0	0	0	0	0	0	0	0	0	0	0	1066749.4	0	0	0	0	0	0	0	0	0	0	0	0	0	0	0	0	0	0	0	0	0	0	0	0	0	0	0
108.186122	0	0	0	0	0	0	0	0		109.19339846688	0	0	0	0	1048700.4	0	0	0	0	0	0	0	0	0	0	0	0	0	0	0	0	0	0	0	0	0	0	0	0	0	0	0	0	0	0	0	0	0	0
108.194012	0	0	0	0	0	0	0	0		109.20128846688	0	0	0	0	0	0	0	0	0	0	0	0	0	0	0	0	0	0	0	0	0	0	0	0	0	0	0	0	0	0	0	0	0	0	0	1090165.8	0	0	0
108.195894	0	0	0	0	0	0	0	0		109.20317046688	0	0	0	0	0	0	0	0	0	0	0	0	0	0	0	0	0	0	0	0	0	0	0	0	0	0	0	0	0	0	0	0	0	0	0	0	0	0	0
108.204346	0	0	0	0	0	0	0	0		109.21162246688	0	0	0	0	0	0	0	0	0	0	0	0	0	0	0	0	0	0	0	0	0	0	0	0	0	0	0	0	0	0	0	0	0	0	0	0	0	0	0
108.215861	0	0	0	0	0	0	0	0		109.22313746688	0	0	0	0	0	0	0	0	0	0	0	0	0	0	0	0	0	0	0	0	0	0	0	0	0	0	0	0	0	0	0	0	0	0	0	0	0	0	0
108.216908	0	0	0	0	0	0	0	0		109.22418446688	0	0	0	0	0	0	0	0	0	0	0	0	0	0	0	0	0	0	0	0	0	0	0	0	0	0	0	0	0	0	0	0	0	0	0	0	0	0	0
108.251487	0	0	0	0	0	0	0	0		109.25876346688	0	0	0	0	0	0	0	0	0	0	0	0	0	0	0	0	0	0	0	0	0	0	0	0	0	0	0	0	0	0	0	0	0	0	0	0	0	0	0
108.259882	0	0	0	0	0	0	0	0		109.26715846688	0	0	0	0	0	0	0	0	0	0	0	0	0	0	0	0	0	0	0	0	0	0	0	0	0	0	0	0	0	0	0	0	0	0	0	0	0	0	0
108.267602	0	0	0	0	0	0	0	0		109.27487846688	0	0	0	0	0	0	0	0	0	0	0	0	0	0	0	0	0	0	0	0	0	0	0	0	0	0	0	0	0	0	0	0	0	0	0	0	0	0	0
108.276745	0	0	0	0	0	0	0	0		109.28402146688	0	0	0	0	0	0	0	0	0	0	0	0	0	0	0	0	0	0	0	0	0	0	0	0	0	0	0	0	0	0	0	0	0	0	0	0	0	0	0
108.298879	0	0	0	0	0	0	0	0		109.30615546688	0	0	0	0	0	0	0	0	0	0	0	0	0	0	0	0	0	0	0	0	0	0	0	0	0	0	0	0	0	0	0	0	0	0	0	0	0	0	0
108.304946	0	0	0	0	0	0	0	0		109.31222246688	0	0	0	0	0	0	0	0	0	0	0	0	0	0	0	0	0	0	0	0	0	0	0	0	0	0	0	0	0	0	0	0	0	0	0	0	0	0	0
108.330251	0	0	0	0	0	0	0	0		109.33752746688	0	0	0	0	0	0	0	0	0	0	0	0	0	0	0	0	0	0	0	0	1091447.3	0	0	0	0	0	0	0	0	0	0	0	0	0	0	0	0	0	0
108.347418	0	0	0	0	0	0	0	0		109.35469446688	0	0	0	0	0	0	0	0	0	0	0	0	0	0	0	0	0	0	0	0	0	0	0	0	0	0	0	0	0	0	0	0	0	0	0	0	0	0	0
108.352479	0	0	0	0	0	0	0	0		109.35975546688	0	0	0	0	0	0	0	0	0	0	0	0	0	0	0	0	0	0	0	0	0	0	0	0	0	0	0	0	0	0	0	0	0	0	0	0	0	0	0
108.354845	0	0	0	0	0	0	0	0		109.36212146688	0	0	0	0	0	0	0	0	0	0	0	0	0	0	0	0	0	0	0	0	0	0	0	0	1058144.4	0	0	0	0	0	0	0	0	0	0	0	0	0	0
108.356267	0	0	0	0	0	0	0	0		109.36354346688	0	0	0	0	0	0	0	0	0	0	0	0	0	0	0	0	0	0	0	0	0	0	0	0	0	0	0	0	0	0	0	0	0	0	0	0	0	0	0
108.360195	0	0	0	0	0	0	0	0		109.36747146688	0	0	0	0	0	0	0	0	0	0	0	0	0	0	0	0	0	0	0	0	0	0	0	0	0	0	0	0	0	0	0	0	0	0	0	0	1032442.8	0	0
108.362767	0	0	0	0	0	0	0	0		109.37004346688	0	0	0	0	0	0	0	0	0	0	0	0	0	0	0	0	0	0	0	0	0	0	0	0	0	0	0	0	0	0	0	0	0	0	0	1064996.5	0	0	0
108.363529	0	0	0	0	0	0	0	0		109.37080546688	0	0	0	0	0	0	0	0	0	1034851.9	0	0	0	0	0	0	0	0	0	0	0	0	0	0	0	0	0	0	0	0	0	0	0	0	0	0	0	0	0
108.369955	0	0	0	0	0	0	0	0		109.37723146688	0	0	0	0	0	0	0	0	0	0	0	0	0	0	0	0	0	0	0	0	0	0	0	0	0	0	0	0	0	0	0	0	0	0	0	0	0	0	0
108.372183	0	0	0	0	0	0	0	0		109.37945946688	0	0	0	0	0	0	0	0	0	0	0	0	0	0	0	0	0	0	0	0	0	0	0	0	0	0	0	0	0	0	0	0	0	0	0	0	0	0	0
108.398258	0	0	0	0	0	0	0	0		109.40553446688	0	0	0	0	0	0	0	0	0	0	0	0	0	0	0	0	0	0	0	0	0	0	0	0	0	0	0	0	0	0	0	0	0	0	0	0	0	0	0
108.40122	0	0	0	0	0	0	0	0		109.40849646688	0	0	0	0	0	0	0	0	0	0	0	0	0	0	0	0	0	0	0	0	0	0	0	0	0	0	0	0	0	0	0	0	0	0	0	0	0	0	0
108.40627	0	0	0	0	0	0	0	0		109.41354646688	0	0	0	0	0	0	0	0	0	0	0	0	0	0	0	0	0	0	0	0	0	0	0	0	0	0	0	0	0	0	0	0	0	0	0	0	0	0	0
108.406464	0	0	0	0	0	0	0	0		109.41374046688	0	0	0	0	0	0	0	0	0	0	0	0	0	0	0	0	0	0	0	0	0	0	0	0	0	0	0	0	0	0	0	0	0	0	0	0	0	0	0
108.407735	0	0	0	0	0	0	0	0		109.41501146688	0	0	0	0	0	0	0	0	0	0	0	0	0	0	0	0	0	0	0	0	0	0	0	0	0	0	0	0	0	0	0	0	0	0	0	0	0	0	0
108.410991	0	0	0	0	0	0	0	0		109.41826746688	0	0	0	0	0	0	0	0	0	0	0	0	0	0	0	0	0	0	0	0	0	0	0	0	0	0	0	0	0	0	0	0	0	0	0	0	0	0	0
108.419095	0	0	0	0	0	0	0	0		109.42637146688	0	0	0	0	0	0	0	0	0	0	0	0	0	0	0	0	0	0	0	0	0	0	0	0	0	0	0	0	0	0	0	0	0	0	0	0	0	0	0
108.425956	0	0	0	0	0	0	0	0		109.43323246688	0	0	0	0	0	0	0	0	0	0	0	0	0	0	0	0	0	0	0	0	0	0	0	0	0	0	0	0	0	0	0	0	0	0	0	0	0	0	0
108.426686	0	0	0	0	0	0	0	0		109.43396246688	0	0	0	0	0	0	0	0	0	0	0	0	0	0	0	0	0	0	0	0	0	0	0	0	0	0	0	0	0	0	0	0	0	0	0	1052559	0	0	0
108.435418	0	0	0	0	0	0	0	0		109.44269446688	0	0	0	0	0	0	0	0	0	0	0	0	0	0	0	0	0	0	0	0	0	0	0	0	0	0	0	0	0	0	0	0	0	0	0	0	1054518.4	0	0
108.447086	0	0	0	0	0	0	0	0		109.45436246688	0	0	0	0	0	0	0	0	0	0	0	0	0	0	0	0	0	0	0	0	0	0	0	0	0	0	0	0	0	0	0	1189902.9	0	0	0	0	0	0	0
108.449388	0	0	0	0	0	0	0	0		109.45666446688	0	0	0	0	0	0	0	0	0	0	0	0	0	0	0	0	0	0	0	0	0	0	0	0	0	0	0	0	0	0	0	0	0	0	0	0	0	0	0
108.451029	0	0	0	0	0	0	0	0		109.45830546688	0	0	0	0	0	0	0	0	0	0	0	0	0	0	0	0	0	0	0	0	0	0	0	0	0	0	0	0	0	0	0	0	0	0	0	0	0	0	0
108.454927	0	0	0	0	0	0	0	0		109.46220346688	0	0	0	0	0	0	0	0	0	0	0	0	0	0	0	0	0	0	0	0	0	0	0	0	0	0	0	0	0	0	0	0	0	0	0	0	0	0	0
108.455566	0	0	0	0	0	0	0	0		109.46284246688	0	0	0	0	0	0	0	0	0	0	0	0	0	0	0	0	0	0	0	0	0	0	0	0	0	0	0	0	0	0	0	0	0	0	0	0	0	0	0
108.465735	0	0	0	0	0	0	0	0		109.47301146688	0	0	0	0	0	0	0	0	0	0	0	0	0	0	0	0	0	0	0	0	0	0	0	0	1031141.7	0	0	0	0	0	0	0	0	0	0	0	0	0	0
108.46676	0	0	0	0	0	0	0	0		109.47403646688	0	0	0	0	0	0	0	0	0	0	0	0	0	0	0	0	0	0	0	0	0	0	0	0	0	0	0	0	0	0	0	0	0	0	0	0	0	0	0
108.473142	0	0	0	0	0	0	0	0		109.48041846688	0	0	0	0	0	0	0	0	0	0	0	0	0	0	0	0	0	0	0	0	0	0	0	0	0	0	0	0	0	0	0	0	0	0	0	0	0	0	0
108.48193	0	0	0	0	0	0	0	0		109.48920646688	0	0	0	0	0	0	0	0	0	0	0	0	0	0	0	0	0	0	0	0	0	0	0	0	0	0	0	0	0	0	0	0	0	0	0	0	0	0	0
108.486729	0	0	0	0	0	0	0	0		109.49400546688	0	0	0	0	0	0	0	0	0	0	0	0	0	0	0	0	0	0	0	0	0	0	0	0	0	0	0	0	0	0	0	0	0	1031329.4	0	0	0	0	0
108.490274	0	0	0	0	0	0	0	0		109.49755046688	0	0	0	1147272.4	0	0	0	0	0	0	0	0	0	0	0	0	0	0	0	0	0	0	0	0	0	0	0	0	0	0	0	0	0	0	0	0	0	0	0
108.515044	0	0	0	0	0	0	0	0		109.52232046688	0	0	0	0	0	0	0	0	0	0	0	0	0	0	0	0	0	0	0	0	0	0	0	0	0	0	0	0	0	0	0	0	0	0	0	0	0	0	0
108.520915	0	0	0	0	0	0	0	0		109.52819146688	0	0	0	0	1033174.8	0	0	0	0	0	0	0	0	0	0	0	0	0	0	0	0	0	0	0	0	0	0	0	0	0	0	0	0	0	0	0	0	0	0
108.539687	0	0	0	0	0	0	0	0		109.54696346688	0	0	0	0	0	0	0	0	0	0	0	0	0	0	0	0	0	0	0	0	0	0	0	0	0	0	0	0	0	0	0	0	0	0	0	0	0	0	0
108.542043	0	0	0	0	0	0	0	0		109.54931946688	0	0	0	0	0	0	0	0	0	0	0	0	0	0	0	0	0	0	0	0	0	0	0	0	1050685	0	0	0	0	0	0	0	0	0	0	0	0	0	0
108.546326	0	0	0	0	0	0	0	0		109.55360246688	0	0	0	0	0	0	1051048.4	0	0	0	0	0	0	0	0	0	0	0	0	0	0	0	0	0	0	0	0	0	0	0	0	0	0	0	0	0	0	0	0
108.55911	0	0	0	0	0	0	0	0		109.56638646688	0	0	0	0	0	0	0	0	0	0	0	0	0	0	0	0	0	0	0	0	0	0	0	0	0	0	0	0	0	0	0	0	1155369.1	0	0	0	0	0	0
108.560496	0	0	0	0	0	0	0	0		109.56777246688	0	0	0	0	0	0	0	0	0	0	0	0	0	0	0	0	0	0	0	0	0	0	0	0	0	0	0	0	0	0	0	0	0	0	0	0	0	0	0
108.577438	0	0	0	0	0	0	0	0		109.58471446688	0	0	0	0	0	0	0	0	0	0	0	0	0	0	0	0	0	0	0	0	0	0	0	0	0	0	0	0	0	0	0	0	0	0	0	0	0	0	0
108.582168	0	0	0	0	0	0	0	0		109.58944446688	0	0	0	0	0	0	0	0	0	0	0	0	0	0	0	0	0	0	0	0	0	0	0	0	0	0	0	0	0	0	0	0	0	0	0	0	0	0	0
108.599138	0	0	0	0	0	0	0	0		109.60641446688	0	0	0	0	0	0	0	0	0	0	0	0	0	0	0	0	0	0	0	0	0	0	0	0	0	0	0	0	0	1103776.1	0	0	0	0	0	0	0	0	0
108.599236	0	0	0	0	0	0	0	0		109.60651246688	0	0	0	0	0	0	0	0	0	0	0	0	0	0	0	0	0	0	0	0	0	0	0	0	0	0	0	0	0	0	0	0	0	0	0	0	0	0	0
108.600828	0	0	0	0	0	0	0	0		109.60810446688	0	0	0	0	0	0	0	0	0	0	0	0	0	0	0	0	0	0	0	0	0	0	0	1045381.9	0	0	0	0	0	0	0	0	0	0	0	0	0	0	0
108.607807	0	0	0	0	0	0	0	0		109.61508346688	0	0	0	0	0	0	0	0	0	0	0	0	0	0	0	0	0	0	0	0	0	0	0	0	0	0	0	0	0	0	0	0	0	0	0	0	0	0	0
108.612568	0	0	0	0	0	0	0	0		109.61984446688	0	0	0	0	0	0	0	0	0	0	0	0	0	1052750.6	0	0	0	0	0	0	0	0	0	0	0	0	0	0	0	0	0	0	0	0	0	0	0	0	0
108.613791	0	0	0	0	0	0	0	0		109.62106746688	0	0	0	0	0	0	0	0	0	0	0	0	0	0	0	0	0	0	0	0	0	0	0	0	0	0	0	0	0	0	0	1043291.7	0	0	0	0	0	0	0
108.61505	0	0	0	0	0	0	0	0		109.62232646688	0	0	0	0	0	0	0	0	0	0	0	0	0	0	0	0	0	0	0	0	0	0	0	0	0	0	0	0	0	0	0	0	0	0	0	0	0	0	0
108.631026	0	0	0	0	0	0	0	0		109.63830246688	0	0	0	0	0	0	0	0	0	0	0	0	0	0	0	0	0	0	0	0	0	0	0	0	0	0	0	0	0	0	0	0	0	0	0	0	0	0	0
108.634499	0	0	0	0	0	0	0	0		109.64177546688	0	0	0	0	0	0	0	0	0	0	0	0	0	0	0	0	0	0	0	0	0	0	0	0	0	0	0	0	0	0	0	0	0	0	0	0	0	0	0
108.63725	0	0	0	0	0	0	0	0		109.64452646688	0	0	0	0	0	0	0	0	0	0	0	0	0	0	0	0	0	0	0	0	0	0	0	0	0	0	0	0	0	0	0	0	0	0	0	0	0	0	0
108.637658	0	0	0	0	0	0	0	0		109.64493446688	0	0	0	0	0	0	0	0	0	0	0	0	0	0	0	0	0	0	0	0	0	0	0	0	0	0	0	0	0	0	0	0	0	0	0	0	0	0	0
108.640133	0	0	0	0	0	0	0	0		109.64740946688	0	0	0	0	0	0	0	0	0	0	0	0	0	0	0	0	0	0	0	0	0	0	0	0	0	0	0	0	0	0	0	0	1070038.5	0	0	0	0	0	0
108.649276	0	0	0	0	0	0	0	0		109.65655246688	0	0	0	0	0	0	1094202.6	0	0	0	0	0	0	0	0	0	0	0	0	0	0	0	0	0	0	0	0	0	0	0	0	0	0	0	0	0	0	0	0
108.662106	0	0	0	0	0	0	0	0		109.66938246688	0	0	0	0	0	0	0	0	0	0	0	0	0	0	0	0	0	0	0	0	0	0	0	0	0	0	0	0	0	1034088.5	0	0	0	0	0	0	0	0	0
108.663722	0	0	0	0	0	0	0	0		109.67099846688	0	0	0	0	0	0	0	0	0	0	0	0	0	0	0	0	0	0	0	0	0	0	0	0	0	0	0	0	0	0	0	0	0	0	0	0	0	0	1161960.1
108.67137	0	0	0	0	0	0	0	0		109.67864646688	0	0	0	0	0	0	0	0	0	0	0	0	0	0	0	0	0	0	0	0	0	0	0	0	0	0	0	0	0	0	0	0	0	0	0	0	0	0	0
108.680119	0	0	0	0	0	0	0	0		109.68739546688	0	0	0	0	0	0	0	0	0	0	0	0	0	0	0	0	0	0	0	0	0	0	0	0	0	0	0	0	0	0	0	0	0	0	0	0	0	0	0
108.689648	0	0	0	0	0	0	0	0		109.69692446688	0	0	0	0	0	0	0	0	0	0	0	0	0	0	0	0	0	0	0	0	0	0	0	0	0	0	0	0	0	0	0	0	0	0	0	0	0	0	0
108.689811	0	0	0	0	0	0	0	0		109.69708746688	0	0	0	0	0	0	0	0	0	0	0	0	0	0	0	0	0	0	0	0	1072371	0	0	0	0	0	0	0	0	0	0	0	0	0	0	0	0	0	0
108.704633	0	0	0	0	0	0	0	0		109.71190946688	0	0	0	0	0	0	0	0	0	0	0	0	0	0	0	0	0	0	0	0	0	0	0	0	0	0	0	0	0	0	0	0	0	0	0	0	0	0	0
108.709982	0	0	0	0	0	0	0	0		109.71725846688	0	0	0	0	0	0	0	0	0	0	0	0	0	1039412.9	0	0	0	0	0	0	0	0	0	0	0	0	0	0	0	0	0	0	0	0	0	0	0	0	0
108.72022	0	0	0	0	0	0	0	0		109.72749646688	0	0	0	0	0	0	0	0	0	0	0	0	0	0	0	0	0	0	0	0	0	0	0	0	0	0	0	0	0	0	0	0	0	0	0	0	0	1118754.5	0
108.721629	0	0	0	0	0	0	0	0		109.72890546688	0	0	0	0	0	0	0	0	0	0	0	0	0	0	0	0	0	0	0	0	0	0	0	0	0	0	0	0	0	0	0	0	0	0	0	0	0	0	0
108.739908	0	0	0	0	0	0	0	0		109.74718446688	0	0	0	0	0	0	0	0	0	0	0	0	0	0	0	0	0	0	0	0	0	0	0	0	0	0	0	0	0	0	0	0	0	0	0	0	0	0	0
108.740254	0	0	0	0	0	0	0	0		109.74753046688	0	0	0	0	0	0	0	0	0	0	0	0	0	0	0	0	0	0	0	0	0	0	0	0	0	0	0	0	0	0	0	0	0	0	0	0	0	0	0
108.745132	0	0	0	0	0	0	0	0		109.75240846688	0	0	0	0	0	0	0	0	0	0	0	0	0	0	0	0	0	0	0	0	0	0	0	0	0	0	0	0	0	0	1033042.4	0	0	0	0	0	0	0	0
108.759307	0	0	0	0	0	0	0	0		109.76658346688	0	0	0	0	0	0	0	0	0	0	0	0	0	0	0	0	0	0	0	0	0	0	0	0	0	0	0	0	0	0	0	0	0	0	0	0	0	0	0
108.761836	0	0	0	0	0	0	0	0		109.76911246688	0	0	0	0	0	0	0	0	0	0	0	0	0	0	0	0	0	1051239.3	0	0	0	0	0	0	0	0	0	0	0	0	0	0	0	0	0	0	0	0	0
108.77033	0	0	0	0	0	0	0	0		109.77760646688	0	0	0	0	0	0	0	0	0	0	0	0	0	0	0	0	0	0	0	0	0	0	0	0	0	0	0	0	0	0	0	0	0	0	0	0	0	0	0
108.770856	0	0	0	0	0	0	0	0		109.77813246688	0	0	0	0	0	0	0	0	0	0	0	0	0	0	0	0	0	0	0	0	0	0	0	0	0	0	0	0	0	0	0	0	0	0	0	0	0	0	0
108.776849	0	0	0	0	0	0	0	0		109.78412546688	0	0	0	0	0	0	0	0	0	1041252.6	0	0	0	0	0	0	0	0	0	0	0	0	0	0	0	0	0	0	0	0	0	0	0	0	0	0	0	0	0
108.779914	0	0	0	0	0	0	0	0		109.78719046688	0	0	0	0	0	0	0	0	0	0	0	0	0	0	0	0	0	0	0	0	0	0	0	0	0	0	0	0	0	0	0	0	0	0	0	0	0	0	0
108.789428	0	0	0	0	0	0	0	0		109.79670446688	0	0	0	0	0	0	0	0	0	0	0	0	0	0	0	0	0	0	0	0	1046597.5	0	0	0	0	0	0	0	0	0	0	0	0	0	0	0	0	0	0
108.789827	0	0	0	0	0	0	0	0		109.79710346688	0	0	0	0	0	0	0	0	0	0	0	0	0	0	0	0	0	0	0	0	0	0	0	0	0	0	0	0	0	0	0	0	0	0	0	0	0	0	0
108.793639	0	0	0	0	0	0	0	0		109.80091546688	0	0	0	0	0	0	0	0	0	0	0	0	0	0	0	0	0	0	0	0	0	0	0	0	0	0	0	0	0	0	0	0	0	0	0	0	0	0	0
108.79776	0	0	0	0	0	0	0	0		109.80503646688	0	0	0	0	0	0	0	0	0	0	1093925.6	0	0	0	0	0	0	0	0	0	0	0	0	0	0	0	0	0	0	0	0	0	0	0	0	0	0	0	0
108.801445	0	0	0	0	0	0	0	0		109.80872146688	0	0	0	0	0	0	0	0	0	0	0	0	0	0	0	0	0	0	0	0	0	0	0	0	0	0	0	0	0	0	0	0	0	0	0	0	0	0	0
108.807455	0	0	0	0	0	0	0	0		109.81473146688	0	0	0	0	0	0	0	0	0	0	0	0	0	0	0	0	0	0	0	0	0	0	0	0	0	0	0	0	0	0	0	0	0	0	0	0	0	0	0
108.817228	0	0	0	0	0	0	0	0		109.82450446688	0	0	0	0	0	0	0	0	0	0	0	0	0	0	0	0	0	0	0	0	0	0	0	0	0	0	0	0	0	0	0	0	0	0	0	0	0	0	0
108.821214	0	0	0	0	0	0	0	0		109.82849046688	0	0	0	0	0	0	0	0	0	0	0	0	0	0	0	0	0	0	0	0	0	0	0	0	0	0	0	0	0	0	0	0	0	0	0	0	0	0	0
108.823159	0	0	0	0	0	0	0	0		109.83043546688	0	0	0	0	1086131.4	0	0	0	0	0	0	0	0	0	0	0	0	0	0	0	0	0	0	0	0	0	0	0	0	0	0	0	0	0	0	0	0	0	0
108.823643	0	0	0	0	0	0	0	0		109.83091946688	0	0	0	0	0	0	0	0	0	0	0	0	0	0	0	0	0	0	0	0	0	0	0	0	0	0	0	0	0	0	0	0	0	0	0	0	0	0	0
108.826861	0	0	0	0	0	0	0	0		109.83413746688	0	0	0	0	0	0	0	0	0	0	0	0	0	0	0	0	0	0	0	0	0	0	0	0	0	0	0	0	0	0	0	0	0	0	0	0	0	0	0
108.834686	0	0	0	0	0	0	0	0		109.84196246688	0	0	0	0	0	0	0	0	0	0	0	0	0	0	0	0	0	0	0	0	0	0	0	0	0	0	0	0	0	0	0	0	0	0	0	0	0	0	0
108.838799	0	0	0	0	0	0	0	0		109.84607546688	0	0	0	0	0	0	0	0	0	0	0	0	0	0	0	0	0	0	0	0	0	0	0	0	0	0	0	0	0	0	0	0	0	0	0	0	0	0	0
108.843366	0	0	0	0	0	0	0	0		109.85064246688	0	0	0	0	0	0	0	0	0	0	0	0	0	0	0	0	0	0	0	0	0	0	0	0	0	0	0	0	0	0	0	0	0	0	0	0	0	0	0
108.851177	0	0	0	0	0	0	0	0		109.85845346688	0	0	0	0	0	0	0	0	0	0	0	0	0	0	0	0	0	0	1168923.4	0	0	0	0	0	0	0	0	0	0	0	0	0	0	0	0	0	0	0	0
108.856908	0	0	0	0	0	0	0	0		109.86418446688	0	0	0	0	0	0	0	0	0	0	0	0	0	0	0	0	0	0	0	0	0	0	0	0	0	0	0	0	0	0	0	0	1068276.1	0	0	0	0	0	0
108.863753	0	0	0	0	0	0	0	0		109.87102946688	0	0	0	0	0	0	0	0	0	0	0	0	0	0	0	0	0	0	0	0	0	0	0	0	0	0	0	0	0	0	0	0	0	0	0	0	0	0	0
108.863959	0	0	0	0	0	0	0	0		109.87123546688	0	0	0	0	0	0	0	0	0	0	0	0	0	0	0	0	0	0	0	0	0	0	0	0	0	0	0	0	0	0	0	0	0	0	0	0	0	0	0
108.866931	0	0	0	0	0	0	0	0		109.87420746688	0	0	0	0	1054118.9	0	0	0	0	0	0	0	0	0	0	0	0	0	0	0	0	0	0	0	0	0	0	0	0	0	0	0	0	0	0	0	0	0	0
108.867222	0	0	0	0	0	0	0	0		109.87449846688	0	0	0	0	0	0	0	0	0	0	0	0	0	0	0	0	0	0	0	0	0	0	0	0	1046933.4	0	0	0	0	0	0	0	0	0	0	0	0	0	0
108.870023	0	0	0	0	0	0	0	0		109.87729946688	0	0	0	0	0	0	0	0	0	0	0	0	0	0	0	0	0	0	0	0	0	0	0	0	0	0	0	0	0	0	0	0	0	0	0	0	0	0	0
108.873216	0	0	0	0	0	0	0	0		109.88049246688	0	0	0	0	0	0	0	0	0	0	0	0	0	0	0	0	0	0	0	0	0	0	0	0	0	0	0	0	0	0	0	0	0	0	0	0	0	0	0
108.885162	0	0	0	0	0	0	0	0		109.89243846688	0	0	0	0	0	0	0	0	0	0	0	0	0	0	0	0	0	0	0	0	0	0	0	0	0	0	0	0	0	1048387.8	0	0	0	0	0	0	0	0	0
108.897466	0	0	0	0	0	0	0	0		109.90474246688	0	0	0	0	0	0	0	0	0	0	0	0	0	0	0	0	0	0	0	0	0	0	0	0	0	0	0	0	0	0	0	0	0	0	0	0	0	0	0
108.90488	0	0	0	0	0	0	0	0		109.91215646688	0	0	0	0	0	0	0	0	0	0	0	0	0	0	0	0	0	0	0	0	0	0	0	0	0	0	0	0	0	0	0	0	0	0	0	0	0	0	0
108.907369	0	0	0	0	0	0	0	0		109.91464546688	0	0	0	0	0	0	0	0	0	0	0	0	0	0	0	0	0	0	0	0	0	0	0	0	0	0	0	0	0	0	0	0	0	0	0	0	0	0	0
108.913784	0	0	0	0	0	0	0	0		109.92106046688	0	0	0	0	0	0	0	0	1046057	0	0	0	0	0	0	0	0	0	0	0	0	0	0	0	0	0	0	0	0	0	0	0	0	0	0	0	0	0	0
108.935357	0	0	0	0	0	0	0	0		109.94263346688	0	0	0	0	0	0	0	0	0	0	0	0	0	0	0	0	0	0	0	0	0	0	0	0	0	0	0	0	0	0	0	1277352.1	0	0	0	0	0	0	0
108.936427	0	0	0	0	0	0	0	0		109.94370346688	0	0	0	0	0	0	0	0	0	0	0	0	0	0	0	0	0	0	0	0	0	0	0	0	0	0	0	0	0	0	0	0	0	0	0	0	0	0	0
108.953947	0	0	0	0	0	0	0	0		109.96122346688	0	0	0	0	0	0	0	0	0	0	0	0	0	0	0	0	0	0	0	0	0	0	0	0	0	0	0	0	0	0	0	0	0	0	0	0	0	0	0
108.957489	0	0	0	0	0	0	0	0		109.96476546688	0	0	0	1058818.9	0	0	0	0	0	0	0	0	0	0	0	0	0	0	0	0	0	0	0	0	0	0	0	0	0	0	0	0	0	0	0	0	0	0	0
108.959887	0	0	0	0	0	0	0	0		109.96716346688	0	0	0	0	0	0	0	0	0	0	0	0	0	0	0	0	0	0	0	0	0	0	0	0	0	0	0	0	0	0	0	0	0	0	0	0	0	0	0
108.966941	0	0	0	0	0	0	0	0		109.97421746688	0	0	0	0	0	0	0	0	0	0	0	0	0	0	0	0	0	0	0	0	0	0	0	0	0	0	0	0	0	0	0	0	0	1133242.4	0	0	0	0	0
108.968619	0	0	0	0	0	0	0	0		109.97589546688	0	0	0	0	0	0	0	0	0	0	0	1060119.5	0	0	0	0	0	0	0	0	0	0	0	0	0	0	0	0	0	0	0	0	0	0	0	0	0	0	0
108.969537	0	0	0	0	0	0	0	0		109.97681346688	0	0	0	0	0	0	0	0	0	0	0	0	0	0	0	0	0	0	0	1127050	0	0	0	0	0	0	0	0	0	0	0	0	0	0	0	0	0	0	0
108.970329	0	0	0	0	0	0	0	0		109.97760546688	0	0	0	0	0	0	0	0	0	0	0	0	0	0	0	0	0	0	0	0	0	0	0	0	0	0	0	0	0	0	0	0	0	0	0	0	0	0	0
108.974555	0	0	0	0	0	0	0	0		109.98183146688	0	0	0	0	0	0	0	0	0	0	0	0	0	0	0	0	0	0	0	0	0	0	0	0	0	0	0	0	0	0	0	0	0	0	0	0	0	0	0
108.976773	0	0	0	0	0	0	0	0		109.98404946688	0	0	0	0	0	0	0	0	0	0	0	0	0	0	0	0	0	0	0	0	0	0	0	0	0	0	0	0	0	0	0	0	0	0	0	0	0	0	0
108.978064	0	0	0	0	0	0	0	0		109.98534046688	0	0	0	0	0	0	0	0	0	0	0	0	0	0	0	0	0	0	0	0	0	0	0	0	0	0	0	1040098	0	0	0	0	0	0	0	0	0	0	0
108.997307	0	0	0	0	0	0	0	0		110.00458346688	0	0	0	0	0	0	0	0	0	0	0	0	0	0	0	0	0	0	0	0	0	0	0	0	0	0	0	0	0	0	0	0	0	0	0	0	0	0	0
109.008405	0	0	0	0	0	0	0	0		110.01568146688	0	1	0	0	0	0	0	0	0	0	0	0	0	0	0	0	0	0	0	0	0	0	0	0	0	0	0	0	0	0	0	0	0	0	0	0	0	0	0
109.013992	0	0	0	0	0	0	0	0		110.02126846688	0	0	1063950.4	0	0	0	0	0	0	0	0	0	0	0	0	0	0	0	0	0	0	0	0	0	0	0	0	0	0	0	0	0	0	0	0	0	0	0	0
109.016285	0	0	0	0	0	0	0	0		110.02356146688	0	0	0	0	0	0	0	0	0	0	0	0	0	0	0	0	0	0	0	0	0	0	0	0	0	0	0	0	0	0	0	0	0	0	0	0	0	0	0
109.051959	0	0	0	0	0	0	0	0		110.05923546688	0	1	0	0	0	0	0	0	0	0	0	0	0	0	0	0	0	0	0	0	0	0	0	0	0	0	0	0	0	0	0	0	0	0	0	0	1081809.1	0	0
109.055844	0	0	0	0	0	0	0	0		110.06312046688	0	0	0	0	0	0	0	0	0	0	0	0	0	0	0	0	0	0	0	0	0	0	0	0	0	0	0	0	0	0	0	0	0	0	0	0	0	0	0
109.06399	0	0	0	0	0	0	0	0		110.07126646688	0	0	0	0	0	0	0	0	0	0	0	0	0	0	0	0	0	0	1071011.5	0	0	0	0	0	0	0	0	0	0	0	0	0	0	0	0	0	0	0	0
109.068911	0	0	0	0	0	0	0	0		110.07618746688	0	0	0	0	0	0	0	0	0	0	0	0	0	0	0	0	0	0	0	0	0	0	0	0	0	0	0	0	0	0	0	0	0	0	0	0	0	0	0
109.0706385	0	0	0	0	0	0	0	0		110.07791496688	0	0	0	0	0	0	0	0	0	0	0	0	0	0	0	0	0	0	0	0	0	0	0	0	0	0	0	0	0	0	0	0	0	0	0	0	1044286.1	0	0
109.071028	0	0	0	0	0	0	0	0		110.07830446688	0	0	0	0	0	0	0	0	0	0	0	0	0	0	0	0	0	0	1102515.1	0	0	0	0	0	0	0	0	0	0	0	0	0	0	0	0	0	0	0	0
109.092407	0	0	0	0	0	0	0	0		110.09968346688	0	0	0	0	0	0	0	0	0	0	0	0	0	0	0	0	0	0	0	0	0	0	0	0	0	0	0	0	0	0	0	0	0	0	0	0	0	0	0
109.099268	0	0	0	0	0	0	0	0		110.10654446688	0	0	0	0	0	0	0	0	0	0	0	0	0	0	0	0	1031565.4	0	0	0	0	0	0	0	0	0	0	0	0	0	0	0	0	0	0	0	0	0	0
109.099413	0	0	0	0	0	0	0	0		110.10668946688	0	0	0	0	0	0	0	0	0	0	0	0	0	0	0	0	0	0	0	0	0	0	0	0	0	0	0	0	0	0	0	0	0	0	0	0	0	0	0
109.116927	0	0	0	0	0	0	0	0		110.12420346688	0	0	0	0	0	0	0	0	0	0	0	0	0	0	0	0	0	0	0	0	0	0	0	0	0	0	0	0	0	0	0	0	0	0	0	0	0	0	0
109.124199	0	0	0	0	0	0	0	0		110.13147546688	0	0	0	0	0	0	0	0	0	0	0	0	0	0	0	0	0	0	0	0	0	0	0	0	0	0	0	0	0	0	0	0	0	0	0	0	0	0	0
109.131743	0	0	0	0	0	0	0	0		110.13901946688	0	0	0	0	0	0	0	0	0	1031700.9	0	0	0	0	0	0	0	0	0	0	0	0	0	0	0	0	0	0	0	0	0	0	0	0	0	0	0	0	0
109.133548	0	0	0	0	0	0	0	0		110.14082446688	0	0	0	0	0	0	0	0	0	0	0	0	0	0	0	0	1066247.6	0	0	0	0	0	0	0	0	0	0	0	0	0	0	0	0	0	0	0	0	0	0
109.13999	0	0	0	0	0	0	0	0		110.14726646688	0	0	0	0	0	0	0	0	0	0	0	0	0	0	0	0	0	0	0	0	0	0	0	0	0	0	0	0	0	1094761.4	0	0	0	0	0	0	0	0	0
109.156396	0	0	0	0	0	0	0	0		110.16367246688	0	0	0	0	0	0	0	0	0	0	0	0	0	0	0	0	0	0	0	0	0	0	0	0	0	0	0	0	0	0	0	0	0	0	0	0	0	0	0
109.166199	0	0	0	0	0	0	0	0		110.17347546688	0	0	0	0	0	0	0	0	0	0	0	0	0	0	0	0	0	0	1065365.9	0	0	0	0	0	0	0	0	0	0	0	0	0	0	0	0	0	0	0	0
109.191363	0	0	0	0	0	0	0	0		110.19863946688	0	0	0	0	0	0	0	0	0	0	0	0	0	0	0	0	0	0	0	0	0	0	0	0	0	0	0	0	0	0	0	0	0	0	0	0	0	0	0
109.209082	0	0	0	0	0	0	0	0		110.21635846688	0	0	0	0	0	0	0	0	0	0	0	0	0	0	0	0	0	0	0	0	0	0	0	0	0	0	0	0	0	0	0	0	0	0	0	0	0	0	0
109.221542	0	0	0	0	0	0	0	0		110.22881846688	0	0	0	0	0	0	0	0	0	0	0	0	0	0	0	0	0	0	0	0	0	0	0	0	0	0	0	0	0	0	0	0	0	0	0	0	0	0	0
109.23806	0	0	0	0	0	0	0	0		110.24533646688	0	0	0	0	0	0	0	0	0	0	0	0	0	0	0	0	0	0	0	0	0	0	0	0	0	0	0	0	0	0	0	0	0	0	0	0	0	0	0
109.240411	0	0	0	0	0	0	0	0		110.24768746688	0	0	0	0	0	0	1030322	0	0	0	0	0	0	0	0	0	0	0	0	0	0	0	0	0	0	0	0	0	0	0	0	0	0	0	0	0	0	0	0
109.242253	0	0	0	0	0	0	0	0		110.24952946688	0	0	0	0	0	0	0	0	0	0	0	0	0	0	0	0	0	0	0	0	0	0	0	0	0	0	0	0	0	0	0	0	0	0	0	0	0	0	0
109.244907	0	0	0	0	0	0	0	0		110.25218346688	0	0	0	0	0	0	0	0	0	0	0	0	0	0	0	0	0	0	0	0	0	0	0	0	0	0	0	0	0	0	0	0	0	0	0	0	0	0	0
109.247058	0	0	0	0	0	0	0	0		110.25433446688	0	0	0	0	0	0	0	0	0	0	0	0	0	0	0	0	0	0	0	0	0	0	0	0	0	0	0	0	0	0	0	0	0	0	0	0	0	0	0
109.247584	0	0	0	0	0	0	0	0		110.25486046688	0	0	0	0	0	0	0	0	0	0	0	0	0	0	0	0	0	0	0	0	0	0	0	0	0	0	0	0	0	0	0	0	0	0	0	0	0	0	1088344.4
109.248779	0	0	0	0	0	0	0	0		110.25605546688	0	0	0	0	0	0	0	0	0	0	0	0	0	0	0	0	0	0	0	0	0	0	0	0	0	0	0	0	0	0	0	0	0	0	0	0	0	0	0
109.256458	0	0	0	0	0	0	0	0		110.26373446688	0	0	0	0	0	0	0	0	0	0	0	0	0	0	0	0	0	0	0	0	0	0	0	0	0	0	0	0	0	0	0	0	0	0	0	0	0	0	0
109.265329	0	0	0	0	0	0	0	0		110.27260546688	0	0	0	0	0	0	0	0	0	0	0	0	0	0	0	0	0	0	0	0	0	0	0	0	1068965.9	0	0	0	0	0	0	0	0	0	0	0	0	0	0
109.266111	0	0	0	0	0	0	0	0		110.27338746688	0	0	0	0	0	0	0	0	0	0	0	0	0	0	0	0	0	0	0	0	0	0	0	0	0	0	0	0	0	0	0	0	0	0	0	0	0	0	0
109.275678	0	0	0	0	0	0	0	0		110.28295446688	0	0	0	0	0	0	0	0	0	0	0	0	0	0	0	0	0	0	0	0	0	0	0	0	0	0	0	0	0	0	0	0	0	0	0	0	0	0	0
109.278144	0	0	0	0	0	0	0	0		110.28542046688	0	0	0	0	0	0	0	0	0	0	0	0	0	0	0	0	0	0	0	0	0	0	0	0	1099945.1	0	0	0	0	0	0	0	0	0	0	0	0	0	0
109.285007	0	0	0	0	0	0	0	0		110.29228346688	0	0	0	0	0	0	0	0	0	0	0	0	0	0	0	0	0	0	0	0	0	0	0	1049680.5	0	0	0	0	0	0	0	0	0	0	0	0	0	0	0
109.298076	0	0	0	0	0	0	0	0		110.30535246688	0	0	0	0	1157180.4	0	0	0	0	0	0	0	0	0	0	0	0	0	0	0	0	0	0	0	0	0	0	0	0	0	0	0	0	0	0	0	0	0	0
109.305589	0	0	0	0	0	0	0	0		110.31286546688	0	0	0	0	0	0	0	0	0	0	0	0	0	0	0	0	0	0	0	0	0	0	0	0	0	1074004.9	0	0	0	0	0	0	0	0	0	0	0	0	0
109.307711	0	0	0	0	0	0	0	0		110.31498746688	0	0	0	0	0	0	0	0	0	0	0	0	0	0	0	0	0	0	0	0	0	0	0	0	0	0	0	0	0	0	0	0	0	0	0	0	0	1077662.9	0
109.313882	0	0	0	0	0	0	0	0		110.32115846688	0	0	0	0	0	0	0	0	0	0	0	0	0	0	0	0	0	0	0	0	0	0	0	0	0	0	0	0	0	0	0	0	0	0	0	0	0	0	0
109.321069	0	0	0	0	0	0	0	0		110.32834546688	0	0	0	0	0	0	0	0	0	0	0	0	0	0	0	0	0	0	0	0	0	0	0	0	0	0	0	0	0	0	0	0	0	0	0	0	0	0	0
109.321286	0	0	0	0	0	0	0	0		110.32856246688	0	0	0	1076079.8	0	0	0	0	0	0	0	0	0	0	0	0	0	0	0	0	0	0	0	0	0	0	0	0	0	0	0	0	0	0	0	0	0	0	0
109.321676	0	0	0	0	0	0	0	0		110.32895246688	0	0	0	0	0	0	1065803.6	0	0	0	0	0	0	0	0	0	0	0	0	0	0	0	0	0	0	0	0	0	0	0	0	0	0	0	0	0	0	0	0
109.322838	0	0	0	0	0	0	0	0		110.33011446688	0	0	0	0	0	0	0	0	0	0	0	0	0	0	0	0	0	0	0	0	0	0	0	0	0	0	0	0	0	0	0	0	0	0	0	0	0	0	0
109.323917	0	0	0	0	0	0	0	0		110.33119346688	0	0	0	0	0	0	0	0	0	0	0	0	0	0	0	0	0	0	0	0	0	0	0	0	0	0	0	0	0	0	0	0	0	0	0	0	0	0	0
109.327145	0	0	0	0	0	0	0	0		110.33442146688	0	0	0	0	0	0	0	0	0	0	0	0	0	0	0	0	0	0	0	0	0	0	0	0	0	0	0	0	0	0	0	0	0	0	0	0	0	0	0
109.33827	0	0	0	0	0	0	0	0		110.34554646688	0	0	0	0	0	0	0	0	0	0	0	0	0	0	0	0	0	0	0	0	0	0	0	0	0	0	0	0	0	0	0	0	0	0	0	0	0	0	0
109.338765	0	0	0	0	0	0	0	0		110.34604146688	0	0	0	0	0	0	0	0	0	0	0	0	0	0	0	0	0	0	0	0	0	0	0	0	0	0	0	0	0	0	0	0	0	0	0	0	0	0	0
109.343971	0	0	0	0	0	0	0	0		110.35124746688	0	0	0	0	0	0	0	0	0	0	0	0	0	0	0	0	0	0	0	0	0	0	0	0	0	0	0	0	0	0	0	0	0	0	1114441.3	0	0	0	0
109.344156	0	0	0	0	0	0	0	0		110.35143246688	0	0	0	0	0	0	0	0	0	0	0	0	0	0	0	0	0	0	0	0	0	0	0	0	0	0	0	0	0	0	0	0	0	0	0	0	0	0	0
109.345573	0	0	0	0	0	0	0	0		110.35284946688	0	0	0	0	0	0	0	0	0	0	0	0	0	0	0	0	1071122.6	0	0	0	0	0	0	0	0	0	0	0	0	0	0	0	0	0	0	0	0	0	0
109.351522	0	0	0	0	0	0	0	0		110.35879846688	0	0	0	0	0	0	0	0	0	0	0	0	0	0	0	0	0	0	0	0	0	0	0	0	0	0	0	0	0	0	0	0	0	0	0	0	0	0	0
109.352351	0	0	0	0	0	0	0	0		110.35962746688	0	0	0	0	0	0	0	0	0	0	0	0	0	1051883.9	0	0	0	0	0	0	0	0	0	0	0	0	0	0	0	0	0	0	0	0	0	0	0	0	0
109.352915	0	0	0	0	0	0	0	0		110.36019146688	0	0	0	0	0	0	0	0	0	0	0	0	0	0	0	0	0	0	0	0	0	0	0	0	0	0	0	0	0	0	0	0	0	0	0	0	0	0	0
109.354733	0	0	0	0	0	0	0	0		110.36200946688	0	0	0	0	0	0	0	0	0	0	0	0	0	0	0	0	0	0	0	0	0	0	0	0	0	0	0	0	0	0	0	0	0	1067345	0	0	0	0	0
109.370872	0	0	0	0	0	0	0	0		110.37814846688	0	0	0	0	0	0	0	0	0	0	0	0	0	0	0	0	0	0	0	0	0	0	0	0	0	0	0	0	0	0	0	0	0	0	0	0	0	0	1029309.9
109.377868	0	0	0	0	0	0	0	0		110.38514446688	0	0	0	0	0	0	0	0	0	0	0	0	0	0	0	0	0	0	0	0	0	0	0	0	0	0	0	0	0	0	0	0	0	0	0	0	0	0	0
109.37959	0	0	0	0	0	0	0	0		110.38686646688	0	0	0	0	0	0	0	0	0	0	0	0	0	0	0	0	0	0	0	0	0	0	0	0	0	0	0	0	0	0	0	0	0	0	0	0	0	0	0
109.379996	0	0	0	0	0	0	0	0		110.38727246688	0	0	0	0	0	0	0	0	0	0	0	0	0	0	0	0	0	0	0	0	0	0	0	0	0	0	0	0	0	0	0	1123876.3	0	0	0	0	0	0	0
109.383028	0	0	0	0	0	0	0	0		110.39030446688	0	0	0	0	0	0	0	0	0	0	0	0	0	0	0	0	0	0	0	0	0	0	0	0	0	0	0	0	0	0	0	0	0	0	0	0	0	0	0
109.386252	0	0	0	0	0	0	0	0		110.39352846688	0	0	0	0	0	0	0	0	0	0	0	0	0	0	0	0	0	0	0	0	0	0	0	0	0	0	0	0	0	0	0	0	0	0	0	0	0	0	0
109.392988	0	0	0	0	0	0	0	0		110.40026446688	0	0	0	0	0	0	0	0	0	0	0	0	0	0	0	0	0	0	0	0	0	0	0	0	0	0	0	0	0	0	0	0	0	0	0	0	0	0	0
109.419713	0	0	0	0	0	0	0	0		110.42698946688	0	0	0	0	0	0	0	0	0	0	0	0	0	0	0	0	0	0	0	0	0	0	0	0	0	0	0	0	0	0	0	0	0	0	0	0	0	0	0
109.422313	0	0	0	0	0	0	0	0		110.42958946688	0	0	0	0	0	0	0	0	0	0	0	0	0	0	0	0	0	0	0	0	0	0	0	0	0	0	0	0	0	0	0	0	0	0	0	0	0	0	0
109.447081	0	0	0	0	0	0	0	0		110.45435746688	0	0	0	0	0	0	0	1094865.8	0	0	0	0	0	0	0	0	0	0	0	0	0	0	0	0	0	0	0	0	0	0	0	0	0	0	0	0	0	0	0
109.447211	0	0	0	0	0	0	0	0		110.45448746688	0	0	0	0	0	0	0	0	0	0	0	0	0	0	0	0	0	0	0	0	0	0	0	0	0	0	0	0	0	0	0	0	0	0	0	0	0	0	1082186.8
109.45162	0	0	0	0	0	0	0	0		110.45889646688	0	0	0	0	0	0	0	0	0	0	0	0	0	0	0	0	0	0	0	0	0	0	0	0	0	0	0	0	0	0	0	0	0	0	0	0	0	0	0
109.455376	0	0	0	0	0	0	0	0		110.46265246688	0	0	0	0	0	0	0	0	0	0	0	0	0	0	0	0	0	0	0	0	0	0	0	0	0	0	0	0	0	0	0	0	0	0	0	0	0	0	0
109.457743	0	0	0	0	0	0	0	0		110.46501946688	0	0	0	0	0	0	0	0	0	0	0	0	0	0	0	0	0	0	0	0	0	0	0	0	0	0	0	0	0	0	0	0	0	0	0	0	0	0	0
109.458123	0	0	0	0	0	0	0	0		110.46539946688	0	0	0	0	0	0	0	0	0	0	0	0	0	0	0	0	0	0	0	0	0	0	0	0	0	0	0	0	0	0	0	0	0	0	0	0	0	0	0
109.459646	0	0	0	0	0	0	0	0		110.46692246688	0	0	0	0	0	0	0	0	0	0	0	0	0	0	0	0	0	0	0	0	0	0	0	0	0	0	0	0	0	0	0	0	0	0	0	0	0	0	0
109.461272	0	0	0	0	0	0	0	0		110.46854846688	0	0	0	0	0	0	0	0	0	0	0	0	0	0	0	0	0	0	0	0	0	0	0	0	0	0	0	0	0	0	0	0	0	0	0	0	0	0	0
109.463744	0	0	0	0	0	0	0	0		110.47102046688	0	0	0	0	0	0	0	0	0	0	0	0	0	0	0	0	0	0	0	0	0	0	0	0	0	0	0	0	0	0	0	0	0	0	0	0	0	0	0
109.467839	0	0	0	0	0	0	0	0		110.47511546688	0	0	0	0	0	0	0	0	0	0	0	0	0	0	0	0	0	0	0	0	0	0	0	0	0	0	0	0	0	0	0	0	0	0	0	0	0	0	0
109.473642	0	0	0	0	0	0	0	0		110.48091846688	0	0	0	0	0	0	0	0	0	0	0	0	0	0	0	0	0	0	0	0	0	0	0	0	0	0	0	0	0	0	0	0	0	0	0	0	0	0	1063692.4
109.498386	0	0	0	0	0	0	0	0		110.50566246688	0	0	0	0	0	0	0	0	0	0	0	0	0	0	0	0	0	0	0	0	0	0	0	0	0	0	0	0	0	0	0	0	0	0	0	0	0	0	0
109.507312	0	0	0	0	0	0	0	0		110.51458846688	0	0	0	0	0	0	0	0	0	0	0	0	0	0	0	0	0	0	0	0	0	0	0	0	0	0	0	0	0	0	0	0	0	0	0	0	0	0	0
109.50967	0	0	0	0	0	0	0	0		110.51694646688	0	0	1064999	0	0	0	0	0	0	0	0	0	0	0	0	0	0	0	0	0	0	0	0	0	0	0	0	0	0	0	0	0	0	0	0	0	0	0	0
109.515634	0	0	0	0	0	0	0	0		110.52291046688	0	0	0	0	0	0	0	0	0	0	0	0	0	0	0	0	0	0	0	0	0	0	0	0	0	0	0	0	0	0	0	0	0	0	0	0	0	0	0
109.519393	0	0	0	0	0	0	0	0		110.52666946688	0	0	0	0	0	0	0	0	0	0	0	0	0	0	0	0	0	0	0	0	0	0	0	0	0	0	0	0	0	0	0	0	0	0	0	0	0	0	0
109.522384	0	0	0	0	0	0	0	0		110.52966046688	0	0	0	0	0	0	0	0	0	0	0	0	0	0	0	0	0	0	0	0	0	0	0	0	0	0	0	0	0	0	0	0	0	0	0	0	0	0	0
109.52609	0	0	0	0	0	0	0	0		110.53336646688	0	0	0	1040080.1	0	0	0	0	0	0	0	0	0	0	0	0	0	0	0	0	0	0	0	0	0	0	0	0	0	0	0	0	0	0	0	0	0	0	0
109.529875	0	0	0	0	0	0	0	0		110.53715146688	0	0	0	0	0	0	0	0	0	0	0	0	0	0	0	0	0	0	0	0	0	0	0	0	0	0	0	0	0	0	0	0	0	0	0	0	0	0	0
109.532199	0	0	0	0	0	0	0	0		110.53947546688	0	0	0	0	0	0	0	0	0	0	0	0	0	0	0	0	0	0	0	0	0	0	0	0	0	0	0	0	0	0	0	0	0	0	0	0	0	0	0
109.5338155	0	0	0	0	0	0	0	0		110.54109196688	0	0	0	0	0	0	0	0	0	0	0	0	1060301.4	0	0	0	0	0	0	0	0	0	0	0	0	0	0	0	0	0	0	0	0	0	0	0	0	0	0
109.53581	0	0	0	0	0	0	0	0		110.54308646688	0	0	0	0	0	0	0	0	0	0	0	0	0	0	1039616.1	0	0	0	0	0	0	0	0	0	0	0	0	0	0	0	0	0	0	0	0	0	0	0	0
109.536088	0	0	0	0	0	0	0	0		110.54336446688	0	0	0	0	0	0	0	0	0	0	0	0	0	0	0	0	0	0	0	0	0	0	0	0	0	0	0	0	0	0	0	0	0	0	0	0	0	0	0
109.542399	0	0	0	0	0	0	0	0		110.54967546688	0	0	0	0	0	0	0	0	0	0	0	0	0	0	0	0	0	0	0	0	0	0	0	0	0	0	0	0	0	0	0	0	0	0	0	0	0	1070363.8	0
109.555282	0	0	0	0	0	0	0	0		110.56255846688	0	0	0	0	0	0	0	0	0	0	0	0	0	0	0	0	0	0	0	0	0	0	0	0	0	0	0	0	0	0	0	0	0	0	1079225.5	0	0	0	0
109.558237	0	0	0	0	0	0	0	0		110.56551346688	0	0	0	0	0	0	0	0	0	0	0	0	0	0	0	0	0	0	0	0	0	0	0	0	0	0	0	0	0	0	0	0	0	0	0	0	0	0	0
109.561265	0	0	0	0	0	0	0	0		110.56854146688	0	0	0	0	0	0	0	0	0	0	0	0	0	0	0	0	0	0	0	0	0	0	0	0	0	0	0	0	0	1049722	0	0	0	0	0	0	0	0	0
109.572292	0	0	0	0	0	0	0	0		110.57956846688	0	0	0	0	0	1054497.1	0	0	0	0	0	0	0	0	0	0	0	0	0	0	0	0	0	0	0	0	0	0	0	0	0	0	0	0	0	0	0	0	0
109.584118	0	0	0	0	0	0	0	0		110.59139446688	0	0	0	0	0	0	0	0	0	0	0	0	0	0	0	0	0	0	0	0	0	0	0	0	0	0	0	0	0	0	0	0	0	0	0	0	0	0	0
109.584898	0	0	0	0	0	0	0	0		110.59217446688	0	0	0	0	0	0	0	0	0	0	0	0	0	0	0	0	1033884.4	0	0	0	0	0	0	0	0	0	0	0	0	0	0	0	0	0	0	0	0	0	0
109.585171	0	0	0	0	0	0	0	0		110.59244746688	0	0	0	0	0	0	0	0	0	0	0	0	0	0	0	0	0	0	0	0	0	0	0	0	0	0	0	0	0	0	0	0	0	0	0	0	0	0	0
109.585502	0	0	0	0	0	0	0	0		110.59277846688	0	0	0	0	0	0	0	0	0	0	0	0	0	0	0	0	0	0	0	0	1033626.1	0	0	0	0	0	0	0	0	0	0	0	0	0	0	0	0	0	0
109.585625	0	0	0	0	0	0	0	0		110.59290146688	0	0	0	0	0	0	0	0	0	0	0	0	0	0	0	0	0	0	0	0	0	0	0	0	0	0	0	0	0	0	0	0	0	0	0	0	0	0	0
109.585927	0	0	0	0	0	0	0	0		110.59320346688	0	0	0	0	0	0	0	0	0	0	0	0	0	0	0	0	0	0	0	0	0	0	0	0	0	0	0	0	0	0	0	0	0	0	0	0	0	1157331.4	0
109.590365	0	0	0	0	0	0	0	0		110.59764146688	0	0	0	0	0	0	0	0	0	0	0	0	0	0	0	1058939.4	0	0	0	0	0	0	0	0	0	0	0	0	0	0	0	0	0	0	0	0	0	0	0
109.590788	0	0	0	0	0	0	0	0		110.59806446688	0	0	0	0	0	0	0	0	0	0	0	0	0	0	0	0	0	0	0	0	0	0	0	0	0	0	0	0	0	0	0	0	0	0	0	0	0	0	0
109.594889	0	0	0	0	0	0	0	0		110.60216546688	0	0	0	0	0	0	0	0	0	0	0	0	0	0	0	0	0	0	0	0	0	0	0	0	0	0	1062214.8	0	0	0	0	0	0	0	0	0	0	0	0
109.600127	0	0	0	0	0	0	0	0		110.60740346688	0	0	0	0	0	0	0	0	0	0	0	0	0	0	0	0	0	0	0	0	0	0	0	0	0	0	0	0	0	0	0	0	0	0	0	0	0	0	0
109.604675	0	0	0	0	0	0	0	0		110.61195146688	0	0	0	0	0	0	0	0	0	0	0	0	0	0	0	0	0	0	0	0	0	0	0	0	0	0	0	0	0	0	0	0	0	0	0	0	0	0	0
109.608381	0	0	0	0	0	0	0	0		110.61565746688	0	0	0	0	0	0	0	0	0	0	0	0	0	0	0	0	0	0	0	0	0	1167666.5	0	0	0	0	0	0	0	0	0	0	0	0	0	0	0	0	0
109.611564	0	0	0	0	0	0	0	0		110.61884046688	0	0	0	0	0	0	0	0	0	0	0	0	0	0	0	0	0	0	0	0	0	0	0	0	0	0	0	0	0	0	0	0	0	0	0	0	0	0	0
109.61669500000001	0	0	0	0	0	0	0	0		110.62397146688	0	0	0	0	0	0	0	0	0	0	0	0	0	0	0	0	0	0	0	0	0	0	0	0	0	0	0	0	0	0	0	0	0	0	0	0	0	0	0
109.621074	0	0	0	0	0	0	0	0		110.62835046688	0	0	0	0	0	0	0	0	0	0	0	0	0	0	0	0	0	0	0	0	0	0	0	0	0	0	0	0	0	0	0	0	0	0	0	0	0	0	1091468.6
109.621785	0	0	0	0	0	0	0	0		110.62906146688	0	0	0	0	0	0	0	0	0	0	0	0	0	0	0	1119761.8	0	0	0	0	0	0	0	0	0	0	0	0	0	0	0	0	0	0	0	0	0	0	0
109.624393	0	0	0	0	0	0	0	0		110.63166946688	0	0	0	0	0	0	0	0	0	1069776.1	0	0	0	0	0	0	0	0	0	0	0	0	0	0	0	0	0	0	0	0	0	0	0	0	0	0	0	0	0
109.632371	0	0	0	0	0	0	0	0		110.63964746688	0	0	0	0	0	0	0	0	0	0	0	0	0	0	0	0	0	0	0	0	0	0	0	0	0	0	0	0	0	0	0	0	0	0	0	0	0	0	0
109.635846	0	0	0	0	0	0	0	0		110.64312246688	0	0	0	0	0	0	0	0	0	0	0	0	0	0	0	0	0	0	0	0	0	0	0	0	0	0	0	0	0	0	0	0	0	0	0	0	0	0	0
109.640039	0	0	0	0	0	0	0	0		110.64731546688	0	0	0	0	0	0	0	0	0	0	0	0	0	0	0	0	0	0	0	0	0	0	0	0	0	0	0	0	0	0	0	0	0	0	0	0	0	0	0
109.645801	0	0	0	0	0	0	0	0		110.65307746688	0	0	0	0	0	0	0	0	0	0	0	0	0	0	0	0	0	0	0	0	0	0	0	0	0	0	0	0	0	0	0	0	0	0	0	0	0	0	0
109.651519	0	0	0	0	0	0	0	0		110.65879546688	0	0	0	0	0	0	0	0	0	0	0	0	0	0	0	0	0	0	0	0	0	0	0	0	0	0	0	0	0	0	0	0	0	0	0	0	0	0	0
109.661056	0	0	0	0	0	0	0	0		110.66833246688	0	0	0	0	0	0	0	0	0	0	0	0	0	0	0	0	0	0	0	0	0	0	0	0	0	0	0	0	0	0	0	0	0	0	0	0	0	0	0
109.671414	0	0	0	0	0	0	0	0		110.67869046688	0	0	0	0	0	0	0	0	0	0	0	0	0	0	0	0	0	0	0	0	0	0	0	0	0	0	0	1141942.5	0	0	0	0	0	0	0	0	0	0	0
109.677182	0	0	0	0	0	0	0	0		110.68445846688	0	0	0	0	0	0	0	0	0	0	0	0	0	0	0	0	0	0	0	0	0	0	0	0	0	0	0	0	0	0	0	0	0	0	0	0	0	0	0
109.679805	0	0	0	0	0	0	0	0		110.68708146688	0	0	0	0	0	0	0	0	0	0	0	0	0	0	0	0	0	0	0	0	0	0	0	0	0	1036172.4	0	0	0	0	0	0	0	0	0	0	0	0	0
109.68635	0	0	0	0	0	0	0	0		110.69362646688	0	0	0	0	0	0	1068338.1	0	0	0	0	0	0	0	0	0	0	0	0	0	0	0	0	0	0	0	0	0	0	0	0	0	0	0	0	0	0	0	0
109.687294	0	0	0	0	0	0	0	0		110.69457046688	0	0	0	0	0	0	0	0	0	0	0	0	0	0	0	0	0	0	0	0	0	0	0	0	0	0	0	0	0	0	0	1049312	0	0	0	0	0	0	0
109.693498	0	0	0	0	0	0	0	0		110.70077446688	0	0	0	0	0	1035318.3	0	0	0	0	0	0	0	0	0	0	0	0	0	0	0	0	0	0	0	0	0	0	0	0	0	0	0	0	0	0	0	0	0
109.716243	0	0	0	0	0	0	0	0		110.72351946688	0	0	0	0	0	0	0	0	0	0	0	0	0	0	0	0	0	0	0	0	0	0	0	0	0	0	0	0	0	0	0	0	0	0	0	0	0	1107298.1	0
109.721493	0	0	0	0	0	0	0	0		110.72876946688	0	0	0	0	0	0	0	0	0	0	0	0	0	0	0	0	0	0	0	0	0	0	0	0	0	0	0	0	0	0	0	0	0	0	0	0	0	0	0
109.724358	0	0	0	0	0	0	0	0		110.73163446688	0	0	0	0	0	0	0	0	0	0	0	0	0	0	0	0	0	0	0	0	0	0	0	0	0	0	0	0	0	0	0	0	0	0	0	0	0	0	0
109.728098	0	0	0	0	0	0	0	0		110.73537446688	0	0	0	0	0	0	0	0	0	0	0	0	0	0	0	0	0	0	0	0	0	0	0	0	0	0	0	0	0	0	0	0	0	0	0	0	1048459.6	0	0
109.729921	0	0	0	0	0	0	0	0		110.73719746688	0	0	0	0	0	0	0	0	0	0	0	0	0	0	0	0	0	0	0	0	0	0	0	0	0	0	0	0	0	0	0	0	0	0	0	0	0	0	0
109.731413	0	0	0	0	0	0	0	0		110.73868946688	0	0	0	0	0	0	0	0	0	0	0	0	0	0	0	0	0	0	0	0	0	0	0	0	0	0	0	0	0	0	0	0	0	0	0	0	0	0	0
109.739754	0	0	0	0	0	0	0	0		110.74703046688	0	0	0	0	0	0	0	0	0	0	0	0	0	0	0	0	0	0	0	0	0	0	0	0	0	0	0	0	0	0	0	0	0	0	0	0	0	0	0
109.745296	0	0	0	0	0	0	0	0		110.75257246688	0	0	0	0	0	0	0	0	0	0	1116777.6	0	0	0	0	0	0	0	0	0	0	0	0	0	0	0	0	0	0	0	0	0	0	0	0	0	0	0	0
109.745881	0	0	0	0	0	0	0	0		110.75315746688	0	0	0	0	0	0	0	0	0	0	0	0	0	0	0	0	0	0	0	0	1083149.6	0	0	0	0	0	0	0	0	0	0	0	0	0	0	0	0	0	0
109.746108	0	0	0	0	0	0	0	0		110.75338446688	0	0	0	0	0	0	0	0	0	0	0	0	0	0	0	0	0	0	0	0	0	0	0	0	0	0	0	0	0	0	0	0	0	0	0	0	0	0	0
109.749393	0	0	0	0	0	0	0	0		110.75666946688	0	0	0	0	0	0	0	0	0	0	0	0	0	0	0	0	0	0	0	0	0	0	0	0	0	0	0	0	0	0	0	0	0	0	0	0	0	0	0
109.757753	0	0	0	0	0	0	0	0		110.76502946688	0	0	0	0	0	0	1061326.4	0	0	0	0	0	0	0	0	0	0	0	0	0	0	0	0	0	0	0	0	0	0	0	0	0	0	0	0	0	0	0	0
109.759354	0	0	0	0	0	0	0	0		110.76663046688	0	0	0	0	0	0	0	0	0	0	0	0	0	0	0	0	0	0	0	0	0	0	0	0	0	0	0	0	0	0	0	0	0	0	0	0	0	0	0
109.774136	0	0	0	0	0	0	0	0		110.78141246688	0	0	0	0	0	0	0	0	0	0	0	0	0	0	0	0	0	0	0	0	0	0	0	0	0	0	1046155.5	0	0	0	0	0	0	0	0	0	0	0	0
109.774684	0	0	0	0	0	0	0	0		110.78196046688	0	0	0	0	0	0	0	0	0	0	0	1035978.4	0	0	0	0	0	0	0	0	0	0	0	0	0	0	0	0	0	0	0	0	0	0	0	0	0	0	0
109.778452	0	0	0	0	0	0	0	0		110.78572846688	0	0	0	0	0	0	0	0	0	0	0	0	0	0	0	0	0	0	0	0	0	0	0	0	0	0	0	1030220.8	0	0	0	0	0	0	0	0	0	0	0
109.782922	0	0	0	0	0	0	0	0		110.79019846688	0	0	0	0	0	0	0	0	0	0	0	0	0	0	0	0	0	0	0	0	0	0	0	0	1028834	0	0	0	0	0	0	0	0	0	0	0	0	0	0
109.78309900000001	0	0	0	0	0	0	0	0		110.79037546688	0	0	0	0	0	0	0	0	0	0	0	0	0	0	0	0	0	0	0	0	0	0	0	0	0	0	0	0	0	0	0	0	0	0	0	0	0	0	0
109.786757	0	0	0	0	0	0	0	0		110.79403346688	0	0	0	0	0	0	0	0	0	0	0	0	0	0	0	0	0	0	0	0	0	0	0	0	0	0	0	0	0	0	0	0	0	0	0	0	0	0	0
109.791343	0	0	0	0	0	0	0	0		110.79861946688	0	0	0	0	0	0	0	0	0	0	0	0	0	0	0	0	0	0	0	0	0	0	0	0	0	1053000.4	0	0	0	0	0	0	0	0	0	0	0	0	0
109.799265	0	0	0	0	0	0	0	0		110.80654146688	0	0	0	0	0	0	0	0	0	0	0	0	0	0	0	0	0	0	0	0	0	0	0	0	0	0	0	0	0	0	0	0	0	0	1105648.1	0	0	0	0
109.801467	0	0	0	0	0	0	0	0		110.80874346688	0	0	0	0	0	0	0	0	0	0	0	0	0	0	0	0	0	0	0	0	0	0	0	0	0	0	0	0	0	0	0	0	0	0	0	0	0	0	0
109.801574	0	0	0	0	0	0	0	0		110.80885046688	0	0	0	0	0	0	0	0	0	0	0	0	0	0	0	0	0	0	0	0	0	0	0	0	0	0	0	0	0	0	0	0	0	0	0	0	0	0	0
109.81384	0	0	0	0	0	0	0	0		110.82111646688	0	0	0	0	0	0	0	0	0	0	0	0	0	0	0	0	0	0	0	0	0	0	0	0	0	0	0	0	0	0	0	0	0	0	0	0	0	0	0
109.82402	0	0	0	0	0	0	0	0		110.83129646688	0	0	0	0	0	0	0	0	0	0	0	0	0	0	0	0	0	0	0	0	0	0	0	0	0	0	0	0	1218052.9	0	0	0	0	0	0	0	0	0	0
109.827304	0	0	0	0	0	0	0	0		110.83458046688	0	0	0	0	0	0	0	0	0	0	0	0	0	0	0	0	0	0	0	0	0	0	0	0	0	0	0	0	0	0	0	0	0	0	0	0	0	0	1057190
109.859856	0	0	0	0	0	0	0	0		110.86713246688	0	0	0	0	0	0	0	0	0	0	0	0	0	0	0	0	0	0	0	0	0	0	0	0	0	0	0	0	0	0	0	0	0	0	0	0	0	0	0
109.879912	0	0	0	0	0	0	0	0		110.88718846688	0	0	0	0	0	0	0	0	0	0	0	0	0	0	0	0	0	0	0	0	0	0	0	0	0	0	0	0	0	0	0	0	0	0	0	0	0	0	1171895.3
109.899505	0	0	0	0	0	0	0	0		110.90678146688	0	0	0	0	0	0	0	1220392.5	0	0	0	0	0	0	0	0	0	0	0	0	0	0	0	0	0	0	0	0	0	0	0	0	0	0	0	0	0	0	0
109.899788	0	0	0	0	0	0	0	0		110.90706446688	0	0	0	0	0	0	0	0	0	0	0	0	0	0	0	0	0	0	0	0	0	0	0	0	0	0	0	0	0	0	0	0	0	0	0	0	0	0	0
109.900612	0	0	0	0	0	0	0	0		110.90788846688	0	0	0	0	0	0	0	0	0	0	0	1062927.6	0	0	0	0	0	0	0	0	0	0	0	0	0	0	0	0	0	0	0	0	0	0	0	0	0	0	0
109.908041	0	0	0	0	0	0	0	0		110.91531746688	0	0	0	0	0	0	0	0	0	0	0	0	0	0	0	0	1031784.3	0	0	0	0	0	0	0	0	0	0	0	0	0	0	0	0	0	0	0	0	0	0
109.910346	0	0	0	0	0	0	0	0		110.91762246688	0	0	0	0	0	0	0	0	0	0	0	0	0	0	0	0	0	0	0	0	0	1054826.6	0	0	0	0	0	0	0	0	0	0	0	0	0	0	0	0	0
109.914573	0	0	0	0	0	0	0	0		110.92184946688	0	0	0	0	1168971.5	0	0	0	0	0	0	0	0	0	0	0	0	0	0	0	0	0	0	0	0	0	0	0	0	0	0	0	0	0	0	0	0	0	0
109.916693	0	0	0	0	0	0	0	0		110.92396946688	0	0	0	0	0	0	0	0	0	0	0	0	0	0	0	0	0	0	0	0	0	0	0	0	0	0	0	0	0	0	0	0	0	0	0	0	0	0	0
109.918168	0	0	0	0	0	0	0	0		110.92544446688	0	0	0	0	0	0	0	0	0	0	0	0	0	0	0	0	0	0	0	0	0	0	0	0	1100264.4	0	0	0	0	0	0	0	0	0	0	0	0	0	0
109.918571	0	0	0	0	0	0	0	0		110.92584746688	0	0	0	0	0	0	0	0	0	0	0	0	0	0	0	0	0	1028631.5	0	0	0	0	0	0	0	0	0	0	0	0	0	0	0	0	0	0	0	0	0
109.919547	0	0	0	0	0	0	0	0		110.92682346688	0	0	0	0	0	0	0	0	0	0	0	0	0	0	0	0	0	0	0	0	0	0	0	0	0	0	0	0	0	0	0	0	0	0	0	0	0	0	0
109.920929	0	0	0	0	0	0	0	0		110.92820546688	0	0	0	0	0	0	0	0	0	0	0	0	0	0	0	0	0	0	0	0	0	0	0	0	0	0	0	0	0	0	0	0	0	0	0	0	0	0	0
109.926782	0	0	0	0	0	0	0	0		110.93405846688	0	0	0	0	0	0	0	0	0	0	0	0	0	0	0	0	0	0	0	0	0	0	0	0	0	0	0	0	0	0	0	0	0	0	0	0	0	0	0
109.927368	0	0	0	0	0	0	0	0		110.93464446688	0	0	0	0	0	0	0	0	0	0	0	0	0	0	0	0	0	0	0	0	0	0	0	0	1039527.8	0	0	0	0	0	0	0	0	0	0	0	0	0	0
109.934986	0	0	0	0	0	0	0	0		110.94226246688	0	0	0	0	0	0	0	0	0	0	0	0	0	0	0	0	0	0	0	0	0	0	0	0	0	0	0	0	0	0	0	0	0	0	0	0	0	0	0
109.936884	0	0	0	0	0	0	0	0		110.94416046688	0	0	0	0	0	0	0	0	0	0	0	0	1039118.5	0	0	0	0	0	0	0	0	0	0	0	0	0	0	0	0	0	0	0	0	0	0	0	0	0	0
109.938197	0	0	0	0	0	0	0	0		110.94547346688	0	0	0	0	0	0	0	0	0	0	0	0	0	0	0	0	0	0	0	0	0	0	0	0	0	0	0	0	0	0	0	0	0	0	1162672.6	0	0	0	0
109.948632	0	0	0	0	0	0	0	0		110.95590846688	0	0	0	0	0	0	0	0	0	0	0	0	0	0	0	0	0	0	0	0	0	0	0	0	0	0	0	0	0	0	0	0	0	0	0	0	0	0	0
109.951447	0	0	0	0	0	0	0	0		110.95872346688	0	0	0	0	0	0	0	0	0	0	0	0	0	0	0	0	0	0	0	0	0	0	0	0	0	0	0	0	0	0	0	0	0	0	0	0	0	0	0
109.968749	0	0	0	0	0	0	0	0		110.97602546688	0	0	0	0	0	0	0	0	0	0	0	0	0	0	1109184.3	0	0	0	0	0	0	0	0	0	0	0	0	0	0	0	0	0	0	0	0	0	0	0	0
109.971593	0	0	0	0	0	0	0	0		110.97886946688	0	0	0	0	0	0	0	0	0	0	0	0	0	0	0	0	0	0	0	0	0	0	0	0	0	0	0	0	0	0	0	0	0	0	0	0	0	0	0
109.980775	0	0	0	0	0	0	0	0		110.98805146688	0	0	0	0	0	0	0	0	0	0	0	0	0	0	1108929.6	0	0	0	0	0	0	0	0	0	0	0	0	0	0	0	0	0	0	0	0	0	0	0	0
109.985055	0	0	0	0	0	0	0	0		110.99233146688	0	0	0	0	0	0	0	0	0	0	0	0	0	0	0	0	0	0	0	0	0	0	1037490.7	0	0	0	0	0	0	0	0	0	0	0	0	0	0	0	0
109.987379	0	0	0	0	0	0	0	0		110.99465546688	0	0	0	0	0	0	0	0	0	0	0	0	0	0	0	0	0	0	0	0	0	0	0	0	0	0	0	0	0	0	0	0	0	0	0	0	0	0	0
109.989752	0	0	0	0	0	0	0	0		110.99702846688	0	0	0	0	0	0	0	0	0	0	0	0	0	0	0	0	0	0	0	0	0	0	1039826.4	0	0	0	0	0	0	0	0	0	0	0	0	0	0	0	0
109.992946	0	0	0	0	0	0	0	0		111.00022246688	0	0	0	0	0	0	0	0	0	0	0	0	0	0	0	0	0	0	0	0	0	0	0	0	0	0	0	0	1100007.6	0	0	0	0	0	0	0	0	0	0
109.997197	0	0	0	0	0	0	0	0		111.00447346688	0	0	0	0	0	0	0	0	0	0	0	0	0	0	0	0	0	0	0	0	0	0	0	0	0	0	0	0	0	0	0	0	0	0	0	0	0	1035800.9	0
110.009318	0	0	0	0	0	0	0	0		111.01659446688	0	0	0	0	0	0	0	0	0	0	0	0	0	0	0	0	0	0	0	0	0	1052697.6	0	0	0	0	0	0	0	0	0	0	0	0	0	0	0	0	0
110.01231	0	0	0	0	0	0	0	0		111.01958646688	0	0	0	0	0	0	0	0	0	0	0	0	0	0	0	0	0	0	0	0	0	0	0	0	0	0	0	0	0	0	0	0	0	0	0	0	0	0	0
110.015311	0	0	0	0	0	0	0	0		111.02258746688	0	0	0	0	0	0	0	0	0	0	0	0	0	0	0	0	0	0	0	0	0	0	0	0	0	1026750.4	0	0	0	0	0	0	0	0	0	0	0	0	0
110.017241	0	0	0	0	0	0	0	0		111.02451746688	0	0	0	0	0	0	0	0	0	0	0	0	0	0	0	0	0	0	0	0	0	0	0	0	1087034.8	0	0	0	0	0	0	0	0	0	0	0	0	0	0
110.017492	0	0	0	0	0	0	0	0		111.02476846688	0	0	0	0	0	0	0	0	0	0	0	0	0	0	0	0	0	0	0	0	0	0	0	0	0	0	0	0	0	0	0	0	0	0	0	0	0	0	0
110.023438	0	0	0	0	0	0	0	0		111.03071446688	0	0	0	0	0	1038322.2	0	0	0	0	0	0	0	0	0	0	0	0	0	0	0	0	0	0	0	0	0	0	0	0	0	0	0	0	0	0	0	0	0
110.038111	0	0	0	0	0	0	0	0		111.04538746688	0	0	0	0	0	0	0	0	0	0	0	0	0	0	0	0	0	0	0	0	0	0	0	0	0	0	0	0	0	0	0	0	0	0	0	0	0	0	0
110.041333	0	0	0	0	0	0	0	0		111.04860946688	0	0	0	0	0	0	0	0	0	0	0	0	0	0	0	0	0	0	0	1072237.3	0	0	0	0	0	0	0	0	0	0	0	0	0	0	0	0	0	0	0
110.042327	0	0	0	0	0	0	0	0		111.04960346688	0	0	0	0	0	0	0	0	0	0	0	0	0	0	0	0	0	0	0	0	0	0	0	0	0	0	0	0	0	0	0	0	0	1049432.3	0	0	0	0	0
110.050361	0	0	0	0	0	0	0	0		111.05763746688	0	0	0	0	0	0	0	0	0	0	0	0	0	0	0	0	0	0	0	0	0	0	0	0	0	0	0	1058314.6	0	0	0	0	0	0	0	0	0	0	0
110.050439	0	0	0	0	0	0	0	0		111.05771546688	0	0	0	0	0	0	0	0	0	0	0	0	0	0	0	0	0	0	0	0	0	0	0	0	0	0	0	0	0	0	0	0	0	0	0	0	0	0	0
110.05638	0	0	0	0	0	0	0	0		111.06365646688	0	0	0	0	0	0	0	0	0	0	0	0	0	0	0	0	0	0	0	0	0	0	0	0	0	0	0	0	0	0	0	0	0	0	0	0	0	0	0
110.062766	0	0	0	0	0	0	0	0		111.07004246688	0	0	0	0	0	0	0	0	0	0	0	0	0	0	0	0	0	0	0	0	0	0	0	0	0	0	0	0	0	0	0	0	0	0	0	0	0	0	0
110.063917	0	0	0	0	0	0	0	0		111.07119346688	0	0	0	0	0	0	0	0	0	0	0	0	1033542.1	0	0	0	0	0	0	0	0	0	0	0	0	0	0	0	0	0	0	0	0	0	0	0	0	0	0
110.064165	0	0	0	0	0	0	0	0		111.07144146688	0	0	0	0	0	0	0	1037935.6	0	0	0	0	0	0	0	0	0	0	0	0	0	0	0	0	0	0	0	0	0	0	0	0	0	0	0	0	0	0	0
110.064221	0	0	0	0	0	0	0	0		111.07149746688	0	0	0	0	0	0	0	0	0	0	0	0	0	0	0	0	0	0	0	1051506	0	0	0	0	0	0	0	0	0	0	0	0	0	0	0	0	0	0	0
110.066943	0	0	0	0	0	0	0	0		111.07421946688	0	0	0	0	0	0	0	0	0	0	0	0	0	0	0	0	0	0	0	0	0	0	0	0	0	0	0	0	0	0	0	0	0	0	0	0	0	0	0
110.067905	0	0	0	0	0	0	0	0		111.07518146688	0	0	0	0	0	0	0	0	0	0	0	0	0	0	0	0	0	0	0	0	0	0	0	0	0	0	0	0	0	0	0	0	0	0	0	0	0	0	0
110.073978	0	0	0	0	0	0	0	0		111.08125446688	0	0	0	0	0	0	0	0	0	0	0	0	0	0	0	0	0	0	0	0	0	0	0	0	0	0	0	0	0	0	0	0	0	0	0	0	0	0	0
110.074078	0	0	0	0	0	0	0	0		111.08135446688	0	0	0	0	0	0	0	0	0	0	0	0	0	0	0	0	0	0	0	0	0	0	0	0	0	0	0	0	0	0	0	0	0	0	0	0	0	0	0
110.078246	0	0	0	0	0	0	0	0		111.08552246688	0	0	0	1034965.5	0	0	0	0	0	0	0	0	0	0	0	0	0	0	0	0	0	0	0	0	0	0	0	0	0	0	0	0	0	0	0	0	0	0	0
110.08477	0	0	0	0	0	0	0	0		111.09204646688	0	0	0	0	0	0	0	0	0	0	0	0	0	0	0	0	0	0	0	0	0	0	0	0	0	0	0	1075160.9	0	0	0	0	0	0	0	0	0	0	0
110.086414	0	0	0	0	0	0	0	0		111.09369046688	0	0	0	0	0	0	0	0	0	0	0	0	0	0	0	0	0	0	0	0	0	0	0	0	0	0	0	0	0	0	0	0	1062306.5	0	0	0	0	0	0
110.087142	0	0	0	0	0	0	0	0		111.09441846688	0	0	0	0	0	0	0	0	0	0	0	0	0	0	0	0	1176401.5	0	0	0	0	0	0	0	0	0	0	0	0	0	0	0	0	0	0	0	0	0	0
110.09283	0	0	0	0	0	0	0	0		111.10010646688	0	0	0	0	0	0	0	0	0	0	0	0	0	0	0	0	0	0	0	0	0	0	0	0	0	0	0	0	0	0	0	0	0	0	0	0	0	0	1221524.4
110.094406	0	0	0	0	0	0	0	0		111.10168246688	0	0	0	0	0	0	0	0	0	0	0	0	0	0	0	0	0	0	0	0	0	0	0	0	0	0	0	0	0	0	0	0	0	0	0	0	0	0	0
110.094583	0	0	0	0	0	0	0	0		111.10185946688	0	0	0	0	0	0	0	0	0	0	0	0	0	0	0	0	0	0	0	0	0	0	0	0	0	0	0	0	0	0	0	0	0	0	0	0	0	0	0
110.100158	0	0	0	0	0	0	0	0		111.10743446688	0	0	0	0	0	0	0	0	0	0	0	0	0	1047996.4	0	0	0	0	0	0	0	0	0	0	0	0	0	0	0	0	0	0	0	0	0	0	0	0	0
110.103398	0	0	0	0	0	0	0	0		111.11067446688	0	0	0	0	0	0	0	0	0	0	0	0	0	0	0	0	0	0	0	0	0	0	0	0	0	0	0	0	0	0	0	0	0	0	0	0	0	0	0
110.105992	0	0	0	0	0	0	0	0		111.11326846688	0	0	0	0	0	0	0	0	0	0	1029297.8	0	0	0	0	0	0	0	0	0	0	0	0	0	0	0	0	0	0	0	0	0	0	0	0	0	0	0	0
110.110015	0	0	0	0	0	0	0	0		111.11729146688	0	0	0	0	0	0	0	0	0	0	0	0	0	0	0	0	0	0	0	0	0	0	0	0	0	0	0	0	0	0	0	0	0	0	0	0	0	0	0
110.137665	0	0	0	0	0	0	0	0		111.14494146688	0	0	0	0	0	0	0	0	0	0	0	0	0	0	0	0	0	0	0	0	0	0	0	0	0	0	0	0	0	0	0	0	0	0	0	0	1129419.6	0	0
110.142307	0	0	0	0	0	0	0	0		111.14958346688	0	0	0	0	0	0	0	0	0	0	0	0	1090670.1	0	0	0	0	0	0	0	0	0	0	0	0	0	0	0	0	0	0	0	0	0	0	0	0	0	0
110.146853	0	0	0	0	0	0	0	0		111.15412946688	0	0	0	0	0	0	0	0	0	0	0	0	0	0	0	0	0	0	0	0	0	0	0	0	0	0	0	0	0	0	0	0	0	0	0	0	0	0	0
110.147101	0	0	0	0	0	0	0	0		111.15437746688	0	0	1064237.1	0	0	0	0	0	0	0	0	0	0	0	0	0	0	0	0	0	0	0	0	0	0	0	0	0	0	0	0	0	0	0	0	0	0	0	0
110.149188	0	0	0	0	0	0	0	0		111.15646446688	0	0	0	0	0	0	0	0	0	0	0	0	0	0	0	0	0	0	0	0	0	0	0	0	0	0	0	0	0	0	0	0	0	0	0	0	0	0	0
110.15001	0	0	0	0	0	0	0	0		111.15728646688	0	0	0	0	0	0	0	0	0	1113398.5	0	0	0	0	0	0	0	0	0	0	0	0	0	0	0	0	0	0	0	0	0	0	0	0	0	0	0	0	0
110.16203	0	0	0	0	0	0	0	0		111.16930646688	0	0	0	0	0	0	0	0	0	0	0	0	0	0	0	0	0	0	0	0	0	0	0	0	0	0	0	0	0	0	0	0	0	0	0	0	0	0	0
110.164849	0	0	0	0	0	0	0	0		111.17212546688	0	0	0	0	0	0	0	0	0	0	0	0	0	0	0	0	0	0	0	0	0	0	0	0	0	0	0	0	0	0	0	0	0	0	0	0	0	0	0
110.168691	0	0	0	0	0	0	0	0		111.17596746688	0	0	0	0	0	0	0	0	0	0	0	0	0	0	0	0	0	0	0	0	0	0	0	0	0	0	0	0	0	0	0	0	0	0	0	0	0	0	0
110.169607	0	0	0	0	0	0	0	0		111.17688346688	0	0	0	0	0	0	0	0	0	0	0	0	0	0	0	0	0	0	0	0	0	0	0	0	0	0	0	0	0	0	0	0	0	1131833.6	0	0	0	0	0
110.180538	0	0	0	0	0	0	0	0		111.18781446688	0	0	0	0	0	0	0	0	0	0	0	0	0	1073706.1	0	0	0	0	0	0	0	0	0	0	0	0	0	0	0	0	0	0	0	0	0	0	0	0	0
110.180752	0	0	0	0	0	0	0	0		111.18802846688	0	0	0	0	0	0	0	0	0	0	0	1051008.6	0	0	0	0	0	0	0	0	0	0	0	0	0	0	0	0	0	0	0	0	0	0	0	0	0	0	0
110.183345	0	0	0	0	0	0	0	0		111.19062146688	0	0	0	0	0	0	0	0	0	0	0	0	0	0	0	0	0	0	0	0	0	0	0	0	0	0	0	0	0	0	0	0	0	0	0	0	0	0	0
110.198459	0	0	0	0	0	0	0	0		111.20573546688	0	0	0	0	0	0	0	0	0	0	0	0	0	0	0	0	0	0	0	0	0	0	0	0	0	0	0	0	0	0	1051852.3	0	0	0	0	0	0	0	0
110.202977	0	0	0	0	0	0	0	0		111.21025346688	0	0	0	0	0	0	0	0	0	0	0	0	0	0	0	0	0	0	0	0	0	0	1102887.4	0	0	0	0	0	0	0	0	0	0	0	0	0	0	0	0
110.21152	0	0	0	0	0	0	0	0		111.21879646688	0	0	0	0	0	0	0	0	0	0	0	0	0	0	0	0	0	0	0	0	0	1048351.3	0	0	0	0	0	0	0	0	0	0	0	0	0	0	0	0	0
110.213143	0	0	0	0	0	0	0	0		111.22041946688	0	0	0	0	0	0	0	0	0	0	0	0	0	0	0	0	0	0	0	0	0	0	0	0	0	0	0	0	0	0	0	0	0	0	0	0	0	0	0
110.21763	0	0	0	0	0	0	0	0		111.22490646688	0	0	0	0	0	0	0	0	0	0	0	0	0	0	0	0	0	0	0	0	0	0	0	0	0	0	0	0	1050363.6	0	0	0	0	0	0	0	0	0	0
110.228234	0	0	0	0	0	0	0	0		111.23551046688	0	0	0	0	0	0	0	0	0	0	0	0	0	1145731.5	0	0	0	0	0	0	0	0	0	0	0	0	0	0	0	0	0	0	0	0	0	0	0	0	0
110.233024	0	0	0	0	0	0	0	0		111.24030046688	0	0	0	0	0	0	0	0	0	0	0	0	0	0	0	0	0	0	0	0	0	0	0	0	0	0	0	0	0	0	0	0	0	0	0	0	0	0	0
110.244177	0	0	0	0	0	0	0	0		111.25145346688	0	0	0	0	0	0	0	0	0	0	0	0	0	0	0	0	0	0	0	0	0	0	0	0	0	0	0	0	0	0	0	0	0	0	0	0	0	0	0
110.246691	0	0	0	0	0	0	0	0		111.25396746688	0	0	0	0	0	0	0	0	0	0	0	0	0	0	0	0	0	0	0	0	0	0	0	0	0	0	0	0	1065602	0	0	0	0	0	0	0	0	0	0
110.255016	0	0	0	0	0	0	0	0		111.26229246688	0	0	0	0	0	0	0	0	0	0	0	0	0	0	0	0	0	0	0	0	0	0	0	0	0	0	0	0	0	0	0	0	0	0	0	0	0	0	0
110.261246	0	0	0	0	0	0	0	0		111.26852246688	0	0	0	0	0	0	0	0	0	0	0	0	0	0	0	0	0	0	0	0	0	0	0	0	0	0	0	0	0	0	0	0	0	0	0	0	0	0	0
110.263246333333	0	0	0	0	0	0	0	0		111.270522800213	0	0	0	0	0	0	0	0	0	0	0	0	0	0	0	0	0	0	0	0	0	0	0	0	0	0	0	0	0	0	0	0	0	0	0	0	0	0	0
110.267225	0	0	0	0	0	0	0	0		111.27450146688	0	0	0	0	0	0	0	0	0	0	0	0	0	0	0	0	0	0	0	0	0	0	0	0	0	0	0	0	0	0	0	0	0	0	0	0	0	1118510.5	0
110.272946	0	0	0	0	0	0	0	0		111.28022246688	0	0	0	0	0	0	0	0	0	0	0	0	0	0	0	0	0	0	0	0	0	0	0	0	0	0	0	0	0	0	0	0	0	0	0	0	0	0	0
110.283717	0	0	0	0	0	0	0	0		111.29099346688	0	0	0	0	0	0	0	0	0	0	0	0	0	0	0	1175713.3	0	0	0	0	0	0	0	0	0	0	0	0	0	0	0	0	0	0	0	0	0	0	0
110.285933	0	0	0	0	0	0	0	0		111.29320946688	0	0	0	0	0	0	0	0	0	0	0	0	0	0	0	0	0	0	0	0	0	0	0	0	0	0	0	0	0	0	0	0	0	0	0	0	0	0	0
110.290434	0	0	0	0	0	0	0	0		111.29771046688	0	0	0	0	0	0	0	0	0	0	0	0	0	0	0	0	0	0	0	0	0	0	0	0	0	0	0	0	0	0	0	0	0	0	0	0	1044927.7	0	0
110.293893	0	0	0	0	0	0	0	0		111.30116946688	0	0	0	0	0	0	0	0	0	0	0	0	0	0	0	0	0	0	0	0	0	0	0	0	0	0	0	0	0	0	0	0	0	0	0	0	0	0	0
110.297206	0	0	0	0	0	0	0	0		111.30448246688	0	0	0	0	0	0	0	0	0	0	0	0	0	0	0	0	0	0	0	0	0	0	0	0	0	0	0	0	0	0	0	0	0	0	0	1032289.5	0	0	0
110.298137	0	0	0	0	0	0	0	0		111.30541346688	0	0	0	0	0	0	0	0	0	0	0	0	0	0	0	0	0	0	0	0	0	0	0	0	0	0	0	0	0	0	0	0	0	0	0	0	0	0	0
110.300163	0	0	0	0	0	0	0	0		111.30743946688	0	0	0	0	0	0	0	0	0	0	0	0	0	0	0	0	0	0	0	0	0	0	0	0	0	0	0	0	0	0	0	0	0	0	0	0	0	0	0
110.310343	0	0	0	0	0	0	0	0		111.31761946688	0	0	0	0	0	0	1133801.9	0	0	0	0	0	0	0	0	0	0	0	0	0	0	0	0	0	0	0	0	0	0	0	0	0	0	0	0	0	0	0	0
110.313254	0	0	0	0	0	0	0	0		111.32053046688	0	0	0	0	0	0	0	0	0	0	0	0	0	0	0	0	0	0	0	0	0	0	0	0	0	0	0	0	0	0	0	0	0	0	0	0	0	0	0
110.314552	0	0	0	0	0	0	0	0		111.32182846688	0	0	0	0	0	0	1053257.8	0	0	0	0	0	0	0	0	0	0	0	0	0	0	0	0	0	0	0	0	0	0	0	0	0	0	0	0	0	0	0	0
110.31807	0	0	0	0	0	0	0	0		111.32534646688	0	0	0	0	0	0	0	0	0	0	0	0	0	0	0	0	0	0	0	0	0	0	0	0	0	0	0	0	0	0	0	0	0	0	0	0	0	0	0
110.322628	0	0	0	0	0	0	0	0		111.32990446688	0	0	0	1035568.4	0	0	0	0	0	0	0	0	0	0	0	0	0	0	0	0	0	0	0	0	0	0	0	0	0	0	0	0	0	0	0	0	0	0	0
110.322927	0	0	0	0	0	0	0	0		111.33020346688	0	0	0	0	0	0	0	0	0	0	0	0	0	0	0	0	0	0	0	0	0	0	0	0	0	0	0	0	0	0	0	0	0	0	0	0	0	0	0
110.329249	0	0	0	0	0	0	0	0		111.33652546688	0	0	0	0	0	0	0	0	0	0	0	0	0	0	0	0	0	0	0	0	0	0	0	0	0	0	0	0	0	0	0	0	0	0	0	1056873.9	0	0	0
110.365048	0	0	0	0	0	0	0	0		111.37232446688	0	0	0	0	0	0	0	0	0	0	0	0	0	0	0	0	0	0	0	0	0	0	0	0	0	0	0	0	0	0	0	0	0	0	0	0	0	0	0
110.369831	0	0	0	0	0	0	0	0		111.37710746688	0	0	0	0	0	0	0	0	0	0	0	0	0	1045048	0	0	0	0	0	0	0	0	0	0	0	0	0	0	0	0	0	0	0	0	0	0	0	0	0
110.37246	0	0	0	0	0	0	0	0		111.37973646688	0	0	0	0	0	0	0	0	0	0	0	0	0	0	0	0	0	0	0	0	0	0	0	0	0	0	0	0	0	0	0	0	0	0	0	0	0	0	0
110.377572	0	0	0	0	0	0	0	0		111.38484846688	0	0	0	0	0	0	0	0	0	0	0	0	0	0	0	0	1160957.5	0	0	0	0	0	0	0	0	0	0	0	0	0	0	0	0	0	0	0	0	0	0
110.388508	0	0	0	0	0	0	0	0		111.39578446688	0	0	0	0	0	0	0	0	0	0	0	0	0	0	0	0	0	0	0	0	0	0	0	0	0	0	0	0	0	0	0	0	0	0	0	0	0	0	0
110.390949	0	0	0	0	0	0	0	0		111.39822546688	0	0	0	0	0	0	0	0	0	0	0	0	0	0	0	0	0	0	0	0	0	0	0	0	0	0	0	0	0	0	0	0	0	0	0	0	0	0	0
110.397935	0	0	0	0	0	0	0	0		111.40521146688	0	0	0	0	0	0	0	0	0	0	0	0	0	0	0	0	0	0	0	0	0	0	0	0	0	0	0	0	0	0	0	0	0	0	0	0	0	0	0
110.406978	0	0	0	0	0	0	0	0		111.41425446688	0	0	0	0	0	0	0	0	0	0	0	0	0	0	0	0	0	0	0	0	0	0	0	0	0	0	0	0	0	0	0	0	0	0	0	0	0	0	0
110.409777	0	0	0	0	0	0	0	0		111.41705346688	0	0	0	0	0	0	1211337	0	0	0	0	0	0	0	0	0	0	0	0	0	0	0	0	0	0	0	0	0	0	0	0	0	0	0	0	0	0	0	0
110.410557	0	0	0	0	0	0	0	0		111.41783346688	0	0	0	0	0	0	0	0	0	0	0	0	0	0	0	0	0	0	0	0	0	0	0	0	0	0	0	0	0	0	0	0	0	0	0	0	0	0	0
110.41975	0	0	0	0	0	0	0	0		111.42702646688	0	0	0	0	0	0	0	0	0	0	1078769.1	0	0	0	0	0	0	0	0	0	0	0	0	0	0	0	0	0	0	0	0	0	0	0	0	0	0	0	0
110.420963	0	0	0	0	0	0	0	0		111.42823946688	0	0	0	0	0	0	0	0	0	0	0	0	0	0	0	0	0	0	0	0	0	0	0	0	0	0	0	0	0	0	0	0	0	0	0	0	0	0	0
110.421997	0	0	0	0	0	0	0	0		111.42927346688	0	0	0	0	0	0	0	0	0	0	0	0	0	0	0	0	0	0	0	0	0	0	0	0	0	0	0	0	0	0	0	0	0	0	0	0	0	0	0
110.424202	0	0	0	0	0	0	0	0		111.43147846688	0	0	0	0	0	0	0	0	0	0	0	0	0	0	1053376.1	0	0	0	0	0	0	0	0	0	0	0	0	0	0	0	0	0	0	0	0	0	0	0	0
110.425083	0	0	0	0	0	0	0	0		111.43235946688	0	0	0	0	0	0	0	0	0	0	0	0	0	0	0	0	0	0	0	0	0	0	0	0	0	0	0	0	0	0	0	0	0	0	0	0	0	0	0
110.425518	0	0	0	0	0	0	0	0		111.43279446688	0	0	0	0	0	0	0	0	0	0	0	0	0	0	0	0	0	0	0	0	0	0	0	0	0	0	0	0	0	0	0	0	0	0	0	1034173.3	0	0	0
110.426155	0	0	0	0	0	0	0	0		111.43343146688	0	0	0	0	0	0	0	0	0	0	0	0	0	0	0	0	0	0	0	0	0	0	0	0	0	0	0	0	0	0	0	0	0	0	0	0	0	0	0
110.426231	0	0	0	0	0	0	0	0		111.43350746688	0	0	0	0	0	0	0	0	0	0	0	0	0	0	0	0	0	0	0	0	0	0	0	1159240.1	0	0	0	0	0	0	0	0	0	0	0	0	0	0	0
110.426382	0	0	0	0	0	0	0	0		111.43365846688	0	0	0	0	0	1031396.7	0	0	0	0	0	0	0	0	0	0	0	0	0	0	0	0	0	0	0	0	0	0	0	0	0	0	0	0	0	0	0	0	0
110.431747	0	0	0	0	0	0	0	0		111.43902346688	0	0	0	0	0	0	0	0	0	0	0	0	0	0	0	0	0	0	0	0	0	1035690.3	0	0	0	0	0	0	0	0	0	0	0	0	0	0	0	0	0
110.434815	0	0	0	0	0	0	0	0		111.44209146688	0	0	0	0	0	0	0	0	0	0	0	0	1195435.6	0	0	0	0	0	0	0	0	0	0	0	0	0	0	0	0	0	0	0	0	0	0	0	0	0	0
110.43531	0	0	0	0	0	0	0	0		111.44258646688	0	0	0	0	0	0	0	0	0	0	0	0	0	0	0	0	0	0	0	0	0	0	0	0	0	0	0	0	0	0	0	0	0	0	0	0	0	0	0
110.436932	0	0	0	0	0	0	0	0		111.44420846688	0	0	0	0	0	0	0	0	0	0	0	0	0	0	0	0	0	0	0	0	0	0	0	0	0	1043090.6	0	0	0	0	0	0	0	0	0	0	0	0	0
110.437492	0	0	0	0	0	0	0	0		111.44476846688	0	0	0	0	0	0	0	0	0	0	0	0	0	0	0	0	0	0	0	0	0	0	0	0	0	0	0	0	0	0	0	0	0	0	0	0	0	0	0
110.439821	0	0	0	0	0	0	0	0		111.44709746688	0	0	0	0	0	0	0	0	0	0	0	0	0	0	0	0	0	0	0	0	0	0	0	0	0	0	0	0	0	0	0	0	0	0	0	0	0	0	0
110.44352	0	0	0	0	0	0	0	0		111.45079646688001	0	0	0	0	0	0	0	0	0	0	0	0	0	0	1086271.1	0	0	0	0	0	0	0	0	0	0	0	0	0	0	0	0	0	0	0	0	0	0	0	0
110.443923	0	0	0	0	0	0	0	0		111.45119946688	0	0	0	0	0	0	0	0	0	0	0	0	0	0	0	0	0	0	0	0	0	0	0	0	0	0	0	0	0	0	0	0	0	0	0	0	0	0	0
110.444973	0	0	0	0	0	0	0	0		111.45224946688	0	0	0	0	0	0	0	0	0	0	0	0	0	0	0	0	0	0	0	0	0	0	0	0	0	0	0	0	0	0	0	0	0	0	0	0	0	0	0
110.44629	0	0	0	0	0	0	0	0		111.45356646688	0	0	0	0	0	0	0	0	0	0	0	0	0	0	0	0	0	0	0	0	0	0	0	0	0	0	0	0	0	0	0	0	0	0	0	0	0	0	0
110.44737	0	0	0	0	0	0	0	0		111.45464646688	0	0	0	0	0	0	0	0	0	0	0	0	0	0	0	0	0	0	0	0	0	0	0	0	0	0	0	0	0	0	0	0	0	0	0	0	1038699.6	0	0
110.448055	0	0	0	0	0	0	0	0		111.45533146688	0	0	0	0	0	0	0	0	0	0	0	0	0	0	0	0	0	0	0	0	0	0	0	0	0	0	0	0	0	0	0	0	0	0	0	0	0	0	0
110.448186	0	0	0	0	0	0	0	0		111.45546246688	0	0	0	0	0	0	0	0	0	0	0	0	0	0	0	0	0	0	0	0	0	0	0	0	0	0	0	0	0	0	0	0	0	0	0	0	0	0	0
110.448722	0	0	0	0	0	0	0	0		111.45599846688	0	0	0	0	0	0	0	0	0	0	0	0	0	0	0	0	0	0	0	0	0	0	0	0	0	0	0	0	0	0	0	0	0	0	0	0	0	0	0
110.44885	0	0	0	0	0	0	0	0		111.45612646688	0	0	0	0	0	0	0	0	0	0	0	0	0	0	0	0	0	0	0	0	0	0	0	0	0	0	0	0	0	0	0	0	0	0	0	0	0	0	0
110.449494	0	0	0	0	0	0	0	0		111.45677046688	0	0	0	0	0	0	0	0	0	0	0	0	0	0	0	0	0	0	0	0	0	0	0	0	0	0	0	0	0	0	0	0	0	0	0	0	0	0	0
110.452686	0	0	0	0	0	0	0	0		111.45996246688	0	0	0	0	0	0	0	0	0	0	0	0	0	0	0	0	0	0	0	0	0	0	0	0	0	0	0	0	0	0	0	0	0	0	0	0	0	0	0
110.453466	0	0	0	0	0	0	0	0		111.46074246688	0	0	0	0	0	0	0	0	0	0	0	0	0	0	0	0	0	0	0	0	0	0	0	0	0	0	0	0	0	0	0	0	0	0	0	0	0	0	0
110.454253	0	0	0	0	0	0	0	0		111.46152946688	0	0	0	0	0	0	0	0	0	0	0	0	0	0	0	0	0	0	0	0	0	0	0	0	0	0	0	0	0	0	0	0	0	0	0	0	0	0	0
110.454842	0	0	0	0	0	0	0	0		111.46211846688	0	0	0	0	0	0	0	0	0	0	0	0	0	0	0	0	0	0	0	0	0	0	0	0	0	0	0	0	0	0	0	1084253.3	0	0	0	0	0	0	0
110.456214	0	0	0	0	0	0	0	0		111.46349046688	0	0	0	0	0	0	0	0	0	0	0	0	0	0	0	0	0	0	0	0	0	0	0	0	0	0	0	0	0	0	0	0	0	1068999	0	0	0	0	0
110.457036	0	0	0	0	0	0	0	0		111.46431246688	0	0	0	0	0	0	0	0	0	0	0	0	0	0	0	0	0	0	0	0	0	0	0	0	0	0	0	0	0	0	0	0	0	1056369	0	0	0	0	0
110.457207	0	0	0	0	0	0	0	0		111.46448346688	0	0	0	0	0	0	0	0	0	0	0	0	0	0	0	0	0	0	0	0	0	0	0	0	0	0	0	0	0	0	0	0	0	0	0	0	0	0	0
110.458262	0	0	0	0	0	0	0	0		111.46553846688	0	0	0	0	0	0	0	0	0	0	0	0	0	0	0	0	0	0	0	0	0	0	0	0	0	0	0	0	0	0	0	0	0	0	0	0	0	0	0
110.459044	0	0	0	0	0	0	0	0		111.46632046688	0	0	0	0	0	0	0	0	0	0	0	0	0	0	0	0	0	0	0	0	1051325	0	0	0	0	0	0	0	0	0	0	0	0	0	0	0	0	0	0
110.459384	0	0	0	0	0	0	0	0		111.46666046688	0	0	0	0	0	0	0	0	0	0	0	0	0	0	0	0	0	0	0	0	0	0	0	0	0	0	0	0	0	0	0	0	0	0	0	0	0	0	0
110.460837	0	0	0	0	0	0	0	0		111.46811346688	0	0	0	0	0	0	0	0	0	0	0	0	0	0	0	0	0	0	0	0	0	0	0	0	1065902.5	0	0	0	0	0	0	0	0	0	0	0	0	0	0
110.461042	0	0	0	0	0	0	0	0		111.46831846688	0	0	0	0	0	0	0	0	0	0	0	0	0	0	0	0	0	0	0	0	0	0	0	0	0	0	0	0	0	0	0	0	0	0	0	0	0	0	0
110.462295	0	0	0	0	0	0	0	0		111.46957146688	0	0	0	0	0	0	0	0	0	0	0	0	0	0	0	0	0	0	0	0	0	0	0	0	0	0	0	0	0	0	0	0	0	0	0	0	0	0	0
110.463044	0	0	0	0	0	0	0	0		111.47032046688	0	0	0	0	0	0	0	0	0	0	0	0	0	0	0	0	0	0	0	0	0	0	0	0	0	0	0	0	0	0	0	0	0	0	1142293	0	0	0	0
110.463651	0	0	0	0	0	0	0	0		111.47092746688	0	0	0	0	0	0	0	0	0	0	0	0	0	0	0	0	0	0	0	0	0	0	0	0	0	1050219.3	0	0	0	0	0	0	0	0	0	0	0	0	0
110.464697	0	0	0	0	0	0	0	0		111.47197346688	0	0	0	0	0	0	0	0	0	0	0	0	0	0	0	0	0	1079050	0	0	0	0	0	0	0	0	0	0	0	0	0	0	0	0	0	0	0	0	0
110.465115	0	0	0	0	0	0	0	0		111.47239146688	0	0	0	0	0	0	0	0	0	0	0	1142625.8	0	0	0	0	0	0	0	0	0	0	0	0	0	0	0	0	0	0	0	0	0	0	0	0	0	0	0
110.465944	0	0	0	0	0	0	0	0		111.47322046688	0	0	0	0	0	0	0	0	0	0	0	1041421.8	0	0	0	0	0	0	0	0	0	0	0	0	0	0	0	0	0	0	0	0	0	0	0	0	0	0	0
110.466933	0	0	0	0	0	0	0	0		111.47420946688	0	0	0	0	0	0	0	0	0	0	0	0	0	0	0	0	0	0	0	0	0	0	0	0	0	0	0	0	0	0	0	0	0	0	0	0	0	0	0
110.467958	0	0	0	0	0	0	0	0		111.47523446688	0	0	0	0	0	0	0	0	0	0	0	0	1057800	0	0	0	0	0	0	0	0	0	0	0	0	0	0	0	0	0	0	0	0	0	0	0	0	0	0
110.46962	0	0	0	0	0	0	0	0		111.47689646688	0	0	0	0	0	0	0	0	1250337.5	0	0	0	0	0	0	0	0	0	0	0	0	0	0	0	0	0	0	0	0	0	0	0	0	0	0	0	0	0	0
110.469962	0	0	0	0	0	0	0	0		111.47723846688	0	0	0	0	0	0	0	0	0	0	0	0	0	0	0	0	0	0	1038649	0	0	0	0	0	0	0	0	0	0	0	0	0	0	0	0	0	0	0	0
110.47141	0	0	0	0	0	0	0	0		111.47868646688	0	0	0	0	0	0	0	0	0	0	0	0	0	0	0	0	0	0	0	0	0	0	0	0	0	0	0	0	0	0	0	0	0	0	0	0	0	0	0
110.47209	0	0	0	0	0	0	0	0		111.47936646688	0	0	0	0	0	0	0	0	0	0	0	0	0	0	0	0	0	0	0	0	0	0	0	0	0	0	0	0	0	0	0	0	0	0	0	0	0	0	0
110.473456	0	0	0	0	0	0	0	0		111.48073246688	0	0	1185640.5	0	0	0	0	0	0	0	0	0	0	0	0	0	0	0	0	0	0	0	0	0	0	0	0	0	0	0	0	0	0	0	0	0	0	0	0
110.473948	0	0	0	0	0	0	0	0		111.48122446688	0	0	0	0	0	0	0	0	0	0	0	0	0	0	0	0	0	0	0	0	0	0	0	0	0	0	0	0	0	0	0	0	0	0	0	0	0	0	0
110.476215	0	0	0	0	0	0	0	0		111.48349146688	0	0	0	0	0	0	0	0	0	0	0	0	0	0	0	0	0	0	0	0	0	0	0	0	0	0	0	0	0	0	1036174.1	0	0	0	0	0	0	0	0
110.47668	0	0	0	0	0	0	0	0		111.48395646688	0	0	0	0	0	0	0	0	0	0	0	0	0	0	0	0	0	0	0	0	0	0	0	0	0	0	0	0	0	0	0	0	0	0	0	0	0	0	0
110.47763	0	0	0	0	0	0	0	0		111.48490646688	0	0	0	0	0	0	0	0	0	0	0	0	0	0	0	0	0	0	0	0	0	0	0	0	0	0	1240126.5	0	0	0	0	0	0	0	0	0	0	0	0
110.482955	0	0	0	0	0	0	0	0		111.49023146688	0	0	0	0	0	0	0	0	0	0	1030509.8	0	0	0	0	0	0	0	0	0	0	0	0	0	0	0	0	0	0	0	0	0	0	0	0	0	0	0	0
110.485194	0	0	0	0	0	0	0	0		111.49247046688	0	0	0	0	0	0	0	0	0	0	0	0	0	0	0	0	0	0	0	0	0	0	0	0	0	0	0	0	0	0	0	0	0	0	1041643.8	0	0	0	0
110.497793	0	0	0	0	0	0	0	0		111.50506946688	0	0	0	0	0	0	0	0	0	0	0	0	1213168.6	0	0	0	0	0	0	0	0	0	0	0	0	0	0	0	0	0	0	0	0	0	0	0	0	0	0
110.504061	0	0	0	0	0	0	0	0		111.51133746688	0	0	0	0	0	0	0	0	0	0	0	0	0	0	0	0	0	0	0	0	0	0	0	0	0	0	0	0	0	0	0	0	0	0	0	0	0	0	0
110.504858	0	0	0	0	0	0	0	0		111.51213446688	0	0	0	0	0	0	1247348.3	0	0	0	0	0	0	0	0	0	0	0	0	0	0	0	0	0	0	0	0	0	0	0	0	0	0	0	0	0	0	0	0
110.507716	0	0	0	0	0	0	0	0		111.51499246688	0	0	0	0	0	0	0	0	0	0	0	0	0	0	0	0	0	0	0	0	0	0	0	0	0	0	0	0	0	0	0	0	0	1044804.4	0	0	0	0	0
110.509438	0	0	0	0	0	0	0	0		111.51671446688	0	0	0	0	0	0	0	0	0	0	0	0	0	0	0	0	0	0	0	0	0	0	0	0	0	0	0	0	0	0	0	0	0	0	0	0	0	0	0
110.512233	0	0	0	0	0	0	0	0		111.51950946688	0	0	0	0	0	0	0	0	0	0	0	0	0	0	0	0	0	0	0	0	0	0	0	0	0	0	0	0	0	0	0	0	0	0	0	0	0	0	0
110.512819	0	0	0	0	0	0	0	0		111.52009546688	0	0	0	0	0	0	0	0	0	0	0	0	0	0	0	1076090.4	0	0	0	0	0	0	0	0	0	0	0	0	0	0	0	0	0	0	0	0	0	0	0
110.522517	0	0	0	0	0	0	0	0		111.52979346688	0	0	0	0	0	0	0	0	0	0	0	0	0	0	0	0	0	0	0	0	0	0	0	0	0	0	0	0	1029883.6	0	0	0	0	0	0	0	0	0	0
110.523954	0	0	0	0	0	0	0	0		111.53123046688	0	0	0	0	0	0	0	0	0	0	0	0	0	0	0	0	0	0	0	0	0	0	0	0	0	0	0	0	0	0	0	0	0	0	0	0	0	0	0
110.528476	0	0	0	0	0	0	0	0		111.53575246688	0	0	0	0	0	0	0	0	0	0	0	0	0	0	0	0	0	0	0	0	0	0	0	0	0	0	0	0	1040647.3	0	0	0	0	0	0	0	0	0	0
110.529182	0	0	0	0	0	0	0	0		111.53645846688	0	0	0	0	0	0	0	0	0	0	0	0	0	0	0	0	0	0	0	0	0	0	0	0	0	0	0	0	0	0	0	0	0	0	0	0	0	0	0
110.536211	0	0	0	0	0	0	0	0		111.54348746688	0	0	1075197.4	0	0	0	0	0	0	0	0	0	0	0	0	0	0	0	0	0	0	0	0	0	0	0	0	0	0	0	0	0	0	0	0	0	0	0	0
110.538095	0	0	0	0	0	0	0	0		111.54537146688	0	0	0	0	0	0	0	0	0	0	0	0	0	0	0	0	0	0	0	0	0	0	0	0	0	0	0	0	0	0	0	0	0	0	0	0	0	0	0
110.540556	0	0	0	0	0	0	0	0		111.54783246688	0	0	0	0	0	0	0	0	0	0	0	0	0	0	0	0	0	0	1071881.5	0	0	0	0	0	0	0	0	0	0	0	0	0	0	0	0	0	0	0	0
110.550264	0	0	0	0	0	0	0	0		111.55754046688	0	0	0	0	0	0	0	0	0	0	0	0	0	0	0	0	0	0	0	0	0	0	0	0	0	0	0	0	0	0	0	0	0	0	0	0	0	0	0
110.556767	0	0	0	0	0	0	0	0		111.56404346688	0	0	0	0	0	0	0	0	0	0	0	0	0	0	0	0	0	0	0	0	0	0	0	0	0	0	0	0	0	0	0	0	0	0	0	0	0	0	0
110.562712	0	0	0	0	0	0	0	0		111.56998846688	0	0	0	0	0	0	0	0	0	0	0	0	0	0	0	0	0	0	0	0	0	0	0	0	0	0	0	0	0	0	0	0	0	0	0	0	0	0	0
110.570251	0	0	0	0	0	0	0	0		111.57752746688	0	0	0	0	0	0	0	0	0	0	0	0	0	0	0	0	0	0	0	0	0	0	0	0	0	1027501.9	0	0	0	0	0	0	0	0	0	0	0	0	0
110.577982	0	0	0	0	0	0	0	0		111.58525846688	0	0	0	0	0	0	0	0	0	0	0	0	0	0	0	0	0	0	0	0	0	0	1039616.5	0	0	0	0	0	0	0	0	0	0	0	0	0	0	0	0
110.579375	0	0	0	0	0	0	0	0		111.58665146688	0	0	0	0	0	0	0	0	0	0	0	0	0	0	0	0	0	0	0	0	0	0	0	0	0	0	0	0	0	0	0	0	0	0	0	0	0	0	0
110.579605	0	0	0	0	0	0	0	0		111.58688146688	0	0	0	0	0	0	0	0	0	0	0	0	0	0	0	0	0	0	0	0	0	0	0	0	0	0	0	0	0	0	0	0	0	0	0	0	0	0	0
110.584201	0	0	0	0	0	0	0	0		111.59147746688	0	0	0	0	0	0	0	0	0	0	0	0	0	0	0	0	0	0	0	0	0	0	0	0	0	0	0	0	0	0	0	0	0	0	0	0	0	0	0
110.598009	0	0	0	0	0	0	0	0		111.60528546688	0	0	0	0	0	0	0	0	0	0	0	0	0	0	0	0	0	0	0	0	0	0	0	0	0	0	0	0	0	0	0	0	0	0	0	0	0	0	0
110.598654	0	0	0	0	0	0	0	0		111.60593046688	0	0	0	0	0	0	0	0	0	0	0	0	0	0	0	0	0	0	0	0	0	0	0	0	0	0	0	0	0	0	0	0	0	0	1124026	0	0	0	0
110.601095	0	0	0	0	0	0	0	0		111.60837146688	0	0	0	0	0	0	0	0	0	0	0	0	0	0	0	0	0	0	0	0	0	0	0	0	1064075	0	0	0	0	0	0	0	0	0	0	0	0	0	0
110.612309	0	0	0	0	0	0	0	0		111.61958546688	0	0	0	0	0	0	0	0	0	0	0	0	0	0	0	0	1075474.5	0	0	0	0	0	0	0	0	0	0	0	0	0	0	0	0	0	0	0	0	0	0
110.619263	0	0	0	0	0	0	0	0		111.62653946688	0	0	0	0	0	0	0	0	0	0	0	0	0	0	0	0	0	0	0	0	0	0	0	0	0	0	0	0	0	0	0	0	0	0	0	0	0	0	0
110.620563	0	0	0	0	0	0	0	0		111.62783946688	0	0	0	0	0	1042372.6	0	0	0	0	0	0	0	0	0	0	0	0	0	0	0	0	0	0	0	0	0	0	0	0	0	0	0	0	0	0	0	0	0
110.621023	0	0	0	0	0	0	0	0		111.62829946688	0	0	0	0	0	0	0	0	0	0	0	0	0	0	0	0	0	0	0	0	0	0	0	0	0	0	0	0	0	0	0	0	0	0	0	0	0	0	0
110.624502	0	0	0	0	0	0	0	0		111.63177846688	0	0	0	0	0	0	0	0	0	0	0	0	0	0	0	0	0	0	0	0	0	0	0	0	0	0	1126179.5	0	0	0	0	0	0	0	0	0	0	0	0
110.632944	0	0	0	0	0	0	0	0		111.64022046688	0	0	0	0	0	0	0	0	0	0	0	0	0	0	0	0	0	0	0	0	0	0	0	0	0	0	0	0	1052669.9	0	0	0	0	0	0	0	0	0	0
110.63545	0	0	0	0	0	0	0	0		111.64272646688	0	0	0	0	0	0	0	0	0	0	0	0	0	0	0	0	0	0	0	0	0	0	0	0	0	0	0	0	0	0	0	0	0	0	0	0	1053632	0	0
110.6388	0	0	0	0	0	0	0	0		111.64607646688	0	0	0	0	0	0	0	0	0	0	0	0	0	0	0	0	0	0	0	0	0	0	0	0	0	0	0	0	0	0	0	0	0	0	0	0	0	0	0
110.638995	0	0	0	0	0	0	0	0		111.64627146688	0	0	0	0	0	0	0	0	0	0	0	0	0	0	0	0	0	0	0	0	0	0	0	0	0	0	0	0	0	0	0	0	0	0	0	0	0	0	0
110.643243	0	0	0	0	0	0	0	0		111.65051946688	0	0	0	0	0	0	0	0	0	0	0	0	0	0	0	0	0	0	0	0	0	0	0	0	0	0	0	0	0	0	0	0	0	0	0	0	0	0	1061281.3
110.645444	0	0	0	0	0	0	0	0		111.65272046688	0	0	0	0	0	0	0	0	0	0	0	0	0	0	0	0	0	0	0	0	0	0	0	0	0	0	0	0	0	0	0	0	0	0	0	0	0	0	0
110.648904	0	0	0	0	0	0	0	0		111.65618046688	0	0	0	0	0	0	0	0	0	0	0	0	0	0	0	0	0	0	0	0	0	0	0	0	0	0	0	1141104.6	0	0	0	0	0	0	0	0	0	0	0
110.654263	0	0	0	0	0	0	0	0		111.66153946688	0	0	0	0	0	0	0	0	0	0	0	0	0	0	0	0	0	0	0	1054812.8	0	0	0	0	0	0	0	0	0	0	0	0	0	0	0	0	0	0	0
110.654321	0	0	0	0	0	0	0	0		111.66159746688	0	0	0	0	0	0	0	0	0	0	0	0	0	0	0	0	0	0	0	0	0	0	0	0	0	0	0	0	0	0	0	0	0	0	0	0	0	0	0
110.66233	0	0	0	0	0	0	0	0		111.66960646688	0	0	0	0	0	0	0	0	0	0	0	0	0	0	0	0	0	0	0	0	0	0	0	0	0	0	0	0	0	0	0	0	0	0	0	0	0	0	0
110.664045	0	0	0	0	0	0	0	0		111.67132146688	0	0	0	0	0	0	0	0	0	0	0	0	0	0	0	0	0	0	0	0	0	0	0	0	0	0	0	0	0	0	0	1126531.1	0	0	0	0	0	0	0
110.665272	0	0	0	0	0	0	0	0		111.67254846688	0	0	0	0	0	0	0	0	0	0	0	0	0	0	0	0	0	0	0	0	0	0	0	0	0	0	0	0	0	0	0	0	0	0	0	0	0	0	0
110.667355	0	0	0	0	0	0	0	0		111.67463146688	0	0	0	0	0	0	0	0	0	0	0	0	0	0	0	0	0	0	0	0	0	0	0	0	0	0	0	0	0	0	0	0	0	0	0	0	0	0	0
110.670587	0	0	0	0	0	0	0	0		111.67786346688	0	0	0	0	0	0	0	0	0	0	0	0	0	0	0	0	0	0	0	0	0	0	0	0	0	0	0	0	0	0	0	0	0	0	0	0	0	0	0
110.68027	0	0	0	0	0	0	0	0		111.68754646688	0	0	0	0	0	0	0	0	0	0	0	0	0	0	0	0	0	0	0	0	0	0	0	0	0	0	0	0	0	0	0	0	0	0	0	0	0	0	0
110.684393	0	0	0	0	0	0	0	0		111.69166946688	0	0	0	0	0	0	0	0	0	0	0	0	0	0	0	0	0	0	0	0	0	0	0	0	0	0	0	0	0	0	0	0	0	0	0	0	0	0	0
110.687877	0	0	0	0	0	0	0	0		111.69515346688	0	0	0	0	0	0	0	0	0	0	0	0	0	0	1058126.6	0	0	0	0	0	0	0	0	0	0	0	0	0	0	0	0	0	0	0	0	0	0	0	0
110.689117	0	0	0	0	0	0	0	0		111.69639346688	0	0	0	0	0	0	0	0	0	0	0	0	0	0	0	0	0	0	0	0	0	0	0	0	1095118.4	0	0	0	0	0	0	0	0	0	0	0	0	0	0
110.705088	0	0	0	0	0	0	0	0		111.71236446688	0	0	0	0	0	0	0	0	0	0	0	0	0	0	0	0	0	0	0	0	0	0	0	0	0	0	0	0	0	0	0	0	0	0	0	0	0	0	0
110.708849	0	0	0	0	0	0	0	0		111.71612546688	0	0	0	0	0	0	0	0	1221613.5	0	0	0	0	0	0	0	0	0	0	0	0	0	0	0	0	0	0	0	0	0	0	0	0	0	0	0	0	0	0
110.715384	0	0	0	0	0	0	0	0		111.72266046688	0	0	0	0	0	0	0	0	0	0	0	0	0	0	0	0	0	0	0	0	0	0	0	0	0	0	0	0	0	0	0	0	0	0	0	0	0	0	0
110.728539	0	0	0	0	0	0	0	0		111.73581546688	0	0	0	0	0	0	0	0	0	0	0	0	0	0	0	0	0	0	0	0	0	0	0	0	0	0	0	0	0	0	0	0	0	0	0	0	0	0	0
110.741406	0	0	0	0	0	0	0	0		111.74868246688	0	0	0	0	0	0	0	0	0	0	0	0	0	0	0	0	0	0	0	0	0	0	0	0	0	0	0	0	0	0	0	0	1097809	0	0	0	0	0	0
110.741784	0	0	0	0	0	0	0	0		111.74906046688	0	0	0	0	0	0	0	0	0	0	0	0	0	0	0	0	0	0	0	0	0	0	0	0	0	0	0	0	0	0	0	1034907.4	0	0	0	0	0	0	0
110.74234	0	0	0	0	0	0	0	0		111.74961646688	0	0	0	1072474.5	0	0	0	0	0	0	0	0	0	0	0	0	0	0	0	0	0	0	0	0	0	0	0	0	0	0	0	0	0	0	0	0	0	0	0
110.745465	0	0	0	0	0	0	0	0		111.75274146688	0	0	0	0	0	0	0	0	0	0	0	0	0	0	0	0	0	0	0	0	0	0	0	0	0	0	0	0	0	0	0	0	0	0	0	0	0	0	0
110.746938	0	0	0	0	0	0	0	0		111.75421446688	0	0	0	0	0	0	0	0	0	0	0	0	0	0	0	0	0	0	0	0	0	0	0	0	0	0	0	0	0	0	0	0	0	0	0	0	0	0	0
110.747535	0	0	0	0	0	0	0	0		111.75481146688	0	0	0	0	0	0	0	0	0	0	0	0	0	0	0	0	0	0	0	0	0	0	0	0	0	0	0	0	0	0	0	0	0	0	0	0	0	0	0
110.749138	0	0	0	0	0	0	0	0		111.75641446688	0	0	0	0	0	0	0	0	0	0	0	0	0	0	0	0	0	0	0	0	0	0	0	0	0	0	0	0	0	0	0	0	0	0	0	0	0	0	0
110.751861	0	0	0	0	0	0	0	0		111.75913746688	0	0	0	0	0	0	0	0	0	0	0	0	0	0	0	0	0	0	1090815.1	0	0	0	0	0	0	0	0	0	0	0	0	0	0	0	0	0	0	0	0
110.754878	0	0	0	0	0	0	0	0		111.76215446688	0	0	0	0	0	0	0	0	0	0	0	0	0	0	0	0	0	0	0	0	0	0	0	0	0	0	0	0	0	0	0	0	0	0	0	0	0	0	0
110.758094	0	0	0	0	0	0	0	0		111.76537046688	0	0	0	0	0	0	0	0	0	0	0	0	0	0	0	0	0	0	0	0	0	0	0	0	0	0	0	0	0	0	0	0	0	0	0	0	0	0	0
110.764478	0	0	0	0	0	0	0	0		111.77175446688	0	0	0	0	0	0	0	0	0	0	0	0	0	0	0	0	0	0	0	0	0	0	0	0	0	1037064.3	0	0	0	0	0	0	0	0	0	0	0	0	0
110.769671	0	0	0	0	0	0	0	0		111.77694746688	0	0	0	0	0	0	0	0	0	0	0	0	0	0	0	0	0	0	0	0	0	0	0	0	0	0	0	0	0	0	0	0	0	0	0	0	0	0	0
110.778036	0	0	0	0	0	0	0	0		111.78531246688	0	0	1071245.4	0	0	0	0	0	0	0	0	0	0	0	0	0	0	0	0	0	0	0	0	0	0	0	0	0	0	0	0	0	0	0	0	0	0	0	0
110.77886	0	0	0	0	0	0	0	0		111.78613646688	0	0	0	0	0	0	0	0	0	0	0	0	0	0	0	0	0	0	0	0	0	0	0	0	0	0	0	0	0	0	0	0	0	0	0	0	0	0	0
110.786357	0	0	0	0	0	0	0	0		111.79363346688	0	0	0	0	0	0	0	0	0	0	0	0	0	0	0	0	0	0	0	0	0	0	0	0	0	0	0	0	0	0	0	0	0	0	0	0	0	0	0
110.78916	0	0	0	0	0	0	0	0		111.79643646688	0	0	0	0	0	0	0	0	0	0	0	0	0	0	0	0	0	0	0	0	1204940.9	0	0	0	0	0	0	0	0	0	0	0	0	0	0	0	0	0	0
110.794836	0	0	0	0	0	0	0	0		111.80211246688	0	0	0	0	0	0	0	0	0	0	0	0	0	0	0	0	0	0	0	0	0	0	0	0	0	0	0	0	0	0	0	0	0	0	0	0	0	0	0
110.805856	0	0	0	0	0	0	0	0		111.81313246688	0	0	0	0	0	0	0	0	0	1030801.8	0	0	0	0	0	0	0	0	0	0	0	0	0	0	0	0	0	0	0	0	0	0	0	0	0	0	0	0	0
110.80831	0	0	0	0	0	0	0	0		111.81558646688	0	0	0	0	0	0	0	0	0	0	0	0	0	0	0	0	0	0	0	0	0	0	0	0	0	0	0	0	0	0	0	0	0	0	0	0	0	0	0
110.808383	0	0	0	0	0	0	0	0		111.81565946688	0	0	0	0	0	0	0	0	0	0	0	0	0	0	0	0	0	1121665.5	0	0	0	0	0	0	0	0	0	0	0	0	0	0	0	0	0	0	0	0	0
110.808774	0	0	0	0	0	0	0	0		111.81605046688	0	0	0	0	0	0	0	0	0	0	0	0	0	0	0	0	0	0	0	0	1034751.9	0	0	0	0	0	0	0	0	0	0	0	0	0	0	0	0	0	0
110.808855	0	0	0	0	0	0	0	0		111.81613146688	0	0	0	0	0	0	0	0	0	0	0	0	0	0	0	0	0	0	0	0	0	0	0	0	0	0	0	0	0	0	0	0	0	0	0	0	0	0	0
110.809442	0	0	0	0	0	0	0	0		111.81671846688	0	0	0	0	0	0	0	0	0	0	1081897.1	0	0	0	0	0	0	0	0	0	0	0	0	0	0	0	0	0	0	0	0	0	0	0	0	0	0	0	0
110.810475	0	0	0	0	0	0	0	0		111.81775146688	0	0	0	0	0	0	0	0	0	0	0	0	0	0	0	0	0	0	0	0	0	0	0	0	0	0	0	0	0	0	0	0	0	0	0	0	1038401.3	0	0
110.821731	0	0	0	0	0	0	0	0		111.82900746688	0	0	0	0	0	0	0	1134439.8	0	0	0	0	0	0	0	0	0	0	0	0	0	0	0	0	0	0	0	0	0	0	0	0	0	0	0	0	0	0	0
110.823805	0	0	0	0	0	0	0	0		111.83108146688	0	0	0	0	0	0	0	0	0	0	0	0	0	0	0	0	0	0	0	0	0	0	0	0	0	0	0	0	0	0	0	0	0	0	1049306.8	0	0	0	0
110.825622	0	0	0	0	0	0	0	0		111.83289846688	0	0	0	0	0	0	0	0	0	0	0	0	0	0	0	0	0	0	0	0	0	0	0	0	0	0	0	0	0	0	0	0	0	0	0	0	0	0	0
110.831327	0	0	0	0	0	0	0	0		111.83860346688	0	0	0	0	0	0	0	0	0	0	0	0	0	0	0	0	0	0	1063891.3	0	0	0	0	0	0	0	0	0	0	0	0	0	0	0	0	0	0	0	0
110.83361	0	0	0	0	0	0	0	0		111.84088646688	0	0	0	0	0	1038697.8	0	0	0	0	0	0	0	0	0	0	0	0	0	0	0	0	0	0	0	0	0	0	0	0	0	0	0	0	0	0	0	0	0
110.838316	0	0	0	0	0	0	0	0		111.84559246688	0	0	0	0	0	0	0	0	0	0	0	0	0	0	0	0	0	0	0	0	0	0	0	0	0	0	0	0	0	0	0	0	0	0	0	0	0	0	0
110.850292	0	0	0	0	0	0	0	0		111.85756846688	0	0	0	0	0	0	0	0	0	0	0	0	0	0	0	0	0	0	0	0	0	0	0	0	0	0	0	0	0	0	0	0	0	0	0	0	0	0	0
110.850957	0	0	0	0	0	0	0	0		111.85823346688	0	0	0	1044744.9	0	0	0	0	0	0	0	0	0	0	0	0	0	0	0	0	0	0	0	0	0	0	0	0	0	0	0	0	0	0	0	0	0	0	0
110.851099	0	0	0	0	0	0	0	0		111.85837546688	0	0	0	0	0	0	0	0	0	0	0	0	0	0	0	0	0	0	0	0	0	0	0	0	0	0	0	0	0	0	0	0	0	0	0	0	0	0	0
110.860777	0	0	0	0	0	0	0	0		111.86805346688	0	0	0	0	0	0	0	0	0	0	0	0	0	0	0	0	0	0	0	0	0	0	0	0	0	0	0	0	0	0	0	0	0	0	0	0	0	0	0
110.863101	0	0	0	0	0	0	0	0		111.87037746688	0	0	0	0	0	0	0	0	0	0	0	0	0	0	0	0	0	0	0	0	0	0	0	0	0	0	0	0	0	0	0	0	0	0	0	0	0	0	0
110.864244	0	0	0	0	0	0	0	0		111.87152046688	0	0	0	0	0	0	0	0	0	0	0	0	0	0	0	0	0	0	0	0	0	0	0	0	0	0	0	0	0	0	0	0	0	0	0	0	0	0	1043330.8
110.867175	0	0	0	0	0	0	0	0		111.87445146688	0	0	0	0	0	0	0	0	0	0	0	0	0	0	0	0	0	0	0	0	0	0	0	0	0	0	0	0	0	0	0	0	0	0	0	0	0	0	0
110.875473	0	0	0	0	0	0	0	0		111.88274946688	0	0	0	0	0	0	0	0	0	0	0	0	0	0	0	0	0	0	0	0	0	0	0	0	0	0	0	0	0	0	0	0	0	0	0	1056272	0	0	0
110.875784	0	0	0	0	0	0	0	0		111.88306046688	0	0	0	0	0	0	0	0	0	0	0	0	0	0	0	0	0	0	0	0	0	0	0	0	0	0	0	0	0	0	0	0	0	0	0	0	0	0	0
110.877287	0	0	0	0	0	0	0	0		111.88456346688	0	0	0	0	0	0	0	0	0	0	0	0	0	0	0	0	0	0	0	0	0	0	0	0	0	0	0	0	0	0	0	0	0	1118862.4	0	0	0	0	0
110.881798	0	0	0	0	0	0	0	0		111.88907446688	0	0	0	0	0	0	0	0	0	0	0	0	0	0	0	0	0	0	0	0	0	0	0	0	0	0	0	0	0	0	0	0	0	0	0	0	0	0	0
110.881862	0	0	0	0	0	0	0	0		111.88913846688	0	0	0	0	0	0	0	0	0	0	0	0	0	0	0	0	0	0	0	0	0	0	0	1084692.9	0	0	0	0	0	0	0	0	0	0	0	0	0	0	0
110.883048	0	0	0	0	0	0	0	0		111.89032446688	0	0	0	0	0	0	0	0	0	0	0	0	0	0	0	0	0	0	0	0	0	0	0	0	0	0	0	0	0	0	0	0	0	0	0	0	0	0	0
110.884129	0	0	0	0	0	0	0	0		111.89140546688	0	0	0	0	0	0	0	1100456.6	0	0	0	0	0	0	0	0	0	0	0	0	0	0	0	0	0	0	0	0	0	0	0	0	0	0	0	0	0	0	0
110.884966	0	0	0	0	0	0	0	0		111.89224246688	0	0	0	0	0	0	0	0	0	0	0	0	0	0	0	0	0	0	0	0	0	0	0	0	0	0	0	0	0	0	0	0	0	0	0	0	0	0	1266945.8
110.89194	0	0	0	0	0	0	0	0		111.89921646688	0	0	0	0	0	0	0	0	0	0	0	0	0	0	0	0	0	0	0	0	0	0	0	0	0	0	0	0	0	0	0	0	0	0	0	0	0	0	0
110.89302	0	0	0	0	0	0	0	0		111.90029646688	0	0	0	0	0	0	0	0	0	0	0	0	0	0	0	0	0	0	0	0	0	0	0	0	0	0	0	0	0	0	0	0	0	0	0	0	0	0	0
110.89323	0	0	0	0	0	0	0	0		111.90050646688	0	0	0	0	0	0	0	0	0	0	0	0	0	0	0	0	0	0	0	0	0	0	0	0	0	0	0	0	0	0	0	0	0	0	0	0	0	0	0
110.898147	0	0	0	0	0	0	0	0		111.90542346688	0	0	0	0	0	0	0	0	0	0	0	0	0	0	0	0	0	0	0	0	0	0	0	0	0	0	0	0	0	0	0	0	1056665.4	0	0	0	0	0	0
110.906591	0	0	0	0	0	0	0	0		111.91386746688	0	0	0	0	0	0	0	0	0	0	0	0	0	0	0	0	0	0	0	0	0	0	0	0	0	0	0	0	0	0	0	0	0	0	0	0	0	0	0
110.907406	0	0	0	0	0	0	0	0		111.91468246688	0	0	0	0	0	0	0	0	0	0	0	0	0	0	0	0	0	0	0	0	0	0	0	0	0	0	0	0	0	0	0	0	0	0	0	0	0	0	0
110.908238	0	0	0	0	0	0	0	0		111.91551446688	0	0	0	0	0	0	0	0	0	0	0	0	0	0	0	0	0	0	0	0	0	0	0	0	0	0	0	0	0	0	0	0	0	0	0	0	0	0	0
110.916843	0	0	0	0	0	0	0	0		111.92411946688	0	0	0	0	0	0	0	0	0	0	0	0	0	0	0	0	0	0	0	0	0	0	0	0	0	0	0	0	0	0	0	0	0	0	0	0	0	0	0
110.919841	0	0	0	0	0	0	0	0		111.92711746688	0	0	0	0	0	0	0	0	0	0	0	0	0	0	0	0	0	0	0	0	0	0	0	0	0	0	0	0	0	0	0	0	0	0	0	0	0	0	0
110.92271	0	0	0	0	0	0	0	0		111.92998646688	0	0	0	0	0	0	0	0	0	0	0	0	0	1097609.8	0	0	0	0	0	0	0	0	0	0	0	0	0	0	0	0	0	0	0	0	0	0	0	0	0
110.927821	0	0	0	0	0	0	0	0		111.93509746688	0	0	0	0	0	0	0	0	0	0	0	0	0	0	0	0	0	0	0	0	0	0	0	0	0	0	0	0	0	0	0	0	0	0	0	0	0	0	0
110.929172	0	0	0	0	0	0	0	0		111.93644846688	0	0	0	0	0	0	0	0	0	0	0	0	0	0	0	0	0	0	0	0	0	0	0	0	0	0	0	0	0	1088951.1	0	0	0	0	0	0	0	0	0
110.931123	0	0	0	0	0	0	0	0		111.93839946688	0	0	0	0	0	0	0	0	0	0	0	0	0	0	0	0	0	0	0	0	0	0	0	0	0	0	0	0	0	0	0	0	0	0	0	0	0	0	0
110.940308	0	0	0	0	0	0	0	0		111.94758446688	0	0	0	0	0	0	0	0	0	0	0	0	0	0	0	0	0	0	0	0	0	0	0	0	0	0	0	0	0	0	0	0	0	0	0	0	0	0	0
110.941221	0	0	0	0	0	0	0	0		111.94849746688	0	0	0	0	0	0	0	0	0	0	0	0	0	0	0	1042634.8	0	0	0	0	0	0	0	0	0	0	0	0	0	0	0	0	0	0	0	0	0	0	0
110.942084	0	0	0	0	0	0	0	0		111.94936046688	0	0	0	0	0	0	0	0	0	0	0	0	0	0	0	0	0	0	0	0	0	0	0	0	0	0	0	0	0	0	0	0	0	0	0	0	0	0	0
110.944124	0	0	0	0	0	0	0	0		111.95140046688	0	0	0	0	0	0	0	0	0	0	0	0	0	0	0	0	0	0	0	0	0	0	0	0	0	0	0	0	0	0	0	0	0	0	0	0	0	0	0
110.945694	0	0	0	0	0	0	0	0		111.95297046688	0	0	0	0	0	0	0	0	0	0	1070718.3	0	0	0	0	0	0	0	0	0	0	0	0	0	0	0	0	0	0	0	0	0	0	0	0	0	0	0	0
110.949692	0	0	0	0	0	0	0	0		111.95696846688	0	0	0	0	0	0	0	0	0	0	0	0	0	0	0	0	0	0	0	0	0	0	0	0	0	0	0	0	0	0	0	0	0	0	0	0	0	0	0
110.951992	0	0	0	0	0	0	0	0		111.95926846688	0	0	0	0	0	0	0	0	0	0	0	0	0	0	0	0	0	0	0	0	0	0	0	0	0	0	0	0	0	0	0	0	0	0	0	0	0	0	0
110.954796	0	0	0	0	0	0	0	0		111.96207246688	0	0	0	0	0	0	0	0	0	0	0	0	0	0	0	0	0	0	0	0	0	0	0	0	0	0	0	0	0	0	0	0	0	0	0	0	0	0	0
110.955533	0	0	0	0	0	0	0	0		111.96280946688	0	0	0	0	0	0	0	0	0	0	0	0	0	0	0	0	0	0	0	0	0	0	0	0	0	0	0	0	0	0	0	0	0	0	0	0	0	1032301.5	0
110.955718	0	0	0	0	0	0	0	0		111.96299446688	0	0	0	0	0	0	0	0	0	0	0	0	0	0	0	0	0	0	0	0	0	0	0	0	0	0	0	0	0	0	0	0	0	0	0	0	0	0	0
110.976264	0	0	0	0	0	0	0	0		111.98354046688	0	0	0	0	0	0	0	0	0	0	0	0	0	0	0	0	0	0	0	0	0	0	0	0	0	0	0	0	0	0	0	0	0	0	0	0	0	0	0
110.976365	0	0	0	0	0	0	0	0		111.98364146688	0	0	0	0	0	0	0	0	0	0	0	0	0	0	0	0	0	0	0	0	0	0	0	0	0	0	0	0	0	0	0	0	0	0	0	0	0	0	0
110.977792	0	0	0	0	0	0	0	0		111.98506846688	0	0	0	0	0	0	0	0	0	0	0	0	0	0	0	0	0	0	0	0	0	0	0	0	0	0	0	0	0	0	0	0	0	0	0	0	0	0	0
110.978136	0	0	0	0	0	0	0	0		111.98541246688	0	0	0	0	0	0	0	1055620	0	0	1224188.6	0	0	0	0	0	0	0	0	0	0	0	0	0	0	0	0	0	0	0	0	0	0	0	0	0	0	0	0
110.9786575	0	0	0	0	0	0	0	0		111.98593396688	0	0	0	0	0	0	0	0	0	0	0	0	0	0	0	0	0	0	0	0	0	0	0	0	0	0	0	0	0	0	0	0	0	0	0	0	0	0	0
110.980275	0	0	0	0	0	0	0	0		111.98755146688	0	0	0	0	0	0	0	0	1130764.4	0	0	0	0	0	0	0	0	0	0	0	0	0	0	0	0	0	0	0	0	0	0	0	0	0	0	0	0	0	0
110.980726	0	0	0	0	0	0	0	0		111.98800246688	0	0	0	0	0	0	0	0	0	0	0	0	0	0	0	0	0	0	0	0	0	0	0	0	0	0	0	0	0	0	0	0	0	0	0	0	0	0	0
110.983284	0	0	0	0	0	0	0	0		111.99056046688	0	0	0	0	0	0	0	0	0	0	0	0	0	0	0	0	0	0	0	0	0	0	0	0	0	0	0	0	0	0	0	0	0	0	0	0	0	0	0
110.983957	0	0	0	0	0	0	0	0		111.99123346688	0	0	0	0	0	0	0	0	0	0	0	0	0	0	0	0	0	0	0	0	0	0	0	0	0	0	0	0	0	0	0	0	1097545.1	0	0	0	0	0	0
110.98933	0	0	0	0	0	0	0	0		111.99660646688	0	0	0	0	0	0	0	0	0	0	0	0	0	0	0	0	0	0	0	0	1120087.4	0	0	0	0	0	0	0	0	0	0	0	0	0	0	0	0	0	0
110.990451	0	0	0	0	0	0	0	0		111.99772746688	0	0	0	0	0	0	0	0	0	0	0	0	0	0	0	0	0	0	0	0	0	0	0	0	0	0	0	0	0	0	0	0	0	0	0	0	0	0	0
111.001269	0	0	0	0	0	0	0	0		112.00854546688	0	0	0	0	0	0	1034852.3	0	0	0	0	0	0	0	0	0	0	0	0	0	0	0	0	0	0	0	0	0	0	0	0	0	0	0	0	0	0	0	0
111.004367	0	0	0	0	0	0	0	0		112.01164346688	0	0	0	0	0	0	0	0	0	0	0	0	0	0	0	0	0	0	0	0	0	0	0	0	0	0	0	0	0	0	0	0	0	0	0	0	0	0	0
111.005331	0	0	0	0	0	0	0	0		112.01260746688	0	0	0	0	0	0	0	0	0	0	0	0	0	1228315.6	0	0	0	0	0	0	0	0	0	0	0	0	0	0	0	0	0	0	0	0	0	0	0	0	0
111.006931	0	0	0	0	0	0	0	0		112.01420746688	0	0	0	0	0	0	0	0	0	0	0	0	0	0	0	0	0	0	0	0	0	0	0	0	0	0	0	0	0	0	0	0	0	0	0	0	0	0	0
111.011378	0	0	0	0	0	0	0	0		112.01865446688	0	0	0	0	0	0	0	0	0	0	0	0	0	0	0	0	0	0	0	0	0	0	0	0	0	0	0	0	0	0	0	0	0	0	0	0	0	0	0
111.018424	0	0	0	0	0	0	0	0		112.02570046688	0	0	0	0	0	0	0	0	0	0	0	0	0	0	0	0	0	0	0	0	0	0	0	0	0	0	0	0	0	0	0	0	0	0	0	0	0	0	0
111.043197	0	0	0	0	0	0	0	0		112.05047346688	0	0	0	0	0	0	0	0	0	0	0	0	1099626.9	0	0	0	0	0	0	0	0	0	0	0	0	0	0	0	0	0	0	0	0	0	0	0	0	0	0
111.05501	0	0	0	0	0	0	0	0		112.06228646688	0	0	0	0	0	0	0	0	0	0	0	0	0	0	0	0	0	0	0	0	0	0	0	0	0	0	0	0	0	0	0	0	0	0	0	0	0	0	0
111.055672	0	0	0	0	0	0	0	0		112.06294846688	0	0	0	0	0	0	0	0	0	0	0	0	0	0	0	0	0	0	0	0	0	0	0	0	0	0	0	0	0	0	0	0	0	0	0	0	0	0	0
111.063947	0	0	0	0	0	0	0	0		112.07122346688	0	0	0	0	0	1072582.4	0	0	0	0	0	0	0	0	0	0	0	0	0	0	0	0	0	0	0	0	0	0	0	0	0	0	0	0	0	0	0	0	0
111.06667	0	0	0	0	0	0	0	0		112.07394646688	0	0	0	0	0	0	0	0	0	0	0	0	0	0	0	0	0	0	0	0	0	0	0	0	0	0	0	0	0	0	0	0	0	0	0	0	0	0	0
111.079263	0	0	0	0	0	0	0	0		112.08653946688	0	0	0	0	0	0	0	0	0	0	0	0	0	0	0	0	0	0	0	0	0	0	0	0	0	0	0	0	0	0	0	0	0	0	0	0	0	0	0
111.083812	0	0	0	0	0	0	0	0		112.09108846688	0	0	0	0	0	0	0	0	0	0	0	0	0	0	0	0	0	0	0	0	0	0	0	0	0	0	0	0	0	0	0	0	0	0	0	0	0	0	0
111.084988	0	0	0	0	0	0	0	0		112.09226446688	0	0	0	0	0	0	0	0	0	0	0	0	0	0	0	0	0	0	0	0	0	0	0	0	0	0	0	0	0	0	0	0	0	0	0	0	0	0	0
111.085379	0	0	0	0	0	0	0	0		112.09265546688	0	0	0	1044977.3	0	0	0	0	0	0	0	0	0	0	0	0	0	0	0	0	0	0	0	0	0	0	0	0	0	0	0	0	0	0	0	0	0	0	0
111.086145	0	0	0	0	0	0	0	0		112.09342146688	0	0	0	0	0	0	0	0	0	0	0	0	1106108.9	0	0	0	0	0	0	0	0	0	0	0	0	0	0	0	0	0	0	0	0	0	0	0	0	0	0
111.087148	0	0	0	0	0	0	0	0		112.09442446688	0	0	0	0	0	0	0	0	0	0	0	0	0	0	0	0	0	0	0	0	0	0	0	0	0	0	0	0	0	0	0	0	0	0	0	0	0	0	0
111.089163	0	0	0	0	0	0	0	0		112.09643946688	0	0	0	0	0	0	0	0	0	0	0	0	0	0	0	0	0	0	0	0	0	0	0	0	0	0	0	0	0	0	0	0	0	0	0	0	0	0	0
111.09304	0	0	0	0	0	0	0	0		112.10031646688	0	0	0	0	0	0	0	0	1338639	0	0	0	0	0	0	0	0	0	0	0	0	0	0	0	0	0	0	0	0	0	0	0	0	0	0	0	0	0	0
111.094279	0	0	0	0	0	0	0	0		112.10155546688	0	0	0	0	0	1059936.9	0	0	0	0	0	0	0	0	0	0	0	0	0	0	0	0	0	0	0	0	0	0	0	0	0	0	0	0	0	0	0	0	0
111.099127	0	0	0	0	0	0	0	0		112.10640346688	0	0	0	0	0	0	0	0	0	0	0	0	0	0	0	0	0	0	0	0	0	0	0	0	0	0	0	0	0	0	0	0	0	0	0	0	0	0	0
111.115088	0	0	0	0	0	0	0	0		112.12236446688	0	0	0	0	0	0	0	0	1105190	0	0	0	0	0	0	0	0	0	0	0	0	0	0	0	0	0	0	0	0	0	0	0	0	0	0	0	0	0	0
111.115812	0	0	0	0	0	0	0	0		112.12308846688	0	0	0	0	0	0	0	0	0	0	0	0	0	0	0	0	0	0	0	0	0	0	0	0	0	0	0	0	0	0	0	0	0	0	0	0	0	0	0
111.122285	0	0	0	0	0	0	0	0		112.12956146688	0	0	0	0	0	0	0	0	0	0	0	0	0	0	0	0	0	0	0	0	0	0	0	0	0	0	0	0	0	0	0	0	0	0	0	0	0	0	0
111.140509	0	0	0	0	0	0	0	0		112.14778546688	0	0	0	0	0	0	0	0	0	0	0	0	0	0	0	0	0	1058266	0	0	0	0	0	0	0	0	0	0	0	0	0	0	0	0	0	0	0	0	0
111.156544	0	0	0	0	0	0	0	0		112.16382046688	0	0	0	0	0	0	0	0	0	0	0	0	0	0	0	0	0	0	0	0	0	0	0	0	0	0	0	0	0	0	0	0	0	0	0	0	0	0	0
111.164893	0	0	0	0	0	0	0	0		112.17216946688	0	0	0	0	0	0	0	0	0	0	0	0	0	0	0	0	0	0	0	0	0	0	0	0	0	0	0	0	0	0	0	0	0	0	0	0	0	0	0
111.168327	0	0	0	0	0	0	0	0		112.17560346688	0	0	0	0	0	0	0	0	0	0	0	0	0	0	0	0	0	0	0	0	0	0	0	0	0	0	0	0	0	0	0	0	0	0	0	0	0	0	0
111.172698	0	0	0	0	0	0	0	0		112.17997446688	0	0	0	0	0	0	0	0	0	0	0	0	0	0	0	0	0	0	0	0	0	0	0	0	0	0	0	0	0	0	0	0	0	0	0	0	0	0	0
111.174468	0	0	0	0	0	0	0	0		112.18174446688	0	0	0	0	0	0	0	0	0	0	0	0	0	0	0	1089528.5	0	0	0	0	0	0	0	0	0	0	0	0	0	0	0	0	0	0	0	0	0	0	0
111.181807	0	0	0	0	0	0	0	0		112.18908346688	0	0	0	0	0	0	0	0	0	0	0	0	0	0	0	0	0	0	0	0	0	0	0	0	0	0	0	0	0	0	0	0	0	0	0	0	0	0	0
111.184089	0	0	0	0	0	0	0	0		112.19136546688	0	0	0	0	0	0	0	0	0	0	0	0	0	0	0	0	0	0	0	0	0	0	0	0	0	0	0	0	0	0	0	0	0	0	0	0	0	0	0
111.184387	0	0	0	0	0	0	0	0		112.19166346688	0	0	0	0	0	0	0	0	0	0	0	0	0	0	0	0	0	0	0	0	0	0	0	0	0	1075496.1	0	0	0	0	0	0	0	0	0	0	0	0	0
111.193151	0	0	0	0	0	0	0	0		112.20042746688	0	0	0	0	0	0	0	0	0	0	0	0	0	0	0	0	0	0	0	0	0	0	0	0	0	0	0	0	0	0	0	0	0	0	0	0	0	0	0
111.202893	0	0	0	0	0	0	0	0		112.21016946688	0	0	0	0	0	0	0	0	0	0	0	0	0	0	0	0	0	0	0	0	0	0	0	0	0	0	0	0	0	0	1044171.3	0	0	0	0	0	0	0	0
111.211274	0	0	0	0	0	0	0	0		112.21855046688	0	0	0	0	0	0	0	0	0	0	0	0	0	0	0	0	0	0	0	0	0	0	0	0	0	0	0	0	0	0	0	0	0	0	0	0	0	0	0
111.216533	0	0	0	0	0	0	0	0		112.22380946688	0	0	0	0	0	0	0	0	0	0	0	0	0	0	0	0	0	0	0	0	0	0	0	0	0	0	0	0	0	0	0	0	0	0	0	0	0	0	0
111.216714	0	0	0	0	0	0	0	0		112.22399046688	0	0	0	0	0	0	0	0	0	0	0	0	0	0	0	0	0	0	0	0	0	0	0	0	0	0	0	0	0	0	0	0	0	0	0	0	0	0	0
111.21953	0	0	0	0	0	0	0	0		112.22680646688	0	0	0	0	0	0	0	0	0	0	0	0	0	0	0	0	0	0	0	0	0	0	0	0	0	0	0	0	0	0	0	0	0	0	0	0	0	0	0
111.222807	0	0	0	0	0	0	0	0		112.23008346688	0	0	0	0	0	0	0	0	0	0	0	0	0	0	0	0	0	0	1105344.8	0	0	0	0	0	0	0	0	0	0	0	0	0	0	0	0	0	0	0	0
111.224417	0	0	0	0	0	0	0	0		112.23169346688	0	0	0	0	0	0	0	0	0	0	0	0	0	0	0	0	0	0	0	0	0	0	0	0	0	0	0	1061829.4	0	0	0	0	0	0	0	0	0	0	0
111.227181	0	0	0	0	0	0	0	0		112.23445746688	0	0	0	0	0	0	0	0	0	0	0	0	0	0	0	0	0	0	0	0	0	0	0	0	1068255	0	0	0	0	0	0	0	0	0	0	0	0	0	0
111.23028	0	0	0	0	0	0	0	0		112.23755646688	0	0	0	0	0	0	0	0	0	0	0	0	0	0	0	0	0	0	0	0	0	0	0	0	0	0	0	0	0	0	0	0	0	0	0	0	0	0	0
111.231167	0	0	0	0	0	0	0	0		112.23844346688	0	0	0	0	0	0	0	0	0	0	0	0	0	0	0	0	0	0	0	0	0	0	0	0	0	0	0	0	0	0	0	0	0	0	0	0	0	0	0
111.242573	0	0	0	0	0	0	0	0		112.24984946688	0	0	0	0	0	0	0	0	0	0	0	0	0	0	0	0	0	0	0	0	0	0	0	0	0	0	0	0	0	0	0	0	0	0	0	0	0	0	0
111.250208	0	0	0	0	0	0	0	0		112.25748446688	0	0	0	0	0	0	0	0	1085607.6	0	0	0	0	0	0	0	0	0	0	0	0	0	0	0	0	0	0	0	0	0	0	0	0	0	0	0	0	0	0
111.253742	0	0	0	0	0	0	0	0		112.26101846688	0	0	0	0	0	0	0	0	0	0	0	0	0	0	0	0	0	0	0	0	0	0	0	0	0	0	0	0	0	0	0	0	0	1037376.6	0	0	0	0	0
111.253887	0	0	0	0	0	0	0	0		112.26116346688	0	0	0	0	0	0	0	0	0	0	0	0	0	0	0	0	0	0	0	0	0	0	0	0	0	0	0	0	0	0	0	0	0	0	0	0	0	0	0
111.254127	0	0	0	0	0	0	0	0		112.26140346688	0	0	0	0	0	0	0	0	0	0	0	0	0	0	0	0	0	0	0	0	0	0	0	0	0	0	0	0	0	0	0	0	0	0	0	0	0	0	0
111.25901	0	0	0	0	0	0	0	0		112.26628646688	0	0	0	0	0	0	1046244.4	0	0	0	0	0	0	0	0	0	0	0	0	0	0	0	0	0	0	0	0	0	0	0	0	0	0	0	0	0	0	0	0
111.263005	0	0	0	0	0	0	0	0		112.27028146688	0	0	0	0	0	0	0	0	0	0	0	0	0	0	0	0	0	0	0	0	0	0	0	0	0	0	0	0	0	0	0	0	0	0	0	0	0	0	0
111.28261	0	0	0	0	0	0	0	0		112.28988646688	0	0	0	0	0	0	0	0	0	0	0	0	0	0	0	0	0	0	0	0	0	0	0	0	0	0	0	0	0	0	0	0	0	0	0	0	0	0	0
111.293559	0	0	0	0	0	0	0	0		112.30083546688	0	0	0	0	0	0	0	0	0	0	0	0	0	0	0	0	0	0	0	0	0	0	0	0	0	0	0	0	0	0	1132123.1	0	0	0	0	0	0	0	0
111.300244	0	0	0	0	0	0	0	0		112.30752046688	0	0	0	0	0	0	1056594.6	0	0	0	0	0	0	0	0	0	0	0	0	0	0	0	0	0	0	0	0	0	0	0	0	0	0	0	0	0	0	0	0
111.305315	0	0	0	0	0	0	0	0		112.31259146688	0	0	0	0	0	0	0	0	0	0	0	0	0	0	0	0	0	0	0	0	0	0	0	0	0	0	0	0	0	0	0	0	0	0	0	0	0	0	0
111.305481	0	0	0	0	0	0	0	0		112.31275746688	0	0	0	0	0	0	0	0	0	0	0	0	0	0	0	0	0	0	0	0	0	0	0	0	0	0	0	0	0	0	0	0	0	0	0	0	0	0	0
111.313053	0	0	0	0	0	0	0	0		112.32032946688	0	0	0	0	0	0	0	0	0	0	0	0	0	0	0	0	0	0	0	0	0	0	0	0	0	0	0	0	0	0	0	0	0	0	0	0	0	0	0
111.313622	0	0	0	0	0	0	0	0		112.32089846688	0	0	0	0	0	0	0	0	0	0	0	0	0	0	0	0	0	0	0	0	0	0	0	0	0	0	0	0	0	0	1111074.3	0	0	0	0	0	0	0	0
111.3163	0	0	0	0	0	0	0	0		112.32357646688	0	0	0	0	0	0	0	0	0	0	0	0	0	0	0	0	0	0	0	0	0	0	0	0	0	0	0	0	0	0	0	0	0	0	0	0	0	0	0
111.31676	0	0	0	0	0	0	0	0		112.32403646688	0	0	0	0	0	1032390.2	0	0	0	0	0	0	0	0	0	0	0	0	0	0	0	0	0	0	0	0	0	0	0	0	0	0	0	0	0	0	0	0	0
111.318409	0	0	0	0	0	0	0	0		112.32568546688	0	0	0	0	0	0	0	0	0	0	0	0	0	0	0	0	0	0	0	0	0	0	0	0	0	0	0	0	0	1037092.6	0	0	0	0	0	0	0	0	0
111.32245	0	0	0	0	0	0	0	0		112.32972646688	0	0	0	0	0	0	0	0	0	0	0	0	0	0	0	0	0	0	0	0	0	0	0	0	0	0	0	0	0	0	0	0	0	0	0	0	0	0	0
111.323556	0	0	0	0	0	0	0	0		112.33083246688	0	0	0	0	0	0	0	0	0	0	1088567.9	0	0	0	0	0	0	0	0	0	0	0	0	0	0	0	0	0	0	0	0	0	0	0	0	0	0	0	0
111.328313	0	0	0	0	0	0	0	0		112.33558946688	0	0	0	0	0	0	0	0	0	0	0	0	0	0	0	0	0	0	0	0	0	0	0	0	0	0	0	0	0	0	0	0	0	0	0	0	0	0	0
111.338033	0	0	0	0	0	0	0	0		112.34530946688	0	0	0	0	0	0	0	0	0	0	0	0	0	0	1134958.8	0	0	0	0	0	0	0	0	0	0	0	0	0	0	0	0	0	0	0	0	0	0	0	0
111.342079	0	0	0	0	0	0	0	0		112.34935546688	0	0	0	0	0	0	0	0	0	0	0	0	0	0	0	0	0	0	0	0	0	0	0	0	0	0	0	0	0	0	0	0	0	0	0	0	0	0	0
111.34723	0	0	0	0	0	0	0	0		112.35450646688	0	0	0	0	0	0	0	0	0	0	0	0	0	0	0	0	0	0	0	0	0	0	0	0	0	0	0	0	0	0	1088312.6	0	0	0	0	0	0	0	0
111.350638	0	0	0	0	0	0	0	0		112.35791446688	0	0	0	0	0	0	0	0	0	0	0	0	0	0	0	0	0	0	0	0	0	0	0	0	0	0	0	0	0	0	0	0	0	0	0	0	0	0	0
111.355915	0	0	0	0	0	0	0	0		112.36319146688	0	0	0	0	0	0	0	0	0	0	0	0	0	0	0	0	0	0	0	0	0	0	0	0	0	0	0	0	0	0	0	0	0	0	1165801.1	0	0	0	0
111.363899	0	0	0	0	0	0	0	0		112.37117546688	0	0	0	0	0	0	0	0	0	0	0	0	0	0	0	0	0	0	0	0	0	0	0	0	0	0	0	0	0	0	0	0	1114653.3	0	0	0	0	0	0
111.36808	0	0	0	0	0	0	0	0		112.37535646688	0	0	0	0	0	0	0	0	0	0	0	0	0	0	0	0	0	0	0	0	0	0	0	0	0	0	1082149.5	0	0	0	0	0	0	0	0	0	0	0	0
111.370477	0	0	0	0	0	0	0	0		112.37775346688	0	0	0	0	0	0	0	0	0	0	0	0	0	0	0	0	0	1035291.7	0	0	0	0	0	0	0	0	0	0	0	0	0	0	0	0	0	0	0	0	0
111.371258	0	0	0	0	0	0	0	0		112.37853446688	0	0	0	0	0	0	0	0	0	0	0	1051645.4	0	0	0	0	0	0	0	0	0	0	0	0	0	0	0	0	0	0	0	0	0	0	0	0	0	0	0
111.374918	0	0	0	0	0	0	0	0		112.38219446688	0	0	0	0	0	0	0	0	0	0	0	0	0	0	0	0	0	0	0	0	0	0	0	0	0	0	0	0	0	0	0	0	0	0	0	0	0	0	0
111.375739	0	0	0	0	0	0	0	0		112.38301546688	0	0	0	0	0	0	0	0	0	0	0	0	0	0	0	0	0	0	0	0	0	0	0	0	0	0	0	0	0	0	0	0	0	0	0	0	0	0	0
111.375979	0	0	0	0	0	0	0	0		112.38325546688	0	0	0	0	0	0	0	0	0	0	0	0	0	0	0	0	0	0	0	0	0	1130971.9	0	0	0	0	0	0	0	0	0	0	0	0	0	0	0	0	0
111.376369	0	0	0	0	0	0	0	0		112.38364546688	0	0	0	0	0	0	0	0	0	0	0	0	0	0	0	0	0	0	0	0	0	0	0	0	0	0	0	0	0	0	0	0	0	0	0	0	0	0	0
111.376748	0	0	0	0	0	0	0	0		112.38402446688	0	0	0	0	0	0	0	0	0	0	0	0	0	0	0	0	0	0	0	0	0	0	0	0	0	0	0	0	0	0	0	0	0	0	0	0	0	0	0
111.377303	0	0	0	0	0	0	0	0		112.38457946688	0	0	0	0	0	0	0	0	0	0	0	0	0	0	0	0	0	0	0	0	0	0	0	0	0	0	0	0	0	0	0	0	0	0	0	0	0	0	0
111.38589	0	0	0	0	0	0	0	0		112.39316646688	0	0	0	0	0	0	0	0	0	0	0	0	0	0	0	0	0	0	0	0	0	0	0	0	0	0	0	0	0	0	0	0	0	0	0	0	0	0	0
111.389366	0	0	0	0	0	0	0	0		112.39664246688	0	0	0	0	0	0	0	0	0	0	0	0	0	0	0	0	0	1113118.9	0	0	0	0	0	0	0	0	0	0	0	0	0	0	0	0	0	0	0	0	0
111.389461	0	0	0	0	0	0	0	0		112.39673746688	0	0	0	0	0	0	0	0	0	0	0	0	0	0	0	0	0	0	0	0	0	0	0	0	0	0	0	0	0	0	0	0	0	0	0	0	1095289.6	0	0
111.390309	0	0	0	0	0	0	0	0		112.39758546688	0	0	0	0	0	0	0	0	0	0	0	0	0	0	0	0	0	0	0	0	0	0	0	0	0	0	0	0	0	0	0	0	0	0	0	0	0	0	0
111.397432	0	0	0	0	0	0	0	0		112.40470846688	0	0	0	0	0	0	0	0	0	0	0	0	0	0	0	0	0	0	0	0	0	0	0	0	0	0	0	0	0	0	0	0	0	0	0	0	0	0	0
111.400749	0	0	0	0	0	0	0	0		112.40802546688	0	0	1064008	0	0	0	0	0	0	0	0	0	0	0	0	0	0	0	0	0	0	0	0	0	0	0	0	0	0	0	0	0	0	0	0	0	0	0	0
111.408628	0	0	0	0	0	0	0	0		112.41590446688	0	0	0	0	0	0	0	0	0	0	0	0	0	0	0	0	0	0	0	0	0	0	0	0	0	0	0	0	0	0	0	0	0	0	0	0	0	0	0
111.426597	0	0	0	0	0	0	0	0		112.43387346688	0	0	0	0	0	0	0	0	0	0	0	0	0	0	0	0	0	0	0	0	0	0	0	0	0	0	0	0	0	0	0	0	0	0	0	0	0	0	0
111.432511	0	0	0	0	0	0	0	0		112.43978746688	0	0	0	0	0	0	0	0	0	0	0	0	0	0	0	0	0	1063961	0	0	0	0	0	0	0	0	0	0	0	0	0	0	0	0	0	0	0	0	0
111.437282	0	0	0	0	0	0	0	0		112.44455846688	0	0	0	0	0	0	0	0	0	0	0	0	0	0	0	0	0	0	0	0	0	0	0	0	0	0	0	0	0	0	0	0	0	0	0	0	0	0	0
111.4379695	0	0	0	0	0	0	0	0		112.44524596688	0	0	0	0	0	0	0	0	0	0	0	0	0	0	0	0	0	0	0	0	0	0	0	0	0	0	0	0	0	0	0	0	0	0	0	0	0	0	0
111.438061	0	0	0	0	0	0	0	0		112.44533746688	0	0	0	0	0	0	0	0	0	0	0	0	0	0	0	0	0	0	0	0	0	0	0	0	0	0	0	0	0	0	0	0	0	0	0	0	0	0	0
111.447777	0	0	0	0	0	0	0	0		112.45505346688	0	0	0	0	0	0	0	0	0	0	0	0	0	0	0	0	0	0	0	0	0	0	0	0	0	0	0	0	0	0	0	0	0	0	0	0	0	1027638.1	0
111.449761	0	0	0	0	0	0	0	0		112.45703746688	0	0	0	0	0	0	0	0	0	0	0	1063573.8	0	0	0	0	0	0	0	0	0	0	0	0	0	0	0	0	0	0	0	0	0	0	0	0	0	0	0
111.45062	0	0	0	0	0	0	0	0		112.45789646688	0	0	0	0	0	0	0	0	0	0	0	0	0	1062754.3	0	0	0	0	0	0	0	0	0	0	0	0	0	0	0	0	0	0	0	0	0	0	0	0	0
111.45841	0	0	0	0	0	0	0	0		112.46568646688	0	0	0	0	0	0	0	0	0	0	0	0	0	0	0	0	0	0	0	0	0	0	0	0	0	0	0	0	0	0	0	0	0	0	0	0	1038154.5	0	0
111.459471	0	0	0	0	0	0	0	0		112.46674746688	0	0	0	0	0	0	0	0	0	0	0	0	0	0	0	0	0	0	0	0	0	0	0	0	0	0	0	0	0	0	0	0	0	0	0	0	0	0	0
111.459765	0	0	0	0	0	0	0	0		112.46704146688	0	0	0	0	0	0	0	0	0	0	0	0	0	0	0	0	0	0	0	0	0	0	0	0	0	0	0	0	0	0	0	0	0	0	0	0	0	0	0
111.465634	0	0	0	0	0	0	0	0		112.47291046688	0	0	0	0	0	0	0	0	0	0	0	0	0	0	0	0	0	0	0	0	1107137.6	0	0	0	0	0	0	0	0	0	0	0	0	0	0	0	0	0	0
111.46601	0	0	0	0	0	0	0	0		112.47328646688	0	0	0	0	0	0	0	0	0	0	0	1043153	0	0	0	0	0	0	0	0	0	0	0	0	0	0	0	0	0	0	0	0	0	0	0	0	0	0	0
111.4691665	0	0	0	0	0	0	0	0		112.47644296688	0	0	0	0	0	0	0	0	0	0	0	0	0	0	0	0	0	0	0	0	1059813.4	0	0	0	0	0	0	0	0	0	0	0	0	0	0	0	0	0	0
111.470133	0	0	0	0	0	0	0	0		112.47740946688	0	0	0	0	0	0	0	0	0	0	0	0	0	0	0	0	0	0	0	0	0	0	0	0	0	0	0	0	0	0	0	0	0	0	0	0	0	0	0
111.470992	0	0	0	0	0	0	0	0		112.47826846688	0	0	0	0	0	0	0	0	0	0	0	0	0	0	0	0	0	0	0	0	0	0	0	0	0	0	0	0	0	0	0	0	0	0	0	0	0	0	0
111.490021	0	0	0	0	0	0	0	0		112.49729746688	0	0	0	0	0	0	0	0	0	0	0	0	0	0	0	0	0	0	0	0	0	0	0	0	0	0	0	0	0	0	0	0	0	0	0	0	0	0	0
111.490391	0	0	0	0	0	0	0	0		112.49766746688	0	0	0	0	0	0	0	0	0	0	0	0	0	0	0	0	0	0	0	0	0	0	0	0	0	0	0	0	0	0	0	0	0	0	0	0	0	0	0
111.492034	0	0	0	0	0	0	0	0		112.49931046688	0	0	0	0	0	0	0	0	0	0	0	0	0	0	0	0	0	0	0	0	0	0	0	0	0	0	0	0	0	0	0	0	0	0	0	0	0	0	0
111.501343	0	0	0	0	0	0	0	0		112.50861946688	0	0	0	0	0	0	0	1028122.9	0	0	0	0	0	0	0	0	0	0	0	0	0	0	0	0	0	0	0	0	0	0	0	0	0	0	0	0	0	0	0
111.502266	0	0	0	0	0	0	0	0		112.50954246688	0	0	0	0	0	0	0	0	0	0	0	0	0	0	1123575.1	0	0	0	0	0	0	0	0	0	0	0	0	0	0	0	0	0	0	0	0	0	0	0	0
111.509823	0	0	0	0	0	0	0	0		112.51709946688	0	0	0	0	0	0	0	0	0	0	0	0	0	0	0	0	0	0	0	0	0	0	0	0	0	1028701.1	0	0	0	0	0	0	0	0	0	0	0	0	0
111.511346	0	0	0	0	0	0	0	0		112.51862246688	0	0	0	0	0	0	0	0	0	0	0	0	0	0	0	0	0	0	0	0	0	0	0	0	0	0	0	0	0	0	0	0	0	0	0	0	0	0	0
111.511525	0	0	0	0	0	0	0	0		112.51880146688	0	0	0	0	0	0	0	0	0	0	0	0	0	0	0	0	0	0	0	0	0	0	0	0	0	0	0	0	0	0	0	0	0	0	0	0	0	0	0
111.514607	0	0	0	0	0	0	0	0		112.52188346688	0	0	0	0	0	0	0	0	0	0	0	0	0	0	0	0	0	0	0	0	0	0	0	0	0	0	0	0	0	0	0	0	0	0	0	0	0	0	0
111.517836	0	0	0	0	0	0	0	0		112.52511246688	0	0	0	0	0	0	0	0	0	0	0	0	0	0	0	0	0	0	0	0	0	0	0	0	0	0	0	0	0	0	0	0	0	0	0	0	0	0	0
111.522436	0	0	0	0	0	0	0	0		112.52971246688	0	0	0	0	0	0	0	0	0	0	0	0	0	0	0	0	0	0	0	0	0	0	0	0	0	0	0	0	0	0	0	0	0	0	0	0	0	1036746.7	0
111.526085	0	0	0	0	0	0	0	0		112.53336146688	0	0	0	0	0	0	1038520.6	0	0	0	0	0	0	0	0	0	0	0	0	0	0	0	0	0	0	0	0	0	0	0	0	0	0	0	0	0	0	0	0
111.526851	0	0	0	0	0	0	0	0		112.53412746688	0	0	0	0	0	0	0	0	0	0	0	0	0	0	0	0	0	0	0	0	0	0	0	0	0	0	0	0	0	0	0	0	0	0	0	0	0	0	0
111.531608	0	0	0	0	0	0	0	0		112.53888446688	0	0	0	0	0	0	0	0	0	0	0	0	0	0	0	0	0	0	0	0	0	0	0	0	0	0	0	0	0	0	0	0	0	0	0	0	0	0	0
111.543159	0	0	0	0	0	0	0	0		112.55043546688	0	0	1099985.6	0	0	0	0	0	0	0	0	0	0	0	0	0	0	0	0	0	0	0	0	0	0	0	0	0	0	0	0	0	0	0	0	0	0	0	0
111.543275	0	0	0	0	0	0	0	0		112.55055146688	0	0	0	0	0	0	0	0	0	0	0	0	0	0	0	0	0	0	0	0	1029358.2	0	0	0	0	0	0	0	0	0	0	0	0	0	0	0	0	0	0
111.543551	0	0	0	0	0	0	0	0		112.55082746688	0	0	0	0	0	0	0	0	1060878.4	0	0	0	0	0	0	0	0	0	0	0	0	0	0	0	0	0	0	0	0	0	0	0	0	0	0	0	0	0	0
111.544019	0	0	0	0	0	0	0	0		112.55129546688	0	0	0	0	0	0	0	0	0	0	0	0	0	0	0	0	0	0	0	1097921.1	0	0	0	0	0	0	0	0	0	0	0	0	0	0	0	0	0	0	0
111.546108	0	0	0	0	0	0	0	0		112.55338446688	0	0	0	0	0	0	0	0	0	0	0	0	0	0	0	0	1064093.4	0	0	0	0	0	0	0	0	0	0	0	0	0	0	0	0	0	0	0	0	0	0
111.547986	0	0	0	0	0	0	0	0		112.55526246688	0	0	0	0	0	0	0	0	0	0	0	0	0	0	0	0	0	0	0	1253244.9	0	0	0	0	0	0	0	0	0	0	0	0	0	0	0	0	0	0	0
111.548617	0	0	0	0	0	0	0	0		112.55589346688	0	0	0	0	0	0	0	0	0	0	0	0	0	0	0	0	0	0	0	0	0	0	0	0	0	0	0	0	0	0	0	0	0	0	0	0	0	0	0
111.552099	0	0	0	0	0	0	0	0		112.55937546688	0	0	1133585.3	0	0	0	0	0	0	0	0	0	0	0	0	0	0	0	0	0	0	0	0	0	0	0	0	0	0	0	0	0	0	0	0	0	0	0	0
111.555009	0	0	0	0	0	0	0	0		112.56228546688	0	0	0	0	0	0	0	0	0	0	0	0	0	0	0	0	0	0	0	0	0	0	1059842.8	0	0	0	0	0	0	0	0	0	0	0	0	0	0	0	0
111.555156	0	0	0	0	0	0	0	0		112.56243246688	0	0	0	0	0	0	0	0	0	0	0	0	0	0	0	0	0	0	0	0	0	0	0	0	0	0	0	0	0	0	0	0	1038154.6	0	0	0	0	0	0
111.562184	0	0	0	0	0	0	0	0		112.56946046688	0	0	0	0	0	0	0	0	0	0	0	0	0	0	0	0	0	0	0	0	0	1117767.6	0	0	0	0	0	0	0	0	0	0	0	0	0	0	0	0	0
111.564214	0	0	0	0	0	0	0	0		112.57149046688	0	0	0	0	0	0	0	0	0	0	0	0	0	0	0	0	0	0	0	0	0	0	0	0	0	0	0	0	0	0	0	0	0	0	0	0	0	0	0
111.56474300000001	0	0	0	0	0	0	0	0		112.57201946688	0	0	0	0	0	0	0	0	0	0	0	0	0	0	0	0	0	0	0	0	0	0	0	0	0	0	0	0	0	0	0	0	0	0	0	0	0	0	0
111.567312	0	0	0	0	0	0	0	0		112.57458846688	0	0	1158692.6	0	0	0	0	0	0	0	0	0	0	0	0	0	0	0	0	0	0	0	0	0	0	0	0	0	0	0	0	0	0	0	0	0	0	0	0
111.572703	0	0	0	0	0	0	0	0		112.57997946688	0	0	0	0	0	0	0	0	0	0	0	0	0	0	0	0	0	0	0	0	0	0	0	0	0	0	0	0	0	0	0	0	0	0	0	0	0	0	0
111.572859	0	0	0	0	0	0	0	0		112.58013546688	0	0	0	0	0	0	0	0	0	0	0	0	0	0	0	0	0	0	0	0	0	0	0	0	0	0	0	0	0	0	0	0	0	0	0	0	0	0	0
111.573795	0	0	0	0	0	0	0	0		112.58107146688	0	0	0	0	0	0	0	1029147.5	0	0	0	0	0	0	0	0	0	0	0	0	0	0	0	0	0	0	0	0	0	0	0	0	0	0	0	0	0	0	0
111.574871	0	0	0	0	0	0	0	0		112.58214746688	0	0	0	0	0	0	0	0	0	0	0	0	0	0	0	0	0	0	0	0	0	0	0	0	0	0	0	0	0	0	0	0	0	0	0	0	1038993.3	0	0
111.5763	0	0	0	0	0	0	0	0		112.58357646688	0	0	0	0	0	0	0	0	0	0	0	0	0	0	0	0	0	0	0	0	0	0	0	0	0	0	0	0	0	0	0	0	0	0	0	0	0	0	0
111.576935	0	0	0	0	0	0	0	0		112.58421146688	0	0	0	0	0	0	0	0	0	0	0	0	0	0	0	0	0	0	0	0	0	0	0	0	0	0	0	0	0	0	0	0	0	0	0	0	0	0	0
111.578015	0	0	0	0	0	0	0	0		112.58529146688	0	0	0	0	0	0	0	0	0	0	0	0	0	0	0	0	0	0	0	0	0	0	0	0	0	0	0	0	0	0	0	0	0	0	0	0	0	0	0
111.579449	0	0	0	0	0	0	0	0		112.58672546688	0	0	0	0	0	0	0	0	0	0	0	0	0	0	0	0	0	0	0	0	0	0	0	0	0	0	0	0	0	0	0	0	0	0	0	0	0	0	0
111.579589	0	0	0	0	0	0	0	0		112.58686546688	0	0	0	0	0	0	0	0	0	0	0	0	0	0	0	0	0	0	0	0	0	0	0	0	0	0	0	0	0	0	0	0	1050157.5	0	0	0	0	0	0
111.582104	0	0	0	0	0	0	0	0		112.58938046688	0	0	0	0	0	0	0	0	0	0	0	0	0	0	0	0	0	0	0	0	0	0	0	0	0	0	0	0	0	0	0	0	0	0	0	0	0	0	0
111.583335	0	0	0	0	0	0	0	0		112.59061146688	0	0	0	0	0	0	0	0	0	0	0	0	0	0	0	0	0	1036402.4	0	0	0	0	0	0	0	0	0	0	0	0	0	0	0	0	0	0	0	0	0
111.584093	0	0	0	0	0	0	0	0		112.59136946688	0	0	0	0	0	0	0	0	0	0	0	0	0	0	0	0	0	0	0	0	0	0	0	0	0	0	0	0	0	0	0	0	1066697.3	0	0	0	0	0	0
111.585897	0	0	0	0	0	0	0	0		112.59317346688	0	0	0	0	0	0	0	0	0	0	0	0	0	0	0	0	0	0	0	0	0	0	0	0	0	0	0	0	0	0	0	0	0	0	0	0	0	0	0
111.58722	0	0	0	0	0	0	0	0		112.59449646688	0	0	0	0	0	0	0	0	0	0	0	0	0	0	0	0	0	0	0	0	0	0	0	0	0	0	0	0	0	0	0	0	0	0	0	0	0	0	0
111.58809	0	0	0	0	0	0	0	0		112.59536646688	0	0	0	0	0	0	0	0	0	0	0	0	0	0	0	0	0	0	0	0	0	0	0	0	0	0	0	0	0	0	0	0	0	0	0	0	0	0	0
111.588609	0	0	0	0	0	0	0	0		112.59588546688	0	0	0	0	0	0	0	0	0	0	0	0	0	0	0	0	0	0	0	0	0	0	0	0	0	0	0	0	0	0	0	0	0	0	0	0	0	0	0
111.589378	0	0	0	0	0	0	0	0		112.59665446688	0	0	0	0	0	0	0	0	0	0	0	0	0	0	0	0	0	0	0	0	0	0	0	0	0	0	0	0	0	0	0	0	0	0	0	0	0	0	0
111.589905	0	0	0	0	0	0	0	0		112.59718146688	0	0	1032039.6	0	0	0	0	0	0	0	0	0	0	0	0	0	0	0	0	0	0	0	0	0	0	0	0	0	0	0	0	0	0	0	0	0	0	0	0
111.59049	0	0	0	0	0	0	0	0		112.59776646688	0	0	0	0	0	0	0	0	0	0	0	0	0	0	0	0	0	0	0	0	0	0	0	0	0	0	0	0	0	0	0	0	0	0	0	0	0	0	0
111.592038	0	0	0	0	0	0	0	0		112.59931446688	0	0	1094207.5	0	0	0	0	0	0	0	0	0	0	0	0	0	0	0	0	0	0	0	0	0	0	0	0	0	0	0	0	0	0	0	0	0	0	0	0
111.592319	0	0	0	0	0	0	0	0		112.59959546688	0	0	0	0	0	0	0	0	0	0	0	0	0	0	0	0	0	0	0	0	0	0	0	0	0	0	0	0	0	0	0	0	0	0	0	0	0	0	0
111.593202	0	0	0	0	0	0	0	0		112.60047846688	0	0	0	0	0	0	0	0	0	0	0	0	0	0	0	0	0	0	0	0	0	0	0	0	0	0	0	0	0	0	0	0	0	0	0	0	0	0	0
111.593887	0	0	0	0	0	0	0	0		112.60116346688	0	0	0	0	0	0	0	0	0	0	0	0	0	0	0	0	0	0	0	0	0	0	0	0	0	0	0	0	0	0	0	0	0	0	0	0	0	1132963.4	0
111.594607	0	0	0	0	0	0	0	0		112.60188346688	0	0	0	1172249.1	0	0	0	0	0	0	0	0	0	0	0	0	0	0	0	0	0	0	0	0	0	0	0	0	0	0	0	0	0	0	0	0	0	0	0
111.594823	0	0	0	0	0	0	0	0		112.60209946688	0	0	0	0	0	0	0	0	0	0	0	0	0	0	0	0	0	0	0	0	0	0	0	0	0	0	0	0	0	0	0	0	0	0	0	0	0	0	0
111.596232	0	0	0	0	0	0	0	0		112.60350846688	0	0	0	0	0	0	0	0	0	0	0	0	0	0	0	0	0	0	0	0	0	0	0	1136218.9	0	0	0	0	0	0	0	0	0	0	0	0	0	0	0
111.596708	0	0	0	0	0	0	0	0		112.60398446688	0	0	0	0	0	0	0	0	0	0	0	0	0	0	0	0	1059943.3	0	0	0	0	0	0	0	0	0	0	0	0	0	0	0	0	0	0	0	0	0	0
111.597412	0	0	0	0	0	0	0	0		112.60468846688	0	0	0	0	0	0	0	0	0	0	0	0	0	0	0	1092030.5	0	0	0	0	0	0	0	0	0	0	0	0	0	0	0	0	0	0	0	0	0	0	0
111.597787	0	0	0	0	0	0	0	0		112.60506346688	0	0	0	0	0	0	0	0	0	0	0	0	0	0	0	0	0	0	0	0	0	0	0	0	0	0	0	0	0	0	0	0	0	0	0	0	0	0	0
111.598035	0	0	0	0	0	0	0	0		112.60531146688	0	0	0	0	0	0	0	0	0	0	0	0	0	0	0	0	0	0	0	0	0	0	0	0	0	0	0	0	0	0	0	0	0	0	0	0	1044608.3	0	0
111.598888	0	0	0	0	0	0	0	0		112.60616446688	0	0	0	0	0	0	0	0	0	0	0	0	0	0	0	0	0	0	0	0	0	0	0	0	0	0	0	0	0	0	0	0	0	0	0	0	0	0	0
111.601013	0	0	0	0	0	0	0	0		112.60828946688	0	0	0	0	0	0	0	0	0	0	0	0	0	0	0	0	0	0	0	0	0	0	0	0	0	0	0	0	0	0	0	0	0	0	0	0	0	0	0
111.601124	0	0	0	0	0	0	0	0		112.60840046688	0	0	0	0	0	0	0	1059910.3	0	0	0	0	0	0	0	0	0	0	0	0	0	0	0	0	0	0	0	0	0	0	0	0	0	0	0	0	0	0	0
111.601532	0	0	0	0	0	0	0	0		112.60880846688	0	0	0	0	0	0	0	0	0	0	0	0	0	0	0	0	0	0	0	0	0	0	0	0	0	0	0	0	0	0	0	0	0	0	0	0	0	0	0
111.601834	0	0	0	0	0	0	0	0		112.60911046688	0	0	0	0	0	0	0	0	0	0	0	0	0	0	0	0	0	1056525.6	0	0	0	0	0	0	0	0	0	0	0	0	0	0	0	0	0	0	0	0	0
111.602001	0	0	0	0	0	0	0	0		112.60927746688	0	0	0	0	0	0	0	0	0	0	0	0	0	0	0	0	0	0	0	0	0	0	0	0	0	0	0	0	0	0	0	0	0	0	0	0	0	0	0
111.603201	0	0	0	0	0	0	0	0		112.61047746688	0	0	0	0	0	0	0	0	0	0	0	0	0	0	0	0	0	0	0	0	0	0	0	0	0	0	0	0	0	0	0	0	0	0	0	0	0	0	0
111.60463	0	0	0	0	0	0	0	0		112.61190646688	0	0	0	0	0	0	0	0	0	0	0	0	0	0	0	0	0	0	0	0	0	0	0	0	0	0	0	0	0	0	0	0	0	0	0	0	0	0	0
111.60783	0	0	0	0	0	0	0	0		112.61510646688	0	0	0	0	0	0	0	0	0	0	0	0	0	0	0	0	0	0	0	1057218.1	0	0	0	0	0	0	0	0	0	0	0	0	0	0	0	0	0	0	0
111.608886	0	0	0	0	0	0	0	0		112.61616246688	0	0	0	0	0	0	0	0	0	0	0	0	0	0	0	0	0	0	0	0	0	0	0	0	0	0	0	0	0	0	0	0	0	0	0	0	0	0	1101805.4
111.608983	0	0	0	0	0	0	0	0		112.61625946688	0	0	0	0	0	0	0	0	0	0	0	0	0	0	0	0	0	0	0	1082754.1	0	0	0	0	0	0	0	0	0	0	0	0	0	0	0	0	0	0	0
111.611227	0	0	0	0	0	0	0	0		112.61850346688	0	0	0	0	0	0	0	0	0	0	0	0	0	0	0	0	0	0	0	0	0	0	0	0	0	0	0	0	0	0	0	0	0	0	0	0	0	0	0
111.612342	0	0	0	0	0	0	0	0		112.61961846688	0	0	0	0	0	0	0	0	0	0	0	0	0	0	0	0	0	0	0	0	0	0	0	0	0	0	0	0	0	0	0	0	0	0	0	0	0	0	0
111.612607	0	0	0	0	0	0	0	0		112.61988346688	0	0	0	0	0	0	0	0	0	0	0	0	0	0	0	0	0	0	0	0	0	0	0	0	0	0	0	0	0	0	0	0	0	0	0	0	0	0	0
111.613173	0	0	0	0	0	0	0	0		112.62044946688	0	0	0	0	0	0	0	0	0	0	0	0	0	0	0	0	0	0	1039935.2	0	0	0	0	0	0	0	0	0	0	0	0	0	0	0	0	0	0	0	0
111.613282	0	0	0	0	0	0	0	0		112.62055846688	0	0	0	0	0	0	0	0	0	0	0	0	0	0	0	0	0	0	0	0	0	0	0	0	0	0	0	0	0	0	0	0	0	0	0	0	0	0	0
111.617014	0	0	0	0	0	0	0	0		112.62429046688	0	0	0	0	0	0	0	0	0	0	0	0	0	0	0	0	0	1065427	0	0	0	0	0	0	0	0	0	0	0	0	0	0	0	0	0	0	0	0	0
111.6191715	0	0	0	0	0	0	0	0		112.62644796688	0	0	0	0	0	0	0	0	0	0	0	0	0	0	0	0	0	0	0	1050569.6	0	0	0	0	0	0	0	0	0	0	0	0	0	0	0	0	0	0	0
111.619553	0	0	0	0	0	0	0	0		112.62682946688	0	0	0	0	0	0	0	0	0	0	0	0	0	0	0	0	0	0	0	0	0	0	0	0	0	0	0	0	0	0	0	1071559.8	0	0	0	0	0	0	0
111.619773	0	0	0	0	0	0	0	0		112.62704946688	0	0	0	0	0	0	0	0	0	0	0	0	0	0	0	0	0	0	0	0	0	0	0	0	0	0	0	0	0	0	0	0	0	0	0	0	0	0	0
111.620879	0	0	0	0	0	0	0	0		112.62815546688	0	0	0	0	0	0	0	0	0	0	0	0	0	0	0	0	0	0	0	0	0	0	0	0	0	0	0	0	0	0	0	0	0	0	0	0	0	0	0
111.621033	0	0	0	0	0	0	0	0		112.62830946688	0	0	0	0	0	0	0	0	0	0	0	0	0	0	0	0	0	0	1070322.9	0	0	0	0	0	0	0	0	0	0	0	0	0	0	0	0	0	0	0	0
111.621465	0	0	0	0	0	0	0	0		112.62874146688	0	0	1156390.3	0	0	0	0	0	0	0	0	0	0	0	0	0	0	0	0	0	0	0	0	0	0	0	0	0	0	0	0	0	0	0	0	0	0	0	0
111.622178	0	0	0	0	0	0	0	0		112.62945446688	0	0	0	0	0	0	0	0	0	0	0	0	0	0	0	0	0	0	0	0	0	0	0	0	0	0	1093758.6	0	0	0	0	0	0	0	0	0	0	0	0
111.623679	0	0	0	0	0	0	0	0		112.63095546688	0	0	0	0	0	0	0	1101689.3	0	0	0	0	0	0	0	0	0	0	0	0	0	0	0	0	0	0	0	0	0	0	0	0	0	0	0	0	0	0	0
111.624666	0	0	0	0	0	0	0	0		112.63194246688	0	0	0	0	0	0	0	0	0	0	0	0	0	0	0	0	0	0	0	0	0	0	0	0	0	0	0	0	0	0	0	0	0	0	1055464.9	0	0	0	0
111.624759	0	0	0	0	0	0	0	0		112.63203546688	0	0	0	0	0	0	0	0	0	0	0	0	0	0	0	0	0	1113156.6	0	0	0	0	0	0	0	0	0	0	0	0	0	0	0	0	0	0	0	0	0
111.6255405	0	0	0	0	0	0	0	0		112.63281696688	0	0	0	0	0	0	0	0	0	0	0	0	0	0	0	0	0	1184488.6	0	1040181.4	0	0	0	0	0	0	0	0	0	0	0	0	0	0	0	0	0	0	0
111.625649	0	0	0	0	0	0	0	0		112.63292546688	0	0	0	0	0	0	0	0	0	0	0	0	0	0	0	0	1115914.1	0	0	0	0	0	0	0	0	0	0	0	0	0	0	0	0	0	0	0	0	0	0
111.626108	0	0	0	0	0	0	0	0		112.63338446688	0	0	1111294	0	0	0	0	0	0	0	0	0	0	0	0	0	0	0	0	0	0	0	0	0	0	0	0	0	0	0	0	0	0	0	0	0	0	0	0
111.626291	0	0	0	0	0	0	0	0		112.63356746688	0	0	0	0	0	0	0	0	0	0	0	0	0	0	0	0	0	0	0	0	0	1062644.9	0	0	0	0	0	0	0	0	0	0	0	0	0	0	0	0	0
111.626707	0	0	0	0	0	0	0	0		112.63398346688	0	0	0	0	0	0	0	0	0	0	0	0	0	0	0	0	0	0	0	0	0	0	0	0	0	0	0	0	0	0	0	0	0	0	0	0	0	0	0
111.627332	0	0	0	0	0	0	0	0		112.63460846688	0	0	0	0	0	0	0	0	0	0	0	0	0	0	0	0	0	0	0	0	0	0	0	0	0	0	0	0	0	0	0	0	0	0	0	0	0	0	0
111.62777	0	0	0	0	0	0	0	0		112.63504646688	0	0	0	0	0	0	0	0	0	0	0	0	0	0	0	0	0	0	0	1029097.3	0	0	0	0	0	0	0	0	0	0	0	0	0	0	0	0	0	0	0
111.629227	0	0	0	0	0	0	0	0		112.63650346688	0	0	0	0	0	0	0	0	0	0	0	0	0	0	0	0	0	0	1440818.5	0	0	0	0	0	0	0	0	0	0	0	0	0	0	0	0	0	0	0	0
111.630083	0	0	0	0	0	0	0	0		112.63735946688	0	0	0	0	0	0	0	0	0	0	0	0	0	0	0	0	0	0	0	0	0	0	0	0	0	0	0	0	0	0	1041228.1	0	0	0	0	0	0	0	0
111.631241	0	0	0	0	0	0	0	0		112.63851746688	0	0	0	0	0	0	0	0	0	0	0	0	0	0	0	0	0	0	0	0	0	0	0	0	0	0	0	0	0	0	0	0	0	0	0	0	0	1084901.8	0
111.632146	0	0	0	0	0	0	0	0		112.63942246688	0	0	0	1239775.4	0	0	0	0	0	0	0	0	0	0	0	1239961.1	0	0	0	0	0	0	0	0	0	0	0	0	0	0	0	0	0	0	0	0	0	0	0
111.632648	0	0	0	0	0	0	0	0		112.63992446688	0	0	0	0	0	0	0	1118488.9	0	0	0	0	0	0	0	0	0	0	0	0	0	0	0	0	0	0	0	0	0	0	0	0	0	0	0	0	0	0	0
111.632797	0	0	0	0	0	0	0	0		112.64007346688	0	0	1414093.8	0	0	0	0	0	0	0	0	0	0	0	0	0	0	0	0	0	0	0	0	0	0	0	0	0	0	0	0	0	0	0	0	0	0	0	0
111.634414	0	0	0	0	0	0	0	0		112.64169046688	0	0	0	0	0	0	0	0	0	0	0	0	0	0	0	0	0	0	0	0	0	1129548.6	0	0	0	0	0	0	0	0	0	0	0	0	0	0	0	0	0
111.634691	0	0	0	0	0	0	0	0		112.64196746688	0	0	1109253.6	0	0	0	0	0	0	0	0	0	0	0	0	0	0	0	0	0	0	0	0	0	0	0	0	0	0	0	0	0	0	0	0	0	0	0	0
111.634921	0	0	0	0	0	0	0	0		112.64219746688	0	0	0	0	0	0	0	0	0	0	0	0	0	0	0	0	0	0	0	0	0	0	0	0	0	0	1042138.1	0	0	0	0	0	0	0	0	0	0	0	0
111.635257	0	0	0	0	0	0	0	0		112.64253346688	0	0	0	1093531.3	0	0	0	0	0	0	0	0	0	0	0	0	0	0	0	0	0	0	0	0	0	0	0	0	0	0	0	0	0	0	0	0	0	0	0
111.635394	0	0	0	0	0	0	0	0		112.64267046688	0	0	0	0	0	0	0	0	0	0	0	0	0	0	0	0	0	0	0	1186036.9	0	0	0	0	0	0	0	0	0	0	0	0	0	0	0	0	0	0	0
111.63617	0	0	0	0	0	0	0	0		112.64344646688	0	0	0	0	0	0	0	0	0	0	0	0	0	0	0	0	0	0	0	0	0	0	0	0	0	0	0	0	0	0	1370059.9	0	0	0	0	0	0	0	0
111.63665	0	0	0	0	0	0	0	0		112.64392646688	0	0	0	0	0	0	0	0	0	0	0	0	0	0	0	0	0	0	0	0	0	0	0	0	0	0	0	0	0	0	0	0	0	0	0	0	0	0	0
111.636946	0	0	0	0	0	0	0	0		112.64422246688	0	0	0	0	0	0	0	0	0	0	0	0	0	0	0	0	0	0	0	1490768.9	0	0	0	0	0	0	0	0	0	0	0	0	0	0	0	0	0	0	0
111.637374	0	0	0	0	0	0	0	0		112.64465046688	0	0	0	0	0	0	0	0	0	0	0	0	0	0	0	0	0	0	0	0	0	0	0	0	0	0	0	1093343	0	0	0	0	0	0	0	0	0	0	0
111.637685	0	0	0	0	0	0	0	0		112.64496146688	0	0	0	0	0	0	0	0	0	0	0	0	0	0	0	0	0	1055148.1	0	0	0	0	0	0	0	0	0	0	0	0	0	0	0	0	0	0	0	0	0
111.637807	0	0	0	0	0	0	0	0		112.64508346688	0	0	0	0	0	0	0	0	0	0	0	0	0	0	0	0	0	0	0	1028988.8	0	0	0	0	0	0	0	0	0	0	0	0	0	0	0	0	0	0	0
111.638603	0	0	0	0	0	0	0	0		112.64587946688	0	0	0	0	0	0	0	0	0	0	0	0	0	0	0	0	0	0	0	0	0	0	1081295.1	0	0	0	0	0	0	0	0	0	0	0	0	0	0	0	0
111.639442	0	0	0	0	0	0	0	0		112.64671846688	0	0	0	0	0	0	0	0	0	0	0	0	0	0	0	0	0	0	0	0	0	0	0	0	0	0	0	0	0	0	0	0	0	0	0	0	0	0	0
111.640954	0	0	0	0	0	0	0	0		112.64823046688	0	0	0	0	0	0	0	0	0	0	0	0	0	0	0	0	0	0	0	0	0	0	0	0	0	0	0	0	0	0	0	0	0	0	0	0	0	0	0
111.641587	0	0	0	0	0	0	0	0		112.64886346688	0	0	0	1060137	0	0	0	0	0	0	0	0	0	0	0	0	0	0	0	0	0	0	0	0	0	0	0	0	0	0	0	0	0	0	0	0	0	0	0
111.64219	0	0	0	0	0	0	0	0		112.64946646688	0	0	0	0	0	0	0	0	0	0	0	0	0	0	0	0	0	0	0	1077400.6	0	0	0	0	0	0	0	0	0	0	0	0	0	0	0	0	0	0	0
111.642405	0	0	0	0	0	0	0	0		112.64968146688	0	0	0	0	0	0	0	0	0	0	0	0	0	0	0	0	0	0	0	0	0	1264980.3	0	0	0	0	0	0	0	0	0	0	0	0	0	0	0	0	0
111.643058	0	0	0	0	0	0	0	0		112.65033446688	0	0	0	0	0	0	0	0	0	0	0	0	0	0	0	0	0	0	0	0	0	0	0	0	0	0	0	0	0	0	0	0	0	0	0	0	0	0	0
111.643123	0	0	0	0	0	0	0	0		112.65039946688	0	0	0	0	0	0	0	0	0	0	0	0	0	0	0	0	1235709.4	0	0	0	0	0	0	0	0	0	0	0	0	0	0	0	0	0	0	0	0	0	0
111.643904	0	0	0	0	0	0	0	0		112.65118046688	0	0	0	0	0	0	0	0	0	0	0	0	0	0	0	0	0	0	0	0	0	0	0	0	0	0	0	0	0	0	0	0	0	0	0	0	0	0	0
111.644295	0	0	0	0	0	0	0	0		112.65157146688	0	0	0	0	0	0	0	0	0	0	0	0	0	0	0	0	0	0	0	0	0	0	0	0	0	0	0	0	0	0	0	0	0	0	0	0	0	0	0
111.644599	0	0	0	0	0	0	0	0		112.65187546688	0	0	0	0	0	0	0	0	0	0	0	0	0	0	0	0	0	0	0	0	0	0	0	0	0	0	0	0	0	0	0	1047450.7	0	0	0	0	0	0	0
111.644722	0	0	0	0	0	0	0	0		112.65199846688	0	0	0	0	0	0	0	0	0	0	0	0	0	0	0	0	0	1094795.8	0	0	0	0	0	0	0	0	0	0	0	0	0	0	0	0	0	0	0	0	0
111.644896	0	0	0	0	0	0	0	0		112.65217246688	0	0	0	0	0	0	0	0	0	0	0	0	0	0	0	0	0	0	0	0	0	0	0	0	0	0	0	0	0	0	0	0	0	0	0	0	0	0	0
111.644967	0	0	0	0	0	0	0	0		112.65224346688	0	0	0	0	0	0	0	0	0	0	0	0	0	0	0	0	0	0	0	0	0	0	0	0	0	0	0	0	0	0	1050547.5	0	0	0	0	0	0	0	0
111.647255	0	0	0	0	0	0	0	0		112.65453146688	0	0	1084757.1	0	0	0	0	0	0	0	0	0	0	0	0	0	0	0	0	0	0	0	0	0	0	0	0	0	0	0	0	0	0	0	0	0	0	0	0
111.647527	0	0	0	0	0	0	0	0		112.65480346688	0	0	0	0	0	0	0	0	0	0	0	0	0	0	0	0	0	0	0	0	0	0	0	0	0	0	0	0	0	0	0	1048322.6	0	0	0	0	0	0	0
111.648136	0	0	0	0	0	0	0	0		112.65541246688	0	0	0	1093898.6	0	0	0	0	0	0	0	0	0	0	0	0	0	0	0	0	0	0	0	0	0	0	0	0	0	0	0	0	0	0	0	0	0	0	0
111.64865	0	0	0	0	0	0	0	0		112.65592646688	0	0	0	0	0	0	0	0	0	0	0	0	0	0	0	0	0	0	0	0	0	0	0	0	0	0	0	0	0	0	0	0	0	0	0	0	0	0	0
111.6489	0	0	0	0	0	0	0	0		112.65617646688	0	0	0	1131662.6	0	0	0	0	0	0	0	0	0	0	0	0	0	0	0	0	0	0	0	0	0	0	0	0	0	0	0	0	0	0	0	0	0	0	0
111.650495	0	0	0	0	0	0	0	0		112.65777146688	0	0	0	0	0	0	0	0	0	0	0	0	0	0	0	0	0	0	0	0	0	0	0	0	0	0	1056137.5	0	0	0	0	0	0	0	0	0	0	0	0
111.650599	0	0	0	0	0	0	0	0		112.65787546688	0	0	0	0	0	0	0	0	0	0	0	0	0	0	0	0	0	0	0	0	0	0	0	0	0	0	0	0	0	0	0	0	0	0	0	0	0	0	0
111.65094	0	0	0	0	0	0	0	0		112.65821646688	0	0	0	0	0	0	0	0	0	0	0	0	0	0	0	0	0	0	0	0	0	1105059.9	0	0	0	0	0	0	0	0	0	0	0	0	0	0	0	0	0
111.651524	0	0	0	0	0	0	0	0		112.65880046688	0	0	1161972.9	0	0	0	0	0	0	0	0	0	0	0	0	0	0	0	0	0	0	0	0	0	0	0	0	0	0	0	0	0	0	0	0	0	0	0	0
111.651894	0	0	0	0	0	0	0	0		112.65917046688	0	0	0	0	0	0	0	0	0	0	0	0	0	0	0	0	0	0	0	0	0	0	0	0	0	0	0	0	0	0	0	0	0	0	0	0	0	0	0
111.652525	0	0	0	0	0	0	0	0		112.65980146688	0	0	0	0	0	0	0	0	0	0	0	0	0	0	0	0	0	0	0	0	0	0	0	0	0	0	0	0	0	0	0	0	0	0	0	0	0	0	0
111.654465	0	0	0	0	0	0	0	0		112.66174146688	0	0	0	0	0	0	0	0	0	0	0	0	0	0	0	0	0	1212939.4	0	0	0	0	0	0	0	0	0	0	0	0	0	0	0	0	0	0	0	0	0
111.654838	0	0	0	0	0	0	0	0		112.66211446688	0	0	0	0	0	0	0	0	0	0	0	0	0	0	0	0	0	0	0	0	0	0	0	0	0	0	0	0	0	0	0	0	0	0	0	0	0	1085668.6	0
111.65514	0	0	0	0	0	0	0	0		112.66241646688	0	0	0	0	0	0	0	0	0	0	0	0	0	0	0	0	0	0	0	0	0	0	0	0	0	0	0	0	0	0	0	0	0	0	0	0	0	0	0
111.655521	0	0	0	0	0	0	0	0		112.66279746688	0	0	0	0	0	0	0	0	0	0	0	0	0	0	0	0	0	1034955.3	0	0	0	0	0	0	0	0	0	0	0	0	0	0	0	0	0	0	0	0	0
111.655806	0	0	0	0	0	0	0	0		112.66308246688	0	0	0	0	0	0	0	0	0	0	0	0	0	0	0	0	0	0	0	0	0	1089791.6	0	0	0	0	0	0	0	0	0	0	0	0	0	0	0	0	0
111.655937	0	0	0	0	0	0	0	0		112.66321346688	0	0	0	0	0	0	0	0	0	0	0	0	0	0	0	0	0	0	0	0	0	0	0	0	0	0	0	0	0	0	0	0	0	0	0	0	0	0	0
111.656187	0	0	0	0	0	0	0	0		112.66346346688	0	0	0	0	0	0	1036670.9	0	0	0	0	0	0	0	0	0	0	0	0	0	0	0	0	0	0	0	0	0	0	0	0	0	0	0	0	0	0	0	0
111.657387	0	0	0	0	0	0	0	0		112.66466346688	0	0	0	0	0	0	0	0	0	0	0	0	0	0	0	0	0	0	0	0	0	0	0	0	0	0	0	0	0	0	0	0	0	0	0	0	0	0	0
111.657594	0	0	0	0	0	0	0	0		112.66487046688	0	0	0	0	0	0	0	0	0	0	0	0	0	0	0	0	0	0	0	0	0	0	0	0	0	0	0	0	0	0	0	0	0	0	0	0	0	0	0
111.658677	0	0	0	0	0	0	0	0		112.66595346688	0	0	0	0	0	0	0	0	0	0	0	0	0	0	0	0	0	0	0	0	0	0	0	0	0	0	0	0	0	0	0	0	0	0	0	0	0	0	0
111.659264	0	0	0	0	0	0	0	0		112.66654046688	0	0	0	0	0	0	0	0	0	0	0	0	0	0	0	0	0	0	0	0	0	0	0	0	0	0	0	0	0	0	0	0	0	0	0	0	0	0	0
111.660096	0	0	0	0	0	0	0	0		112.66737246688	0	0	0	1046266.1	0	0	0	0	0	0	0	0	0	0	0	0	0	0	0	0	1261169.1	0	0	0	0	0	0	0	0	0	0	0	0	0	0	0	0	0	0
111.66018	0	0	0	0	0	0	0	0		112.66745646688	0	0	0	0	0	0	0	1239351.6	0	0	0	0	0	0	0	0	0	0	0	0	0	0	0	0	0	0	0	0	0	0	0	0	0	0	0	0	0	0	0
111.660888	0	0	0	0	0	0	0	0		112.66816446688	0	0	0	0	0	0	0	0	0	0	0	0	0	0	0	0	0	0	0	0	0	0	0	0	1062432.3	0	0	0	0	0	0	0	0	0	0	0	0	0	0
111.66115	0	0	0	0	0	0	0	0		112.66842646688	0	0	0	0	0	0	0	0	0	0	0	0	0	0	0	0	0	0	0	0	0	0	0	0	0	1100982.5	0	0	0	0	0	0	0	0	0	0	0	0	0
111.661339	0	0	0	0	0	0	0	0		112.66861546688	0	0	0	0	0	0	0	0	0	0	0	0	0	0	0	0	0	0	0	0	0	0	0	0	0	0	0	0	0	0	0	0	0	0	0	0	0	0	0
111.661492	0	0	0	0	0	0	0	0		112.66876846688	0	0	1168924.5	0	0	0	0	0	0	0	0	0	0	0	0	0	0	0	0	0	0	0	0	0	0	0	0	0	0	0	0	0	0	0	0	0	0	0	0
111.662373	0	0	0	0	0	0	0	0		112.66964946688	0	0	0	1100202	0	0	0	0	0	0	0	0	0	0	0	0	0	0	0	0	0	0	0	0	0	0	0	0	0	0	0	0	0	0	0	0	0	0	0
111.662569	0	0	0	0	0	0	0	0		112.66984546688	0	0	0	0	0	0	0	0	0	0	0	1046944.1	0	0	0	0	0	0	0	0	0	0	0	0	0	0	0	0	0	0	0	0	0	0	0	0	0	0	0
111.662696	0	0	0	0	0	0	0	0		112.66997246688	0	0	0	0	0	0	0	0	0	0	0	0	0	0	0	0	0	0	0	0	0	0	0	0	0	0	0	0	0	0	0	0	0	0	0	0	0	0	0
111.664028	0	0	0	0	0	0	0	0		112.67130446688	0	0	0	0	0	0	0	0	0	0	0	0	0	0	0	0	0	0	0	0	0	0	0	0	0	0	0	0	0	0	0	0	0	0	0	0	0	0	0
111.664629	0	0	0	0	0	0	0	0		112.67190546688	0	0	0	0	0	0	0	0	0	0	0	0	0	0	0	0	0	1137515	0	0	0	0	0	0	0	0	0	0	0	0	0	0	0	0	0	0	0	0	0
111.665353	0	0	0	0	0	0	0	0		112.67262946688	0	0	0	0	0	0	0	0	0	0	0	0	0	0	0	0	0	0	0	0	0	0	0	0	0	0	0	0	0	0	0	0	0	0	0	0	0	1047984.2	0
111.665824	0	0	0	0	0	0	0	0		112.67310046688	0	0	0	0	0	0	0	0	0	0	0	0	0	0	0	0	0	0	0	0	0	0	0	0	0	0	0	0	0	0	0	0	0	0	0	0	0	0	0
111.666759	0	0	0	0	0	0	0	0		112.67403546688	0	0	0	0	0	0	0	0	0	0	0	0	0	0	0	0	0	0	0	0	0	0	0	0	0	0	0	0	0	0	0	0	0	0	0	0	0	0	0
111.667145	0	0	0	0	0	0	0	0		112.67442146688	0	0	0	0	0	0	0	0	0	0	0	0	0	0	0	0	0	0	0	0	0	0	0	0	0	0	0	0	0	0	0	0	0	0	0	0	0	0	0
111.667267	0	0	0	0	0	0	0	0		112.67454346688	0	0	0	0	0	0	0	0	0	0	0	0	0	0	0	0	0	0	0	0	0	0	0	0	0	0	0	0	0	0	0	1082537.8	0	0	0	0	0	0	0
111.668349	0	0	0	0	0	0	0	0		112.67562546688	0	0	0	0	0	0	0	0	0	0	0	0	0	0	0	0	0	0	0	0	0	0	0	0	0	0	0	0	0	0	0	0	0	0	0	0	0	0	0
111.668493	0	0	0	0	0	0	0	0		112.67576946688	0	0	0	0	0	0	0	0	0	0	0	0	0	0	0	0	0	0	0	0	0	0	0	0	0	0	0	0	0	0	0	0	0	0	0	0	0	0	0
111.6695315	0	0	0	0	0	0	0	0		112.67680796688	0	0	0	0	0	0	0	0	0	0	0	0	0	0	0	0	0	0	0	0	0	1034007.1	0	0	0	0	0	0	0	0	0	0	0	0	0	0	0	0	0
111.669863	0	0	0	0	0	0	0	0		112.67713946688	0	0	0	0	0	0	0	0	0	0	0	0	0	0	0	0	0	0	0	0	0	0	0	0	0	0	0	0	0	0	0	0	0	0	0	0	0	0	0
111.670023	0	0	0	0	0	0	0	0		112.67729946688	0	0	0	0	0	0	0	0	0	0	0	0	0	0	0	0	0	0	0	0	0	0	0	0	0	0	0	1064069.6	0	0	0	0	0	0	0	0	0	0	0
111.670278	0	0	0	0	0	0	0	0		112.67755446688	0	0	0	0	0	0	0	0	0	0	0	0	0	0	0	0	1314828.3	0	0	0	0	0	0	0	0	0	0	0	0	0	0	0	0	0	0	0	0	0	0
111.6703655	0	0	0	0	0	0	0	0		112.67764196688	0	0	0	0	0	0	0	0	0	0	0	0	0	0	0	0	0	0	0	1050389.4	0	0	0	0	0	0	0	0	0	0	0	0	0	0	0	0	0	0	0
111.670607	0	0	0	0	0	0	0	0		112.67788346688	0	0	0	0	0	0	0	0	0	0	0	0	0	0	0	0	0	0	0	0	0	0	0	0	0	0	0	0	0	0	0	0	0	0	0	0	0	0	0
111.670806	0	0	0	0	0	0	0	0		112.67808246688	0	0	0	0	0	0	0	1159175.1	0	0	0	0	0	0	0	0	0	0	0	0	0	0	0	0	0	0	0	0	0	0	0	0	0	0	0	0	0	0	0
111.671227	0	0	0	0	0	0	0	0		112.67850346688	0	0	0	0	0	0	0	0	0	0	0	0	0	0	0	0	0	0	0	0	0	0	0	0	0	0	0	0	0	0	0	0	0	0	0	0	0	0	0
111.672049	0	0	0	0	0	0	0	0		112.67932546688	0	0	0	0	0	0	0	0	0	0	0	0	0	0	0	0	0	0	0	0	0	0	0	0	0	0	0	0	0	0	0	0	0	0	0	0	0	0	0
111.672128	0	0	0	0	0	0	0	0		112.67940446688	0	0	0	0	0	0	0	1044327.1	0	0	0	0	0	0	0	0	0	0	0	0	0	0	0	0	0	0	0	0	0	0	0	0	0	0	0	0	0	0	0
111.6724935	0	0	0	0	0	0	0	0		112.67976996688	0	0	0	0	0	0	0	0	0	0	0	0	0	0	0	0	0	0	0	0	0	0	0	0	0	0	0	0	0	0	0	0	0	0	0	0	0	0	0
111.672715	0	0	0	0	0	0	0	0		112.67999146688	0	0	0	1186993.5	0	0	0	0	0	0	0	0	0	0	0	0	0	0	0	0	0	0	0	0	0	0	0	0	0	0	0	0	0	0	0	0	0	0	0
111.673285	0	0	0	0	0	0	0	0		112.68056146688	0	0	0	0	0	0	0	0	0	0	0	0	0	0	0	0	0	0	0	0	0	0	0	0	0	0	0	0	0	0	0	0	0	0	0	0	0	0	0
111.67346	0	0	0	0	0	0	0	0		112.68073646688	0	0	0	1275529.5	0	0	0	0	0	0	0	0	0	0	0	0	0	0	0	0	0	0	0	0	0	0	0	0	0	0	0	0	0	0	0	0	0	0	0
111.673883	0	0	0	0	0	0	0	0		112.68115946688	0	0	0	0	0	0	1143050.1	0	0	0	0	0	0	0	0	0	0	0	0	0	0	0	0	0	0	0	0	0	0	0	0	0	0	0	0	0	0	0	0
111.674286	0	0	0	0	0	0	0	0		112.68156246688	0	0	0	0	0	0	0	0	0	0	0	0	0	0	0	0	0	0	0	0	0	0	0	0	0	0	0	0	0	0	0	0	0	0	0	0	0	0	0
111.674382	0	0	0	0	0	0	0	0		112.68165846688	0	0	0	0	0	0	0	0	0	0	0	0	0	0	0	0	0	0	0	0	0	0	0	0	0	0	0	0	0	0	0	0	0	0	0	0	0	0	0
111.674756	0	0	0	0	0	0	0	0		112.68203246688	0	0	0	0	0	0	0	0	0	0	0	0	0	0	0	0	0	0	0	0	0	0	0	0	0	0	0	0	0	0	0	0	0	0	0	0	0	0	0
111.675849	0	0	0	0	0	0	0	0		112.68312546688	0	0	0	0	0	0	0	0	0	0	1046927.6	0	0	0	0	0	0	0	0	0	0	0	0	0	0	0	0	0	0	0	0	0	0	0	0	0	0	0	0
111.676147	0	0	0	0	0	0	0	0		112.68342346688	0	0	0	0	0	0	0	0	0	0	1042239.6	0	0	0	0	0	0	0	0	0	0	0	0	0	0	0	0	0	0	0	0	0	0	0	0	0	0	0	0
111.676436	0	0	0	0	0	0	0	0		112.68371246688	0	0	0	0	0	0	0	0	0	0	0	0	0	0	0	0	0	0	0	0	0	0	0	0	0	0	0	0	0	0	0	0	0	0	0	0	0	0	0
111.676608	0	0	0	0	0	0	0	0		112.68388446688	0	0	0	0	0	0	0	0	0	0	0	0	0	0	0	0	0	0	0	0	0	0	0	0	0	0	0	0	0	0	0	0	0	0	0	0	0	0	0
111.676729	0	0	0	0	0	0	0	0		112.68400546688	0	0	0	0	0	0	0	0	0	0	0	0	0	0	0	0	0	0	0	0	0	0	0	0	0	0	0	0	0	0	0	0	0	0	0	0	0	0	0
111.677017	0	0	0	0	0	0	0	0		112.68429346688	0	0	0	0	1053595.3	0	0	0	0	0	0	0	0	0	0	0	0	0	0	0	0	0	0	0	0	0	0	0	0	0	0	0	0	0	0	0	0	0	0
111.677863	0	0	0	0	0	0	0	0		112.68513946688	0	0	0	0	0	0	0	1035274.8	0	0	0	0	0	0	0	0	0	0	0	0	0	0	0	0	0	0	0	0	0	0	0	0	1112721.1	0	0	0	0	0	0
111.678019	0	0	0	0	0	0	0	0		112.68529546688	0	0	0	0	0	0	0	0	0	0	1304651.5	0	0	0	0	0	0	0	0	0	0	0	0	0	0	0	0	0	0	0	0	0	0	0	0	0	0	0	0
111.6785	0	0	0	0	0	0	0	0		112.68577646688	0	0	0	0	0	0	0	0	0	0	0	0	0	0	0	0	1034755.9	0	0	0	0	0	0	0	0	0	0	0	0	0	0	0	0	0	0	0	0	0	0
111.678591	0	0	0	0	0	0	0	0		112.68586746688	0	0	0	0	0	0	0	1123550.8	0	0	0	0	0	0	0	0	0	0	0	0	0	0	0	0	0	0	0	0	0	0	0	0	0	0	0	0	0	0	0
111.678981	0	0	0	0	0	0	0	0		112.68625746688	0	0	0	0	0	0	0	0	0	0	0	0	0	0	0	0	0	0	0	0	0	0	0	0	0	0	0	0	0	0	0	0	0	0	0	0	0	0	1061282.5
111.679143	0	0	0	0	0	0	0	0		112.68641946688	0	0	0	0	0	0	0	0	0	0	0	0	0	0	0	0	0	0	1049248.4	0	0	0	0	0	0	0	0	0	0	0	0	0	0	0	0	0	0	0	0
111.679598	0	0	0	0	0	0	0	0		112.68687446688	0	0	0	0	1118643.1	0	0	0	0	0	0	0	0	0	0	0	0	0	0	0	0	0	0	0	0	0	0	0	0	0	0	0	0	0	0	0	0	0	0
111.679716	0	0	0	0	0	0	0	0		112.68699246688	0	0	0	0	0	0	0	0	0	0	0	0	0	0	0	0	0	0	0	0	0	1276922.6	0	0	0	0	0	0	0	0	0	0	0	0	0	0	0	0	0
111.680148	0	0	0	0	0	0	0	0		112.68742446688	0	0	0	0	0	0	0	0	0	0	0	0	0	0	0	0	0	1153670.3	0	0	0	0	0	0	0	0	0	0	0	0	0	0	0	0	0	0	0	0	0
111.680812	0	0	0	0	0	0	0	0		112.68808846688	0	0	0	0	0	0	0	0	0	0	0	0	0	0	0	0	0	0	0	0	0	0	0	0	0	0	0	0	0	0	1085938	0	0	0	0	0	0	0	0
111.682503	0	0	0	0	0	0	0	0		112.68977946688	0	0	0	0	0	0	0	0	0	0	0	0	0	0	0	0	0	0	0	0	0	0	0	0	0	0	0	0	0	0	0	1230125.1	0	0	0	0	0	0	0
111.683316	0	0	0	0	0	0	0	0		112.69059246688	0	0	0	0	0	0	0	0	0	0	0	0	0	0	0	0	0	0	0	0	0	0	0	0	0	0	0	0	0	0	0	0	0	0	0	0	0	0	1044222.3
111.684073	0	0	0	0	0	0	0	0		112.69134946688	0	0	0	0	0	0	0	0	0	0	0	0	0	0	0	0	0	0	1092852.1	0	0	0	0	0	0	0	0	0	0	0	0	0	0	0	0	0	0	0	0
111.684502	0	0	0	0	0	0	0	0		112.69177846688	0	0	0	0	0	0	0	0	0	0	0	0	0	0	0	0	0	1052834.1	0	0	0	0	0	0	0	0	0	0	0	0	0	0	0	0	0	0	0	0	0
111.687304	0	0	0	0	0	0	0	0		112.69458046688	0	0	0	0	0	0	0	0	0	0	0	0	0	0	0	0	0	0	0	0	0	0	0	0	1037765	0	0	0	0	0	0	0	0	0	0	0	0	0	0
111.687429	0	0	0	0	0	0	0	0		112.69470546688	0	0	0	0	0	0	0	0	0	0	0	0	0	0	0	0	0	0	0	0	0	0	0	0	0	0	0	0	0	0	0	0	0	0	0	0	0	1104079.3	0
111.687659	0	0	0	0	0	0	0	0		112.69493546688	0	0	0	0	0	0	0	0	0	0	0	0	0	0	0	0	1334687.5	0	0	0	0	0	0	0	0	0	0	0	0	0	0	0	0	0	0	0	0	0	0
111.687809	0	0	0	0	0	0	0	0		112.69508546688	0	0	0	0	0	0	0	0	0	0	0	1073287	0	0	0	0	0	0	0	0	0	0	0	0	0	0	0	0	0	0	0	0	0	0	0	0	0	0	0
111.688194	0	0	0	0	0	0	0	0		112.69547046688	0	0	0	0	0	0	0	0	0	0	0	0	0	0	0	0	0	0	1052408	0	0	0	0	0	0	0	0	0	0	0	0	0	0	0	0	0	0	0	0
111.688714	0	0	0	0	0	0	0	0		112.69599046688	0	0	0	0	0	0	0	0	0	0	0	0	0	0	0	0	0	0	0	0	0	1041418.3	0	0	0	0	0	0	0	0	0	0	0	0	0	0	0	0	0
111.688997	0	0	0	0	0	0	0	0		112.69627346688	0	0	0	0	1073238.8	0	0	0	0	0	0	0	0	0	0	0	0	0	0	0	0	0	0	0	0	0	0	0	0	0	0	0	0	0	0	0	0	0	0
111.690248	0	0	0	0	0	0	0	0		112.69752446688	0	0	0	0	0	0	0	0	0	0	0	0	0	0	0	0	0	0	0	0	0	0	0	0	0	0	0	0	0	0	0	0	0	0	0	0	0	1132863.1	0
111.690309	0	0	0	0	0	0	0	0		112.69758546688	0	0	0	1202128.8	0	0	0	0	0	0	0	0	0	0	0	0	0	0	0	0	0	0	0	0	0	0	0	0	0	0	0	0	0	0	0	0	0	0	0
111.690526	0	0	0	0	0	0	0	0		112.69780246688	0	0	0	0	0	0	0	0	0	0	0	0	0	0	0	0	0	0	0	1097518.4	0	0	0	0	0	0	0	0	0	0	0	0	0	0	0	0	0	0	0
111.69281	0	0	0	0	0	0	0	0		112.70008646688	0	0	0	0	0	0	0	0	0	0	0	0	0	0	0	0	1053275.4	0	0	0	0	0	0	0	0	0	0	0	0	0	0	0	0	0	0	0	0	0	0
111.695092	0	0	0	0	0	0	0	0		112.70236846688	0	0	0	0	0	0	0	0	0	0	0	0	0	0	0	0	0	0	0	0	0	0	0	0	0	0	0	0	0	0	0	0	0	0	0	0	0	0	0
111.6952	0	0	0	0	0	0	0	0		112.70247646688	0	0	0	0	0	0	0	0	0	0	0	0	0	1068719.1	0	0	0	0	0	0	0	0	0	0	0	0	0	0	0	0	0	0	0	0	0	0	0	0	0
111.6954135	0	0	0	0	0	0	0	0		112.70268996688	0	0	0	0	0	0	0	0	0	0	0	0	0	0	0	0	0	0	1192067.6	0	0	0	0	0	0	0	0	0	0	0	0	0	0	0	0	0	0	0	0
111.695589	0	0	0	0	0	0	0	0		112.70286546688	0	0	0	0	0	0	0	0	0	0	0	0	0	0	0	0	0	0	0	0	0	0	0	0	0	0	0	0	0	0	0	0	0	0	0	0	0	0	0
111.695884	0	0	0	0	0	0	0	0		112.70316046688001	0	0	0	0	0	0	0	0	0	0	0	0	0	0	0	0	0	0	0	0	0	0	0	0	0	0	0	0	0	0	0	0	0	0	0	0	0	0	0
111.696502	0	0	0	0	0	0	0	0		112.70377846688	0	0	0	0	0	0	0	0	0	0	0	0	0	0	0	0	0	0	0	0	0	0	0	0	0	0	0	0	0	0	0	0	0	0	0	0	0	1111662.9	0
111.696741	0	0	0	0	0	0	0	0		112.70401746688	0	0	0	0	0	0	0	0	0	0	0	0	0	0	0	0	0	1080185.6	0	0	0	0	0	0	0	0	0	0	0	0	0	0	0	0	0	0	0	0	0
111.698219	0	0	0	0	0	0	0	0		112.70549546688	0	0	0	0	0	0	0	0	0	0	0	0	0	0	0	1035450.4	0	0	0	0	0	0	0	0	0	0	0	0	0	0	0	0	0	0	0	0	0	0	0
111.700773	0	0	0	0	0	0	0	0		112.70804946688	0	0	0	0	0	0	0	0	0	0	0	0	0	0	0	0	0	0	0	0	0	0	0	0	0	0	0	0	0	0	0	0	0	0	0	0	0	0	0
111.701153	0	0	0	0	0	0	0	0		112.70842946688	0	0	0	0	0	0	0	0	0	0	0	0	0	0	0	0	0	0	0	0	0	0	0	0	0	0	0	0	0	0	0	0	0	0	0	0	0	0	0
111.701599	0	0	0	0	0	0	0	0		112.70887546688	0	0	0	0	0	0	0	0	0	0	0	0	0	0	0	0	1051467	0	0	0	0	0	0	0	0	0	0	0	0	0	0	0	0	0	0	0	0	0	0
111.702284	0	0	0	0	0	0	0	0		112.70956046688	0	0	0	0	0	0	0	0	0	0	1055642.4	0	0	0	0	0	0	0	0	0	0	0	0	0	0	0	0	0	0	0	0	0	0	0	0	0	0	0	0
111.702343	0	0	0	0	0	0	0	0		112.70961946688	0	0	0	0	0	0	0	0	0	0	0	0	0	0	0	0	0	0	0	0	0	0	0	0	0	0	0	0	0	0	0	0	0	0	0	0	0	1178846.6	0
111.702876	0	0	0	0	0	0	0	0		112.71015246688	0	0	0	0	0	0	0	0	0	0	0	0	0	0	0	0	0	0	0	0	0	0	0	0	0	0	0	0	0	0	0	0	0	0	0	0	0	0	0
111.703093	0	0	0	0	0	0	0	0		112.71036946688	0	0	0	0	0	0	0	0	0	0	0	0	0	1053910.8	0	0	0	0	0	0	0	0	0	0	0	0	0	0	0	0	0	0	0	0	0	0	0	0	0
111.70589	0	0	0	0	0	0	0	0		112.71316646688	0	0	0	0	0	0	0	0	0	0	0	0	0	0	0	0	0	0	0	0	0	0	0	0	0	0	0	0	0	0	0	0	0	0	0	0	0	0	0
111.707306	0	0	0	0	0	0	0	0		112.71458246688	0	0	0	0	0	0	0	0	0	0	0	0	0	0	0	0	0	0	0	0	0	0	0	0	0	0	0	0	0	0	0	0	0	0	0	0	0	0	0
111.707889	0	0	0	0	0	0	0	0		112.71516546688	0	0	0	0	0	0	0	0	0	0	0	0	0	0	0	0	0	0	0	0	0	0	0	0	0	0	0	0	0	0	1175996.8	0	0	0	0	0	0	0	0
111.708198	0	0	0	0	0	0	0	0		112.71547446688	0	0	0	0	0	0	0	0	0	0	0	0	0	1037350.5	0	0	0	0	0	0	0	0	0	0	0	0	0	0	0	0	0	0	0	0	0	0	0	0	0
111.709132	0	0	0	0	0	0	0	0		112.71640846688	0	0	0	0	0	0	0	0	0	0	0	0	0	0	0	0	0	0	0	0	0	0	0	0	0	0	0	0	0	0	0	0	0	0	0	0	0	1328982.3	0
111.709431	0	0	0	0	0	0	0	0		112.71670746688	0	0	0	0	0	0	0	0	0	0	0	0	0	0	0	1174790	0	0	0	0	0	0	0	0	0	0	0	0	0	0	0	0	0	0	0	0	0	0	0
111.710658	0	0	0	0	0	0	0	0		112.71793446688	0	0	0	0	0	0	0	0	0	0	0	0	1033713.6	0	0	0	0	0	0	0	0	0	0	0	0	0	0	0	0	0	0	0	0	0	0	0	0	0	0
111.711518	0	0	0	0	0	0	0	0		112.71879446688	0	0	0	0	0	0	0	0	0	0	0	0	0	0	0	0	0	0	0	0	0	0	0	0	0	0	0	0	0	0	0	0	0	0	0	0	0	0	1327565.1
111.711862	0	0	0	0	0	0	0	0		112.71913846688	0	0	0	0	0	0	0	0	0	0	0	0	0	0	0	0	0	1030436.9	0	0	0	0	0	0	0	0	0	0	0	0	0	0	0	0	0	0	0	0	0
111.7120815	0	0	0	0	0	0	0	0		112.71935796688	0	0	0	0	0	0	0	0	0	0	0	0	0	0	0	0	0	0	0	1126037.4	0	0	0	0	0	0	0	0	0	0	0	1046127.9	0	0	0	0	0	0	0
111.712224	0	0	0	0	0	0	0	0		112.71950046688	0	0	0	0	0	0	0	0	0	0	0	0	0	0	0	0	0	0	0	0	0	0	0	0	0	0	0	0	0	0	0	0	0	0	0	0	0	0	0
111.712895	0	0	0	0	0	0	0	0		112.72017146688	0	0	0	0	0	0	0	0	0	0	0	0	0	0	0	0	0	0	0	0	0	1193805.3	0	0	0	0	0	0	0	0	0	0	0	0	0	0	0	0	0
111.7130745	0	0	0	0	0	0	0	0		112.72035096688	0	0	0	0	0	0	0	0	0	0	0	0	0	0	0	0	0	0	0	0	1046954.8	0	0	0	0	0	0	0	0	0	0	0	0	0	0	0	0	1048962.1	0
111.714301	0	0	0	0	0	0	0	0		112.72157746688	0	0	0	0	0	0	0	0	0	0	0	0	0	0	0	0	0	0	0	0	0	0	0	0	0	0	0	0	0	0	0	0	0	0	0	0	0	0	0
111.71489	0	0	0	0	0	0	0	0		112.72216646688	0	0	0	0	0	0	0	0	0	0	0	0	0	0	0	0	0	0	0	0	0	0	0	0	0	0	0	0	0	0	0	0	0	0	0	0	0	0	0
111.715125666667	0	0	0	0	0	0	0	0		112.722402133547	0	0	0	0	0	0	1313980.4	0	1057646.9	0	0	0	0	0	0	0	0	0	0	0	0	0	0	0	0	0	0	0	0	0	0	0	0	0	0	0	0	0	0
111.715847	0	0	0	0	0	0	0	0		112.72312346688	0	0	0	0	0	0	0	0	0	0	0	0	0	0	0	0	0	0	0	0	0	0	0	0	0	0	0	0	0	0	0	0	0	0	0	0	0	0	0
111.716219	0	0	0	0	0	0	0	0		112.72349546688	0	0	0	0	0	0	0	0	0	0	0	0	0	0	0	0	0	0	0	0	1170966.8	0	0	0	0	0	0	0	0	0	0	0	0	0	0	0	0	0	0
111.716703	0	0	0	0	0	0	0	0		112.72397946688	0	0	0	0	0	0	0	1070429	0	0	0	0	0	0	0	0	0	0	0	0	0	0	0	0	0	0	0	0	0	0	0	0	0	0	0	0	0	0	0
111.716985	0	0	0	0	0	0	0	0		112.72426146688	0	0	0	0	0	0	0	0	0	0	0	0	0	0	0	0	0	0	0	0	0	0	0	0	0	0	0	0	0	0	0	0	0	0	0	0	0	0	0
111.719431	0	0	0	0	0	0	0	0		112.72670746688	0	0	0	0	0	0	0	0	0	0	0	0	0	0	0	0	0	0	0	0	0	0	0	0	0	0	0	0	0	0	0	0	0	0	0	0	0	0	0
111.719706	0	0	0	0	0	0	0	0		112.72698246688	0	0	0	0	0	0	0	0	0	0	0	0	0	0	0	0	0	0	0	0	0	0	0	0	0	0	0	0	0	0	0	0	0	0	0	0	0	0	0
111.720057	0	0	0	0	0	0	0	0		112.72733346688	0	0	0	0	0	0	0	0	0	0	0	0	0	0	0	0	0	0	0	0	0	0	0	0	0	0	0	0	1062445.6	0	0	0	0	0	0	0	0	0	0
111.720321	0	0	0	0	0	0	0	0		112.72759746688	0	0	0	0	0	0	0	0	0	0	0	0	0	0	0	0	0	0	0	0	0	0	0	0	0	0	0	0	0	0	0	0	0	0	0	0	0	0	0
111.721117	0	0	0	0	0	0	0	0		112.72839346688	0	0	0	0	0	0	0	0	0	0	0	0	0	0	0	0	0	0	0	0	0	0	0	0	0	0	0	0	0	0	0	0	0	0	0	0	0	0	0
111.721463	0	0	0	0	0	0	0	0		112.72873946688	0	0	0	0	0	0	0	0	0	0	0	0	0	0	0	0	0	0	0	0	0	0	0	0	0	0	0	0	0	0	0	0	0	0	0	0	0	0	1153100.6
111.721666	0	0	0	0	0	0	0	0		112.72894246688	0	0	0	0	0	0	0	0	0	0	0	0	0	0	0	0	0	0	0	0	0	0	0	0	0	0	0	0	0	0	0	0	0	0	0	0	0	0	0
111.723003	0	0	0	0	0	0	0	0		112.73027946688	0	0	0	0	0	0	0	0	0	0	0	1197169.4	0	0	0	0	0	0	0	0	0	0	0	0	0	0	0	0	0	0	0	0	0	0	0	0	0	0	0
111.723065	0	0	0	0	0	0	0	0		112.73034146688	0	0	0	0	0	0	0	0	0	0	0	0	0	0	0	0	0	0	0	0	0	0	0	0	1044367.4	0	0	0	0	0	0	0	0	0	0	0	0	0	0
111.723147	0	0	0	0	0	0	0	0		112.73042346688	0	0	0	0	0	0	0	0	0	0	0	0	0	0	0	0	0	0	0	0	0	0	0	0	0	0	0	0	0	0	0	0	0	0	0	0	0	0	1093412.6
111.723493	0	0	0	0	0	0	0	0		112.73076946688	0	0	0	0	0	0	0	0	0	0	0	0	0	0	0	0	0	0	0	0	0	0	0	0	0	0	0	0	0	0	0	1047859.4	0	0	0	0	0	0	0
111.723926	0	0	0	0	0	0	0	0		112.73120246688	0	0	0	0	0	0	0	0	0	0	0	0	0	0	0	0	0	0	0	0	0	0	0	0	0	0	0	1110959.4	0	0	0	0	0	0	0	0	0	0	0
111.7250285	0	0	0	0	0	0	0	0		112.73230496688	0	0	0	0	0	0	0	0	0	0	0	0	0	0	1048733.1	0	0	0	0	0	0	0	0	0	0	0	0	0	0	0	1182472	0	0	0	0	0	0	0	0
111.725119	0	0	0	0	0	0	0	0		112.73239546688	0	0	0	0	1041153.1	0	0	0	0	0	0	0	0	0	0	0	0	0	0	0	0	0	0	0	0	0	0	0	0	0	0	0	0	0	0	0	0	0	0
111.725799	0	0	0	0	0	0	0	0		112.73307546688	0	0	0	0	0	0	0	0	0	0	0	0	0	0	0	0	0	0	0	0	0	0	0	0	1053539.3	0	1077058.4	0	0	0	0	0	0	0	0	0	0	0	0
111.726567	0	0	0	0	0	0	0	0		112.73384346688	0	0	0	0	1145849	0	0	0	0	0	0	0	0	0	0	0	0	0	0	0	0	0	0	0	0	0	0	0	0	0	0	0	0	0	0	0	0	0	0
111.727973	0	0	0	0	0	0	0	0		112.73524946688	0	0	0	0	0	0	0	0	0	0	0	0	0	0	0	0	0	0	0	0	1115570.3	0	0	0	0	0	0	0	0	0	0	0	0	0	0	0	0	0	0
111.7283415	0	0	0	0	0	0	0	0		112.73561796688	0	0	0	0	0	0	0	1054560.5	0	0	0	0	0	0	0	0	0	0	0	0	0	0	0	0	0	0	0	1119539.1	0	0	0	0	0	0	0	0	0	0	0
111.728548	0	0	0	0	0	0	0	0		112.73582446688	0	0	0	0	0	0	0	0	0	0	0	0	0	0	0	0	0	1116408.3	0	0	0	0	0	0	0	0	0	0	0	0	0	0	0	0	0	0	0	0	0
111.7286695	0	0	0	0	0	0	0	0		112.73594596688	0	0	0	0	0	1325011.3	0	0	0	0	0	0	0	0	0	0	0	0	0	0	0	0	0	0	0	0	0	0	0	0	0	0	0	0	0	0	0	0	0
111.729232	0	0	0	0	0	0	0	0		112.73650846688	0	0	0	0	1141481	0	0	0	0	0	1035797.2	0	0	0	0	0	0	0	0	0	0	0	0	0	0	0	0	0	0	0	0	0	0	0	0	0	0	0	0
111.729501	0	0	0	0	0	0	0	0		112.73677746688	0	0	0	0	0	0	0	0	0	0	0	0	0	0	0	0	0	0	0	0	0	0	0	0	0	1117279.5	0	0	0	0	0	0	0	0	0	0	0	0	0
111.729868	0	0	0	0	0	0	0	0		112.73714446688	0	0	0	0	0	0	0	0	0	0	0	1177345.1	0	0	0	0	0	0	0	0	0	0	0	0	0	0	0	0	0	0	0	0	0	0	0	0	0	0	0
111.7308295	0	0	0	0	0	0	0	0		112.73810596688	0	0	0	0	0	0	0	0	0	0	0	0	1061664.8	0	1181868.9	0	0	0	0	0	0	0	0	0	0	0	0	0	0	0	0	0	0	0	0	0	0	0	0
111.730923	0	0	0	0	0	0	0	0		112.73819946688	0	0	0	0	1192592.9	0	0	0	0	0	0	0	0	0	0	0	0	0	0	0	0	0	0	0	0	0	0	0	0	0	0	0	0	0	0	0	0	0	0
111.731236	0	0	0	0	0	0	0	0		112.73851246688	0	0	0	0	0	0	0	0	0	0	0	0	0	0	0	0	0	0	0	0	0	0	0	0	0	0	0	0	0	0	0	1197959	0	0	0	0	0	0	0
111.731815	0	0	0	0	0	0	0	0		112.73909146688	0	0	1035833.4	0	0	0	0	0	0	0	0	0	0	0	0	0	0	0	0	0	0	0	0	0	0	0	0	1114375	0	0	0	0	0	0	0	0	0	0	0
111.732952	0	0	0	0	0	0	0	0		112.74022846688	0	0	0	0	0	0	0	0	0	0	0	0	0	0	0	0	0	0	0	0	0	0	0	0	0	0	0	0	0	0	0	1034851	0	0	0	0	0	0	0
111.733718	0	0	0	0	0	0	0	0		112.74099446688	0	0	0	0	0	0	0	0	0	0	0	0	0	0	0	0	0	0	0	0	0	0	0	0	0	0	0	0	0	0	0	0	0	0	0	0	0	0	0
111.7339635	0	0	0	0	0	0	0	0		112.74123996688	0	0	0	0	0	0	0	0	0	0	0	0	0	0	0	0	0	0	0	0	0	0	0	0	0	0	0	0	0	0	0	1109295	0	0	0	0	0	0	0
111.734256	0	0	0	0	0	0	0	0		112.74153246688	0	0	0	0	0	0	0	0	0	0	0	0	0	0	0	0	0	0	0	0	0	0	0	0	0	0	0	0	0	0	0	0	0	0	0	0	0	0	0
111.734471	0	0	0	0	0	0	0	0		112.74174746688	0	0	0	0	0	0	0	0	0	0	0	0	0	0	0	0	0	0	0	0	0	0	0	0	0	0	0	0	0	0	0	0	0	0	0	0	0	0	0
111.734953	0	0	0	0	0	0	0	0		112.74222946688	0	0	0	0	0	0	0	0	0	0	0	0	0	0	0	0	0	0	0	0	0	0	0	0	0	0	1099266	0	0	0	0	0	0	0	0	0	0	0	0
111.7355465	0	0	0	0	0	0	0	0		112.74282296688	0	0	0	0	0	0	0	0	0	0	0	0	0	0	0	0	0	0	0	0	0	0	0	0	0	0	0	0	0	0	0	0	0	1051187.1	0	0	0	0	0
111.736718	0	0	0	0	0	0	0	0		112.74399446688	0	0	0	0	0	0	0	0	0	0	0	0	0	0	0	0	0	0	0	0	0	0	0	0	0	0	0	0	0	0	0	0	0	1109855.1	0	0	0	0	0
111.737017666667	0	0	0	0	0	0	0	0		112.744294133547	0	0	0	0	0	0	0	0	0	0	0	0	0	0	0	0	0	0	0	0	0	0	0	0	0	0	0	0	0	0	0	0	0	0	0	0	0	0	0
111.737243	0	0	0	0	0	0	0	0		112.74451946688	0	0	0	0	0	0	0	0	0	0	0	0	0	0	0	0	0	0	0	0	0	0	0	0	0	0	0	0	0	0	0	0	0	0	0	0	0	0	0
111.737359	0	0	0	0	0	0	0	0		112.74463546688	0	0	0	0	0	0	0	0	0	0	0	0	0	0	0	0	0	0	0	0	0	0	0	0	0	0	0	0	0	0	1110223.5	0	0	0	0	0	0	0	0
111.737514	0	0	0	0	0	0	0	0		112.74479046688	0	0	0	0	0	0	0	0	0	0	0	0	0	0	0	0	0	0	0	0	0	0	0	0	0	0	0	0	0	0	0	0	0	0	0	0	0	0	0
111.737950666667	0	0	0	0	0	0	0	0		112.745227133547	0	0	0	0	0	0	0	0	0	0	0	0	0	0	0	0	0	0	0	1170964.3	0	0	0	0	1148022.8	0	0	0	0	0	0	0	0	0	0	0	0	0	0
111.738159	0	0	0	0	0	0	0	0		112.74543546688	0	0	0	0	0	0	0	0	0	0	0	0	0	0	0	0	0	0	0	0	0	0	0	0	0	0	0	0	0	1033293.8	0	0	0	0	0	0	0	0	0
111.738519	0	0	0	0	0	0	0	0		112.74579546688	0	0	0	0	0	0	0	0	0	0	0	0	0	0	0	0	0	0	0	0	0	0	0	0	0	0	0	0	0	0	0	0	0	0	0	0	0	0	1055684
111.73874	0	0	0	0	0	0	0	0		112.74601646688	0	0	0	0	0	0	0	0	0	0	0	0	0	0	0	0	0	0	0	0	0	0	0	0	0	0	0	0	0	0	0	0	0	0	0	0	0	0	0
111.738881	0	0	0	0	0	0	0	0		112.74615746688	0	0	0	0	0	0	0	0	0	0	0	0	0	0	0	0	0	0	0	0	0	1072736.1	0	0	0	0	0	0	0	0	0	0	0	0	0	0	0	0	0
111.738982	0	0	0	0	0	0	0	0		112.74625846688	0	0	0	0	0	1039890.8	0	0	0	0	0	0	0	0	0	0	0	0	0	0	0	0	0	0	0	0	0	0	0	0	0	0	0	0	0	0	0	0	0
111.739227	0	0	0	0	0	0	0	0		112.74650346688	0	0	0	0	0	0	0	0	0	0	0	0	0	0	0	0	0	0	0	0	0	0	0	0	0	0	1181885.8	0	0	0	0	0	0	0	0	0	0	0	0
111.739379	0	0	0	0	0	0	0	0		112.74665546688	0	0	0	0	0	0	0	0	0	0	0	0	0	0	0	0	0	0	0	0	0	0	0	0	0	0	0	0	0	0	0	0	0	0	0	0	0	0	0
111.739717	0	0	0	0	0	0	0	0		112.74699346688	0	0	0	0	0	0	0	0	0	0	0	0	0	0	0	0	0	0	0	0	0	0	0	0	0	0	0	0	0	0	0	0	0	0	0	0	0	0	0
111.740416	0	0	0	0	0	0	0	0		112.74769246688	0	0	0	0	0	0	0	0	0	0	0	0	0	0	0	0	0	0	0	0	0	0	0	0	0	0	0	0	0	0	0	0	0	0	0	0	0	0	0
111.740744	0	0	0	0	0	0	0	0		112.74802046688	0	0	0	0	0	0	0	0	0	0	0	0	0	0	0	0	0	0	0	0	0	0	0	0	0	0	0	0	0	0	1351687.4	0	0	0	0	0	0	0	0
111.740902	0	0	0	0	0	0	0	0		112.74817846688	0	0	0	0	0	0	0	0	0	0	0	0	0	0	0	0	0	0	0	0	1148389.6	0	0	0	0	0	0	0	0	0	0	0	0	0	0	0	0	0	0
111.741141	0	0	0	0	0	0	0	0		112.74841746688	0	0	0	1045512.4	0	0	0	0	0	0	0	0	0	0	0	0	0	0	0	0	0	0	0	0	0	0	0	0	0	0	0	0	0	0	0	0	0	0	0
111.741508	0	0	0	0	0	0	0	0		112.74878446688	0	0	0	0	0	0	0	0	0	0	0	0	0	0	0	0	1052061.4	0	0	0	0	0	0	0	0	0	0	0	0	0	0	0	0	0	0	0	0	0	0
111.741617	0	0	0	0	0	0	0	0		112.74889346688	0	0	0	0	0	0	0	0	0	0	0	0	0	0	0	1032108.7	0	0	0	0	0	0	0	0	0	0	0	0	0	0	0	0	0	0	0	0	0	0	0
111.7417245	0	0	0	0	0	0	0	0		112.74900096688	0	0	0	0	1073472.4	0	0	0	0	0	0	0	0	0	0	0	0	0	0	0	0	0	0	0	0	0	0	0	0	0	0	0	0	0	0	0	0	1284740.9	0
111.741934666667	0	0	0	0	0	0	0	0		112.74921113354701	0	0	0	0	0	0	0	1403483.9	0	0	0	0	0	0	0	0	0	0	0	0	0	0	0	0	0	0	0	0	0	0	0	0	0	0	0	0	0	0	0
111.742281	0	0	0	0	0	0	0	0		112.74955746688	0	0	0	0	0	0	0	0	0	0	1029292.6	0	0	0	0	0	0	0	0	0	0	0	0	0	0	0	0	0	0	0	0	0	0	0	0	0	0	0	0
111.742456	0	0	0	0	0	0	0	0		112.74973246688	0	0	0	0	0	0	0	0	0	0	0	0	0	0	0	0	0	0	0	0	0	0	0	1106680.4	0	0	0	0	0	0	0	0	0	0	0	0	0	0	0
111.742591	0	0	0	0	0	0	0	0		112.74986746688	0	0	0	0	0	0	0	0	0	0	0	0	0	0	0	0	0	0	0	0	0	0	0	0	0	0	0	0	0	0	0	0	0	0	0	0	0	0	0
111.742879	0	0	0	0	0	0	0	0		112.75015546688	0	0	0	0	0	0	0	0	0	0	0	0	0	0	0	0	0	0	0	0	0	0	0	0	0	0	0	0	0	0	0	0	0	0	0	0	0	0	0
111.743686	0	0	0	0	0	0	0	0		112.75096246688	0	0	0	0	0	0	0	0	0	0	0	0	0	1073764.9	0	0	0	0	0	0	0	0	0	0	0	0	0	0	0	0	0	0	0	0	0	0	0	0	0
111.743786	0	0	0	0	0	0	0	0		112.75106246688	0	0	0	0	0	0	0	0	0	0	0	0	0	0	0	0	0	0	0	0	0	0	0	0	0	0	0	0	0	0	0	0	0	0	0	0	0	0	1038423.8
111.743951	0	0	0	0	0	0	0	0		112.75122746688	0	0	0	0	0	0	0	0	0	0	0	0	0	0	0	0	0	0	0	0	0	0	0	0	0	0	0	0	0	0	0	0	0	0	0	0	0	0	0
111.744028666667	0	0	0	0	0	0	0	0		112.751305133547	0	0	0	0	0	0	0	0	0	0	0	0	0	0	0	1094308.6	0	0	0	1167988	0	0	0	0	0	0	0	0	0	0	0	0	0	0	0	0	0	0	0
111.7443935	0	0	0	0	0	0	0	0		112.75166996688	0	0	0	0	0	0	0	0	0	0	0	0	0	0	0	0	0	0	0	0	0	0	0	0	0	1093150.8	0	0	0	0	0	1136474.5	0	0	0	0	0	0	0
111.744533	0	0	0	0	0	0	0	0		112.75180946688	0	0	0	0	0	0	0	0	0	0	0	0	0	0	0	0	0	0	0	0	0	0	0	0	0	0	0	0	0	0	0	0	0	0	0	0	0	0	0
111.744607	0	0	0	0	0	0	0	0		112.75188346688	0	0	0	0	0	0	0	1147107.8	0	0	0	0	0	0	0	0	0	0	0	0	0	0	0	0	0	0	0	0	0	0	0	0	0	0	0	0	0	0	0
111.744721	0	0	0	0	0	0	0	0		112.75199746688	0	0	0	0	0	0	0	0	0	0	0	0	0	0	0	1113008.5	0	0	0	0	0	0	0	0	0	0	0	0	0	0	0	0	0	0	0	0	0	0	0
111.7452465	0	0	0	0	0	0	0	0		112.75252296688	0	0	0	0	0	0	0	0	0	0	0	0	0	0	0	0	0	0	0	0	0	0	0	0	0	0	0	0	0	0	0	0	0	1030606.8	0	0	0	0	0
111.746002	0	0	0	0	0	0	0	0		112.75327846688	0	0	0	0	0	0	0	0	0	0	0	0	0	0	0	0	0	0	0	0	0	0	0	0	0	0	0	0	0	0	0	0	0	0	0	0	0	0	0
111.746201	0	0	0	0	0	0	0	0		112.75347746688	0	0	0	0	0	0	0	0	0	0	0	0	0	0	0	0	0	0	0	0	0	0	0	0	0	0	0	0	0	0	0	0	0	0	0	0	0	0	0
111.74632	0	0	0	0	0	0	0	0		112.75359646688	0	0	0	0	0	0	0	0	0	0	0	0	0	0	0	0	0	0	0	0	0	0	0	0	0	0	0	0	0	0	1068691.1	0	0	0	0	0	0	0	0
111.747136	0	0	0	0	0	0	0	0		112.75441246688	0	0	0	0	0	0	0	0	0	0	0	0	0	0	0	0	0	0	0	0	0	0	0	0	0	0	0	0	0	0	0	0	0	0	0	0	0	0	0
111.747365	0	0	0	0	0	0	0	0		112.75464146688	0	0	0	0	0	0	0	0	0	0	0	0	0	0	0	0	0	0	0	0	0	0	0	0	0	0	0	0	0	1087137.4	0	0	0	0	0	0	0	0	0
111.747862	0	0	0	0	0	0	0	0		112.75513846688	0	0	0	0	0	0	0	0	0	0	0	0	0	0	0	0	0	0	0	0	0	0	0	0	1227186.3	0	0	0	0	0	0	0	0	0	0	0	0	0	0
111.747934	0	0	0	0	0	0	0	0		112.75521046688	0	0	0	0	0	0	0	0	0	0	0	0	0	0	0	0	0	0	0	0	0	0	0	0	0	0	0	0	0	0	0	0	0	0	0	0	0	1105740.5	0
111.748165	0	0	0	0	0	0	0	0		112.75544146688	0	0	0	0	0	0	0	0	0	0	0	0	0	0	0	0	0	0	0	0	0	0	0	0	0	0	0	0	0	1040649.3	0	0	0	0	0	0	0	0	0
111.748225	0	0	0	0	0	0	0	0		112.75550146688	0	0	0	0	0	0	0	0	0	0	0	0	0	0	0	0	0	0	0	0	0	0	0	0	0	0	0	0	0	0	1090939.1	0	0	0	0	0	0	0	0
111.748483	0	0	0	0	0	0	0	0		112.75575946688	0	0	0	0	0	0	0	0	0	0	0	0	0	0	0	0	0	0	0	0	0	0	0	0	0	0	0	0	0	0	0	0	0	0	0	0	0	0	0
111.748547	0	0	0	0	0	0	0	0		112.75582346688	0	0	0	0	0	0	0	0	0	0	0	0	0	0	0	0	0	0	0	0	0	1167903.8	0	0	0	0	0	0	0	0	0	0	0	0	0	0	0	0	0
111.748747	0	0	0	0	0	0	0	0		112.75602346688	0	0	0	0	0	0	0	0	0	0	0	0	0	0	0	0	0	0	0	0	0	0	0	0	0	0	0	0	0	0	0	0	0	0	0	0	0	0	0
111.748882	0	0	0	0	0	0	0	0		112.75615846688	0	0	0	0	0	0	0	0	0	0	0	0	0	0	0	0	0	0	0	0	0	0	0	0	0	0	0	0	0	0	0	0	0	0	0	0	0	0	0
111.749146	0	0	0	0	0	0	0	0		112.75642246688	0	0	0	0	0	0	0	0	0	0	0	0	0	0	0	0	0	0	0	0	0	0	0	0	0	0	0	0	0	0	0	0	0	0	0	0	0	0	0
111.749733	0	0	0	0	0	0	0	0		112.75700946688	0	0	0	0	0	0	0	0	0	0	0	0	0	0	1066280	0	0	0	0	0	0	0	0	0	0	0	0	0	0	0	0	0	0	0	0	0	0	0	0
111.7498315	0	0	0	0	0	0	0	0		112.75710796688	0	0	0	0	0	0	1062215	0	0	0	0	0	0	0	0	0	0	0	0	0	0	0	0	0	0	0	0	0	0	1036617.3	0	0	0	0	0	0	0	0	0
111.750007	0	0	0	0	0	0	0	0		112.75728346688	0	0	0	0	0	0	0	0	0	0	0	0	0	0	0	0	0	0	0	0	0	0	0	0	0	0	0	0	0	0	0	0	0	0	0	0	0	0	0
111.750134	0	0	0	0	0	0	0	0		112.75741046688	0	0	0	0	0	0	0	0	0	0	0	0	0	0	1113892	0	0	0	0	0	0	0	0	0	0	0	0	0	0	0	0	0	0	0	0	0	0	0	0
111.7502375	0	0	0	0	0	0	0	0		112.75751396688	0	0	0	0	0	0	0	0	0	0	0	0	0	0	0	0	0	0	0	0	0	0	0	0	0	0	0	0	0	0	0	0	0	0	0	0	0	0	0
111.750455	0	0	0	0	0	0	0	0		112.75773146688	0	0	0	0	0	0	0	0	0	0	0	0	0	0	0	0	0	0	0	0	0	0	0	0	0	0	0	0	0	0	0	0	0	0	0	0	0	0	0
111.750769	0	0	0	0	0	0	0	0		112.75804546688	0	0	0	0	0	0	0	0	0	0	0	0	0	0	0	0	0	0	0	0	0	0	0	0	0	0	0	0	0	0	0	0	0	0	0	1101481.8	0	0	0
111.750934	0	0	0	0	0	0	0	0		112.75821046688	0	0	0	0	0	0	0	0	0	0	0	0	0	0	0	0	0	0	0	0	0	0	0	0	0	0	0	0	0	0	0	0	0	0	0	0	0	0	0
111.751246	0	0	0	0	0	0	0	0		112.75852246688	0	0	1037136.6	0	0	0	0	0	0	0	0	0	0	0	0	0	0	0	0	0	0	0	0	0	0	0	0	0	0	0	0	0	0	0	0	0	0	0	0
111.752001	0	0	0	0	0	0	0	0		112.75927746688	0	0	0	0	0	0	0	0	0	0	0	0	0	0	0	0	0	0	0	0	0	0	0	0	0	0	0	0	0	0	0	0	0	0	0	0	0	0	0
111.753143	0	0	0	0	0	0	0	0		112.76041946688	0	0	0	0	0	0	0	1072543.4	0	0	0	0	0	0	0	0	0	0	0	0	0	0	0	0	0	0	0	0	0	0	0	0	0	0	0	0	0	0	0
111.753401	0	0	0	0	0	0	0	0		112.76067746688	0	0	0	0	0	0	0	0	0	0	0	0	0	0	0	0	0	0	0	0	0	0	0	0	0	0	0	1165058.1	0	0	0	0	0	0	0	0	0	0	0
111.753735	0	0	0	0	0	0	0	0		112.76101146688	0	0	0	0	0	0	0	0	0	0	0	0	0	0	0	0	0	0	0	0	0	0	0	0	0	0	0	0	0	0	0	0	0	0	0	0	0	0	0
111.753947	0	0	0	0	0	0	0	0		112.76122346688	0	0	0	0	0	0	0	0	0	0	0	0	0	0	0	0	0	0	0	0	0	0	0	0	0	0	1058469.1	0	0	0	0	0	0	0	0	0	0	0	0
111.755116	0	0	0	0	0	0	0	0		112.76239246688	0	0	0	0	0	0	0	0	0	0	0	0	0	0	0	0	0	0	0	0	0	0	0	0	0	0	0	0	0	0	0	0	0	0	0	0	0	0	0
111.755271	0	0	0	0	0	0	0	0		112.76254746688	0	0	0	0	0	0	0	0	0	0	0	0	0	0	0	0	0	0	0	0	0	0	0	0	0	0	0	0	0	0	0	0	0	0	0	0	0	0	0
111.7555735	0	0	0	0	0	0	0	0		112.76284996688	0	0	0	0	0	0	0	0	0	0	0	0	0	0	0	0	0	0	0	0	0	0	0	0	0	0	0	0	0	0	0	0	0	0	0	0	0	0	0
111.7558525	0	0	0	0	0	0	0	0		112.76312896688	0	0	0	0	0	0	0	0	0	0	0	0	0	0	0	0	0	0	0	1093667.5	0	0	0	0	1081337.9	0	0	0	0	0	0	0	0	0	0	0	0	0	0
111.755988	0	0	0	0	0	0	0	0		112.76326446688	0	0	0	0	0	0	0	0	0	0	0	0	0	0	0	0	0	0	0	0	0	0	0	0	0	1035946.3	0	0	0	0	0	0	0	0	0	0	0	0	0
111.756585	0	0	0	0	0	0	0	0		112.76386146688	0	0	0	0	0	0	0	0	0	0	0	0	0	0	0	0	0	0	0	0	0	0	0	0	0	0	0	1123150	0	0	0	0	0	0	0	0	0	0	0
111.756648	0	0	0	0	0	0	0	0		112.76392446688	0	0	0	0	0	0	0	0	0	0	0	0	0	0	0	0	0	0	0	0	0	0	0	0	0	0	0	0	0	0	0	0	0	0	0	0	0	0	0
111.756872	0	0	0	0	0	0	0	0		112.76414846688	0	0	0	0	0	0	0	0	0	0	0	0	0	0	0	0	0	0	0	0	0	0	0	0	0	0	0	0	0	0	0	0	0	0	0	0	0	0	0
111.7569555	0	0	0	0	0	0	0	0		112.76423196688	0	0	0	0	0	0	0	0	0	0	0	0	0	0	0	0	0	0	0	1172795.4	0	0	0	0	0	0	0	0	0	0	0	0	0	0	0	0	0	0	0
111.7572	0	0	0	0	0	0	0	0		112.76447646688	0	0	0	0	0	0	0	0	0	0	0	0	0	0	0	0	0	0	0	0	0	0	0	0	0	0	0	0	0	0	0	1283446	0	0	0	0	0	0	0
111.757521333333	0	0	0	0	0	0	0	0		112.764797800213	0	0	0	0	0	0	0	0	0	0	0	0	0	0	0	0	0	0	0	0	0	0	0	0	0	0	0	0	0	0	0	0	0	0	0	0	0	0	0
111.758056	0	0	0	0	0	0	0	0		112.76533246688	0	0	0	0	0	0	0	0	0	0	0	0	0	0	0	0	0	0	0	0	0	0	0	0	0	0	0	1269865.9	0	0	0	0	0	0	0	0	0	0	0
111.758218	0	0	0	0	0	0	0	0		112.76549446688	0	0	0	0	0	0	0	1092383.1	0	0	0	0	0	0	0	0	0	0	0	0	0	0	0	0	0	0	0	0	0	0	0	0	0	0	0	0	0	0	0
111.758465	0	0	0	0	0	0	0	0		112.76574146688	0	0	0	0	0	0	0	0	1030524.9	0	0	0	0	0	0	0	0	0	0	0	0	0	0	0	0	0	0	0	0	0	0	0	0	0	0	0	0	0	0
111.758592	0	0	0	0	0	0	0	0		112.76586846688	0	0	0	0	0	0	0	0	0	0	0	0	0	0	0	0	0	0	0	0	0	0	0	0	0	0	1041713	0	0	0	0	0	0	0	0	0	0	0	0
111.758765	0	0	0	0	0	0	0	0		112.76604146688	0	0	1160084.3	0	0	0	0	0	0	0	0	0	0	0	0	0	0	0	0	0	0	0	0	0	0	0	0	0	0	0	0	0	0	0	0	0	0	0	0
111.758929	0	0	0	0	0	0	0	0		112.76620546688	0	0	0	0	0	0	0	0	0	0	0	0	0	0	0	0	0	0	0	0	0	0	0	0	0	0	0	0	0	0	0	0	0	0	0	0	0	0	0
111.7592555	0	0	0	0	0	0	0	0		112.76653196688	0	0	0	0	0	0	0	0	0	0	0	0	0	0	0	0	0	0	0	0	0	0	0	0	0	0	0	0	0	0	0	0	0	0	0	0	0	0	0
111.759434	0	0	0	0	0	0	0	0		112.76671046688	0	0	0	0	0	0	0	0	0	0	0	0	0	0	0	0	0	0	0	0	0	0	0	0	0	0	0	0	0	0	0	0	0	0	0	0	0	0	0
111.760468	0	0	0	0	0	0	0	0		112.76774446688	0	0	0	0	0	0	0	0	0	0	0	0	0	0	0	0	0	0	0	0	0	0	0	0	0	0	0	0	1075315.8	0	0	0	0	0	0	0	0	0	0
111.7606185	0	0	0	0	0	0	0	0		112.76789496688	0	0	0	0	0	0	0	0	0	0	0	0	0	0	0	0	0	0	0	0	0	0	0	0	0	0	0	1463561.8	0	0	0	0	0	0	0	0	0	0	0
111.760705	0	0	0	0	0	0	0	0		112.76798146688	0	0	0	0	0	0	0	0	0	0	0	0	0	1051892.1	0	0	0	0	0	0	0	0	0	0	0	0	0	0	0	0	0	0	0	0	0	0	0	0	0
111.760846	0	0	0	0	0	0	0	0		112.76812246688	0	0	0	0	0	0	0	0	0	0	0	0	0	0	0	0	0	0	0	0	0	0	0	0	0	0	0	0	0	0	0	0	0	0	0	0	0	0	0
111.760985	0	0	0	0	0	0	0	0		112.76826146688	0	0	0	0	0	0	0	0	0	0	0	0	0	0	0	0	0	0	0	0	0	0	0	0	0	0	0	0	0	0	0	0	0	0	0	0	0	0	0
111.761108	0	0	0	0	0	0	0	0		112.76838446688	0	0	0	0	0	0	0	0	0	0	0	0	0	0	0	0	0	0	0	0	0	0	0	0	0	0	0	0	0	1091980.8	0	0	0	0	0	0	0	0	0
111.761259	0	0	0	0	0	0	0	0		112.76853546688	0	0	0	0	0	0	0	0	0	0	0	0	0	0	0	1199379.9	0	0	0	0	0	0	0	0	0	0	0	0	0	0	0	0	0	0	0	0	0	0	0
111.761416	0	0	0	0	0	0	0	0		112.76869246688	0	0	0	0	1063231.5	0	0	0	0	0	0	0	0	0	0	0	0	0	0	0	0	0	0	0	0	0	0	0	0	0	0	0	0	0	1059202.8	0	0	0	0
111.761525	0	0	0	0	0	0	0	0		112.76880146688	0	0	0	0	0	0	0	0	0	0	0	0	0	0	0	0	0	0	0	0	0	0	0	0	0	0	0	0	0	0	0	0	0	0	0	0	0	0	0
111.7616655	0	0	0	0	0	0	0	0		112.76894196688	0	0	0	0	0	0	0	0	0	0	0	0	0	0	0	0	0	0	0	0	0	0	0	0	0	0	0	0	0	0	0	0	0	0	0	0	0	0	0
111.762017	0	0	0	0	0	0	0	0		112.76929346688	0	0	0	0	0	0	0	0	0	0	0	0	0	0	0	0	0	0	0	0	1047504.8	0	0	0	0	0	0	0	0	0	0	0	0	0	0	0	0	0	0
111.762107	0	0	0	0	0	0	0	0		112.76938346688	0	0	0	0	0	0	0	0	0	0	0	0	0	0	0	0	0	0	0	1067011.1	0	0	0	0	0	0	0	0	0	0	0	0	0	0	0	0	0	0	0
111.76276	0	0	0	0	0	0	0	0		112.77003646688	0	0	0	0	0	0	0	0	0	0	1042963.7	0	0	0	0	0	0	0	0	0	0	0	0	0	0	0	0	0	0	0	0	0	0	0	0	0	0	0	0
111.762829	0	0	0	0	0	0	0	0		112.77010546688	0	0	0	0	0	0	0	0	0	0	0	0	0	0	0	0	0	0	0	0	0	0	0	0	0	0	0	0	0	0	0	0	0	0	0	0	0	0	0
111.762936	0	0	0	0	0	0	0	0		112.77021246688	0	0	0	0	0	0	0	0	0	0	0	1071087.6	0	0	0	0	0	0	0	0	0	0	0	0	0	0	0	0	0	0	0	0	0	0	0	0	0	0	0
111.763202	0	0	0	0	0	0	0	0		112.77047846688	0	0	0	0	0	0	0	0	0	0	0	0	0	0	0	0	0	0	0	0	0	0	0	0	0	0	0	0	0	0	0	0	0	0	0	0	0	0	0
111.763672	0	0	0	0	0	0	0	0		112.77094846688	0	0	0	0	0	0	0	0	0	0	0	0	0	0	0	0	0	0	0	0	0	0	0	0	1034737.5	0	0	0	0	0	0	0	0	0	0	0	0	0	0
111.7639105	0	0	0	0	0	0	0	0		112.77118696688	0	0	0	0	0	0	0	1144346.9	0	0	0	0	0	0	0	0	0	0	0	0	0	0	0	0	0	0	0	0	0	0	0	0	0	0	0	0	0	0	0
111.764461	0	0	0	0	0	0	0	0		112.77173746688	0	0	0	0	0	0	0	0	0	0	0	0	0	0	0	0	0	0	0	0	0	0	0	0	0	1213510	0	0	0	0	0	0	0	0	0	0	0	0	0
111.7646635	0	0	0	0	0	0	0	0		112.77193996688	0	0	0	0	0	0	0	0	0	0	0	0	0	0	0	0	0	0	0	0	0	0	0	0	0	0	0	0	0	0	0	0	0	0	0	0	0	0	0
111.764938	0	0	0	0	0	0	0	0		112.77221446688	0	0	0	0	0	0	0	0	0	0	0	0	0	0	0	0	0	0	0	1059267	0	0	0	0	0	0	0	0	0	0	0	0	0	0	0	0	0	0	0
111.76507	0	0	0	0	0	0	0	0		112.77234646688	0	0	0	0	0	0	0	0	0	0	0	0	0	1099360	0	0	0	0	0	0	0	0	0	0	0	0	0	0	0	0	0	0	0	0	0	0	0	0	0
111.765737	0	0	0	0	0	0	0	0		112.77301346688	0	0	0	0	0	0	0	0	0	0	0	0	0	0	0	0	0	0	0	0	0	0	0	0	0	0	0	0	0	0	0	0	0	0	0	0	0	0	0
111.765853	0	0	0	0	0	0	0	0		112.77312946688	0	0	0	0	0	0	0	0	0	0	0	0	0	0	0	0	0	0	0	0	0	0	0	0	0	0	0	0	0	0	0	0	1057145.4	0	0	0	0	0	0
111.766205	0	0	0	0	0	0	0	0		112.77348146688	0	0	0	0	0	0	0	0	0	0	0	0	0	0	0	0	0	0	0	0	0	0	0	0	0	0	0	0	0	0	0	0	0	0	0	0	0	0	0
111.766609	0	0	0	0	0	0	0	0		112.77388546688	0	0	0	0	0	0	0	0	0	1289114	0	0	0	0	0	0	0	0	0	0	0	0	0	0	0	0	0	0	0	0	0	0	0	0	0	0	0	0	0
111.7668085	0	0	0	0	0	0	0	0		112.77408496688	0	0	0	0	0	0	0	0	0	0	0	0	0	0	0	0	0	0	1052360.6	1134207	0	0	0	0	0	0	0	0	0	0	0	0	0	0	0	0	0	0	0
111.766999	0	0	0	0	0	0	0	0		112.77427546688	0	0	0	0	0	0	0	0	0	0	0	0	0	0	0	0	0	0	0	0	0	0	0	1060395.3	0	0	0	0	0	0	0	0	0	0	0	0	0	0	0
111.7671005	0	0	0	0	0	0	0	0		112.77437696688	0	0	1061223.9	0	0	0	0	0	0	0	0	0	0	0	0	0	0	0	0	0	0	0	0	0	0	0	0	0	0	1030612.5	0	0	0	0	0	0	0	0	0
111.767559	0	0	0	0	0	0	0	0		112.77483546688	0	0	0	0	0	0	0	0	0	0	0	0	0	0	0	0	0	0	0	0	0	0	0	0	0	0	0	0	0	0	0	0	0	0	0	0	0	0	0
111.767729	0	0	0	0	0	0	0	0		112.77500546688	0	0	0	0	0	0	0	0	0	0	0	0	0	0	0	0	0	0	0	0	0	0	0	0	0	0	0	0	0	0	0	0	0	0	0	0	0	0	0
111.768223	0	0	0	0	0	0	0	0		112.77549946688	0	0	0	0	0	0	0	0	0	0	0	0	0	0	0	0	0	0	0	0	0	0	0	0	0	0	0	0	0	0	0	0	0	0	0	0	0	0	0
111.769053	0	0	0	0	0	0	0	0		112.77632946688	0	0	0	0	0	0	0	0	0	0	0	0	0	0	0	0	0	0	0	0	0	0	0	0	0	0	0	0	0	0	0	0	0	0	0	0	0	0	0
111.769151	0	0	0	0	0	0	0	0		112.77642746688	0	0	0	0	0	0	0	0	0	0	0	0	0	0	0	0	0	0	0	0	0	0	0	0	0	0	0	0	0	1072204.4	0	0	0	0	0	0	0	0	0
111.7693465	0	0	0	0	0	0	0	0		112.77662296688	0	0	0	0	0	0	0	0	0	0	0	0	0	0	0	0	0	0	0	0	0	0	0	0	0	0	0	0	1103699.4	0	0	0	0	0	0	0	0	0	0
111.769864	0	0	0	0	0	0	0	0		112.77714046688	0	0	0	0	0	0	0	0	0	0	0	0	0	0	0	0	0	0	0	0	0	0	0	0	0	0	0	0	0	0	0	0	0	0	0	0	0	0	0
111.770094	0	0	0	0	0	0	0	0		112.77737046688	0	0	0	0	0	0	1047562.1	0	0	0	0	0	0	0	0	0	0	0	0	0	0	0	0	0	0	0	0	0	0	0	0	0	0	0	0	0	0	0	0
111.770287	0	0	0	0	0	0	0	0		112.77756346688	0	0	0	0	0	0	0	0	0	0	0	0	0	0	0	0	0	0	0	0	0	0	0	0	0	0	0	0	0	0	0	0	0	1046433.7	0	0	0	0	0
111.770577	0	0	0	0	0	0	0	0		112.77785346688	0	0	0	0	0	0	0	0	0	0	0	0	0	0	0	0	0	0	0	0	0	0	0	0	0	0	0	0	0	0	0	0	0	0	0	0	0	0	0
111.770965	0	0	0	0	0	0	0	0		112.77824146688	0	0	0	0	0	0	0	0	0	0	0	0	0	0	0	0	0	0	0	0	0	0	0	0	0	1086369.6	0	0	0	0	0	0	0	0	0	0	0	0	0
111.77117200000001	0	0	0	0	0	0	0	0		112.77844846688	0	0	0	0	0	0	0	0	0	0	0	0	0	0	0	0	0	0	0	0	0	0	0	0	0	0	0	0	0	0	0	0	0	0	0	0	0	0	0
111.771323	0	0	0	0	0	0	0	0		112.77859946688	0	0	0	0	0	0	0	0	0	0	0	0	0	0	0	0	0	0	0	0	0	0	0	0	0	0	0	0	0	0	0	0	0	0	0	0	0	0	0
111.771385	0	0	0	0	0	0	0	0		112.77866146688	0	0	0	0	0	0	0	0	0	0	0	0	0	0	0	0	0	0	0	0	0	0	0	0	0	0	0	0	0	0	0	0	0	0	0	0	0	0	0
111.771922	0	0	0	0	0	0	0	0		112.77919846688	0	0	0	0	0	0	0	0	0	0	1105467.3	0	0	0	0	0	0	0	0	0	0	0	0	0	0	0	0	0	0	0	0	0	0	0	0	0	0	0	0
111.7720335	0	0	0	0	0	0	0	0		112.77930996688	0	0	0	0	0	0	0	0	0	0	0	0	0	0	0	0	0	0	0	0	0	0	0	0	0	0	0	0	0	0	0	0	1082513	0	0	0	0	0	0
111.772299	0	0	0	0	0	0	0	0		112.77957546688	0	0	0	0	0	0	0	0	0	0	0	0	0	0	0	1101235.5	0	0	0	0	0	0	0	0	0	0	0	0	0	0	0	0	0	0	0	0	0	0	0
111.772476333333	0	0	0	0	0	0	0	0		112.779752800213	0	0	1290199.6	0	0	0	0	0	0	0	0	0	0	0	0	0	0	0	0	0	0	0	0	0	0	0	0	1085505.3	0	0	0	0	0	0	1095778.4	0	0	0	0
111.772545	0	0	0	0	0	0	0	0		112.77982146688	0	0	0	0	0	0	1029706	0	0	0	0	0	0	0	0	0	0	0	0	0	0	0	0	0	0	0	0	0	0	0	0	0	0	0	0	0	0	0	0
111.7726545	0	0	0	0	0	0	0	0		112.77993096688	0	0	0	0	0	0	0	0	1089748.4	1037593.7	0	0	0	0	0	0	0	0	0	0	0	0	0	0	0	0	0	0	0	0	0	0	0	0	0	0	0	0	0
111.772873	0	0	0	0	0	0	0	0		112.78014946688	0	0	0	0	0	0	0	0	0	0	0	0	0	0	0	0	0	0	0	0	0	0	0	0	0	0	0	0	0	0	0	0	0	0	0	0	0	0	0
111.773668	0	0	0	0	0	0	0	0		112.78094446688	0	0	0	0	0	0	0	0	0	0	0	0	0	0	0	0	0	0	0	0	0	0	0	0	0	0	0	0	0	0	0	0	0	0	0	0	0	0	0
111.774251	0	0	0	0	0	0	0	0		112.78152746688	0	0	0	0	0	0	0	0	0	0	0	0	0	0	0	0	0	0	0	0	0	0	0	0	0	0	0	0	0	0	0	0	0	0	0	0	0	0	0
111.774372	0	0	0	0	0	0	0	0		112.78164846688	0	0	0	0	0	0	0	0	0	0	0	0	0	0	0	0	0	0	0	0	0	0	0	0	0	1126157.5	0	0	0	0	0	0	0	0	0	0	0	0	0
111.774573	0	0	0	0	0	0	0	0		112.78184946688	0	0	0	0	0	0	0	0	0	0	0	0	0	0	0	0	0	0	0	0	0	0	0	0	0	1082553.5	0	0	0	0	0	0	0	0	0	0	0	0	0
111.774679	0	0	0	0	0	0	0	0		112.78195546688	0	0	0	0	0	0	0	0	0	0	0	0	0	0	0	0	0	0	0	0	0	0	0	0	0	0	0	0	0	0	0	0	0	0	0	0	0	0	0
111.774775	0	0	0	0	0	0	0	0		112.78205146688	0	0	0	0	0	0	0	0	0	0	0	0	0	0	0	0	0	0	0	0	0	0	0	0	0	0	0	0	0	1080956.1	0	0	0	0	0	0	0	0	0
111.774988	0	0	0	0	0	0	0	0		112.78226446688	0	0	0	0	0	0	0	0	0	0	0	0	0	0	1099594.9	0	0	0	0	0	0	0	0	0	0	0	0	0	0	0	0	0	0	0	0	0	0	0	0
111.7754185	0	0	0	0	0	0	0	0		112.78269496688	0	0	0	0	0	0	0	0	0	0	0	0	0	0	0	0	0	0	0	0	0	0	0	0	0	0	0	0	1040019.1	0	0	0	0	0	0	0	0	0	0
111.775503	0	0	0	0	0	0	0	0		112.78277946688	0	0	0	0	0	0	0	0	0	1113753.6	0	0	0	0	0	0	0	0	0	0	0	0	0	0	0	0	0	0	0	0	0	0	0	0	0	0	0	0	0
111.775779333333	0	0	0	0	0	0	0	0		112.783055800213	0	0	0	1108024.9	0	0	0	0	0	0	0	0	0	0	0	0	0	0	0	0	0	0	0	0	0	0	1061212.3	0	0	0	0	0	0	0	0	0	0	0	0
111.7761645	0	0	0	0	0	0	0	0		112.78344096688	0	0	0	0	0	0	0	0	0	0	0	0	0	0	0	0	0	0	0	0	0	0	0	0	0	0	0	0	0	0	0	0	0	0	0	0	0	0	0
111.776773	0	0	0	0	0	0	0	0		112.78404946688	0	0	0	0	0	0	0	0	0	0	0	0	0	0	0	0	0	0	0	0	0	0	0	1101798.8	0	0	0	0	0	0	0	0	0	0	0	0	0	0	0
111.776913	0	0	0	0	0	0	0	0		112.78418946688	0	0	0	0	0	1153601.1	0	0	0	0	0	0	0	0	0	0	0	0	0	0	0	0	0	0	0	0	0	0	0	0	0	0	0	0	0	0	0	0	0
111.777294	0	0	0	0	0	0	0	0		112.78457046688	0	0	0	0	0	0	0	0	0	0	0	0	0	0	0	0	0	0	0	0	0	0	0	0	0	0	0	0	0	0	0	0	0	0	0	0	0	0	0
111.778234	0	0	0	0	0	0	0	0		112.78551046688	0	0	0	0	0	0	0	0	0	0	0	0	1218382.8	0	0	0	0	0	0	0	0	0	0	0	0	0	0	0	0	0	0	0	0	0	0	0	0	0	0
111.778538	0	0	0	0	0	0	0	0		112.78581446688	0	0	0	0	0	0	0	0	0	0	0	0	1124736.8	0	0	0	0	0	0	0	0	0	0	0	0	1044385.3	0	0	0	0	0	0	0	0	0	0	0	0	0
111.77882	0	0	0	0	0	0	0	0		112.78609646688	0	0	0	0	0	0	0	0	0	0	0	0	0	0	0	0	0	0	0	0	0	0	0	0	0	0	0	0	0	0	0	0	0	0	0	0	0	0	0
111.779062	0	0	0	0	0	0	0	0		112.78633846688	0	0	0	0	0	0	0	0	0	0	0	0	0	0	0	0	0	0	0	0	0	0	0	0	0	1053449.4	0	0	0	0	0	0	0	0	0	0	0	0	0
111.779195	0	0	0	0	0	0	0	0		112.78647146688	0	0	0	1169940.8	0	0	0	0	0	0	0	0	0	0	0	0	0	0	0	0	0	0	0	0	0	0	0	0	0	0	0	0	0	0	0	0	0	0	0
111.779858	0	0	0	0	0	0	0	0		112.78713446688	0	0	0	0	0	0	0	0	0	0	0	0	0	0	0	0	0	0	0	0	0	0	1058605	0	0	0	0	0	0	0	0	0	0	0	0	0	0	0	0
111.779991	0	0	0	0	0	0	0	0		112.78726746688	0	0	0	0	0	0	0	0	0	0	0	0	0	0	0	0	0	0	0	0	0	0	0	0	0	0	0	0	0	0	0	0	0	0	0	0	0	0	0
111.780273	0	0	0	0	0	0	0	0		112.78754946688	0	0	0	0	0	0	0	0	0	0	0	0	0	0	0	0	0	0	0	0	0	0	0	0	0	0	0	0	0	0	0	0	0	0	0	0	0	0	0
111.780542	0	0	0	0	0	0	0	0		112.78781846688	0	0	1069159.4	0	0	0	0	0	0	0	0	0	0	0	0	0	0	0	0	0	0	0	0	0	0	0	0	0	0	0	0	0	0	0	0	0	0	0	0
111.7812455	0	0	0	0	0	0	0	0		112.78852196688	0	0	0	0	0	0	0	0	0	0	0	0	0	0	0	0	0	0	0	0	0	0	0	0	0	0	1139060.1	0	0	0	0	0	0	0	0	0	0	0	0
111.781352	0	0	0	0	0	0	0	0		112.78862846688	0	0	0	0	0	0	0	0	0	0	0	1081102.9	0	0	0	0	0	0	0	0	0	0	0	0	0	0	0	0	0	0	0	0	0	0	0	0	0	0	0
111.78157	0	0	0	0	0	0	0	0		112.78884646688	0	0	0	0	0	0	0	0	1158228	0	0	0	0	0	0	0	0	0	0	0	0	0	0	0	0	0	0	0	0	0	0	0	0	0	0	0	0	0	0
111.7819065	0	0	0	0	0	0	0	0		112.78918296688	0	0	0	0	0	0	0	0	0	0	0	0	0	0	1066858.6	0	0	0	0	0	0	0	0	0	0	0	0	0	0	0	0	0	0	0	0	0	0	0	0
111.7820045	0	0	0	0	0	0	0	0		112.78928096688	0	0	0	0	0	0	0	0	0	0	0	0	0	0	0	0	0	0	0	0	0	0	0	0	0	0	0	0	0	0	0	0	0	0	0	0	0	0	0
111.782125	0	0	0	0	0	0	0	0		112.78940146688	0	0	0	0	0	0	0	0	0	0	0	0	0	0	0	0	0	0	0	0	0	0	0	0	0	0	0	0	0	0	0	0	0	0	0	0	0	0	0
111.782271666667	0	0	0	0	0	0	0	0		112.789548133547	0	0	0	0	0	0	0	0	0	0	0	0	0	0	0	0	0	0	0	0	0	0	0	0	0	1071301.1	0	0	0	0	0	0	0	0	0	0	0	0	0
111.78243	0	0	0	0	0	0	0	0		112.78970646688	0	0	0	0	0	0	0	0	0	0	0	0	0	0	0	0	0	0	0	0	0	0	0	0	0	0	0	0	0	0	0	0	0	0	0	0	0	0	0
111.782521	0	0	0	0	0	0	0	0		112.78979746688	0	0	0	0	1369206.6	0	0	0	0	0	0	0	0	0	0	0	0	0	0	0	0	0	0	0	0	0	0	0	0	0	0	0	0	0	0	0	0	0	0
111.78258	0	0	0	0	0	0	0	0		112.78985646688	0	0	0	0	0	0	0	0	0	0	0	0	0	0	0	0	0	0	0	0	0	0	0	0	0	0	0	0	0	0	0	0	0	0	0	0	0	0	0
111.78268	0	0	0	0	0	0	0	0		112.78995646688	0	0	0	0	0	0	0	0	0	0	0	0	0	0	0	0	0	0	0	0	0	0	0	0	0	0	0	0	0	0	0	0	0	0	0	0	0	0	0
111.782808	0	0	0	0	0	0	0	0		112.79008446688	0	0	0	0	0	0	0	0	0	0	0	0	0	0	0	0	0	0	0	0	0	0	0	0	0	0	0	0	0	0	0	0	0	0	0	1120696.4	0	0	0
111.782993	0	0	0	0	0	0	0	0		112.79026946688	0	0	0	0	0	0	0	0	0	0	0	0	0	0	0	0	0	0	0	0	0	0	0	0	0	0	0	0	0	0	0	0	0	0	0	0	0	0	0
111.78313	0	0	0	0	0	0	0	0		112.79040646688	0	0	0	0	0	0	0	0	0	0	0	0	0	0	0	0	0	0	0	0	0	0	0	0	0	0	0	0	0	0	0	0	0	0	0	0	0	0	0
111.783188	0	0	0	0	0	0	0	0		112.79046446688	0	0	0	0	0	0	0	0	0	0	0	0	0	0	0	0	0	0	0	0	0	0	0	0	1127684.6	0	0	0	0	0	0	0	0	0	0	0	0	0	0
111.78327	0	0	0	0	0	0	0	0		112.79054646688	0	0	0	0	0	0	0	0	0	0	0	0	0	0	0	0	0	1082708	0	0	0	0	0	0	0	0	0	0	0	0	0	0	0	0	0	0	0	0	0
111.783504	0	0	0	0	0	0	0	0		112.79078046688	0	0	0	0	0	0	0	0	0	0	0	0	0	0	0	0	0	0	0	0	0	0	0	0	0	0	0	0	0	1049103.8	0	0	0	0	0	0	0	0	0
111.783607	0	0	0	0	0	0	0	0		112.79088346688	0	0	0	1221460.5	0	0	0	0	0	0	0	0	0	0	0	0	0	0	0	0	0	0	0	0	0	0	0	0	0	0	0	0	0	0	0	0	0	0	0
111.783744	0	0	0	0	0	0	0	0		112.79102046688	0	0	0	0	0	0	0	0	0	0	0	0	0	0	0	0	0	0	0	0	0	0	0	0	0	0	0	0	0	0	0	0	0	0	0	0	0	0	0
111.784115	0	0	0	0	0	0	0	0		112.79139146688	0	0	0	0	0	0	0	0	0	0	0	0	0	0	0	0	0	0	0	0	0	0	0	0	0	0	0	0	0	0	0	0	0	0	0	0	0	0	0
111.784175	0	0	0	0	0	0	0	0		112.79145146688	0	0	0	0	0	0	0	0	0	0	0	0	0	0	0	0	0	0	0	0	0	0	0	0	0	0	0	0	0	0	0	0	0	0	0	0	0	0	0
111.7844895	0	0	0	0	0	0	0	0		112.79176596688	0	0	0	0	0	0	0	0	0	0	0	0	0	0	0	0	0	0	0	0	0	0	0	0	0	0	0	0	0	0	0	0	0	0	0	0	0	0	0
111.784612	0	0	0	0	0	0	0	0		112.79188846688	0	0	0	0	0	0	0	0	0	0	0	0	0	0	0	0	0	0	0	0	0	0	0	0	0	0	0	0	0	0	0	0	0	0	0	0	0	0	0
111.784987	0	0	0	0	0	0	0	0		112.79226346688	0	0	0	0	0	0	0	0	0	0	0	0	0	0	0	0	0	0	0	0	0	0	0	0	0	0	0	0	0	0	0	0	0	0	0	0	0	0	0
111.785279	0	0	0	0	0	0	0	0		112.79255546688	0	0	0	0	0	0	0	0	0	0	1029222.7	0	0	0	0	0	0	0	0	0	0	0	0	0	0	0	0	0	0	0	0	0	0	0	0	0	0	0	0
111.785373	0	0	0	0	0	0	0	0		112.79264946688	0	0	0	0	0	0	0	0	0	0	0	0	0	0	0	0	0	0	0	0	0	0	0	0	0	0	0	0	0	0	0	0	0	0	0	0	0	0	0
111.785617	0	0	0	0	0	0	0	0		112.79289346688	0	0	0	0	0	0	0	0	0	0	0	0	0	0	0	0	0	0	0	0	0	0	0	0	0	0	0	0	0	0	0	1374156.8	0	0	0	0	0	0	0
111.7857025	0	0	0	0	0	0	0	0		112.79297896688	0	0	0	0	0	0	0	0	0	0	0	0	0	0	0	0	0	0	0	0	0	0	0	0	1095092.5	0	0	0	0	0	0	0	0	0	0	0	0	0	0
111.78576	0	0	0	0	0	0	0	0		112.79303646688	0	0	0	0	0	0	0	0	0	0	0	0	0	0	0	0	0	0	0	0	0	0	0	0	0	0	0	0	0	0	0	0	0	0	0	0	0	0	0
111.785846	0	0	0	0	0	0	0	0		112.79312246688	0	0	0	0	0	0	0	0	0	0	0	0	0	0	0	0	0	0	0	0	0	0	0	0	0	0	0	0	0	0	0	0	0	0	0	0	0	0	0
111.786111	0	0	0	0	0	0	0	0		112.79338746688	0	0	0	0	0	0	0	0	0	0	0	0	0	0	0	0	0	0	0	0	0	0	0	0	0	0	0	0	0	0	0	0	0	1096405	0	0	0	0	0
111.786219	0	0	0	0	0	0	0	0		112.79349546688	0	0	0	0	0	0	0	0	0	0	0	0	0	0	0	0	0	0	0	0	0	0	0	0	0	0	0	0	0	0	0	0	0	0	0	0	0	0	0
111.786297	0	0	0	0	0	0	0	0		112.79357346688	0	0	0	0	0	0	0	0	0	0	0	0	0	0	0	0	0	0	0	0	0	0	0	0	0	0	0	0	0	0	0	0	0	0	0	0	0	0	0
111.786432	0	0	0	0	0	0	0	0		112.79370846688	0	0	0	0	0	0	0	0	0	0	0	0	0	0	0	0	0	0	0	0	0	0	0	0	0	0	0	0	0	0	0	0	0	0	0	0	0	0	0
111.786587	0	0	0	0	0	0	0	0		112.79386346688	0	0	0	0	0	0	0	0	0	0	0	0	0	0	0	0	0	0	0	1154090.1	0	0	0	0	0	0	0	0	0	0	0	0	0	0	0	0	0	0	0
111.786666	0	0	0	0	0	0	0	0		112.79394246688	0	0	0	0	0	0	0	0	0	0	0	0	0	0	0	0	0	0	0	0	0	0	0	0	0	0	0	0	0	0	0	0	1070476.4	0	0	0	0	0	0
111.78699400000001	0	0	0	0	0	0	0	0		112.79427046688	0	0	0	0	0	0	0	0	0	0	0	0	0	0	0	0	0	0	0	0	0	0	0	0	0	0	0	0	0	0	0	0	0	0	0	0	0	0	1238665.9
111.7872175	0	0	0	0	0	0	0	0		112.79449396688	0	0	0	0	0	0	0	0	1177171.8	0	0	0	0	0	0	0	0	0	0	0	0	0	0	0	0	0	0	0	0	0	0	0	0	0	0	0	0	0	0
111.78775	0	0	0	0	0	0	0	0		112.79502646688	0	0	0	0	0	0	0	0	0	0	0	0	0	0	0	0	0	0	0	0	0	0	0	0	0	0	0	0	0	0	0	0	0	0	0	0	0	0	0
111.787894	0	0	0	0	0	0	0	0		112.79517046688	0	0	0	0	0	0	0	0	0	0	0	0	0	0	0	0	0	0	0	0	0	0	0	0	0	0	0	0	0	1243187.6	0	0	0	0	0	0	0	0	0
111.788245	0	0	0	0	0	0	0	0		112.79552146688	0	0	0	0	0	0	0	0	0	0	0	0	0	0	0	0	0	0	0	0	0	0	0	0	0	0	0	0	0	0	0	0	0	0	0	0	0	1049146.8	0
111.788346	0	0	0	0	0	0	0	0		112.79562246688	0	0	0	0	0	0	0	0	0	0	0	0	0	0	0	0	0	0	0	0	0	0	0	0	0	0	0	0	0	0	0	0	0	0	0	0	0	0	0
111.7884345	0	0	0	0	0	0	0	0		112.79571096688	0	0	0	0	0	0	0	0	0	0	0	0	0	0	0	0	0	0	0	0	0	0	0	0	0	0	0	0	0	0	0	0	0	0	0	0	0	0	0
111.7887	0	0	0	0	0	0	0	0		112.79597646688	0	0	0	0	0	0	0	0	1045377.7	0	0	0	0	0	0	0	0	0	0	0	0	0	0	0	0	0	0	0	0	0	0	0	0	0	0	0	0	0	0
111.788823	0	0	0	0	0	0	0	0		112.79609946688	0	0	0	0	0	0	0	1080077.8	0	0	0	0	0	0	0	0	0	0	0	0	0	0	0	0	0	0	0	0	0	0	0	0	0	0	0	0	0	0	0
111.788951	0	0	0	0	0	0	0	0		112.79622746688	0	0	0	0	0	0	1106213.3	0	0	0	0	0	0	0	0	0	0	0	0	0	0	0	0	0	0	0	0	0	0	0	0	0	0	0	0	0	0	0	0
111.789106	0	0	0	0	0	0	0	0		112.79638246688	0	0	0	0	0	0	0	0	0	0	0	0	0	0	0	0	0	0	0	0	0	0	0	0	0	0	0	0	0	0	0	0	0	0	0	0	0	0	0
111.78941	0	0	0	0	0	0	0	0		112.79668646688	0	0	0	0	0	0	0	0	0	0	0	0	0	0	1196594.3	0	0	0	0	0	0	0	0	0	0	0	0	0	0	1392635.5	0	0	0	0	0	0	0	0	0
111.789542	0	0	0	0	0	0	0	0		112.79681846688	0	0	0	0	0	0	0	0	0	0	0	0	0	0	0	0	0	0	0	0	0	0	0	0	0	0	1036707.8	0	0	0	0	0	0	0	0	0	0	0	0
111.789816	0	0	0	0	0	0	0	0		112.79709246688	0	0	0	0	0	0	0	0	0	0	0	0	0	0	0	0	0	0	0	0	0	0	0	0	0	0	0	0	0	0	0	0	0	0	0	0	0	0	0
111.790555	0	0	0	0	0	0	0	0		112.79783146688	0	0	0	0	0	0	0	0	0	0	0	0	0	0	0	0	0	0	0	0	0	0	0	0	0	0	0	0	0	0	0	0	0	0	0	0	0	0	0
111.790744	0	0	0	0	0	0	0	0		112.79802046688	0	0	0	0	0	0	0	1217801.8	0	0	0	0	0	0	0	0	0	0	0	0	0	0	0	0	0	0	0	0	0	0	0	0	0	0	0	0	0	0	0
111.791162	0	0	0	0	0	0	0	0		112.79843846688	0	0	0	1094728.3	0	0	0	0	0	0	0	0	0	0	0	0	0	0	0	0	0	0	0	0	0	0	0	0	0	0	0	0	0	0	0	0	0	0	0
111.791279	0	0	0	0	0	0	0	0		112.79855546688	0	0	0	0	0	0	1043745.2	0	0	0	0	0	0	0	0	0	0	0	0	0	0	0	0	0	0	0	0	0	0	0	0	0	0	0	0	0	0	0	0
111.791473	0	0	0	0	0	0	0	0		112.79874946688	0	0	0	0	0	0	0	0	0	0	0	0	0	0	0	0	0	0	0	0	0	0	0	0	0	0	0	0	0	0	0	0	0	0	0	0	0	0	0
111.791856	0	0	0	0	0	0	0	0		112.79913246688	0	0	0	0	0	0	0	0	0	0	0	0	0	0	0	0	0	0	0	0	0	0	0	0	0	0	0	0	0	0	0	0	0	0	0	0	0	0	0
111.792013	0	0	0	0	0	0	0	0		112.79928946688	0	0	0	0	0	0	0	0	0	0	0	0	0	0	0	0	0	0	0	0	0	0	0	0	0	0	0	0	0	0	0	0	0	0	0	0	0	0	0
111.792613	0	0	0	0	0	0	0	0		112.79988946688	0	0	0	0	0	0	0	0	0	0	0	0	0	0	0	0	0	1266741.6	0	0	0	0	0	0	0	0	0	0	0	0	0	0	0	0	0	0	0	0	0
111.793045	0	0	0	0	0	0	0	0		112.80032146688	0	0	0	0	0	0	0	0	0	0	0	0	0	0	0	0	0	0	0	0	0	0	0	0	0	1032548.7	0	0	0	0	0	0	0	0	0	0	0	0	0
111.79314	0	0	0	0	0	0	0	0		112.80041646688	0	0	0	0	0	0	0	0	0	0	0	0	0	0	0	0	0	0	0	0	0	0	0	0	0	0	0	0	0	0	0	0	0	0	0	0	0	0	0
111.793217	0	0	0	0	0	0	0	0		112.80049346688	0	0	0	0	0	0	0	0	0	0	0	0	0	0	0	0	0	0	0	0	0	0	0	0	0	0	0	0	0	0	0	0	0	0	0	0	0	0	0
111.793464	0	0	0	0	0	0	0	0		112.80074046688	0	0	0	0	0	0	0	0	1038443.4	0	0	0	0	0	0	0	0	0	0	0	0	0	0	0	0	0	0	0	0	0	0	0	0	0	0	0	0	0	0
111.793684	0	0	0	0	0	0	0	0		112.80096046688	0	0	0	0	0	0	0	0	0	0	0	0	0	0	0	0	0	0	0	0	0	0	0	0	0	0	0	0	0	0	1067949.1	0	0	0	0	0	0	0	0
111.79382	0	0	0	0	0	0	0	0		112.80109646688	0	0	0	0	0	0	0	0	0	0	0	0	0	0	0	0	0	0	0	0	0	0	0	0	0	0	0	0	0	0	0	0	0	0	0	0	0	0	0
111.793999	0	0	0	0	0	0	0	0		112.80127546688	0	0	0	0	0	0	0	0	0	0	0	0	0	0	0	0	0	0	0	0	0	0	0	0	0	0	0	0	0	0	0	0	0	0	0	0	0	0	0
111.794071	0	0	0	0	0	0	0	0		112.80134746688	0	0	0	0	0	0	0	0	0	0	0	0	0	0	0	0	0	0	0	0	0	0	0	0	0	0	0	0	0	0	0	0	0	0	0	0	0	0	0
111.794543	0	0	0	0	0	0	0	0		112.80181946688	0	0	0	0	0	0	0	0	0	0	0	0	0	0	0	0	0	0	0	0	0	0	0	0	0	0	0	0	0	0	0	0	0	0	0	0	0	0	0
111.794675	0	0	0	0	0	0	0	0		112.80195146688	0	0	0	0	0	0	0	0	0	0	0	0	0	0	0	0	0	0	0	0	0	0	0	0	0	0	0	0	0	0	0	0	0	0	0	0	0	0	0
111.794780666667	0	0	0	0	0	0	0	0		112.802057133547	0	0	0	0	0	0	0	0	0	0	0	0	0	0	0	0	1194423.3	0	0	0	0	0	0	0	1082260.1	0	0	0	0	0	0	0	0	0	0	0	0	0	0
111.795134	0	0	0	0	0	0	0	0		112.80241046688	0	0	0	0	0	0	0	0	0	0	0	0	0	0	0	0	0	0	0	0	0	0	0	0	0	0	0	0	0	0	0	0	0	0	0	0	0	0	0
111.7953185	0	0	0	0	0	0	0	0		112.80259496688	0	0	0	0	0	0	0	0	1047054.4	0	0	0	0	0	0	0	0	0	0	0	0	0	0	0	0	0	0	0	0	0	0	0	0	0	0	0	0	0	0
111.795397	0	0	0	0	0	0	0	0		112.80267346688	0	0	0	0	0	0	0	0	0	0	0	0	0	0	0	0	0	0	0	0	0	0	0	0	0	0	0	0	0	0	0	0	0	0	0	0	0	0	0
111.795873	0	0	0	0	0	0	0	0		112.80314946688	0	0	0	0	0	0	1307601	0	0	0	0	0	0	0	0	0	0	0	0	0	0	0	0	0	0	0	0	0	0	0	0	0	0	0	0	0	0	0	0
111.795991	0	0	0	0	0	0	0	0		112.80326746688	0	0	0	0	0	0	0	0	0	0	0	0	0	0	0	0	0	0	0	0	0	0	0	0	0	0	0	0	0	0	0	0	0	0	0	0	0	0	0
111.796398	0	0	0	0	0	0	0	0		112.80367446688	0	0	0	0	0	0	0	0	0	0	0	0	0	0	0	0	0	0	0	0	0	0	0	0	0	0	0	0	0	0	0	0	0	0	0	0	0	0	0
111.796489	0	0	0	0	0	0	0	0		112.80376546688	0	0	0	0	0	0	0	0	0	0	0	0	0	0	0	0	0	0	0	0	0	0	0	0	0	0	0	0	0	0	1128257	0	0	0	0	0	0	0	0
111.796717	0	0	0	0	0	0	0	0		112.80399346688	0	0	0	0	0	0	0	0	0	0	0	0	0	0	0	0	0	0	0	0	0	0	0	0	0	0	0	0	0	0	0	0	0	0	0	0	0	0	0
111.796803	0	0	0	0	0	0	0	0		112.80407946688	0	0	0	0	0	0	0	0	0	0	0	0	0	0	0	0	0	0	0	0	0	0	0	1100857.9	0	0	0	0	0	0	0	0	0	0	0	0	0	0	0
111.797113	0	0	0	0	0	0	0	0		112.80438946688	0	0	0	0	0	0	1045652.9	0	0	0	0	0	0	0	0	0	0	0	0	0	0	0	0	0	0	0	0	0	0	0	0	0	0	0	0	0	0	0	0
111.797634	0	0	0	0	0	0	0	0		112.80491046688	0	0	1155334.6	0	0	0	0	0	0	0	0	0	0	0	0	0	0	0	0	0	0	0	0	0	0	0	0	0	0	0	0	0	0	0	0	0	0	0	0
111.797811	0	0	0	0	0	0	0	0		112.80508746688	0	0	0	0	0	0	0	0	0	0	0	0	0	0	0	0	0	0	0	0	0	0	0	0	0	0	0	0	0	0	0	0	0	0	0	0	0	0	0
111.797913	0	0	0	0	0	0	0	0		112.80518946688	0	0	0	0	0	0	0	0	0	0	0	0	0	0	0	0	0	0	0	0	0	0	0	0	0	1077908.5	0	0	0	0	0	0	0	0	0	0	0	0	0
111.798187	0	0	0	0	0	0	0	0		112.80546346688	0	0	0	0	0	0	0	0	0	0	0	0	0	0	0	0	0	0	1133475.3	0	0	0	0	0	0	0	0	0	0	0	0	0	0	0	0	0	0	0	0
111.798482	0	0	0	0	0	0	0	0		112.80575846688	0	0	0	0	0	0	0	0	0	0	0	0	0	0	0	0	0	0	0	0	0	0	0	0	0	0	0	0	0	0	0	0	1070855.9	0	0	0	0	0	0
111.7986	0	0	0	0	0	0	0	0		112.80587646688	0	0	0	0	0	0	0	0	0	1063056.6	0	0	0	0	0	0	0	0	0	0	0	0	0	0	0	0	0	0	0	0	0	0	0	0	0	0	0	0	0
111.798937	0	0	0	0	0	0	0	0		112.80621346688	0	0	0	0	0	1094816.1	0	0	0	0	0	0	0	0	0	0	0	0	0	0	0	0	0	0	0	0	0	0	0	0	0	0	0	0	0	0	0	0	0
111.79904	0	0	0	0	0	0	0	0		112.80631646688	0	0	0	0	0	0	0	0	0	0	0	0	0	0	0	0	0	0	0	0	0	0	0	0	0	0	0	0	0	0	0	0	0	0	0	0	0	0	0
111.799577	0	0	0	0	0	0	0	0		112.80685346688	0	0	0	0	0	0	0	0	0	0	0	0	0	0	0	0	0	0	0	0	0	0	0	0	0	0	0	0	0	0	0	0	0	0	0	0	0	0	0
111.799858	0	0	0	0	0	0	0	0		112.80713446688	0	0	0	0	0	0	0	0	0	0	0	0	0	0	0	0	0	0	0	0	0	0	0	0	0	0	0	0	0	0	0	0	0	0	0	0	0	0	0
111.800388	0	0	0	0	0	0	0	0		112.80766446688	0	0	0	0	0	0	0	0	0	0	0	0	0	0	0	0	0	0	0	0	0	0	0	0	0	0	0	0	0	0	0	0	0	0	0	0	0	0	0
111.800592	0	0	0	0	0	0	0	0		112.80786846688	0	0	0	0	0	0	0	0	0	0	0	0	0	0	0	0	0	1037741.3	0	0	0	0	0	0	0	0	0	0	0	0	0	0	0	0	0	0	0	0	0
111.800819	0	0	0	0	0	0	0	0		112.80809546688	0	0	0	0	0	0	0	0	0	0	0	0	0	0	0	0	0	0	0	0	0	0	1073588.1	0	0	0	0	0	0	0	0	0	0	0	0	0	0	0	0
111.801138	0	0	0	0	0	0	0	0		112.80841446688	0	0	0	0	0	0	0	0	0	0	0	0	0	0	0	0	0	0	0	0	0	0	0	0	0	0	0	0	0	0	0	0	0	0	0	0	0	0	0
111.801258	0	0	0	0	0	0	0	0		112.80853446688	0	0	0	0	0	0	0	0	0	0	0	0	0	0	1040033.8	0	0	0	0	0	0	0	0	0	0	0	0	0	0	0	0	0	0	0	0	0	0	0	0
111.801428	0	0	0	0	0	0	0	0		112.80870446688	0	0	0	0	0	0	0	0	0	0	0	0	1235149.9	0	0	0	0	0	0	0	0	0	0	0	0	0	0	0	0	0	0	0	0	0	0	0	0	0	0
111.801609	0	0	0	0	0	0	0	0		112.80888546688	0	0	0	0	0	0	0	0	0	0	0	0	0	0	0	0	0	0	0	0	0	0	0	0	0	0	0	0	0	0	0	0	0	0	0	0	0	0	0
111.80179775	0	0	0	0	0	0	0	0		112.80907421688	0	0	0	0	0	0	0	0	0	0	0	1130550	0	0	0	0	0	0	0	0	0	0	0	0	0	1043168.3	0	0	0	0	0	0	0	0	0	0	0	0	0
111.801899	0	0	0	0	0	0	0	0		112.80917546688	0	0	0	0	0	0	0	0	0	0	1137234	0	0	0	0	0	0	0	0	0	0	0	0	0	0	0	0	0	0	0	0	0	0	0	0	0	0	0	0
111.801985	0	0	0	0	0	0	0	0		112.80926146688	0	0	0	0	0	0	0	0	0	0	0	0	0	0	0	0	0	0	0	0	0	0	0	0	0	0	0	0	0	0	0	0	0	0	0	0	0	1095990.1	0
111.802093	0	0	0	0	0	0	0	0		112.80936946688	0	0	0	0	0	0	0	0	0	0	0	0	0	0	0	0	0	0	0	0	0	0	0	0	0	0	0	0	0	0	0	0	0	0	0	0	0	0	0
111.802214	0	0	0	0	0	0	0	0		112.80949046688	0	0	0	0	0	0	0	0	0	0	0	0	0	0	0	0	0	0	1160843.1	0	0	0	0	0	0	0	0	0	0	0	0	0	0	0	0	0	0	0	0
111.802601	0	0	0	0	0	0	0	0		112.80987746688	0	0	0	0	0	0	0	0	0	0	0	0	0	0	0	0	0	0	0	0	0	0	0	0	0	0	0	0	0	0	0	0	0	0	0	0	0	0	0
111.802726	0	0	0	0	0	0	0	0		112.81000246688	0	0	0	0	0	0	0	0	0	0	0	0	0	0	0	0	1084626.9	0	0	0	0	0	0	0	0	0	0	0	0	0	0	0	0	0	0	0	0	0	0
111.802881	0	0	0	0	0	0	0	0		112.81015746688	0	0	0	0	0	0	0	0	1107267	0	0	0	0	0	0	0	0	0	0	0	0	0	0	0	0	0	0	0	0	0	0	0	0	0	0	0	0	0	0
111.803256	0	0	0	0	0	0	0	0		112.81053246688	0	0	0	0	0	0	0	0	0	0	0	0	0	0	0	0	0	0	1083649	0	0	0	0	0	0	0	0	0	0	0	0	0	0	0	0	0	0	0	0
111.803715	0	0	0	0	0	0	0	0		112.81099146688	0	0	0	0	0	0	0	0	0	0	0	0	0	0	0	0	0	0	0	0	0	0	0	0	0	0	0	0	0	0	0	0	0	0	0	0	0	1040042.1	0
111.803965	0	0	0	0	0	0	0	0		112.81124146688	0	0	0	0	0	0	0	0	0	0	0	0	0	0	0	0	0	0	0	0	0	0	0	0	0	0	0	0	0	0	0	0	0	0	0	0	0	0	0
111.80419	0	0	0	0	0	0	0	0		112.81146646688	0	0	0	0	0	0	0	0	0	0	0	0	0	0	0	0	0	0	0	0	0	0	0	0	1137827.6	0	0	0	0	0	0	0	0	0	0	0	0	0	0
111.804342	0	0	0	0	0	0	0	0		112.81161846688	0	0	0	0	0	0	0	0	0	0	0	0	0	0	0	0	0	0	0	0	0	0	0	0	0	0	0	0	0	0	0	0	0	0	0	0	0	0	0
111.804706	0	0	0	0	0	0	0	0		112.81198246688	0	0	0	0	0	0	0	0	0	0	0	0	0	0	0	0	0	0	0	0	0	0	0	0	0	0	0	0	0	0	0	0	0	0	0	0	0	0	0
111.804995	0	0	0	0	0	0	0	0		112.81227146688	0	0	0	0	0	0	0	0	0	0	0	0	0	1048214.2	0	0	0	0	0	0	0	0	0	0	0	0	0	0	0	0	0	0	0	0	0	0	0	0	0
111.805055	0	0	0	0	0	0	0	0		112.81233146688	0	0	0	0	0	0	0	0	0	0	0	0	1049117.6	0	0	0	0	0	0	0	0	0	0	0	0	0	0	0	0	0	0	0	0	0	0	0	0	0	0
111.805198	0	0	0	0	0	0	0	0		112.81247446688	0	0	0	0	0	0	0	0	0	0	0	0	0	0	0	0	0	0	0	0	0	0	0	0	0	0	1081667.1	0	0	0	0	0	0	0	0	0	0	0	0
111.805393	0	0	0	0	0	0	0	0		112.81266946688	0	0	0	0	0	0	0	0	0	0	0	1237049.9	0	0	0	0	0	0	0	0	0	0	0	0	0	0	0	0	0	0	0	0	0	1075556.3	0	0	0	0	0
111.805593	0	0	0	0	0	0	0	0		112.81286946688	0	0	0	0	0	0	0	0	0	0	0	0	0	0	1134109.5	0	0	0	0	0	0	0	0	0	0	0	0	0	0	0	0	0	0	0	0	0	0	0	0
111.805922	0	0	0	0	0	0	0	0		112.81319846688	0	0	0	0	0	0	0	0	0	0	0	0	0	0	0	0	0	0	1028302.9	0	0	0	0	0	0	0	0	0	0	0	0	0	0	0	0	0	0	0	0
111.806321	0	0	0	0	0	0	0	0		112.81359746688	0	0	0	0	0	0	0	0	0	0	0	0	0	0	0	0	0	0	0	0	0	0	0	0	0	0	0	0	0	0	0	0	0	0	0	0	0	0	0
111.8064475	0	0	0	0	0	0	0	0		112.81372396688	0	0	0	0	0	1163379.8	0	0	1099450.9	0	0	0	0	0	0	0	0	0	0	0	0	0	0	0	0	0	0	0	0	0	0	0	0	0	0	0	0	0	0
111.806508	0	0	0	0	0	0	0	0		112.81378446688	0	0	0	0	0	0	0	0	0	0	0	0	0	0	0	0	0	0	0	0	0	0	0	0	0	0	0	0	0	0	0	0	0	0	0	0	0	0	0
111.806809	0	0	0	0	0	0	0	0		112.81408546688	0	0	0	0	0	0	0	0	0	0	0	0	0	0	0	0	0	0	0	0	0	0	0	0	0	0	0	0	0	0	0	0	0	0	0	0	0	0	0
111.806869	0	0	0	0	0	0	0	0		112.81414546688	0	0	0	0	0	0	0	0	0	0	0	0	0	0	0	0	0	0	0	0	0	0	0	0	1163211.5	0	0	0	0	0	0	0	0	0	0	0	0	0	0
111.8070945	0	0	0	0	0	0	0	0		112.81437096688	0	0	0	0	0	0	0	0	0	0	0	1388961.8	0	0	0	0	0	0	0	0	0	0	0	0	0	0	0	0	0	0	0	0	0	0	1093200.8	0	0	0	0
111.807161	0	0	0	0	0	0	0	0		112.81443746688	0	0	0	1080347.5	0	0	0	0	0	0	0	0	0	0	0	0	0	0	0	0	0	0	0	0	0	0	0	0	0	0	0	0	0	0	0	0	0	0	0
111.807609	0	0	0	0	0	0	0	0		112.81488546688	0	0	0	0	0	0	0	0	0	0	0	0	0	0	0	0	0	0	0	0	0	0	0	0	0	0	0	0	0	0	0	0	0	0	0	0	0	0	0
111.808026	0	0	0	0	0	0	0	0		112.81530246688	0	0	0	0	0	0	0	0	0	0	0	0	0	0	0	0	0	0	0	0	0	0	0	0	0	0	0	0	0	0	0	0	1213599.5	0	0	0	0	0	1045549.1
111.80848400000001	0	0	0	0	0	0	0	0		112.81576046688	0	0	0	0	0	0	0	0	0	0	0	0	0	0	0	0	1238438.6	0	0	0	0	0	0	0	0	0	0	0	0	0	0	0	0	0	0	0	0	0	0
111.8085715	0	0	0	0	0	0	0	0		112.81584796688	0	0	0	0	0	0	0	0	0	0	0	0	1118569.5	0	0	0	0	0	0	0	0	0	0	0	0	0	0	0	0	0	0	0	0	0	0	0	0	0	0
111.8089065	0	0	0	0	0	0	0	0		112.81618296688	0	0	0	0	0	0	0	0	0	0	0	0	0	0	0	0	0	0	0	0	0	0	0	0	0	0	0	0	0	0	0	0	1093507.5	0	0	0	0	0	0
111.809018	0	0	0	0	0	0	0	0		112.81629446688	0	0	0	0	0	0	0	0	0	0	0	0	0	0	0	0	0	0	0	0	0	0	0	0	0	0	0	0	0	1047592.7	0	0	0	0	0	0	0	0	0
111.809228	0	0	0	0	0	0	0	0		112.81650446688	0	0	0	0	0	0	0	0	0	0	0	0	0	0	0	0	0	0	0	0	0	0	0	0	0	1269724	0	0	0	0	0	0	0	0	0	0	0	0	0
111.809547	0	0	0	0	0	0	0	0		112.81682346688	0	0	0	0	0	0	0	0	0	0	0	0	0	0	0	0	0	0	0	0	0	0	0	0	0	0	0	0	0	0	0	0	0	0	0	0	0	0	0
111.809751	0	0	0	0	0	0	0	0		112.81702746688	0	0	0	0	0	0	0	0	0	0	0	0	1043993.5	0	0	0	0	0	0	0	0	0	0	0	0	0	0	0	0	0	0	0	0	0	0	0	0	0	0
111.809833	0	0	0	0	0	0	0	0		112.81710946688	0	0	0	0	0	0	0	0	0	0	0	0	0	0	0	0	0	0	0	0	0	0	0	0	0	0	0	0	0	0	0	0	0	0	0	0	0	0	0
111.809917	0	0	0	0	0	0	0	0		112.81719346688	0	0	0	0	0	0	1067496.4	0	0	0	0	0	0	0	0	0	0	0	0	0	0	0	0	0	0	0	0	0	0	0	0	0	0	0	0	0	0	0	0
111.810208	0	0	0	0	0	0	0	0		112.81748446688	0	0	0	0	0	0	0	0	0	0	0	0	0	0	0	0	0	0	0	0	0	0	0	0	0	0	0	0	0	0	0	0	0	0	0	0	0	0	0
111.810431	0	0	0	0	0	0	0	0		112.81770746688	0	0	0	0	0	0	0	0	0	0	0	0	0	0	0	0	0	0	0	0	0	1034737.1	0	0	0	0	0	0	0	0	0	0	0	0	0	0	0	0	0
111.810725	0	0	0	0	0	0	0	0		112.81800146688	0	0	0	0	0	0	0	0	0	0	0	0	0	0	0	0	0	0	0	0	0	0	0	0	0	0	0	0	0	0	0	0	0	0	0	0	0	0	0
111.810912	0	0	0	0	0	0	0	0		112.81818846688	0	0	0	0	1032057.4	0	0	0	0	0	0	0	0	0	0	0	0	0	0	0	0	0	0	0	0	0	0	0	0	0	0	0	0	0	0	0	0	0	0
111.810977	0	0	0	0	0	0	0	0		112.81825346688	0	0	0	0	0	0	0	0	0	0	0	0	0	0	0	0	0	1101756.8	0	0	0	0	0	0	0	0	0	0	0	0	0	0	0	0	0	0	0	0	0
111.811208	0	0	0	0	0	0	0	0		112.81848446688	0	0	0	0	0	0	0	0	0	0	0	0	0	0	0	0	0	0	0	0	0	0	0	0	0	0	0	0	0	0	0	0	0	0	0	0	0	0	0
111.811379	0	0	0	0	0	0	0	0		112.81865546688	0	0	0	0	0	0	0	0	0	0	0	0	0	0	0	0	0	0	0	0	0	0	0	0	0	0	0	0	0	0	0	0	0	0	0	0	0	0	0
111.811515	0	0	0	0	0	0	0	0		112.81879146688	0	0	0	0	0	0	0	0	0	0	0	0	0	0	0	0	0	0	1127378.6	0	0	0	0	0	0	0	0	0	0	0	0	0	0	0	0	0	0	0	0
111.811725	0	0	0	0	0	0	0	0		112.81900146688	0	0	0	0	0	0	0	0	0	0	0	0	0	0	0	0	0	0	0	0	0	0	0	0	0	0	0	0	0	0	0	0	0	0	0	0	0	0	0
111.811853	0	0	0	0	0	0	0	0		112.81912946688	0	0	0	0	0	0	0	0	0	0	0	0	0	0	0	0	0	0	0	0	0	0	0	0	0	0	0	0	0	0	0	0	0	0	0	0	0	0	0
111.811973	0	0	0	0	0	0	0	0		112.81924946688	0	0	0	0	0	0	0	0	0	0	0	0	0	0	0	0	0	0	0	0	0	0	0	0	0	0	0	0	0	0	0	1063867.8	0	0	0	0	0	0	0
111.8121415	0	0	0	0	0	0	0	0		112.81941796688	0	0	0	0	0	0	0	0	0	1048024.1	0	0	0	1113281.9	0	0	0	0	0	0	0	0	0	0	0	0	0	0	0	0	0	0	0	0	0	0	0	0	0
111.812451	0	0	0	0	0	0	0	0		112.81972746688	0	0	0	0	0	0	0	0	0	0	0	0	0	0	0	0	0	0	0	0	0	0	0	1032981.3	0	0	0	0	1122297.5	0	0	0	0	0	0	0	0	0	0
111.81273	0	0	0	0	0	0	0	0		112.82000646688	0	0	0	0	0	0	0	0	0	0	0	0	0	0	0	0	0	0	0	0	0	0	0	0	0	0	0	0	0	0	0	0	0	0	0	0	0	0	0
111.812801	0	0	0	0	0	0	0	0		112.82007746688	0	0	0	1077939.3	0	0	0	0	0	0	0	0	0	0	0	0	0	0	0	0	0	0	0	0	0	0	0	0	0	0	0	0	0	0	0	0	0	0	0
111.813035	0	0	0	0	0	0	0	0		112.82031146688	0	0	0	0	0	0	0	0	0	0	0	0	1164337.4	0	0	0	0	0	0	0	0	0	0	0	0	0	0	0	0	0	0	0	0	0	0	0	0	0	0
111.8131155	0	0	0	0	0	0	0	0		112.82039196688	0	0	0	0	0	0	0	0	0	0	0	0	0	0	0	0	0	0	0	0	0	0	0	0	0	0	0	0	0	0	0	0	0	0	0	0	0	0	0
111.813201	0	0	0	0	0	0	0	0		112.82047746688	0	0	0	0	0	0	0	0	0	0	0	0	0	0	0	0	0	0	0	0	0	0	0	0	0	0	0	0	0	0	0	0	0	0	0	0	0	0	0
111.813295	0	0	0	0	0	0	0	0		112.82057146688	0	0	0	0	0	0	0	0	0	0	0	0	0	0	0	0	0	0	0	0	0	0	0	0	0	0	0	0	0	0	0	0	0	0	0	0	0	0	0
111.813479	0	0	0	0	0	0	0	0		112.82075546688	0	0	0	0	0	0	0	0	0	0	0	0	0	0	0	0	0	0	0	0	0	0	1318051.6	0	0	0	0	0	0	0	0	0	0	0	0	0	0	0	0
111.8136495	0	0	0	0	0	0	0	0		112.82092596688	0	0	0	0	0	0	0	0	0	0	0	0	1149299.4	0	0	0	0	0	0	0	0	0	0	0	0	0	0	0	0	0	0	0	0	0	0	0	0	0	0
111.813832	0	0	0	0	0	0	0	0		112.82110846688	0	0	0	0	0	0	0	0	0	0	0	0	0	0	0	0	0	0	0	0	0	0	0	0	0	0	0	0	0	0	0	0	0	0	0	0	0	0	0
111.81415	0	0	0	0	0	0	0	0		112.82142646688	0	0	0	0	0	0	0	0	0	0	0	0	0	0	1029649.2	0	0	0	0	0	0	0	0	0	0	0	0	0	0	0	0	0	0	0	0	0	0	0	0
111.814662	0	0	0	0	0	0	0	0		112.82193846688	0	0	0	0	0	0	0	0	0	0	0	0	0	0	0	0	0	0	0	0	0	0	0	0	0	0	0	0	0	0	0	0	0	0	0	0	0	0	0
111.814956	0	0	0	0	0	0	0	0		112.82223246688	0	0	0	0	0	0	0	0	0	0	0	0	0	0	0	0	0	0	0	0	0	0	0	0	0	0	0	0	0	0	1132880.3	0	0	0	0	0	0	0	0
111.815017	0	0	0	0	0	0	0	0		112.82229346688	0	0	0	0	0	0	0	0	0	0	0	0	0	0	0	0	0	0	0	0	0	0	0	0	0	0	0	0	0	0	0	0	1096395.3	0	0	0	0	0	0
111.815129	0	0	0	0	0	0	0	0		112.82240546688	0	0	0	0	0	0	0	0	0	0	0	0	0	0	0	0	1162450.4	0	0	0	0	0	0	0	0	0	0	0	0	0	0	0	0	0	0	0	0	0	0
111.815188	0	0	0	0	0	0	0	0		112.82246446688	0	0	0	0	0	0	0	0	0	0	0	0	0	0	0	0	0	0	0	0	0	0	0	0	0	0	0	0	0	0	0	0	0	0	0	0	0	0	1162724.8
111.815565	0	0	0	0	0	0	0	0		112.82284146688	0	0	0	0	0	0	0	0	0	0	0	0	0	0	1073633.1	0	0	0	0	0	0	0	0	0	0	0	0	0	0	0	0	0	0	0	0	0	0	0	0
111.815784	0	0	0	0	0	0	0	0		112.82306046688	0	0	0	0	0	0	0	0	0	0	0	0	0	0	0	0	0	0	0	0	0	0	0	0	0	0	0	0	0	0	0	0	0	0	0	0	0	0	0
111.815938	0	0	0	0	0	0	0	0		112.82321446688	0	0	0	0	0	0	0	0	0	0	0	0	0	0	0	0	0	0	0	0	0	0	0	0	0	0	0	0	0	0	0	0	0	0	0	0	0	0	0
111.816037	0	0	0	0	0	0	0	0		112.82331346688	0	0	0	0	0	0	0	0	0	0	0	0	0	0	0	0	0	0	0	0	0	0	0	0	0	0	0	0	0	0	0	0	0	0	0	0	0	0	0
111.816324	0	0	0	0	0	0	0	0		112.82360046688	0	0	0	0	0	0	0	0	0	0	0	0	0	0	0	0	0	0	0	0	1040142.5	0	0	0	0	0	0	0	0	0	0	0	0	0	0	0	0	0	0
111.816543	0	0	0	0	0	0	0	0		112.82381946688	0	0	0	0	0	0	0	0	0	0	1101709.4	0	0	0	0	0	0	0	0	0	0	0	0	0	0	0	0	0	0	0	0	0	0	0	0	0	0	0	0
111.816774	0	0	0	0	0	0	0	0		112.82405046688	0	0	0	0	0	0	0	0	0	0	0	0	0	0	0	0	0	0	0	0	0	0	0	0	0	0	0	0	0	0	0	0	0	0	0	0	0	1144849.5	0
111.817049	0	0	0	0	0	0	0	0		112.82432546688	0	0	0	0	0	0	0	0	0	0	0	0	0	0	0	0	0	0	0	0	0	0	0	0	0	0	0	0	0	0	0	0	0	0	0	0	0	1036785.5	0
111.817199	0	0	0	0	0	0	0	0		112.82447546688	0	0	0	0	0	0	0	0	0	0	0	0	0	0	0	0	0	0	0	0	0	0	0	0	0	0	0	0	0	0	0	0	0	0	0	0	0	0	0
111.817364	0	0	0	0	0	0	0	0		112.82464046688	0	0	0	0	0	0	0	0	0	0	0	1149153.3	0	0	0	0	0	0	0	0	0	0	0	0	0	0	0	0	0	0	0	0	0	0	0	0	0	0	0
111.817655	0	0	0	0	0	0	0	0		112.82493146688	0	0	0	0	0	0	0	0	0	0	0	0	0	0	0	0	0	1100012.5	0	0	0	0	0	0	0	0	0	0	0	0	0	0	0	0	0	0	0	0	0
111.817734	0	0	0	0	0	0	0	0		112.82501046688	0	0	0	1063851	0	0	0	0	0	0	0	0	0	0	0	0	0	0	0	0	0	0	0	0	0	0	0	0	0	0	0	0	0	0	0	0	0	0	0
111.818264	0	0	0	0	0	0	0	0		112.82554046688	0	0	0	0	0	0	0	0	0	0	0	0	0	0	0	0	0	0	0	0	0	0	0	0	0	0	0	0	0	0	0	0	0	0	0	0	0	0	0
111.818388	0	0	0	0	0	0	0	0		112.82566446688	0	0	0	0	0	0	1182784	0	0	0	0	0	0	0	0	0	0	0	0	0	0	0	0	0	0	0	0	0	0	0	0	0	0	0	0	0	0	0	0
111.818822	0	0	0	0	0	0	0	0		112.82609846688	0	0	0	0	0	0	0	0	0	0	0	0	0	0	0	0	0	1100808.5	0	0	0	0	1107445.4	0	0	0	0	0	0	0	0	0	0	0	0	0	0	0	0
111.818892	0	0	0	0	0	0	0	0		112.82616846688	0	0	0	0	0	0	0	1164296.5	0	0	0	0	0	0	0	0	0	0	0	0	0	0	0	0	0	0	0	0	0	0	0	0	0	0	0	0	0	0	0
111.819287	0	0	0	0	0	0	0	0		112.82656346688	0	0	0	0	0	0	0	0	0	0	0	0	0	0	0	1100647.6	0	0	0	0	0	0	0	0	0	0	0	0	0	0	0	0	0	0	0	0	0	0	0
111.819353	0	0	0	0	0	0	0	0		112.82662946688	0	0	0	0	0	0	0	0	0	0	0	0	0	0	0	0	0	0	0	0	0	0	0	0	0	0	0	0	0	0	0	0	0	0	0	0	0	0	0
111.819941	0	0	0	0	0	0	0	0		112.82721746688	0	0	0	0	0	0	0	0	0	0	0	0	0	0	0	0	0	0	0	0	0	0	0	0	0	0	0	0	0	0	0	0	0	0	0	0	0	0	0
111.820061	0	0	0	0	0	0	0	0		112.82733746688	0	0	0	0	0	0	0	0	0	0	0	0	0	0	0	0	0	1037008.4	0	0	0	0	0	0	0	0	0	0	0	0	0	0	0	0	0	0	0	0	0
111.820563	0	0	0	0	0	0	0	0		112.82783946688	0	0	0	0	0	0	0	0	0	0	0	0	0	0	0	0	0	0	0	0	0	0	0	0	0	0	0	0	0	0	0	0	0	1036259.6	0	0	0	0	0
111.82077	0	0	0	0	0	0	0	0		112.82804646688	0	0	0	0	0	0	0	0	0	0	0	0	0	0	0	0	0	0	0	0	0	0	0	0	0	0	0	0	0	0	0	0	0	0	0	0	0	0	0
111.820856	0	0	0	0	0	0	0	0		112.82813246688	0	0	0	0	0	0	0	0	1118354.3	0	0	0	0	0	0	0	0	0	0	0	0	0	0	0	0	0	0	0	0	0	0	0	0	0	0	0	0	0	0
111.820967	0	0	0	0	0	0	0	0		112.82824346688	0	0	0	0	0	0	0	0	0	0	0	0	0	0	0	0	0	0	0	0	0	1120844.8	0	0	0	0	0	0	0	0	0	0	0	0	0	0	0	0	0
111.821144	0	0	0	0	0	0	0	0		112.82842046688	0	0	0	0	0	0	0	0	0	0	0	0	0	0	0	0	0	0	0	0	0	0	0	0	0	0	0	0	0	0	0	0	0	1247171.5	0	0	0	0	0
111.8212605	0	0	0	0	0	0	0	0		112.82853696688	0	0	0	0	0	0	0	0	0	0	0	0	0	0	0	0	0	0	0	0	0	0	0	0	0	0	0	0	0	0	0	0	0	0	0	0	0	0	0
111.821496	0	0	0	0	0	0	0	0		112.82877246688	0	0	0	0	0	0	0	0	0	0	0	0	0	0	0	0	0	0	0	0	0	0	0	0	0	0	0	0	0	0	0	0	0	0	1037936.2	0	0	0	0
111.821636	0	0	0	0	0	0	0	0		112.82891246688	0	0	0	0	0	0	0	0	0	0	0	0	0	0	0	0	0	0	0	0	0	0	0	0	0	0	0	0	0	0	0	0	0	0	0	0	0	0	0
111.821765	0	0	0	0	0	0	0	0		112.82904146688	0	0	0	0	0	0	0	0	0	0	0	1086001.1	0	0	0	0	0	0	0	0	0	0	0	0	0	0	0	0	0	0	0	0	0	0	0	0	0	0	0
111.822855	0	0	0	0	0	0	0	0		112.83013146688	0	0	0	0	0	0	0	0	0	0	0	0	0	0	0	0	0	0	0	0	0	0	0	0	0	0	0	0	0	0	0	0	0	0	0	0	0	0	1029376.4
111.82296	0	0	0	0	0	0	0	0		112.83023646688	0	0	0	0	0	0	0	0	0	0	0	0	0	0	0	0	0	0	0	0	0	0	0	0	0	0	0	0	0	0	0	0	0	0	0	0	0	0	0
111.823285	0	0	0	0	0	0	0	0		112.83056146688	0	0	0	0	0	0	1114591.9	0	0	0	0	0	0	0	0	0	0	0	0	0	0	0	0	0	0	0	0	0	0	0	0	0	0	0	0	0	0	0	0
111.823684	0	0	0	0	0	0	0	0		112.83096046688	0	0	0	0	0	0	0	0	0	0	1179409	0	0	0	0	0	0	0	0	0	0	0	0	0	0	0	0	0	0	0	0	0	0	0	0	0	0	0	0
111.823863	0	0	0	0	0	0	0	0		112.83113946688	0	0	0	0	0	0	0	0	0	0	0	0	0	0	0	0	0	0	0	0	0	0	0	0	0	0	0	0	0	0	0	0	0	0	0	0	0	0	0
111.824439	0	0	0	0	0	0	0	0		112.83171546688	0	0	0	0	0	0	0	0	0	0	0	0	0	0	1033728.8	0	0	0	0	0	0	0	0	0	0	0	0	0	0	0	0	0	0	0	0	0	0	0	0
111.824939	0	0	0	0	0	0	0	0		112.83221546688	0	0	0	0	0	0	0	0	0	0	0	0	0	0	0	0	0	0	0	0	0	0	0	0	0	0	0	0	0	0	0	0	0	0	0	0	0	0	0
111.825068	0	0	0	0	0	0	0	0		112.83234446688	0	0	0	0	0	0	0	0	0	0	0	0	0	0	0	0	0	0	0	0	0	0	0	0	0	0	0	0	0	0	0	0	0	0	0	0	0	0	0
111.825313666667	0	0	0	0	0	0	0	0		112.832590133547	0	0	0	0	0	0	0	0	0	0	0	0	0	0	0	0	0	0	0	0	0	0	0	0	0	0	0	0	0	0	0	1053715.1	0	0	0	0	0	1246089.1	0
111.82562	0	0	0	0	0	0	0	0		112.83289646688	0	0	0	0	0	0	0	0	0	0	0	0	0	0	0	0	0	0	0	0	0	0	1030483.1	0	0	0	0	0	0	0	0	0	0	0	0	0	0	0	0
111.825829666667	0	0	0	0	0	0	0	0		112.833106133547	0	0	0	0	0	0	0	0	0	0	0	0	0	0	0	0	0	0	0	0	0	0	0	0	0	0	0	0	0	0	0	0	1250818.8	0	0	0	0	1067169.1	0
111.8267125	0	0	0	0	0	0	0	0		112.83398896688	0	0	0	0	0	0	0	0	0	0	0	0	0	0	0	0	0	0	0	0	0	0	0	0	0	0	0	0	0	0	0	0	0	0	0	0	0	0	0
111.826794	0	0	0	0	0	0	0	0		112.83407046688	0	0	0	0	0	0	0	0	0	0	0	0	0	0	0	0	0	0	0	0	0	0	0	0	0	0	0	0	0	0	0	0	0	0	0	0	0	1135605.1	0
111.8271665	0	0	0	0	0	0	0	0		112.83444296688	0	0	0	0	0	0	0	0	1141598	0	0	0	0	0	0	0	0	0	0	0	0	0	0	0	0	0	0	0	0	0	0	0	0	0	0	0	0	0	1261240.3
111.827312	0	0	0	0	0	0	0	0		112.83458846688	0	0	0	0	0	0	0	0	0	0	0	0	0	0	0	0	0	0	0	0	0	0	1272667	0	0	0	0	0	0	0	0	0	0	0	0	0	0	0	0
111.827462	0	0	0	0	0	0	0	0		112.83473846688	0	0	0	0	0	0	0	0	0	0	0	0	0	0	0	0	0	0	0	0	0	0	0	0	0	0	0	0	0	0	0	0	0	0	0	0	0	0	0
111.827542	0	0	0	0	0	0	0	0		112.83481846688	0	0	0	0	0	0	0	0	0	0	0	1115236.9	0	0	0	0	0	0	0	0	0	0	0	0	0	0	0	0	0	0	0	0	0	0	0	0	0	0	0
111.827844	0	0	0	0	0	0	0	0		112.83512046688	0	0	0	0	0	0	1044999.7	0	0	0	0	0	0	0	0	0	0	0	0	0	0	0	0	0	0	0	0	0	0	0	0	0	0	0	0	0	0	0	0
111.827946	0	0	0	0	0	0	0	0		112.83522246688	0	0	0	0	0	0	0	0	0	0	0	0	0	0	0	0	0	0	0	0	0	0	0	0	0	0	0	0	0	0	0	0	0	0	0	0	0	0	0
111.828212	0	0	0	0	0	0	0	0		112.83548846688	0	0	0	0	0	0	0	0	0	0	0	0	0	0	0	0	0	0	0	0	0	0	0	0	0	0	0	0	0	0	1053375.6	0	0	0	0	0	0	0	0
111.828341	0	0	0	0	0	0	0	0		112.83561746688	0	0	0	0	0	0	0	0	0	0	0	0	0	0	0	0	0	0	0	0	0	1075912.4	0	0	0	0	0	0	0	0	0	0	0	0	0	0	0	0	0
111.828794	0	0	0	0	0	0	0	0		112.83607046688	0	0	0	0	0	0	0	0	0	0	0	0	0	0	0	0	0	0	0	0	0	0	0	0	0	0	0	0	1041912.8	0	0	0	0	0	0	0	0	0	0
111.829005	0	0	0	0	0	0	0	0		112.83628146688	0	0	0	0	0	0	0	0	0	0	0	0	0	0	0	0	0	0	0	0	0	0	0	0	1045834.6	0	0	0	0	0	0	0	0	0	0	0	0	0	0
111.829373	0	0	0	0	0	0	0	0		112.83664946688	0	0	0	0	0	0	0	0	0	0	0	0	0	0	0	0	0	0	0	0	0	0	0	0	0	0	0	0	0	0	0	0	0	0	0	0	0	0	0
111.829474	0	0	0	0	0	0	0	0		112.83675046688	0	0	0	0	0	0	0	0	0	0	0	0	0	0	0	0	0	0	0	0	0	0	0	0	1032016.6	0	0	0	0	0	0	0	0	0	0	0	0	0	0
111.829676	0	0	0	0	0	0	0	0		112.83695246688	0	0	0	0	0	0	0	0	0	0	0	0	0	0	0	0	0	0	0	0	0	0	0	0	0	0	0	0	0	0	0	0	0	0	0	0	0	0	0
111.829941	0	0	0	0	0	0	0	0		112.83721746688	0	0	0	0	0	0	0	0	0	0	0	0	0	0	0	0	0	0	0	0	0	0	0	0	0	0	0	0	1073084.8	0	0	0	0	0	0	0	0	0	0
111.830492	0	0	0	0	0	0	0	0		112.83776846688	0	0	0	0	0	0	0	0	0	0	0	0	0	0	0	0	0	0	0	0	0	0	0	0	0	0	0	0	0	0	0	0	0	0	0	0	0	0	0
111.8305545	0	0	0	0	0	0	0	0		112.83783096688	0	0	0	0	0	0	0	0	0	0	0	0	0	0	0	0	0	0	0	0	0	0	1125118.9	0	0	0	0	0	0	0	0	0	0	1050687.1	0	0	0	0	0
111.830884	0	0	0	0	0	0	0	0		112.83816046688	0	0	0	0	0	0	0	0	0	0	0	0	0	0	0	0	0	0	0	0	0	0	0	0	0	0	0	0	0	0	0	0	0	0	0	0	0	0	0
111.831102	0	0	0	0	0	0	0	0		112.83837846688	0	0	0	0	0	0	0	0	0	0	0	0	0	0	0	0	0	0	0	0	0	0	0	0	0	0	0	0	0	0	0	1030012.9	0	0	0	0	0	0	0
111.831206	0	0	0	0	0	0	0	0		112.83848246688	0	0	0	0	0	0	0	0	0	0	0	0	0	0	0	0	0	0	0	0	0	0	0	0	0	0	0	0	0	0	0	0	0	0	0	0	0	1038976.9	0
111.831446	0	0	0	0	0	0	0	0		112.83872246688	0	0	0	0	0	0	0	0	0	0	0	0	0	0	0	0	0	0	0	0	0	0	0	0	0	0	0	0	0	0	0	0	0	0	0	0	0	0	1187912.1
111.831898	0	0	0	0	0	0	0	0		112.83917446688	0	0	0	0	0	0	0	0	0	0	0	0	0	0	0	0	0	0	0	0	0	0	0	0	0	0	0	0	0	0	0	0	0	0	0	0	0	0	0
111.832892	0	0	0	0	0	0	0	0		112.84016846688	0	0	0	0	0	0	0	0	0	0	0	0	0	0	0	0	0	0	1206385.8	0	0	0	0	0	0	0	0	0	0	0	0	0	0	0	0	0	0	0	0
111.832956	0	0	0	0	0	0	0	0		112.84023246688	0	0	0	0	0	0	0	0	0	0	0	0	0	0	0	0	0	0	0	0	0	0	0	0	0	0	0	0	0	0	0	0	0	0	0	0	0	0	0
111.83306	0	0	0	0	0	0	0	0		112.84033646688	0	0	0	0	0	0	0	1142471.9	0	0	0	0	0	0	0	0	0	0	0	0	0	0	0	0	0	1058703	0	0	0	0	0	0	0	0	0	0	0	0	0
111.833196	0	0	0	0	0	0	0	0		112.84047246688	0	0	0	0	0	0	0	0	0	0	0	0	0	0	0	0	0	0	0	0	0	0	0	0	0	0	0	0	0	0	0	0	0	0	0	0	0	0	0
111.833307	0	0	0	0	0	0	0	0		112.84058346688	0	0	0	0	0	0	0	0	0	0	0	0	0	0	0	0	0	0	0	0	0	0	0	0	0	0	0	0	0	0	0	0	0	0	0	0	0	0	0
111.833863	0	0	0	0	0	0	0	0		112.84113946688	0	0	0	0	0	0	0	1064511.9	0	0	0	0	0	0	0	0	0	0	0	0	0	0	0	0	0	0	0	0	0	0	0	0	0	0	0	0	0	0	0
111.834695	0	0	0	0	0	0	0	0		112.84197146688	0	0	0	0	0	0	0	0	0	0	0	0	0	0	0	0	0	0	0	0	0	0	0	0	0	0	0	0	0	0	0	0	0	0	0	0	0	0	0
111.834944	0	0	0	0	0	0	0	0		112.84222046688	0	0	0	0	0	0	0	0	0	0	0	0	0	0	0	0	0	0	0	0	0	0	0	0	0	0	0	0	0	0	0	0	0	0	0	0	0	0	0
111.835193	0	0	0	0	0	0	0	0		112.84246946688	0	0	0	0	0	0	0	0	0	0	0	0	0	0	0	0	0	0	0	0	0	0	1090206.8	0	0	0	0	0	0	0	0	0	0	0	0	0	0	0	0
111.835404333333	0	0	0	0	0	0	0	0		112.842680800213	0	0	0	0	0	0	0	0	0	0	0	0	0	0	0	0	0	0	1220231.6	0	0	0	0	0	0	0	0	0	0	0	0	0	0	0	0	0	0	1089792.8	0
111.835611	0	0	0	0	0	0	0	0		112.84288746688	0	0	0	0	0	0	0	0	0	0	0	0	0	0	0	0	0	0	0	0	0	0	0	0	0	0	0	0	0	0	0	0	0	0	0	0	0	0	0
111.835732666667	0	0	0	0	0	0	0	0		112.843009133547	0	0	0	0	0	0	0	0	0	0	0	1163648.5	0	0	0	0	0	0	0	0	0	0	0	0	0	0	0	0	0	0	0	0	0	0	0	0	0	0	0
111.836045	0	0	0	0	0	0	0	0		112.84332146688	0	0	0	0	0	0	0	0	0	0	0	0	0	0	0	0	0	0	0	0	0	0	0	0	0	0	0	0	0	0	0	0	0	0	0	0	0	0	0
111.836274	0	0	0	0	0	0	0	0		112.84355046688	0	0	0	0	0	0	0	0	0	0	0	0	0	0	0	0	0	0	0	0	0	0	0	0	0	0	0	0	0	0	0	0	0	0	0	0	0	0	1112067.9
111.836567	0	0	0	0	0	0	0	0		112.84384346688	0	0	0	0	0	0	0	0	0	0	0	0	0	0	0	0	0	0	0	0	0	0	0	0	0	0	0	0	0	1034129.5	0	0	0	0	0	0	0	0	0
111.836723	0	0	0	0	0	0	0	0		112.84399946688	0	0	0	0	0	0	0	0	0	0	0	0	0	0	0	0	0	0	0	0	0	0	0	0	0	0	0	0	0	0	0	0	0	0	0	0	0	0	0
111.83682	0	0	0	0	0	0	0	0		112.84409646688	0	0	0	0	0	0	0	0	0	0	0	0	0	0	0	0	0	0	0	0	0	0	0	0	0	0	0	0	0	0	0	0	0	0	0	0	0	0	1051139.9
111.8370025	0	0	0	0	0	0	0	0		112.84427896688	0	0	0	0	0	0	0	0	0	0	0	0	0	0	0	0	0	0	0	0	0	0	0	0	0	0	0	0	0	0	0	0	0	0	0	0	0	0	0
111.837108	0	0	0	0	0	0	0	0		112.84438446688	0	0	0	0	0	0	0	0	0	0	0	0	0	0	0	0	0	0	0	0	0	0	0	0	0	0	0	0	0	0	1144899.3	0	0	0	0	0	0	0	0
111.837346	0	0	0	0	0	0	0	0		112.84462246688	0	0	0	0	0	0	0	0	0	0	0	0	0	0	0	0	0	0	0	0	0	0	0	0	0	0	0	0	1229184.4	0	0	0	0	0	0	0	0	0	0
111.837522	0	0	0	0	0	0	0	0		112.84479846688	0	0	0	0	0	0	0	0	0	0	0	0	0	0	0	0	0	0	0	0	0	0	0	0	0	0	0	0	0	0	0	0	0	0	0	0	0	0	0
111.837653	0	0	0	0	0	0	0	0		112.84492946688	0	0	0	0	0	0	0	1065743.6	0	0	0	0	0	0	0	0	0	0	0	0	0	0	0	0	0	0	0	0	0	0	0	0	0	0	0	0	0	0	0
111.837745	0	0	0	0	0	0	0	0		112.84502146688	0	0	0	0	0	0	0	0	1173137.6	0	0	0	0	0	0	0	0	0	0	0	0	0	0	0	0	0	0	0	0	0	0	0	0	0	0	0	0	0	0
111.838208	0	0	0	0	0	0	0	0		112.84548446688	0	0	0	0	0	0	0	0	0	0	0	0	0	0	0	0	0	0	0	0	0	0	0	0	0	0	0	0	0	0	0	0	0	0	1059175.5	0	0	0	0
111.83829	0	0	0	0	0	0	0	0		112.84556646688	0	0	0	0	0	0	0	0	0	0	0	0	0	0	0	0	0	0	0	0	0	0	0	0	0	0	0	0	0	0	0	0	0	0	0	0	0	0	0
111.838546	0	0	0	0	0	0	0	0		112.84582246688	0	0	0	0	0	0	0	0	0	0	0	0	0	0	0	0	0	0	0	0	0	0	0	0	0	0	0	0	0	0	0	0	0	1043762.8	0	0	0	0	0
111.838719	0	0	0	0	0	0	0	0		112.84599546688	0	0	0	0	0	0	0	0	0	0	0	0	0	1034796.7	0	0	0	0	0	0	0	0	0	0	0	0	0	0	0	0	0	1038194.6	0	0	0	0	0	0	0
111.838917	0	0	0	0	0	0	0	0		112.84619346688	0	0	0	0	0	0	0	0	0	0	0	0	0	0	0	0	0	0	0	0	0	0	0	0	0	0	0	0	0	0	0	0	0	0	0	0	0	0	0
111.839059	0	0	0	0	0	0	0	0		112.84633546688	0	0	0	0	0	0	0	0	0	0	0	0	0	0	0	0	0	0	1040167.5	0	0	0	0	0	0	0	0	0	0	0	0	0	0	0	0	0	0	0	0
111.839538	0	0	0	0	0	0	0	0		112.84681446688	0	0	0	0	0	0	0	0	0	0	0	0	0	0	0	0	0	0	0	0	0	0	0	0	0	0	0	0	0	0	0	0	0	0	0	0	0	0	0
111.83961	0	0	0	0	0	0	0	0		112.84688646688	0	0	0	0	0	0	0	0	0	0	0	0	0	0	0	0	0	0	0	0	0	1055579.9	0	0	0	0	0	0	0	0	0	0	0	0	0	0	0	0	0
111.839811	0	0	0	0	0	0	0	0		112.84708746688	0	0	0	0	0	0	0	0	0	0	0	0	0	0	0	0	0	0	0	0	0	0	0	0	0	0	0	0	0	0	0	0	0	0	0	0	0	0	0
111.839907	0	0	0	0	0	0	0	0		112.84718346688	0	0	0	0	0	0	0	0	0	0	0	0	0	0	0	0	0	0	0	0	0	0	0	0	0	0	0	0	0	0	0	0	0	0	0	0	0	0	1056435.8
111.840191	0	0	0	0	0	0	0	0		112.84746746688	0	0	0	0	0	0	0	0	0	0	0	0	0	0	0	1076988.8	0	0	0	0	0	1119051.9	0	0	0	0	0	0	0	0	0	0	0	0	0	0	0	0	0
111.840263	0	0	0	0	0	0	0	0		112.84753946688	0	0	0	0	0	0	0	0	0	0	0	0	0	0	0	0	0	0	0	0	0	0	0	0	0	0	0	0	0	0	0	0	0	0	0	0	0	0	1145063.8
111.840593	0	0	0	0	0	0	0	0		112.84786946688	0	0	0	0	0	0	0	0	0	0	0	0	0	0	0	0	0	0	0	0	0	0	0	0	0	0	0	0	0	0	0	0	0	0	0	0	0	0	0
111.840662	0	0	0	0	0	0	0	0		112.84793846688	0	0	0	0	0	0	0	0	0	0	0	0	0	0	0	0	0	1263311.6	0	0	0	0	0	0	0	0	0	0	0	0	0	0	0	0	0	0	0	0	0
111.84072	0	0	0	0	0	0	0	0		112.84799646688	0	0	0	0	0	0	0	0	0	0	0	0	0	0	0	0	0	0	0	0	0	0	0	0	0	0	0	0	0	0	0	0	0	0	1086437.4	0	0	0	0
111.840827	0	0	0	0	0	0	0	0		112.84810346688	0	0	0	0	0	0	0	0	0	0	0	0	0	0	0	0	0	0	0	0	0	0	0	0	0	0	0	0	0	0	0	0	0	0	0	0	0	0	0
111.841153	0	0	0	0	0	0	0	0		112.84842946688	0	0	0	0	0	0	0	0	0	0	0	0	0	0	0	0	0	0	0	0	0	0	0	0	0	0	0	0	0	0	0	0	0	0	0	0	0	0	0
111.84136	0	0	0	0	0	0	0	0		112.84863646688	0	0	0	0	0	0	0	0	0	0	0	0	0	0	0	0	0	0	0	0	0	0	0	0	0	0	0	0	0	0	0	0	0	0	0	0	0	0	0
111.841792	0	0	0	0	0	0	0	0		112.84906846688	0	0	0	0	0	0	0	0	0	0	0	0	0	0	0	0	0	0	0	0	0	0	0	1081892	0	0	0	0	0	0	0	0	0	0	0	0	0	0	0
111.841958	0	0	0	0	0	0	0	0		112.84923446688	0	0	0	0	0	0	0	0	0	0	0	0	0	0	0	0	0	0	0	0	0	0	0	0	0	0	0	0	0	0	0	0	0	0	0	0	0	0	0
111.842118	0	0	0	0	0	0	0	0		112.84939446688	0	0	0	0	0	0	0	0	0	0	0	0	0	0	0	0	0	0	0	0	0	0	0	0	0	0	0	0	0	0	0	0	0	0	0	0	0	0	0
111.84218	0	0	0	0	0	0	0	0		112.84945646688	0	0	0	0	0	0	0	0	0	0	0	0	0	0	0	0	0	0	0	0	0	0	0	0	0	0	0	0	0	0	0	1232572.5	0	0	0	0	0	0	0
111.842465	0	0	0	0	0	0	0	0		112.84974146688	0	0	0	0	0	0	0	0	0	0	0	0	0	0	0	0	0	0	0	0	0	0	0	0	0	0	0	0	0	0	0	0	0	0	0	0	0	0	0
111.842832	0	0	0	0	0	0	0	0		112.85010846688	0	0	0	0	0	0	0	0	0	0	0	0	0	0	0	0	0	0	0	0	0	0	0	0	0	0	0	0	0	0	0	0	0	0	0	0	0	0	0
111.8429185	0	0	0	0	0	0	0	0		112.85019496688	0	0	0	0	0	0	0	0	0	0	0	0	0	0	0	0	0	0	0	0	0	0	0	0	0	0	0	0	0	0	0	0	0	0	0	0	0	0	0
111.843593	0	0	0	0	0	0	0	0		112.85086946688	0	0	0	0	0	0	0	0	0	0	0	0	0	0	0	0	0	0	0	0	0	0	0	0	0	0	0	0	0	0	0	0	0	0	0	0	0	0	0
111.843781	0	0	0	0	0	0	0	0		112.85105746688	0	0	0	0	0	0	0	0	0	0	0	0	0	0	0	0	0	0	0	0	0	0	0	0	0	1168398.5	0	0	0	0	0	0	0	0	0	0	0	0	0
111.843875	0	0	0	0	0	0	0	0		112.85115146688	0	0	0	0	0	0	0	0	0	0	0	0	0	0	0	0	0	0	0	0	0	0	0	0	0	0	0	0	0	0	0	0	0	0	0	1224464	0	0	0
111.843993	0	0	0	0	0	0	0	0		112.85126946688	0	0	0	0	0	0	0	0	0	0	0	0	0	0	0	0	0	0	0	0	0	0	0	0	0	0	0	0	0	0	0	0	0	0	0	0	0	0	0
111.844596	0	0	0	0	0	0	0	0		112.85187246688	0	0	0	0	0	0	0	0	0	0	0	0	0	0	0	0	0	0	0	0	0	0	0	0	0	0	0	0	0	0	0	0	0	0	0	0	0	0	0
111.844819	0	0	0	0	0	0	0	0		112.85209546688	0	0	0	0	0	0	0	0	0	0	0	0	0	0	0	0	0	0	0	0	0	0	0	0	0	0	0	0	0	0	0	0	0	0	0	0	0	0	0
111.845259	0	0	0	0	0	0	0	0		112.85253546688	0	0	0	0	1086951.9	0	0	0	0	0	0	0	0	0	0	0	0	0	0	0	0	0	0	0	0	0	0	0	0	0	0	0	0	0	0	0	0	0	0
111.845707	0	0	0	0	0	0	0	0		112.85298346688	0	0	0	0	0	0	0	0	0	1097818.6	0	0	0	0	0	0	0	0	0	0	0	0	0	0	0	0	0	0	0	0	0	0	0	0	0	0	0	0	0
111.84614	0	0	0	0	0	0	0	0		112.85341646688	0	0	0	0	0	0	0	0	0	0	0	0	0	0	0	0	0	0	0	0	0	0	0	0	0	0	0	0	0	0	0	1030486.3	0	0	0	0	0	0	0
111.846217	0	0	0	0	0	0	0	0		112.85349346688	0	0	0	0	0	0	0	0	0	0	0	0	0	0	0	0	0	0	0	0	0	0	0	0	1055591.8	0	0	0	0	0	0	0	0	0	0	0	0	0	0
111.846402	0	0	0	0	0	0	0	0		112.85367846688	0	0	0	0	0	0	0	0	0	0	0	0	0	0	0	0	0	0	0	0	0	0	0	0	0	0	0	1038134.2	0	0	0	0	0	0	0	0	0	0	0
111.847174	0	0	0	0	0	0	0	0		112.85445046688	0	0	0	0	0	0	0	0	0	0	0	0	0	1135100.4	0	0	0	0	0	0	0	0	0	0	0	0	0	0	0	0	0	0	0	0	0	0	0	0	0
111.847264	0	0	0	0	0	0	0	0		112.85454046688	0	0	0	0	0	0	0	0	0	0	0	0	0	0	0	0	0	0	0	0	0	0	0	0	0	0	0	0	0	0	0	0	0	0	0	0	0	0	0
111.847379	0	0	0	0	0	0	0	0		112.85465546688	0	0	0	0	0	0	0	0	0	0	0	0	0	0	0	0	0	0	0	0	0	0	0	0	0	0	0	0	0	0	1192986.9	0	0	0	0	0	0	0	0
111.847464	0	0	0	0	0	0	0	0		112.85474046688	0	0	0	0	0	0	0	0	0	0	0	0	0	0	0	0	0	0	0	0	0	0	0	0	0	0	0	0	0	0	0	0	0	0	1267895	0	0	0	0
111.8477	0	0	0	0	0	0	0	0		112.85497646688	0	0	0	0	0	0	0	0	0	0	0	0	0	0	0	0	0	0	0	0	0	0	0	0	0	0	0	0	0	0	0	0	0	0	0	0	0	0	1080663.4
111.848183	0	0	0	0	0	0	0	0		112.85545946688	0	0	0	0	0	0	0	0	0	0	0	0	0	0	0	0	0	0	0	0	0	0	0	0	0	0	0	0	0	0	0	0	0	0	0	0	0	0	0
111.848598	0	0	0	0	0	0	0	0		112.85587446688	0	0	0	0	0	0	0	0	0	0	0	0	0	0	0	0	0	0	0	0	0	0	0	0	0	0	0	0	0	0	0	0	0	0	0	0	0	0	0
111.849054	0	0	0	0	0	0	0	0		112.85633046688	0	0	0	0	0	0	0	0	0	0	0	0	0	0	0	0	0	0	0	0	0	0	0	0	0	0	0	0	0	1050453	0	0	0	0	0	0	0	0	0
111.849231	0	0	0	0	0	0	0	0		112.85650746688	0	0	0	0	0	0	0	0	0	0	0	0	0	0	0	0	0	0	0	0	0	0	0	0	0	0	0	0	0	0	0	0	0	0	0	0	0	0	0
111.849374	0	0	0	0	0	0	0	0		112.85665046688	0	0	0	0	0	0	0	0	0	0	0	0	0	0	0	0	0	0	0	0	0	0	0	0	0	0	0	0	0	0	0	0	0	0	0	0	0	0	0
111.849492	0	0	0	0	0	0	0	0		112.85676846688	0	0	0	0	0	0	0	0	0	0	0	0	0	0	0	0	0	0	0	0	0	0	0	0	0	0	0	0	0	0	0	0	0	0	0	0	0	0	0
111.849778	0	0	0	0	0	0	0	0		112.85705446688	0	0	0	0	0	1057933.9	0	0	0	0	0	0	0	0	0	0	0	0	0	0	0	0	0	0	0	0	0	0	0	0	0	0	0	0	0	0	0	0	0
111.850415	0	0	0	0	0	0	0	0		112.85769146688	0	0	0	0	0	0	0	0	0	0	0	0	0	0	0	0	0	0	0	0	0	0	0	0	0	0	0	0	0	0	1599138.8	0	0	0	0	0	0	0	0
111.85068	0	0	0	0	0	0	0	0		112.85795646688	0	0	0	0	0	0	0	0	0	0	0	0	0	0	0	0	0	0	0	0	0	0	0	1116551.5	0	0	0	0	0	0	0	0	0	0	0	0	0	0	0
111.851136	0	0	0	0	0	0	0	0		112.85841246688	0	0	0	0	1096235.6	0	0	0	0	0	0	0	0	0	0	0	0	0	0	0	0	0	0	0	0	0	0	0	0	0	0	0	0	0	0	0	0	0	0
111.851276	0	0	0	0	0	0	0	0		112.85855246688	0	0	0	0	0	0	0	0	0	0	0	0	0	0	0	0	0	0	0	0	0	0	0	0	0	0	0	0	0	0	0	0	0	0	0	0	0	0	0
111.851766	0	0	0	0	0	0	0	0		112.85904246688	0	0	0	0	0	0	0	0	0	0	0	0	0	0	0	1114596.3	0	0	0	0	0	0	0	0	0	0	0	0	0	0	0	0	0	0	0	0	0	0	0
111.852451	0	0	0	0	0	0	0	0		112.85972746688	0	0	0	0	0	0	0	0	0	0	0	0	0	0	0	0	0	0	0	0	0	0	0	0	0	0	0	0	0	0	0	0	0	0	0	0	0	0	0
111.852619	0	0	0	0	0	0	0	0		112.85989546688	0	0	0	0	0	0	0	0	0	0	0	0	0	0	0	0	0	0	0	0	0	0	0	0	0	0	0	0	0	0	0	0	0	0	0	0	0	0	0
111.85334	0	0	0	0	0	0	0	0		112.86061646688	0	0	0	0	0	0	0	0	0	0	0	0	0	0	0	0	0	0	0	0	0	0	0	0	0	0	0	0	0	0	0	0	0	0	0	0	0	0	0
111.853422	0	0	0	0	0	0	0	0		112.86069846688	0	0	0	0	0	0	0	0	0	0	0	0	0	0	0	0	0	0	0	0	0	0	0	0	0	0	0	0	0	0	0	0	0	0	0	0	0	0	0
111.853486	0	0	0	0	0	0	0	0		112.86076246688	0	0	0	0	0	0	0	0	0	0	0	0	0	0	0	0	0	0	0	0	0	1146675.4	0	0	0	0	0	0	0	0	0	0	0	0	0	0	0	0	0
111.853665	0	0	0	0	0	0	0	0		112.86094146688	0	0	0	0	0	0	0	0	0	0	0	0	0	0	0	0	0	0	0	0	0	0	0	0	0	0	0	0	0	0	0	0	0	0	0	0	0	0	0
111.854062	0	0	0	0	0	0	0	0		112.86133846688	0	0	0	0	0	0	0	0	0	0	0	0	0	0	0	0	0	0	0	0	0	0	0	0	0	0	0	0	0	0	1282502.6	0	0	0	0	0	0	0	0
111.854407	0	0	0	0	0	0	0	0		112.86168346688	0	0	0	0	0	0	0	0	0	0	0	0	0	0	0	0	0	0	0	0	0	0	0	0	0	0	0	0	0	0	0	0	0	0	0	0	0	0	0
111.854695	0	0	0	0	0	0	0	0		112.86197146688	0	0	0	0	0	0	0	0	0	0	0	0	0	0	0	0	0	0	0	0	0	0	0	0	0	0	0	0	0	0	0	0	0	0	0	0	0	0	0
111.854951333333	0	0	0	0	0	0	0	0		112.862227800213	0	0	0	0	0	0	0	0	0	0	0	0	0	0	0	0	0	0	0	0	0	0	0	0	1100737.4	0	0	0	0	0	0	0	0	0	0	0	0	0	0
111.85501	0	0	0	0	0	0	0	0		112.86228646688	0	0	0	0	0	0	0	0	0	0	0	0	0	0	0	0	0	0	0	0	0	1183211.3	0	0	0	0	0	0	0	0	0	0	0	0	0	0	0	0	0
111.855716	0	0	0	0	0	0	0	0		112.86299246688	0	0	0	0	0	0	0	0	0	0	0	0	0	0	0	0	0	0	0	0	0	0	0	0	0	0	0	0	0	0	0	0	0	0	0	0	0	0	0
111.85596	0	0	0	0	0	0	0	0		112.86323646688	0	0	0	0	0	0	0	0	0	0	0	0	0	0	0	0	0	0	0	0	1211536.8	0	0	0	0	0	0	0	0	0	0	0	0	0	0	0	0	0	0
111.856195	0	0	0	0	0	0	0	0		112.86347146688	0	0	0	0	0	0	0	0	0	0	0	0	0	0	0	0	0	0	0	0	0	1136795.3	0	0	0	0	0	0	0	0	0	0	0	0	0	0	0	0	0
111.856733	0	0	0	0	0	0	0	0		112.86400946688	0	0	0	0	0	0	0	0	0	0	0	0	0	0	0	0	0	0	0	0	0	0	1060409.8	0	0	0	0	0	0	0	0	0	0	0	0	0	0	0	0
111.857133	0	0	0	0	0	0	0	0		112.86440946688	0	0	0	0	0	0	0	0	0	0	0	0	0	0	0	0	0	0	0	0	0	0	0	0	0	0	0	0	0	0	0	0	0	0	0	0	0	0	0
111.858209	0	0	0	0	0	0	0	0		112.86548546688	0	0	0	0	0	0	0	0	0	0	0	0	0	0	0	1036024.1	0	0	0	0	0	0	0	0	0	0	0	0	0	0	0	0	0	0	0	0	0	0	0
111.858269	0	0	0	0	0	0	0	0		112.86554546688	0	0	0	0	0	0	0	0	0	0	0	0	0	0	0	0	0	0	0	0	0	0	0	0	1030073.3	0	0	0	0	0	0	0	0	0	0	0	0	0	0
111.85867	0	0	0	0	0	0	0	0		112.86594646688	0	0	0	0	0	0	0	0	1120696.6	0	0	0	0	0	0	0	0	0	0	0	0	0	0	0	0	0	0	0	0	0	0	0	0	0	0	0	0	0	0
111.859251	0	0	0	0	0	0	0	0		112.86652746688	0	0	0	0	0	0	0	0	0	0	0	0	0	0	0	0	0	0	0	0	0	0	0	0	0	0	0	0	0	0	0	0	0	0	0	0	0	0	0
111.859736	0	0	0	0	0	0	0	0		112.86701246688	0	0	0	0	0	0	0	0	0	0	0	0	0	0	0	0	0	0	0	0	0	0	0	0	0	0	0	0	0	0	0	0	0	0	0	0	0	0	0
111.860281	0	0	0	0	0	0	0	0		112.86755746688	0	0	0	0	0	0	0	0	0	0	0	0	0	0	0	0	0	0	0	0	0	0	0	0	0	0	0	0	0	0	0	0	0	0	0	0	0	0	0
111.860422	0	0	0	0	0	0	0	0		112.86769846688	0	0	0	0	0	0	0	0	0	0	0	0	0	0	0	1309576	0	0	0	0	0	0	0	0	0	0	0	0	0	0	0	0	0	0	0	0	0	0	0
111.8610435	0	0	0	0	0	0	0	0		112.86831996688	0	0	0	0	0	0	0	0	0	0	0	0	0	0	0	0	0	0	0	0	0	0	0	0	0	0	0	0	0	0	0	0	0	0	0	0	0	0	0
111.861379	0	0	0	0	0	0	0	0		112.86865546688	0	0	0	0	0	0	0	0	0	0	0	0	0	0	0	0	0	0	0	0	0	0	0	0	0	0	0	0	1039791.3	0	0	1078449.6	0	0	0	0	0	0	0
111.861523	0	0	0	0	0	0	0	0		112.86879946688	0	0	0	0	0	0	0	0	0	0	0	0	0	0	0	0	0	0	0	0	0	0	0	0	0	0	0	0	0	0	0	0	0	0	0	1261449.3	0	0	0
111.861656	0	0	0	0	0	0	0	0		112.86893246688	0	0	0	0	0	0	0	0	0	0	0	0	0	0	0	0	0	0	0	0	0	0	0	0	0	0	0	0	0	0	0	0	0	0	0	0	0	0	0
111.8623705	0	0	0	0	0	0	0	0		112.86964696688	0	0	0	0	0	0	0	0	0	0	0	0	0	0	0	0	0	0	0	0	0	0	0	0	0	0	0	0	0	0	0	0	0	0	0	0	0	0	0
111.862626	0	0	0	0	0	0	0	0		112.86990246688	0	0	0	0	0	1085881.4	0	0	0	0	0	0	0	0	0	0	0	0	0	0	0	0	0	0	0	0	0	0	0	0	0	0	0	0	0	0	0	0	0
111.8627515	0	0	0	0	0	0	0	0		112.87002796688	0	0	0	0	0	0	0	0	1051868.5	1083477.9	0	0	0	0	0	0	0	0	0	0	0	0	0	0	0	0	0	0	0	0	0	0	0	0	0	0	0	0	0
111.863847	0	0	0	0	0	0	0	0		112.87112346688	0	0	0	0	0	0	0	0	0	0	0	0	0	0	0	0	0	0	0	0	0	0	0	0	0	0	0	0	0	0	0	0	0	0	0	0	0	0	1217790.8
111.86425	0	0	0	0	0	0	0	0		112.87152646688	0	0	0	0	0	0	0	0	0	0	0	0	0	0	0	0	0	0	0	0	0	0	0	0	0	0	0	0	0	0	0	0	0	0	0	0	0	0	0
111.864627	0	0	0	0	0	0	0	0		112.87190346688	0	0	0	0	0	0	0	0	0	0	0	0	0	0	0	0	0	0	0	0	1126848.5	0	0	0	0	0	0	0	0	0	0	0	0	0	0	0	0	0	0
111.864841	0	0	0	0	0	0	0	0		112.87211746688	0	0	0	0	0	0	0	0	0	0	0	0	0	0	0	0	0	0	0	0	0	0	0	0	0	0	0	0	0	0	0	0	0	0	0	0	0	0	0
111.865136	0	0	0	0	0	0	0	0		112.87241246688	0	0	0	0	0	0	0	0	0	0	0	0	0	0	0	0	0	0	0	0	0	0	0	0	0	0	0	0	0	0	0	0	0	0	0	0	0	0	0
111.86544	0	0	0	0	0	0	0	0		112.87271646688	0	0	0	0	0	0	0	0	0	0	0	0	0	0	0	0	0	0	0	0	0	0	0	0	0	0	0	0	0	0	0	0	0	0	0	0	0	0	0
111.866125	0	0	0	0	0	0	0	0		112.87340146688	0	0	0	0	0	0	0	0	0	0	0	0	0	0	0	0	0	0	0	0	0	0	0	0	0	0	0	0	0	0	0	0	0	0	0	0	0	0	0
111.866222	0	0	0	0	0	0	0	0		112.87349846688	0	0	0	0	0	0	1079058	0	0	0	0	0	0	0	0	0	0	0	0	0	0	0	0	0	0	0	0	0	0	0	0	0	0	0	0	0	0	0	0
111.86667	0	0	0	0	0	0	0	0		112.87394646688	0	0	0	0	0	0	0	0	0	0	0	0	0	0	0	0	0	0	0	0	0	0	0	0	0	0	0	0	0	0	0	0	0	0	0	1090739	0	0	0
111.866727	0	0	0	0	0	0	0	0		112.87400346688	0	0	0	0	0	0	0	0	0	0	0	0	0	0	0	0	0	0	0	0	0	0	0	0	0	0	0	0	0	0	0	0	0	0	0	0	0	0	0
111.867003	0	0	0	0	0	0	0	0		112.87427946688	0	0	0	0	0	0	0	0	0	0	0	0	0	0	0	0	0	0	0	0	0	0	0	0	0	0	0	0	0	1117636.3	0	0	0	0	0	0	0	0	0
111.86722	0	0	0	0	0	0	0	0		112.87449646688	0	0	0	0	0	0	0	0	0	0	0	0	0	0	0	0	0	0	0	0	0	0	0	0	0	0	0	0	0	0	0	0	0	0	0	0	0	0	0
111.867495	0	0	0	0	0	0	0	0		112.87477146688	0	0	0	0	0	0	0	0	0	0	0	0	0	0	0	0	0	1088766.5	0	0	0	0	0	0	0	0	0	0	0	0	0	0	0	0	0	0	0	0	0
111.867556	0	0	0	0	0	0	0	0		112.87483246688	0	0	0	0	0	0	0	0	0	0	0	0	0	0	0	0	0	0	0	0	0	0	0	0	0	0	0	0	1050353	0	0	0	0	0	0	0	0	0	0
111.868474	0	0	0	0	0	0	0	0		112.87575046688	0	0	0	0	0	0	0	0	0	0	0	0	0	0	0	0	0	0	0	0	0	0	0	0	0	0	0	0	0	0	0	0	0	0	0	0	0	0	0
111.86855	0	0	0	0	0	0	0	0		112.87582646688	0	0	0	0	0	0	0	0	0	0	0	0	0	0	0	0	0	0	0	0	0	0	0	0	0	0	0	0	0	0	0	0	0	0	0	0	0	0	0
111.869063	0	0	0	0	0	0	0	0		112.87633946688	0	0	0	0	0	0	0	0	0	1103417.6	0	0	0	0	0	0	0	0	0	0	0	0	0	0	0	0	0	0	0	0	0	0	0	0	0	0	0	0	0
111.869214	0	0	0	0	0	0	0	0		112.87649046688	0	0	0	0	0	0	0	0	0	0	0	0	0	0	0	0	0	0	0	0	0	0	0	0	0	0	0	0	0	0	0	0	0	0	0	0	0	0	0
111.86955	0	0	0	0	0	0	0	0		112.87682646688	0	0	0	0	0	0	0	0	0	0	0	0	0	0	0	0	0	0	0	0	0	0	0	0	0	0	0	0	0	0	0	0	0	0	0	0	0	0	0
111.869916	0	0	0	0	0	0	0	0		112.87719246688	0	0	0	0	0	0	0	0	0	0	1135975	0	0	0	0	0	0	0	0	0	0	0	0	0	0	0	0	0	0	0	0	0	0	0	0	0	0	0	0
111.870485	0	0	0	0	0	0	0	0		112.87776146688	0	0	0	0	0	0	0	0	0	0	0	0	0	0	0	0	0	0	0	0	0	0	0	0	0	0	0	0	0	0	0	0	0	0	0	0	0	0	0
111.870601	0	0	0	0	0	0	0	0		112.87787746688	0	0	0	0	0	0	0	0	0	0	0	0	0	0	0	0	0	0	0	0	0	0	0	0	0	0	0	0	0	0	1168441.9	0	0	0	0	0	0	0	0
111.870671	0	0	0	0	0	0	0	0		112.87794746688	0	0	0	0	0	0	0	0	0	0	0	0	0	0	0	0	0	0	0	0	0	0	0	0	0	0	0	0	0	0	0	0	0	0	0	0	0	0	0
111.870808	0	0	0	0	0	0	0	0		112.87808446688	0	0	0	0	0	0	0	0	0	0	0	0	0	0	0	0	0	0	0	0	0	0	0	0	0	0	0	0	0	0	0	0	0	0	0	0	0	0	0
111.870867	0	0	0	0	0	0	0	0		112.87814346688	0	0	0	0	0	0	0	0	0	0	0	0	0	0	0	0	0	0	0	0	0	0	0	0	0	1090401.4	0	0	0	0	0	0	0	0	0	0	0	0	0
111.870951	0	0	0	0	0	0	0	0		112.87822746688	0	0	0	0	0	0	0	0	0	0	0	0	0	0	0	0	0	0	0	0	0	0	0	0	0	0	0	0	0	0	0	0	0	0	0	0	0	0	0
111.871294	0	0	0	0	0	0	0	0		112.87857046688	0	0	0	0	0	0	0	0	0	0	0	0	0	0	0	0	0	0	0	0	0	0	0	0	0	0	0	0	0	0	0	0	0	0	0	0	0	0	0
111.871994	0	0	0	0	0	0	0	0		112.87927046688	0	0	0	0	1119038.8	0	0	0	0	0	0	0	0	0	0	0	0	0	0	0	0	0	0	0	0	0	0	0	0	0	0	0	0	0	0	0	0	0	0
111.872402	0	0	0	0	0	0	0	0		112.87967846688	0	0	0	0	0	0	0	0	0	0	0	0	0	0	0	0	0	0	0	0	0	0	0	0	0	0	0	0	0	0	0	0	0	0	0	0	0	0	0
111.872503	0	0	0	0	0	0	0	0		112.87977946688	0	0	0	0	0	0	0	0	0	0	0	0	0	0	0	0	0	0	0	0	0	0	0	0	0	0	0	0	0	0	0	0	0	0	1113390	0	0	0	0
111.872768	0	0	0	0	0	0	0	0		112.88004446688	0	0	0	0	0	0	0	0	0	0	0	0	0	0	0	0	0	0	0	0	0	0	0	0	0	0	0	0	1069094.9	0	0	0	0	0	0	0	0	0	0
111.872953	0	0	0	0	0	0	0	0		112.88022946688	0	0	0	0	0	0	0	0	0	0	0	0	0	0	0	0	0	0	0	0	0	0	0	1028954.6	0	0	0	0	0	0	0	0	0	0	0	0	0	0	0
111.873097	0	0	0	0	0	0	0	0		112.88037346688	0	0	0	0	0	0	0	0	0	0	0	0	0	0	1239842.6	0	0	0	0	0	0	0	0	0	0	0	0	0	0	0	0	0	0	0	0	0	0	0	0
111.873201	0	0	0	0	0	0	0	0		112.88047746688	0	0	0	0	1099392.6	0	0	0	0	0	0	0	0	0	0	0	0	0	0	0	0	0	0	0	0	0	0	0	0	0	0	0	0	0	0	0	0	0	0
111.873476	0	0	0	0	0	0	0	0		112.88075246688	0	0	0	0	0	0	0	0	0	0	0	0	0	0	0	0	0	0	0	0	0	0	0	0	0	0	0	0	0	0	0	0	0	0	0	0	0	0	0
111.874866	0	0	0	0	0	0	0	0		112.88214246688	0	0	0	0	0	0	0	0	0	0	0	0	0	0	0	0	0	0	0	0	0	0	0	0	0	1067285.3	0	0	0	0	0	0	0	0	0	0	0	0	0
111.87496	0	0	0	0	0	0	0	0		112.88223646688	0	0	0	0	0	0	0	0	0	0	0	0	0	0	0	0	0	0	0	0	0	0	0	0	0	0	0	0	0	1135519.9	0	0	0	0	0	0	0	0	0
111.875157	0	0	0	0	0	0	0	0		112.88243346688	0	0	0	0	0	0	0	0	0	0	0	0	0	0	0	0	0	0	0	0	0	0	0	0	0	0	0	0	0	0	0	0	0	0	0	0	0	0	0
111.8759475	0	0	0	0	0	0	0	0		112.88322396688	0	0	0	0	0	0	0	0	0	0	0	0	0	0	0	0	0	0	0	0	0	0	0	0	0	0	0	0	0	0	0	0	0	0	0	0	0	0	0
111.87604	0	0	0	0	0	0	0	0		112.88331646688	0	0	0	0	0	0	0	0	0	0	0	0	0	0	0	0	0	0	0	0	0	0	0	0	0	0	0	0	0	0	0	0	0	0	0	0	0	0	0
111.876299	0	0	0	0	0	0	0	0		112.88357546688	0	0	0	0	0	0	0	0	0	1057701.4	0	0	0	0	0	0	0	0	0	0	0	0	0	0	0	0	0	0	0	0	0	0	0	0	0	0	0	0	0
111.876802	0	0	0	0	0	0	0	0		112.88407846688	0	0	0	0	0	0	0	0	0	0	0	0	0	0	0	0	0	0	0	0	0	0	0	0	0	0	0	0	0	0	0	0	0	0	0	0	0	0	0
111.876878	0	0	0	0	0	0	0	0		112.88415446688	0	0	0	0	0	0	0	0	0	0	0	0	0	0	0	0	0	0	0	0	0	0	0	0	0	0	0	0	0	0	0	0	0	0	1409133.8	0	0	0	0
111.877268	0	0	0	0	0	0	0	0		112.88454446688	0	0	0	0	0	0	0	0	0	0	0	0	0	0	0	0	0	0	0	0	0	0	0	0	0	0	0	0	0	0	0	0	0	0	0	0	0	0	0
111.877397	0	0	0	0	0	0	0	0		112.88467346688	0	0	0	0	0	0	0	0	0	0	0	0	0	0	0	0	0	0	0	0	0	0	0	0	0	0	0	0	0	0	0	0	0	0	0	0	0	0	0
111.877837	0	0	0	0	0	0	0	0		112.88511346688	0	0	0	0	0	0	0	0	0	0	0	0	0	0	0	0	0	0	0	0	0	0	0	0	0	0	0	0	0	0	0	0	0	0	0	1054924.6	0	0	0
111.877934	0	0	0	0	0	0	0	0		112.88521046688	0	0	0	0	0	0	0	0	0	0	0	0	0	0	0	0	0	0	0	0	0	0	0	0	0	0	0	0	0	0	0	0	0	0	1043421.8	0	0	0	0
111.878002	0	0	0	0	0	0	0	0		112.88527846688	0	0	0	0	1152742.5	0	0	0	0	0	0	0	0	0	0	0	0	0	0	0	0	0	0	0	0	0	0	0	0	0	0	0	0	0	0	0	0	0	0
111.878158	0	0	0	0	0	0	0	0		112.88543446688	0	0	0	0	0	0	0	0	0	0	0	1099394.6	0	0	0	0	0	0	0	0	0	0	0	0	0	0	0	0	0	0	0	0	0	0	0	0	0	0	0
111.878559	0	0	0	0	0	0	0	0		112.88583546688	0	0	0	0	0	0	0	0	0	0	0	0	0	0	0	0	0	0	0	0	0	0	0	0	0	0	0	0	0	0	0	0	0	0	0	0	0	0	0
111.87868	0	0	0	0	0	0	0	0		112.88595646688	0	0	0	0	0	0	0	0	0	0	0	0	0	0	0	0	0	0	0	0	0	0	0	0	0	0	0	0	0	0	0	0	0	0	0	0	0	0	0
111.87877	0	0	0	0	0	0	0	0		112.88604646688	0	0	0	0	0	0	0	0	0	0	1207406.6	0	0	0	0	0	0	0	0	0	0	0	0	0	0	0	0	0	0	0	0	0	0	0	0	0	0	0	0
111.87888	0	0	0	0	0	0	0	0		112.88615646688	0	0	0	0	0	0	0	0	0	0	0	0	0	0	0	0	0	0	0	0	0	0	0	0	0	0	0	0	0	0	0	0	0	0	0	0	0	0	1032270.1
111.879031	0	0	0	0	0	0	0	0		112.88630746688	0	0	0	0	0	0	0	0	0	0	0	0	0	0	0	0	0	0	0	0	0	0	0	0	0	0	0	0	0	0	0	0	0	0	0	0	0	0	0
111.879172	0	0	0	0	0	0	0	0		112.88644846688	0	0	0	0	0	0	0	0	0	0	0	0	0	0	0	0	0	0	0	0	0	0	0	0	0	0	0	0	0	0	0	0	0	0	0	0	0	0	0
111.879443	0	0	0	0	0	0	0	0		112.88671946688	0	0	0	0	0	0	0	0	0	0	0	0	0	0	0	0	0	0	0	0	0	0	0	0	0	0	0	0	0	0	0	0	0	0	0	0	0	0	0
111.879514	0	0	0	0	0	0	0	0		112.88679046688	0	0	0	0	0	0	0	0	0	0	0	0	0	0	0	0	0	0	0	0	0	0	0	0	0	0	0	0	0	0	0	0	0	0	0	0	1049979.9	0	0
111.879674	0	0	0	0	0	0	0	0		112.88695046688	0	0	0	0	0	0	0	0	0	0	0	0	0	0	0	0	0	0	0	0	0	0	1034016.8	0	0	0	0	0	0	0	0	0	0	0	0	0	0	0	0
111.879906	0	0	0	0	0	0	0	0		112.88718246688	0	0	0	0	0	0	0	0	0	0	0	0	0	0	0	0	0	0	0	0	0	0	0	0	0	0	0	1137416.8	0	0	0	0	0	0	0	0	0	0	0
111.88017	0	0	0	0	0	0	0	0		112.88744646688	0	0	0	0	0	0	0	0	0	0	0	0	0	0	0	0	0	0	0	0	0	0	0	0	0	0	0	0	0	0	0	0	0	0	0	0	0	0	0
111.880271	0	0	0	0	0	0	0	0		112.88754746688	0	0	0	0	0	0	0	0	0	0	0	0	0	0	0	0	0	0	0	0	0	0	0	0	0	0	0	0	0	0	0	0	0	0	0	0	0	0	0
111.880678	0	0	0	0	0	0	0	0		112.88795446688	0	0	0	0	0	0	0	0	0	0	0	0	0	0	0	0	0	0	0	0	0	0	0	0	0	0	0	0	0	0	0	0	0	0	0	0	0	0	0
111.880886	0	0	0	0	0	0	0	0		112.88816246688	0	0	0	0	0	0	1039901.4	0	0	0	0	0	0	0	0	0	0	0	0	0	0	0	0	0	0	0	0	0	0	0	0	0	0	0	0	0	0	0	0
111.880989	0	0	0	0	0	0	0	0		112.88826546688	0	0	0	0	0	0	0	0	0	0	0	0	0	0	0	0	0	0	0	0	0	0	0	0	0	0	0	0	0	0	0	0	0	0	0	0	0	0	0
111.881145	0	0	0	0	0	0	0	0		112.88842146688	0	0	0	0	0	0	0	0	0	0	0	0	0	0	0	0	0	0	0	0	0	0	0	0	0	0	0	0	0	0	0	0	0	0	0	0	0	0	0
111.881209	0	0	0	0	0	0	0	0		112.88848546688	0	0	0	0	0	0	0	0	0	0	1132014.5	0	0	0	0	0	0	0	0	0	0	0	0	0	0	0	0	0	0	0	0	0	0	0	0	0	0	0	0
111.88131	0	0	0	0	0	0	0	0		112.88858646688	0	0	0	0	0	0	0	0	0	0	0	0	0	0	0	1114699.1	0	0	0	0	0	0	0	0	0	0	0	0	0	0	0	0	0	0	0	0	0	0	0
111.881474	0	0	0	0	0	0	0	0		112.88875046688	0	0	0	0	0	0	0	0	0	0	0	0	0	0	0	0	0	0	0	0	0	0	0	1069414.3	0	0	0	0	0	0	0	0	0	0	0	0	0	0	0
111.881716	0	0	0	0	0	0	0	0		112.88899246688	0	0	0	0	0	0	0	0	0	0	0	0	0	0	0	0	0	0	0	0	0	0	0	0	0	0	0	0	0	0	0	0	0	0	0	0	0	0	0
111.881881	0	0	0	0	0	0	0	0		112.88915746688	0	0	0	0	0	1042292.5	0	0	0	0	0	0	0	0	0	0	0	0	0	0	0	0	0	0	0	0	0	0	0	0	0	0	0	0	0	0	0	0	0
111.882386	0	0	0	0	0	0	0	0		112.88966246688	0	0	0	0	0	0	0	0	0	0	0	0	0	0	0	0	0	0	0	0	0	0	0	0	0	0	0	0	0	0	0	0	0	0	0	0	0	0	0
111.882583	0	0	0	0	0	0	0	0		112.88985946688	0	0	0	0	0	0	0	0	0	0	0	0	0	0	0	0	0	0	0	0	0	0	0	0	0	0	0	0	0	0	0	0	0	0	0	0	0	0	0
111.883231	0	0	0	0	0	0	0	0		112.89050746688	0	0	0	0	0	0	0	0	0	0	0	0	0	0	0	0	0	0	0	0	0	0	0	0	0	0	0	0	0	0	0	0	0	0	0	0	0	0	0
111.883381	0	0	0	0	0	0	0	0		112.89065746688	0	0	0	0	0	0	0	0	0	0	0	0	0	0	0	0	0	0	0	0	0	0	0	0	0	0	0	0	0	0	0	0	0	0	0	0	0	0	0
111.883914	0	0	0	0	0	0	0	0		112.89119046688	0	0	0	0	0	0	0	0	0	0	0	0	0	0	0	0	0	0	0	0	0	0	0	0	0	0	0	0	0	0	0	0	0	0	0	1080088.4	0	0	0
111.884019	0	0	0	0	0	0	0	0		112.89129546688	0	0	0	0	0	0	0	0	0	0	0	0	0	0	0	0	0	0	0	0	0	0	0	0	0	0	0	0	0	0	0	0	0	0	0	0	0	0	0
111.885768	0	0	0	0	0	0	0	0		112.89304446688	0	0	0	0	0	0	0	0	0	0	0	0	0	0	0	0	0	0	0	0	0	0	0	0	0	0	0	0	0	0	0	0	0	0	0	0	0	0	0
111.8858865	0	0	0	0	0	0	0	0		112.89316296688	0	0	0	0	0	0	0	0	0	0	0	0	0	0	0	0	0	0	0	0	0	0	0	0	0	0	0	0	0	0	0	0	0	0	0	0	0	0	0
111.886573	0	0	0	0	0	0	0	0		112.89384946688	0	0	0	0	0	0	0	0	0	0	0	0	0	0	0	0	0	0	0	0	0	0	0	0	0	0	0	0	0	1330927.4	0	0	0	0	0	0	0	0	0
111.886663	0	0	0	0	0	0	0	0		112.89393946688	0	0	0	0	0	0	0	0	0	0	0	0	0	0	0	0	0	0	0	0	0	0	0	0	0	0	0	0	0	0	0	0	0	0	0	0	0	0	0
111.887359	0	0	0	0	0	0	0	0		112.89463546688	0	0	0	0	0	0	0	0	0	0	0	0	0	0	0	0	0	0	0	0	0	0	0	0	0	0	0	0	0	0	0	0	0	0	0	0	0	0	0
111.88762	0	0	0	0	0	0	0	0		112.89489646688	0	0	0	0	0	0	0	0	0	0	0	0	0	0	0	0	0	0	0	0	0	0	0	0	0	0	0	0	0	0	0	0	0	0	0	0	0	0	0
111.88781	0	0	0	0	0	0	0	0		112.89508646688	0	0	0	0	0	0	0	0	0	0	0	0	0	0	0	0	0	0	0	0	0	0	1083320.5	0	0	0	0	0	0	0	0	0	0	0	0	0	0	0	0
111.888037	0	0	0	0	0	0	0	0		112.89531346688	0	0	0	0	0	0	0	0	0	1141156.9	0	0	0	0	0	0	0	0	0	0	0	0	0	0	0	0	0	0	0	0	0	0	0	0	0	0	0	0	0
111.888634	0	0	0	0	0	0	0	0		112.89591046688	0	0	0	0	0	0	0	0	0	0	0	0	0	0	0	0	0	0	0	0	0	0	0	0	1057375.9	0	0	0	0	0	0	0	0	0	0	0	0	0	0
111.8887425	0	0	0	0	0	0	0	0		112.89601896688	0	0	0	0	0	0	0	0	0	0	0	0	0	0	0	0	0	0	0	0	0	0	0	0	0	0	0	0	0	0	0	1181296.5	0	0	0	0	0	0	0
111.889305	0	0	0	0	0	0	0	0		112.89658146688	0	0	0	0	0	0	0	0	0	0	0	0	0	0	0	0	0	0	0	0	0	0	0	0	0	0	0	0	0	0	0	0	0	0	0	0	0	0	0
111.889375	0	0	0	0	0	0	0	0		112.89665146688	0	0	0	0	0	0	0	0	0	0	0	0	0	0	0	0	0	0	0	0	0	0	0	0	0	0	0	0	0	0	0	0	0	0	0	0	1132744.5	0	0
111.889663	0	0	0	0	0	0	0	0		112.89693946688	0	0	0	0	0	0	0	0	0	0	0	0	0	0	0	0	0	0	0	0	0	0	0	0	0	0	0	0	0	0	0	0	0	0	0	0	0	0	0
111.889973	0	0	0	0	0	0	0	0		112.89724946688	0	0	0	0	0	0	0	0	0	0	0	0	0	0	0	0	0	0	0	0	0	0	0	0	0	0	0	0	0	0	1348969.1	0	0	0	0	0	0	0	0
111.89026	0	0	0	0	0	0	0	0		112.89753646688	0	0	0	0	0	0	0	0	0	0	0	0	0	0	0	0	0	0	0	0	0	0	0	0	0	0	0	0	0	0	0	0	0	0	0	0	0	0	0
111.890348	0	0	0	0	0	0	0	0		112.89762446688	0	0	0	0	0	0	0	0	0	0	0	0	0	0	0	0	0	0	0	0	0	0	0	0	0	0	0	0	0	0	0	0	0	0	0	0	0	0	0
111.890464	0	0	0	0	0	0	0	0		112.89774046688	0	0	0	0	0	0	0	0	0	0	0	0	0	0	0	0	0	0	0	0	0	0	0	0	0	0	0	0	0	0	0	0	0	0	0	0	0	0	0
111.8906545	0	0	0	0	0	0	0	0		112.89793096688	0	0	0	0	0	0	0	0	0	0	0	0	0	0	0	0	0	0	0	0	0	0	0	0	0	0	0	0	0	0	0	0	0	0	0	0	0	0	0
111.8913235	0	0	0	0	0	0	0	0		112.89859996688	0	0	0	0	0	0	0	0	0	0	0	0	0	0	0	0	0	0	0	0	0	0	0	0	0	0	0	0	0	0	0	0	0	0	0	0	0	0	0
111.89153	0	0	0	0	0	0	0	0		112.89880646688	0	0	0	0	0	0	0	0	0	0	0	0	0	0	0	0	0	0	0	0	0	0	0	0	0	0	0	0	0	0	0	0	0	0	0	0	0	0	0
111.8918555	0	0	0	0	0	0	0	0		112.89913196688	0	0	0	0	0	0	0	0	0	0	0	0	0	0	0	0	0	0	0	0	0	0	0	0	0	0	0	0	0	0	0	0	0	0	0	0	0	0	0
111.8919675	0	0	0	0	0	0	0	0		112.89924396688	0	0	0	0	0	0	0	0	0	0	0	0	0	0	0	0	0	0	0	0	0	0	0	0	0	0	0	0	0	0	0	0	0	0	0	0	1327691.4	0	0
111.892037	0	0	0	0	0	0	0	0		112.89931346688	0	0	0	0	0	0	0	0	0	0	0	0	0	0	0	0	0	0	0	0	0	0	0	0	0	0	0	0	0	0	0	0	0	0	0	0	0	0	0
111.8928	0	0	0	0	0	0	0	0		112.90007646688	0	0	0	0	0	0	0	0	0	0	0	0	0	0	0	0	0	0	0	0	0	0	0	0	0	0	0	0	0	0	0	0	0	0	0	0	0	0	0
111.89308	0	0	0	0	0	0	0	0		112.90035646688	0	0	0	0	0	0	0	0	0	0	0	0	0	0	0	0	0	0	0	0	0	0	0	0	0	0	0	0	0	0	0	0	0	0	0	0	0	0	0
111.893275	0	0	0	0	0	0	0	0		112.90055146688	0	0	0	0	1063461.9	0	0	0	0	0	0	0	0	0	0	0	0	0	0	0	0	0	0	0	0	0	0	0	0	0	0	0	0	0	0	0	0	0	0
111.893374	0	0	0	0	0	0	0	0		112.90065046688	0	0	0	0	0	0	0	0	0	0	0	0	0	0	0	0	0	0	0	0	0	0	0	0	0	0	0	0	0	0	0	1059472.4	0	0	0	0	0	0	0
111.893609	0	0	0	0	0	0	0	0		112.90088546688	0	0	0	0	0	0	0	0	0	0	0	0	0	0	0	0	0	0	0	0	0	0	0	0	0	0	0	0	0	0	0	0	0	0	0	0	0	0	0
111.894176	0	0	0	0	0	0	0	0		112.90145246688	0	0	0	0	0	0	0	0	0	0	0	0	0	0	0	0	0	0	0	0	0	0	0	0	0	0	0	0	0	0	0	0	0	0	0	0	0	0	0
111.894273	0	0	0	0	0	0	0	0		112.90154946688	0	0	0	0	0	0	0	0	0	0	0	0	0	0	0	0	0	0	0	0	0	0	0	0	0	0	0	0	0	0	0	0	0	1063448.5	0	0	0	0	0
111.894548	0	0	0	0	0	0	0	0		112.90182446688	0	0	0	0	0	0	0	0	0	0	0	0	0	0	0	0	0	0	0	0	0	0	0	0	0	0	0	0	0	0	0	1119520.4	0	0	0	0	0	0	0
111.894654	0	0	0	0	0	0	0	0		112.90193046688	0	0	0	0	0	0	0	0	0	0	0	0	0	0	0	0	0	0	0	0	0	0	0	0	0	0	0	0	0	0	0	0	0	0	0	0	0	0	0
111.894829	0	0	0	0	0	0	0	0		112.90210546688	0	0	0	0	0	0	0	0	0	0	0	0	0	0	0	0	0	0	0	0	0	0	0	0	0	0	1136591.5	0	0	0	0	0	0	0	0	0	0	0	0
111.894904	0	0	0	0	0	0	0	0		112.90218046688	0	0	0	0	0	0	0	0	0	0	0	0	0	0	0	0	0	0	0	0	0	0	0	0	0	0	0	0	0	0	0	0	0	0	0	0	0	0	0
111.89521	0	0	0	0	0	0	0	0		112.90248646688	0	0	0	0	0	0	0	0	0	0	0	0	0	0	0	0	0	0	0	0	0	0	0	0	0	0	0	0	0	0	0	0	0	0	0	0	0	0	0
111.89567	0	0	0	0	0	0	0	0		112.90294646688	0	0	0	0	0	0	0	0	0	0	0	0	0	0	0	0	0	0	0	0	0	0	0	0	0	0	0	0	0	0	0	0	0	0	0	0	0	0	0
111.89601	0	0	0	0	0	0	0	0		112.90328646688	0	0	0	0	0	0	0	0	0	0	0	0	0	0	0	0	0	0	0	0	0	0	0	0	0	0	0	0	0	0	0	0	0	0	0	0	0	0	0
111.896155	0	0	0	0	0	0	0	0		112.90343146688	0	0	0	0	0	0	0	0	0	0	0	0	0	0	0	0	0	0	0	0	0	0	0	1041331.6	0	0	0	0	0	0	0	0	0	0	0	0	0	0	0
111.896279	0	0	0	0	0	0	0	0		112.90355546688	0	0	0	0	0	0	0	0	0	0	0	0	0	0	0	0	0	0	0	0	0	0	0	0	0	0	0	0	0	0	0	0	0	0	0	0	0	0	0
111.89646	0	0	0	0	0	0	0	0		112.90373646688	0	0	0	0	0	0	0	0	0	0	0	0	0	0	0	0	0	0	0	0	0	0	0	0	0	0	0	0	0	0	0	0	0	0	0	0	0	0	0
111.896632	0	0	0	0	0	0	0	0		112.90390846688	0	0	0	0	0	0	0	0	0	0	0	0	0	0	0	0	0	0	0	0	0	0	0	0	0	0	0	0	0	0	0	0	0	0	0	0	0	0	0
111.896788	0	0	0	0	0	0	0	0		112.90406446688	0	0	0	0	0	0	0	0	0	0	0	0	0	0	0	0	0	0	0	0	0	0	0	0	0	0	0	0	0	0	0	0	0	0	0	0	0	0	0
111.896937	0	0	0	0	0	0	0	0		112.90421346688	0	0	0	0	0	0	0	0	0	0	0	0	0	0	0	0	0	0	0	0	0	0	0	0	0	0	0	0	0	0	0	0	0	0	0	1118079.8	0	0	0
111.897006	0	0	0	0	0	0	0	0		112.90428246688	0	0	0	0	0	0	0	0	0	0	0	0	0	0	0	0	0	0	0	0	0	0	0	0	0	0	0	0	0	0	0	0	0	0	0	0	0	0	0
111.897433	0	0	0	0	0	0	0	0		112.90470946688001	0	0	0	0	0	0	0	0	0	0	0	0	0	0	0	0	0	0	0	0	0	0	0	0	0	0	0	0	0	0	1067728.8	0	0	0	0	0	0	0	0
111.897895	0	0	0	0	0	0	0	0		112.90517146688	0	0	0	0	0	0	0	0	0	0	0	0	0	0	0	0	0	0	0	0	0	0	0	0	0	0	0	0	0	0	0	0	0	0	0	0	0	0	0
111.898003	0	0	0	0	0	0	0	0		112.90527946688	0	0	0	0	0	0	0	0	0	0	0	0	0	0	0	0	0	0	0	0	0	0	0	0	0	0	0	0	0	0	0	0	0	0	0	0	0	0	0
111.89814	0	0	0	0	0	0	0	0		112.90541646688	0	0	0	0	0	0	0	0	0	0	0	0	0	0	0	0	0	0	0	0	0	0	0	0	0	0	0	0	0	0	0	0	0	0	0	0	0	0	0
111.898477	0	0	0	0	0	0	0	0		112.90575346688	0	0	0	0	0	0	0	0	0	0	0	0	0	0	0	0	0	0	0	0	0	0	0	0	0	0	0	0	0	0	0	0	0	0	0	0	0	0	0
111.8993585	0	0	0	0	0	0	0	0		112.90663496688	0	0	0	0	0	0	0	0	0	0	0	0	0	0	0	0	0	0	0	0	0	0	0	0	0	0	0	0	0	0	0	0	0	0	0	0	0	0	0
111.899634	0	0	0	0	0	0	0	0		112.90691046688	0	0	0	0	0	0	0	0	1044318.9	0	0	0	0	0	0	0	0	0	0	0	0	0	0	0	0	0	0	0	0	0	0	0	0	0	0	0	0	0	0
111.89992	0	0	0	0	0	0	0	0		112.90719646688	0	0	0	0	0	0	0	0	0	0	0	0	0	0	0	0	0	0	0	0	0	0	0	0	0	0	0	0	0	0	0	0	0	0	0	0	0	0	0
111.9001565	0	0	0	0	0	0	0	0		112.90743296688	0	0	0	0	0	0	0	0	0	0	0	0	0	0	0	0	0	0	0	0	0	0	0	1070677.4	0	0	0	0	0	0	0	0	0	0	0	0	0	0	0
111.900257	0	0	0	0	0	0	0	0		112.90753346688	0	0	0	0	0	0	1062956.6	0	0	0	0	0	0	0	0	0	0	0	0	0	0	0	0	0	0	0	0	0	0	0	0	0	0	0	0	0	0	0	0
111.900592	0	0	0	0	0	0	0	0		112.90786846688	0	0	0	0	0	0	0	0	0	0	0	0	0	0	0	0	0	0	0	0	0	0	0	0	0	0	0	0	0	0	0	0	0	0	1043640.8	0	0	0	0
111.900808	0	0	0	0	0	0	0	0		112.90808446688	0	0	0	0	0	0	0	0	0	0	0	0	0	0	0	0	0	0	0	0	0	0	0	0	0	0	1119547.3	0	0	0	0	0	0	0	0	0	0	0	0
111.901129	0	0	0	0	0	0	0	0		112.90840546688	0	0	0	0	0	0	0	0	0	0	0	0	0	0	0	0	0	0	0	0	0	0	0	0	0	0	0	0	0	0	0	0	0	0	0	0	0	0	0
111.9012105	0	0	0	0	0	0	0	0		112.90848696688	0	0	0	0	0	0	0	0	0	0	0	1121153.6	0	0	0	0	0	0	0	0	0	0	0	0	0	1083956.1	0	0	0	0	0	0	0	0	0	0	0	0	0
111.9013655	0	0	0	0	0	0	0	0		112.90864196688	0	0	0	0	0	0	0	0	0	0	0	0	0	0	0	0	0	0	0	0	0	0	0	0	0	0	0	0	0	0	0	0	0	0	0	0	0	0	0
111.901829	0	0	0	0	0	0	0	0		112.90910546688	0	0	0	0	0	0	0	0	0	0	0	0	0	0	0	0	0	0	0	0	1044770.9	0	0	0	0	0	0	0	0	0	0	0	0	0	0	0	0	0	0
111.902263	0	0	0	0	0	0	0	0		112.90953946688	0	0	0	0	0	0	0	0	0	0	0	0	0	0	0	0	0	0	0	0	0	0	0	0	0	0	0	0	0	0	0	0	0	0	0	0	0	0	0
111.902372	0	0	0	0	0	0	0	0		112.90964846688	0	0	0	0	0	0	0	0	0	0	0	0	0	0	0	0	0	0	0	0	0	0	0	0	0	0	0	0	0	1061378.8	0	0	0	0	0	0	0	0	0
111.90264	0	0	0	0	0	0	0	0		112.90991646688	0	0	0	0	0	0	0	0	0	0	1079273.5	0	0	0	0	0	0	0	0	0	0	0	0	0	0	0	0	0	0	0	0	0	0	0	0	0	0	0	0
111.90276	0	0	0	0	0	0	0	0		112.91003646688	0	0	0	0	0	0	0	0	0	0	0	0	0	0	0	0	0	0	0	0	0	0	0	0	0	0	0	0	0	0	0	0	1191495.5	0	0	0	0	0	0
111.902938	0	0	0	0	0	0	0	0		112.91021446688	0	0	0	0	0	0	0	0	0	0	0	0	0	0	0	0	0	0	0	0	0	0	0	0	0	1098916	0	0	0	0	0	0	0	0	0	0	0	0	0
111.903167	0	0	0	0	0	0	0	0		112.91044346688	0	0	0	0	0	0	0	0	0	0	0	0	0	0	0	0	0	0	0	0	0	0	0	0	0	0	0	1232327.9	0	0	0	0	0	0	0	0	0	0	0
111.903701	0	0	0	0	0	0	0	0		112.91097746688	0	0	0	0	0	0	0	0	0	0	0	0	0	0	0	0	0	0	0	0	0	0	1057731.9	0	0	0	0	0	0	0	0	0	0	0	0	0	0	0	0
111.904157	0	0	0	0	0	0	0	0		112.91143346688	0	0	0	0	0	0	0	0	0	0	0	0	0	0	0	0	0	0	0	0	0	0	0	0	0	0	0	0	0	0	0	0	0	0	0	0	0	0	0
111.904863	0	0	0	0	0	0	0	0		112.91213946688	0	0	0	0	0	0	0	0	0	0	0	0	0	0	0	0	0	0	0	0	0	0	0	0	0	0	0	0	0	0	0	0	0	0	0	0	0	0	0
111.905042	0	0	0	0	0	0	0	0		112.91231846688	0	0	0	0	0	0	0	0	0	0	0	0	0	0	0	0	0	0	0	0	0	0	0	0	0	0	0	0	0	0	0	0	0	0	0	0	0	0	0
111.9051	0	0	0	0	0	0	0	0		112.91237646688	0	0	0	0	0	0	0	0	1054286.8	0	0	0	0	0	0	0	0	0	0	0	0	0	0	0	0	0	0	0	0	0	0	0	0	0	0	0	0	0	0
111.905265	0	0	0	0	0	0	0	0		112.91254146688	0	0	0	0	0	0	0	0	0	0	0	0	0	0	0	0	0	0	0	0	0	0	0	0	0	0	0	0	0	0	0	0	0	0	0	0	0	0	0
111.905704	0	0	0	0	0	0	0	0		112.91298046688	0	0	0	0	0	0	0	0	0	0	0	0	0	0	0	0	0	0	0	0	0	0	0	0	0	0	0	0	0	0	0	0	1035943.3	0	0	0	0	0	0
111.905767	0	0	0	0	0	0	0	0		112.91304346688	0	0	0	0	0	0	0	0	0	0	0	0	0	0	0	0	0	0	0	0	0	0	0	0	0	0	0	0	0	0	0	0	0	0	0	0	0	0	0
111.905955	0	0	0	0	0	0	0	0		112.91323146688	0	0	0	0	0	0	0	0	0	0	0	0	0	0	0	0	0	0	0	0	0	0	0	1126553.1	0	0	0	0	0	0	0	0	0	0	0	0	0	0	0
111.906019	0	0	0	0	0	0	0	0		112.91329546688	0	0	0	0	0	0	0	0	0	0	0	0	0	0	0	0	0	0	0	0	0	0	0	0	0	0	0	0	0	0	0	0	0	0	0	0	0	0	0
111.906145	0	0	0	0	0	0	0	0		112.91342146688	0	0	0	0	0	0	0	0	0	0	0	0	0	0	0	0	0	0	0	0	0	0	0	0	0	0	0	0	0	0	0	0	0	0	0	0	0	0	0
111.906473	0	0	0	0	0	0	0	0		112.91374946688	0	0	0	0	0	0	0	0	0	0	0	0	1033189.5	0	0	0	0	0	0	0	0	0	0	0	0	0	0	0	0	0	0	0	0	0	0	0	0	0	0
111.906572	0	0	0	0	0	0	0	0		112.91384846688	0	0	0	0	0	0	0	0	0	0	0	0	0	0	0	0	0	0	0	0	0	0	0	0	0	0	0	0	0	0	0	0	0	0	0	0	0	0	0
111.90663	0	0	0	0	0	0	0	0		112.91390646688	0	0	0	0	0	0	0	0	0	0	0	0	0	0	0	0	0	0	0	0	0	0	0	0	0	0	0	0	0	0	0	0	0	0	0	0	0	0	0
111.906903	0	0	0	0	0	0	0	0		112.91417946688	0	0	0	0	0	0	0	0	0	0	0	0	0	0	0	0	0	0	0	0	0	0	0	0	0	0	0	1120823.6	0	0	0	0	0	0	0	0	0	0	0
111.907038	0	0	0	0	0	0	0	0		112.91431446688	0	0	0	0	0	0	0	0	0	0	0	0	0	0	0	0	0	0	0	0	0	0	0	0	0	0	0	0	0	0	0	0	0	0	0	0	0	0	0
111.9071395	0	0	0	0	0	0	0	0		112.91441596688	0	0	0	0	0	0	0	0	0	0	0	0	0	0	0	0	0	0	0	0	0	0	0	0	0	1124899.9	0	0	0	0	0	0	0	0	0	0	0	0	0
111.9075565	0	0	0	0	0	0	0	0		112.91483296688	0	0	0	0	0	0	0	0	0	0	0	0	0	0	0	0	0	0	0	0	0	0	0	0	0	0	0	0	0	0	0	0	0	0	0	0	0	0	0
111.9079305	0	0	0	0	0	0	0	0		112.91520696688	0	0	0	0	0	0	0	0	0	0	0	0	0	0	0	0	0	0	0	0	0	0	0	0	0	0	0	0	0	0	0	0	0	0	0	0	0	0	0
111.908444	0	0	0	0	0	0	0	0		112.91572046688	0	0	0	0	0	0	0	0	0	0	0	0	0	0	0	0	0	0	0	0	0	0	0	0	0	0	0	0	0	0	0	0	0	0	0	0	0	0	0
111.908504	0	0	0	0	0	0	0	0		112.91578046688	0	0	0	0	0	0	0	0	0	0	0	0	0	0	0	0	0	0	0	0	0	0	0	0	0	0	0	0	0	0	0	0	0	0	0	0	0	0	0
111.908713	0	0	0	0	0	0	0	0		112.91598946688	0	0	0	0	0	0	0	0	0	0	0	0	0	0	0	0	0	0	0	0	0	0	0	0	0	0	1107706.9	0	0	0	0	0	0	0	0	0	0	0	0
111.909248	0	0	0	0	0	0	0	0		112.91652446688	0	0	0	0	0	0	0	0	0	0	0	0	0	0	0	0	0	0	0	0	0	0	0	0	0	0	0	0	0	0	0	0	0	0	0	0	0	0	0
111.909395	0	0	0	0	0	0	0	0		112.91667146688	0	0	0	0	0	0	0	0	0	0	0	0	0	0	0	0	0	0	0	0	0	0	0	0	0	0	0	0	0	0	0	0	0	0	0	0	0	0	0
111.910305	0	0	0	0	0	0	0	0		112.91758146688	0	0	0	0	0	0	0	0	0	0	0	0	0	1116365.6	0	0	0	0	0	0	0	0	0	0	0	0	0	0	0	0	0	0	0	0	0	0	0	0	0
111.910709	0	0	0	0	0	0	0	0		112.91798546688	0	0	0	0	0	0	0	0	0	0	0	0	0	0	0	0	0	0	0	0	0	0	0	0	0	0	0	0	0	0	1049908.3	0	0	0	0	0	0	0	0
111.911012	0	0	0	0	0	0	0	0		112.91828846688	0	0	0	0	0	0	0	0	0	0	0	0	0	0	0	0	0	0	0	0	0	0	0	0	0	0	0	0	0	0	0	0	0	0	0	0	0	0	0
111.911119	0	0	0	0	0	0	0	0		112.91839546688	0	0	0	0	0	0	0	0	0	0	0	0	0	0	0	0	0	0	0	0	0	0	0	0	0	0	0	0	0	0	0	0	0	0	0	0	0	0	0
111.9116265	0	0	0	0	0	0	0	0		112.91890296688	0	0	0	0	0	0	1081484.1	0	0	0	0	0	0	0	0	0	0	0	0	0	0	0	0	0	0	0	0	0	0	0	0	0	0	0	0	0	0	0	0
111.911694	0	0	0	0	0	0	0	0		112.91897046688	0	0	0	0	0	0	0	0	0	0	0	0	0	0	0	0	0	0	0	0	0	0	0	0	0	0	0	0	0	0	0	0	0	0	0	0	0	0	0
111.911806	0	0	0	0	0	0	0	0		112.91908246688	0	0	0	0	0	0	0	0	0	0	0	0	0	0	0	0	0	0	0	0	0	0	0	0	0	1183137.6	0	0	0	0	0	0	0	0	0	0	0	0	0
111.911935	0	0	0	0	0	0	0	0		112.91921146688	0	0	0	0	0	0	0	0	0	1038387.9	0	0	0	0	0	0	0	0	0	0	0	0	0	0	0	0	0	0	0	0	0	0	0	0	0	0	0	0	0
111.912149	0	0	0	0	0	0	0	0		112.91942546688	0	0	0	0	1168893	0	0	0	0	0	0	0	0	0	0	0	0	0	0	0	0	0	0	0	1036134.8	0	0	0	0	0	0	0	0	0	0	0	0	0	0
111.912364	0	0	0	0	0	0	0	0		112.91964046688	0	0	0	0	0	0	0	0	0	0	0	0	0	0	0	0	0	0	0	0	0	0	0	0	0	0	0	0	0	0	0	0	0	0	0	0	0	0	0
111.912501	0	0	0	0	0	0	0	0		112.91977746688	0	0	0	0	0	0	0	0	0	0	0	0	0	0	0	0	0	0	0	0	0	0	0	0	0	0	0	0	0	0	0	0	0	0	0	0	0	0	0
111.912681	0	0	0	0	0	0	0	0		112.91995746688	0	0	0	0	0	0	0	0	0	0	0	0	0	1308769.5	0	0	0	0	0	0	0	0	0	0	0	0	0	0	0	0	0	0	0	0	0	0	0	0	0
111.912896	0	0	0	0	0	0	0	0		112.92017246688	0	0	0	0	0	0	0	0	0	0	0	0	1120569.3	0	0	0	0	0	0	0	0	0	0	0	0	0	0	0	0	0	0	0	0	0	0	0	0	0	0
111.913138	0	0	0	0	0	0	0	0		112.92041446688	0	0	0	0	0	0	1179496.1	0	0	0	0	0	0	0	0	0	0	0	0	0	0	0	0	0	0	0	0	0	0	0	0	0	0	0	0	0	0	0	0
111.913573	0	0	0	0	0	0	0	0		112.92084946688	0	0	0	0	0	0	0	0	0	0	1151441.1	0	0	0	0	0	0	0	0	0	0	0	0	0	0	0	0	0	0	0	0	0	0	0	0	0	0	0	0
111.913815	0	0	0	0	0	0	0	0		112.92109146688	0	0	0	0	0	0	0	0	0	0	0	0	0	0	0	0	0	0	0	0	0	0	0	0	0	0	0	0	1395309	0	0	0	0	0	0	0	0	0	0
111.914289	0	0	0	0	0	0	0	0		112.92156546688	0	0	0	0	0	0	0	0	0	0	0	0	0	0	0	0	0	0	0	0	0	0	0	0	0	0	0	0	0	0	0	0	0	0	0	0	0	0	0
111.914413	0	0	0	0	0	0	0	0		112.92168946688	0	0	0	0	0	0	0	0	0	0	0	0	0	0	0	0	0	0	0	0	0	0	0	0	0	0	0	0	0	0	0	0	0	0	0	0	0	0	0
111.914839	0	0	0	0	0	0	0	0		112.92211546688	0	0	0	0	0	0	0	0	0	0	0	0	0	0	0	0	0	0	0	0	0	0	0	0	0	0	0	0	0	0	0	0	0	0	0	0	0	0	0
111.915104	0	0	0	0	0	0	0	0		112.92238046688	0	0	0	0	0	0	0	0	0	0	0	0	0	0	0	0	0	0	0	0	0	0	0	0	0	0	0	0	0	0	0	0	0	0	0	0	0	0	0
111.915399	0	0	0	0	0	0	0	0		112.92267546688	0	0	0	0	0	0	0	0	0	0	0	0	0	0	0	0	0	0	0	0	0	0	0	0	0	0	0	0	0	0	0	0	0	0	0	0	0	0	0
111.915582	0	0	0	0	0	0	0	0		112.92285846688	0	0	0	0	0	0	0	0	0	0	0	0	0	0	0	0	0	0	0	0	0	0	0	0	0	0	0	0	0	0	0	0	0	0	0	0	0	0	0
111.915832	0	0	0	0	0	0	0	0		112.92310846688	0	0	0	0	0	0	0	0	0	0	0	0	0	0	0	0	0	0	0	0	0	0	0	0	0	0	0	0	0	0	0	0	0	0	0	0	0	0	0
111.915925	0	0	0	0	0	0	0	0		112.92320146688	0	0	0	0	0	0	0	0	0	0	0	0	0	0	0	0	0	0	0	0	0	0	0	0	0	0	0	0	0	0	0	0	0	0	0	0	0	0	0
111.916108	0	0	0	0	0	0	0	0		112.92338446688	0	0	0	0	0	0	0	0	0	0	0	0	0	0	0	0	0	0	0	0	0	0	0	0	0	0	0	0	0	0	0	0	0	0	0	0	0	0	0
111.916424	0	0	0	0	0	0	0	0		112.92370046688	0	0	0	0	0	0	1173140	0	0	0	0	0	0	0	0	0	0	0	0	0	0	0	0	0	0	0	0	0	0	0	0	0	0	0	0	0	0	0	0
111.91669	0	0	0	0	0	0	0	0		112.92396646688	0	0	0	0	0	0	0	0	0	1206683.6	0	0	0	0	0	0	0	0	0	0	0	0	0	0	0	0	0	0	0	0	0	0	0	0	0	0	0	0	0
111.916999	0	0	0	0	0	0	0	0		112.92427546688	0	0	0	0	0	0	0	0	0	1293411.6	0	0	0	0	0	0	0	0	0	0	0	0	0	0	0	0	0	0	0	0	0	0	0	0	0	0	0	0	0
111.917176	0	0	0	0	0	0	0	0		112.92445246688	0	0	0	0	0	0	0	0	0	0	0	0	0	0	0	0	0	0	0	0	0	0	0	0	0	0	0	0	0	0	0	0	0	0	0	0	0	0	0
111.917587	0	0	0	0	0	0	0	0		112.92486346688	0	0	0	0	0	0	0	0	0	0	0	0	0	0	0	0	0	0	0	0	0	0	0	0	0	0	0	0	0	0	0	0	0	0	0	0	0	0	0
111.917668	0	0	0	0	0	0	0	0		112.92494446688	0	0	0	0	0	0	0	0	0	0	0	0	0	0	0	0	0	0	0	0	0	0	0	0	0	0	0	0	0	0	0	0	0	0	0	0	0	0	0
111.918097	0	0	0	0	0	0	0	0		112.92537346688	0	0	0	0	0	0	1050779.9	0	0	0	0	0	0	0	0	0	0	0	0	0	0	0	0	0	0	0	0	0	0	0	0	0	0	0	0	0	0	0	0
111.918447	0	0	0	0	0	0	0	0		112.92572346688	0	0	0	0	0	0	0	0	0	0	0	0	0	0	1156268.6	0	0	0	0	0	0	0	0	0	0	0	0	0	0	0	0	0	0	0	0	0	0	0	0
111.918586	0	0	0	0	0	0	0	0		112.92586246688	0	0	0	0	0	0	0	0	0	0	0	0	0	0	0	0	0	0	0	0	0	0	0	0	0	0	0	0	0	0	0	0	0	0	0	0	0	0	0
111.918838	0	0	0	0	0	0	0	0		112.92611446688	0	0	0	0	0	0	0	0	0	0	0	0	0	0	0	0	0	0	0	0	0	0	0	0	0	0	0	0	0	0	0	0	0	0	0	1052878.9	0	0	0
111.919262	0	0	0	0	0	0	0	0		112.92653846688	0	0	0	0	0	0	0	0	0	0	0	0	0	0	0	0	0	0	0	0	0	1140936.6	0	0	0	0	0	0	0	0	0	0	0	0	0	0	0	0	0
111.919396	0	0	0	0	0	0	0	0		112.92667246688	0	0	0	0	0	0	0	0	0	0	0	0	0	0	0	0	0	0	0	0	0	0	0	0	0	0	0	0	0	0	0	0	0	0	0	0	0	0	0
111.919712	0	0	0	0	0	0	0	0		112.92698846688	0	0	0	0	0	0	1105135.9	0	0	0	0	0	0	0	0	0	0	0	0	0	0	0	0	0	0	0	0	0	0	0	0	0	0	0	0	0	0	0	0
111.91991	0	0	0	0	0	0	0	0		112.92718646688	0	0	0	0	0	0	0	0	0	0	0	0	0	0	0	0	0	0	0	0	0	0	0	0	0	0	0	0	0	0	0	0	0	1043843.4	0	0	0	0	0
111.919988	0	0	0	0	0	0	0	0		112.92726446688	0	0	0	0	0	0	0	0	0	0	0	0	0	0	0	0	0	0	0	0	0	0	0	0	0	0	0	0	0	0	0	0	0	0	0	0	0	0	0
111.920115	0	0	0	0	0	0	0	0		112.92739146688	0	0	0	0	0	0	0	0	0	0	0	0	0	0	0	0	0	0	0	0	0	0	0	0	0	0	0	0	0	0	0	0	0	0	0	0	0	0	0
111.92045	0	0	0	0	0	0	0	0		112.92772646688	0	0	0	0	0	0	0	0	0	0	0	0	0	0	0	0	0	0	0	0	0	0	0	0	0	0	0	0	0	0	0	0	0	0	0	0	0	0	0
111.920936	0	0	0	0	0	0	0	0		112.92821246688	0	0	0	0	0	0	0	0	0	0	0	0	0	0	0	0	0	0	0	0	0	0	0	0	0	0	0	1347251.1	0	0	0	0	0	0	0	0	0	0	0
111.9210995	0	0	0	0	0	0	0	0		112.92837596688	0	0	0	0	0	0	0	0	0	0	0	0	0	0	0	0	0	0	0	0	0	0	0	0	0	0	0	0	0	0	0	0	0	0	0	0	0	0	0
111.921476	0	0	0	0	0	0	0	0		112.92875246688	0	0	0	0	0	0	0	0	0	0	0	0	0	1067977.1	0	0	0	0	0	0	0	0	0	0	0	0	0	0	0	0	0	0	0	0	0	0	0	0	0
111.9217385	0	0	0	0	0	0	0	0		112.92901496688	0	0	0	0	0	0	0	0	0	0	0	0	0	0	1095628.5	0	0	0	0	0	0	0	0	0	0	0	0	0	0	0	0	0	0	0	0	0	0	0	0
111.922195	0	0	0	0	0	0	0	0		112.92947146688	0	0	0	0	0	0	0	0	0	0	0	0	0	0	0	0	0	0	0	0	0	0	0	0	0	0	0	0	0	0	0	0	0	0	0	0	0	0	0
111.922721	0	0	0	0	0	0	0	0		112.92999746688	0	0	0	0	0	0	0	0	0	0	0	0	0	0	0	0	0	0	0	0	0	0	0	0	0	0	0	0	0	0	0	0	0	0	1129051.9	0	0	0	0
111.92332	0	0	0	0	0	0	0	0		112.93059646688	0	0	0	0	0	0	0	0	0	0	0	0	0	0	0	0	0	0	0	0	0	0	0	0	0	0	0	0	0	0	0	0	0	0	0	0	0	0	0
111.924352	0	0	0	0	0	0	0	0		112.93162846688	0	0	0	0	0	0	0	0	0	0	0	0	0	0	0	0	0	0	0	0	0	0	0	0	0	0	0	0	0	0	0	0	0	0	0	0	0	0	0
111.924566	0	0	0	0	0	0	0	0		112.93184246688	0	0	0	0	0	0	0	0	0	0	0	0	0	0	0	0	0	0	0	0	0	0	0	0	0	0	0	0	0	0	0	0	0	0	0	0	0	0	0
111.924951	0	0	0	0	0	0	0	0		112.93222746688	0	0	0	0	0	0	0	0	0	0	0	0	0	0	0	0	0	0	0	0	0	0	0	0	0	0	0	0	0	0	0	0	0	0	0	0	0	0	0
111.925229	0	0	0	0	0	0	0	0		112.93250546688	0	0	0	0	0	1114406.6	0	0	0	0	0	0	0	0	0	0	0	0	0	0	0	0	0	0	0	0	0	0	0	0	0	0	0	0	0	0	0	0	0
111.925419	0	0	0	0	0	0	0	0		112.93269546688	0	0	0	0	0	0	0	0	0	0	0	0	0	0	0	0	0	0	0	0	0	0	0	0	0	0	0	0	0	0	0	0	0	0	0	0	0	0	0
111.92551	0	0	0	0	0	0	0	0		112.93278646688	0	0	0	0	0	0	0	0	0	0	0	0	0	0	0	0	0	0	0	0	0	0	1034758.9	0	0	0	0	0	0	0	0	0	0	0	0	0	0	0	0
111.9262105	0	0	0	0	0	0	0	0		112.93348696688	0	0	0	0	0	0	0	0	0	1096515.3	0	0	0	0	0	0	0	0	0	0	0	0	0	0	0	0	0	0	0	0	0	0	0	0	1060547.6	0	0	0	0
111.926655	0	0	0	0	0	0	0	0		112.93393146688	0	0	0	0	0	0	0	0	0	0	0	0	0	0	0	0	0	0	0	0	0	0	0	0	0	1209019	0	0	0	0	0	0	0	0	0	0	0	0	0
111.926759	0	0	0	0	0	0	0	0		112.93403546688	0	0	0	0	0	0	0	0	0	0	0	0	0	0	0	0	0	0	0	0	0	0	0	0	0	0	0	0	0	0	0	0	0	0	0	0	0	0	0
111.926923	0	0	0	0	0	0	0	0		112.93419946688	0	0	0	0	0	0	0	0	0	0	0	0	0	0	0	0	0	0	0	0	0	0	0	0	0	0	0	0	0	0	0	0	0	0	0	0	0	0	0
111.92734	0	0	0	0	0	0	0	0		112.93461646688	0	0	0	0	0	0	0	0	0	0	0	0	0	0	0	0	0	0	0	0	0	0	0	0	0	0	0	0	0	0	0	0	0	0	0	0	0	0	0
111.9275325	0	0	0	0	0	0	0	0		112.93480896688	0	0	0	0	0	0	0	0	0	0	0	0	0	0	0	0	0	0	0	0	0	0	0	0	0	0	0	0	0	0	0	0	0	0	0	0	0	0	0
111.927622	0	0	0	0	0	0	0	0		112.93489846688	0	0	0	0	0	0	0	0	0	0	0	0	0	0	0	0	0	0	0	0	0	0	0	0	0	0	0	0	0	0	0	0	0	0	0	0	0	0	0
111.9278025	0	0	0	0	0	0	0	0		112.93507896688	0	0	0	0	0	0	0	0	0	0	0	0	1079556.6	0	1073288.3	0	0	0	0	0	0	0	0	0	0	0	0	0	0	0	0	0	0	0	0	0	0	0	0
111.927946	0	0	0	0	0	0	0	0		112.93522246688	0	0	0	0	0	0	0	0	0	0	0	0	0	0	0	0	0	0	0	0	0	0	0	0	0	0	0	0	0	0	0	0	0	0	0	0	0	0	0
111.92811	0	0	0	0	0	0	0	0		112.93538646688	0	0	0	0	0	0	0	0	0	0	0	0	0	0	0	0	0	0	0	0	0	0	0	0	0	1139919	0	0	0	0	0	0	0	0	0	0	0	0	0
111.928419	0	0	0	0	0	0	0	0		112.93569546688	0	0	0	0	0	0	0	0	0	0	0	0	0	0	0	0	0	0	0	0	0	0	0	0	0	0	0	0	0	0	0	0	0	0	0	0	0	0	0
111.928556	0	0	0	0	0	0	0	0		112.93583246688	0	0	0	0	0	0	0	0	0	0	0	0	1334200.6	0	0	0	0	0	0	0	0	0	0	0	0	0	0	0	0	0	0	0	0	0	0	0	0	0	0
111.928869	0	0	0	0	0	0	0	0		112.93614546688	0	0	0	0	0	0	0	0	0	0	0	0	0	0	0	0	0	0	0	0	0	0	0	0	0	0	0	0	0	0	0	0	0	0	0	0	0	0	0
111.929103	0	0	0	0	0	0	0	0		112.93637946688	0	0	0	0	0	0	0	0	0	0	0	0	0	0	0	0	0	0	0	0	0	0	0	0	0	0	0	0	0	0	0	0	0	0	0	0	0	0	0
111.929448	0	0	0	0	0	0	0	0		112.93672446688	0	0	0	0	0	0	0	0	0	0	0	0	0	0	1269668.1	0	0	0	0	0	0	0	0	0	0	0	0	0	0	0	0	0	0	0	0	0	0	0	0
111.929699	0	0	0	0	0	0	0	0		112.93697546688	0	0	0	0	0	0	0	0	0	0	0	0	0	0	0	0	0	0	0	0	0	0	0	0	0	0	0	0	0	0	0	0	0	0	0	1166798.5	0	0	0
111.930029	0	0	0	0	0	0	0	0		112.93730546688	0	0	0	0	0	0	0	0	0	0	0	0	0	0	0	0	0	0	0	0	0	0	0	0	0	0	0	0	0	0	1042495.4	0	0	0	0	0	0	0	0
111.93034	0	0	0	0	0	0	0	0		112.93761646688	0	0	0	0	0	0	0	0	0	0	0	0	0	0	0	0	0	0	0	0	0	0	0	0	0	0	0	0	0	0	0	0	0	0	0	0	0	0	0
111.930546	0	0	0	0	0	0	0	0		112.93782246688	0	0	0	0	0	0	0	0	0	0	0	0	0	0	0	0	0	0	0	0	0	0	0	0	0	0	0	0	0	0	0	0	0	0	0	0	0	0	0
111.930628	0	0	0	0	0	0	0	0		112.93790446688	0	0	0	0	0	0	0	0	0	0	0	0	0	0	0	0	0	0	0	0	0	0	0	0	0	0	0	0	0	0	0	0	0	0	0	0	0	0	0
111.9307	0	0	0	0	0	0	0	0		112.93797646688	0	0	0	0	1078620.3	0	0	0	0	0	0	0	0	0	0	0	0	0	0	0	0	0	0	0	0	0	0	0	0	0	0	0	0	0	0	0	0	0	0
111.930885	0	0	0	0	0	0	0	0		112.93816146688	0	0	0	0	0	0	0	0	0	0	0	0	0	0	0	0	0	0	0	0	0	0	0	0	0	0	0	0	0	0	0	0	0	0	0	0	0	0	0
111.93129	0	0	0	0	0	0	0	0		112.93856646688	0	0	1136549	0	0	0	0	0	0	0	0	0	0	0	0	0	0	0	0	0	0	0	0	0	0	0	0	0	0	0	0	0	0	0	0	0	0	0	0
111.931386333333	0	0	0	0	0	0	0	0		112.938662800213	0	0	0	0	0	0	0	0	1084421.6	0	0	0	0	0	0	0	0	0	0	0	0	0	0	0	0	0	0	0	0	0	0	0	0	0	0	0	0	0	0
111.931508	0	0	0	0	0	0	0	0		112.93878446688	0	0	0	0	0	0	0	0	0	0	0	0	0	0	0	0	0	0	0	0	0	0	0	0	0	0	0	0	0	0	0	0	0	0	0	0	0	0	0
111.931731	0	0	0	0	0	0	0	0		112.93900746688	0	0	0	0	0	0	0	0	0	0	0	0	0	0	0	0	0	0	0	0	0	0	0	0	0	0	0	0	0	0	0	0	0	0	0	0	0	0	0
111.931877	0	0	0	0	0	0	0	0		112.93915346688	0	0	0	0	0	0	0	0	0	0	0	0	0	0	0	0	0	0	0	0	0	0	0	0	0	0	0	0	0	0	0	0	0	0	0	0	0	0	0
111.931974	0	0	0	0	0	0	0	0		112.93925046688	0	0	0	0	0	0	0	0	0	0	0	0	0	0	0	0	0	0	0	0	0	0	0	0	0	0	0	0	0	0	0	0	0	0	0	0	0	0	0
111.932262	0	0	0	0	0	0	0	0		112.93953846688	0	0	0	0	0	0	0	0	0	0	0	0	0	0	0	0	0	0	0	0	0	0	0	0	0	0	0	0	0	0	0	0	0	0	0	0	0	0	0
111.932387	0	0	0	0	0	0	0	0		112.93966346688	0	0	0	0	0	0	1097891.4	0	0	0	0	0	0	0	0	0	0	0	0	0	0	0	0	0	0	0	0	0	0	0	0	0	0	0	0	0	0	0	0
111.932545	0	0	0	0	0	0	0	0		112.93982146688	0	0	0	0	0	0	0	0	0	0	0	0	0	0	0	0	0	0	0	0	0	0	0	0	0	0	0	0	0	0	0	0	0	0	0	0	0	0	0
111.93277	0	0	0	0	0	0	0	0		112.94004646688	0	0	0	0	0	0	0	0	0	0	0	0	0	0	0	0	0	0	0	0	0	0	0	0	0	0	0	0	0	0	0	0	0	0	0	0	0	0	0
111.933537	0	0	0	0	0	0	0	0		112.94081346688	0	0	0	0	0	0	0	0	0	0	0	0	0	0	0	0	0	0	0	0	0	0	0	0	0	0	0	0	0	0	0	0	0	0	0	0	0	0	0
111.933706	0	0	0	0	0	0	0	0		112.94098246688	0	0	0	0	0	0	0	0	0	0	0	0	0	0	0	0	0	0	0	0	0	0	0	0	0	0	0	0	0	0	0	0	0	0	0	0	1195981.6	0	0
111.933822	0	0	0	0	0	0	0	0		112.94109846688	0	0	0	0	0	0	0	0	0	0	0	0	0	0	0	0	0	0	0	0	0	0	0	0	0	0	0	0	0	0	0	0	0	0	0	0	0	0	0
111.934276	0	0	0	0	0	0	0	0		112.94155246688	0	0	0	0	0	0	0	0	0	0	0	0	0	0	0	0	0	0	0	0	0	0	0	0	0	0	0	0	0	0	0	0	0	0	0	0	0	0	0
111.934477	0	0	0	0	0	0	0	0		112.94175346688	0	0	0	0	0	0	0	0	0	0	0	0	0	0	1052696	0	0	0	0	0	0	0	0	0	0	0	0	0	0	0	0	0	0	0	0	0	0	0	0
111.935143	0	0	0	0	0	0	0	0		112.94241946688	0	0	0	0	0	0	0	0	0	0	0	0	1201000.4	0	0	0	0	0	0	0	0	0	0	0	0	0	0	0	0	0	0	0	0	0	0	0	0	1124380.4	0
111.935474	0	0	0	0	0	0	0	0		112.94275046688	0	0	0	0	0	0	0	0	0	0	0	0	0	0	0	0	0	0	0	0	0	0	0	0	0	0	0	0	0	0	0	0	0	0	0	0	0	0	0
111.935589	0	0	0	0	0	0	0	0		112.94286546688	0	0	0	0	0	0	0	0	0	0	0	0	0	0	0	0	0	0	0	0	0	0	0	0	0	0	0	0	0	0	0	0	0	0	0	0	0	0	0
111.936928	0	0	0	0	0	0	0	0		112.94420446688	0	0	0	0	0	0	0	0	0	0	0	0	0	0	0	0	0	0	0	0	0	0	0	0	0	0	0	0	0	0	0	0	0	0	0	0	0	0	0
111.936998	0	0	0	0	0	0	0	0		112.94427446688	0	0	0	0	0	0	0	0	0	0	0	0	0	0	0	0	0	0	0	0	0	0	0	0	0	0	0	0	0	0	0	0	0	0	0	0	0	0	0
111.937409	0	0	0	0	0	0	0	0		112.94468546688	0	0	0	0	0	0	0	0	0	0	0	0	0	0	0	0	0	0	0	0	0	0	0	0	0	0	0	0	0	0	0	0	0	0	0	0	0	0	0
111.937508	0	0	0	0	0	0	0	0		112.94478446688	0	0	0	0	0	0	0	0	0	0	0	0	0	0	0	0	0	0	0	0	0	0	0	0	0	0	0	0	0	0	0	0	0	0	0	0	0	0	0
111.9377745	0	0	0	0	0	0	0	0		112.94505096688	0	0	0	0	0	0	0	0	0	0	0	0	0	0	0	0	0	0	0	0	0	0	0	0	0	0	0	0	0	0	0	0	0	0	0	0	0	0	0
111.937949	0	0	0	0	0	0	0	0		112.94522546688	0	0	0	0	0	0	0	0	0	0	0	0	0	0	1063915.9	0	0	0	0	0	0	0	0	0	0	0	0	0	0	0	0	0	0	0	0	0	0	0	0
111.938208	0	0	0	0	0	0	0	0		112.94548446688	0	0	0	0	0	0	0	0	1103549.4	0	0	0	0	0	0	0	0	0	0	0	0	0	0	0	0	0	0	0	0	0	0	0	0	0	0	0	0	0	0
111.939057	0	0	0	0	0	0	0	0		112.94633346688	0	0	0	0	0	0	0	0	0	0	0	0	0	0	0	0	0	0	0	0	0	0	0	0	0	0	0	0	0	0	0	0	0	0	0	0	0	0	0
111.940153	0	0	0	0	0	0	0	0		112.94742946688	0	0	0	0	0	0	0	0	0	0	0	0	1118648.1	0	0	0	0	0	0	0	0	0	0	0	0	0	0	0	0	0	0	0	0	0	0	0	0	0	0
111.941176	0	0	0	0	0	0	0	0		112.94845246688	0	0	0	0	0	0	0	0	0	0	0	0	0	0	0	0	0	0	0	0	0	0	0	0	0	0	0	0	0	0	0	0	0	0	0	0	0	0	0
111.941333	0	0	0	0	0	0	0	0		112.94860946688	0	0	0	0	0	0	0	0	0	0	0	1158636	0	0	0	0	0	0	0	0	0	0	0	0	0	0	0	0	0	0	0	0	0	0	0	0	0	0	0
111.941488	0	0	0	0	0	0	0	0		112.94876446688	0	0	0	0	0	0	0	0	0	0	0	0	0	0	0	0	0	0	0	0	0	0	0	0	0	0	0	0	0	0	0	0	0	0	0	0	0	0	0
111.941765	0	0	0	0	0	0	0	0		112.94904146688	0	0	0	0	0	0	0	0	0	0	0	0	0	0	0	0	0	0	0	0	0	0	0	0	0	0	0	0	0	0	0	0	0	0	0	0	0	0	0
111.941936	0	0	0	0	0	0	0	0		112.94921246688	0	0	0	0	0	0	0	0	0	0	0	0	0	0	0	0	0	0	0	0	0	0	0	0	0	0	0	0	0	0	0	0	0	0	0	0	0	0	0
111.942131	0	0	0	0	0	0	0	0		112.94940746688	0	0	0	0	0	0	0	0	0	0	0	0	0	0	0	0	0	0	0	0	0	0	0	0	0	0	0	0	0	0	0	0	0	0	0	0	0	0	0
111.942394	0	0	0	0	0	0	0	0		112.94967046688	0	0	0	0	0	0	0	0	0	0	0	0	0	0	0	0	0	0	0	0	0	0	0	0	0	0	0	0	0	0	0	0	0	0	0	0	0	0	0
[truncated: 32,022 more rows]
[truncated: 43 more columns]
