# Supplementary material for: WHONDRS-GUI: a web application for global survey of surface water metabolites
Source: PeerJ. 2020 Jul 22;8:e9277. doi: 10.7717/peerj.9277 (PMC7382364; doi:10.7717/peerj.9277)
Supplement: Supplemental Information 1 [file peerj-08-9277-s001.zip › WHONDRS_S_Kit/data/WHONDRS_SW_Kits_Geochem/WHONDRS_SW_Kits_Geochem_20Nov2018.csv]

Study_code	Sample_ID	Anions_eq_per_L	Cations_eq_per_L	Percent_difference	pH	90096_SpC_microsiemens_per_cm	666_P_mg_per_L_as_P	653_P_mg_per_L_as_PO4	950_F_mg_per_L	940_Cl_mg_per_L	945_SO4_mg_per_L_as_SO4	71856_NO2_mg_per_L_as_NO2	71856_NO2_mg_per_L_as_N	71851_NO3_mg_per_L_as_NO3	71851_NO3_mg_per_L_as_N	602_TN_mg_per_L_as_N	681_NPOC_mg_per_L_as_C	930_Na_mg_per_L	915_Ca_mg_per_L	925_Mg_mg_per_L	935_K_mg_per_L	52777_Fe_mg_per_L
WHONDRS_S_Kit	S000001	0.001	0	-8.612	Not_Measured	41.9	Below_Range_Due_to_Dilution	Below_Range_Due_to_Dilution	0.338	0.706	0.922	0.039	0.012	<0.2	<0.045179	0.077	1.287	4.173	3.366	0.775	0.35	0.007
WHONDRS_S_Kit	S000002	0.001	0	-8.199	Not_Measured	44.5	0.03	0.092	0.35	0.972	0.639	0.043	0.013	<0.2	<0.045179	0.103	1.496	4.295	3.645	0.794	0.512	0.011
WHONDRS_S_Kit	S000003	0.001	0	-5.807	Not_Measured	46.9	0.032	0.098	0.367	0.677	0.509	0.024	0.007	<0.2	<0.045179	0.072	1.288	4.274	4.146	0.884	0.258	0.012
WHONDRS_S_Kit	S000004	0.001	0	-6.705	Not_Measured	44.1	0.048	0.147	0.285	0.837	0.464	0.034	0.01	<0.2	<0.045179	0.072	0.918	3.898	3.94	0.938	0.276	0.018
WHONDRS_S_Kit	S000005	0	0	-9.397	Not_Measured	36	Below_Range_Due_to_Dilution	Below_Range_Due_to_Dilution	0.326	0.721	0.394	0.043	0.013	<0.2	<0.045179	0.105	1.167	3.537	2.669	0.775	0.42	0.006
WHONDRS_S_Kit	S000006	0	0	-4.712	Not_Measured	41.2	0.069	0.213	0.292	0.926	0.525	0.048	0.015	<0.2	<0.045179	0.113	1.623	4.246	3.276	0.756	0.574	0.012
WHONDRS_S_Kit	S000007	0.001	0.001	-9.612	Not_Measured	53.3	Below_Range_Due_to_Dilution	Below_Range_Due_to_Dilution	0.437	1.116	1.03	0.039	0.012	<0.4	<0.060358	0.138	1.098	6.889	4.051	1.344	0.842	0.005
WHONDRS_S_Kit	S000008	0.004	0.003	-2.374	Not_Measured	301	Below_Range_Due_to_Dilution	Below_Range_Due_to_Dilution	0.532	7.736	49.702	0.067	0.02	0.678	0.153	0.532	5.047	19.958	38.634	6.305	3.536	Below_Range_Due_to_Dilution
WHONDRS_S_Kit	S000009	0.002	0.002	-6.161	Not_Measured	165.6	Below_Range_Due_to_Dilution	Below_Range_Due_to_Dilution	0.418	5.345	9.383	0.11	0.034	1.535	0.347	0.472	2.003	10.37	16.251	5.93	1.731	0.027
WHONDRS_S_Kit	S000011	0.004	0.004	1.317	Not_Measured	355	0.178	0.545	0.45	20.055	32.101	0.139	0.042	6.471	1.462	1.543	1.698	12.232	53.969	12.92	2.164	0.023
WHONDRS_S_Kit	S000012	0.004	0.003	-3.776	Not_Measured	347	0.181	0.556	0.547	20.91	37.495	0.091	0.028	10.65	2.406	2.377	1.841	14.861	32.956	13.301	2.305	Below_Range_Due_to_Dilution
WHONDRS_S_Kit	S000013	0.004	0.004	-0.344	Not_Measured	395	0.965	2.96	0.456	23.336	24.659	0.115	0.035	16.602	3.75	3.709	2.541	16.953	47.315	11.193	4.416	Below_Range_Due_to_Dilution
WHONDRS_S_Kit	S000014	0.004	0.005	1.038	Not_Measured	370	Below_Range_Due_to_Dilution	Below_Range_Due_to_Dilution	0.507	30.709	23.442	0.091	0.028	0.887	0.2	0.437	3.538	19.533	41.107	18.573	4.032	Below_Range_Due_to_Dilution
WHONDRS_S_Kit	S000022	0.003	0.003	0.753	Not_Measured	257	Below_Range_Due_to_Dilution	Below_Range_Due_to_Dilution	0.354	5.871	15.459	0.067	0.02	0.223	0.05	0.188	1.728	10.719	26.56	14.46	1.158	Below_Range_Due_to_Dilution
WHONDRS_S_Kit	S000023	0.005	0.005	-0.156	Not_Measured	459	0.328	1.007	0.279	29.619	16.536	0.072	0.022	0.277	0.063	0.501	5.164	30.234	31.481	23.732	3.883	0.129
WHONDRS_S_Kit	S000030	0.002	0.002	-6.437	Not_Measured	147.7	Below_Range_Due_to_Dilution	Below_Range_Due_to_Dilution	0.284	0.526	19.679	0.058	0.018	0.332	0.075	0.161	1.91	3.669	25.133	4.122	0.55	0.01
WHONDRS_S_Kit	S000035	0.006	0.006	-2.43	Not_Measured	519	Below_Range_Due_to_Dilution	Below_Range_Due_to_Dilution	0.527	56.677	60.239	0.096	0.029	16.486	3.724	3.804	4.759	31.693	52.631	17.603	4.773	0.156
WHONDRS_S_Kit	S000036	0.005	0.005	2.504	Not_Measured	416	Below_Range_Due_to_Dilution	Below_Range_Due_to_Dilution	0.433	42.893	32.055	0.187	0.057	2.161	0.488	0.987	5.006	26.866	52.422	12.402	3.306	0.041
WHONDRS_S_Kit	S000044	0.001	0.001	-2.381	Not_Measured	119.4	Below_Range_Due_to_Dilution	Below_Range_Due_to_Dilution	0.381	1.276	7.265	0.077	0.023	0.365	0.083	0.217	2.756	4.432	14.933	3.548	0.855	0.025
WHONDRS_S_Kit	S000045	0.001	0.001	-3.366	Not_Measured	116.2	Below_Range_Due_to_Dilution	Below_Range_Due_to_Dilution	0.359	1.056	7.077	0.082	0.025	0.321	0.073	0.198	2.516	4.168	14.317	3.48	0.8	0.018
WHONDRS_S_Kit	S000054	0.001	0.001	-2.596	Not_Measured	125	Below_Range_Due_to_Dilution	Below_Range_Due_to_Dilution	0.368	1.113	7.379	0.096	0.029	0.299	0.068	0.213	2.471	4.158	15.761	3.662	0.811	0.014
WHONDRS_S_Kit	S000055	0.001	0.001	-5.253	Not_Measured	127.3	Below_Range_Due_to_Dilution	Below_Range_Due_to_Dilution	0.346	1.386	7.681	0.077	0.023	0.387	0.087	0.231	2.423	4.182	15.089	3.892	0.852	0.012
WHONDRS_S_Kit	S000056	0.001	0.001	-2.783	Not_Measured	135.2	Below_Range_Due_to_Dilution	Below_Range_Due_to_Dilution	0.297	1.458	8.406	0.106	0.032	0.678	0.153	0.303	2.168	4.281	16.436	4.121	0.832	0.007
WHONDRS_S_Kit	S000059	0.006	0.005	-9.034	Not_Measured	503	Below_Range_Due_to_Dilution	Below_Range_Due_to_Dilution	0.473	54.285	36.175	0.11	0.034	7.211	1.629	1.796	3.637	29.998	32.222	24.908	3.536	Below_Range_Due_to_Dilution
WHONDRS_S_Kit	S000060	0.001	0.001	-1.031	Not_Measured	132.5	Below_Range_Due_to_Dilution	Below_Range_Due_to_Dilution	0.534	2.013	7.793	0.067	0.02	0.228	0.052	0.41	3.467	4.476	16.171	3.842	1.009	0.008
WHONDRS_S_Kit	S000063	0.002	0.001	-2.892	Not_Measured	140.5	Below_Range_Due_to_Dilution	Below_Range_Due_to_Dilution	0.305	1.685	8.94	0.125	0.038	1.206	0.272	0.388	1.902	4.018	17.903	4.311	0.809	0.012
WHONDRS_S_Kit	S000073	0.001	0.001	-1.109	Not_Measured	133.9	Below_Range_Due_to_Dilution	Below_Range_Due_to_Dilution	0.259	1.101	7.767	0.11	0.034	<0.2	<0.045179	0.179	2.212	3.815	16.934	4.008	0.74	Below_Range_Due_to_Dilution
