# Supplementary material for: WHONDRS-GUI: a web application for global survey of surface water metabolites
Source: PeerJ. 2020 Jul 22;8:e9277. doi: 10.7717/peerj.9277 (PMC7382364; doi:10.7717/peerj.9277)
Supplement: Supplemental Information 1 [file peerj-08-9277-s001.zip › WHONDRS_S_Kit/data/WHONDRS_SW_Kits_Hydrographs/WHONDRS_SW_Kits_Hydrograph_S000001.csv]

# U.S. Geological Survey. 2018. National Water Information System data available on the World Wide Web (USGS Water Data for the Nation) accessed at 2019-01-03 19:35:07 EST (nadww01) at http://waterdata.usgs.gov/nwis/
# USGS 14162200 BLUE RIVER AT BLUE RIVER OR
agency_cd	site_no	datetime	tz_cd	Discharge_cubic_m_per_second	Gauge_height_m
USGS	14162200	01 Jan 2018 00:00	PST	24.805	Not_Provided
USGS	14162200	01 Jan 2018 00:15	PST	24.975	Not_Provided
USGS	14162200	01 Jan 2018 00:30	PST	24.635	Not_Provided
USGS	14162200	01 Jan 2018 00:45	PST	24.635	Not_Provided
USGS	14162200	01 Jan 2018 01:00	PST	24.635	Not_Provided
USGS	14162200	01 Jan 2018 01:15	PST	24.324	Not_Provided
USGS	14162200	01 Jan 2018 01:30	PST	25.145	Not_Provided
USGS	14162200	01 Jan 2018 01:45	PST	25.145	Not_Provided
USGS	14162200	01 Jan 2018 02:00	PST	24.975	Not_Provided
USGS	14162200	01 Jan 2018 02:15	PST	24.805	Not_Provided
USGS	14162200	01 Jan 2018 02:30	PST	24.805	Not_Provided
USGS	14162200	01 Jan 2018 02:45	PST	24.975	Not_Provided
USGS	14162200	01 Jan 2018 03:00	PST	24.635	Not_Provided
USGS	14162200	01 Jan 2018 03:15	PST	24.466	Not_Provided
USGS	14162200	01 Jan 2018 03:30	PST	24.805	Not_Provided
USGS	14162200	01 Jan 2018 03:45	PST	24.324	Not_Provided
USGS	14162200	01 Jan 2018 04:00	PST	24.635	Not_Provided
USGS	14162200	01 Jan 2018 04:15	PST	24.635	Not_Provided
USGS	14162200	01 Jan 2018 04:30	PST	24.635	Not_Provided
USGS	14162200	01 Jan 2018 04:45	PST	24.805	Not_Provided
USGS	14162200	01 Jan 2018 05:00	PST	24.975	Not_Provided
USGS	14162200	01 Jan 2018 05:15	PST	24.154	Not_Provided
USGS	14162200	01 Jan 2018 05:30	PST	24.635	Not_Provided
USGS	14162200	01 Jan 2018 05:45	PST	24.805	Not_Provided
USGS	14162200	01 Jan 2018 06:00	PST	24.635	Not_Provided
USGS	14162200	01 Jan 2018 06:15	PST	24.805	Not_Provided
USGS	14162200	01 Jan 2018 06:30	PST	24.635	Not_Provided
USGS	14162200	01 Jan 2018 06:45	PST	24.975	Not_Provided
USGS	14162200	01 Jan 2018 07:00	PST	24.466	Not_Provided
USGS	14162200	01 Jan 2018 07:15	PST	24.975	Not_Provided
USGS	14162200	01 Jan 2018 07:30	PST	24.324	Not_Provided
USGS	14162200	01 Jan 2018 07:45	PST	24.324	Not_Provided
USGS	14162200	01 Jan 2018 08:00	PST	24.635	Not_Provided
USGS	14162200	01 Jan 2018 08:15	PST	24.466	Not_Provided
USGS	14162200	01 Jan 2018 08:30	PST	24.635	Not_Provided
USGS	14162200	01 Jan 2018 08:45	PST	24.466	Not_Provided
USGS	14162200	01 Jan 2018 09:00	PST	24.466	Not_Provided
USGS	14162200	01 Jan 2018 09:15	PST	24.635	Not_Provided
USGS	14162200	01 Jan 2018 09:30	PST	24.635	Not_Provided
USGS	14162200	01 Jan 2018 09:45	PST	24.635	Not_Provided
USGS	14162200	01 Jan 2018 10:00	PST	24.635	Not_Provided
USGS	14162200	01 Jan 2018 10:15	PST	24.805	Not_Provided
USGS	14162200	01 Jan 2018 10:30	PST	24.324	Not_Provided
USGS	14162200	01 Jan 2018 10:45	PST	24.805	Not_Provided
USGS	14162200	01 Jan 2018 11:00	PST	24.635	Not_Provided
USGS	14162200	01 Jan 2018 11:15	PST	24.635	Not_Provided
USGS	14162200	01 Jan 2018 11:30	PST	24.324	Not_Provided
USGS	14162200	01 Jan 2018 11:45	PST	23.984	Not_Provided
USGS	14162200	01 Jan 2018 12:00	PST	24.324	Not_Provided
USGS	14162200	01 Jan 2018 12:15	PST	24.635	Not_Provided
USGS	14162200	01 Jan 2018 12:30	PST	24.635	Not_Provided
USGS	14162200	01 Jan 2018 12:45	PST	24.466	Not_Provided
USGS	14162200	01 Jan 2018 13:00	PST	24.466	Not_Provided
USGS	14162200	01 Jan 2018 13:15	PST	24.466	Not_Provided
USGS	14162200	01 Jan 2018 13:30	PST	24.805	Not_Provided
USGS	14162200	01 Jan 2018 13:45	PST	24.635	Not_Provided
USGS	14162200	01 Jan 2018 14:00	PST	24.635	Not_Provided
USGS	14162200	01 Jan 2018 14:15	PST	24.805	Not_Provided
USGS	14162200	01 Jan 2018 14:30	PST	24.324	Not_Provided
USGS	14162200	01 Jan 2018 14:45	PST	24.635	Not_Provided
USGS	14162200	01 Jan 2018 15:00	PST	24.324	Not_Provided
USGS	14162200	01 Jan 2018 15:15	PST	24.805	Not_Provided
USGS	14162200	01 Jan 2018 15:30	PST	24.466	Not_Provided
USGS	14162200	01 Jan 2018 15:45	PST	24.466	Not_Provided
USGS	14162200	01 Jan 2018 16:00	PST	25.145	Not_Provided
USGS	14162200	01 Jan 2018 16:15	PST	24.466	Not_Provided
USGS	14162200	01 Jan 2018 16:30	PST	24.466	Not_Provided
USGS	14162200	01 Jan 2018 16:45	PST	24.324	Not_Provided
USGS	14162200	01 Jan 2018 17:00	PST	24.635	Not_Provided
USGS	14162200	01 Jan 2018 17:15	PST	24.324	Not_Provided
USGS	14162200	01 Jan 2018 17:30	PST	24.154	Not_Provided
USGS	14162200	01 Jan 2018 17:45	PST	24.154	Not_Provided
USGS	14162200	01 Jan 2018 18:00	PST	24.324	Not_Provided
USGS	14162200	01 Jan 2018 18:15	PST	24.466	Not_Provided
USGS	14162200	01 Jan 2018 18:30	PST	24.324	Not_Provided
USGS	14162200	01 Jan 2018 18:45	PST	24.324	Not_Provided
USGS	14162200	01 Jan 2018 19:00	PST	24.635	Not_Provided
USGS	14162200	01 Jan 2018 19:15	PST	23.673	Not_Provided
USGS	14162200	01 Jan 2018 19:30	PST	23.984	Not_Provided
USGS	14162200	01 Jan 2018 19:45	PST	24.466	Not_Provided
USGS	14162200	01 Jan 2018 20:00	PST	24.466	Not_Provided
USGS	14162200	01 Jan 2018 20:15	PST	24.466	Not_Provided
USGS	14162200	01 Jan 2018 20:30	PST	24.635	Not_Provided
USGS	14162200	01 Jan 2018 20:45	PST	24.466	Not_Provided
USGS	14162200	01 Jan 2018 21:00	PST	24.466	Not_Provided
USGS	14162200	01 Jan 2018 21:15	PST	24.154	Not_Provided
USGS	14162200	01 Jan 2018 21:30	PST	23.814	Not_Provided
USGS	14162200	01 Jan 2018 21:45	PST	24.154	Not_Provided
USGS	14162200	01 Jan 2018 22:00	PST	24.324	Not_Provided
USGS	14162200	01 Jan 2018 22:15	PST	24.635	Not_Provided
USGS	14162200	01 Jan 2018 22:30	PST	23.984	Not_Provided
USGS	14162200	01 Jan 2018 22:45	PST	23.673	Not_Provided
USGS	14162200	01 Jan 2018 23:00	PST	24.154	Not_Provided
USGS	14162200	01 Jan 2018 23:15	PST	24.154	Not_Provided
USGS	14162200	01 Jan 2018 23:30	PST	23.673	Not_Provided
USGS	14162200	01 Jan 2018 23:45	PST	24.324	Not_Provided
USGS	14162200	02 Jan 2018 00:00	PST	24.466	Not_Provided
USGS	14162200	02 Jan 2018 00:15	PST	24.466	Not_Provided
USGS	14162200	02 Jan 2018 00:30	PST	24.324	Not_Provided
USGS	14162200	02 Jan 2018 00:45	PST	23.984	Not_Provided
USGS	14162200	02 Jan 2018 01:00	PST	23.673	Not_Provided
USGS	14162200	02 Jan 2018 01:15	PST	24.324	Not_Provided
USGS	14162200	02 Jan 2018 01:30	PST	24.324	Not_Provided
USGS	14162200	02 Jan 2018 01:45	PST	23.984	Not_Provided
USGS	14162200	02 Jan 2018 02:00	PST	24.635	Not_Provided
USGS	14162200	02 Jan 2018 02:15	PST	24.635	Not_Provided
USGS	14162200	02 Jan 2018 02:30	PST	24.154	Not_Provided
USGS	14162200	02 Jan 2018 02:45	PST	24.154	Not_Provided
USGS	14162200	02 Jan 2018 03:00	PST	23.984	Not_Provided
USGS	14162200	02 Jan 2018 03:15	PST	24.324	Not_Provided
USGS	14162200	02 Jan 2018 03:30	PST	24.154	Not_Provided
USGS	14162200	02 Jan 2018 03:45	PST	24.154	Not_Provided
USGS	14162200	02 Jan 2018 04:00	PST	24.154	Not_Provided
USGS	14162200	02 Jan 2018 04:15	PST	23.814	Not_Provided
USGS	14162200	02 Jan 2018 04:30	PST	23.984	Not_Provided
USGS	14162200	02 Jan 2018 04:45	PST	24.324	Not_Provided
USGS	14162200	02 Jan 2018 05:00	PST	23.503	Not_Provided
USGS	14162200	02 Jan 2018 05:15	PST	24.154	Not_Provided
USGS	14162200	02 Jan 2018 05:30	PST	24.324	Not_Provided
USGS	14162200	02 Jan 2018 05:45	PST	23.814	Not_Provided
USGS	14162200	02 Jan 2018 06:00	PST	23.984	Not_Provided
USGS	14162200	02 Jan 2018 06:15	PST	24.154	Not_Provided
USGS	14162200	02 Jan 2018 06:30	PST	23.814	Not_Provided
USGS	14162200	02 Jan 2018 06:45	PST	23.984	Not_Provided
USGS	14162200	02 Jan 2018 07:00	PST	24.324	Not_Provided
USGS	14162200	02 Jan 2018 07:15	PST	24.154	Not_Provided
USGS	14162200	02 Jan 2018 07:30	PST	23.984	Not_Provided
USGS	14162200	02 Jan 2018 07:45	PST	23.814	Not_Provided
USGS	14162200	02 Jan 2018 08:00	PST	24.154	Not_Provided
USGS	14162200	02 Jan 2018 08:15	PST	24.154	Not_Provided
USGS	14162200	02 Jan 2018 08:30	PST	23.814	Not_Provided
USGS	14162200	02 Jan 2018 08:45	PST	23.984	Not_Provided
USGS	14162200	02 Jan 2018 09:00	PST	23.814	Not_Provided
USGS	14162200	02 Jan 2018 09:15	PST	23.814	Not_Provided
USGS	14162200	02 Jan 2018 09:30	PST	23.984	Not_Provided
USGS	14162200	02 Jan 2018 09:45	PST	24.154	Not_Provided
USGS	14162200	02 Jan 2018 10:00	PST	23.984	Not_Provided
USGS	14162200	02 Jan 2018 10:15	PST	23.814	Not_Provided
USGS	14162200	02 Jan 2018 10:30	PST	24.154	Not_Provided
USGS	14162200	02 Jan 2018 10:45	PST	23.814	Not_Provided
USGS	14162200	02 Jan 2018 11:00	PST	23.984	Not_Provided
USGS	14162200	02 Jan 2018 11:15	PST	23.814	Not_Provided
USGS	14162200	02 Jan 2018 11:30	PST	24.154	Not_Provided
USGS	14162200	02 Jan 2018 11:45	PST	23.984	Not_Provided
USGS	14162200	02 Jan 2018 12:00	PST	23.814	Not_Provided
USGS	14162200	02 Jan 2018 12:15	PST	23.503	Not_Provided
USGS	14162200	02 Jan 2018 12:30	PST	23.814	Not_Provided
USGS	14162200	02 Jan 2018 12:45	PST	23.333	Not_Provided
USGS	14162200	02 Jan 2018 13:00	PST	23.673	Not_Provided
USGS	14162200	02 Jan 2018 13:15	PST	23.814	Not_Provided
USGS	14162200	02 Jan 2018 13:30	PST	23.673	Not_Provided
USGS	14162200	02 Jan 2018 13:45	PST	23.814	Not_Provided
USGS	14162200	02 Jan 2018 14:00	PST	23.673	Not_Provided
USGS	14162200	02 Jan 2018 14:15	PST	23.984	Not_Provided
USGS	14162200	02 Jan 2018 14:30	PST	23.503	Not_Provided
USGS	14162200	02 Jan 2018 14:45	PST	23.673	Not_Provided
USGS	14162200	02 Jan 2018 15:00	PST	23.503	Not_Provided
USGS	14162200	02 Jan 2018 15:15	PST	23.503	Not_Provided
USGS	14162200	02 Jan 2018 15:30	PST	23.673	Not_Provided
USGS	14162200	02 Jan 2018 15:45	PST	23.673	Not_Provided
USGS	14162200	02 Jan 2018 16:00	PST	23.333	Not_Provided
USGS	14162200	02 Jan 2018 16:15	PST	23.503	Not_Provided
USGS	14162200	02 Jan 2018 16:30	PST	23.673	Not_Provided
USGS	14162200	02 Jan 2018 16:45	PST	23.673	Not_Provided
USGS	14162200	02 Jan 2018 17:00	PST	23.191	Not_Provided
USGS	14162200	02 Jan 2018 17:15	PST	23.673	Not_Provided
USGS	14162200	02 Jan 2018 17:30	PST	23.673	Not_Provided
USGS	14162200	02 Jan 2018 17:45	PST	23.503	Not_Provided
USGS	14162200	02 Jan 2018 18:00	PST	23.503	Not_Provided
USGS	14162200	02 Jan 2018 18:15	PST	23.673	Not_Provided
USGS	14162200	02 Jan 2018 18:30	PST	23.673	Not_Provided
USGS	14162200	02 Jan 2018 18:45	PST	23.673	Not_Provided
USGS	14162200	02 Jan 2018 19:00	PST	23.984	Not_Provided
USGS	14162200	02 Jan 2018 19:15	PST	23.503	Not_Provided
USGS	14162200	02 Jan 2018 19:30	PST	23.333	Not_Provided
USGS	14162200	02 Jan 2018 19:45	PST	23.673	Not_Provided
USGS	14162200	02 Jan 2018 20:00	PST	23.503	Not_Provided
USGS	14162200	02 Jan 2018 20:15	PST	23.673	Not_Provided
USGS	14162200	02 Jan 2018 20:30	PST	23.503	Not_Provided
USGS	14162200	02 Jan 2018 20:45	PST	23.673	Not_Provided
USGS	14162200	02 Jan 2018 21:00	PST	23.333	Not_Provided
USGS	14162200	02 Jan 2018 21:15	PST	23.503	Not_Provided
USGS	14162200	02 Jan 2018 21:30	PST	23.673	Not_Provided
USGS	14162200	02 Jan 2018 21:45	PST	23.191	Not_Provided
USGS	14162200	02 Jan 2018 22:00	PST	23.673	Not_Provided
USGS	14162200	02 Jan 2018 22:15	PST	23.333	Not_Provided
USGS	14162200	02 Jan 2018 22:30	PST	23.673	Not_Provided
USGS	14162200	02 Jan 2018 22:45	PST	23.503	Not_Provided
USGS	14162200	02 Jan 2018 23:00	PST	23.814	Not_Provided
USGS	14162200	02 Jan 2018 23:15	PST	23.503	Not_Provided
USGS	14162200	02 Jan 2018 23:30	PST	23.333	Not_Provided
USGS	14162200	02 Jan 2018 23:45	PST	23.191	Not_Provided
USGS	14162200	03 Jan 2018 00:00	PST	23.503	Not_Provided
USGS	14162200	03 Jan 2018 00:15	PST	23.333	Not_Provided
USGS	14162200	03 Jan 2018 00:30	PST	23.333	Not_Provided
USGS	14162200	03 Jan 2018 00:45	PST	22.851	Not_Provided
USGS	14162200	03 Jan 2018 01:00	PST	23.021	Not_Provided
USGS	14162200	03 Jan 2018 01:15	PST	22.229	Not_Provided
USGS	14162200	03 Jan 2018 01:30	PST	22.398	Not_Provided
USGS	14162200	03 Jan 2018 01:45	PST	21.606	Not_Provided
USGS	14162200	03 Jan 2018 02:00	PST	21.606	Not_Provided
USGS	14162200	03 Jan 2018 02:15	PST	21.775	Not_Provided
USGS	14162200	03 Jan 2018 02:30	PST	21.322	Not_Provided
USGS	14162200	03 Jan 2018 02:45	PST	21.775	Not_Provided
USGS	14162200	03 Jan 2018 03:00	PST	21.322	Not_Provided
USGS	14162200	03 Jan 2018 03:15	PST	21.011	Not_Provided
USGS	14162200	03 Jan 2018 03:30	PST	20.699	Not_Provided
USGS	14162200	03 Jan 2018 03:45	PST	20.699	Not_Provided
USGS	14162200	03 Jan 2018 04:00	PST	20.558	Not_Provided
USGS	14162200	03 Jan 2018 04:15	PST	20.699	Not_Provided
USGS	14162200	03 Jan 2018 04:30	PST	19.397	Not_Provided
USGS	14162200	03 Jan 2018 04:45	PST	19.397	Not_Provided
USGS	14162200	03 Jan 2018 05:00	PST	19.397	Not_Provided
USGS	14162200	03 Jan 2018 05:15	PST	19.822	Not_Provided
USGS	14162200	03 Jan 2018 05:30	PST	19.68	Not_Provided
USGS	14162200	03 Jan 2018 05:45	PST	19.397	Not_Provided
USGS	14162200	03 Jan 2018 06:00	PST	19.538	Not_Provided
USGS	14162200	03 Jan 2018 06:15	PST	19.538	Not_Provided
USGS	14162200	03 Jan 2018 06:30	PST	19.68	Not_Provided
USGS	14162200	03 Jan 2018 06:45	PST	19.822	Not_Provided
USGS	14162200	03 Jan 2018 07:00	PST	19.822	Not_Provided
USGS	14162200	03 Jan 2018 07:15	PST	19.538	Not_Provided
USGS	14162200	03 Jan 2018 07:30	PST	19.255	Not_Provided
USGS	14162200	03 Jan 2018 07:45	PST	19.68	Not_Provided
USGS	14162200	03 Jan 2018 08:00	PST	18.547	Not_Provided
USGS	14162200	03 Jan 2018 08:15	PST	18.547	Not_Provided
USGS	14162200	03 Jan 2018 08:30	PST	18.406	Not_Provided
USGS	14162200	03 Jan 2018 08:45	PST	18.264	Not_Provided
USGS	14162200	03 Jan 2018 09:00	PST	18.406	Not_Provided
USGS	14162200	03 Jan 2018 09:15	PST	18.406	Not_Provided
USGS	14162200	03 Jan 2018 09:30	PST	17.16	Not_Provided
USGS	14162200	03 Jan 2018 09:45	PST	17.16	Not_Provided
USGS	14162200	03 Jan 2018 10:00	PST	17.16	Not_Provided
USGS	14162200	03 Jan 2018 10:15	PST	17.16	Not_Provided
USGS	14162200	03 Jan 2018 10:30	PST	17.301	Not_Provided
USGS	14162200	03 Jan 2018 10:45	PST	17.301	Not_Provided
USGS	14162200	03 Jan 2018 11:00	PST	17.018	Not_Provided
USGS	14162200	03 Jan 2018 11:15	PST	16.905	Not_Provided
USGS	14162200	03 Jan 2018 11:30	PST	17.16	Not_Provided
USGS	14162200	03 Jan 2018 11:45	PST	17.16	Not_Provided
USGS	14162200	03 Jan 2018 12:00	PST	16.905	Not_Provided
USGS	14162200	03 Jan 2018 12:15	PST	17.16	Not_Provided
USGS	14162200	03 Jan 2018 12:30	PST	17.301	Not_Provided
USGS	14162200	03 Jan 2018 12:45	PST	17.16	Not_Provided
USGS	14162200	03 Jan 2018 13:00	PST	16.905	Not_Provided
USGS	14162200	03 Jan 2018 13:15	PST	17.16	Not_Provided
USGS	14162200	03 Jan 2018 13:30	PST	16.905	Not_Provided
USGS	14162200	03 Jan 2018 13:45	PST	17.018	Not_Provided
USGS	14162200	03 Jan 2018 14:00	PST	16.905	Not_Provided
USGS	14162200	03 Jan 2018 14:15	PST	17.16	Not_Provided
USGS	14162200	03 Jan 2018 14:30	PST	16.905	Not_Provided
USGS	14162200	03 Jan 2018 14:45	PST	17.16	Not_Provided
USGS	14162200	03 Jan 2018 15:00	PST	17.16	Not_Provided
USGS	14162200	03 Jan 2018 15:15	PST	16.905	Not_Provided
USGS	14162200	03 Jan 2018 15:30	PST	17.018	Not_Provided
USGS	14162200	03 Jan 2018 15:45	PST	17.16	Not_Provided
USGS	14162200	03 Jan 2018 16:00	PST	16.763	Not_Provided
USGS	14162200	03 Jan 2018 16:15	PST	16.905	Not_Provided
USGS	14162200	03 Jan 2018 16:30	PST	17.018	Not_Provided
USGS	14162200	03 Jan 2018 16:45	PST	17.16	Not_Provided
USGS	14162200	03 Jan 2018 17:00	PST	17.16	Not_Provided
USGS	14162200	03 Jan 2018 17:15	PST	16.905	Not_Provided
USGS	14162200	03 Jan 2018 17:30	PST	17.16	Not_Provided
USGS	14162200	03 Jan 2018 17:45	PST	17.16	Not_Provided
USGS	14162200	03 Jan 2018 18:00	PST	16.622	Not_Provided
USGS	14162200	03 Jan 2018 18:15	PST	16.905	Not_Provided
USGS	14162200	03 Jan 2018 18:30	PST	17.018	Not_Provided
USGS	14162200	03 Jan 2018 18:45	PST	17.16	Not_Provided
USGS	14162200	03 Jan 2018 19:00	PST	16.905	Not_Provided
USGS	14162200	03 Jan 2018 19:15	PST	16.622	Not_Provided
USGS	14162200	03 Jan 2018 19:30	PST	17.018	Not_Provided
USGS	14162200	03 Jan 2018 19:45	PST	17.018	Not_Provided
USGS	14162200	03 Jan 2018 20:00	PST	16.905	Not_Provided
USGS	14162200	03 Jan 2018 20:15	PST	16.763	Not_Provided
USGS	14162200	03 Jan 2018 20:30	PST	16.509	Not_Provided
USGS	14162200	03 Jan 2018 20:45	PST	17.018	Not_Provided
USGS	14162200	03 Jan 2018 21:00	PST	17.018	Not_Provided
USGS	14162200	03 Jan 2018 21:15	PST	16.763	Not_Provided
USGS	14162200	03 Jan 2018 21:30	PST	16.905	Not_Provided
USGS	14162200	03 Jan 2018 21:45	PST	16.905	Not_Provided
USGS	14162200	03 Jan 2018 22:00	PST	16.905	Not_Provided
USGS	14162200	03 Jan 2018 22:15	PST	17.018	Not_Provided
USGS	14162200	03 Jan 2018 22:30	PST	16.905	Not_Provided
USGS	14162200	03 Jan 2018 22:45	PST	16.763	Not_Provided
USGS	14162200	03 Jan 2018 23:00	PST	16.905	Not_Provided
USGS	14162200	03 Jan 2018 23:15	PST	16.763	Not_Provided
USGS	14162200	03 Jan 2018 23:30	PST	17.16	Not_Provided
USGS	14162200	03 Jan 2018 23:45	PST	16.763	Not_Provided
USGS	14162200	04 Jan 2018 00:00	PST	16.622	Not_Provided
USGS	14162200	04 Jan 2018 00:15	PST	16.763	Not_Provided
USGS	14162200	04 Jan 2018 00:30	PST	16.905	Not_Provided
USGS	14162200	04 Jan 2018 00:45	PST	17.16	Not_Provided
USGS	14162200	04 Jan 2018 01:00	PST	16.905	Not_Provided
USGS	14162200	04 Jan 2018 01:15	PST	16.763	Not_Provided
USGS	14162200	04 Jan 2018 01:30	PST	16.509	Not_Provided
USGS	14162200	04 Jan 2018 01:45	PST	16.905	Not_Provided
USGS	14162200	04 Jan 2018 02:00	PST	16.763	Not_Provided
USGS	14162200	04 Jan 2018 02:15	PST	17.16	Not_Provided
USGS	14162200	04 Jan 2018 02:30	PST	16.905	Not_Provided
USGS	14162200	04 Jan 2018 02:45	PST	17.018	Not_Provided
USGS	14162200	04 Jan 2018 03:00	PST	16.763	Not_Provided
USGS	14162200	04 Jan 2018 03:15	PST	16.622	Not_Provided
USGS	14162200	04 Jan 2018 03:30	PST	17.018	Not_Provided
USGS	14162200	04 Jan 2018 03:45	PST	16.509	Not_Provided
USGS	14162200	04 Jan 2018 04:00	PST	17.018	Not_Provided
USGS	14162200	04 Jan 2018 04:15	PST	16.763	Not_Provided
USGS	14162200	04 Jan 2018 04:30	PST	16.905	Not_Provided
USGS	14162200	04 Jan 2018 04:45	PST	17.018	Not_Provided
USGS	14162200	04 Jan 2018 05:00	PST	16.763	Not_Provided
USGS	14162200	04 Jan 2018 05:15	PST	16.763	Not_Provided
USGS	14162200	04 Jan 2018 05:30	PST	16.905	Not_Provided
USGS	14162200	04 Jan 2018 05:45	PST	16.905	Not_Provided
USGS	14162200	04 Jan 2018 06:00	PST	16.905	Not_Provided
USGS	14162200	04 Jan 2018 06:15	PST	16.763	Not_Provided
USGS	14162200	04 Jan 2018 06:30	PST	16.763	Not_Provided
USGS	14162200	04 Jan 2018 06:45	PST	16.905	Not_Provided
USGS	14162200	04 Jan 2018 07:00	PST	16.905	Not_Provided
USGS	14162200	04 Jan 2018 07:15	PST	16.763	Not_Provided
USGS	14162200	04 Jan 2018 07:30	PST	16.905	Not_Provided
USGS	14162200	04 Jan 2018 07:45	PST	17.018	Not_Provided
USGS	14162200	04 Jan 2018 08:00	PST	16.763	Not_Provided
USGS	14162200	04 Jan 2018 08:15	PST	16.905	Not_Provided
USGS	14162200	04 Jan 2018 08:30	PST	17.018	Not_Provided
USGS	14162200	04 Jan 2018 08:45	PST	16.509	Not_Provided
USGS	14162200	04 Jan 2018 09:00	PST	16.622	Not_Provided
USGS	14162200	04 Jan 2018 09:15	PST	16.509	Not_Provided
USGS	14162200	04 Jan 2018 09:30	PST	16.509	Not_Provided
USGS	14162200	04 Jan 2018 09:45	PST	16.509	Not_Provided
USGS	14162200	04 Jan 2018 10:00	PST	14.979	Not_Provided
USGS	14162200	04 Jan 2018 10:15	PST	14.498	Not_Provided
USGS	14162200	04 Jan 2018 10:30	PST	14.498	Not_Provided
USGS	14162200	04 Jan 2018 10:45	PST	14.498	Not_Provided
USGS	14162200	04 Jan 2018 11:00	PST	14.498	Not_Provided
USGS	14162200	04 Jan 2018 11:15	PST	11.978	Not_Provided
USGS	14162200	04 Jan 2018 11:30	PST	12.176	Not_Provided
USGS	14162200	04 Jan 2018 11:45	PST	11.751	Not_Provided
USGS	14162200	04 Jan 2018 12:00	PST	11.865	Not_Provided
USGS	14162200	04 Jan 2018 12:15	PST	11.865	Not_Provided
USGS	14162200	04 Jan 2018 12:30	PST	11.978	Not_Provided
USGS	14162200	04 Jan 2018 12:45	PST	11.865	Not_Provided
USGS	14162200	04 Jan 2018 13:00	PST	11.865	Not_Provided
USGS	14162200	04 Jan 2018 13:15	PST	11.978	Not_Provided
USGS	14162200	04 Jan 2018 13:30	PST	12.063	Not_Provided
USGS	14162200	04 Jan 2018 13:45	PST	11.865	Not_Provided
USGS	14162200	04 Jan 2018 14:00	PST	11.865	Not_Provided
USGS	14162200	04 Jan 2018 14:15	PST	11.865	Not_Provided
USGS	14162200	04 Jan 2018 14:30	PST	11.865	Not_Provided
USGS	14162200	04 Jan 2018 14:45	PST	11.751	Not_Provided
USGS	14162200	04 Jan 2018 15:00	PST	11.751	Not_Provided
USGS	14162200	04 Jan 2018 15:15	PST	11.44	Not_Provided
USGS	14162200	04 Jan 2018 15:30	PST	11.865	Not_Provided
USGS	14162200	04 Jan 2018 15:45	PST	11.978	Not_Provided
USGS	14162200	04 Jan 2018 16:00	PST	11.751	Not_Provided
USGS	14162200	04 Jan 2018 16:15	PST	11.865	Not_Provided
USGS	14162200	04 Jan 2018 16:30	PST	11.865	Not_Provided
USGS	14162200	04 Jan 2018 16:45	PST	11.865	Not_Provided
USGS	14162200	04 Jan 2018 17:00	PST	11.865	Not_Provided
USGS	14162200	04 Jan 2018 17:15	PST	11.978	Not_Provided
USGS	14162200	04 Jan 2018 17:30	PST	12.063	Not_Provided
USGS	14162200	04 Jan 2018 17:45	PST	11.978	Not_Provided
USGS	14162200	04 Jan 2018 18:00	PST	11.978	Not_Provided
USGS	14162200	04 Jan 2018 18:15	PST	11.865	Not_Provided
USGS	14162200	04 Jan 2018 18:30	PST	11.978	Not_Provided
USGS	14162200	04 Jan 2018 18:45	PST	11.978	Not_Provided
USGS	14162200	04 Jan 2018 19:00	PST	11.638	Not_Provided
USGS	14162200	04 Jan 2018 19:15	PST	11.865	Not_Provided
USGS	14162200	04 Jan 2018 19:30	PST	11.751	Not_Provided
USGS	14162200	04 Jan 2018 19:45	PST	11.865	Not_Provided
USGS	14162200	04 Jan 2018 20:00	PST	11.751	Not_Provided
USGS	14162200	04 Jan 2018 20:15	PST	12.063	Not_Provided
USGS	14162200	04 Jan 2018 20:30	PST	11.865	Not_Provided
USGS	14162200	04 Jan 2018 20:45	PST	11.865	Not_Provided
USGS	14162200	04 Jan 2018 21:00	PST	11.751	Not_Provided
USGS	14162200	04 Jan 2018 21:15	PST	11.978	Not_Provided
USGS	14162200	04 Jan 2018 21:30	PST	11.978	Not_Provided
USGS	14162200	04 Jan 2018 21:45	PST	11.865	Not_Provided
USGS	14162200	04 Jan 2018 22:00	PST	11.978	Not_Provided
USGS	14162200	04 Jan 2018 22:15	PST	11.865	Not_Provided
USGS	14162200	04 Jan 2018 22:30	PST	11.865	Not_Provided
USGS	14162200	04 Jan 2018 22:45	PST	11.978	Not_Provided
USGS	14162200	04 Jan 2018 23:00	PST	11.865	Not_Provided
USGS	14162200	04 Jan 2018 23:15	PST	11.865	Not_Provided
USGS	14162200	04 Jan 2018 23:30	PST	11.865	Not_Provided
USGS	14162200	04 Jan 2018 23:45	PST	11.865	Not_Provided
USGS	14162200	05 Jan 2018 00:00	PST	11.865	Not_Provided
USGS	14162200	05 Jan 2018 00:15	PST	11.751	Not_Provided
USGS	14162200	05 Jan 2018 00:30	PST	11.978	Not_Provided
USGS	14162200	05 Jan 2018 00:45	PST	11.978	Not_Provided
USGS	14162200	05 Jan 2018 01:00	PST	11.751	Not_Provided
USGS	14162200	05 Jan 2018 01:15	PST	11.978	Not_Provided
USGS	14162200	05 Jan 2018 01:30	PST	11.751	Not_Provided
USGS	14162200	05 Jan 2018 01:45	PST	12.063	Not_Provided
USGS	14162200	05 Jan 2018 02:00	PST	11.638	Not_Provided
USGS	14162200	05 Jan 2018 02:15	PST	11.978	Not_Provided
USGS	14162200	05 Jan 2018 02:30	PST	11.865	Not_Provided
USGS	14162200	05 Jan 2018 02:45	PST	11.865	Not_Provided
USGS	14162200	05 Jan 2018 03:00	PST	11.978	Not_Provided
USGS	14162200	05 Jan 2018 03:15	PST	11.865	Not_Provided
USGS	14162200	05 Jan 2018 03:30	PST	11.751	Not_Provided
USGS	14162200	05 Jan 2018 03:45	PST	11.865	Not_Provided
USGS	14162200	05 Jan 2018 04:00	PST	11.978	Not_Provided
USGS	14162200	05 Jan 2018 04:15	PST	11.865	Not_Provided
USGS	14162200	05 Jan 2018 04:30	PST	11.638	Not_Provided
USGS	14162200	05 Jan 2018 04:45	PST	11.978	Not_Provided
USGS	14162200	05 Jan 2018 05:00	PST	11.865	Not_Provided
USGS	14162200	05 Jan 2018 05:15	PST	11.865	Not_Provided
USGS	14162200	05 Jan 2018 05:30	PST	11.751	Not_Provided
USGS	14162200	05 Jan 2018 05:45	PST	11.865	Not_Provided
USGS	14162200	05 Jan 2018 06:00	PST	11.865	Not_Provided
USGS	14162200	05 Jan 2018 06:15	PST	11.978	Not_Provided
USGS	14162200	05 Jan 2018 06:30	PST	11.751	Not_Provided
USGS	14162200	05 Jan 2018 06:45	PST	11.865	Not_Provided
USGS	14162200	05 Jan 2018 07:00	PST	11.865	Not_Provided
USGS	14162200	05 Jan 2018 07:15	PST	11.865	Not_Provided
USGS	14162200	05 Jan 2018 07:30	PST	11.865	Not_Provided
USGS	14162200	05 Jan 2018 07:45	PST	11.751	Not_Provided
USGS	14162200	05 Jan 2018 08:00	PST	11.751	Not_Provided
USGS	14162200	05 Jan 2018 08:15	PST	11.638	Not_Provided
USGS	14162200	05 Jan 2018 08:30	PST	11.865	Not_Provided
USGS	14162200	05 Jan 2018 08:45	PST	11.978	Not_Provided
USGS	14162200	05 Jan 2018 09:00	PST	11.978	Not_Provided
USGS	14162200	05 Jan 2018 09:15	PST	11.865	Not_Provided
USGS	14162200	05 Jan 2018 09:30	PST	11.865	Not_Provided
USGS	14162200	05 Jan 2018 09:45	PST	11.865	Not_Provided
USGS	14162200	05 Jan 2018 10:00	PST	11.865	Not_Provided
USGS	14162200	05 Jan 2018 10:15	PST	11.751	Not_Provided
USGS	14162200	05 Jan 2018 10:30	PST	11.751	Not_Provided
USGS	14162200	05 Jan 2018 10:45	PST	11.865	Not_Provided
USGS	14162200	05 Jan 2018 11:00	PST	11.751	Not_Provided
USGS	14162200	05 Jan 2018 11:15	PST	11.525	Not_Provided
USGS	14162200	05 Jan 2018 11:30	PST	11.751	Not_Provided
USGS	14162200	05 Jan 2018 11:45	PST	11.751	Not_Provided
USGS	14162200	05 Jan 2018 12:00	PST	11.865	Not_Provided
USGS	14162200	05 Jan 2018 12:15	PST	11.865	Not_Provided
USGS	14162200	05 Jan 2018 12:30	PST	11.978	Not_Provided
USGS	14162200	05 Jan 2018 12:45	PST	11.865	Not_Provided
USGS	14162200	05 Jan 2018 13:00	PST	11.865	Not_Provided
USGS	14162200	05 Jan 2018 13:15	PST	11.751	Not_Provided
USGS	14162200	05 Jan 2018 13:30	PST	11.638	Not_Provided
USGS	14162200	05 Jan 2018 13:45	PST	11.751	Not_Provided
USGS	14162200	05 Jan 2018 14:00	PST	11.865	Not_Provided
USGS	14162200	05 Jan 2018 14:15	PST	11.865	Not_Provided
USGS	14162200	05 Jan 2018 14:30	PST	11.638	Not_Provided
USGS	14162200	05 Jan 2018 14:45	PST	11.751	Not_Provided
USGS	14162200	05 Jan 2018 15:00	PST	11.865	Not_Provided
USGS	14162200	05 Jan 2018 15:15	PST	11.865	Not_Provided
USGS	14162200	05 Jan 2018 15:30	PST	11.978	Not_Provided
USGS	14162200	05 Jan 2018 15:45	PST	11.751	Not_Provided
USGS	14162200	05 Jan 2018 16:00	PST	11.638	Not_Provided
USGS	14162200	05 Jan 2018 16:15	PST	11.638	Not_Provided
USGS	14162200	05 Jan 2018 16:30	PST	11.865	Not_Provided
USGS	14162200	05 Jan 2018 16:45	PST	11.865	Not_Provided
USGS	14162200	05 Jan 2018 17:00	PST	11.751	Not_Provided
USGS	14162200	05 Jan 2018 17:15	PST	11.865	Not_Provided
USGS	14162200	05 Jan 2018 17:30	PST	11.865	Not_Provided
USGS	14162200	05 Jan 2018 17:45	PST	11.751	Not_Provided
USGS	14162200	05 Jan 2018 18:00	PST	11.751	Not_Provided
USGS	14162200	05 Jan 2018 18:15	PST	11.751	Not_Provided
USGS	14162200	05 Jan 2018 18:30	PST	11.865	Not_Provided
USGS	14162200	05 Jan 2018 18:45	PST	11.751	Not_Provided
USGS	14162200	05 Jan 2018 19:00	PST	11.865	Not_Provided
USGS	14162200	05 Jan 2018 19:15	PST	11.865	Not_Provided
USGS	14162200	05 Jan 2018 19:30	PST	11.865	Not_Provided
USGS	14162200	05 Jan 2018 19:45	PST	11.751	Not_Provided
USGS	14162200	05 Jan 2018 20:00	PST	11.978	Not_Provided
USGS	14162200	05 Jan 2018 20:15	PST	11.751	Not_Provided
USGS	14162200	05 Jan 2018 20:30	PST	11.865	Not_Provided
USGS	14162200	05 Jan 2018 20:45	PST	11.751	Not_Provided
USGS	14162200	05 Jan 2018 21:00	PST	11.865	Not_Provided
USGS	14162200	05 Jan 2018 21:15	PST	11.751	Not_Provided
USGS	14162200	05 Jan 2018 21:30	PST	11.865	Not_Provided
USGS	14162200	05 Jan 2018 21:45	PST	11.751	Not_Provided
USGS	14162200	05 Jan 2018 22:00	PST	11.751	Not_Provided
USGS	14162200	05 Jan 2018 22:15	PST	11.865	Not_Provided
USGS	14162200	05 Jan 2018 22:30	PST	11.751	Not_Provided
USGS	14162200	05 Jan 2018 22:45	PST	11.638	Not_Provided
USGS	14162200	05 Jan 2018 23:00	PST	11.638	Not_Provided
USGS	14162200	05 Jan 2018 23:15	PST	11.751	Not_Provided
USGS	14162200	05 Jan 2018 23:30	PST	11.751	Not_Provided
USGS	14162200	05 Jan 2018 23:45	PST	11.751	Not_Provided
USGS	14162200	06 Jan 2018 00:00	PST	11.751	Not_Provided
USGS	14162200	06 Jan 2018 00:15	PST	11.638	Not_Provided
USGS	14162200	06 Jan 2018 00:30	PST	11.751	Not_Provided
USGS	14162200	06 Jan 2018 00:45	PST	11.978	Not_Provided
USGS	14162200	06 Jan 2018 01:00	PST	11.751	Not_Provided
USGS	14162200	06 Jan 2018 01:15	PST	11.638	Not_Provided
USGS	14162200	06 Jan 2018 01:30	PST	11.978	Not_Provided
USGS	14162200	06 Jan 2018 01:45	PST	11.751	Not_Provided
USGS	14162200	06 Jan 2018 02:00	PST	11.751	Not_Provided
USGS	14162200	06 Jan 2018 02:15	PST	11.751	Not_Provided
USGS	14162200	06 Jan 2018 02:30	PST	11.638	Not_Provided
USGS	14162200	06 Jan 2018 02:45	PST	11.978	Not_Provided
USGS	14162200	06 Jan 2018 03:00	PST	11.865	Not_Provided
USGS	14162200	06 Jan 2018 03:15	PST	11.638	Not_Provided
USGS	14162200	06 Jan 2018 03:30	PST	11.638	Not_Provided
USGS	14162200	06 Jan 2018 03:45	PST	11.751	Not_Provided
USGS	14162200	06 Jan 2018 04:00	PST	11.638	Not_Provided
USGS	14162200	06 Jan 2018 04:15	PST	11.638	Not_Provided
USGS	14162200	06 Jan 2018 04:30	PST	11.638	Not_Provided
USGS	14162200	06 Jan 2018 04:45	PST	11.865	Not_Provided
USGS	14162200	06 Jan 2018 05:00	PST	11.638	Not_Provided
USGS	14162200	06 Jan 2018 05:15	PST	11.638	Not_Provided
USGS	14162200	06 Jan 2018 05:30	PST	11.865	Not_Provided
USGS	14162200	06 Jan 2018 05:45	PST	11.525	Not_Provided
USGS	14162200	06 Jan 2018 06:00	PST	11.751	Not_Provided
USGS	14162200	06 Jan 2018 06:15	PST	11.751	Not_Provided
USGS	14162200	06 Jan 2018 06:30	PST	11.865	Not_Provided
USGS	14162200	06 Jan 2018 06:45	PST	11.751	Not_Provided
USGS	14162200	06 Jan 2018 07:00	PST	11.865	Not_Provided
USGS	14162200	06 Jan 2018 07:15	PST	11.638	Not_Provided
USGS	14162200	06 Jan 2018 07:30	PST	11.638	Not_Provided
USGS	14162200	06 Jan 2018 07:45	PST	11.638	Not_Provided
USGS	14162200	06 Jan 2018 08:00	PST	11.751	Not_Provided
USGS	14162200	06 Jan 2018 08:15	PST	11.751	Not_Provided
USGS	14162200	06 Jan 2018 08:30	PST	11.751	Not_Provided
USGS	14162200	06 Jan 2018 08:45	PST	11.638	Not_Provided
USGS	14162200	06 Jan 2018 09:00	PST	11.751	Not_Provided
USGS	14162200	06 Jan 2018 09:15	PST	11.865	Not_Provided
USGS	14162200	06 Jan 2018 09:30	PST	11.44	Not_Provided
USGS	14162200	06 Jan 2018 09:45	PST	11.638	Not_Provided
USGS	14162200	06 Jan 2018 10:00	PST	11.865	Not_Provided
USGS	14162200	06 Jan 2018 10:15	PST	11.638	Not_Provided
USGS	14162200	06 Jan 2018 10:30	PST	11.751	Not_Provided
USGS	14162200	06 Jan 2018 10:45	PST	11.751	Not_Provided
USGS	14162200	06 Jan 2018 11:00	PST	11.751	Not_Provided
USGS	14162200	06 Jan 2018 11:15	PST	11.751	Not_Provided
USGS	14162200	06 Jan 2018 11:30	PST	11.638	Not_Provided
USGS	14162200	06 Jan 2018 11:45	PST	11.751	Not_Provided
USGS	14162200	06 Jan 2018 12:00	PST	11.525	Not_Provided
USGS	14162200	06 Jan 2018 12:15	PST	11.751	Not_Provided
USGS	14162200	06 Jan 2018 12:30	PST	11.638	Not_Provided
USGS	14162200	06 Jan 2018 12:45	PST	11.525	Not_Provided
USGS	14162200	06 Jan 2018 13:00	PST	11.751	Not_Provided
USGS	14162200	06 Jan 2018 13:15	PST	11.638	Not_Provided
USGS	14162200	06 Jan 2018 13:30	PST	11.638	Not_Provided
USGS	14162200	06 Jan 2018 13:45	PST	11.751	Not_Provided
USGS	14162200	06 Jan 2018 14:00	PST	11.638	Not_Provided
USGS	14162200	06 Jan 2018 14:15	PST	11.751	Not_Provided
USGS	14162200	06 Jan 2018 14:30	PST	11.638	Not_Provided
USGS	14162200	06 Jan 2018 14:45	PST	11.638	Not_Provided
USGS	14162200	06 Jan 2018 15:00	PST	11.751	Not_Provided
USGS	14162200	06 Jan 2018 15:15	PST	11.751	Not_Provided
USGS	14162200	06 Jan 2018 15:30	PST	11.525	Not_Provided
USGS	14162200	06 Jan 2018 15:45	PST	11.638	Not_Provided
USGS	14162200	06 Jan 2018 16:00	PST	11.638	Not_Provided
USGS	14162200	06 Jan 2018 16:15	PST	11.638	Not_Provided
USGS	14162200	06 Jan 2018 16:30	PST	11.525	Not_Provided
USGS	14162200	06 Jan 2018 16:45	PST	11.751	Not_Provided
USGS	14162200	06 Jan 2018 17:00	PST	11.865	Not_Provided
USGS	14162200	06 Jan 2018 17:15	PST	11.525	Not_Provided
USGS	14162200	06 Jan 2018 17:30	PST	11.638	Not_Provided
USGS	14162200	06 Jan 2018 17:45	PST	11.638	Not_Provided
USGS	14162200	06 Jan 2018 18:00	PST	11.638	Not_Provided
USGS	14162200	06 Jan 2018 18:15	PST	11.638	Not_Provided
USGS	14162200	06 Jan 2018 18:30	PST	11.751	Not_Provided
USGS	14162200	06 Jan 2018 18:45	PST	11.525	Not_Provided
USGS	14162200	06 Jan 2018 19:00	PST	11.638	Not_Provided
USGS	14162200	06 Jan 2018 19:15	PST	11.525	Not_Provided
USGS	14162200	06 Jan 2018 19:30	PST	11.525	Not_Provided
USGS	14162200	06 Jan 2018 19:45	PST	11.638	Not_Provided
USGS	14162200	06 Jan 2018 20:00	PST	11.638	Not_Provided
USGS	14162200	06 Jan 2018 20:15	PST	11.751	Not_Provided
USGS	14162200	06 Jan 2018 20:30	PST	11.638	Not_Provided
USGS	14162200	06 Jan 2018 20:45	PST	11.638	Not_Provided
USGS	14162200	06 Jan 2018 21:00	PST	11.638	Not_Provided
USGS	14162200	06 Jan 2018 21:15	PST	11.525	Not_Provided
USGS	14162200	06 Jan 2018 21:30	PST	11.751	Not_Provided
USGS	14162200	06 Jan 2018 21:45	PST	11.638	Not_Provided
USGS	14162200	06 Jan 2018 22:00	PST	11.44	Not_Provided
USGS	14162200	06 Jan 2018 22:15	PST	11.638	Not_Provided
USGS	14162200	06 Jan 2018 22:30	PST	11.751	Not_Provided
USGS	14162200	06 Jan 2018 22:45	PST	11.751	Not_Provided
USGS	14162200	06 Jan 2018 23:00	PST	11.525	Not_Provided
USGS	14162200	06 Jan 2018 23:15	PST	11.638	Not_Provided
USGS	14162200	06 Jan 2018 23:30	PST	11.638	Not_Provided
USGS	14162200	06 Jan 2018 23:45	PST	11.751	Not_Provided
USGS	14162200	07 Jan 2018 00:00	PST	11.638	Not_Provided
USGS	14162200	07 Jan 2018 00:15	PST	11.525	Not_Provided
USGS	14162200	07 Jan 2018 00:30	PST	11.525	Not_Provided
USGS	14162200	07 Jan 2018 00:45	PST	11.751	Not_Provided
USGS	14162200	07 Jan 2018 01:00	PST	11.638	Not_Provided
USGS	14162200	07 Jan 2018 01:15	PST	11.751	Not_Provided
USGS	14162200	07 Jan 2018 01:30	PST	11.638	Not_Provided
USGS	14162200	07 Jan 2018 01:45	PST	11.638	Not_Provided
USGS	14162200	07 Jan 2018 02:00	PST	11.525	Not_Provided
USGS	14162200	07 Jan 2018 02:15	PST	11.44	Not_Provided
USGS	14162200	07 Jan 2018 02:30	PST	11.638	Not_Provided
USGS	14162200	07 Jan 2018 02:45	PST	11.525	Not_Provided
USGS	14162200	07 Jan 2018 03:00	PST	11.638	Not_Provided
USGS	14162200	07 Jan 2018 03:15	PST	11.638	Not_Provided
USGS	14162200	07 Jan 2018 03:30	PST	11.638	Not_Provided
USGS	14162200	07 Jan 2018 03:45	PST	11.525	Not_Provided
USGS	14162200	07 Jan 2018 04:00	PST	11.44	Not_Provided
USGS	14162200	07 Jan 2018 04:15	PST	11.638	Not_Provided
USGS	14162200	07 Jan 2018 04:30	PST	11.638	Not_Provided
USGS	14162200	07 Jan 2018 04:45	PST	11.525	Not_Provided
USGS	14162200	07 Jan 2018 05:00	PST	11.44	Not_Provided
USGS	14162200	07 Jan 2018 05:15	PST	11.638	Not_Provided
USGS	14162200	07 Jan 2018 05:30	PST	11.525	Not_Provided
USGS	14162200	07 Jan 2018 05:45	PST	11.525	Not_Provided
USGS	14162200	07 Jan 2018 06:00	PST	11.751	Not_Provided
USGS	14162200	07 Jan 2018 06:15	PST	11.638	Not_Provided
USGS	14162200	07 Jan 2018 06:30	PST	11.525	Not_Provided
USGS	14162200	07 Jan 2018 06:45	PST	11.525	Not_Provided
USGS	14162200	07 Jan 2018 07:00	PST	11.525	Not_Provided
USGS	14162200	07 Jan 2018 07:15	PST	11.638	Not_Provided
USGS	14162200	07 Jan 2018 07:30	PST	11.638	Not_Provided
USGS	14162200	07 Jan 2018 07:45	PST	11.44	Not_Provided
USGS	14162200	07 Jan 2018 08:00	PST	11.638	Not_Provided
USGS	14162200	07 Jan 2018 08:15	PST	11.525	Not_Provided
USGS	14162200	07 Jan 2018 08:30	PST	11.525	Not_Provided
USGS	14162200	07 Jan 2018 08:45	PST	11.525	Not_Provided
USGS	14162200	07 Jan 2018 09:00	PST	11.638	Not_Provided
USGS	14162200	07 Jan 2018 09:15	PST	11.525	Not_Provided
USGS	14162200	07 Jan 2018 09:30	PST	11.525	Not_Provided
USGS	14162200	07 Jan 2018 09:45	PST	11.44	Not_Provided
USGS	14162200	07 Jan 2018 10:00	PST	11.525	Not_Provided
USGS	14162200	07 Jan 2018 10:15	PST	11.525	Not_Provided
USGS	14162200	07 Jan 2018 10:30	PST	11.638	Not_Provided
USGS	14162200	07 Jan 2018 10:45	PST	11.525	Not_Provided
USGS	14162200	07 Jan 2018 11:00	PST	11.525	Not_Provided
USGS	14162200	07 Jan 2018 11:15	PST	11.525	Not_Provided
USGS	14162200	07 Jan 2018 11:30	PST	11.638	Not_Provided
USGS	14162200	07 Jan 2018 11:45	PST	11.638	Not_Provided
USGS	14162200	07 Jan 2018 12:00	PST	11.638	Not_Provided
USGS	14162200	07 Jan 2018 12:15	PST	11.525	Not_Provided
USGS	14162200	07 Jan 2018 12:30	PST	11.44	Not_Provided
USGS	14162200	07 Jan 2018 12:45	PST	11.44	Not_Provided
USGS	14162200	07 Jan 2018 13:00	PST	11.525	Not_Provided
USGS	14162200	07 Jan 2018 13:15	PST	11.525	Not_Provided
USGS	14162200	07 Jan 2018 13:30	PST	11.44	Not_Provided
USGS	14162200	07 Jan 2018 13:45	PST	9.826	Not_Provided
USGS	14162200	07 Jan 2018 14:00	PST	9.713	Not_Provided
USGS	14162200	07 Jan 2018 14:15	PST	9.628	Not_Provided
USGS	14162200	07 Jan 2018 14:30	PST	9.713	Not_Provided
USGS	14162200	07 Jan 2018 14:45	PST	9.713	Not_Provided
USGS	14162200	07 Jan 2018 15:00	PST	9.713	Not_Provided
USGS	14162200	07 Jan 2018 15:15	PST	9.713	Not_Provided
USGS	14162200	07 Jan 2018 15:30	PST	9.713	Not_Provided
USGS	14162200	07 Jan 2018 15:45	PST	9.713	Not_Provided
USGS	14162200	07 Jan 2018 16:00	PST	9.713	Not_Provided
USGS	14162200	07 Jan 2018 16:15	PST	9.826	Not_Provided
USGS	14162200	07 Jan 2018 16:30	PST	9.713	Not_Provided
USGS	14162200	07 Jan 2018 16:45	PST	9.826	Not_Provided
USGS	14162200	07 Jan 2018 17:00	PST	9.713	Not_Provided
USGS	14162200	07 Jan 2018 17:15	PST	9.826	Not_Provided
USGS	14162200	07 Jan 2018 17:30	PST	9.826	Not_Provided
USGS	14162200	07 Jan 2018 17:45	PST	9.826	Not_Provided
USGS	14162200	07 Jan 2018 18:00	PST	9.713	Not_Provided
USGS	14162200	07 Jan 2018 18:15	PST	9.713	Not_Provided
USGS	14162200	07 Jan 2018 18:30	PST	9.713	Not_Provided
USGS	14162200	07 Jan 2018 18:45	PST	9.713	Not_Provided
USGS	14162200	07 Jan 2018 19:00	PST	9.628	Not_Provided
USGS	14162200	07 Jan 2018 19:15	PST	9.713	Not_Provided
USGS	14162200	07 Jan 2018 19:30	PST	9.713	Not_Provided
USGS	14162200	07 Jan 2018 19:45	PST	9.713	Not_Provided
USGS	14162200	07 Jan 2018 20:00	PST	9.713	Not_Provided
USGS	14162200	07 Jan 2018 20:15	PST	9.826	Not_Provided
USGS	14162200	07 Jan 2018 20:30	PST	9.628	Not_Provided
USGS	14162200	07 Jan 2018 20:45	PST	9.713	Not_Provided
USGS	14162200	07 Jan 2018 21:00	PST	9.713	Not_Provided
USGS	14162200	07 Jan 2018 21:15	PST	9.713	Not_Provided
USGS	14162200	07 Jan 2018 21:30	PST	9.826	Not_Provided
USGS	14162200	07 Jan 2018 21:45	PST	9.713	Not_Provided
USGS	14162200	07 Jan 2018 22:00	PST	9.826	Not_Provided
USGS	14162200	07 Jan 2018 22:15	PST	9.713	Not_Provided
USGS	14162200	07 Jan 2018 22:30	PST	9.713	Not_Provided
USGS	14162200	07 Jan 2018 22:45	PST	9.826	Not_Provided
USGS	14162200	07 Jan 2018 23:00	PST	9.628	Not_Provided
USGS	14162200	07 Jan 2018 23:15	PST	9.628	Not_Provided
USGS	14162200	07 Jan 2018 23:30	PST	9.826	Not_Provided
USGS	14162200	07 Jan 2018 23:45	PST	9.826	Not_Provided
USGS	14162200	08 Jan 2018 00:00	PST	9.628	Not_Provided
USGS	14162200	08 Jan 2018 00:15	PST	9.628	Not_Provided
USGS	14162200	08 Jan 2018 00:30	PST	9.713	Not_Provided
USGS	14162200	08 Jan 2018 00:45	PST	9.628	Not_Provided
USGS	14162200	08 Jan 2018 01:00	PST	9.713	Not_Provided
USGS	14162200	08 Jan 2018 01:15	PST	9.713	Not_Provided
USGS	14162200	08 Jan 2018 01:30	PST	9.713	Not_Provided
USGS	14162200	08 Jan 2018 01:45	PST	9.713	Not_Provided
USGS	14162200	08 Jan 2018 02:00	PST	9.713	Not_Provided
USGS	14162200	08 Jan 2018 02:15	PST	9.826	Not_Provided
USGS	14162200	08 Jan 2018 02:30	PST	9.628	Not_Provided
USGS	14162200	08 Jan 2018 02:45	PST	9.826	Not_Provided
USGS	14162200	08 Jan 2018 03:00	PST	9.628	Not_Provided
USGS	14162200	08 Jan 2018 03:15	PST	9.713	Not_Provided
USGS	14162200	08 Jan 2018 03:30	PST	9.628	Not_Provided
USGS	14162200	08 Jan 2018 03:45	PST	9.713	Not_Provided
USGS	14162200	08 Jan 2018 04:00	PST	9.713	Not_Provided
USGS	14162200	08 Jan 2018 04:15	PST	9.713	Not_Provided
USGS	14162200	08 Jan 2018 04:30	PST	9.628	Not_Provided
USGS	14162200	08 Jan 2018 04:45	PST	9.628	Not_Provided
USGS	14162200	08 Jan 2018 05:00	PST	9.628	Not_Provided
USGS	14162200	08 Jan 2018 05:15	PST	9.713	Not_Provided
USGS	14162200	08 Jan 2018 05:30	PST	9.628	Not_Provided
USGS	14162200	08 Jan 2018 05:45	PST	9.628	Not_Provided
USGS	14162200	08 Jan 2018 06:00	PST	9.628	Not_Provided
USGS	14162200	08 Jan 2018 06:15	PST	9.713	Not_Provided
USGS	14162200	08 Jan 2018 06:30	PST	9.713	Not_Provided
USGS	14162200	08 Jan 2018 06:45	PST	9.713	Not_Provided
USGS	14162200	08 Jan 2018 07:00	PST	9.628	Not_Provided
USGS	14162200	08 Jan 2018 07:15	PST	9.713	Not_Provided
USGS	14162200	08 Jan 2018 07:30	PST	9.628	Not_Provided
USGS	14162200	08 Jan 2018 07:45	PST	9.713	Not_Provided
USGS	14162200	08 Jan 2018 08:00	PST	9.713	Not_Provided
USGS	14162200	08 Jan 2018 08:15	PST	9.713	Not_Provided
USGS	14162200	08 Jan 2018 08:30	PST	9.429	Not_Provided
USGS	14162200	08 Jan 2018 08:45	PST	9.713	Not_Provided
USGS	14162200	08 Jan 2018 09:00	PST	9.713	Not_Provided
USGS	14162200	08 Jan 2018 09:15	PST	9.628	Not_Provided
USGS	14162200	08 Jan 2018 09:30	PST	9.628	Not_Provided
USGS	14162200	08 Jan 2018 09:45	PST	9.713	Not_Provided
USGS	14162200	08 Jan 2018 10:00	PST	9.713	Not_Provided
USGS	14162200	08 Jan 2018 10:15	PST	9.713	Not_Provided
USGS	14162200	08 Jan 2018 10:30	PST	9.628	Not_Provided
USGS	14162200	08 Jan 2018 10:45	PST	9.826	Not_Provided
USGS	14162200	08 Jan 2018 11:00	PST	9.543	Not_Provided
USGS	14162200	08 Jan 2018 11:15	PST	9.628	Not_Provided
USGS	14162200	08 Jan 2018 11:30	PST	9.628	Not_Provided
USGS	14162200	08 Jan 2018 11:45	PST	9.713	Not_Provided
USGS	14162200	08 Jan 2018 12:00	PST	9.628	Not_Provided
USGS	14162200	08 Jan 2018 12:15	PST	9.713	Not_Provided
USGS	14162200	08 Jan 2018 12:30	PST	9.628	Not_Provided
USGS	14162200	08 Jan 2018 12:45	PST	9.543	Not_Provided
USGS	14162200	08 Jan 2018 13:00	PST	9.713	Not_Provided
USGS	14162200	08 Jan 2018 13:15	PST	9.713	Not_Provided
USGS	14162200	08 Jan 2018 13:30	PST	9.713	Not_Provided
USGS	14162200	08 Jan 2018 13:45	PST	9.713	Not_Provided
USGS	14162200	08 Jan 2018 14:00	PST	9.628	Not_Provided
USGS	14162200	08 Jan 2018 14:15	PST	9.713	Not_Provided
USGS	14162200	08 Jan 2018 14:30	PST	9.713	Not_Provided
USGS	14162200	08 Jan 2018 14:45	PST	9.713	Not_Provided
USGS	14162200	08 Jan 2018 15:00	PST	9.628	Not_Provided
USGS	14162200	08 Jan 2018 15:15	PST	9.543	Not_Provided
USGS	14162200	08 Jan 2018 15:30	PST	9.628	Not_Provided
USGS	14162200	08 Jan 2018 15:45	PST	9.628	Not_Provided
USGS	14162200	08 Jan 2018 16:00	PST	9.628	Not_Provided
USGS	14162200	08 Jan 2018 16:15	PST	9.628	Not_Provided
USGS	14162200	08 Jan 2018 16:30	PST	9.628	Not_Provided
USGS	14162200	08 Jan 2018 16:45	PST	9.628	Not_Provided
USGS	14162200	08 Jan 2018 17:00	PST	9.713	Not_Provided
USGS	14162200	08 Jan 2018 17:15	PST	9.628	Not_Provided
USGS	14162200	08 Jan 2018 17:30	PST	9.713	Not_Provided
USGS	14162200	08 Jan 2018 17:45	PST	9.713	Not_Provided
USGS	14162200	08 Jan 2018 18:00	PST	9.628	Not_Provided
USGS	14162200	08 Jan 2018 18:15	PST	9.713	Not_Provided
USGS	14162200	08 Jan 2018 18:30	PST	9.713	Not_Provided
USGS	14162200	08 Jan 2018 18:45	PST	9.628	Not_Provided
USGS	14162200	08 Jan 2018 19:00	PST	9.543	Not_Provided
USGS	14162200	08 Jan 2018 19:15	PST	9.713	Not_Provided
USGS	14162200	08 Jan 2018 19:30	PST	9.628	Not_Provided
USGS	14162200	08 Jan 2018 19:45	PST	9.543	Not_Provided
USGS	14162200	08 Jan 2018 20:00	PST	9.713	Not_Provided
USGS	14162200	08 Jan 2018 20:15	PST	9.713	Not_Provided
USGS	14162200	08 Jan 2018 20:30	PST	9.628	Not_Provided
USGS	14162200	08 Jan 2018 20:45	PST	9.713	Not_Provided
USGS	14162200	08 Jan 2018 21:00	PST	9.826	Not_Provided
USGS	14162200	08 Jan 2018 21:15	PST	9.628	Not_Provided
USGS	14162200	08 Jan 2018 21:30	PST	9.628	Not_Provided
USGS	14162200	08 Jan 2018 21:45	PST	9.713	Not_Provided
USGS	14162200	08 Jan 2018 22:00	PST	9.628	Not_Provided
USGS	14162200	08 Jan 2018 22:15	PST	9.628	Not_Provided
USGS	14162200	08 Jan 2018 22:30	PST	9.543	Not_Provided
USGS	14162200	08 Jan 2018 22:45	PST	9.628	Not_Provided
USGS	14162200	08 Jan 2018 23:00	PST	9.713	Not_Provided
USGS	14162200	08 Jan 2018 23:15	PST	9.628	Not_Provided
USGS	14162200	08 Jan 2018 23:30	PST	9.628	Not_Provided
USGS	14162200	08 Jan 2018 23:45	PST	9.628	Not_Provided
USGS	14162200	09 Jan 2018 00:00	PST	9.543	Not_Provided
USGS	14162200	09 Jan 2018 00:15	PST	9.628	Not_Provided
USGS	14162200	09 Jan 2018 00:30	PST	9.713	Not_Provided
USGS	14162200	09 Jan 2018 00:45	PST	9.628	Not_Provided
USGS	14162200	09 Jan 2018 01:00	PST	9.543	Not_Provided
USGS	14162200	09 Jan 2018 01:15	PST	9.543	Not_Provided
USGS	14162200	09 Jan 2018 01:30	PST	9.713	Not_Provided
USGS	14162200	09 Jan 2018 01:45	PST	9.628	Not_Provided
USGS	14162200	09 Jan 2018 02:00	PST	9.543	Not_Provided
USGS	14162200	09 Jan 2018 02:15	PST	9.628	Not_Provided
USGS	14162200	09 Jan 2018 02:30	PST	9.713	Not_Provided
USGS	14162200	09 Jan 2018 02:45	PST	9.628	Not_Provided
USGS	14162200	09 Jan 2018 03:00	PST	9.543	Not_Provided
USGS	14162200	09 Jan 2018 03:15	PST	9.826	Not_Provided
USGS	14162200	09 Jan 2018 03:30	PST	9.543	Not_Provided
USGS	14162200	09 Jan 2018 03:45	PST	9.628	Not_Provided
USGS	14162200	09 Jan 2018 04:00	PST	9.628	Not_Provided
USGS	14162200	09 Jan 2018 04:15	PST	9.713	Not_Provided
USGS	14162200	09 Jan 2018 04:30	PST	9.713	Not_Provided
USGS	14162200	09 Jan 2018 04:45	PST	9.628	Not_Provided
USGS	14162200	09 Jan 2018 05:00	PST	9.628	Not_Provided
USGS	14162200	09 Jan 2018 05:15	PST	9.628	Not_Provided
USGS	14162200	09 Jan 2018 05:30	PST	9.713	Not_Provided
USGS	14162200	09 Jan 2018 05:45	PST	9.628	Not_Provided
USGS	14162200	09 Jan 2018 06:00	PST	9.543	Not_Provided
USGS	14162200	09 Jan 2018 06:15	PST	9.628	Not_Provided
USGS	14162200	09 Jan 2018 06:30	PST	9.543	Not_Provided
USGS	14162200	09 Jan 2018 06:45	PST	9.543	Not_Provided
USGS	14162200	09 Jan 2018 07:00	PST	9.628	Not_Provided
USGS	14162200	09 Jan 2018 07:15	PST	9.628	Not_Provided
USGS	14162200	09 Jan 2018 07:30	PST	9.543	Not_Provided
USGS	14162200	09 Jan 2018 07:45	PST	9.713	Not_Provided
USGS	14162200	09 Jan 2018 08:00	PST	9.713	Not_Provided
USGS	14162200	09 Jan 2018 08:15	PST	9.543	Not_Provided
USGS	14162200	09 Jan 2018 08:30	PST	9.628	Not_Provided
USGS	14162200	09 Jan 2018 08:45	PST	9.628	Not_Provided
USGS	14162200	09 Jan 2018 09:00	PST	9.713	Not_Provided
USGS	14162200	09 Jan 2018 09:15	PST	9.628	Not_Provided
USGS	14162200	09 Jan 2018 09:30	PST	9.628	Not_Provided
USGS	14162200	09 Jan 2018 09:45	PST	9.543	Not_Provided
USGS	14162200	09 Jan 2018 10:00	PST	9.628	Not_Provided
USGS	14162200	09 Jan 2018 10:15	PST	9.543	Not_Provided
USGS	14162200	09 Jan 2018 10:30	PST	9.543	Not_Provided
USGS	14162200	09 Jan 2018 10:45	PST	9.628	Not_Provided
USGS	14162200	09 Jan 2018 11:00	PST	9.628	Not_Provided
USGS	14162200	09 Jan 2018 11:15	PST	9.628	Not_Provided
USGS	14162200	09 Jan 2018 11:30	PST	9.543	Not_Provided
USGS	14162200	09 Jan 2018 11:45	PST	9.543	Not_Provided
USGS	14162200	09 Jan 2018 12:00	PST	9.628	Not_Provided
USGS	14162200	09 Jan 2018 12:15	PST	9.628	Not_Provided
USGS	14162200	09 Jan 2018 12:30	PST	9.628	Not_Provided
USGS	14162200	09 Jan 2018 12:45	PST	9.628	Not_Provided
USGS	14162200	09 Jan 2018 13:00	PST	9.543	Not_Provided
USGS	14162200	09 Jan 2018 13:15	PST	9.543	Not_Provided
USGS	14162200	09 Jan 2018 13:30	PST	9.713	Not_Provided
USGS	14162200	09 Jan 2018 13:45	PST	9.713	Not_Provided
USGS	14162200	09 Jan 2018 14:00	PST	9.628	Not_Provided
USGS	14162200	09 Jan 2018 14:15	PST	9.543	Not_Provided
USGS	14162200	09 Jan 2018 14:30	PST	9.628	Not_Provided
USGS	14162200	09 Jan 2018 14:45	PST	9.543	Not_Provided
USGS	14162200	09 Jan 2018 15:00	PST	9.628	Not_Provided
USGS	14162200	09 Jan 2018 15:15	PST	9.543	Not_Provided
USGS	14162200	09 Jan 2018 15:30	PST	9.628	Not_Provided
USGS	14162200	09 Jan 2018 15:45	PST	9.628	Not_Provided
USGS	14162200	09 Jan 2018 16:00	PST	9.713	Not_Provided
USGS	14162200	09 Jan 2018 16:15	PST	9.543	Not_Provided
USGS	14162200	09 Jan 2018 16:30	PST	9.543	Not_Provided
USGS	14162200	09 Jan 2018 16:45	PST	9.628	Not_Provided
USGS	14162200	09 Jan 2018 17:00	PST	9.628	Not_Provided
USGS	14162200	09 Jan 2018 17:15	PST	9.713	Not_Provided
USGS	14162200	09 Jan 2018 17:30	PST	9.543	Not_Provided
USGS	14162200	09 Jan 2018 17:45	PST	9.713	Not_Provided
USGS	14162200	09 Jan 2018 18:00	PST	9.543	Not_Provided
USGS	14162200	09 Jan 2018 18:15	PST	9.429	Not_Provided
USGS	14162200	09 Jan 2018 18:30	PST	9.628	Not_Provided
USGS	14162200	09 Jan 2018 18:45	PST	9.628	Not_Provided
USGS	14162200	09 Jan 2018 19:00	PST	9.543	Not_Provided
USGS	14162200	09 Jan 2018 19:15	PST	9.628	Not_Provided
USGS	14162200	09 Jan 2018 19:30	PST	9.628	Not_Provided
USGS	14162200	09 Jan 2018 19:45	PST	9.628	Not_Provided
USGS	14162200	09 Jan 2018 20:00	PST	9.429	Not_Provided
USGS	14162200	09 Jan 2018 20:15	PST	9.628	Not_Provided
USGS	14162200	09 Jan 2018 20:30	PST	9.543	Not_Provided
USGS	14162200	09 Jan 2018 20:45	PST	9.628	Not_Provided
USGS	14162200	09 Jan 2018 21:00	PST	9.628	Not_Provided
USGS	14162200	09 Jan 2018 21:15	PST	9.628	Not_Provided
USGS	14162200	09 Jan 2018 21:30	PST	9.543	Not_Provided
USGS	14162200	09 Jan 2018 21:45	PST	9.628	Not_Provided
USGS	14162200	09 Jan 2018 22:00	PST	9.713	Not_Provided
USGS	14162200	09 Jan 2018 22:15	PST	9.429	Not_Provided
USGS	14162200	09 Jan 2018 22:30	PST	9.628	Not_Provided
USGS	14162200	09 Jan 2018 22:45	PST	9.628	Not_Provided
USGS	14162200	09 Jan 2018 23:00	PST	9.26	Not_Provided
USGS	14162200	09 Jan 2018 23:15	PST	9.543	Not_Provided
USGS	14162200	09 Jan 2018 23:30	PST	9.628	Not_Provided
USGS	14162200	09 Jan 2018 23:45	PST	9.543	Not_Provided
USGS	14162200	10 Jan 2018 00:00	PST	9.628	Not_Provided
USGS	14162200	10 Jan 2018 00:15	PST	9.543	Not_Provided
USGS	14162200	10 Jan 2018 00:30	PST	9.543	Not_Provided
USGS	14162200	10 Jan 2018 00:45	PST	9.543	Not_Provided
USGS	14162200	10 Jan 2018 01:00	PST	9.543	Not_Provided
USGS	14162200	10 Jan 2018 01:15	PST	9.543	Not_Provided
USGS	14162200	10 Jan 2018 01:30	PST	9.628	Not_Provided
USGS	14162200	10 Jan 2018 01:45	PST	9.713	Not_Provided
USGS	14162200	10 Jan 2018 02:00	PST	9.628	Not_Provided
USGS	14162200	10 Jan 2018 02:15	PST	9.543	Not_Provided
USGS	14162200	10 Jan 2018 02:30	PST	9.543	Not_Provided
USGS	14162200	10 Jan 2018 02:45	PST	9.628	Not_Provided
USGS	14162200	10 Jan 2018 03:00	PST	9.628	Not_Provided
USGS	14162200	10 Jan 2018 03:15	PST	9.543	Not_Provided
USGS	14162200	10 Jan 2018 03:30	PST	9.543	Not_Provided
USGS	14162200	10 Jan 2018 03:45	PST	9.543	Not_Provided
USGS	14162200	10 Jan 2018 04:00	PST	9.628	Not_Provided
USGS	14162200	10 Jan 2018 04:15	PST	9.628	Not_Provided
USGS	14162200	10 Jan 2018 04:30	PST	9.628	Not_Provided
USGS	14162200	10 Jan 2018 04:45	PST	9.628	Not_Provided
USGS	14162200	10 Jan 2018 05:00	PST	9.628	Not_Provided
USGS	14162200	10 Jan 2018 05:15	PST	9.543	Not_Provided
USGS	14162200	10 Jan 2018 05:30	PST	9.628	Not_Provided
USGS	14162200	10 Jan 2018 05:45	PST	9.713	Not_Provided
USGS	14162200	10 Jan 2018 06:00	PST	9.543	Not_Provided
USGS	14162200	10 Jan 2018 06:15	PST	9.543	Not_Provided
USGS	14162200	10 Jan 2018 06:30	PST	9.543	Not_Provided
USGS	14162200	10 Jan 2018 06:45	PST	9.429	Not_Provided
USGS	14162200	10 Jan 2018 07:00	PST	9.543	Not_Provided
USGS	14162200	10 Jan 2018 07:15	PST	9.628	Not_Provided
USGS	14162200	10 Jan 2018 07:30	PST	9.628	Not_Provided
USGS	14162200	10 Jan 2018 07:45	PST	9.543	Not_Provided
USGS	14162200	10 Jan 2018 08:00	PST	9.628	Not_Provided
USGS	14162200	10 Jan 2018 08:15	PST	9.628	Not_Provided
USGS	14162200	10 Jan 2018 08:30	PST	9.628	Not_Provided
USGS	14162200	10 Jan 2018 08:45	PST	9.628	Not_Provided
USGS	14162200	10 Jan 2018 09:00	PST	9.429	Not_Provided
USGS	14162200	10 Jan 2018 09:15	PST	9.543	Not_Provided
USGS	14162200	10 Jan 2018 09:30	PST	9.543	Not_Provided
USGS	14162200	10 Jan 2018 09:45	PST	9.628	Not_Provided
USGS	14162200	10 Jan 2018 10:00	PST	9.628	Not_Provided
USGS	14162200	10 Jan 2018 10:15	PST	9.543	Not_Provided
USGS	14162200	10 Jan 2018 10:30	PST	9.628	Not_Provided
USGS	14162200	10 Jan 2018 10:45	PST	9.628	Not_Provided
USGS	14162200	10 Jan 2018 11:00	PST	9.628	Not_Provided
USGS	14162200	10 Jan 2018 11:15	PST	9.543	Not_Provided
USGS	14162200	10 Jan 2018 11:30	PST	9.713	Not_Provided
USGS	14162200	10 Jan 2018 11:45	PST	9.543	Not_Provided
USGS	14162200	10 Jan 2018 12:00	PST	9.543	Not_Provided
USGS	14162200	10 Jan 2018 12:15	PST	9.628	Not_Provided
USGS	14162200	10 Jan 2018 12:30	PST	9.628	Not_Provided
USGS	14162200	10 Jan 2018 12:45	PST	9.543	Not_Provided
USGS	14162200	10 Jan 2018 13:00	PST	9.628	Not_Provided
USGS	14162200	10 Jan 2018 13:15	PST	9.543	Not_Provided
USGS	14162200	10 Jan 2018 13:30	PST	9.628	Not_Provided
USGS	14162200	10 Jan 2018 13:45	PST	9.628	Not_Provided
USGS	14162200	10 Jan 2018 14:00	PST	9.543	Not_Provided
USGS	14162200	10 Jan 2018 14:15	PST	9.713	Not_Provided
USGS	14162200	10 Jan 2018 14:30	PST	9.543	Not_Provided
USGS	14162200	10 Jan 2018 14:45	PST	9.543	Not_Provided
USGS	14162200	10 Jan 2018 15:00	PST	9.543	Not_Provided
USGS	14162200	10 Jan 2018 15:15	PST	9.628	Not_Provided
USGS	14162200	10 Jan 2018 15:30	PST	9.628	Not_Provided
USGS	14162200	10 Jan 2018 15:45	PST	9.429	Not_Provided
USGS	14162200	10 Jan 2018 16:00	PST	9.628	Not_Provided
USGS	14162200	10 Jan 2018 16:15	PST	9.713	Not_Provided
USGS	14162200	10 Jan 2018 16:30	PST	9.628	Not_Provided
USGS	14162200	10 Jan 2018 16:45	PST	9.543	Not_Provided
USGS	14162200	10 Jan 2018 17:00	PST	9.628	Not_Provided
USGS	14162200	10 Jan 2018 17:15	PST	9.628	Not_Provided
USGS	14162200	10 Jan 2018 17:30	PST	9.628	Not_Provided
USGS	14162200	10 Jan 2018 17:45	PST	9.628	Not_Provided
USGS	14162200	10 Jan 2018 18:00	PST	9.628	Not_Provided
USGS	14162200	10 Jan 2018 18:15	PST	9.628	Not_Provided
USGS	14162200	10 Jan 2018 18:30	PST	9.628	Not_Provided
USGS	14162200	10 Jan 2018 18:45	PST	9.543	Not_Provided
USGS	14162200	10 Jan 2018 19:00	PST	9.543	Not_Provided
USGS	14162200	10 Jan 2018 19:15	PST	9.628	Not_Provided
USGS	14162200	10 Jan 2018 19:30	PST	9.628	Not_Provided
USGS	14162200	10 Jan 2018 19:45	PST	9.628	Not_Provided
USGS	14162200	10 Jan 2018 20:00	PST	9.713	Not_Provided
USGS	14162200	10 Jan 2018 20:15	PST	9.543	Not_Provided
USGS	14162200	10 Jan 2018 20:30	PST	9.543	Not_Provided
USGS	14162200	10 Jan 2018 20:45	PST	9.628	Not_Provided
USGS	14162200	10 Jan 2018 21:00	PST	9.628	Not_Provided
USGS	14162200	10 Jan 2018 21:15	PST	9.628	Not_Provided
USGS	14162200	10 Jan 2018 21:30	PST	9.543	Not_Provided
USGS	14162200	10 Jan 2018 21:45	PST	9.628	Not_Provided
USGS	14162200	10 Jan 2018 22:00	PST	9.713	Not_Provided
USGS	14162200	10 Jan 2018 22:15	PST	9.628	Not_Provided
USGS	14162200	10 Jan 2018 22:30	PST	9.543	Not_Provided
USGS	14162200	10 Jan 2018 22:45	PST	9.543	Not_Provided
USGS	14162200	10 Jan 2018 23:00	PST	9.628	Not_Provided
USGS	14162200	10 Jan 2018 23:15	PST	9.628	Not_Provided
USGS	14162200	10 Jan 2018 23:30	PST	9.543	Not_Provided
USGS	14162200	10 Jan 2018 23:45	PST	9.628	Not_Provided
USGS	14162200	11 Jan 2018 00:00	PST	9.628	Not_Provided
USGS	14162200	11 Jan 2018 00:15	PST	9.543	Not_Provided
USGS	14162200	11 Jan 2018 00:30	PST	9.628	Not_Provided
USGS	14162200	11 Jan 2018 00:45	PST	9.543	Not_Provided
USGS	14162200	11 Jan 2018 01:00	PST	9.628	Not_Provided
USGS	14162200	11 Jan 2018 01:15	PST	9.628	Not_Provided
USGS	14162200	11 Jan 2018 01:30	PST	9.543	Not_Provided
USGS	14162200	11 Jan 2018 01:45	PST	9.543	Not_Provided
USGS	14162200	11 Jan 2018 02:00	PST	9.543	Not_Provided
USGS	14162200	11 Jan 2018 02:15	PST	9.543	Not_Provided
USGS	14162200	11 Jan 2018 02:30	PST	9.628	Not_Provided
USGS	14162200	11 Jan 2018 02:45	PST	9.628	Not_Provided
USGS	14162200	11 Jan 2018 03:00	PST	9.628	Not_Provided
USGS	14162200	11 Jan 2018 03:15	PST	9.543	Not_Provided
USGS	14162200	11 Jan 2018 03:30	PST	9.628	Not_Provided
USGS	14162200	11 Jan 2018 03:45	PST	9.628	Not_Provided
USGS	14162200	11 Jan 2018 04:00	PST	9.713	Not_Provided
USGS	14162200	11 Jan 2018 04:15	PST	9.543	Not_Provided
USGS	14162200	11 Jan 2018 04:30	PST	9.628	Not_Provided
USGS	14162200	11 Jan 2018 04:45	PST	9.628	Not_Provided
USGS	14162200	11 Jan 2018 05:00	PST	9.628	Not_Provided
USGS	14162200	11 Jan 2018 05:15	PST	9.628	Not_Provided
USGS	14162200	11 Jan 2018 05:30	PST	9.628	Not_Provided
USGS	14162200	11 Jan 2018 05:45	PST	9.713	Not_Provided
USGS	14162200	11 Jan 2018 06:00	PST	9.628	Not_Provided
USGS	14162200	11 Jan 2018 06:15	PST	9.628	Not_Provided
USGS	14162200	11 Jan 2018 06:30	PST	9.713	Not_Provided
USGS	14162200	11 Jan 2018 06:45	PST	9.628	Not_Provided
USGS	14162200	11 Jan 2018 07:00	PST	9.543	Not_Provided
USGS	14162200	11 Jan 2018 07:15	PST	9.628	Not_Provided
USGS	14162200	11 Jan 2018 07:30	PST	9.713	Not_Provided
USGS	14162200	11 Jan 2018 07:45	PST	9.713	Not_Provided
USGS	14162200	11 Jan 2018 08:00	PST	9.713	Not_Provided
USGS	14162200	11 Jan 2018 08:15	PST	9.713	Not_Provided
USGS	14162200	11 Jan 2018 08:30	PST	9.628	Not_Provided
USGS	14162200	11 Jan 2018 08:45	PST	9.713	Not_Provided
USGS	14162200	11 Jan 2018 09:00	PST	9.713	Not_Provided
USGS	14162200	11 Jan 2018 09:15	PST	9.713	Not_Provided
USGS	14162200	11 Jan 2018 09:30	PST	9.543	Not_Provided
USGS	14162200	11 Jan 2018 09:45	PST	9.628	Not_Provided
USGS	14162200	11 Jan 2018 10:00	PST	9.543	Not_Provided
USGS	14162200	11 Jan 2018 10:15	PST	9.713	Not_Provided
USGS	14162200	11 Jan 2018 10:30	PST	9.713	Not_Provided
USGS	14162200	11 Jan 2018 10:45	PST	9.713	Not_Provided
USGS	14162200	11 Jan 2018 11:00	PST	9.713	Not_Provided
USGS	14162200	11 Jan 2018 11:15	PST	9.628	Not_Provided
USGS	14162200	11 Jan 2018 11:30	PST	9.543	Not_Provided
USGS	14162200	11 Jan 2018 11:45	PST	9.826	Not_Provided
USGS	14162200	11 Jan 2018 12:00	PST	9.628	Not_Provided
USGS	14162200	11 Jan 2018 12:15	PST	9.628	Not_Provided
USGS	14162200	11 Jan 2018 12:30	PST	9.826	Not_Provided
USGS	14162200	11 Jan 2018 12:45	PST	9.713	Not_Provided
USGS	14162200	11 Jan 2018 13:00	PST	9.713	Not_Provided
USGS	14162200	11 Jan 2018 13:15	PST	9.713	Not_Provided
USGS	14162200	11 Jan 2018 13:30	PST	9.826	Not_Provided
USGS	14162200	11 Jan 2018 13:45	PST	9.911	Not_Provided
USGS	14162200	11 Jan 2018 14:00	PST	9.911	Not_Provided
USGS	14162200	11 Jan 2018 14:15	PST	9.911	Not_Provided
USGS	14162200	11 Jan 2018 14:30	PST	9.826	Not_Provided
USGS	14162200	11 Jan 2018 14:45	PST	9.911	Not_Provided
USGS	14162200	11 Jan 2018 15:00	PST	9.911	Not_Provided
USGS	14162200	11 Jan 2018 15:15	PST	10.024	Not_Provided
USGS	14162200	11 Jan 2018 15:30	PST	10.109	Not_Provided
USGS	14162200	11 Jan 2018 15:45	PST	9.911	Not_Provided
USGS	14162200	11 Jan 2018 16:00	PST	10.024	Not_Provided
USGS	14162200	11 Jan 2018 16:15	PST	10.024	Not_Provided
USGS	14162200	11 Jan 2018 16:30	PST	10.109	Not_Provided
USGS	14162200	11 Jan 2018 16:45	PST	10.109	Not_Provided
USGS	14162200	11 Jan 2018 17:00	PST	10.024	Not_Provided
USGS	14162200	11 Jan 2018 17:15	PST	10.222	Not_Provided
USGS	14162200	11 Jan 2018 17:30	PST	10.109	Not_Provided
USGS	14162200	11 Jan 2018 17:45	PST	10.307	Not_Provided
USGS	14162200	11 Jan 2018 18:00	PST	10.307	Not_Provided
USGS	14162200	11 Jan 2018 18:15	PST	10.307	Not_Provided
USGS	14162200	11 Jan 2018 18:30	PST	10.421	Not_Provided
USGS	14162200	11 Jan 2018 18:45	PST	10.222	Not_Provided
USGS	14162200	11 Jan 2018 19:00	PST	10.222	Not_Provided
USGS	14162200	11 Jan 2018 19:15	PST	10.421	Not_Provided
USGS	14162200	11 Jan 2018 19:30	PST	10.817	Not_Provided
USGS	14162200	11 Jan 2018 19:45	PST	12.742	Not_Provided
USGS	14162200	11 Jan 2018 20:00	PST	12.742	Not_Provided
USGS	14162200	11 Jan 2018 20:15	PST	12.742	Not_Provided
USGS	14162200	11 Jan 2018 20:30	PST	12.856	Not_Provided
USGS	14162200	11 Jan 2018 20:45	PST	13.082	Not_Provided
USGS	14162200	11 Jan 2018 21:00	PST	12.969	Not_Provided
USGS	14162200	11 Jan 2018 21:15	PST	12.742	Not_Provided
USGS	14162200	11 Jan 2018 21:30	PST	13.082	Not_Provided
USGS	14162200	11 Jan 2018 21:45	PST	13.082	Not_Provided
USGS	14162200	11 Jan 2018 22:00	PST	13.082	Not_Provided
USGS	14162200	11 Jan 2018 22:15	PST	13.082	Not_Provided
USGS	14162200	11 Jan 2018 22:30	PST	13.196	Not_Provided
USGS	14162200	11 Jan 2018 22:45	PST	12.969	Not_Provided
USGS	14162200	11 Jan 2018 23:00	PST	13.196	Not_Provided
USGS	14162200	11 Jan 2018 23:15	PST	13.309	Not_Provided
USGS	14162200	11 Jan 2018 23:30	PST	13.196	Not_Provided
USGS	14162200	11 Jan 2018 23:45	PST	13.309	Not_Provided
USGS	14162200	12 Jan 2018 00:00	PST	13.196	Not_Provided
USGS	14162200	12 Jan 2018 00:15	PST	13.535	Not_Provided
USGS	14162200	12 Jan 2018 00:30	PST	13.196	Not_Provided
USGS	14162200	12 Jan 2018 00:45	PST	13.422	Not_Provided
USGS	14162200	12 Jan 2018 01:00	PST	13.422	Not_Provided
USGS	14162200	12 Jan 2018 01:15	PST	13.309	Not_Provided
USGS	14162200	12 Jan 2018 01:30	PST	13.422	Not_Provided
USGS	14162200	12 Jan 2018 01:45	PST	13.535	Not_Provided
USGS	14162200	12 Jan 2018 02:00	PST	13.422	Not_Provided
USGS	14162200	12 Jan 2018 02:15	PST	13.649	Not_Provided
USGS	14162200	12 Jan 2018 02:30	PST	13.535	Not_Provided
USGS	14162200	12 Jan 2018 02:45	PST	13.762	Not_Provided
USGS	14162200	12 Jan 2018 03:00	PST	13.649	Not_Provided
USGS	14162200	12 Jan 2018 03:15	PST	13.762	Not_Provided
USGS	14162200	12 Jan 2018 03:30	PST	13.649	Not_Provided
USGS	14162200	12 Jan 2018 03:45	PST	13.762	Not_Provided
USGS	14162200	12 Jan 2018 04:00	PST	13.762	Not_Provided
USGS	14162200	12 Jan 2018 04:15	PST	13.762	Not_Provided
USGS	14162200	12 Jan 2018 04:30	PST	13.649	Not_Provided
USGS	14162200	12 Jan 2018 04:45	PST	13.762	Not_Provided
USGS	14162200	12 Jan 2018 05:00	PST	13.762	Not_Provided
USGS	14162200	12 Jan 2018 05:15	PST	13.762	Not_Provided
USGS	14162200	12 Jan 2018 05:30	PST	13.762	Not_Provided
USGS	14162200	12 Jan 2018 05:45	PST	14.017	Not_Provided
USGS	14162200	12 Jan 2018 06:00	PST	13.762	Not_Provided
USGS	14162200	12 Jan 2018 06:15	PST	14.13	Not_Provided
USGS	14162200	12 Jan 2018 06:30	PST	13.903	Not_Provided
USGS	14162200	12 Jan 2018 06:45	PST	13.903	Not_Provided
USGS	14162200	12 Jan 2018 07:00	PST	14.13	Not_Provided
USGS	14162200	12 Jan 2018 07:15	PST	14.017	Not_Provided
USGS	14162200	12 Jan 2018 07:30	PST	14.13	Not_Provided
USGS	14162200	12 Jan 2018 07:45	PST	14.13	Not_Provided
USGS	14162200	12 Jan 2018 08:00	PST	14.017	Not_Provided
USGS	14162200	12 Jan 2018 08:15	PST	14.13	Not_Provided
USGS	14162200	12 Jan 2018 08:30	PST	14.017	Not_Provided
USGS	14162200	12 Jan 2018 08:45	PST	14.13	Not_Provided
USGS	14162200	12 Jan 2018 09:00	PST	14.243	Not_Provided
USGS	14162200	12 Jan 2018 09:15	PST	14.243	Not_Provided
USGS	14162200	12 Jan 2018 09:30	PST	14.017	Not_Provided
USGS	14162200	12 Jan 2018 09:45	PST	14.13	Not_Provided
USGS	14162200	12 Jan 2018 10:00	PST	14.243	Not_Provided
USGS	14162200	12 Jan 2018 10:15	PST	14.13	Not_Provided
USGS	14162200	12 Jan 2018 10:30	PST	14.243	Not_Provided
USGS	14162200	12 Jan 2018 10:45	PST	14.357	Not_Provided
USGS	14162200	12 Jan 2018 11:00	PST	14.13	Not_Provided
USGS	14162200	12 Jan 2018 11:15	PST	14.017	Not_Provided
USGS	14162200	12 Jan 2018 11:30	PST	16.254	Not_Provided
USGS	14162200	12 Jan 2018 11:45	PST	18.123	Not_Provided
USGS	14162200	12 Jan 2018 12:00	PST	17.981	Not_Provided
USGS	14162200	12 Jan 2018 12:15	PST	17.981	Not_Provided
USGS	14162200	12 Jan 2018 12:30	PST	17.839	Not_Provided
USGS	14162200	12 Jan 2018 12:45	PST	17.981	Not_Provided
USGS	14162200	12 Jan 2018 13:00	PST	20.869	Not_Provided
USGS	14162200	12 Jan 2018 13:15	PST	21.011	Not_Provided
USGS	14162200	12 Jan 2018 13:30	PST	21.322	Not_Provided
USGS	14162200	12 Jan 2018 13:45	PST	21.322	Not_Provided
USGS	14162200	12 Jan 2018 14:00	PST	25.995	Not_Provided
USGS	14162200	12 Jan 2018 14:15	PST	25.485	Not_Provided
USGS	14162200	12 Jan 2018 14:30	PST	25.825	Not_Provided
USGS	14162200	12 Jan 2018 14:45	PST	26.844	Not_Provided
USGS	14162200	12 Jan 2018 15:00	PST	26.674	Not_Provided
USGS	14162200	12 Jan 2018 15:15	PST	26.674	Not_Provided
USGS	14162200	12 Jan 2018 15:30	PST	26.504	Not_Provided
USGS	14162200	12 Jan 2018 15:45	PST	26.504	Not_Provided
USGS	14162200	12 Jan 2018 16:00	PST	26.165	Not_Provided
USGS	14162200	12 Jan 2018 16:15	PST	25.995	Not_Provided
USGS	14162200	12 Jan 2018 16:30	PST	26.504	Not_Provided
USGS	14162200	12 Jan 2018 16:45	PST	26.165	Not_Provided
USGS	14162200	12 Jan 2018 17:00	PST	26.334	Not_Provided
USGS	14162200	12 Jan 2018 17:15	PST	26.844	Not_Provided
USGS	14162200	12 Jan 2018 17:30	PST	26.334	Not_Provided
USGS	14162200	12 Jan 2018 17:45	PST	26.334	Not_Provided
USGS	14162200	12 Jan 2018 18:00	PST	26.334	Not_Provided
USGS	14162200	12 Jan 2018 18:15	PST	26.674	Not_Provided
USGS	14162200	12 Jan 2018 18:30	PST	26.844	Not_Provided
USGS	14162200	12 Jan 2018 18:45	PST	26.334	Not_Provided
USGS	14162200	12 Jan 2018 19:00	PST	26.504	Not_Provided
USGS	14162200	12 Jan 2018 19:15	PST	26.504	Not_Provided
USGS	14162200	12 Jan 2018 19:30	PST	26.844	Not_Provided
USGS	14162200	12 Jan 2018 19:45	PST	26.674	Not_Provided
USGS	14162200	12 Jan 2018 20:00	PST	27.014	Not_Provided
USGS	14162200	12 Jan 2018 20:15	PST	26.674	Not_Provided
USGS	14162200	12 Jan 2018 20:30	PST	26.844	Not_Provided
USGS	14162200	12 Jan 2018 20:45	PST	26.844	Not_Provided
USGS	14162200	12 Jan 2018 21:00	PST	26.844	Not_Provided
USGS	14162200	12 Jan 2018 21:15	PST	26.844	Not_Provided
USGS	14162200	12 Jan 2018 21:30	PST	27.014	Not_Provided
USGS	14162200	12 Jan 2018 21:45	PST	26.165	Not_Provided
USGS	14162200	12 Jan 2018 22:00	PST	26.674	Not_Provided
USGS	14162200	12 Jan 2018 22:15	PST	27.014	Not_Provided
USGS	14162200	12 Jan 2018 22:30	PST	26.844	Not_Provided
USGS	14162200	12 Jan 2018 22:45	PST	27.014	Not_Provided
USGS	14162200	12 Jan 2018 23:00	PST	26.844	Not_Provided
USGS	14162200	12 Jan 2018 23:15	PST	27.382	Not_Provided
USGS	14162200	12 Jan 2018 23:30	PST	27.014	Not_Provided
USGS	14162200	12 Jan 2018 23:45	PST	27.382	Not_Provided
USGS	14162200	13 Jan 2018 00:00	PST	26.504	Not_Provided
USGS	14162200	13 Jan 2018 00:15	PST	26.334	Not_Provided
USGS	14162200	13 Jan 2018 00:30	PST	26.844	Not_Provided
USGS	14162200	13 Jan 2018 00:45	PST	27.552	Not_Provided
USGS	14162200	13 Jan 2018 01:00	PST	26.844	Not_Provided
USGS	14162200	13 Jan 2018 01:15	PST	26.844	Not_Provided
USGS	14162200	13 Jan 2018 01:30	PST	26.844	Not_Provided
USGS	14162200	13 Jan 2018 01:45	PST	27.014	Not_Provided
USGS	14162200	13 Jan 2018 02:00	PST	26.844	Not_Provided
USGS	14162200	13 Jan 2018 02:15	PST	26.674	Not_Provided
USGS	14162200	13 Jan 2018 02:30	PST	27.552	Not_Provided
USGS	14162200	13 Jan 2018 02:45	PST	27.382	Not_Provided
USGS	14162200	13 Jan 2018 03:00	PST	27.382	Not_Provided
USGS	14162200	13 Jan 2018 03:15	PST	27.014	Not_Provided
USGS	14162200	13 Jan 2018 03:30	PST	26.844	Not_Provided
USGS	14162200	13 Jan 2018 03:45	PST	27.552	Not_Provided
USGS	14162200	13 Jan 2018 04:00	PST	27.552	Not_Provided
USGS	14162200	13 Jan 2018 04:15	PST	27.014	Not_Provided
USGS	14162200	13 Jan 2018 04:30	PST	27.382	Not_Provided
USGS	14162200	13 Jan 2018 04:45	PST	27.722	Not_Provided
USGS	14162200	13 Jan 2018 05:00	PST	27.722	Not_Provided
USGS	14162200	13 Jan 2018 05:15	PST	27.212	Not_Provided
USGS	14162200	13 Jan 2018 05:30	PST	27.552	Not_Provided
USGS	14162200	13 Jan 2018 05:45	PST	27.722	Not_Provided
USGS	14162200	13 Jan 2018 06:00	PST	27.382	Not_Provided
USGS	14162200	13 Jan 2018 06:15	PST	27.552	Not_Provided
USGS	14162200	13 Jan 2018 06:30	PST	27.552	Not_Provided
USGS	14162200	13 Jan 2018 06:45	PST	27.722	Not_Provided
USGS	14162200	13 Jan 2018 07:00	PST	27.014	Not_Provided
USGS	14162200	13 Jan 2018 07:15	PST	27.382	Not_Provided
USGS	14162200	13 Jan 2018 07:30	PST	27.552	Not_Provided
USGS	14162200	13 Jan 2018 07:45	PST	27.212	Not_Provided
USGS	14162200	13 Jan 2018 08:00	PST	27.212	Not_Provided
USGS	14162200	13 Jan 2018 08:15	PST	27.92	Not_Provided
USGS	14162200	13 Jan 2018 08:30	PST	27.552	Not_Provided
USGS	14162200	13 Jan 2018 08:45	PST	27.382	Not_Provided
USGS	14162200	13 Jan 2018 09:00	PST	27.722	Not_Provided
USGS	14162200	13 Jan 2018 09:15	PST	27.92	Not_Provided
USGS	14162200	13 Jan 2018 09:30	PST	27.552	Not_Provided
USGS	14162200	13 Jan 2018 09:45	PST	27.92	Not_Provided
USGS	14162200	13 Jan 2018 10:00	PST	27.722	Not_Provided
USGS	14162200	13 Jan 2018 10:15	PST	27.722	Not_Provided
USGS	14162200	13 Jan 2018 10:30	PST	27.382	Not_Provided
USGS	14162200	13 Jan 2018 10:45	PST	27.552	Not_Provided
USGS	14162200	13 Jan 2018 11:00	PST	27.382	Not_Provided
USGS	14162200	13 Jan 2018 11:15	PST	27.552	Not_Provided
USGS	14162200	13 Jan 2018 11:30	PST	27.382	Not_Provided
USGS	14162200	13 Jan 2018 11:45	PST	27.382	Not_Provided
USGS	14162200	13 Jan 2018 12:00	PST	27.382	Not_Provided
USGS	14162200	13 Jan 2018 12:15	PST	27.552	Not_Provided
USGS	14162200	13 Jan 2018 12:30	PST	27.014	Not_Provided
USGS	14162200	13 Jan 2018 12:45	PST	28.26	Not_Provided
USGS	14162200	13 Jan 2018 13:00	PST	27.382	Not_Provided
USGS	14162200	13 Jan 2018 13:15	PST	27.382	Not_Provided
USGS	14162200	13 Jan 2018 13:30	PST	26.844	Not_Provided
USGS	14162200	13 Jan 2018 13:45	PST	27.92	Not_Provided
USGS	14162200	13 Jan 2018 14:00	PST	27.014	Not_Provided
USGS	14162200	13 Jan 2018 14:15	PST	27.552	Not_Provided
USGS	14162200	13 Jan 2018 14:30	PST	27.382	Not_Provided
USGS	14162200	13 Jan 2018 14:45	PST	27.552	Not_Provided
USGS	14162200	13 Jan 2018 15:00	PST	27.382	Not_Provided
USGS	14162200	13 Jan 2018 15:15	PST	27.382	Not_Provided
USGS	14162200	13 Jan 2018 15:30	PST	27.382	Not_Provided
USGS	14162200	13 Jan 2018 15:45	PST	27.212	Not_Provided
USGS	14162200	13 Jan 2018 16:00	PST	27.92	Not_Provided
USGS	14162200	13 Jan 2018 16:15	PST	28.09	Not_Provided
USGS	14162200	13 Jan 2018 16:30	PST	27.382	Not_Provided
USGS	14162200	13 Jan 2018 16:45	PST	27.722	Not_Provided
USGS	14162200	13 Jan 2018 17:00	PST	27.92	Not_Provided
USGS	14162200	13 Jan 2018 17:15	PST	27.382	Not_Provided
USGS	14162200	13 Jan 2018 17:30	PST	27.722	Not_Provided
USGS	14162200	13 Jan 2018 17:45	PST	27.92	Not_Provided
USGS	14162200	13 Jan 2018 18:00	PST	27.722	Not_Provided
USGS	14162200	13 Jan 2018 18:15	PST	27.722	Not_Provided
USGS	14162200	13 Jan 2018 18:30	PST	27.722	Not_Provided
USGS	14162200	13 Jan 2018 18:45	PST	27.382	Not_Provided
USGS	14162200	13 Jan 2018 19:00	PST	27.722	Not_Provided
USGS	14162200	13 Jan 2018 19:15	PST	27.014	Not_Provided
USGS	14162200	13 Jan 2018 19:30	PST	27.552	Not_Provided
USGS	14162200	13 Jan 2018 19:45	PST	27.552	Not_Provided
USGS	14162200	13 Jan 2018 20:00	PST	27.722	Not_Provided
USGS	14162200	13 Jan 2018 20:15	PST	27.382	Not_Provided
USGS	14162200	13 Jan 2018 20:30	PST	27.552	Not_Provided
USGS	14162200	13 Jan 2018 20:45	PST	27.552	Not_Provided
USGS	14162200	13 Jan 2018 21:00	PST	27.014	Not_Provided
USGS	14162200	13 Jan 2018 21:15	PST	27.552	Not_Provided
USGS	14162200	13 Jan 2018 21:30	PST	27.382	Not_Provided
USGS	14162200	13 Jan 2018 21:45	PST	27.722	Not_Provided
USGS	14162200	13 Jan 2018 22:00	PST	27.722	Not_Provided
USGS	14162200	13 Jan 2018 22:15	PST	27.722	Not_Provided
USGS	14162200	13 Jan 2018 22:30	PST	27.92	Not_Provided
USGS	14162200	13 Jan 2018 22:45	PST	27.722	Not_Provided
USGS	14162200	13 Jan 2018 23:00	PST	27.92	Not_Provided
USGS	14162200	13 Jan 2018 23:15	PST	27.552	Not_Provided
USGS	14162200	13 Jan 2018 23:30	PST	27.722	Not_Provided
USGS	14162200	13 Jan 2018 23:45	PST	27.722	Not_Provided
USGS	14162200	14 Jan 2018 00:00	PST	27.92	Not_Provided
USGS	14162200	14 Jan 2018 00:15	PST	27.382	Not_Provided
USGS	14162200	14 Jan 2018 00:30	PST	27.722	Not_Provided
USGS	14162200	14 Jan 2018 00:45	PST	27.92	Not_Provided
USGS	14162200	14 Jan 2018 01:00	PST	27.552	Not_Provided
USGS	14162200	14 Jan 2018 01:15	PST	27.552	Not_Provided
USGS	14162200	14 Jan 2018 01:30	PST	27.722	Not_Provided
USGS	14162200	14 Jan 2018 01:45	PST	27.92	Not_Provided
USGS	14162200	14 Jan 2018 02:00	PST	27.722	Not_Provided
USGS	14162200	14 Jan 2018 02:15	PST	27.722	Not_Provided
USGS	14162200	14 Jan 2018 02:30	PST	27.382	Not_Provided
USGS	14162200	14 Jan 2018 02:45	PST	27.382	Not_Provided
USGS	14162200	14 Jan 2018 03:00	PST	27.552	Not_Provided
USGS	14162200	14 Jan 2018 03:15	PST	27.552	Not_Provided
USGS	14162200	14 Jan 2018 03:30	PST	27.382	Not_Provided
USGS	14162200	14 Jan 2018 03:45	PST	27.212	Not_Provided
USGS	14162200	14 Jan 2018 04:00	PST	27.722	Not_Provided
USGS	14162200	14 Jan 2018 04:15	PST	27.382	Not_Provided
USGS	14162200	14 Jan 2018 04:30	PST	27.722	Not_Provided
USGS	14162200	14 Jan 2018 04:45	PST	27.92	Not_Provided
USGS	14162200	14 Jan 2018 05:00	PST	27.212	Not_Provided
USGS	14162200	14 Jan 2018 05:15	PST	27.92	Not_Provided
USGS	14162200	14 Jan 2018 05:30	PST	27.382	Not_Provided
USGS	14162200	14 Jan 2018 05:45	PST	27.382	Not_Provided
USGS	14162200	14 Jan 2018 06:00	PST	27.722	Not_Provided
USGS	14162200	14 Jan 2018 06:15	PST	27.722	Not_Provided
USGS	14162200	14 Jan 2018 06:30	PST	27.722	Not_Provided
USGS	14162200	14 Jan 2018 06:45	PST	28.09	Not_Provided
USGS	14162200	14 Jan 2018 07:00	PST	27.552	Not_Provided
USGS	14162200	14 Jan 2018 07:15	PST	27.92	Not_Provided
USGS	14162200	14 Jan 2018 07:30	PST	27.552	Not_Provided
USGS	14162200	14 Jan 2018 07:45	PST	28.09	Not_Provided
USGS	14162200	14 Jan 2018 08:00	PST	27.92	Not_Provided
USGS	14162200	14 Jan 2018 08:15	PST	27.92	Not_Provided
USGS	14162200	14 Jan 2018 08:30	PST	27.382	Not_Provided
USGS	14162200	14 Jan 2018 08:45	PST	28.09	Not_Provided
USGS	14162200	14 Jan 2018 09:00	PST	28.09	Not_Provided
USGS	14162200	14 Jan 2018 09:15	PST	30.016	Not_Provided
USGS	14162200	14 Jan 2018 09:30	PST	30.016	Not_Provided
USGS	14162200	14 Jan 2018 09:45	PST	29.732	Not_Provided
USGS	14162200	14 Jan 2018 10:00	PST	30.582	Not_Provided
USGS	14162200	14 Jan 2018 10:15	PST	30.299	Not_Provided
USGS	14162200	14 Jan 2018 10:30	PST	30.299	Not_Provided
USGS	14162200	14 Jan 2018 10:45	PST	30.582	Not_Provided
USGS	14162200	14 Jan 2018 11:00	PST	29.166	Not_Provided
USGS	14162200	14 Jan 2018 11:15	PST	31.431	Not_Provided
USGS	14162200	14 Jan 2018 11:30	PST	31.715	Not_Provided
USGS	14162200	14 Jan 2018 11:45	PST	32.281	Not_Provided
USGS	14162200	14 Jan 2018 12:00	PST	32.564	Not_Provided
USGS	14162200	14 Jan 2018 12:15	PST	32.281	Not_Provided
USGS	14162200	14 Jan 2018 12:30	PST	31.998	Not_Provided
USGS	14162200	14 Jan 2018 12:45	PST	31.715	Not_Provided
USGS	14162200	14 Jan 2018 13:00	PST	32.281	Not_Provided
USGS	14162200	14 Jan 2018 13:15	PST	31.998	Not_Provided
USGS	14162200	14 Jan 2018 13:30	PST	31.998	Not_Provided
USGS	14162200	14 Jan 2018 13:45	PST	32.281	Not_Provided
USGS	14162200	14 Jan 2018 14:00	PST	31.998	Not_Provided
USGS	14162200	14 Jan 2018 14:15	PST	31.715	Not_Provided
USGS	14162200	14 Jan 2018 14:30	PST	31.431	Not_Provided
USGS	14162200	14 Jan 2018 14:45	PST	31.998	Not_Provided
USGS	14162200	14 Jan 2018 15:00	PST	31.715	Not_Provided
USGS	14162200	14 Jan 2018 15:15	PST	31.715	Not_Provided
USGS	14162200	14 Jan 2018 15:30	PST	31.715	Not_Provided
USGS	14162200	14 Jan 2018 15:45	PST	31.148	Not_Provided
USGS	14162200	14 Jan 2018 16:00	PST	31.715	Not_Provided
USGS	14162200	14 Jan 2018 16:15	PST	31.998	Not_Provided
USGS	14162200	14 Jan 2018 16:30	PST	31.998	Not_Provided
USGS	14162200	14 Jan 2018 16:45	PST	31.715	Not_Provided
USGS	14162200	14 Jan 2018 17:00	PST	31.431	Not_Provided
USGS	14162200	14 Jan 2018 17:15	PST	31.715	Not_Provided
USGS	14162200	14 Jan 2018 17:30	PST	31.998	Not_Provided
USGS	14162200	14 Jan 2018 17:45	PST	31.148	Not_Provided
USGS	14162200	14 Jan 2018 18:00	PST	31.148	Not_Provided
USGS	14162200	14 Jan 2018 18:15	PST	31.431	Not_Provided
USGS	14162200	14 Jan 2018 18:30	PST	31.148	Not_Provided
USGS	14162200	14 Jan 2018 18:45	PST	31.431	Not_Provided
USGS	14162200	14 Jan 2018 19:00	PST	31.715	Not_Provided
USGS	14162200	14 Jan 2018 19:15	PST	31.148	Not_Provided
USGS	14162200	14 Jan 2018 19:30	PST	30.582	Not_Provided
USGS	14162200	14 Jan 2018 19:45	PST	31.148	Not_Provided
USGS	14162200	14 Jan 2018 20:00	PST	30.865	Not_Provided
USGS	14162200	14 Jan 2018 20:15	PST	31.431	Not_Provided
USGS	14162200	14 Jan 2018 20:30	PST	31.715	Not_Provided
USGS	14162200	14 Jan 2018 20:45	PST	31.148	Not_Provided
USGS	14162200	14 Jan 2018 21:00	PST	30.865	Not_Provided
USGS	14162200	14 Jan 2018 21:15	PST	31.148	Not_Provided
USGS	14162200	14 Jan 2018 21:30	PST	31.148	Not_Provided
USGS	14162200	14 Jan 2018 21:45	PST	31.148	Not_Provided
USGS	14162200	14 Jan 2018 22:00	PST	31.431	Not_Provided
USGS	14162200	14 Jan 2018 22:15	PST	31.148	Not_Provided
USGS	14162200	14 Jan 2018 22:30	PST	31.431	Not_Provided
USGS	14162200	14 Jan 2018 22:45	PST	30.865	Not_Provided
USGS	14162200	14 Jan 2018 23:00	PST	30.582	Not_Provided
USGS	14162200	14 Jan 2018 23:15	PST	30.865	Not_Provided
USGS	14162200	14 Jan 2018 23:30	PST	31.148	Not_Provided
USGS	14162200	14 Jan 2018 23:45	PST	31.148	Not_Provided
USGS	14162200	15 Jan 2018 00:00	PST	30.582	Not_Provided
USGS	14162200	15 Jan 2018 00:15	PST	31.148	Not_Provided
USGS	14162200	15 Jan 2018 00:30	PST	30.865	Not_Provided
USGS	14162200	15 Jan 2018 00:45	PST	31.431	Not_Provided
USGS	14162200	15 Jan 2018 01:00	PST	31.148	Not_Provided
USGS	14162200	15 Jan 2018 01:15	PST	31.148	Not_Provided
USGS	14162200	15 Jan 2018 01:30	PST	31.148	Not_Provided
USGS	14162200	15 Jan 2018 01:45	PST	30.582	Not_Provided
USGS	14162200	15 Jan 2018 02:00	PST	31.715	Not_Provided
USGS	14162200	15 Jan 2018 02:15	PST	31.148	Not_Provided
USGS	14162200	15 Jan 2018 02:30	PST	30.865	Not_Provided
USGS	14162200	15 Jan 2018 02:45	PST	31.148	Not_Provided
USGS	14162200	15 Jan 2018 03:00	PST	30.582	Not_Provided
USGS	14162200	15 Jan 2018 03:15	PST	31.148	Not_Provided
USGS	14162200	15 Jan 2018 03:30	PST	31.148	Not_Provided
USGS	14162200	15 Jan 2018 03:45	PST	30.865	Not_Provided
USGS	14162200	15 Jan 2018 04:00	PST	31.148	Not_Provided
USGS	14162200	15 Jan 2018 04:15	PST	30.016	Not_Provided
USGS	14162200	15 Jan 2018 04:30	PST	30.865	Not_Provided
USGS	14162200	15 Jan 2018 04:45	PST	30.016	Not_Provided
USGS	14162200	15 Jan 2018 05:00	PST	31.148	Not_Provided
USGS	14162200	15 Jan 2018 05:15	PST	30.865	Not_Provided
USGS	14162200	15 Jan 2018 05:30	PST	31.148	Not_Provided
USGS	14162200	15 Jan 2018 05:45	PST	31.148	Not_Provided
USGS	14162200	15 Jan 2018 06:00	PST	30.865	Not_Provided
USGS	14162200	15 Jan 2018 06:15	PST	30.582	Not_Provided
USGS	14162200	15 Jan 2018 06:30	PST	30.865	Not_Provided
USGS	14162200	15 Jan 2018 06:45	PST	31.148	Not_Provided
USGS	14162200	15 Jan 2018 07:00	PST	31.148	Not_Provided
USGS	14162200	15 Jan 2018 07:15	PST	30.016	Not_Provided
USGS	14162200	15 Jan 2018 07:30	PST	30.582	Not_Provided
USGS	14162200	15 Jan 2018 07:45	PST	30.582	Not_Provided
USGS	14162200	15 Jan 2018 08:00	PST	30.865	Not_Provided
USGS	14162200	15 Jan 2018 08:15	PST	31.148	Not_Provided
USGS	14162200	15 Jan 2018 08:30	PST	30.016	Not_Provided
USGS	14162200	15 Jan 2018 08:45	PST	30.016	Not_Provided
USGS	14162200	15 Jan 2018 09:00	PST	30.016	Not_Provided
USGS	14162200	15 Jan 2018 09:15	PST	30.299	Not_Provided
USGS	14162200	15 Jan 2018 09:30	PST	30.016	Not_Provided
USGS	14162200	15 Jan 2018 09:45	PST	30.016	Not_Provided
USGS	14162200	15 Jan 2018 10:00	PST	30.582	Not_Provided
USGS	14162200	15 Jan 2018 10:15	PST	31.148	Not_Provided
USGS	14162200	15 Jan 2018 10:30	PST	30.299	Not_Provided
USGS	14162200	15 Jan 2018 10:45	PST	30.582	Not_Provided
USGS	14162200	15 Jan 2018 11:00	PST	30.299	Not_Provided
USGS	14162200	15 Jan 2018 11:15	PST	30.582	Not_Provided
USGS	14162200	15 Jan 2018 11:30	PST	30.582	Not_Provided
USGS	14162200	15 Jan 2018 11:45	PST	30.299	Not_Provided
USGS	14162200	15 Jan 2018 12:00	PST	30.582	Not_Provided
USGS	14162200	15 Jan 2018 12:15	PST	30.582	Not_Provided
USGS	14162200	15 Jan 2018 12:30	PST	29.732	Not_Provided
USGS	14162200	15 Jan 2018 12:45	PST	30.582	Not_Provided
USGS	14162200	15 Jan 2018 13:00	PST	29.732	Not_Provided
USGS	14162200	15 Jan 2018 13:15	PST	30.582	Not_Provided
USGS	14162200	15 Jan 2018 13:30	PST	30.299	Not_Provided
USGS	14162200	15 Jan 2018 13:45	PST	30.016	Not_Provided
USGS	14162200	15 Jan 2018 14:00	PST	30.016	Not_Provided
USGS	14162200	15 Jan 2018 14:15	PST	30.299	Not_Provided
USGS	14162200	15 Jan 2018 14:30	PST	30.582	Not_Provided
USGS	14162200	15 Jan 2018 14:45	PST	30.016	Not_Provided
USGS	14162200	15 Jan 2018 15:00	PST	30.016	Not_Provided
USGS	14162200	15 Jan 2018 15:15	PST	30.016	Not_Provided
USGS	14162200	15 Jan 2018 15:30	PST	30.016	Not_Provided
USGS	14162200	15 Jan 2018 15:45	PST	30.016	Not_Provided
USGS	14162200	15 Jan 2018 16:00	PST	30.299	Not_Provided
USGS	14162200	15 Jan 2018 16:15	PST	30.016	Not_Provided
USGS	14162200	15 Jan 2018 16:30	PST	29.732	Not_Provided
USGS	14162200	15 Jan 2018 16:45	PST	30.299	Not_Provided
USGS	14162200	15 Jan 2018 17:00	PST	30.016	Not_Provided
USGS	14162200	15 Jan 2018 17:15	PST	29.732	Not_Provided
USGS	14162200	15 Jan 2018 17:30	PST	29.449	Not_Provided
USGS	14162200	15 Jan 2018 17:45	PST	30.299	Not_Provided
USGS	14162200	15 Jan 2018 18:00	PST	30.299	Not_Provided
USGS	14162200	15 Jan 2018 18:15	PST	30.016	Not_Provided
USGS	14162200	15 Jan 2018 18:30	PST	30.016	Not_Provided
USGS	14162200	15 Jan 2018 18:45	PST	29.732	Not_Provided
USGS	14162200	15 Jan 2018 19:00	PST	30.016	Not_Provided
USGS	14162200	15 Jan 2018 19:15	PST	30.582	Not_Provided
USGS	14162200	15 Jan 2018 19:30	PST	29.732	Not_Provided
USGS	14162200	15 Jan 2018 19:45	PST	30.016	Not_Provided
USGS	14162200	15 Jan 2018 20:00	PST	30.299	Not_Provided
USGS	14162200	15 Jan 2018 20:15	PST	30.016	Not_Provided
USGS	14162200	15 Jan 2018 20:30	PST	30.016	Not_Provided
USGS	14162200	15 Jan 2018 20:45	PST	29.732	Not_Provided
USGS	14162200	15 Jan 2018 21:00	PST	29.449	Not_Provided
USGS	14162200	15 Jan 2018 21:15	PST	30.016	Not_Provided
USGS	14162200	15 Jan 2018 21:30	PST	30.016	Not_Provided
USGS	14162200	15 Jan 2018 21:45	PST	29.732	Not_Provided
USGS	14162200	15 Jan 2018 22:00	PST	29.166	Not_Provided
USGS	14162200	15 Jan 2018 22:15	PST	30.016	Not_Provided
USGS	14162200	15 Jan 2018 22:30	PST	29.449	Not_Provided
USGS	14162200	15 Jan 2018 22:45	PST	29.732	Not_Provided
USGS	14162200	15 Jan 2018 23:00	PST	29.449	Not_Provided
USGS	14162200	15 Jan 2018 23:15	PST	30.016	Not_Provided
USGS	14162200	15 Jan 2018 23:30	PST	29.449	Not_Provided
USGS	14162200	15 Jan 2018 23:45	PST	30.016	Not_Provided
USGS	14162200	16 Jan 2018 00:00	PST	29.732	Not_Provided
USGS	14162200	16 Jan 2018 00:15	PST	29.449	Not_Provided
USGS	14162200	16 Jan 2018 00:30	PST	29.732	Not_Provided
USGS	14162200	16 Jan 2018 00:45	PST	27.92	Not_Provided
USGS	14162200	16 Jan 2018 01:00	PST	27.92	Not_Provided
USGS	14162200	16 Jan 2018 01:15	PST	28.09	Not_Provided
USGS	14162200	16 Jan 2018 01:30	PST	27.92	Not_Provided
USGS	14162200	16 Jan 2018 01:45	PST	28.09	Not_Provided
USGS	14162200	16 Jan 2018 02:00	PST	27.552	Not_Provided
USGS	14162200	16 Jan 2018 02:15	PST	28.26	Not_Provided
USGS	14162200	16 Jan 2018 02:30	PST	28.26	Not_Provided
USGS	14162200	16 Jan 2018 02:45	PST	27.382	Not_Provided
USGS	14162200	16 Jan 2018 03:00	PST	25.995	Not_Provided
USGS	14162200	16 Jan 2018 03:15	PST	25.315	Not_Provided
USGS	14162200	16 Jan 2018 03:30	PST	25.655	Not_Provided
USGS	14162200	16 Jan 2018 03:45	PST	25.995	Not_Provided
USGS	14162200	16 Jan 2018 04:00	PST	25.655	Not_Provided
USGS	14162200	16 Jan 2018 04:15	PST	25.485	Not_Provided
USGS	14162200	16 Jan 2018 04:30	PST	25.995	Not_Provided
USGS	14162200	16 Jan 2018 04:45	PST	23.503	Not_Provided
USGS	14162200	16 Jan 2018 05:00	PST	23.503	Not_Provided
USGS	14162200	16 Jan 2018 05:15	PST	23.503	Not_Provided
USGS	14162200	16 Jan 2018 05:30	PST	23.984	Not_Provided
USGS	14162200	16 Jan 2018 05:45	PST	23.333	Not_Provided
USGS	14162200	16 Jan 2018 06:00	PST	23.333	Not_Provided
USGS	14162200	16 Jan 2018 06:15	PST	23.191	Not_Provided
USGS	14162200	16 Jan 2018 06:30	PST	23.333	Not_Provided
USGS	14162200	16 Jan 2018 06:45	PST	23.503	Not_Provided
USGS	14162200	16 Jan 2018 07:00	PST	23.191	Not_Provided
USGS	14162200	16 Jan 2018 07:15	PST	23.503	Not_Provided
USGS	14162200	16 Jan 2018 07:30	PST	23.333	Not_Provided
USGS	14162200	16 Jan 2018 07:45	PST	23.333	Not_Provided
USGS	14162200	16 Jan 2018 08:00	PST	23.503	Not_Provided
USGS	14162200	16 Jan 2018 08:15	PST	23.333	Not_Provided
USGS	14162200	16 Jan 2018 08:30	PST	23.814	Not_Provided
USGS	14162200	16 Jan 2018 08:45	PST	23.503	Not_Provided
USGS	14162200	16 Jan 2018 09:00	PST	23.503	Not_Provided
USGS	14162200	16 Jan 2018 09:15	PST	23.503	Not_Provided
USGS	14162200	16 Jan 2018 09:30	PST	23.503	Not_Provided
USGS	14162200	16 Jan 2018 09:45	PST	23.191	Not_Provided
USGS	14162200	16 Jan 2018 10:00	PST	23.191	Not_Provided
USGS	14162200	16 Jan 2018 10:15	PST	23.503	Not_Provided
USGS	14162200	16 Jan 2018 10:30	PST	22.851	Not_Provided
USGS	14162200	16 Jan 2018 10:45	PST	23.333	Not_Provided
USGS	14162200	16 Jan 2018 11:00	PST	23.021	Not_Provided
USGS	14162200	16 Jan 2018 11:15	PST	23.021	Not_Provided
USGS	14162200	16 Jan 2018 11:30	PST	23.191	Not_Provided
USGS	14162200	16 Jan 2018 11:45	PST	23.503	Not_Provided
USGS	14162200	16 Jan 2018 12:00	PST	23.673	Not_Provided
USGS	14162200	16 Jan 2018 12:15	PST	23.191	Not_Provided
USGS	14162200	16 Jan 2018 12:30	PST	23.191	Not_Provided
USGS	14162200	16 Jan 2018 12:45	PST	23.021	Not_Provided
USGS	14162200	16 Jan 2018 13:00	PST	23.191	Not_Provided
USGS	14162200	16 Jan 2018 13:15	PST	23.333	Not_Provided
USGS	14162200	16 Jan 2018 13:30	PST	23.673	Not_Provided
USGS	14162200	16 Jan 2018 13:45	PST	22.71	Not_Provided
USGS	14162200	16 Jan 2018 14:00	PST	23.333	Not_Provided
USGS	14162200	16 Jan 2018 14:15	PST	23.191	Not_Provided
USGS	14162200	16 Jan 2018 14:30	PST	23.503	Not_Provided
USGS	14162200	16 Jan 2018 14:45	PST	23.333	Not_Provided
USGS	14162200	16 Jan 2018 15:00	PST	22.71	Not_Provided
USGS	14162200	16 Jan 2018 15:15	PST	23.191	Not_Provided
USGS	14162200	16 Jan 2018 15:30	PST	23.021	Not_Provided
USGS	14162200	16 Jan 2018 15:45	PST	23.333	Not_Provided
USGS	14162200	16 Jan 2018 16:00	PST	23.191	Not_Provided
USGS	14162200	16 Jan 2018 16:15	PST	22.851	Not_Provided
USGS	14162200	16 Jan 2018 16:30	PST	22.71	Not_Provided
USGS	14162200	16 Jan 2018 16:45	PST	23.021	Not_Provided
USGS	14162200	16 Jan 2018 17:00	PST	23.191	Not_Provided
USGS	14162200	16 Jan 2018 17:15	PST	23.503	Not_Provided
USGS	14162200	16 Jan 2018 17:30	PST	22.71	Not_Provided
USGS	14162200	16 Jan 2018 17:45	PST	23.021	Not_Provided
USGS	14162200	16 Jan 2018 18:00	PST	23.191	Not_Provided
USGS	14162200	16 Jan 2018 18:15	PST	23.333	Not_Provided
USGS	14162200	16 Jan 2018 18:30	PST	23.191	Not_Provided
USGS	14162200	16 Jan 2018 18:45	PST	23.503	Not_Provided
USGS	14162200	16 Jan 2018 19:00	PST	23.191	Not_Provided
USGS	14162200	16 Jan 2018 19:15	PST	23.191	Not_Provided
USGS	14162200	16 Jan 2018 19:30	PST	23.191	Not_Provided
USGS	14162200	16 Jan 2018 19:45	PST	23.333	Not_Provided
USGS	14162200	16 Jan 2018 20:00	PST	23.191	Not_Provided
USGS	14162200	16 Jan 2018 20:15	PST	22.851	Not_Provided
USGS	14162200	16 Jan 2018 20:30	PST	23.333	Not_Provided
USGS	14162200	16 Jan 2018 20:45	PST	22.851	Not_Provided
USGS	14162200	16 Jan 2018 21:00	PST	23.191	Not_Provided
USGS	14162200	16 Jan 2018 21:15	PST	22.851	Not_Provided
USGS	14162200	16 Jan 2018 21:30	PST	23.191	Not_Provided
USGS	14162200	16 Jan 2018 21:45	PST	23.191	Not_Provided
USGS	14162200	16 Jan 2018 22:00	PST	22.851	Not_Provided
USGS	14162200	16 Jan 2018 22:15	PST	23.191	Not_Provided
USGS	14162200	16 Jan 2018 22:30	PST	22.851	Not_Provided
USGS	14162200	16 Jan 2018 22:45	PST	23.191	Not_Provided
USGS	14162200	16 Jan 2018 23:00	PST	22.851	Not_Provided
USGS	14162200	16 Jan 2018 23:15	PST	23.021	Not_Provided
USGS	14162200	16 Jan 2018 23:30	PST	23.021	Not_Provided
USGS	14162200	16 Jan 2018 23:45	PST	23.021	Not_Provided
USGS	14162200	17 Jan 2018 00:00	PST	23.191	Not_Provided
USGS	14162200	17 Jan 2018 00:15	PST	23.191	Not_Provided
USGS	14162200	17 Jan 2018 00:30	PST	22.851	Not_Provided
USGS	14162200	17 Jan 2018 00:45	PST	22.71	Not_Provided
USGS	14162200	17 Jan 2018 01:00	PST	22.71	Not_Provided
USGS	14162200	17 Jan 2018 01:15	PST	23.191	Not_Provided
USGS	14162200	17 Jan 2018 01:30	PST	22.851	Not_Provided
USGS	14162200	17 Jan 2018 01:45	PST	23.191	Not_Provided
USGS	14162200	17 Jan 2018 02:00	PST	22.71	Not_Provided
USGS	14162200	17 Jan 2018 02:15	PST	23.191	Not_Provided
USGS	14162200	17 Jan 2018 02:30	PST	23.021	Not_Provided
USGS	14162200	17 Jan 2018 02:45	PST	23.191	Not_Provided
USGS	14162200	17 Jan 2018 03:00	PST	23.021	Not_Provided
USGS	14162200	17 Jan 2018 03:15	PST	22.71	Not_Provided
USGS	14162200	17 Jan 2018 03:30	PST	23.021	Not_Provided
USGS	14162200	17 Jan 2018 03:45	PST	22.229	Not_Provided
USGS	14162200	17 Jan 2018 04:00	PST	22.71	Not_Provided
USGS	14162200	17 Jan 2018 04:15	PST	23.021	Not_Provided
USGS	14162200	17 Jan 2018 04:30	PST	22.54	Not_Provided
USGS	14162200	17 Jan 2018 04:45	PST	23.191	Not_Provided
USGS	14162200	17 Jan 2018 05:00	PST	22.851	Not_Provided
USGS	14162200	17 Jan 2018 05:15	PST	22.851	Not_Provided
USGS	14162200	17 Jan 2018 05:30	PST	22.851	Not_Provided
USGS	14162200	17 Jan 2018 05:45	PST	22.71	Not_Provided
USGS	14162200	17 Jan 2018 06:00	PST	22.54	Not_Provided
USGS	14162200	17 Jan 2018 06:15	PST	23.021	Not_Provided
USGS	14162200	17 Jan 2018 06:30	PST	22.71	Not_Provided
USGS	14162200	17 Jan 2018 06:45	PST	22.71	Not_Provided
USGS	14162200	17 Jan 2018 07:00	PST	22.398	Not_Provided
USGS	14162200	17 Jan 2018 07:15	PST	22.71	Not_Provided
USGS	14162200	17 Jan 2018 07:30	PST	23.021	Not_Provided
USGS	14162200	17 Jan 2018 07:45	PST	22.851	Not_Provided
USGS	14162200	17 Jan 2018 08:00	PST	22.54	Not_Provided
USGS	14162200	17 Jan 2018 08:15	PST	22.851	Not_Provided
USGS	14162200	17 Jan 2018 08:30	PST	22.398	Not_Provided
USGS	14162200	17 Jan 2018 08:45	PST	22.71	Not_Provided
USGS	14162200	17 Jan 2018 09:00	PST	22.71	Not_Provided
USGS	14162200	17 Jan 2018 09:15	PST	22.851	Not_Provided
USGS	14162200	17 Jan 2018 09:30	PST	22.54	Not_Provided
USGS	14162200	17 Jan 2018 09:45	PST	22.851	Not_Provided
USGS	14162200	17 Jan 2018 10:00	PST	22.229	Not_Provided
USGS	14162200	17 Jan 2018 10:15	PST	22.398	Not_Provided
USGS	14162200	17 Jan 2018 10:30	PST	22.851	Not_Provided
USGS	14162200	17 Jan 2018 10:45	PST	22.398	Not_Provided
USGS	14162200	17 Jan 2018 11:00	PST	22.54	Not_Provided
USGS	14162200	17 Jan 2018 11:15	PST	22.229	Not_Provided
USGS	14162200	17 Jan 2018 13:00	PST	21.322	Not_Provided
USGS	14162200	17 Jan 2018 13:15	PST	21.464	Not_Provided
USGS	14162200	17 Jan 2018 13:30	PST	21.606	Not_Provided
USGS	14162200	17 Jan 2018 13:45	PST	21.464	Not_Provided
USGS	14162200	17 Jan 2018 14:00	PST	21.464	Not_Provided
USGS	14162200	17 Jan 2018 14:15	PST	21.322	Not_Provided
USGS	14162200	17 Jan 2018 14:30	PST	21.606	Not_Provided
USGS	14162200	17 Jan 2018 14:45	PST	21.322	Not_Provided
USGS	14162200	17 Jan 2018 15:00	PST	21.775	Not_Provided
USGS	14162200	17 Jan 2018 15:15	PST	21.775	Not_Provided
USGS	14162200	17 Jan 2018 15:30	PST	21.464	Not_Provided
USGS	14162200	17 Jan 2018 15:45	PST	21.464	Not_Provided
USGS	14162200	17 Jan 2018 16:00	PST	21.322	Not_Provided
USGS	14162200	17 Jan 2018 16:15	PST	21.322	Not_Provided
USGS	14162200	17 Jan 2018 16:30	PST	21.464	Not_Provided
USGS	14162200	17 Jan 2018 16:45	PST	21.606	Not_Provided
USGS	14162200	17 Jan 2018 17:00	PST	21.322	Not_Provided
USGS	14162200	17 Jan 2018 17:15	PST	21.322	Not_Provided
USGS	14162200	17 Jan 2018 17:30	PST	21.322	Not_Provided
USGS	14162200	17 Jan 2018 17:45	PST	21.152	Not_Provided
USGS	14162200	17 Jan 2018 18:00	PST	21.606	Not_Provided
USGS	14162200	17 Jan 2018 18:15	PST	21.322	Not_Provided
USGS	14162200	17 Jan 2018 18:30	PST	21.152	Not_Provided
USGS	14162200	17 Jan 2018 18:45	PST	21.152	Not_Provided
USGS	14162200	17 Jan 2018 19:00	PST	21.322	Not_Provided
USGS	14162200	17 Jan 2018 19:15	PST	21.464	Not_Provided
USGS	14162200	17 Jan 2018 19:30	PST	21.152	Not_Provided
USGS	14162200	17 Jan 2018 19:45	PST	21.322	Not_Provided
USGS	14162200	17 Jan 2018 20:00	PST	21.152	Not_Provided
USGS	14162200	17 Jan 2018 20:15	PST	21.322	Not_Provided
USGS	14162200	17 Jan 2018 20:30	PST	21.322	Not_Provided
USGS	14162200	17 Jan 2018 20:45	PST	21.152	Not_Provided
USGS	14162200	17 Jan 2018 21:00	PST	21.322	Not_Provided
USGS	14162200	17 Jan 2018 21:15	PST	21.322	Not_Provided
USGS	14162200	17 Jan 2018 21:30	PST	21.011	Not_Provided
USGS	14162200	17 Jan 2018 21:45	PST	21.152	Not_Provided
USGS	14162200	17 Jan 2018 22:00	PST	21.152	Not_Provided
USGS	14162200	17 Jan 2018 22:15	PST	21.322	Not_Provided
USGS	14162200	17 Jan 2018 22:30	PST	21.152	Not_Provided
USGS	14162200	17 Jan 2018 22:45	PST	21.152	Not_Provided
USGS	14162200	17 Jan 2018 23:00	PST	21.011	Not_Provided
USGS	14162200	17 Jan 2018 23:15	PST	21.011	Not_Provided
USGS	14162200	17 Jan 2018 23:30	PST	21.322	Not_Provided
USGS	14162200	17 Jan 2018 23:45	PST	21.152	Not_Provided
USGS	14162200	18 Jan 2018 00:00	PST	21.011	Not_Provided
USGS	14162200	18 Jan 2018 00:15	PST	21.152	Not_Provided
USGS	14162200	18 Jan 2018 00:30	PST	21.011	Not_Provided
USGS	14162200	18 Jan 2018 00:45	PST	20.869	Not_Provided
USGS	14162200	18 Jan 2018 01:00	PST	21.152	Not_Provided
USGS	14162200	18 Jan 2018 01:15	PST	21.152	Not_Provided
USGS	14162200	18 Jan 2018 01:30	PST	21.011	Not_Provided
USGS	14162200	18 Jan 2018 01:45	PST	21.011	Not_Provided
USGS	14162200	18 Jan 2018 02:00	PST	21.011	Not_Provided
USGS	14162200	18 Jan 2018 02:15	PST	21.152	Not_Provided
USGS	14162200	18 Jan 2018 02:30	PST	21.011	Not_Provided
USGS	14162200	18 Jan 2018 02:45	PST	21.011	Not_Provided
USGS	14162200	18 Jan 2018 03:00	PST	21.152	Not_Provided
USGS	14162200	18 Jan 2018 03:15	PST	21.152	Not_Provided
USGS	14162200	18 Jan 2018 03:30	PST	21.152	Not_Provided
USGS	14162200	18 Jan 2018 03:45	PST	21.011	Not_Provided
USGS	14162200	18 Jan 2018 04:00	PST	21.011	Not_Provided
USGS	14162200	18 Jan 2018 04:15	PST	21.011	Not_Provided
USGS	14162200	18 Jan 2018 04:30	PST	21.152	Not_Provided
USGS	14162200	18 Jan 2018 04:45	PST	21.011	Not_Provided
USGS	14162200	18 Jan 2018 05:00	PST	21.011	Not_Provided
USGS	14162200	18 Jan 2018 05:15	PST	20.869	Not_Provided
USGS	14162200	18 Jan 2018 05:30	PST	21.011	Not_Provided
USGS	14162200	18 Jan 2018 05:45	PST	21.011	Not_Provided
USGS	14162200	18 Jan 2018 06:00	PST	21.011	Not_Provided
USGS	14162200	18 Jan 2018 06:15	PST	21.011	Not_Provided
USGS	14162200	18 Jan 2018 06:30	PST	21.011	Not_Provided
USGS	14162200	18 Jan 2018 06:45	PST	20.869	Not_Provided
USGS	14162200	18 Jan 2018 07:00	PST	20.699	Not_Provided
USGS	14162200	18 Jan 2018 07:15	PST	21.011	Not_Provided
USGS	14162200	18 Jan 2018 07:30	PST	20.869	Not_Provided
USGS	14162200	18 Jan 2018 07:45	PST	21.011	Not_Provided
USGS	14162200	18 Jan 2018 08:00	PST	20.869	Not_Provided
USGS	14162200	18 Jan 2018 08:15	PST	20.869	Not_Provided
USGS	14162200	18 Jan 2018 08:30	PST	21.011	Not_Provided
USGS	14162200	18 Jan 2018 08:45	PST	21.152	Not_Provided
USGS	14162200	18 Jan 2018 09:00	PST	20.699	Not_Provided
USGS	14162200	18 Jan 2018 09:15	PST	20.699	Not_Provided
USGS	14162200	18 Jan 2018 09:30	PST	20.869	Not_Provided
USGS	14162200	18 Jan 2018 09:45	PST	21.011	Not_Provided
USGS	14162200	18 Jan 2018 10:00	PST	21.011	Not_Provided
USGS	14162200	18 Jan 2018 10:15	PST	20.869	Not_Provided
USGS	14162200	18 Jan 2018 10:30	PST	21.011	Not_Provided
USGS	14162200	18 Jan 2018 10:45	PST	21.011	Not_Provided
USGS	14162200	18 Jan 2018 11:00	PST	20.699	Not_Provided
USGS	14162200	18 Jan 2018 11:15	PST	21.011	Not_Provided
USGS	14162200	18 Jan 2018 11:30	PST	20.699	Not_Provided
USGS	14162200	18 Jan 2018 11:45	PST	20.699	Not_Provided
USGS	14162200	18 Jan 2018 12:00	PST	21.011	Not_Provided
USGS	14162200	18 Jan 2018 12:15	PST	21.152	Not_Provided
USGS	14162200	18 Jan 2018 12:30	PST	20.699	Not_Provided
USGS	14162200	18 Jan 2018 12:45	PST	21.011	Not_Provided
USGS	14162200	18 Jan 2018 13:00	PST	20.869	Not_Provided
USGS	14162200	18 Jan 2018 13:15	PST	20.699	Not_Provided
USGS	14162200	18 Jan 2018 13:30	PST	20.699	Not_Provided
USGS	14162200	18 Jan 2018 13:45	PST	20.869	Not_Provided
USGS	14162200	18 Jan 2018 14:00	PST	20.869	Not_Provided
USGS	14162200	18 Jan 2018 14:15	PST	20.869	Not_Provided
USGS	14162200	18 Jan 2018 14:30	PST	20.869	Not_Provided
USGS	14162200	18 Jan 2018 14:45	PST	21.011	Not_Provided
USGS	14162200	18 Jan 2018 15:00	PST	21.011	Not_Provided
USGS	14162200	18 Jan 2018 15:15	PST	21.011	Not_Provided
USGS	14162200	18 Jan 2018 15:30	PST	20.699	Not_Provided
USGS	14162200	18 Jan 2018 15:45	PST	20.699	Not_Provided
USGS	14162200	18 Jan 2018 16:00	PST	20.869	Not_Provided
USGS	14162200	18 Jan 2018 16:15	PST	20.699	Not_Provided
USGS	14162200	18 Jan 2018 16:30	PST	21.011	Not_Provided
USGS	14162200	18 Jan 2018 16:45	PST	20.869	Not_Provided
USGS	14162200	18 Jan 2018 17:00	PST	20.869	Not_Provided
USGS	14162200	18 Jan 2018 17:15	PST	20.699	Not_Provided
USGS	14162200	18 Jan 2018 17:30	PST	20.869	Not_Provided
USGS	14162200	18 Jan 2018 17:45	PST	20.869	Not_Provided
USGS	14162200	18 Jan 2018 18:00	PST	20.699	Not_Provided
USGS	14162200	18 Jan 2018 18:15	PST	21.011	Not_Provided
USGS	14162200	18 Jan 2018 18:30	PST	20.699	Not_Provided
USGS	14162200	18 Jan 2018 18:45	PST	20.869	Not_Provided
USGS	14162200	18 Jan 2018 19:00	PST	20.699	Not_Provided
USGS	14162200	18 Jan 2018 19:15	PST	20.699	Not_Provided
USGS	14162200	18 Jan 2018 19:30	PST	20.869	Not_Provided
USGS	14162200	18 Jan 2018 19:45	PST	20.699	Not_Provided
USGS	14162200	18 Jan 2018 20:00	PST	20.869	Not_Provided
USGS	14162200	18 Jan 2018 20:15	PST	20.869	Not_Provided
USGS	14162200	18 Jan 2018 20:30	PST	20.558	Not_Provided
USGS	14162200	18 Jan 2018 20:45	PST	20.699	Not_Provided
USGS	14162200	18 Jan 2018 21:00	PST	20.699	Not_Provided
USGS	14162200	18 Jan 2018 21:15	PST	20.699	Not_Provided
USGS	14162200	18 Jan 2018 21:30	PST	20.869	Not_Provided
USGS	14162200	18 Jan 2018 21:45	PST	20.869	Not_Provided
USGS	14162200	18 Jan 2018 22:00	PST	20.869	Not_Provided
USGS	14162200	18 Jan 2018 22:15	PST	20.869	Not_Provided
USGS	14162200	18 Jan 2018 22:30	PST	20.699	Not_Provided
USGS	14162200	18 Jan 2018 22:45	PST	20.699	Not_Provided
USGS	14162200	18 Jan 2018 23:00	PST	20.869	Not_Provided
USGS	14162200	18 Jan 2018 23:15	PST	20.699	Not_Provided
USGS	14162200	18 Jan 2018 23:30	PST	21.011	Not_Provided
USGS	14162200	18 Jan 2018 23:45	PST	20.869	Not_Provided
USGS	14162200	19 Jan 2018 00:00	PST	20.869	Not_Provided
USGS	14162200	19 Jan 2018 00:15	PST	21.011	Not_Provided
USGS	14162200	19 Jan 2018 00:30	PST	20.869	Not_Provided
USGS	14162200	19 Jan 2018 00:45	PST	21.152	Not_Provided
USGS	14162200	19 Jan 2018 01:00	PST	20.869	Not_Provided
USGS	14162200	19 Jan 2018 01:15	PST	20.558	Not_Provided
USGS	14162200	19 Jan 2018 01:30	PST	20.699	Not_Provided
USGS	14162200	19 Jan 2018 01:45	PST	20.869	Not_Provided
USGS	14162200	19 Jan 2018 02:00	PST	20.699	Not_Provided
USGS	14162200	19 Jan 2018 02:15	PST	20.869	Not_Provided
USGS	14162200	19 Jan 2018 02:30	PST	20.869	Not_Provided
USGS	14162200	19 Jan 2018 02:45	PST	20.869	Not_Provided
USGS	14162200	19 Jan 2018 03:00	PST	20.869	Not_Provided
USGS	14162200	19 Jan 2018 03:15	PST	21.011	Not_Provided
USGS	14162200	19 Jan 2018 03:30	PST	20.869	Not_Provided
USGS	14162200	19 Jan 2018 03:45	PST	20.699	Not_Provided
USGS	14162200	19 Jan 2018 04:00	PST	20.869	Not_Provided
USGS	14162200	19 Jan 2018 04:15	PST	21.011	Not_Provided
USGS	14162200	19 Jan 2018 04:30	PST	20.869	Not_Provided
USGS	14162200	19 Jan 2018 04:45	PST	20.869	Not_Provided
USGS	14162200	19 Jan 2018 05:00	PST	20.869	Not_Provided
USGS	14162200	19 Jan 2018 05:15	PST	20.699	Not_Provided
USGS	14162200	19 Jan 2018 05:30	PST	20.869	Not_Provided
USGS	14162200	19 Jan 2018 05:45	PST	20.869	Not_Provided
USGS	14162200	19 Jan 2018 06:00	PST	21.011	Not_Provided
USGS	14162200	19 Jan 2018 06:15	PST	20.558	Not_Provided
USGS	14162200	19 Jan 2018 06:30	PST	20.869	Not_Provided
USGS	14162200	19 Jan 2018 06:45	PST	20.869	Not_Provided
USGS	14162200	19 Jan 2018 07:00	PST	20.558	Not_Provided
USGS	14162200	19 Jan 2018 07:15	PST	20.699	Not_Provided
USGS	14162200	19 Jan 2018 07:30	PST	20.869	Not_Provided
USGS	14162200	19 Jan 2018 07:45	PST	20.699	Not_Provided
USGS	14162200	19 Jan 2018 08:00	PST	20.869	Not_Provided
USGS	14162200	19 Jan 2018 08:15	PST	21.011	Not_Provided
USGS	14162200	19 Jan 2018 08:30	PST	20.869	Not_Provided
USGS	14162200	19 Jan 2018 08:45	PST	20.699	Not_Provided
USGS	14162200	19 Jan 2018 09:00	PST	20.699	Not_Provided
USGS	14162200	19 Jan 2018 09:15	PST	20.869	Not_Provided
USGS	14162200	19 Jan 2018 09:30	PST	20.869	Not_Provided
USGS	14162200	19 Jan 2018 09:45	PST	20.869	Not_Provided
USGS	14162200	19 Jan 2018 10:00	PST	20.699	Not_Provided
USGS	14162200	19 Jan 2018 10:15	PST	20.869	Not_Provided
USGS	14162200	19 Jan 2018 10:30	PST	20.869	Not_Provided
USGS	14162200	19 Jan 2018 10:45	PST	20.869	Not_Provided
USGS	14162200	19 Jan 2018 11:00	PST	20.869	Not_Provided
USGS	14162200	19 Jan 2018 11:15	PST	20.699	Not_Provided
USGS	14162200	19 Jan 2018 11:30	PST	20.869	Not_Provided
USGS	14162200	19 Jan 2018 11:45	PST	20.869	Not_Provided
USGS	14162200	19 Jan 2018 12:00	PST	20.699	Not_Provided
USGS	14162200	19 Jan 2018 12:15	PST	20.558	Not_Provided
USGS	14162200	19 Jan 2018 12:30	PST	20.699	Not_Provided
USGS	14162200	19 Jan 2018 12:45	PST	20.699	Not_Provided
USGS	14162200	19 Jan 2018 13:00	PST	20.869	Not_Provided
USGS	14162200	19 Jan 2018 13:15	PST	20.869	Not_Provided
USGS	14162200	19 Jan 2018 13:30	PST	20.869	Not_Provided
USGS	14162200	19 Jan 2018 13:45	PST	20.699	Not_Provided
USGS	14162200	19 Jan 2018 14:00	PST	20.699	Not_Provided
USGS	14162200	19 Jan 2018 14:15	PST	20.699	Not_Provided
USGS	14162200	19 Jan 2018 14:30	PST	20.699	Not_Provided
USGS	14162200	19 Jan 2018 14:45	PST	20.416	Not_Provided
USGS	14162200	19 Jan 2018 15:00	PST	20.699	Not_Provided
USGS	14162200	19 Jan 2018 15:15	PST	20.699	Not_Provided
USGS	14162200	19 Jan 2018 15:30	PST	20.699	Not_Provided
USGS	14162200	19 Jan 2018 15:45	PST	20.558	Not_Provided
USGS	14162200	19 Jan 2018 16:00	PST	20.699	Not_Provided
USGS	14162200	19 Jan 2018 16:15	PST	20.699	Not_Provided
USGS	14162200	19 Jan 2018 16:30	PST	20.558	Not_Provided
USGS	14162200	19 Jan 2018 16:45	PST	20.558	Not_Provided
USGS	14162200	19 Jan 2018 17:00	PST	20.558	Not_Provided
USGS	14162200	19 Jan 2018 17:15	PST	20.558	Not_Provided
USGS	14162200	19 Jan 2018 17:30	PST	20.699	Not_Provided
USGS	14162200	19 Jan 2018 17:45	PST	20.699	Not_Provided
USGS	14162200	19 Jan 2018 18:00	PST	20.699	Not_Provided
USGS	14162200	19 Jan 2018 18:15	PST	20.699	Not_Provided
USGS	14162200	19 Jan 2018 18:30	PST	20.699	Not_Provided
USGS	14162200	19 Jan 2018 18:45	PST	20.699	Not_Provided
USGS	14162200	19 Jan 2018 19:00	PST	20.869	Not_Provided
USGS	14162200	19 Jan 2018 19:15	PST	20.558	Not_Provided
USGS	14162200	19 Jan 2018 19:30	PST	20.416	Not_Provided
USGS	14162200	19 Jan 2018 19:45	PST	20.699	Not_Provided
USGS	14162200	19 Jan 2018 20:00	PST	20.699	Not_Provided
USGS	14162200	19 Jan 2018 20:15	PST	20.416	Not_Provided
USGS	14162200	19 Jan 2018 20:30	PST	20.699	Not_Provided
USGS	14162200	19 Jan 2018 20:45	PST	20.699	Not_Provided
USGS	14162200	19 Jan 2018 21:00	PST	20.558	Not_Provided
USGS	14162200	19 Jan 2018 21:15	PST	20.699	Not_Provided
USGS	14162200	19 Jan 2018 21:30	PST	20.699	Not_Provided
USGS	14162200	19 Jan 2018 21:45	PST	20.416	Not_Provided
USGS	14162200	19 Jan 2018 22:00	PST	20.699	Not_Provided
USGS	14162200	19 Jan 2018 22:15	PST	20.699	Not_Provided
USGS	14162200	19 Jan 2018 22:30	PST	20.558	Not_Provided
USGS	14162200	19 Jan 2018 22:45	PST	20.699	Not_Provided
USGS	14162200	19 Jan 2018 23:00	PST	20.699	Not_Provided
USGS	14162200	19 Jan 2018 23:15	PST	20.558	Not_Provided
USGS	14162200	19 Jan 2018 23:30	PST	20.558	Not_Provided
USGS	14162200	19 Jan 2018 23:45	PST	20.699	Not_Provided
USGS	14162200	20 Jan 2018 00:00	PST	20.558	Not_Provided
USGS	14162200	20 Jan 2018 00:15	PST	20.558	Not_Provided
USGS	14162200	20 Jan 2018 00:30	PST	20.558	Not_Provided
USGS	14162200	20 Jan 2018 00:45	PST	20.558	Not_Provided
USGS	14162200	20 Jan 2018 01:00	PST	20.416	Not_Provided
USGS	14162200	20 Jan 2018 01:15	PST	20.558	Not_Provided
USGS	14162200	20 Jan 2018 01:30	PST	20.699	Not_Provided
USGS	14162200	20 Jan 2018 01:45	PST	20.558	Not_Provided
USGS	14162200	20 Jan 2018 02:00	PST	20.699	Not_Provided
USGS	14162200	20 Jan 2018 02:15	PST	20.416	Not_Provided
USGS	14162200	20 Jan 2018 02:30	PST	20.416	Not_Provided
USGS	14162200	20 Jan 2018 02:45	PST	20.558	Not_Provided
USGS	14162200	20 Jan 2018 03:00	PST	20.416	Not_Provided
USGS	14162200	20 Jan 2018 03:15	PST	20.416	Not_Provided
USGS	14162200	20 Jan 2018 03:30	PST	20.558	Not_Provided
USGS	14162200	20 Jan 2018 03:45	PST	20.558	Not_Provided
USGS	14162200	20 Jan 2018 04:00	PST	20.558	Not_Provided
USGS	14162200	20 Jan 2018 04:15	PST	20.416	Not_Provided
USGS	14162200	20 Jan 2018 04:30	PST	20.416	Not_Provided
USGS	14162200	20 Jan 2018 04:45	PST	20.558	Not_Provided
USGS	14162200	20 Jan 2018 05:00	PST	20.416	Not_Provided
USGS	14162200	20 Jan 2018 05:15	PST	20.558	Not_Provided
USGS	14162200	20 Jan 2018 05:30	PST	20.416	Not_Provided
USGS	14162200	20 Jan 2018 05:45	PST	20.558	Not_Provided
USGS	14162200	20 Jan 2018 06:00	PST	20.416	Not_Provided
USGS	14162200	20 Jan 2018 06:15	PST	20.416	Not_Provided
USGS	14162200	20 Jan 2018 06:30	PST	20.558	Not_Provided
USGS	14162200	20 Jan 2018 06:45	PST	20.416	Not_Provided
USGS	14162200	20 Jan 2018 07:00	PST	20.275	Not_Provided
USGS	14162200	20 Jan 2018 07:15	PST	20.699	Not_Provided
USGS	14162200	20 Jan 2018 07:30	PST	20.416	Not_Provided
USGS	14162200	20 Jan 2018 07:45	PST	20.558	Not_Provided
USGS	14162200	20 Jan 2018 08:00	PST	20.558	Not_Provided
USGS	14162200	20 Jan 2018 08:15	PST	20.558	Not_Provided
USGS	14162200	20 Jan 2018 08:30	PST	20.416	Not_Provided
USGS	14162200	20 Jan 2018 08:45	PST	20.275	Not_Provided
USGS	14162200	20 Jan 2018 09:00	PST	20.699	Not_Provided
USGS	14162200	20 Jan 2018 09:15	PST	20.416	Not_Provided
USGS	14162200	20 Jan 2018 09:30	PST	20.416	Not_Provided
USGS	14162200	20 Jan 2018 09:45	PST	20.275	Not_Provided
USGS	14162200	20 Jan 2018 10:00	PST	20.558	Not_Provided
USGS	14162200	20 Jan 2018 10:15	PST	20.416	Not_Provided
USGS	14162200	20 Jan 2018 10:30	PST	20.416	Not_Provided
USGS	14162200	20 Jan 2018 10:45	PST	20.416	Not_Provided
USGS	14162200	20 Jan 2018 11:00	PST	20.416	Not_Provided
USGS	14162200	20 Jan 2018 11:15	PST	20.558	Not_Provided
USGS	14162200	20 Jan 2018 11:30	PST	20.699	Not_Provided
USGS	14162200	20 Jan 2018 11:45	PST	20.558	Not_Provided
USGS	14162200	20 Jan 2018 12:00	PST	20.416	Not_Provided
USGS	14162200	20 Jan 2018 12:15	PST	20.416	Not_Provided
USGS	14162200	20 Jan 2018 12:30	PST	20.416	Not_Provided
USGS	14162200	20 Jan 2018 12:45	PST	20.275	Not_Provided
USGS	14162200	20 Jan 2018 13:00	PST	20.416	Not_Provided
USGS	14162200	20 Jan 2018 13:15	PST	20.416	Not_Provided
USGS	14162200	20 Jan 2018 13:30	PST	20.275	Not_Provided
USGS	14162200	20 Jan 2018 13:45	PST	20.416	Not_Provided
USGS	14162200	20 Jan 2018 14:00	PST	20.416	Not_Provided
USGS	14162200	20 Jan 2018 14:15	PST	20.105	Not_Provided
USGS	14162200	20 Jan 2018 14:30	PST	20.558	Not_Provided
USGS	14162200	20 Jan 2018 14:45	PST	20.416	Not_Provided
USGS	14162200	20 Jan 2018 15:00	PST	20.416	Not_Provided
USGS	14162200	20 Jan 2018 15:15	PST	20.558	Not_Provided
USGS	14162200	20 Jan 2018 15:30	PST	20.416	Not_Provided
USGS	14162200	20 Jan 2018 15:45	PST	20.416	Not_Provided
USGS	14162200	20 Jan 2018 16:00	PST	20.275	Not_Provided
USGS	14162200	20 Jan 2018 16:15	PST	20.416	Not_Provided
USGS	14162200	20 Jan 2018 16:30	PST	20.416	Not_Provided
USGS	14162200	20 Jan 2018 16:45	PST	20.558	Not_Provided
USGS	14162200	20 Jan 2018 17:00	PST	20.105	Not_Provided
USGS	14162200	20 Jan 2018 17:15	PST	20.416	Not_Provided
USGS	14162200	20 Jan 2018 17:30	PST	20.558	Not_Provided
USGS	14162200	20 Jan 2018 17:45	PST	20.275	Not_Provided
USGS	14162200	20 Jan 2018 18:00	PST	20.105	Not_Provided
USGS	14162200	20 Jan 2018 18:15	PST	20.416	Not_Provided
USGS	14162200	20 Jan 2018 18:30	PST	20.275	Not_Provided
USGS	14162200	20 Jan 2018 18:45	PST	20.416	Not_Provided
USGS	14162200	20 Jan 2018 19:00	PST	20.416	Not_Provided
USGS	14162200	20 Jan 2018 19:15	PST	20.105	Not_Provided
USGS	14162200	20 Jan 2018 19:30	PST	20.416	Not_Provided
USGS	14162200	20 Jan 2018 19:45	PST	20.416	Not_Provided
USGS	14162200	20 Jan 2018 20:00	PST	20.416	Not_Provided
USGS	14162200	20 Jan 2018 20:15	PST	20.275	Not_Provided
USGS	14162200	20 Jan 2018 20:30	PST	20.416	Not_Provided
USGS	14162200	20 Jan 2018 20:45	PST	20.416	Not_Provided
USGS	14162200	20 Jan 2018 21:00	PST	20.275	Not_Provided
USGS	14162200	20 Jan 2018 21:15	PST	20.105	Not_Provided
USGS	14162200	20 Jan 2018 21:30	PST	20.105	Not_Provided
USGS	14162200	20 Jan 2018 21:45	PST	20.275	Not_Provided
USGS	14162200	20 Jan 2018 22:00	PST	20.275	Not_Provided
USGS	14162200	20 Jan 2018 22:15	PST	20.275	Not_Provided
USGS	14162200	20 Jan 2018 22:30	PST	20.275	Not_Provided
USGS	14162200	20 Jan 2018 22:45	PST	20.416	Not_Provided
USGS	14162200	20 Jan 2018 23:00	PST	20.275	Not_Provided
USGS	14162200	20 Jan 2018 23:15	PST	20.105	Not_Provided
USGS	14162200	20 Jan 2018 23:30	PST	20.275	Not_Provided
USGS	14162200	20 Jan 2018 23:45	PST	20.105	Not_Provided
USGS	14162200	21 Jan 2018 00:00	PST	20.105	Not_Provided
USGS	14162200	21 Jan 2018 00:15	PST	20.105	Not_Provided
USGS	14162200	21 Jan 2018 00:30	PST	20.275	Not_Provided
USGS	14162200	21 Jan 2018 00:45	PST	20.105	Not_Provided
USGS	14162200	21 Jan 2018 01:00	PST	20.275	Not_Provided
USGS	14162200	21 Jan 2018 01:15	PST	20.105	Not_Provided
USGS	14162200	21 Jan 2018 01:30	PST	20.105	Not_Provided
USGS	14162200	21 Jan 2018 01:45	PST	19.963	Not_Provided
USGS	14162200	21 Jan 2018 02:00	PST	20.416	Not_Provided
USGS	14162200	21 Jan 2018 02:15	PST	20.105	Not_Provided
USGS	14162200	21 Jan 2018 02:30	PST	20.105	Not_Provided
USGS	14162200	21 Jan 2018 02:45	PST	20.105	Not_Provided
USGS	14162200	21 Jan 2018 03:00	PST	20.275	Not_Provided
USGS	14162200	21 Jan 2018 03:15	PST	20.105	Not_Provided
USGS	14162200	21 Jan 2018 03:30	PST	20.275	Not_Provided
USGS	14162200	21 Jan 2018 03:45	PST	19.822	Not_Provided
USGS	14162200	21 Jan 2018 04:00	PST	20.105	Not_Provided
USGS	14162200	21 Jan 2018 04:15	PST	20.275	Not_Provided
USGS	14162200	21 Jan 2018 04:30	PST	20.275	Not_Provided
USGS	14162200	21 Jan 2018 04:45	PST	20.105	Not_Provided
USGS	14162200	21 Jan 2018 05:00	PST	20.105	Not_Provided
USGS	14162200	21 Jan 2018 05:15	PST	20.275	Not_Provided
USGS	14162200	21 Jan 2018 05:30	PST	20.105	Not_Provided
USGS	14162200	21 Jan 2018 05:45	PST	20.275	Not_Provided
USGS	14162200	21 Jan 2018 06:00	PST	19.963	Not_Provided
USGS	14162200	21 Jan 2018 06:15	PST	20.275	Not_Provided
USGS	14162200	21 Jan 2018 06:30	PST	19.963	Not_Provided
USGS	14162200	21 Jan 2018 06:45	PST	19.963	Not_Provided
USGS	14162200	21 Jan 2018 07:00	PST	20.105	Not_Provided
USGS	14162200	21 Jan 2018 07:15	PST	20.275	Not_Provided
USGS	14162200	21 Jan 2018 07:30	PST	19.963	Not_Provided
USGS	14162200	21 Jan 2018 07:45	PST	19.963	Not_Provided
USGS	14162200	21 Jan 2018 08:00	PST	19.963	Not_Provided
USGS	14162200	21 Jan 2018 08:15	PST	19.963	Not_Provided
USGS	14162200	21 Jan 2018 08:30	PST	19.963	Not_Provided
USGS	14162200	21 Jan 2018 08:45	PST	19.963	Not_Provided
USGS	14162200	21 Jan 2018 09:00	PST	19.963	Not_Provided
USGS	14162200	21 Jan 2018 09:15	PST	19.963	Not_Provided
USGS	14162200	21 Jan 2018 09:30	PST	19.963	Not_Provided
USGS	14162200	21 Jan 2018 09:45	PST	20.105	Not_Provided
USGS	14162200	21 Jan 2018 10:00	PST	19.963	Not_Provided
USGS	14162200	21 Jan 2018 10:15	PST	20.105	Not_Provided
USGS	14162200	21 Jan 2018 10:30	PST	20.105	Not_Provided
USGS	14162200	21 Jan 2018 10:45	PST	19.963	Not_Provided
USGS	14162200	21 Jan 2018 11:00	PST	19.822	Not_Provided
USGS	14162200	21 Jan 2018 11:15	PST	20.105	Not_Provided
USGS	14162200	21 Jan 2018 11:30	PST	20.105	Not_Provided
USGS	14162200	21 Jan 2018 11:45	PST	20.105	Not_Provided
USGS	14162200	21 Jan 2018 12:00	PST	20.105	Not_Provided
USGS	14162200	21 Jan 2018 12:15	PST	20.105	Not_Provided
USGS	14162200	21 Jan 2018 12:30	PST	20.275	Not_Provided
USGS	14162200	21 Jan 2018 12:45	PST	19.822	Not_Provided
USGS	14162200	21 Jan 2018 13:00	PST	19.822	Not_Provided
USGS	14162200	21 Jan 2018 13:15	PST	20.105	Not_Provided
USGS	14162200	21 Jan 2018 13:30	PST	19.822	Not_Provided
USGS	14162200	21 Jan 2018 13:45	PST	20.105	Not_Provided
USGS	14162200	21 Jan 2018 14:00	PST	19.963	Not_Provided
USGS	14162200	21 Jan 2018 14:15	PST	19.963	Not_Provided
USGS	14162200	21 Jan 2018 14:30	PST	19.68	Not_Provided
USGS	14162200	21 Jan 2018 14:45	PST	19.822	Not_Provided
USGS	14162200	21 Jan 2018 15:00	PST	19.963	Not_Provided
USGS	14162200	21 Jan 2018 15:15	PST	19.963	Not_Provided
USGS	14162200	21 Jan 2018 15:30	PST	20.105	Not_Provided
USGS	14162200	21 Jan 2018 15:45	PST	19.963	Not_Provided
USGS	14162200	21 Jan 2018 16:00	PST	19.822	Not_Provided
USGS	14162200	21 Jan 2018 16:15	PST	19.963	Not_Provided
USGS	14162200	21 Jan 2018 16:30	PST	19.822	Not_Provided
USGS	14162200	21 Jan 2018 16:45	PST	19.963	Not_Provided
USGS	14162200	21 Jan 2018 17:00	PST	19.963	Not_Provided
USGS	14162200	21 Jan 2018 17:15	PST	19.963	Not_Provided
USGS	14162200	21 Jan 2018 17:30	PST	19.963	Not_Provided
USGS	14162200	21 Jan 2018 17:45	PST	19.963	Not_Provided
USGS	14162200	21 Jan 2018 18:00	PST	19.822	Not_Provided
USGS	14162200	21 Jan 2018 18:15	PST	19.822	Not_Provided
USGS	14162200	21 Jan 2018 18:30	PST	19.963	Not_Provided
USGS	14162200	21 Jan 2018 18:45	PST	19.963	Not_Provided
USGS	14162200	21 Jan 2018 19:00	PST	19.822	Not_Provided
USGS	14162200	21 Jan 2018 19:15	PST	19.822	Not_Provided
USGS	14162200	21 Jan 2018 19:30	PST	19.963	Not_Provided
USGS	14162200	21 Jan 2018 19:45	PST	19.963	Not_Provided
USGS	14162200	21 Jan 2018 20:00	PST	19.963	Not_Provided
USGS	14162200	21 Jan 2018 20:15	PST	19.963	Not_Provided
USGS	14162200	21 Jan 2018 20:30	PST	19.822	Not_Provided
[truncated: 9,478 more rows]
