# Supplementary material for: WHONDRS-GUI: a web application for global survey of surface water metabolites
Source: PeerJ. 2020 Jul 22;8:e9277. doi: 10.7717/peerj.9277 (PMC7382364; doi:10.7717/peerj.9277)
Supplement: Supplemental Information 1 [file peerj-08-9277-s001.zip › WHONDRS_S_Kit/data/WHONDRS_SW_Kits_Hydrographs/WHONDRS_SW_Kits_Hydrograph_S000003.csv]

# retrieved: 2018-09-24 https://andrewsforest.oregonstate.edu/
# ANDREWS EXPERIMENTAL FOREST GSWS01_115 LOOKOUT CREEK OR
agency_cd	site_no	datetime	tz_cd	Discharge_cubic_m_per_second	Gauge_height_m
OSU	GSWS01_115	01 Oct 2017 00:00	PST	Not_Provided	0.0082296
OSU	GSWS01_115	01 Oct 2017 00:05	PST	Not_Provided	0.0082296
OSU	GSWS01_115	01 Oct 2017 00:10	PST	Not_Provided	0.0079248
OSU	GSWS01_115	01 Oct 2017 00:15	PST	Not_Provided	0.0079248
OSU	GSWS01_115	01 Oct 2017 00:20	PST	Not_Provided	0.0079248
OSU	GSWS01_115	01 Oct 2017 00:25	PST	Not_Provided	0.0082296
OSU	GSWS01_115	01 Oct 2017 00:30	PST	Not_Provided	0.0082296
OSU	GSWS01_115	01 Oct 2017 00:35	PST	Not_Provided	0.0082296
OSU	GSWS01_115	01 Oct 2017 00:40	PST	Not_Provided	0.0082296
OSU	GSWS01_115	01 Oct 2017 00:45	PST	Not_Provided	0.0082296
OSU	GSWS01_115	01 Oct 2017 00:50	PST	Not_Provided	0.0082296
OSU	GSWS01_115	01 Oct 2017 00:55	PST	Not_Provided	0.0082296
OSU	GSWS01_115	01 Oct 2017 01:00	PST	Not_Provided	0.0082296
OSU	GSWS01_115	01 Oct 2017 01:05	PST	Not_Provided	0.0082296
OSU	GSWS01_115	01 Oct 2017 01:10	PST	Not_Provided	0.0082296
OSU	GSWS01_115	01 Oct 2017 01:15	PST	Not_Provided	0.0082296
OSU	GSWS01_115	01 Oct 2017 01:20	PST	Not_Provided	0.0082296
OSU	GSWS01_115	01 Oct 2017 01:25	PST	Not_Provided	0.0082296
OSU	GSWS01_115	01 Oct 2017 01:30	PST	Not_Provided	0.0082296
OSU	GSWS01_115	01 Oct 2017 01:35	PST	Not_Provided	0.0082296
OSU	GSWS01_115	01 Oct 2017 01:40	PST	Not_Provided	0.0082296
OSU	GSWS01_115	01 Oct 2017 01:45	PST	Not_Provided	0.0082296
OSU	GSWS01_115	01 Oct 2017 01:50	PST	Not_Provided	0.0082296
OSU	GSWS01_115	01 Oct 2017 01:55	PST	Not_Provided	0.0082296
OSU	GSWS01_115	01 Oct 2017 02:00	PST	Not_Provided	0.0082296
OSU	GSWS01_115	01 Oct 2017 02:05	PST	Not_Provided	0.0082296
OSU	GSWS01_115	01 Oct 2017 02:10	PST	Not_Provided	0.0082296
OSU	GSWS01_115	01 Oct 2017 02:15	PST	Not_Provided	0.0082296
OSU	GSWS01_115	01 Oct 2017 02:20	PST	Not_Provided	0.0082296
OSU	GSWS01_115	01 Oct 2017 02:25	PST	Not_Provided	0.0082296
OSU	GSWS01_115	01 Oct 2017 02:30	PST	Not_Provided	0.0082296
OSU	GSWS01_115	01 Oct 2017 02:35	PST	Not_Provided	0.0082296
OSU	GSWS01_115	01 Oct 2017 02:40	PST	Not_Provided	0.0082296
OSU	GSWS01_115	01 Oct 2017 02:45	PST	Not_Provided	0.0082296
OSU	GSWS01_115	01 Oct 2017 02:50	PST	Not_Provided	0.0082296
OSU	GSWS01_115	01 Oct 2017 02:55	PST	Not_Provided	0.0082296
OSU	GSWS01_115	01 Oct 2017 03:00	PST	Not_Provided	0.0082296
OSU	GSWS01_115	01 Oct 2017 03:05	PST	Not_Provided	0.0082296
OSU	GSWS01_115	01 Oct 2017 03:10	PST	Not_Provided	0.0082296
OSU	GSWS01_115	01 Oct 2017 03:15	PST	Not_Provided	0.0082296
OSU	GSWS01_115	01 Oct 2017 03:20	PST	Not_Provided	0.0082296
OSU	GSWS01_115	01 Oct 2017 03:25	PST	Not_Provided	0.0082296
OSU	GSWS01_115	01 Oct 2017 03:30	PST	Not_Provided	0.0082296
OSU	GSWS01_115	01 Oct 2017 03:35	PST	Not_Provided	0.0082296
OSU	GSWS01_115	01 Oct 2017 03:40	PST	Not_Provided	0.0082296
OSU	GSWS01_115	01 Oct 2017 03:45	PST	Not_Provided	0.0082296
OSU	GSWS01_115	01 Oct 2017 03:50	PST	Not_Provided	0.0082296
OSU	GSWS01_115	01 Oct 2017 03:55	PST	Not_Provided	0.0082296
OSU	GSWS01_115	01 Oct 2017 04:00	PST	Not_Provided	0.0082296
OSU	GSWS01_115	01 Oct 2017 04:05	PST	Not_Provided	0.0082296
OSU	GSWS01_115	01 Oct 2017 04:10	PST	Not_Provided	0.0082296
OSU	GSWS01_115	01 Oct 2017 04:15	PST	Not_Provided	0.0082296
OSU	GSWS01_115	01 Oct 2017 04:20	PST	Not_Provided	0.0082296
OSU	GSWS01_115	01 Oct 2017 04:25	PST	Not_Provided	0.0082296
OSU	GSWS01_115	01 Oct 2017 04:30	PST	Not_Provided	0.0082296
OSU	GSWS01_115	01 Oct 2017 04:35	PST	Not_Provided	0.0082296
OSU	GSWS01_115	01 Oct 2017 04:40	PST	Not_Provided	0.0082296
OSU	GSWS01_115	01 Oct 2017 04:45	PST	Not_Provided	0.0082296
OSU	GSWS01_115	01 Oct 2017 04:50	PST	Not_Provided	0.0082296
OSU	GSWS01_115	01 Oct 2017 04:55	PST	Not_Provided	0.0082296
OSU	GSWS01_115	01 Oct 2017 05:00	PST	Not_Provided	0.0082296
OSU	GSWS01_115	01 Oct 2017 05:05	PST	Not_Provided	0.0082296
OSU	GSWS01_115	01 Oct 2017 05:10	PST	Not_Provided	0.0082296
OSU	GSWS01_115	01 Oct 2017 05:15	PST	Not_Provided	0.0082296
OSU	GSWS01_115	01 Oct 2017 05:20	PST	Not_Provided	0.0082296
OSU	GSWS01_115	01 Oct 2017 05:25	PST	Not_Provided	0.0082296
OSU	GSWS01_115	01 Oct 2017 05:30	PST	Not_Provided	0.0082296
OSU	GSWS01_115	01 Oct 2017 05:35	PST	Not_Provided	0.0082296
OSU	GSWS01_115	01 Oct 2017 05:40	PST	Not_Provided	0.0082296
OSU	GSWS01_115	01 Oct 2017 05:45	PST	Not_Provided	0.0082296
OSU	GSWS01_115	01 Oct 2017 05:50	PST	Not_Provided	0.0082296
OSU	GSWS01_115	01 Oct 2017 05:55	PST	Not_Provided	0.0082296
OSU	GSWS01_115	01 Oct 2017 06:00	PST	Not_Provided	0.0082296
OSU	GSWS01_115	01 Oct 2017 06:05	PST	Not_Provided	0.0082296
OSU	GSWS01_115	01 Oct 2017 06:10	PST	Not_Provided	0.0082296
OSU	GSWS01_115	01 Oct 2017 06:15	PST	Not_Provided	0.0082296
OSU	GSWS01_115	01 Oct 2017 06:20	PST	Not_Provided	0.0082296
OSU	GSWS01_115	01 Oct 2017 06:25	PST	Not_Provided	0.0082296
OSU	GSWS01_115	01 Oct 2017 06:30	PST	Not_Provided	0.0082296
OSU	GSWS01_115	01 Oct 2017 06:35	PST	Not_Provided	0.0082296
OSU	GSWS01_115	01 Oct 2017 06:40	PST	Not_Provided	0.0082296
OSU	GSWS01_115	01 Oct 2017 06:45	PST	Not_Provided	0.0085344
OSU	GSWS01_115	01 Oct 2017 06:50	PST	Not_Provided	0.0085344
OSU	GSWS01_115	01 Oct 2017 06:55	PST	Not_Provided	0.0085344
OSU	GSWS01_115	01 Oct 2017 07:00	PST	Not_Provided	0.0085344
OSU	GSWS01_115	01 Oct 2017 07:05	PST	Not_Provided	0.0085344
OSU	GSWS01_115	01 Oct 2017 07:10	PST	Not_Provided	0.0085344
OSU	GSWS01_115	01 Oct 2017 07:15	PST	Not_Provided	0.0085344
OSU	GSWS01_115	01 Oct 2017 07:20	PST	Not_Provided	0.0085344
OSU	GSWS01_115	01 Oct 2017 07:25	PST	Not_Provided	0.0085344
OSU	GSWS01_115	01 Oct 2017 07:30	PST	Not_Provided	0.0085344
OSU	GSWS01_115	01 Oct 2017 07:35	PST	Not_Provided	0.0085344
OSU	GSWS01_115	01 Oct 2017 07:40	PST	Not_Provided	0.0085344
OSU	GSWS01_115	01 Oct 2017 07:45	PST	Not_Provided	0.0085344
OSU	GSWS01_115	01 Oct 2017 07:50	PST	Not_Provided	0.0085344
OSU	GSWS01_115	01 Oct 2017 07:55	PST	Not_Provided	0.0085344
OSU	GSWS01_115	01 Oct 2017 08:00	PST	Not_Provided	0.0085344
OSU	GSWS01_115	01 Oct 2017 08:05	PST	Not_Provided	0.0085344
OSU	GSWS01_115	01 Oct 2017 08:10	PST	Not_Provided	0.0085344
OSU	GSWS01_115	01 Oct 2017 08:15	PST	Not_Provided	0.0085344
OSU	GSWS01_115	01 Oct 2017 08:20	PST	Not_Provided	0.0085344
OSU	GSWS01_115	01 Oct 2017 08:25	PST	Not_Provided	0.0085344
OSU	GSWS01_115	01 Oct 2017 08:30	PST	Not_Provided	0.0085344
OSU	GSWS01_115	01 Oct 2017 08:35	PST	Not_Provided	0.0085344
OSU	GSWS01_115	01 Oct 2017 08:40	PST	Not_Provided	0.0085344
OSU	GSWS01_115	01 Oct 2017 08:45	PST	Not_Provided	0.0085344
OSU	GSWS01_115	01 Oct 2017 08:50	PST	Not_Provided	0.0085344
OSU	GSWS01_115	01 Oct 2017 08:55	PST	Not_Provided	0.0085344
OSU	GSWS01_115	01 Oct 2017 09:00	PST	Not_Provided	0.0085344
OSU	GSWS01_115	01 Oct 2017 09:05	PST	Not_Provided	0.0085344
OSU	GSWS01_115	01 Oct 2017 09:10	PST	Not_Provided	0.0085344
OSU	GSWS01_115	01 Oct 2017 09:15	PST	Not_Provided	0.0085344
OSU	GSWS01_115	01 Oct 2017 09:20	PST	Not_Provided	0.0085344
OSU	GSWS01_115	01 Oct 2017 09:25	PST	Not_Provided	0.0085344
OSU	GSWS01_115	01 Oct 2017 09:30	PST	Not_Provided	0.0085344
OSU	GSWS01_115	01 Oct 2017 09:35	PST	Not_Provided	0.0085344
OSU	GSWS01_115	01 Oct 2017 09:40	PST	Not_Provided	0.0088392
OSU	GSWS01_115	01 Oct 2017 09:45	PST	Not_Provided	0.0088392
OSU	GSWS01_115	01 Oct 2017 09:50	PST	Not_Provided	0.0088392
OSU	GSWS01_115	01 Oct 2017 09:55	PST	Not_Provided	0.0088392
OSU	GSWS01_115	01 Oct 2017 10:00	PST	Not_Provided	0.0088392
OSU	GSWS01_115	01 Oct 2017 10:05	PST	Not_Provided	0.0088392
OSU	GSWS01_115	01 Oct 2017 10:10	PST	Not_Provided	0.0088392
OSU	GSWS01_115	01 Oct 2017 10:15	PST	Not_Provided	0.0088392
OSU	GSWS01_115	01 Oct 2017 10:20	PST	Not_Provided	0.0088392
OSU	GSWS01_115	01 Oct 2017 10:25	PST	Not_Provided	0.0088392
OSU	GSWS01_115	01 Oct 2017 10:30	PST	Not_Provided	0.0088392
OSU	GSWS01_115	01 Oct 2017 10:35	PST	Not_Provided	0.0088392
OSU	GSWS01_115	01 Oct 2017 10:40	PST	Not_Provided	0.0088392
OSU	GSWS01_115	01 Oct 2017 10:45	PST	Not_Provided	0.0088392
OSU	GSWS01_115	01 Oct 2017 10:50	PST	Not_Provided	0.0088392
OSU	GSWS01_115	01 Oct 2017 10:55	PST	Not_Provided	0.0088392
OSU	GSWS01_115	01 Oct 2017 11:00	PST	Not_Provided	0.0088392
OSU	GSWS01_115	01 Oct 2017 11:05	PST	Not_Provided	0.0088392
OSU	GSWS01_115	01 Oct 2017 11:10	PST	Not_Provided	0.0088392
OSU	GSWS01_115	01 Oct 2017 11:15	PST	Not_Provided	0.0088392
OSU	GSWS01_115	01 Oct 2017 11:20	PST	Not_Provided	0.0088392
OSU	GSWS01_115	01 Oct 2017 11:25	PST	Not_Provided	0.0088392
OSU	GSWS01_115	01 Oct 2017 11:30	PST	Not_Provided	0.0088392
OSU	GSWS01_115	01 Oct 2017 11:35	PST	Not_Provided	0.0088392
OSU	GSWS01_115	01 Oct 2017 11:40	PST	Not_Provided	0.0088392
OSU	GSWS01_115	01 Oct 2017 11:45	PST	Not_Provided	0.0088392
OSU	GSWS01_115	01 Oct 2017 11:50	PST	Not_Provided	0.0088392
OSU	GSWS01_115	01 Oct 2017 11:55	PST	Not_Provided	0.0088392
OSU	GSWS01_115	01 Oct 2017 12:00	PST	Not_Provided	0.0088392
OSU	GSWS01_115	01 Oct 2017 12:05	PST	Not_Provided	0.0088392
OSU	GSWS01_115	01 Oct 2017 12:10	PST	Not_Provided	0.0088392
OSU	GSWS01_115	01 Oct 2017 12:15	PST	Not_Provided	0.0088392
OSU	GSWS01_115	01 Oct 2017 12:20	PST	Not_Provided	0.0088392
OSU	GSWS01_115	01 Oct 2017 12:25	PST	Not_Provided	0.0088392
OSU	GSWS01_115	01 Oct 2017 12:30	PST	Not_Provided	0.0088392
OSU	GSWS01_115	01 Oct 2017 12:35	PST	Not_Provided	0.0088392
OSU	GSWS01_115	01 Oct 2017 12:40	PST	Not_Provided	0.0088392
OSU	GSWS01_115	01 Oct 2017 12:45	PST	Not_Provided	0.0088392
OSU	GSWS01_115	01 Oct 2017 12:50	PST	Not_Provided	0.0088392
OSU	GSWS01_115	01 Oct 2017 12:55	PST	Not_Provided	0.0088392
OSU	GSWS01_115	01 Oct 2017 13:00	PST	Not_Provided	0.0088392
OSU	GSWS01_115	01 Oct 2017 13:05	PST	Not_Provided	0.0088392
OSU	GSWS01_115	01 Oct 2017 13:10	PST	Not_Provided	0.0088392
OSU	GSWS01_115	01 Oct 2017 13:15	PST	Not_Provided	0.0088392
OSU	GSWS01_115	01 Oct 2017 13:20	PST	Not_Provided	0.0088392
OSU	GSWS01_115	01 Oct 2017 13:25	PST	Not_Provided	0.0088392
OSU	GSWS01_115	01 Oct 2017 13:30	PST	Not_Provided	0.0088392
OSU	GSWS01_115	01 Oct 2017 13:35	PST	Not_Provided	0.0088392
OSU	GSWS01_115	01 Oct 2017 13:40	PST	Not_Provided	0.0088392
OSU	GSWS01_115	01 Oct 2017 13:45	PST	Not_Provided	0.0088392
OSU	GSWS01_115	01 Oct 2017 13:50	PST	Not_Provided	0.0088392
OSU	GSWS01_115	01 Oct 2017 13:55	PST	Not_Provided	0.0088392
OSU	GSWS01_115	01 Oct 2017 14:00	PST	Not_Provided	0.0088392
OSU	GSWS01_115	01 Oct 2017 14:05	PST	Not_Provided	0.0088392
OSU	GSWS01_115	01 Oct 2017 14:10	PST	Not_Provided	0.0088392
OSU	GSWS01_115	01 Oct 2017 14:15	PST	Not_Provided	0.0088392
OSU	GSWS01_115	01 Oct 2017 14:20	PST	Not_Provided	0.0088392
OSU	GSWS01_115	01 Oct 2017 14:25	PST	Not_Provided	0.0088392
OSU	GSWS01_115	01 Oct 2017 14:30	PST	Not_Provided	0.0088392
OSU	GSWS01_115	01 Oct 2017 14:35	PST	Not_Provided	0.0088392
OSU	GSWS01_115	01 Oct 2017 14:40	PST	Not_Provided	0.0088392
OSU	GSWS01_115	01 Oct 2017 14:45	PST	Not_Provided	0.0088392
OSU	GSWS01_115	01 Oct 2017 14:50	PST	Not_Provided	0.0088392
OSU	GSWS01_115	01 Oct 2017 14:55	PST	Not_Provided	0.0088392
OSU	GSWS01_115	01 Oct 2017 15:00	PST	Not_Provided	0.0088392
OSU	GSWS01_115	01 Oct 2017 15:05	PST	Not_Provided	0.0088392
OSU	GSWS01_115	01 Oct 2017 15:10	PST	Not_Provided	0.0088392
OSU	GSWS01_115	01 Oct 2017 15:15	PST	Not_Provided	0.0088392
OSU	GSWS01_115	01 Oct 2017 15:20	PST	Not_Provided	0.0088392
OSU	GSWS01_115	01 Oct 2017 15:25	PST	Not_Provided	0.0088392
OSU	GSWS01_115	01 Oct 2017 15:30	PST	Not_Provided	0.0088392
OSU	GSWS01_115	01 Oct 2017 15:35	PST	Not_Provided	0.0088392
OSU	GSWS01_115	01 Oct 2017 15:40	PST	Not_Provided	0.0088392
OSU	GSWS01_115	01 Oct 2017 15:45	PST	Not_Provided	0.0088392
OSU	GSWS01_115	01 Oct 2017 15:50	PST	Not_Provided	0.0088392
OSU	GSWS01_115	01 Oct 2017 15:55	PST	Not_Provided	0.0088392
OSU	GSWS01_115	01 Oct 2017 16:00	PST	Not_Provided	0.0088392
OSU	GSWS01_115	01 Oct 2017 16:05	PST	Not_Provided	0.0088392
OSU	GSWS01_115	01 Oct 2017 16:10	PST	Not_Provided	0.0088392
OSU	GSWS01_115	01 Oct 2017 16:15	PST	Not_Provided	0.0088392
OSU	GSWS01_115	01 Oct 2017 16:20	PST	Not_Provided	0.0088392
OSU	GSWS01_115	01 Oct 2017 16:25	PST	Not_Provided	0.0088392
OSU	GSWS01_115	01 Oct 2017 16:30	PST	Not_Provided	0.0088392
OSU	GSWS01_115	01 Oct 2017 16:35	PST	Not_Provided	0.0088392
OSU	GSWS01_115	01 Oct 2017 16:40	PST	Not_Provided	0.0088392
OSU	GSWS01_115	01 Oct 2017 16:45	PST	Not_Provided	0.0088392
OSU	GSWS01_115	01 Oct 2017 16:50	PST	Not_Provided	0.0088392
OSU	GSWS01_115	01 Oct 2017 16:55	PST	Not_Provided	0.0088392
OSU	GSWS01_115	01 Oct 2017 17:00	PST	Not_Provided	0.0088392
OSU	GSWS01_115	01 Oct 2017 17:05	PST	Not_Provided	0.0088392
OSU	GSWS01_115	01 Oct 2017 17:10	PST	Not_Provided	0.0088392
OSU	GSWS01_115	01 Oct 2017 17:15	PST	Not_Provided	0.0088392
OSU	GSWS01_115	01 Oct 2017 17:20	PST	Not_Provided	0.0088392
OSU	GSWS01_115	01 Oct 2017 17:25	PST	Not_Provided	0.0088392
OSU	GSWS01_115	01 Oct 2017 17:30	PST	Not_Provided	0.0088392
OSU	GSWS01_115	01 Oct 2017 17:35	PST	Not_Provided	0.0088392
OSU	GSWS01_115	01 Oct 2017 17:40	PST	Not_Provided	0.0088392
OSU	GSWS01_115	01 Oct 2017 17:45	PST	Not_Provided	0.0088392
OSU	GSWS01_115	01 Oct 2017 17:50	PST	Not_Provided	0.0088392
OSU	GSWS01_115	01 Oct 2017 17:55	PST	Not_Provided	0.0088392
OSU	GSWS01_115	01 Oct 2017 18:00	PST	Not_Provided	0.0088392
OSU	GSWS01_115	01 Oct 2017 18:05	PST	Not_Provided	0.0088392
OSU	GSWS01_115	01 Oct 2017 18:10	PST	Not_Provided	0.0088392
OSU	GSWS01_115	01 Oct 2017 18:15	PST	Not_Provided	0.0088392
OSU	GSWS01_115	01 Oct 2017 18:20	PST	Not_Provided	0.0088392
OSU	GSWS01_115	01 Oct 2017 18:25	PST	Not_Provided	0.0088392
OSU	GSWS01_115	01 Oct 2017 18:30	PST	Not_Provided	0.0088392
OSU	GSWS01_115	01 Oct 2017 18:35	PST	Not_Provided	0.0088392
OSU	GSWS01_115	01 Oct 2017 18:40	PST	Not_Provided	0.0088392
OSU	GSWS01_115	01 Oct 2017 18:45	PST	Not_Provided	0.0088392
OSU	GSWS01_115	01 Oct 2017 18:50	PST	Not_Provided	0.0088392
OSU	GSWS01_115	01 Oct 2017 18:55	PST	Not_Provided	0.0088392
OSU	GSWS01_115	01 Oct 2017 19:00	PST	Not_Provided	0.0088392
OSU	GSWS01_115	01 Oct 2017 19:05	PST	Not_Provided	0.0088392
OSU	GSWS01_115	01 Oct 2017 19:10	PST	Not_Provided	0.0088392
OSU	GSWS01_115	01 Oct 2017 19:15	PST	Not_Provided	0.0088392
OSU	GSWS01_115	01 Oct 2017 19:20	PST	Not_Provided	0.0088392
OSU	GSWS01_115	01 Oct 2017 19:25	PST	Not_Provided	0.0088392
OSU	GSWS01_115	01 Oct 2017 19:30	PST	Not_Provided	0.0088392
OSU	GSWS01_115	01 Oct 2017 19:35	PST	Not_Provided	0.0088392
OSU	GSWS01_115	01 Oct 2017 19:40	PST	Not_Provided	0.0088392
OSU	GSWS01_115	01 Oct 2017 19:45	PST	Not_Provided	0.0088392
OSU	GSWS01_115	01 Oct 2017 19:50	PST	Not_Provided	0.0088392
OSU	GSWS01_115	01 Oct 2017 19:55	PST	Not_Provided	0.0088392
OSU	GSWS01_115	01 Oct 2017 20:00	PST	Not_Provided	0.0088392
OSU	GSWS01_115	01 Oct 2017 20:05	PST	Not_Provided	0.0088392
OSU	GSWS01_115	01 Oct 2017 20:10	PST	Not_Provided	0.0088392
OSU	GSWS01_115	01 Oct 2017 20:15	PST	Not_Provided	0.0088392
OSU	GSWS01_115	01 Oct 2017 20:20	PST	Not_Provided	0.0088392
OSU	GSWS01_115	01 Oct 2017 20:25	PST	Not_Provided	0.0088392
OSU	GSWS01_115	01 Oct 2017 20:30	PST	Not_Provided	0.0088392
OSU	GSWS01_115	01 Oct 2017 20:35	PST	Not_Provided	0.0088392
OSU	GSWS01_115	01 Oct 2017 20:40	PST	Not_Provided	0.0088392
OSU	GSWS01_115	01 Oct 2017 20:45	PST	Not_Provided	0.0088392
OSU	GSWS01_115	01 Oct 2017 20:50	PST	Not_Provided	0.0088392
OSU	GSWS01_115	01 Oct 2017 20:55	PST	Not_Provided	0.0088392
OSU	GSWS01_115	01 Oct 2017 21:00	PST	Not_Provided	0.0088392
OSU	GSWS01_115	01 Oct 2017 21:05	PST	Not_Provided	0.0088392
OSU	GSWS01_115	01 Oct 2017 21:10	PST	Not_Provided	0.0088392
OSU	GSWS01_115	01 Oct 2017 21:15	PST	Not_Provided	0.0088392
OSU	GSWS01_115	01 Oct 2017 21:20	PST	Not_Provided	0.0088392
OSU	GSWS01_115	01 Oct 2017 21:25	PST	Not_Provided	0.0088392
OSU	GSWS01_115	01 Oct 2017 21:30	PST	Not_Provided	0.0088392
OSU	GSWS01_115	01 Oct 2017 21:35	PST	Not_Provided	0.0088392
OSU	GSWS01_115	01 Oct 2017 21:40	PST	Not_Provided	0.0088392
OSU	GSWS01_115	01 Oct 2017 21:45	PST	Not_Provided	0.0088392
OSU	GSWS01_115	01 Oct 2017 21:50	PST	Not_Provided	0.0088392
OSU	GSWS01_115	01 Oct 2017 21:55	PST	Not_Provided	0.0088392
OSU	GSWS01_115	01 Oct 2017 22:00	PST	Not_Provided	0.0088392
OSU	GSWS01_115	01 Oct 2017 22:05	PST	Not_Provided	0.0088392
OSU	GSWS01_115	01 Oct 2017 22:10	PST	Not_Provided	0.0088392
OSU	GSWS01_115	01 Oct 2017 22:15	PST	Not_Provided	0.0088392
OSU	GSWS01_115	01 Oct 2017 22:20	PST	Not_Provided	0.0088392
OSU	GSWS01_115	01 Oct 2017 22:25	PST	Not_Provided	0.0088392
OSU	GSWS01_115	01 Oct 2017 22:30	PST	Not_Provided	0.0088392
OSU	GSWS01_115	01 Oct 2017 22:35	PST	Not_Provided	0.0088392
OSU	GSWS01_115	01 Oct 2017 22:40	PST	Not_Provided	0.0088392
OSU	GSWS01_115	01 Oct 2017 22:45	PST	Not_Provided	0.0088392
OSU	GSWS01_115	01 Oct 2017 22:50	PST	Not_Provided	0.0088392
OSU	GSWS01_115	01 Oct 2017 22:55	PST	Not_Provided	0.0088392
OSU	GSWS01_115	01 Oct 2017 23:00	PST	Not_Provided	0.0088392
OSU	GSWS01_115	01 Oct 2017 23:05	PST	Not_Provided	0.0088392
OSU	GSWS01_115	01 Oct 2017 23:10	PST	Not_Provided	0.0088392
OSU	GSWS01_115	01 Oct 2017 23:15	PST	Not_Provided	0.0088392
OSU	GSWS01_115	01 Oct 2017 23:20	PST	Not_Provided	0.0088392
OSU	GSWS01_115	01 Oct 2017 23:25	PST	Not_Provided	0.0088392
OSU	GSWS01_115	01 Oct 2017 23:30	PST	Not_Provided	0.0088392
OSU	GSWS01_115	01 Oct 2017 23:35	PST	Not_Provided	0.0088392
OSU	GSWS01_115	01 Oct 2017 23:40	PST	Not_Provided	0.0088392
OSU	GSWS01_115	01 Oct 2017 23:45	PST	Not_Provided	0.0088392
OSU	GSWS01_115	01 Oct 2017 23:50	PST	Not_Provided	0.0088392
OSU	GSWS01_115	01 Oct 2017 23:55	PST	Not_Provided	0.0088392
OSU	GSWS01_115	02 Oct 2017 00:00	PST	Not_Provided	0.0088392
OSU	GSWS01_115	02 Oct 2017 00:05	PST	Not_Provided	0.0088392
OSU	GSWS01_115	02 Oct 2017 00:10	PST	Not_Provided	0.0088392
OSU	GSWS01_115	02 Oct 2017 00:15	PST	Not_Provided	0.0088392
OSU	GSWS01_115	02 Oct 2017 00:20	PST	Not_Provided	0.0088392
OSU	GSWS01_115	02 Oct 2017 00:25	PST	Not_Provided	0.0088392
OSU	GSWS01_115	02 Oct 2017 00:30	PST	Not_Provided	0.0088392
OSU	GSWS01_115	02 Oct 2017 00:35	PST	Not_Provided	0.0088392
OSU	GSWS01_115	02 Oct 2017 00:40	PST	Not_Provided	0.0088392
OSU	GSWS01_115	02 Oct 2017 00:45	PST	Not_Provided	0.0088392
OSU	GSWS01_115	02 Oct 2017 00:50	PST	Not_Provided	0.0088392
OSU	GSWS01_115	02 Oct 2017 00:55	PST	Not_Provided	0.0088392
OSU	GSWS01_115	02 Oct 2017 01:00	PST	Not_Provided	0.0088392
OSU	GSWS01_115	02 Oct 2017 01:05	PST	Not_Provided	0.0088392
OSU	GSWS01_115	02 Oct 2017 01:10	PST	Not_Provided	0.0088392
OSU	GSWS01_115	02 Oct 2017 01:15	PST	Not_Provided	0.0088392
OSU	GSWS01_115	02 Oct 2017 01:20	PST	Not_Provided	0.0085344
OSU	GSWS01_115	02 Oct 2017 01:25	PST	Not_Provided	0.0085344
OSU	GSWS01_115	02 Oct 2017 01:30	PST	Not_Provided	0.0085344
OSU	GSWS01_115	02 Oct 2017 01:35	PST	Not_Provided	0.0085344
OSU	GSWS01_115	02 Oct 2017 01:40	PST	Not_Provided	0.0085344
OSU	GSWS01_115	02 Oct 2017 01:45	PST	Not_Provided	0.0085344
OSU	GSWS01_115	02 Oct 2017 01:50	PST	Not_Provided	0.0085344
OSU	GSWS01_115	02 Oct 2017 01:55	PST	Not_Provided	0.0085344
OSU	GSWS01_115	02 Oct 2017 02:00	PST	Not_Provided	0.0085344
OSU	GSWS01_115	02 Oct 2017 02:05	PST	Not_Provided	0.0085344
OSU	GSWS01_115	02 Oct 2017 02:10	PST	Not_Provided	0.0085344
OSU	GSWS01_115	02 Oct 2017 02:15	PST	Not_Provided	0.0085344
OSU	GSWS01_115	02 Oct 2017 02:20	PST	Not_Provided	0.0085344
OSU	GSWS01_115	02 Oct 2017 02:25	PST	Not_Provided	0.0085344
OSU	GSWS01_115	02 Oct 2017 02:30	PST	Not_Provided	0.0085344
OSU	GSWS01_115	02 Oct 2017 02:35	PST	Not_Provided	0.0085344
OSU	GSWS01_115	02 Oct 2017 02:40	PST	Not_Provided	0.0085344
OSU	GSWS01_115	02 Oct 2017 02:45	PST	Not_Provided	0.0085344
OSU	GSWS01_115	02 Oct 2017 02:50	PST	Not_Provided	0.0085344
OSU	GSWS01_115	02 Oct 2017 02:55	PST	Not_Provided	0.0085344
OSU	GSWS01_115	02 Oct 2017 03:00	PST	Not_Provided	0.0085344
OSU	GSWS01_115	02 Oct 2017 03:05	PST	Not_Provided	0.0085344
OSU	GSWS01_115	02 Oct 2017 03:10	PST	Not_Provided	0.0085344
OSU	GSWS01_115	02 Oct 2017 03:15	PST	Not_Provided	0.0085344
OSU	GSWS01_115	02 Oct 2017 03:20	PST	Not_Provided	0.0085344
OSU	GSWS01_115	02 Oct 2017 03:25	PST	Not_Provided	0.0085344
OSU	GSWS01_115	02 Oct 2017 03:30	PST	Not_Provided	0.0085344
OSU	GSWS01_115	02 Oct 2017 03:35	PST	Not_Provided	0.0085344
OSU	GSWS01_115	02 Oct 2017 03:40	PST	Not_Provided	0.0085344
OSU	GSWS01_115	02 Oct 2017 03:45	PST	Not_Provided	0.0085344
OSU	GSWS01_115	02 Oct 2017 03:50	PST	Not_Provided	0.0085344
OSU	GSWS01_115	02 Oct 2017 03:55	PST	Not_Provided	0.0085344
OSU	GSWS01_115	02 Oct 2017 04:00	PST	Not_Provided	0.0085344
OSU	GSWS01_115	02 Oct 2017 04:05	PST	Not_Provided	0.0085344
OSU	GSWS01_115	02 Oct 2017 04:10	PST	Not_Provided	0.0085344
OSU	GSWS01_115	02 Oct 2017 04:15	PST	Not_Provided	0.0085344
OSU	GSWS01_115	02 Oct 2017 04:20	PST	Not_Provided	0.0085344
OSU	GSWS01_115	02 Oct 2017 04:25	PST	Not_Provided	0.0085344
OSU	GSWS01_115	02 Oct 2017 04:30	PST	Not_Provided	0.0085344
OSU	GSWS01_115	02 Oct 2017 04:35	PST	Not_Provided	0.0085344
OSU	GSWS01_115	02 Oct 2017 04:40	PST	Not_Provided	0.0085344
OSU	GSWS01_115	02 Oct 2017 04:45	PST	Not_Provided	0.0085344
OSU	GSWS01_115	02 Oct 2017 04:50	PST	Not_Provided	0.0085344
OSU	GSWS01_115	02 Oct 2017 04:55	PST	Not_Provided	0.0085344
OSU	GSWS01_115	02 Oct 2017 05:00	PST	Not_Provided	0.0085344
OSU	GSWS01_115	02 Oct 2017 05:05	PST	Not_Provided	0.0085344
OSU	GSWS01_115	02 Oct 2017 05:10	PST	Not_Provided	0.0085344
OSU	GSWS01_115	02 Oct 2017 05:15	PST	Not_Provided	0.0085344
OSU	GSWS01_115	02 Oct 2017 05:20	PST	Not_Provided	0.0085344
OSU	GSWS01_115	02 Oct 2017 05:25	PST	Not_Provided	0.0085344
OSU	GSWS01_115	02 Oct 2017 05:30	PST	Not_Provided	0.0085344
OSU	GSWS01_115	02 Oct 2017 05:35	PST	Not_Provided	0.0085344
OSU	GSWS01_115	02 Oct 2017 05:40	PST	Not_Provided	0.0085344
OSU	GSWS01_115	02 Oct 2017 05:45	PST	Not_Provided	0.0085344
OSU	GSWS01_115	02 Oct 2017 05:50	PST	Not_Provided	0.0085344
OSU	GSWS01_115	02 Oct 2017 05:55	PST	Not_Provided	0.0085344
OSU	GSWS01_115	02 Oct 2017 06:00	PST	Not_Provided	0.0085344
OSU	GSWS01_115	02 Oct 2017 06:05	PST	Not_Provided	0.0085344
OSU	GSWS01_115	02 Oct 2017 06:10	PST	Not_Provided	0.0085344
OSU	GSWS01_115	02 Oct 2017 06:15	PST	Not_Provided	0.0085344
OSU	GSWS01_115	02 Oct 2017 06:20	PST	Not_Provided	0.0085344
OSU	GSWS01_115	02 Oct 2017 06:25	PST	Not_Provided	0.0085344
OSU	GSWS01_115	02 Oct 2017 06:30	PST	Not_Provided	0.0085344
OSU	GSWS01_115	02 Oct 2017 06:35	PST	Not_Provided	0.0085344
OSU	GSWS01_115	02 Oct 2017 06:40	PST	Not_Provided	0.0085344
OSU	GSWS01_115	02 Oct 2017 06:45	PST	Not_Provided	0.0085344
OSU	GSWS01_115	02 Oct 2017 06:50	PST	Not_Provided	0.0085344
OSU	GSWS01_115	02 Oct 2017 06:55	PST	Not_Provided	0.0085344
OSU	GSWS01_115	02 Oct 2017 07:00	PST	Not_Provided	0.0085344
OSU	GSWS01_115	02 Oct 2017 07:05	PST	Not_Provided	0.0085344
OSU	GSWS01_115	02 Oct 2017 07:10	PST	Not_Provided	0.0085344
OSU	GSWS01_115	02 Oct 2017 07:15	PST	Not_Provided	0.0085344
OSU	GSWS01_115	02 Oct 2017 07:20	PST	Not_Provided	0.0085344
OSU	GSWS01_115	02 Oct 2017 07:25	PST	Not_Provided	0.0085344
OSU	GSWS01_115	02 Oct 2017 07:30	PST	Not_Provided	0.0085344
OSU	GSWS01_115	02 Oct 2017 07:35	PST	Not_Provided	0.0085344
OSU	GSWS01_115	02 Oct 2017 07:40	PST	Not_Provided	0.0085344
OSU	GSWS01_115	02 Oct 2017 07:45	PST	Not_Provided	0.0085344
OSU	GSWS01_115	02 Oct 2017 07:50	PST	Not_Provided	0.0085344
OSU	GSWS01_115	02 Oct 2017 07:55	PST	Not_Provided	0.0085344
OSU	GSWS01_115	02 Oct 2017 08:00	PST	Not_Provided	0.0085344
OSU	GSWS01_115	02 Oct 2017 08:05	PST	Not_Provided	0.0085344
OSU	GSWS01_115	02 Oct 2017 08:10	PST	Not_Provided	0.0085344
OSU	GSWS01_115	02 Oct 2017 08:15	PST	Not_Provided	0.0085344
OSU	GSWS01_115	02 Oct 2017 08:20	PST	Not_Provided	0.0085344
OSU	GSWS01_115	02 Oct 2017 08:25	PST	Not_Provided	0.0085344
OSU	GSWS01_115	02 Oct 2017 08:30	PST	Not_Provided	0.0085344
OSU	GSWS01_115	02 Oct 2017 08:35	PST	Not_Provided	0.0085344
OSU	GSWS01_115	02 Oct 2017 08:40	PST	Not_Provided	0.0085344
OSU	GSWS01_115	02 Oct 2017 08:45	PST	Not_Provided	0.0085344
OSU	GSWS01_115	02 Oct 2017 08:50	PST	Not_Provided	0.0085344
OSU	GSWS01_115	02 Oct 2017 08:55	PST	Not_Provided	0.0085344
OSU	GSWS01_115	02 Oct 2017 09:00	PST	Not_Provided	0.0085344
OSU	GSWS01_115	02 Oct 2017 09:05	PST	Not_Provided	0.0085344
OSU	GSWS01_115	02 Oct 2017 09:10	PST	Not_Provided	0.0085344
OSU	GSWS01_115	02 Oct 2017 09:15	PST	Not_Provided	0.0085344
OSU	GSWS01_115	02 Oct 2017 09:20	PST	Not_Provided	0.0085344
OSU	GSWS01_115	02 Oct 2017 09:25	PST	Not_Provided	0.0085344
OSU	GSWS01_115	02 Oct 2017 09:30	PST	Not_Provided	0.0085344
OSU	GSWS01_115	02 Oct 2017 09:35	PST	Not_Provided	0.0085344
OSU	GSWS01_115	02 Oct 2017 09:40	PST	Not_Provided	0.0085344
OSU	GSWS01_115	02 Oct 2017 09:45	PST	Not_Provided	0.0085344
OSU	GSWS01_115	02 Oct 2017 09:50	PST	Not_Provided	0.0085344
OSU	GSWS01_115	02 Oct 2017 09:55	PST	Not_Provided	0.0085344
OSU	GSWS01_115	02 Oct 2017 10:00	PST	Not_Provided	0.0085344
OSU	GSWS01_115	02 Oct 2017 10:05	PST	Not_Provided	0.0085344
OSU	GSWS01_115	02 Oct 2017 10:10	PST	Not_Provided	0.0085344
OSU	GSWS01_115	02 Oct 2017 10:15	PST	Not_Provided	0.0085344
OSU	GSWS01_115	02 Oct 2017 10:20	PST	Not_Provided	0.0085344
OSU	GSWS01_115	02 Oct 2017 10:25	PST	Not_Provided	0.0085344
OSU	GSWS01_115	02 Oct 2017 10:30	PST	Not_Provided	0.0085344
OSU	GSWS01_115	02 Oct 2017 10:35	PST	Not_Provided	0.0085344
OSU	GSWS01_115	02 Oct 2017 10:40	PST	Not_Provided	0.0085344
OSU	GSWS01_115	02 Oct 2017 10:45	PST	Not_Provided	0.0085344
OSU	GSWS01_115	02 Oct 2017 10:50	PST	Not_Provided	0.0085344
OSU	GSWS01_115	02 Oct 2017 10:55	PST	Not_Provided	0.0085344
OSU	GSWS01_115	02 Oct 2017 11:00	PST	Not_Provided	0.0085344
OSU	GSWS01_115	02 Oct 2017 11:05	PST	Not_Provided	0.0085344
OSU	GSWS01_115	02 Oct 2017 11:10	PST	Not_Provided	0.0085344
OSU	GSWS01_115	02 Oct 2017 11:15	PST	Not_Provided	0.0085344
OSU	GSWS01_115	02 Oct 2017 11:20	PST	Not_Provided	0.0085344
OSU	GSWS01_115	02 Oct 2017 11:25	PST	Not_Provided	0.0085344
OSU	GSWS01_115	02 Oct 2017 11:30	PST	Not_Provided	0.0085344
OSU	GSWS01_115	02 Oct 2017 11:35	PST	Not_Provided	0.0085344
OSU	GSWS01_115	02 Oct 2017 11:40	PST	Not_Provided	0.0085344
OSU	GSWS01_115	02 Oct 2017 11:45	PST	Not_Provided	0.0085344
OSU	GSWS01_115	02 Oct 2017 11:50	PST	Not_Provided	0.0085344
OSU	GSWS01_115	02 Oct 2017 11:55	PST	Not_Provided	0.0085344
OSU	GSWS01_115	02 Oct 2017 12:00	PST	Not_Provided	0.0085344
OSU	GSWS01_115	02 Oct 2017 12:05	PST	Not_Provided	0.0085344
OSU	GSWS01_115	02 Oct 2017 12:10	PST	Not_Provided	0.0085344
OSU	GSWS01_115	02 Oct 2017 12:15	PST	Not_Provided	0.0085344
OSU	GSWS01_115	02 Oct 2017 12:20	PST	Not_Provided	0.0082296
OSU	GSWS01_115	02 Oct 2017 12:25	PST	Not_Provided	0.0085344
OSU	GSWS01_115	02 Oct 2017 12:30	PST	Not_Provided	0.0085344
OSU	GSWS01_115	02 Oct 2017 12:35	PST	Not_Provided	0.0085344
OSU	GSWS01_115	02 Oct 2017 12:40	PST	Not_Provided	0.0085344
OSU	GSWS01_115	02 Oct 2017 12:45	PST	Not_Provided	0.0085344
OSU	GSWS01_115	02 Oct 2017 12:50	PST	Not_Provided	0.0085344
OSU	GSWS01_115	02 Oct 2017 12:55	PST	Not_Provided	0.0085344
OSU	GSWS01_115	02 Oct 2017 13:00	PST	Not_Provided	0.0085344
OSU	GSWS01_115	02 Oct 2017 13:05	PST	Not_Provided	0.0085344
OSU	GSWS01_115	02 Oct 2017 13:10	PST	Not_Provided	0.0082296
OSU	GSWS01_115	02 Oct 2017 13:15	PST	Not_Provided	0.0085344
OSU	GSWS01_115	02 Oct 2017 13:20	PST	Not_Provided	0.0085344
OSU	GSWS01_115	02 Oct 2017 13:25	PST	Not_Provided	0.0085344
OSU	GSWS01_115	02 Oct 2017 13:30	PST	Not_Provided	0.0085344
OSU	GSWS01_115	02 Oct 2017 13:35	PST	Not_Provided	0.0085344
OSU	GSWS01_115	02 Oct 2017 13:40	PST	Not_Provided	0.0085344
OSU	GSWS01_115	02 Oct 2017 13:45	PST	Not_Provided	0.0085344
OSU	GSWS01_115	02 Oct 2017 13:50	PST	Not_Provided	0.0085344
OSU	GSWS01_115	02 Oct 2017 13:55	PST	Not_Provided	0.0085344
OSU	GSWS01_115	02 Oct 2017 14:00	PST	Not_Provided	0.0085344
OSU	GSWS01_115	02 Oct 2017 14:05	PST	Not_Provided	0.0085344
OSU	GSWS01_115	02 Oct 2017 14:10	PST	Not_Provided	0.0085344
OSU	GSWS01_115	02 Oct 2017 14:15	PST	Not_Provided	0.0085344
OSU	GSWS01_115	02 Oct 2017 14:20	PST	Not_Provided	0.0085344
OSU	GSWS01_115	02 Oct 2017 14:25	PST	Not_Provided	0.0085344
OSU	GSWS01_115	02 Oct 2017 14:30	PST	Not_Provided	0.0085344
OSU	GSWS01_115	02 Oct 2017 14:35	PST	Not_Provided	0.0085344
OSU	GSWS01_115	02 Oct 2017 14:40	PST	Not_Provided	0.0085344
OSU	GSWS01_115	02 Oct 2017 14:45	PST	Not_Provided	0.0085344
OSU	GSWS01_115	02 Oct 2017 14:50	PST	Not_Provided	0.0085344
OSU	GSWS01_115	02 Oct 2017 14:55	PST	Not_Provided	0.0085344
OSU	GSWS01_115	02 Oct 2017 15:00	PST	Not_Provided	0.0085344
OSU	GSWS01_115	02 Oct 2017 15:05	PST	Not_Provided	0.0085344
OSU	GSWS01_115	02 Oct 2017 15:10	PST	Not_Provided	0.0085344
OSU	GSWS01_115	02 Oct 2017 15:15	PST	Not_Provided	0.0085344
OSU	GSWS01_115	02 Oct 2017 15:20	PST	Not_Provided	0.0085344
OSU	GSWS01_115	02 Oct 2017 15:25	PST	Not_Provided	0.0085344
OSU	GSWS01_115	02 Oct 2017 15:30	PST	Not_Provided	0.0085344
OSU	GSWS01_115	02 Oct 2017 15:35	PST	Not_Provided	0.0082296
OSU	GSWS01_115	02 Oct 2017 15:40	PST	Not_Provided	0.0085344
OSU	GSWS01_115	02 Oct 2017 15:45	PST	Not_Provided	0.0085344
OSU	GSWS01_115	02 Oct 2017 15:50	PST	Not_Provided	0.0085344
OSU	GSWS01_115	02 Oct 2017 15:55	PST	Not_Provided	0.0085344
OSU	GSWS01_115	02 Oct 2017 16:00	PST	Not_Provided	0.0085344
OSU	GSWS01_115	02 Oct 2017 16:05	PST	Not_Provided	0.0085344
OSU	GSWS01_115	02 Oct 2017 16:10	PST	Not_Provided	0.0085344
OSU	GSWS01_115	02 Oct 2017 16:15	PST	Not_Provided	0.0085344
OSU	GSWS01_115	02 Oct 2017 16:20	PST	Not_Provided	0.0085344
OSU	GSWS01_115	02 Oct 2017 16:25	PST	Not_Provided	0.0085344
OSU	GSWS01_115	02 Oct 2017 16:30	PST	Not_Provided	0.0085344
OSU	GSWS01_115	02 Oct 2017 16:35	PST	Not_Provided	0.0085344
OSU	GSWS01_115	02 Oct 2017 16:40	PST	Not_Provided	0.0085344
OSU	GSWS01_115	02 Oct 2017 16:45	PST	Not_Provided	0.0085344
OSU	GSWS01_115	02 Oct 2017 16:50	PST	Not_Provided	0.0085344
OSU	GSWS01_115	02 Oct 2017 16:55	PST	Not_Provided	0.0085344
OSU	GSWS01_115	02 Oct 2017 17:00	PST	Not_Provided	0.0085344
OSU	GSWS01_115	02 Oct 2017 17:05	PST	Not_Provided	0.0085344
OSU	GSWS01_115	02 Oct 2017 17:10	PST	Not_Provided	0.0085344
OSU	GSWS01_115	02 Oct 2017 17:15	PST	Not_Provided	0.0085344
OSU	GSWS01_115	02 Oct 2017 17:20	PST	Not_Provided	0.0085344
OSU	GSWS01_115	02 Oct 2017 17:25	PST	Not_Provided	0.0085344
OSU	GSWS01_115	02 Oct 2017 17:30	PST	Not_Provided	0.0082296
OSU	GSWS01_115	02 Oct 2017 17:35	PST	Not_Provided	0.0082296
OSU	GSWS01_115	02 Oct 2017 17:40	PST	Not_Provided	0.0082296
OSU	GSWS01_115	02 Oct 2017 17:45	PST	Not_Provided	0.0082296
OSU	GSWS01_115	02 Oct 2017 17:50	PST	Not_Provided	0.0082296
OSU	GSWS01_115	02 Oct 2017 17:55	PST	Not_Provided	0.0082296
OSU	GSWS01_115	02 Oct 2017 18:00	PST	Not_Provided	0.0082296
OSU	GSWS01_115	02 Oct 2017 18:05	PST	Not_Provided	0.0082296
OSU	GSWS01_115	02 Oct 2017 18:10	PST	Not_Provided	0.0082296
OSU	GSWS01_115	02 Oct 2017 18:15	PST	Not_Provided	0.0082296
OSU	GSWS01_115	02 Oct 2017 18:20	PST	Not_Provided	0.0082296
OSU	GSWS01_115	02 Oct 2017 18:25	PST	Not_Provided	0.0082296
OSU	GSWS01_115	02 Oct 2017 18:30	PST	Not_Provided	0.0082296
OSU	GSWS01_115	02 Oct 2017 18:35	PST	Not_Provided	0.0082296
OSU	GSWS01_115	02 Oct 2017 18:40	PST	Not_Provided	0.0082296
OSU	GSWS01_115	02 Oct 2017 18:45	PST	Not_Provided	0.0082296
OSU	GSWS01_115	02 Oct 2017 18:50	PST	Not_Provided	0.0082296
OSU	GSWS01_115	02 Oct 2017 18:55	PST	Not_Provided	0.0082296
OSU	GSWS01_115	02 Oct 2017 19:00	PST	Not_Provided	0.0082296
OSU	GSWS01_115	02 Oct 2017 19:05	PST	Not_Provided	0.0082296
OSU	GSWS01_115	02 Oct 2017 19:10	PST	Not_Provided	0.0082296
OSU	GSWS01_115	02 Oct 2017 19:15	PST	Not_Provided	0.0082296
OSU	GSWS01_115	02 Oct 2017 19:20	PST	Not_Provided	0.0082296
OSU	GSWS01_115	02 Oct 2017 19:25	PST	Not_Provided	0.0082296
OSU	GSWS01_115	02 Oct 2017 19:30	PST	Not_Provided	0.0082296
OSU	GSWS01_115	02 Oct 2017 19:35	PST	Not_Provided	0.0082296
OSU	GSWS01_115	02 Oct 2017 19:40	PST	Not_Provided	0.0082296
OSU	GSWS01_115	02 Oct 2017 19:45	PST	Not_Provided	0.0082296
OSU	GSWS01_115	02 Oct 2017 19:50	PST	Not_Provided	0.0082296
OSU	GSWS01_115	02 Oct 2017 19:55	PST	Not_Provided	0.0082296
OSU	GSWS01_115	02 Oct 2017 20:00	PST	Not_Provided	0.0082296
OSU	GSWS01_115	02 Oct 2017 20:05	PST	Not_Provided	0.0082296
OSU	GSWS01_115	02 Oct 2017 20:10	PST	Not_Provided	0.0082296
OSU	GSWS01_115	02 Oct 2017 20:15	PST	Not_Provided	0.0082296
OSU	GSWS01_115	02 Oct 2017 20:20	PST	Not_Provided	0.0082296
OSU	GSWS01_115	02 Oct 2017 20:25	PST	Not_Provided	0.0082296
OSU	GSWS01_115	02 Oct 2017 20:30	PST	Not_Provided	0.0082296
OSU	GSWS01_115	02 Oct 2017 20:35	PST	Not_Provided	0.0082296
OSU	GSWS01_115	02 Oct 2017 20:40	PST	Not_Provided	0.0082296
OSU	GSWS01_115	02 Oct 2017 20:45	PST	Not_Provided	0.0082296
OSU	GSWS01_115	02 Oct 2017 20:50	PST	Not_Provided	0.0082296
OSU	GSWS01_115	02 Oct 2017 20:55	PST	Not_Provided	0.0082296
OSU	GSWS01_115	02 Oct 2017 21:00	PST	Not_Provided	0.0082296
OSU	GSWS01_115	02 Oct 2017 21:05	PST	Not_Provided	0.0082296
OSU	GSWS01_115	02 Oct 2017 21:10	PST	Not_Provided	0.0082296
OSU	GSWS01_115	02 Oct 2017 21:15	PST	Not_Provided	0.0082296
OSU	GSWS01_115	02 Oct 2017 21:20	PST	Not_Provided	0.0082296
OSU	GSWS01_115	02 Oct 2017 21:25	PST	Not_Provided	0.0082296
OSU	GSWS01_115	02 Oct 2017 21:30	PST	Not_Provided	0.0082296
OSU	GSWS01_115	02 Oct 2017 21:35	PST	Not_Provided	0.0082296
OSU	GSWS01_115	02 Oct 2017 21:40	PST	Not_Provided	0.0082296
OSU	GSWS01_115	02 Oct 2017 21:45	PST	Not_Provided	0.0082296
OSU	GSWS01_115	02 Oct 2017 21:50	PST	Not_Provided	0.0082296
OSU	GSWS01_115	02 Oct 2017 21:55	PST	Not_Provided	0.0082296
OSU	GSWS01_115	02 Oct 2017 22:00	PST	Not_Provided	0.0082296
OSU	GSWS01_115	02 Oct 2017 22:05	PST	Not_Provided	0.0082296
OSU	GSWS01_115	02 Oct 2017 22:10	PST	Not_Provided	0.0082296
OSU	GSWS01_115	02 Oct 2017 22:15	PST	Not_Provided	0.0082296
OSU	GSWS01_115	02 Oct 2017 22:20	PST	Not_Provided	0.0082296
OSU	GSWS01_115	02 Oct 2017 22:25	PST	Not_Provided	0.0082296
OSU	GSWS01_115	02 Oct 2017 22:30	PST	Not_Provided	0.0082296
OSU	GSWS01_115	02 Oct 2017 22:35	PST	Not_Provided	0.0082296
OSU	GSWS01_115	02 Oct 2017 22:40	PST	Not_Provided	0.0082296
OSU	GSWS01_115	02 Oct 2017 22:45	PST	Not_Provided	0.0082296
OSU	GSWS01_115	02 Oct 2017 22:50	PST	Not_Provided	0.0082296
OSU	GSWS01_115	02 Oct 2017 22:55	PST	Not_Provided	0.0082296
OSU	GSWS01_115	02 Oct 2017 23:00	PST	Not_Provided	0.0082296
OSU	GSWS01_115	02 Oct 2017 23:05	PST	Not_Provided	0.0082296
OSU	GSWS01_115	02 Oct 2017 23:10	PST	Not_Provided	0.0082296
OSU	GSWS01_115	02 Oct 2017 23:15	PST	Not_Provided	0.0082296
OSU	GSWS01_115	02 Oct 2017 23:20	PST	Not_Provided	0.0082296
OSU	GSWS01_115	02 Oct 2017 23:25	PST	Not_Provided	0.0082296
OSU	GSWS01_115	02 Oct 2017 23:30	PST	Not_Provided	0.0082296
OSU	GSWS01_115	02 Oct 2017 23:35	PST	Not_Provided	0.0082296
OSU	GSWS01_115	02 Oct 2017 23:40	PST	Not_Provided	0.0082296
OSU	GSWS01_115	02 Oct 2017 23:45	PST	Not_Provided	0.0082296
OSU	GSWS01_115	02 Oct 2017 23:50	PST	Not_Provided	0.0082296
OSU	GSWS01_115	02 Oct 2017 23:55	PST	Not_Provided	0.0082296
OSU	GSWS01_115	03 Oct 2017 00:00	PST	Not_Provided	0.0082296
OSU	GSWS01_115	03 Oct 2017 00:05	PST	Not_Provided	0.0082296
OSU	GSWS01_115	03 Oct 2017 00:10	PST	Not_Provided	0.0082296
OSU	GSWS01_115	03 Oct 2017 00:15	PST	Not_Provided	0.0082296
OSU	GSWS01_115	03 Oct 2017 00:20	PST	Not_Provided	0.0082296
OSU	GSWS01_115	03 Oct 2017 00:25	PST	Not_Provided	0.0082296
OSU	GSWS01_115	03 Oct 2017 00:30	PST	Not_Provided	0.0082296
OSU	GSWS01_115	03 Oct 2017 00:35	PST	Not_Provided	0.0082296
OSU	GSWS01_115	03 Oct 2017 00:40	PST	Not_Provided	0.0082296
OSU	GSWS01_115	03 Oct 2017 00:45	PST	Not_Provided	0.0082296
OSU	GSWS01_115	03 Oct 2017 00:50	PST	Not_Provided	0.0082296
OSU	GSWS01_115	03 Oct 2017 00:55	PST	Not_Provided	0.0082296
OSU	GSWS01_115	03 Oct 2017 01:00	PST	Not_Provided	0.0082296
OSU	GSWS01_115	03 Oct 2017 01:05	PST	Not_Provided	0.0082296
OSU	GSWS01_115	03 Oct 2017 01:10	PST	Not_Provided	0.0082296
OSU	GSWS01_115	03 Oct 2017 01:15	PST	Not_Provided	0.0079248
OSU	GSWS01_115	03 Oct 2017 01:20	PST	Not_Provided	0.0079248
OSU	GSWS01_115	03 Oct 2017 01:25	PST	Not_Provided	0.0082296
OSU	GSWS01_115	03 Oct 2017 01:30	PST	Not_Provided	0.0079248
OSU	GSWS01_115	03 Oct 2017 01:35	PST	Not_Provided	0.0079248
OSU	GSWS01_115	03 Oct 2017 01:40	PST	Not_Provided	0.0082296
OSU	GSWS01_115	03 Oct 2017 01:45	PST	Not_Provided	0.0082296
OSU	GSWS01_115	03 Oct 2017 01:50	PST	Not_Provided	0.0079248
OSU	GSWS01_115	03 Oct 2017 01:55	PST	Not_Provided	0.0079248
OSU	GSWS01_115	03 Oct 2017 02:00	PST	Not_Provided	0.0079248
OSU	GSWS01_115	03 Oct 2017 02:05	PST	Not_Provided	0.0079248
OSU	GSWS01_115	03 Oct 2017 02:10	PST	Not_Provided	0.0079248
OSU	GSWS01_115	03 Oct 2017 02:15	PST	Not_Provided	0.0079248
OSU	GSWS01_115	03 Oct 2017 02:20	PST	Not_Provided	0.0079248
OSU	GSWS01_115	03 Oct 2017 02:25	PST	Not_Provided	0.0079248
OSU	GSWS01_115	03 Oct 2017 02:30	PST	Not_Provided	0.0079248
OSU	GSWS01_115	03 Oct 2017 02:35	PST	Not_Provided	0.0079248
OSU	GSWS01_115	03 Oct 2017 02:40	PST	Not_Provided	0.0079248
OSU	GSWS01_115	03 Oct 2017 02:45	PST	Not_Provided	0.0079248
OSU	GSWS01_115	03 Oct 2017 02:50	PST	Not_Provided	0.0079248
OSU	GSWS01_115	03 Oct 2017 02:55	PST	Not_Provided	0.0079248
OSU	GSWS01_115	03 Oct 2017 03:00	PST	Not_Provided	0.0079248
OSU	GSWS01_115	03 Oct 2017 03:05	PST	Not_Provided	0.0079248
OSU	GSWS01_115	03 Oct 2017 03:10	PST	Not_Provided	0.0079248
OSU	GSWS01_115	03 Oct 2017 03:15	PST	Not_Provided	0.0079248
OSU	GSWS01_115	03 Oct 2017 03:20	PST	Not_Provided	0.0079248
OSU	GSWS01_115	03 Oct 2017 03:25	PST	Not_Provided	0.0079248
OSU	GSWS01_115	03 Oct 2017 03:30	PST	Not_Provided	0.0079248
OSU	GSWS01_115	03 Oct 2017 03:35	PST	Not_Provided	0.0079248
OSU	GSWS01_115	03 Oct 2017 03:40	PST	Not_Provided	0.0079248
OSU	GSWS01_115	03 Oct 2017 03:45	PST	Not_Provided	0.0079248
OSU	GSWS01_115	03 Oct 2017 03:50	PST	Not_Provided	0.0079248
OSU	GSWS01_115	03 Oct 2017 03:55	PST	Not_Provided	0.0079248
OSU	GSWS01_115	03 Oct 2017 04:00	PST	Not_Provided	0.0079248
OSU	GSWS01_115	03 Oct 2017 04:05	PST	Not_Provided	0.0079248
OSU	GSWS01_115	03 Oct 2017 04:10	PST	Not_Provided	0.0079248
OSU	GSWS01_115	03 Oct 2017 04:15	PST	Not_Provided	0.0079248
OSU	GSWS01_115	03 Oct 2017 04:20	PST	Not_Provided	0.0079248
OSU	GSWS01_115	03 Oct 2017 04:25	PST	Not_Provided	0.0079248
OSU	GSWS01_115	03 Oct 2017 04:30	PST	Not_Provided	0.0079248
OSU	GSWS01_115	03 Oct 2017 04:35	PST	Not_Provided	0.0079248
OSU	GSWS01_115	03 Oct 2017 04:40	PST	Not_Provided	0.0079248
OSU	GSWS01_115	03 Oct 2017 04:45	PST	Not_Provided	0.0079248
OSU	GSWS01_115	03 Oct 2017 04:50	PST	Not_Provided	0.0079248
OSU	GSWS01_115	03 Oct 2017 04:55	PST	Not_Provided	0.0079248
OSU	GSWS01_115	03 Oct 2017 05:00	PST	Not_Provided	0.0079248
OSU	GSWS01_115	03 Oct 2017 05:05	PST	Not_Provided	0.0079248
OSU	GSWS01_115	03 Oct 2017 05:10	PST	Not_Provided	0.0079248
OSU	GSWS01_115	03 Oct 2017 05:15	PST	Not_Provided	0.0079248
OSU	GSWS01_115	03 Oct 2017 05:20	PST	Not_Provided	0.0079248
OSU	GSWS01_115	03 Oct 2017 05:25	PST	Not_Provided	0.0079248
OSU	GSWS01_115	03 Oct 2017 05:30	PST	Not_Provided	0.0079248
OSU	GSWS01_115	03 Oct 2017 05:35	PST	Not_Provided	0.0079248
OSU	GSWS01_115	03 Oct 2017 05:40	PST	Not_Provided	0.0079248
OSU	GSWS01_115	03 Oct 2017 05:45	PST	Not_Provided	0.0079248
OSU	GSWS01_115	03 Oct 2017 05:50	PST	Not_Provided	0.0079248
OSU	GSWS01_115	03 Oct 2017 05:55	PST	Not_Provided	0.0079248
OSU	GSWS01_115	03 Oct 2017 06:00	PST	Not_Provided	0.0079248
OSU	GSWS01_115	03 Oct 2017 06:05	PST	Not_Provided	0.0079248
OSU	GSWS01_115	03 Oct 2017 06:10	PST	Not_Provided	0.0079248
OSU	GSWS01_115	03 Oct 2017 06:15	PST	Not_Provided	0.0079248
OSU	GSWS01_115	03 Oct 2017 06:20	PST	Not_Provided	0.0079248
OSU	GSWS01_115	03 Oct 2017 06:25	PST	Not_Provided	0.0079248
OSU	GSWS01_115	03 Oct 2017 06:30	PST	Not_Provided	0.0079248
OSU	GSWS01_115	03 Oct 2017 06:35	PST	Not_Provided	0.0079248
OSU	GSWS01_115	03 Oct 2017 06:40	PST	Not_Provided	0.0079248
OSU	GSWS01_115	03 Oct 2017 06:45	PST	Not_Provided	0.0079248
OSU	GSWS01_115	03 Oct 2017 06:50	PST	Not_Provided	0.0079248
OSU	GSWS01_115	03 Oct 2017 06:55	PST	Not_Provided	0.0079248
OSU	GSWS01_115	03 Oct 2017 07:00	PST	Not_Provided	0.0079248
OSU	GSWS01_115	03 Oct 2017 07:05	PST	Not_Provided	0.0079248
OSU	GSWS01_115	03 Oct 2017 07:10	PST	Not_Provided	0.0079248
OSU	GSWS01_115	03 Oct 2017 07:15	PST	Not_Provided	0.0079248
OSU	GSWS01_115	03 Oct 2017 07:20	PST	Not_Provided	0.0079248
OSU	GSWS01_115	03 Oct 2017 07:25	PST	Not_Provided	0.0079248
OSU	GSWS01_115	03 Oct 2017 07:30	PST	Not_Provided	0.0079248
OSU	GSWS01_115	03 Oct 2017 07:35	PST	Not_Provided	0.0079248
OSU	GSWS01_115	03 Oct 2017 07:40	PST	Not_Provided	0.0079248
OSU	GSWS01_115	03 Oct 2017 07:45	PST	Not_Provided	0.0079248
OSU	GSWS01_115	03 Oct 2017 07:50	PST	Not_Provided	0.0079248
OSU	GSWS01_115	03 Oct 2017 07:55	PST	Not_Provided	0.0079248
OSU	GSWS01_115	03 Oct 2017 08:00	PST	Not_Provided	0.0079248
OSU	GSWS01_115	03 Oct 2017 08:05	PST	Not_Provided	0.0079248
OSU	GSWS01_115	03 Oct 2017 08:10	PST	Not_Provided	0.0079248
OSU	GSWS01_115	03 Oct 2017 08:15	PST	Not_Provided	0.0079248
OSU	GSWS01_115	03 Oct 2017 08:20	PST	Not_Provided	0.0079248
OSU	GSWS01_115	03 Oct 2017 08:25	PST	Not_Provided	0.0079248
OSU	GSWS01_115	03 Oct 2017 08:30	PST	Not_Provided	0.0079248
OSU	GSWS01_115	03 Oct 2017 08:35	PST	Not_Provided	0.0079248
OSU	GSWS01_115	03 Oct 2017 08:40	PST	Not_Provided	0.0079248
OSU	GSWS01_115	03 Oct 2017 08:45	PST	Not_Provided	0.0079248
OSU	GSWS01_115	03 Oct 2017 08:50	PST	Not_Provided	0.0079248
OSU	GSWS01_115	03 Oct 2017 08:55	PST	Not_Provided	0.0079248
OSU	GSWS01_115	03 Oct 2017 09:00	PST	Not_Provided	0.0079248
OSU	GSWS01_115	03 Oct 2017 09:05	PST	Not_Provided	0.0079248
OSU	GSWS01_115	03 Oct 2017 09:10	PST	Not_Provided	0.0079248
OSU	GSWS01_115	03 Oct 2017 09:15	PST	Not_Provided	0.0079248
OSU	GSWS01_115	03 Oct 2017 09:20	PST	Not_Provided	0.0079248
OSU	GSWS01_115	03 Oct 2017 09:25	PST	Not_Provided	0.0079248
OSU	GSWS01_115	03 Oct 2017 09:30	PST	Not_Provided	0.0079248
OSU	GSWS01_115	03 Oct 2017 09:35	PST	Not_Provided	0.0076200
OSU	GSWS01_115	03 Oct 2017 09:40	PST	Not_Provided	0.0076200
OSU	GSWS01_115	03 Oct 2017 09:45	PST	Not_Provided	0.0076200
OSU	GSWS01_115	03 Oct 2017 09:50	PST	Not_Provided	0.0076200
OSU	GSWS01_115	03 Oct 2017 09:55	PST	Not_Provided	0.0076200
OSU	GSWS01_115	03 Oct 2017 10:00	PST	Not_Provided	0.0079248
OSU	GSWS01_115	03 Oct 2017 10:05	PST	Not_Provided	0.0079248
OSU	GSWS01_115	03 Oct 2017 10:10	PST	Not_Provided	0.0079248
OSU	GSWS01_115	03 Oct 2017 10:15	PST	Not_Provided	0.0079248
OSU	GSWS01_115	03 Oct 2017 10:20	PST	Not_Provided	0.0079248
OSU	GSWS01_115	03 Oct 2017 10:25	PST	Not_Provided	0.0082296
OSU	GSWS01_115	03 Oct 2017 10:30	PST	Not_Provided	0.0082296
OSU	GSWS01_115	03 Oct 2017 10:35	PST	Not_Provided	0.0082296
OSU	GSWS01_115	03 Oct 2017 10:40	PST	Not_Provided	0.0082296
OSU	GSWS01_115	03 Oct 2017 10:45	PST	Not_Provided	0.0082296
OSU	GSWS01_115	03 Oct 2017 10:50	PST	Not_Provided	0.0082296
OSU	GSWS01_115	03 Oct 2017 10:55	PST	Not_Provided	0.0082296
OSU	GSWS01_115	03 Oct 2017 11:00	PST	Not_Provided	0.0082296
OSU	GSWS01_115	03 Oct 2017 11:05	PST	Not_Provided	0.0082296
OSU	GSWS01_115	03 Oct 2017 11:10	PST	Not_Provided	0.0082296
OSU	GSWS01_115	03 Oct 2017 11:15	PST	Not_Provided	0.0082296
OSU	GSWS01_115	03 Oct 2017 11:20	PST	Not_Provided	0.0082296
OSU	GSWS01_115	03 Oct 2017 11:25	PST	Not_Provided	0.0082296
OSU	GSWS01_115	03 Oct 2017 11:30	PST	Not_Provided	0.0082296
OSU	GSWS01_115	03 Oct 2017 11:35	PST	Not_Provided	0.0082296
OSU	GSWS01_115	03 Oct 2017 11:40	PST	Not_Provided	0.0082296
OSU	GSWS01_115	03 Oct 2017 11:45	PST	Not_Provided	0.0082296
OSU	GSWS01_115	03 Oct 2017 11:50	PST	Not_Provided	0.0082296
OSU	GSWS01_115	03 Oct 2017 11:55	PST	Not_Provided	0.0082296
OSU	GSWS01_115	03 Oct 2017 12:00	PST	Not_Provided	0.0082296
OSU	GSWS01_115	03 Oct 2017 12:05	PST	Not_Provided	0.0082296
OSU	GSWS01_115	03 Oct 2017 12:10	PST	Not_Provided	0.0082296
OSU	GSWS01_115	03 Oct 2017 12:15	PST	Not_Provided	0.0082296
OSU	GSWS01_115	03 Oct 2017 12:20	PST	Not_Provided	0.0082296
OSU	GSWS01_115	03 Oct 2017 12:25	PST	Not_Provided	0.0082296
OSU	GSWS01_115	03 Oct 2017 12:30	PST	Not_Provided	0.0082296
OSU	GSWS01_115	03 Oct 2017 12:35	PST	Not_Provided	0.0082296
OSU	GSWS01_115	03 Oct 2017 12:40	PST	Not_Provided	0.0082296
OSU	GSWS01_115	03 Oct 2017 12:45	PST	Not_Provided	0.0082296
OSU	GSWS01_115	03 Oct 2017 12:50	PST	Not_Provided	0.0082296
OSU	GSWS01_115	03 Oct 2017 12:55	PST	Not_Provided	0.0082296
OSU	GSWS01_115	03 Oct 2017 13:00	PST	Not_Provided	0.0082296
OSU	GSWS01_115	03 Oct 2017 13:05	PST	Not_Provided	0.0082296
OSU	GSWS01_115	03 Oct 2017 13:10	PST	Not_Provided	0.0082296
OSU	GSWS01_115	03 Oct 2017 13:15	PST	Not_Provided	0.0082296
OSU	GSWS01_115	03 Oct 2017 13:20	PST	Not_Provided	0.0082296
OSU	GSWS01_115	03 Oct 2017 13:25	PST	Not_Provided	0.0082296
OSU	GSWS01_115	03 Oct 2017 13:30	PST	Not_Provided	0.0082296
OSU	GSWS01_115	03 Oct 2017 13:35	PST	Not_Provided	0.0082296
OSU	GSWS01_115	03 Oct 2017 13:40	PST	Not_Provided	0.0082296
OSU	GSWS01_115	03 Oct 2017 13:45	PST	Not_Provided	0.0082296
OSU	GSWS01_115	03 Oct 2017 13:50	PST	Not_Provided	0.0082296
OSU	GSWS01_115	03 Oct 2017 13:55	PST	Not_Provided	0.0082296
OSU	GSWS01_115	03 Oct 2017 14:00	PST	Not_Provided	0.0082296
OSU	GSWS01_115	03 Oct 2017 14:05	PST	Not_Provided	0.0082296
OSU	GSWS01_115	03 Oct 2017 14:10	PST	Not_Provided	0.0082296
OSU	GSWS01_115	03 Oct 2017 14:15	PST	Not_Provided	0.0082296
OSU	GSWS01_115	03 Oct 2017 14:20	PST	Not_Provided	0.0082296
OSU	GSWS01_115	03 Oct 2017 14:25	PST	Not_Provided	0.0082296
OSU	GSWS01_115	03 Oct 2017 14:30	PST	Not_Provided	0.0082296
OSU	GSWS01_115	03 Oct 2017 14:35	PST	Not_Provided	0.0082296
OSU	GSWS01_115	03 Oct 2017 14:40	PST	Not_Provided	0.0082296
OSU	GSWS01_115	03 Oct 2017 14:45	PST	Not_Provided	0.0082296
OSU	GSWS01_115	03 Oct 2017 14:50	PST	Not_Provided	0.0082296
OSU	GSWS01_115	03 Oct 2017 14:55	PST	Not_Provided	0.0082296
OSU	GSWS01_115	03 Oct 2017 15:00	PST	Not_Provided	0.0082296
OSU	GSWS01_115	03 Oct 2017 15:05	PST	Not_Provided	0.0082296
OSU	GSWS01_115	03 Oct 2017 15:10	PST	Not_Provided	0.0082296
OSU	GSWS01_115	03 Oct 2017 15:15	PST	Not_Provided	0.0082296
OSU	GSWS01_115	03 Oct 2017 15:20	PST	Not_Provided	0.0082296
OSU	GSWS01_115	03 Oct 2017 15:25	PST	Not_Provided	0.0082296
OSU	GSWS01_115	03 Oct 2017 15:30	PST	Not_Provided	0.0082296
OSU	GSWS01_115	03 Oct 2017 15:35	PST	Not_Provided	0.0082296
OSU	GSWS01_115	03 Oct 2017 15:40	PST	Not_Provided	0.0082296
OSU	GSWS01_115	03 Oct 2017 15:45	PST	Not_Provided	0.0082296
OSU	GSWS01_115	03 Oct 2017 15:50	PST	Not_Provided	0.0082296
OSU	GSWS01_115	03 Oct 2017 15:55	PST	Not_Provided	0.0082296
OSU	GSWS01_115	03 Oct 2017 16:00	PST	Not_Provided	0.0082296
OSU	GSWS01_115	03 Oct 2017 16:05	PST	Not_Provided	0.0082296
OSU	GSWS01_115	03 Oct 2017 16:10	PST	Not_Provided	0.0082296
OSU	GSWS01_115	03 Oct 2017 16:15	PST	Not_Provided	0.0082296
OSU	GSWS01_115	03 Oct 2017 16:20	PST	Not_Provided	0.0082296
OSU	GSWS01_115	03 Oct 2017 16:25	PST	Not_Provided	0.0082296
OSU	GSWS01_115	03 Oct 2017 16:30	PST	Not_Provided	0.0082296
OSU	GSWS01_115	03 Oct 2017 16:35	PST	Not_Provided	0.0082296
OSU	GSWS01_115	03 Oct 2017 16:40	PST	Not_Provided	0.0082296
OSU	GSWS01_115	03 Oct 2017 16:45	PST	Not_Provided	0.0082296
OSU	GSWS01_115	03 Oct 2017 16:50	PST	Not_Provided	0.0082296
OSU	GSWS01_115	03 Oct 2017 16:55	PST	Not_Provided	0.0082296
OSU	GSWS01_115	03 Oct 2017 17:00	PST	Not_Provided	0.0082296
OSU	GSWS01_115	03 Oct 2017 17:05	PST	Not_Provided	0.0082296
OSU	GSWS01_115	03 Oct 2017 17:10	PST	Not_Provided	0.0082296
OSU	GSWS01_115	03 Oct 2017 17:15	PST	Not_Provided	0.0082296
OSU	GSWS01_115	03 Oct 2017 17:20	PST	Not_Provided	0.0082296
OSU	GSWS01_115	03 Oct 2017 17:25	PST	Not_Provided	0.0079248
OSU	GSWS01_115	03 Oct 2017 17:30	PST	Not_Provided	0.0082296
OSU	GSWS01_115	03 Oct 2017 17:35	PST	Not_Provided	0.0082296
OSU	GSWS01_115	03 Oct 2017 17:40	PST	Not_Provided	0.0079248
OSU	GSWS01_115	03 Oct 2017 17:45	PST	Not_Provided	0.0079248
OSU	GSWS01_115	03 Oct 2017 17:50	PST	Not_Provided	0.0079248
OSU	GSWS01_115	03 Oct 2017 17:55	PST	Not_Provided	0.0079248
OSU	GSWS01_115	03 Oct 2017 18:00	PST	Not_Provided	0.0079248
OSU	GSWS01_115	03 Oct 2017 18:05	PST	Not_Provided	0.0079248
OSU	GSWS01_115	03 Oct 2017 18:10	PST	Not_Provided	0.0079248
OSU	GSWS01_115	03 Oct 2017 18:15	PST	Not_Provided	0.0079248
OSU	GSWS01_115	03 Oct 2017 18:20	PST	Not_Provided	0.0079248
OSU	GSWS01_115	03 Oct 2017 18:25	PST	Not_Provided	0.0079248
OSU	GSWS01_115	03 Oct 2017 18:30	PST	Not_Provided	0.0079248
OSU	GSWS01_115	03 Oct 2017 18:35	PST	Not_Provided	0.0079248
OSU	GSWS01_115	03 Oct 2017 18:40	PST	Not_Provided	0.0079248
OSU	GSWS01_115	03 Oct 2017 18:45	PST	Not_Provided	0.0079248
OSU	GSWS01_115	03 Oct 2017 18:50	PST	Not_Provided	0.0079248
OSU	GSWS01_115	03 Oct 2017 18:55	PST	Not_Provided	0.0079248
OSU	GSWS01_115	03 Oct 2017 19:00	PST	Not_Provided	0.0079248
OSU	GSWS01_115	03 Oct 2017 19:05	PST	Not_Provided	0.0079248
OSU	GSWS01_115	03 Oct 2017 19:10	PST	Not_Provided	0.0079248
OSU	GSWS01_115	03 Oct 2017 19:15	PST	Not_Provided	0.0079248
OSU	GSWS01_115	03 Oct 2017 19:20	PST	Not_Provided	0.0079248
OSU	GSWS01_115	03 Oct 2017 19:25	PST	Not_Provided	0.0079248
OSU	GSWS01_115	03 Oct 2017 19:30	PST	Not_Provided	0.0079248
OSU	GSWS01_115	03 Oct 2017 19:35	PST	Not_Provided	0.0079248
OSU	GSWS01_115	03 Oct 2017 19:40	PST	Not_Provided	0.0079248
OSU	GSWS01_115	03 Oct 2017 19:45	PST	Not_Provided	0.0079248
OSU	GSWS01_115	03 Oct 2017 19:50	PST	Not_Provided	0.0079248
OSU	GSWS01_115	03 Oct 2017 19:55	PST	Not_Provided	0.0079248
OSU	GSWS01_115	03 Oct 2017 20:00	PST	Not_Provided	0.0079248
OSU	GSWS01_115	03 Oct 2017 20:05	PST	Not_Provided	0.0079248
OSU	GSWS01_115	03 Oct 2017 20:10	PST	Not_Provided	0.0079248
OSU	GSWS01_115	03 Oct 2017 20:15	PST	Not_Provided	0.0079248
OSU	GSWS01_115	03 Oct 2017 20:20	PST	Not_Provided	0.0079248
OSU	GSWS01_115	03 Oct 2017 20:25	PST	Not_Provided	0.0079248
OSU	GSWS01_115	03 Oct 2017 20:30	PST	Not_Provided	0.0079248
OSU	GSWS01_115	03 Oct 2017 20:35	PST	Not_Provided	0.0079248
OSU	GSWS01_115	03 Oct 2017 20:40	PST	Not_Provided	0.0079248
OSU	GSWS01_115	03 Oct 2017 20:45	PST	Not_Provided	0.0079248
OSU	GSWS01_115	03 Oct 2017 20:50	PST	Not_Provided	0.0079248
OSU	GSWS01_115	03 Oct 2017 20:55	PST	Not_Provided	0.0079248
OSU	GSWS01_115	03 Oct 2017 21:00	PST	Not_Provided	0.0079248
OSU	GSWS01_115	03 Oct 2017 21:05	PST	Not_Provided	0.0079248
OSU	GSWS01_115	03 Oct 2017 21:10	PST	Not_Provided	0.0079248
OSU	GSWS01_115	03 Oct 2017 21:15	PST	Not_Provided	0.0079248
OSU	GSWS01_115	03 Oct 2017 21:20	PST	Not_Provided	0.0079248
OSU	GSWS01_115	03 Oct 2017 21:25	PST	Not_Provided	0.0079248
OSU	GSWS01_115	03 Oct 2017 21:30	PST	Not_Provided	0.0079248
OSU	GSWS01_115	03 Oct 2017 21:35	PST	Not_Provided	0.0079248
OSU	GSWS01_115	03 Oct 2017 21:40	PST	Not_Provided	0.0079248
OSU	GSWS01_115	03 Oct 2017 21:45	PST	Not_Provided	0.0079248
OSU	GSWS01_115	03 Oct 2017 21:50	PST	Not_Provided	0.0079248
OSU	GSWS01_115	03 Oct 2017 21:55	PST	Not_Provided	0.0079248
OSU	GSWS01_115	03 Oct 2017 22:00	PST	Not_Provided	0.0079248
OSU	GSWS01_115	03 Oct 2017 22:05	PST	Not_Provided	0.0079248
OSU	GSWS01_115	03 Oct 2017 22:10	PST	Not_Provided	0.0079248
OSU	GSWS01_115	03 Oct 2017 22:15	PST	Not_Provided	0.0079248
OSU	GSWS01_115	03 Oct 2017 22:20	PST	Not_Provided	0.0079248
OSU	GSWS01_115	03 Oct 2017 22:25	PST	Not_Provided	0.0079248
OSU	GSWS01_115	03 Oct 2017 22:30	PST	Not_Provided	0.0079248
OSU	GSWS01_115	03 Oct 2017 22:35	PST	Not_Provided	0.0079248
OSU	GSWS01_115	03 Oct 2017 22:40	PST	Not_Provided	0.0079248
OSU	GSWS01_115	03 Oct 2017 22:45	PST	Not_Provided	0.0079248
OSU	GSWS01_115	03 Oct 2017 22:50	PST	Not_Provided	0.0079248
OSU	GSWS01_115	03 Oct 2017 22:55	PST	Not_Provided	0.0079248
OSU	GSWS01_115	03 Oct 2017 23:00	PST	Not_Provided	0.0079248
OSU	GSWS01_115	03 Oct 2017 23:05	PST	Not_Provided	0.0079248
OSU	GSWS01_115	03 Oct 2017 23:10	PST	Not_Provided	0.0079248
OSU	GSWS01_115	03 Oct 2017 23:15	PST	Not_Provided	0.0079248
OSU	GSWS01_115	03 Oct 2017 23:20	PST	Not_Provided	0.0079248
OSU	GSWS01_115	03 Oct 2017 23:25	PST	Not_Provided	0.0079248
OSU	GSWS01_115	03 Oct 2017 23:30	PST	Not_Provided	0.0079248
OSU	GSWS01_115	03 Oct 2017 23:35	PST	Not_Provided	0.0079248
OSU	GSWS01_115	03 Oct 2017 23:40	PST	Not_Provided	0.0079248
OSU	GSWS01_115	03 Oct 2017 23:45	PST	Not_Provided	0.0079248
OSU	GSWS01_115	03 Oct 2017 23:50	PST	Not_Provided	0.0079248
OSU	GSWS01_115	03 Oct 2017 23:55	PST	Not_Provided	0.0079248
OSU	GSWS01_115	04 Oct 2017 00:00	PST	Not_Provided	0.0079248
OSU	GSWS01_115	04 Oct 2017 00:05	PST	Not_Provided	0.0079248
OSU	GSWS01_115	04 Oct 2017 00:10	PST	Not_Provided	0.0079248
OSU	GSWS01_115	04 Oct 2017 00:15	PST	Not_Provided	0.0079248
OSU	GSWS01_115	04 Oct 2017 00:20	PST	Not_Provided	0.0079248
OSU	GSWS01_115	04 Oct 2017 00:25	PST	Not_Provided	0.0079248
OSU	GSWS01_115	04 Oct 2017 00:30	PST	Not_Provided	0.0079248
OSU	GSWS01_115	04 Oct 2017 00:35	PST	Not_Provided	0.0079248
OSU	GSWS01_115	04 Oct 2017 00:40	PST	Not_Provided	0.0079248
OSU	GSWS01_115	04 Oct 2017 00:45	PST	Not_Provided	0.0079248
OSU	GSWS01_115	04 Oct 2017 00:50	PST	Not_Provided	0.0079248
OSU	GSWS01_115	04 Oct 2017 00:55	PST	Not_Provided	0.0079248
OSU	GSWS01_115	04 Oct 2017 01:00	PST	Not_Provided	0.0079248
OSU	GSWS01_115	04 Oct 2017 01:05	PST	Not_Provided	0.0079248
OSU	GSWS01_115	04 Oct 2017 01:10	PST	Not_Provided	0.0079248
OSU	GSWS01_115	04 Oct 2017 01:15	PST	Not_Provided	0.0079248
OSU	GSWS01_115	04 Oct 2017 01:20	PST	Not_Provided	0.0079248
OSU	GSWS01_115	04 Oct 2017 01:25	PST	Not_Provided	0.0079248
OSU	GSWS01_115	04 Oct 2017 01:30	PST	Not_Provided	0.0079248
OSU	GSWS01_115	04 Oct 2017 01:35	PST	Not_Provided	0.0079248
OSU	GSWS01_115	04 Oct 2017 01:40	PST	Not_Provided	0.0079248
OSU	GSWS01_115	04 Oct 2017 01:45	PST	Not_Provided	0.0079248
OSU	GSWS01_115	04 Oct 2017 01:50	PST	Not_Provided	0.0079248
OSU	GSWS01_115	04 Oct 2017 01:55	PST	Not_Provided	0.0079248
OSU	GSWS01_115	04 Oct 2017 02:00	PST	Not_Provided	0.0079248
OSU	GSWS01_115	04 Oct 2017 02:05	PST	Not_Provided	0.0079248
OSU	GSWS01_115	04 Oct 2017 02:10	PST	Not_Provided	0.0079248
OSU	GSWS01_115	04 Oct 2017 02:15	PST	Not_Provided	0.0079248
OSU	GSWS01_115	04 Oct 2017 02:20	PST	Not_Provided	0.0079248
OSU	GSWS01_115	04 Oct 2017 02:25	PST	Not_Provided	0.0079248
OSU	GSWS01_115	04 Oct 2017 02:30	PST	Not_Provided	0.0079248
OSU	GSWS01_115	04 Oct 2017 02:35	PST	Not_Provided	0.0079248
OSU	GSWS01_115	04 Oct 2017 02:40	PST	Not_Provided	0.0079248
OSU	GSWS01_115	04 Oct 2017 02:45	PST	Not_Provided	0.0079248
OSU	GSWS01_115	04 Oct 2017 02:50	PST	Not_Provided	0.0079248
OSU	GSWS01_115	04 Oct 2017 02:55	PST	Not_Provided	0.0079248
OSU	GSWS01_115	04 Oct 2017 03:00	PST	Not_Provided	0.0079248
OSU	GSWS01_115	04 Oct 2017 03:05	PST	Not_Provided	0.0079248
OSU	GSWS01_115	04 Oct 2017 03:10	PST	Not_Provided	0.0079248
OSU	GSWS01_115	04 Oct 2017 03:15	PST	Not_Provided	0.0079248
OSU	GSWS01_115	04 Oct 2017 03:20	PST	Not_Provided	0.0079248
OSU	GSWS01_115	04 Oct 2017 03:25	PST	Not_Provided	0.0079248
OSU	GSWS01_115	04 Oct 2017 03:30	PST	Not_Provided	0.0079248
OSU	GSWS01_115	04 Oct 2017 03:35	PST	Not_Provided	0.0079248
OSU	GSWS01_115	04 Oct 2017 03:40	PST	Not_Provided	0.0079248
OSU	GSWS01_115	04 Oct 2017 03:45	PST	Not_Provided	0.0079248
OSU	GSWS01_115	04 Oct 2017 03:50	PST	Not_Provided	0.0079248
OSU	GSWS01_115	04 Oct 2017 03:55	PST	Not_Provided	0.0079248
OSU	GSWS01_115	04 Oct 2017 04:00	PST	Not_Provided	0.0079248
OSU	GSWS01_115	04 Oct 2017 04:05	PST	Not_Provided	0.0079248
OSU	GSWS01_115	04 Oct 2017 04:10	PST	Not_Provided	0.0079248
OSU	GSWS01_115	04 Oct 2017 04:15	PST	Not_Provided	0.0079248
OSU	GSWS01_115	04 Oct 2017 04:20	PST	Not_Provided	0.0079248
OSU	GSWS01_115	04 Oct 2017 04:25	PST	Not_Provided	0.0079248
OSU	GSWS01_115	04 Oct 2017 04:30	PST	Not_Provided	0.0079248
OSU	GSWS01_115	04 Oct 2017 04:35	PST	Not_Provided	0.0079248
OSU	GSWS01_115	04 Oct 2017 04:40	PST	Not_Provided	0.0079248
OSU	GSWS01_115	04 Oct 2017 04:45	PST	Not_Provided	0.0079248
OSU	GSWS01_115	04 Oct 2017 04:50	PST	Not_Provided	0.0079248
OSU	GSWS01_115	04 Oct 2017 04:55	PST	Not_Provided	0.0079248
OSU	GSWS01_115	04 Oct 2017 05:00	PST	Not_Provided	0.0079248
OSU	GSWS01_115	04 Oct 2017 05:05	PST	Not_Provided	0.0079248
OSU	GSWS01_115	04 Oct 2017 05:10	PST	Not_Provided	0.0079248
OSU	GSWS01_115	04 Oct 2017 05:15	PST	Not_Provided	0.0079248
OSU	GSWS01_115	04 Oct 2017 05:20	PST	Not_Provided	0.0079248
OSU	GSWS01_115	04 Oct 2017 05:25	PST	Not_Provided	0.0079248
OSU	GSWS01_115	04 Oct 2017 05:30	PST	Not_Provided	0.0079248
OSU	GSWS01_115	04 Oct 2017 05:35	PST	Not_Provided	0.0079248
OSU	GSWS01_115	04 Oct 2017 05:40	PST	Not_Provided	0.0079248
OSU	GSWS01_115	04 Oct 2017 05:45	PST	Not_Provided	0.0079248
OSU	GSWS01_115	04 Oct 2017 05:50	PST	Not_Provided	0.0079248
OSU	GSWS01_115	04 Oct 2017 05:55	PST	Not_Provided	0.0079248
OSU	GSWS01_115	04 Oct 2017 06:00	PST	Not_Provided	0.0079248
OSU	GSWS01_115	04 Oct 2017 06:05	PST	Not_Provided	0.0079248
OSU	GSWS01_115	04 Oct 2017 06:10	PST	Not_Provided	0.0079248
OSU	GSWS01_115	04 Oct 2017 06:15	PST	Not_Provided	0.0079248
OSU	GSWS01_115	04 Oct 2017 06:20	PST	Not_Provided	0.0079248
OSU	GSWS01_115	04 Oct 2017 06:25	PST	Not_Provided	0.0079248
OSU	GSWS01_115	04 Oct 2017 06:30	PST	Not_Provided	0.0079248
OSU	GSWS01_115	04 Oct 2017 06:35	PST	Not_Provided	0.0079248
OSU	GSWS01_115	04 Oct 2017 06:40	PST	Not_Provided	0.0079248
OSU	GSWS01_115	04 Oct 2017 06:45	PST	Not_Provided	0.0079248
OSU	GSWS01_115	04 Oct 2017 06:50	PST	Not_Provided	0.0079248
OSU	GSWS01_115	04 Oct 2017 06:55	PST	Not_Provided	0.0079248
OSU	GSWS01_115	04 Oct 2017 07:00	PST	Not_Provided	0.0079248
OSU	GSWS01_115	04 Oct 2017 07:05	PST	Not_Provided	0.0079248
OSU	GSWS01_115	04 Oct 2017 07:10	PST	Not_Provided	0.0079248
OSU	GSWS01_115	04 Oct 2017 07:15	PST	Not_Provided	0.0079248
OSU	GSWS01_115	04 Oct 2017 07:20	PST	Not_Provided	0.0079248
OSU	GSWS01_115	04 Oct 2017 07:25	PST	Not_Provided	0.0079248
OSU	GSWS01_115	04 Oct 2017 07:30	PST	Not_Provided	0.0079248
OSU	GSWS01_115	04 Oct 2017 07:35	PST	Not_Provided	0.0079248
OSU	GSWS01_115	04 Oct 2017 07:40	PST	Not_Provided	0.0079248
OSU	GSWS01_115	04 Oct 2017 07:45	PST	Not_Provided	0.0079248
OSU	GSWS01_115	04 Oct 2017 07:50	PST	Not_Provided	0.0079248
OSU	GSWS01_115	04 Oct 2017 07:55	PST	Not_Provided	0.0079248
OSU	GSWS01_115	04 Oct 2017 08:00	PST	Not_Provided	0.0079248
OSU	GSWS01_115	04 Oct 2017 08:05	PST	Not_Provided	0.0079248
OSU	GSWS01_115	04 Oct 2017 08:10	PST	Not_Provided	0.0079248
OSU	GSWS01_115	04 Oct 2017 08:15	PST	Not_Provided	0.0079248
OSU	GSWS01_115	04 Oct 2017 08:20	PST	Not_Provided	0.0079248
OSU	GSWS01_115	04 Oct 2017 08:25	PST	Not_Provided	0.0079248
OSU	GSWS01_115	04 Oct 2017 08:30	PST	Not_Provided	0.0079248
OSU	GSWS01_115	04 Oct 2017 08:35	PST	Not_Provided	0.0079248
OSU	GSWS01_115	04 Oct 2017 08:40	PST	Not_Provided	0.0079248
OSU	GSWS01_115	04 Oct 2017 08:45	PST	Not_Provided	0.0079248
OSU	GSWS01_115	04 Oct 2017 08:50	PST	Not_Provided	0.0079248
OSU	GSWS01_115	04 Oct 2017 08:55	PST	Not_Provided	0.0079248
OSU	GSWS01_115	04 Oct 2017 09:00	PST	Not_Provided	0.0079248
OSU	GSWS01_115	04 Oct 2017 09:05	PST	Not_Provided	0.0079248
OSU	GSWS01_115	04 Oct 2017 09:10	PST	Not_Provided	0.0079248
OSU	GSWS01_115	04 Oct 2017 09:15	PST	Not_Provided	0.0079248
OSU	GSWS01_115	04 Oct 2017 09:20	PST	Not_Provided	0.0079248
OSU	GSWS01_115	04 Oct 2017 09:25	PST	Not_Provided	0.0079248
OSU	GSWS01_115	04 Oct 2017 09:30	PST	Not_Provided	0.0079248
OSU	GSWS01_115	04 Oct 2017 09:35	PST	Not_Provided	0.0079248
OSU	GSWS01_115	04 Oct 2017 09:40	PST	Not_Provided	0.0079248
OSU	GSWS01_115	04 Oct 2017 09:45	PST	Not_Provided	0.0079248
OSU	GSWS01_115	04 Oct 2017 09:50	PST	Not_Provided	0.0079248
OSU	GSWS01_115	04 Oct 2017 09:55	PST	Not_Provided	0.0079248
OSU	GSWS01_115	04 Oct 2017 10:00	PST	Not_Provided	0.0079248
OSU	GSWS01_115	04 Oct 2017 10:05	PST	Not_Provided	0.0079248
OSU	GSWS01_115	04 Oct 2017 10:10	PST	Not_Provided	0.0079248
OSU	GSWS01_115	04 Oct 2017 10:15	PST	Not_Provided	0.0079248
OSU	GSWS01_115	04 Oct 2017 10:20	PST	Not_Provided	0.0079248
OSU	GSWS01_115	04 Oct 2017 10:25	PST	Not_Provided	0.0079248
OSU	GSWS01_115	04 Oct 2017 10:30	PST	Not_Provided	0.0079248
OSU	GSWS01_115	04 Oct 2017 10:35	PST	Not_Provided	0.0079248
OSU	GSWS01_115	04 Oct 2017 10:40	PST	Not_Provided	0.0079248
OSU	GSWS01_115	04 Oct 2017 10:45	PST	Not_Provided	0.0079248
OSU	GSWS01_115	04 Oct 2017 10:50	PST	Not_Provided	0.0079248
OSU	GSWS01_115	04 Oct 2017 10:55	PST	Not_Provided	0.0079248
OSU	GSWS01_115	04 Oct 2017 11:00	PST	Not_Provided	0.0079248
OSU	GSWS01_115	04 Oct 2017 11:05	PST	Not_Provided	0.0079248
OSU	GSWS01_115	04 Oct 2017 11:10	PST	Not_Provided	0.0079248
OSU	GSWS01_115	04 Oct 2017 11:15	PST	Not_Provided	0.0079248
OSU	GSWS01_115	04 Oct 2017 11:20	PST	Not_Provided	0.0079248
OSU	GSWS01_115	04 Oct 2017 11:25	PST	Not_Provided	0.0079248
OSU	GSWS01_115	04 Oct 2017 11:30	PST	Not_Provided	0.0079248
OSU	GSWS01_115	04 Oct 2017 11:35	PST	Not_Provided	0.0079248
OSU	GSWS01_115	04 Oct 2017 11:40	PST	Not_Provided	0.0079248
OSU	GSWS01_115	04 Oct 2017 11:45	PST	Not_Provided	0.0079248
OSU	GSWS01_115	04 Oct 2017 11:50	PST	Not_Provided	0.0079248
OSU	GSWS01_115	04 Oct 2017 11:55	PST	Not_Provided	0.0079248
OSU	GSWS01_115	04 Oct 2017 12:00	PST	Not_Provided	0.0079248
OSU	GSWS01_115	04 Oct 2017 12:05	PST	Not_Provided	0.0079248
OSU	GSWS01_115	04 Oct 2017 12:10	PST	Not_Provided	0.0079248
OSU	GSWS01_115	04 Oct 2017 12:15	PST	Not_Provided	0.0079248
OSU	GSWS01_115	04 Oct 2017 12:20	PST	Not_Provided	0.0079248
OSU	GSWS01_115	04 Oct 2017 12:25	PST	Not_Provided	0.0079248
OSU	GSWS01_115	04 Oct 2017 12:30	PST	Not_Provided	0.0079248
OSU	GSWS01_115	04 Oct 2017 12:35	PST	Not_Provided	0.0079248
OSU	GSWS01_115	04 Oct 2017 12:40	PST	Not_Provided	0.0079248
OSU	GSWS01_115	04 Oct 2017 12:45	PST	Not_Provided	0.0079248
OSU	GSWS01_115	04 Oct 2017 12:50	PST	Not_Provided	0.0079248
OSU	GSWS01_115	04 Oct 2017 12:55	PST	Not_Provided	0.0079248
OSU	GSWS01_115	04 Oct 2017 13:00	PST	Not_Provided	0.0079248
OSU	GSWS01_115	04 Oct 2017 13:05	PST	Not_Provided	0.0079248
OSU	GSWS01_115	04 Oct 2017 13:10	PST	Not_Provided	0.0079248
OSU	GSWS01_115	04 Oct 2017 13:15	PST	Not_Provided	0.0079248
OSU	GSWS01_115	04 Oct 2017 13:20	PST	Not_Provided	0.0079248
OSU	GSWS01_115	04 Oct 2017 13:25	PST	Not_Provided	0.0079248
OSU	GSWS01_115	04 Oct 2017 13:30	PST	Not_Provided	0.0079248
OSU	GSWS01_115	04 Oct 2017 13:35	PST	Not_Provided	0.0079248
OSU	GSWS01_115	04 Oct 2017 13:40	PST	Not_Provided	0.0079248
OSU	GSWS01_115	04 Oct 2017 13:45	PST	Not_Provided	0.0079248
OSU	GSWS01_115	04 Oct 2017 13:50	PST	Not_Provided	0.0079248
OSU	GSWS01_115	04 Oct 2017 13:55	PST	Not_Provided	0.0079248
OSU	GSWS01_115	04 Oct 2017 14:00	PST	Not_Provided	0.0079248
OSU	GSWS01_115	04 Oct 2017 14:05	PST	Not_Provided	0.0079248
OSU	GSWS01_115	04 Oct 2017 14:10	PST	Not_Provided	0.0079248
OSU	GSWS01_115	04 Oct 2017 14:15	PST	Not_Provided	0.0079248
OSU	GSWS01_115	04 Oct 2017 14:20	PST	Not_Provided	0.0079248
OSU	GSWS01_115	04 Oct 2017 14:25	PST	Not_Provided	0.0079248
OSU	GSWS01_115	04 Oct 2017 14:30	PST	Not_Provided	0.0079248
OSU	GSWS01_115	04 Oct 2017 14:35	PST	Not_Provided	0.0079248
OSU	GSWS01_115	04 Oct 2017 14:40	PST	Not_Provided	0.0079248
OSU	GSWS01_115	04 Oct 2017 14:45	PST	Not_Provided	0.0079248
OSU	GSWS01_115	04 Oct 2017 14:50	PST	Not_Provided	0.0079248
OSU	GSWS01_115	04 Oct 2017 14:55	PST	Not_Provided	0.0079248
OSU	GSWS01_115	04 Oct 2017 15:00	PST	Not_Provided	0.0079248
OSU	GSWS01_115	04 Oct 2017 15:05	PST	Not_Provided	0.0079248
OSU	GSWS01_115	04 Oct 2017 15:10	PST	Not_Provided	0.0079248
OSU	GSWS01_115	04 Oct 2017 15:15	PST	Not_Provided	0.0079248
OSU	GSWS01_115	04 Oct 2017 15:20	PST	Not_Provided	0.0079248
OSU	GSWS01_115	04 Oct 2017 15:25	PST	Not_Provided	0.0079248
OSU	GSWS01_115	04 Oct 2017 15:30	PST	Not_Provided	0.0079248
OSU	GSWS01_115	04 Oct 2017 15:35	PST	Not_Provided	0.0079248
OSU	GSWS01_115	04 Oct 2017 15:40	PST	Not_Provided	0.0079248
OSU	GSWS01_115	04 Oct 2017 15:45	PST	Not_Provided	0.0079248
OSU	GSWS01_115	04 Oct 2017 15:50	PST	Not_Provided	0.0079248
OSU	GSWS01_115	04 Oct 2017 15:55	PST	Not_Provided	0.0079248
OSU	GSWS01_115	04 Oct 2017 16:00	PST	Not_Provided	0.0079248
OSU	GSWS01_115	04 Oct 2017 16:05	PST	Not_Provided	0.0079248
OSU	GSWS01_115	04 Oct 2017 16:10	PST	Not_Provided	0.0079248
OSU	GSWS01_115	04 Oct 2017 16:15	PST	Not_Provided	0.0079248
OSU	GSWS01_115	04 Oct 2017 16:20	PST	Not_Provided	0.0079248
OSU	GSWS01_115	04 Oct 2017 16:25	PST	Not_Provided	0.0079248
OSU	GSWS01_115	04 Oct 2017 16:30	PST	Not_Provided	0.0079248
OSU	GSWS01_115	04 Oct 2017 16:35	PST	Not_Provided	0.0079248
OSU	GSWS01_115	04 Oct 2017 16:40	PST	Not_Provided	0.0079248
OSU	GSWS01_115	04 Oct 2017 16:45	PST	Not_Provided	0.0079248
OSU	GSWS01_115	04 Oct 2017 16:50	PST	Not_Provided	0.0079248
OSU	GSWS01_115	04 Oct 2017 16:55	PST	Not_Provided	0.0079248
OSU	GSWS01_115	04 Oct 2017 17:00	PST	Not_Provided	0.0079248
OSU	GSWS01_115	04 Oct 2017 17:05	PST	Not_Provided	0.0079248
OSU	GSWS01_115	04 Oct 2017 17:10	PST	Not_Provided	0.0079248
OSU	GSWS01_115	04 Oct 2017 17:15	PST	Not_Provided	0.0079248
OSU	GSWS01_115	04 Oct 2017 17:20	PST	Not_Provided	0.0079248
OSU	GSWS01_115	04 Oct 2017 17:25	PST	Not_Provided	0.0079248
OSU	GSWS01_115	04 Oct 2017 17:30	PST	Not_Provided	0.0079248
OSU	GSWS01_115	04 Oct 2017 17:35	PST	Not_Provided	0.0079248
OSU	GSWS01_115	04 Oct 2017 17:40	PST	Not_Provided	0.0079248
OSU	GSWS01_115	04 Oct 2017 17:45	PST	Not_Provided	0.0079248
OSU	GSWS01_115	04 Oct 2017 17:50	PST	Not_Provided	0.0079248
OSU	GSWS01_115	04 Oct 2017 17:55	PST	Not_Provided	0.0079248
OSU	GSWS01_115	04 Oct 2017 18:00	PST	Not_Provided	0.0079248
OSU	GSWS01_115	04 Oct 2017 18:05	PST	Not_Provided	0.0079248
OSU	GSWS01_115	04 Oct 2017 18:10	PST	Not_Provided	0.0079248
OSU	GSWS01_115	04 Oct 2017 18:15	PST	Not_Provided	0.0079248
OSU	GSWS01_115	04 Oct 2017 18:20	PST	Not_Provided	0.0079248
OSU	GSWS01_115	04 Oct 2017 18:25	PST	Not_Provided	0.0079248
OSU	GSWS01_115	04 Oct 2017 18:30	PST	Not_Provided	0.0079248
OSU	GSWS01_115	04 Oct 2017 18:35	PST	Not_Provided	0.0079248
OSU	GSWS01_115	04 Oct 2017 18:40	PST	Not_Provided	0.0079248
OSU	GSWS01_115	04 Oct 2017 18:45	PST	Not_Provided	0.0079248
OSU	GSWS01_115	04 Oct 2017 18:50	PST	Not_Provided	0.0079248
OSU	GSWS01_115	04 Oct 2017 18:55	PST	Not_Provided	0.0079248
OSU	GSWS01_115	04 Oct 2017 19:00	PST	Not_Provided	0.0079248
OSU	GSWS01_115	04 Oct 2017 19:05	PST	Not_Provided	0.0079248
OSU	GSWS01_115	04 Oct 2017 19:10	PST	Not_Provided	0.0079248
OSU	GSWS01_115	04 Oct 2017 19:15	PST	Not_Provided	0.0079248
OSU	GSWS01_115	04 Oct 2017 19:20	PST	Not_Provided	0.0079248
OSU	GSWS01_115	04 Oct 2017 19:25	PST	Not_Provided	0.0079248
OSU	GSWS01_115	04 Oct 2017 19:30	PST	Not_Provided	0.0079248
OSU	GSWS01_115	04 Oct 2017 19:35	PST	Not_Provided	0.0079248
OSU	GSWS01_115	04 Oct 2017 19:40	PST	Not_Provided	0.0079248
OSU	GSWS01_115	04 Oct 2017 19:45	PST	Not_Provided	0.0079248
OSU	GSWS01_115	04 Oct 2017 19:50	PST	Not_Provided	0.0079248
OSU	GSWS01_115	04 Oct 2017 19:55	PST	Not_Provided	0.0079248
OSU	GSWS01_115	04 Oct 2017 20:00	PST	Not_Provided	0.0079248
OSU	GSWS01_115	04 Oct 2017 20:05	PST	Not_Provided	0.0079248
OSU	GSWS01_115	04 Oct 2017 20:10	PST	Not_Provided	0.0079248
OSU	GSWS01_115	04 Oct 2017 20:15	PST	Not_Provided	0.0079248
OSU	GSWS01_115	04 Oct 2017 20:20	PST	Not_Provided	0.0079248
OSU	GSWS01_115	04 Oct 2017 20:25	PST	Not_Provided	0.0079248
OSU	GSWS01_115	04 Oct 2017 20:30	PST	Not_Provided	0.0079248
OSU	GSWS01_115	04 Oct 2017 20:35	PST	Not_Provided	0.0079248
OSU	GSWS01_115	04 Oct 2017 20:40	PST	Not_Provided	0.0079248
OSU	GSWS01_115	04 Oct 2017 20:45	PST	Not_Provided	0.0079248
OSU	GSWS01_115	04 Oct 2017 20:50	PST	Not_Provided	0.0079248
OSU	GSWS01_115	04 Oct 2017 20:55	PST	Not_Provided	0.0079248
OSU	GSWS01_115	04 Oct 2017 21:00	PST	Not_Provided	0.0079248
OSU	GSWS01_115	04 Oct 2017 21:05	PST	Not_Provided	0.0079248
OSU	GSWS01_115	04 Oct 2017 21:10	PST	Not_Provided	0.0079248
OSU	GSWS01_115	04 Oct 2017 21:15	PST	Not_Provided	0.0079248
OSU	GSWS01_115	04 Oct 2017 21:20	PST	Not_Provided	0.0079248
OSU	GSWS01_115	04 Oct 2017 21:25	PST	Not_Provided	0.0079248
OSU	GSWS01_115	04 Oct 2017 21:30	PST	Not_Provided	0.0079248
OSU	GSWS01_115	04 Oct 2017 21:35	PST	Not_Provided	0.0079248
OSU	GSWS01_115	04 Oct 2017 21:40	PST	Not_Provided	0.0079248
OSU	GSWS01_115	04 Oct 2017 21:45	PST	Not_Provided	0.0079248
OSU	GSWS01_115	04 Oct 2017 21:50	PST	Not_Provided	0.0079248
OSU	GSWS01_115	04 Oct 2017 21:55	PST	Not_Provided	0.0079248
OSU	GSWS01_115	04 Oct 2017 22:00	PST	Not_Provided	0.0079248
OSU	GSWS01_115	04 Oct 2017 22:05	PST	Not_Provided	0.0079248
OSU	GSWS01_115	04 Oct 2017 22:10	PST	Not_Provided	0.0079248
OSU	GSWS01_115	04 Oct 2017 22:15	PST	Not_Provided	0.0079248
OSU	GSWS01_115	04 Oct 2017 22:20	PST	Not_Provided	0.0079248
OSU	GSWS01_115	04 Oct 2017 22:25	PST	Not_Provided	0.0079248
OSU	GSWS01_115	04 Oct 2017 22:30	PST	Not_Provided	0.0079248
OSU	GSWS01_115	04 Oct 2017 22:35	PST	Not_Provided	0.0079248
OSU	GSWS01_115	04 Oct 2017 22:40	PST	Not_Provided	0.0079248
OSU	GSWS01_115	04 Oct 2017 22:45	PST	Not_Provided	0.0079248
OSU	GSWS01_115	04 Oct 2017 22:50	PST	Not_Provided	0.0079248
OSU	GSWS01_115	04 Oct 2017 22:55	PST	Not_Provided	0.0079248
OSU	GSWS01_115	04 Oct 2017 23:00	PST	Not_Provided	0.0079248
OSU	GSWS01_115	04 Oct 2017 23:05	PST	Not_Provided	0.0079248
OSU	GSWS01_115	04 Oct 2017 23:10	PST	Not_Provided	0.0079248
OSU	GSWS01_115	04 Oct 2017 23:15	PST	Not_Provided	0.0079248
OSU	GSWS01_115	04 Oct 2017 23:20	PST	Not_Provided	0.0079248
OSU	GSWS01_115	04 Oct 2017 23:25	PST	Not_Provided	0.0079248
OSU	GSWS01_115	04 Oct 2017 23:30	PST	Not_Provided	0.0079248
OSU	GSWS01_115	04 Oct 2017 23:35	PST	Not_Provided	0.0079248
OSU	GSWS01_115	04 Oct 2017 23:40	PST	Not_Provided	0.0079248
OSU	GSWS01_115	04 Oct 2017 23:45	PST	Not_Provided	0.0079248
OSU	GSWS01_115	04 Oct 2017 23:50	PST	Not_Provided	0.0079248
OSU	GSWS01_115	04 Oct 2017 23:55	PST	Not_Provided	0.0079248
OSU	GSWS01_115	05 Oct 2017 00:00	PST	Not_Provided	0.0079248
OSU	GSWS01_115	05 Oct 2017 00:05	PST	Not_Provided	0.0079248
OSU	GSWS01_115	05 Oct 2017 00:10	PST	Not_Provided	0.0079248
OSU	GSWS01_115	05 Oct 2017 00:15	PST	Not_Provided	0.0079248
OSU	GSWS01_115	05 Oct 2017 00:20	PST	Not_Provided	0.0079248
OSU	GSWS01_115	05 Oct 2017 00:25	PST	Not_Provided	0.0079248
OSU	GSWS01_115	05 Oct 2017 00:30	PST	Not_Provided	0.0079248
OSU	GSWS01_115	05 Oct 2017 00:35	PST	Not_Provided	0.0079248
OSU	GSWS01_115	05 Oct 2017 00:40	PST	Not_Provided	0.0079248
OSU	GSWS01_115	05 Oct 2017 00:45	PST	Not_Provided	0.0079248
OSU	GSWS01_115	05 Oct 2017 00:50	PST	Not_Provided	0.0079248
OSU	GSWS01_115	05 Oct 2017 00:55	PST	Not_Provided	0.0079248
OSU	GSWS01_115	05 Oct 2017 01:00	PST	Not_Provided	0.0079248
OSU	GSWS01_115	05 Oct 2017 01:05	PST	Not_Provided	0.0079248
OSU	GSWS01_115	05 Oct 2017 01:10	PST	Not_Provided	0.0079248
OSU	GSWS01_115	05 Oct 2017 01:15	PST	Not_Provided	0.0079248
OSU	GSWS01_115	05 Oct 2017 01:20	PST	Not_Provided	0.0079248
OSU	GSWS01_115	05 Oct 2017 01:25	PST	Not_Provided	0.0079248
OSU	GSWS01_115	05 Oct 2017 01:30	PST	Not_Provided	0.0079248
OSU	GSWS01_115	05 Oct 2017 01:35	PST	Not_Provided	0.0079248
OSU	GSWS01_115	05 Oct 2017 01:40	PST	Not_Provided	0.0079248
OSU	GSWS01_115	05 Oct 2017 01:45	PST	Not_Provided	0.0079248
OSU	GSWS01_115	05 Oct 2017 01:50	PST	Not_Provided	0.0079248
OSU	GSWS01_115	05 Oct 2017 01:55	PST	Not_Provided	0.0079248
OSU	GSWS01_115	05 Oct 2017 02:00	PST	Not_Provided	0.0079248
OSU	GSWS01_115	05 Oct 2017 02:05	PST	Not_Provided	0.0079248
OSU	GSWS01_115	05 Oct 2017 02:10	PST	Not_Provided	0.0079248
OSU	GSWS01_115	05 Oct 2017 02:15	PST	Not_Provided	0.0079248
OSU	GSWS01_115	05 Oct 2017 02:20	PST	Not_Provided	0.0079248
OSU	GSWS01_115	05 Oct 2017 02:25	PST	Not_Provided	0.0079248
OSU	GSWS01_115	05 Oct 2017 02:30	PST	Not_Provided	0.0079248
OSU	GSWS01_115	05 Oct 2017 02:35	PST	Not_Provided	0.0079248
OSU	GSWS01_115	05 Oct 2017 02:40	PST	Not_Provided	0.0079248
OSU	GSWS01_115	05 Oct 2017 02:45	PST	Not_Provided	0.0079248
OSU	GSWS01_115	05 Oct 2017 02:50	PST	Not_Provided	0.0079248
OSU	GSWS01_115	05 Oct 2017 02:55	PST	Not_Provided	0.0079248
OSU	GSWS01_115	05 Oct 2017 03:00	PST	Not_Provided	0.0079248
OSU	GSWS01_115	05 Oct 2017 03:05	PST	Not_Provided	0.0079248
OSU	GSWS01_115	05 Oct 2017 03:10	PST	Not_Provided	0.0079248
OSU	GSWS01_115	05 Oct 2017 03:15	PST	Not_Provided	0.0079248
OSU	GSWS01_115	05 Oct 2017 03:20	PST	Not_Provided	0.0079248
OSU	GSWS01_115	05 Oct 2017 03:25	PST	Not_Provided	0.0079248
OSU	GSWS01_115	05 Oct 2017 03:30	PST	Not_Provided	0.0079248
OSU	GSWS01_115	05 Oct 2017 03:35	PST	Not_Provided	0.0079248
OSU	GSWS01_115	05 Oct 2017 03:40	PST	Not_Provided	0.0079248
OSU	GSWS01_115	05 Oct 2017 03:45	PST	Not_Provided	0.0079248
OSU	GSWS01_115	05 Oct 2017 03:50	PST	Not_Provided	0.0079248
OSU	GSWS01_115	05 Oct 2017 03:55	PST	Not_Provided	0.0079248
OSU	GSWS01_115	05 Oct 2017 04:00	PST	Not_Provided	0.0079248
OSU	GSWS01_115	05 Oct 2017 04:05	PST	Not_Provided	0.0079248
OSU	GSWS01_115	05 Oct 2017 04:10	PST	Not_Provided	0.0079248
OSU	GSWS01_115	05 Oct 2017 04:15	PST	Not_Provided	0.0079248
OSU	GSWS01_115	05 Oct 2017 04:20	PST	Not_Provided	0.0079248
OSU	GSWS01_115	05 Oct 2017 04:25	PST	Not_Provided	0.0079248
OSU	GSWS01_115	05 Oct 2017 04:30	PST	Not_Provided	0.0079248
OSU	GSWS01_115	05 Oct 2017 04:35	PST	Not_Provided	0.0079248
OSU	GSWS01_115	05 Oct 2017 04:40	PST	Not_Provided	0.0079248
OSU	GSWS01_115	05 Oct 2017 04:45	PST	Not_Provided	0.0079248
OSU	GSWS01_115	05 Oct 2017 04:50	PST	Not_Provided	0.0079248
OSU	GSWS01_115	05 Oct 2017 04:55	PST	Not_Provided	0.0079248
OSU	GSWS01_115	05 Oct 2017 05:00	PST	Not_Provided	0.0079248
OSU	GSWS01_115	05 Oct 2017 05:05	PST	Not_Provided	0.0079248
OSU	GSWS01_115	05 Oct 2017 05:10	PST	Not_Provided	0.0079248
OSU	GSWS01_115	05 Oct 2017 05:15	PST	Not_Provided	0.0079248
OSU	GSWS01_115	05 Oct 2017 05:20	PST	Not_Provided	0.0079248
OSU	GSWS01_115	05 Oct 2017 05:25	PST	Not_Provided	0.0079248
OSU	GSWS01_115	05 Oct 2017 05:30	PST	Not_Provided	0.0079248
OSU	GSWS01_115	05 Oct 2017 05:35	PST	Not_Provided	0.0079248
OSU	GSWS01_115	05 Oct 2017 05:40	PST	Not_Provided	0.0079248
OSU	GSWS01_115	05 Oct 2017 05:45	PST	Not_Provided	0.0079248
OSU	GSWS01_115	05 Oct 2017 05:50	PST	Not_Provided	0.0079248
OSU	GSWS01_115	05 Oct 2017 05:55	PST	Not_Provided	0.0079248
OSU	GSWS01_115	05 Oct 2017 06:00	PST	Not_Provided	0.0079248
OSU	GSWS01_115	05 Oct 2017 06:05	PST	Not_Provided	0.0079248
OSU	GSWS01_115	05 Oct 2017 06:10	PST	Not_Provided	0.0079248
OSU	GSWS01_115	05 Oct 2017 06:15	PST	Not_Provided	0.0079248
OSU	GSWS01_115	05 Oct 2017 06:20	PST	Not_Provided	0.0079248
OSU	GSWS01_115	05 Oct 2017 06:25	PST	Not_Provided	0.0079248
OSU	GSWS01_115	05 Oct 2017 06:30	PST	Not_Provided	0.0079248
OSU	GSWS01_115	05 Oct 2017 06:35	PST	Not_Provided	0.0079248
OSU	GSWS01_115	05 Oct 2017 06:40	PST	Not_Provided	0.0079248
OSU	GSWS01_115	05 Oct 2017 06:45	PST	Not_Provided	0.0079248
OSU	GSWS01_115	05 Oct 2017 06:50	PST	Not_Provided	0.0079248
OSU	GSWS01_115	05 Oct 2017 06:55	PST	Not_Provided	0.0079248
OSU	GSWS01_115	05 Oct 2017 07:00	PST	Not_Provided	0.0079248
OSU	GSWS01_115	05 Oct 2017 07:05	PST	Not_Provided	0.0079248
OSU	GSWS01_115	05 Oct 2017 07:10	PST	Not_Provided	0.0079248
OSU	GSWS01_115	05 Oct 2017 07:15	PST	Not_Provided	0.0079248
OSU	GSWS01_115	05 Oct 2017 07:20	PST	Not_Provided	0.0079248
OSU	GSWS01_115	05 Oct 2017 07:25	PST	Not_Provided	0.0079248
OSU	GSWS01_115	05 Oct 2017 07:30	PST	Not_Provided	0.0079248
OSU	GSWS01_115	05 Oct 2017 07:35	PST	Not_Provided	0.0079248
OSU	GSWS01_115	05 Oct 2017 07:40	PST	Not_Provided	0.0079248
OSU	GSWS01_115	05 Oct 2017 07:45	PST	Not_Provided	0.0079248
OSU	GSWS01_115	05 Oct 2017 07:50	PST	Not_Provided	0.0079248
OSU	GSWS01_115	05 Oct 2017 07:55	PST	Not_Provided	0.0079248
OSU	GSWS01_115	05 Oct 2017 08:00	PST	Not_Provided	0.0079248
OSU	GSWS01_115	05 Oct 2017 08:05	PST	Not_Provided	0.0079248
OSU	GSWS01_115	05 Oct 2017 08:10	PST	Not_Provided	0.0079248
OSU	GSWS01_115	05 Oct 2017 08:15	PST	Not_Provided	0.0079248
OSU	GSWS01_115	05 Oct 2017 08:20	PST	Not_Provided	0.0079248
OSU	GSWS01_115	05 Oct 2017 08:25	PST	Not_Provided	0.0079248
OSU	GSWS01_115	05 Oct 2017 08:30	PST	Not_Provided	0.0079248
OSU	GSWS01_115	05 Oct 2017 08:35	PST	Not_Provided	0.0079248
OSU	GSWS01_115	05 Oct 2017 08:40	PST	Not_Provided	0.0079248
OSU	GSWS01_115	05 Oct 2017 08:45	PST	Not_Provided	0.0079248
OSU	GSWS01_115	05 Oct 2017 08:50	PST	Not_Provided	0.0079248
OSU	GSWS01_115	05 Oct 2017 08:55	PST	Not_Provided	0.0079248
OSU	GSWS01_115	05 Oct 2017 09:00	PST	Not_Provided	0.0079248
OSU	GSWS01_115	05 Oct 2017 09:05	PST	Not_Provided	0.0079248
OSU	GSWS01_115	05 Oct 2017 09:10	PST	Not_Provided	0.0079248
OSU	GSWS01_115	05 Oct 2017 09:15	PST	Not_Provided	0.0079248
OSU	GSWS01_115	05 Oct 2017 09:20	PST	Not_Provided	0.0079248
OSU	GSWS01_115	05 Oct 2017 09:25	PST	Not_Provided	0.0079248
OSU	GSWS01_115	05 Oct 2017 09:30	PST	Not_Provided	0.0079248
OSU	GSWS01_115	05 Oct 2017 09:35	PST	Not_Provided	0.0079248
OSU	GSWS01_115	05 Oct 2017 09:40	PST	Not_Provided	0.0079248
OSU	GSWS01_115	05 Oct 2017 09:45	PST	Not_Provided	0.0079248
OSU	GSWS01_115	05 Oct 2017 09:50	PST	Not_Provided	0.0079248
OSU	GSWS01_115	05 Oct 2017 09:55	PST	Not_Provided	0.0079248
OSU	GSWS01_115	05 Oct 2017 10:00	PST	Not_Provided	0.0079248
OSU	GSWS01_115	05 Oct 2017 10:05	PST	Not_Provided	0.0079248
OSU	GSWS01_115	05 Oct 2017 10:10	PST	Not_Provided	0.0079248
OSU	GSWS01_115	05 Oct 2017 10:15	PST	Not_Provided	0.0079248
OSU	GSWS01_115	05 Oct 2017 10:20	PST	Not_Provided	0.0079248
OSU	GSWS01_115	05 Oct 2017 10:25	PST	Not_Provided	0.0079248
OSU	GSWS01_115	05 Oct 2017 10:30	PST	Not_Provided	0.0079248
OSU	GSWS01_115	05 Oct 2017 10:35	PST	Not_Provided	0.0079248
OSU	GSWS01_115	05 Oct 2017 10:40	PST	Not_Provided	0.0079248
OSU	GSWS01_115	05 Oct 2017 10:45	PST	Not_Provided	0.0079248
OSU	GSWS01_115	05 Oct 2017 10:50	PST	Not_Provided	0.0079248
OSU	GSWS01_115	05 Oct 2017 10:55	PST	Not_Provided	0.0079248
OSU	GSWS01_115	05 Oct 2017 11:00	PST	Not_Provided	0.0079248
OSU	GSWS01_115	05 Oct 2017 11:05	PST	Not_Provided	0.0079248
OSU	GSWS01_115	05 Oct 2017 11:10	PST	Not_Provided	0.0079248
OSU	GSWS01_115	05 Oct 2017 11:15	PST	Not_Provided	0.0079248
OSU	GSWS01_115	05 Oct 2017 11:20	PST	Not_Provided	0.0079248
OSU	GSWS01_115	05 Oct 2017 11:25	PST	Not_Provided	0.0079248
OSU	GSWS01_115	05 Oct 2017 11:30	PST	Not_Provided	0.0079248
OSU	GSWS01_115	05 Oct 2017 11:35	PST	Not_Provided	0.0079248
OSU	GSWS01_115	05 Oct 2017 11:40	PST	Not_Provided	0.0079248
OSU	GSWS01_115	05 Oct 2017 11:45	PST	Not_Provided	0.0079248
OSU	GSWS01_115	05 Oct 2017 11:50	PST	Not_Provided	0.0079248
OSU	GSWS01_115	05 Oct 2017 11:55	PST	Not_Provided	0.0079248
OSU	GSWS01_115	05 Oct 2017 12:00	PST	Not_Provided	0.0079248
OSU	GSWS01_115	05 Oct 2017 12:05	PST	Not_Provided	0.0079248
OSU	GSWS01_115	05 Oct 2017 12:10	PST	Not_Provided	0.0079248
OSU	GSWS01_115	05 Oct 2017 12:15	PST	Not_Provided	0.0079248
OSU	GSWS01_115	05 Oct 2017 12:20	PST	Not_Provided	0.0079248
OSU	GSWS01_115	05 Oct 2017 12:25	PST	Not_Provided	0.0079248
OSU	GSWS01_115	05 Oct 2017 12:30	PST	Not_Provided	0.0079248
OSU	GSWS01_115	05 Oct 2017 12:35	PST	Not_Provided	0.0079248
OSU	GSWS01_115	05 Oct 2017 12:40	PST	Not_Provided	0.0079248
OSU	GSWS01_115	05 Oct 2017 12:45	PST	Not_Provided	0.0079248
OSU	GSWS01_115	05 Oct 2017 12:50	PST	Not_Provided	0.0079248
OSU	GSWS01_115	05 Oct 2017 12:55	PST	Not_Provided	0.0079248
OSU	GSWS01_115	05 Oct 2017 13:00	PST	Not_Provided	0.0079248
OSU	GSWS01_115	05 Oct 2017 13:05	PST	Not_Provided	0.0079248
OSU	GSWS01_115	05 Oct 2017 13:10	PST	Not_Provided	0.0079248
OSU	GSWS01_115	05 Oct 2017 13:15	PST	Not_Provided	0.0079248
OSU	GSWS01_115	05 Oct 2017 13:20	PST	Not_Provided	0.0079248
OSU	GSWS01_115	05 Oct 2017 13:25	PST	Not_Provided	0.0079248
OSU	GSWS01_115	05 Oct 2017 13:30	PST	Not_Provided	0.0079248
OSU	GSWS01_115	05 Oct 2017 13:35	PST	Not_Provided	0.0079248
OSU	GSWS01_115	05 Oct 2017 13:40	PST	Not_Provided	0.0079248
OSU	GSWS01_115	05 Oct 2017 13:45	PST	Not_Provided	0.0079248
OSU	GSWS01_115	05 Oct 2017 13:50	PST	Not_Provided	0.0079248
OSU	GSWS01_115	05 Oct 2017 13:55	PST	Not_Provided	0.0079248
OSU	GSWS01_115	05 Oct 2017 14:00	PST	Not_Provided	0.0079248
OSU	GSWS01_115	05 Oct 2017 14:05	PST	Not_Provided	0.0079248
OSU	GSWS01_115	05 Oct 2017 14:10	PST	Not_Provided	0.0079248
OSU	GSWS01_115	05 Oct 2017 14:15	PST	Not_Provided	0.0079248
OSU	GSWS01_115	05 Oct 2017 14:20	PST	Not_Provided	0.0079248
OSU	GSWS01_115	05 Oct 2017 14:25	PST	Not_Provided	0.0079248
OSU	GSWS01_115	05 Oct 2017 14:30	PST	Not_Provided	0.0079248
OSU	GSWS01_115	05 Oct 2017 14:35	PST	Not_Provided	0.0079248
OSU	GSWS01_115	05 Oct 2017 14:40	PST	Not_Provided	0.0079248
OSU	GSWS01_115	05 Oct 2017 14:45	PST	Not_Provided	0.0079248
OSU	GSWS01_115	05 Oct 2017 14:50	PST	Not_Provided	0.0079248
OSU	GSWS01_115	05 Oct 2017 14:55	PST	Not_Provided	0.0079248
OSU	GSWS01_115	05 Oct 2017 15:00	PST	Not_Provided	0.0079248
OSU	GSWS01_115	05 Oct 2017 15:05	PST	Not_Provided	0.0079248
OSU	GSWS01_115	05 Oct 2017 15:10	PST	Not_Provided	0.0079248
OSU	GSWS01_115	05 Oct 2017 15:15	PST	Not_Provided	0.0079248
OSU	GSWS01_115	05 Oct 2017 15:20	PST	Not_Provided	0.0079248
OSU	GSWS01_115	05 Oct 2017 15:25	PST	Not_Provided	0.0079248
OSU	GSWS01_115	05 Oct 2017 15:30	PST	Not_Provided	0.0079248
OSU	GSWS01_115	05 Oct 2017 15:35	PST	Not_Provided	0.0079248
OSU	GSWS01_115	05 Oct 2017 15:40	PST	Not_Provided	0.0079248
OSU	GSWS01_115	05 Oct 2017 15:45	PST	Not_Provided	0.0079248
OSU	GSWS01_115	05 Oct 2017 15:50	PST	Not_Provided	0.0079248
OSU	GSWS01_115	05 Oct 2017 15:55	PST	Not_Provided	0.0079248
OSU	GSWS01_115	05 Oct 2017 16:00	PST	Not_Provided	0.0079248
OSU	GSWS01_115	05 Oct 2017 16:05	PST	Not_Provided	0.0079248
OSU	GSWS01_115	05 Oct 2017 16:10	PST	Not_Provided	0.0079248
OSU	GSWS01_115	05 Oct 2017 16:15	PST	Not_Provided	0.0079248
OSU	GSWS01_115	05 Oct 2017 16:20	PST	Not_Provided	0.0079248
OSU	GSWS01_115	05 Oct 2017 16:25	PST	Not_Provided	0.0079248
OSU	GSWS01_115	05 Oct 2017 16:30	PST	Not_Provided	0.0079248
OSU	GSWS01_115	05 Oct 2017 16:35	PST	Not_Provided	0.0079248
OSU	GSWS01_115	05 Oct 2017 16:40	PST	Not_Provided	0.0079248
OSU	GSWS01_115	05 Oct 2017 16:45	PST	Not_Provided	0.0079248
OSU	GSWS01_115	05 Oct 2017 16:50	PST	Not_Provided	0.0079248
OSU	GSWS01_115	05 Oct 2017 16:55	PST	Not_Provided	0.0079248
OSU	GSWS01_115	05 Oct 2017 17:00	PST	Not_Provided	0.0079248
OSU	GSWS01_115	05 Oct 2017 17:05	PST	Not_Provided	0.0079248
OSU	GSWS01_115	05 Oct 2017 17:10	PST	Not_Provided	0.0079248
OSU	GSWS01_115	05 Oct 2017 17:15	PST	Not_Provided	0.0079248
OSU	GSWS01_115	05 Oct 2017 17:20	PST	Not_Provided	0.0079248
OSU	GSWS01_115	05 Oct 2017 17:25	PST	Not_Provided	0.0079248
OSU	GSWS01_115	05 Oct 2017 17:30	PST	Not_Provided	0.0079248
OSU	GSWS01_115	05 Oct 2017 17:35	PST	Not_Provided	0.0079248
OSU	GSWS01_115	05 Oct 2017 17:40	PST	Not_Provided	0.0079248
OSU	GSWS01_115	05 Oct 2017 17:45	PST	Not_Provided	0.0079248
OSU	GSWS01_115	05 Oct 2017 17:50	PST	Not_Provided	0.0079248
OSU	GSWS01_115	05 Oct 2017 17:55	PST	Not_Provided	0.0079248
OSU	GSWS01_115	05 Oct 2017 18:00	PST	Not_Provided	0.0079248
OSU	GSWS01_115	05 Oct 2017 18:05	PST	Not_Provided	0.0079248
OSU	GSWS01_115	05 Oct 2017 18:10	PST	Not_Provided	0.0079248
OSU	GSWS01_115	05 Oct 2017 18:15	PST	Not_Provided	0.0079248
OSU	GSWS01_115	05 Oct 2017 18:20	PST	Not_Provided	0.0079248
OSU	GSWS01_115	05 Oct 2017 18:25	PST	Not_Provided	0.0079248
OSU	GSWS01_115	05 Oct 2017 18:30	PST	Not_Provided	0.0079248
OSU	GSWS01_115	05 Oct 2017 18:35	PST	Not_Provided	0.0079248
OSU	GSWS01_115	05 Oct 2017 18:40	PST	Not_Provided	0.0079248
OSU	GSWS01_115	05 Oct 2017 18:45	PST	Not_Provided	0.0079248
OSU	GSWS01_115	05 Oct 2017 18:50	PST	Not_Provided	0.0079248
OSU	GSWS01_115	05 Oct 2017 18:55	PST	Not_Provided	0.0079248
OSU	GSWS01_115	05 Oct 2017 19:00	PST	Not_Provided	0.0079248
OSU	GSWS01_115	05 Oct 2017 19:05	PST	Not_Provided	0.0079248
OSU	GSWS01_115	05 Oct 2017 19:10	PST	Not_Provided	0.0079248
OSU	GSWS01_115	05 Oct 2017 19:15	PST	Not_Provided	0.0079248
OSU	GSWS01_115	05 Oct 2017 19:20	PST	Not_Provided	0.0079248
OSU	GSWS01_115	05 Oct 2017 19:25	PST	Not_Provided	0.0079248
OSU	GSWS01_115	05 Oct 2017 19:30	PST	Not_Provided	0.0079248
OSU	GSWS01_115	05 Oct 2017 19:35	PST	Not_Provided	0.0079248
OSU	GSWS01_115	05 Oct 2017 19:40	PST	Not_Provided	0.0079248
OSU	GSWS01_115	05 Oct 2017 19:45	PST	Not_Provided	0.0079248
OSU	GSWS01_115	05 Oct 2017 19:50	PST	Not_Provided	0.0079248
OSU	GSWS01_115	05 Oct 2017 19:55	PST	Not_Provided	0.0079248
OSU	GSWS01_115	05 Oct 2017 20:00	PST	Not_Provided	0.0079248
OSU	GSWS01_115	05 Oct 2017 20:05	PST	Not_Provided	0.0079248
OSU	GSWS01_115	05 Oct 2017 20:10	PST	Not_Provided	0.0079248
OSU	GSWS01_115	05 Oct 2017 20:15	PST	Not_Provided	0.0079248
OSU	GSWS01_115	05 Oct 2017 20:20	PST	Not_Provided	0.0079248
OSU	GSWS01_115	05 Oct 2017 20:25	PST	Not_Provided	0.0079248
OSU	GSWS01_115	05 Oct 2017 20:30	PST	Not_Provided	0.0079248
OSU	GSWS01_115	05 Oct 2017 20:35	PST	Not_Provided	0.0079248
OSU	GSWS01_115	05 Oct 2017 20:40	PST	Not_Provided	0.0079248
OSU	GSWS01_115	05 Oct 2017 20:45	PST	Not_Provided	0.0079248
OSU	GSWS01_115	05 Oct 2017 20:50	PST	Not_Provided	0.0079248
OSU	GSWS01_115	05 Oct 2017 20:55	PST	Not_Provided	0.0079248
OSU	GSWS01_115	05 Oct 2017 21:00	PST	Not_Provided	0.0079248
OSU	GSWS01_115	05 Oct 2017 21:05	PST	Not_Provided	0.0079248
OSU	GSWS01_115	05 Oct 2017 21:10	PST	Not_Provided	0.0079248
OSU	GSWS01_115	05 Oct 2017 21:15	PST	Not_Provided	0.0079248
OSU	GSWS01_115	05 Oct 2017 21:20	PST	Not_Provided	0.0079248
OSU	GSWS01_115	05 Oct 2017 21:25	PST	Not_Provided	0.0079248
OSU	GSWS01_115	05 Oct 2017 21:30	PST	Not_Provided	0.0079248
OSU	GSWS01_115	05 Oct 2017 21:35	PST	Not_Provided	0.0079248
OSU	GSWS01_115	05 Oct 2017 21:40	PST	Not_Provided	0.0079248
OSU	GSWS01_115	05 Oct 2017 21:45	PST	Not_Provided	0.0079248
OSU	GSWS01_115	05 Oct 2017 21:50	PST	Not_Provided	0.0076200
OSU	GSWS01_115	05 Oct 2017 21:55	PST	Not_Provided	0.0076200
OSU	GSWS01_115	05 Oct 2017 22:00	PST	Not_Provided	0.0076200
OSU	GSWS01_115	05 Oct 2017 22:05	PST	Not_Provided	0.0076200
OSU	GSWS01_115	05 Oct 2017 22:10	PST	Not_Provided	0.0076200
OSU	GSWS01_115	05 Oct 2017 22:15	PST	Not_Provided	0.0076200
OSU	GSWS01_115	05 Oct 2017 22:20	PST	Not_Provided	0.0076200
OSU	GSWS01_115	05 Oct 2017 22:25	PST	Not_Provided	0.0076200
OSU	GSWS01_115	05 Oct 2017 22:30	PST	Not_Provided	0.0076200
OSU	GSWS01_115	05 Oct 2017 22:35	PST	Not_Provided	0.0076200
OSU	GSWS01_115	05 Oct 2017 22:40	PST	Not_Provided	0.0076200
OSU	GSWS01_115	05 Oct 2017 22:45	PST	Not_Provided	0.0076200
OSU	GSWS01_115	05 Oct 2017 22:50	PST	Not_Provided	0.0076200
OSU	GSWS01_115	05 Oct 2017 22:55	PST	Not_Provided	0.0076200
OSU	GSWS01_115	05 Oct 2017 23:00	PST	Not_Provided	0.0076200
OSU	GSWS01_115	05 Oct 2017 23:05	PST	Not_Provided	0.0076200
OSU	GSWS01_115	05 Oct 2017 23:10	PST	Not_Provided	0.0076200
OSU	GSWS01_115	05 Oct 2017 23:15	PST	Not_Provided	0.0076200
OSU	GSWS01_115	05 Oct 2017 23:20	PST	Not_Provided	0.0076200
OSU	GSWS01_115	05 Oct 2017 23:25	PST	Not_Provided	0.0076200
OSU	GSWS01_115	05 Oct 2017 23:30	PST	Not_Provided	0.0076200
OSU	GSWS01_115	05 Oct 2017 23:35	PST	Not_Provided	0.0076200
OSU	GSWS01_115	05 Oct 2017 23:40	PST	Not_Provided	0.0076200
OSU	GSWS01_115	05 Oct 2017 23:45	PST	Not_Provided	0.0076200
OSU	GSWS01_115	05 Oct 2017 23:50	PST	Not_Provided	0.0076200
OSU	GSWS01_115	05 Oct 2017 23:55	PST	Not_Provided	0.0076200
OSU	GSWS01_115	06 Oct 2017 00:00	PST	Not_Provided	0.0076200
OSU	GSWS01_115	06 Oct 2017 00:05	PST	Not_Provided	0.0076200
OSU	GSWS01_115	06 Oct 2017 00:10	PST	Not_Provided	0.0076200
OSU	GSWS01_115	06 Oct 2017 00:15	PST	Not_Provided	0.0076200
OSU	GSWS01_115	06 Oct 2017 00:20	PST	Not_Provided	0.0076200
OSU	GSWS01_115	06 Oct 2017 00:25	PST	Not_Provided	0.0076200
OSU	GSWS01_115	06 Oct 2017 00:30	PST	Not_Provided	0.0076200
OSU	GSWS01_115	06 Oct 2017 00:35	PST	Not_Provided	0.0076200
OSU	GSWS01_115	06 Oct 2017 00:40	PST	Not_Provided	0.0076200
OSU	GSWS01_115	06 Oct 2017 00:45	PST	Not_Provided	0.0076200
OSU	GSWS01_115	06 Oct 2017 00:50	PST	Not_Provided	0.0076200
OSU	GSWS01_115	06 Oct 2017 00:55	PST	Not_Provided	0.0076200
OSU	GSWS01_115	06 Oct 2017 01:00	PST	Not_Provided	0.0076200
OSU	GSWS01_115	06 Oct 2017 01:05	PST	Not_Provided	0.0076200
OSU	GSWS01_115	06 Oct 2017 01:10	PST	Not_Provided	0.0076200
OSU	GSWS01_115	06 Oct 2017 01:15	PST	Not_Provided	0.0076200
OSU	GSWS01_115	06 Oct 2017 01:20	PST	Not_Provided	0.0076200
OSU	GSWS01_115	06 Oct 2017 01:25	PST	Not_Provided	0.0076200
OSU	GSWS01_115	06 Oct 2017 01:30	PST	Not_Provided	0.0076200
OSU	GSWS01_115	06 Oct 2017 01:35	PST	Not_Provided	0.0076200
OSU	GSWS01_115	06 Oct 2017 01:40	PST	Not_Provided	0.0076200
OSU	GSWS01_115	06 Oct 2017 01:45	PST	Not_Provided	0.0076200
OSU	GSWS01_115	06 Oct 2017 01:50	PST	Not_Provided	0.0076200
OSU	GSWS01_115	06 Oct 2017 01:55	PST	Not_Provided	0.0076200
OSU	GSWS01_115	06 Oct 2017 02:00	PST	Not_Provided	0.0076200
OSU	GSWS01_115	06 Oct 2017 02:05	PST	Not_Provided	0.0076200
OSU	GSWS01_115	06 Oct 2017 02:10	PST	Not_Provided	0.0076200
OSU	GSWS01_115	06 Oct 2017 02:15	PST	Not_Provided	0.0076200
OSU	GSWS01_115	06 Oct 2017 02:20	PST	Not_Provided	0.0076200
OSU	GSWS01_115	06 Oct 2017 02:25	PST	Not_Provided	0.0076200
OSU	GSWS01_115	06 Oct 2017 02:30	PST	Not_Provided	0.0076200
OSU	GSWS01_115	06 Oct 2017 02:35	PST	Not_Provided	0.0076200
OSU	GSWS01_115	06 Oct 2017 02:40	PST	Not_Provided	0.0076200
OSU	GSWS01_115	06 Oct 2017 02:45	PST	Not_Provided	0.0076200
OSU	GSWS01_115	06 Oct 2017 02:50	PST	Not_Provided	0.0076200
OSU	GSWS01_115	06 Oct 2017 02:55	PST	Not_Provided	0.0076200
OSU	GSWS01_115	06 Oct 2017 03:00	PST	Not_Provided	0.0076200
OSU	GSWS01_115	06 Oct 2017 03:05	PST	Not_Provided	0.0076200
OSU	GSWS01_115	06 Oct 2017 03:10	PST	Not_Provided	0.0076200
OSU	GSWS01_115	06 Oct 2017 03:15	PST	Not_Provided	0.0076200
OSU	GSWS01_115	06 Oct 2017 03:20	PST	Not_Provided	0.0076200
OSU	GSWS01_115	06 Oct 2017 03:25	PST	Not_Provided	0.0076200
OSU	GSWS01_115	06 Oct 2017 03:30	PST	Not_Provided	0.0076200
OSU	GSWS01_115	06 Oct 2017 03:35	PST	Not_Provided	0.0076200
OSU	GSWS01_115	06 Oct 2017 03:40	PST	Not_Provided	0.0076200
OSU	GSWS01_115	06 Oct 2017 03:45	PST	Not_Provided	0.0076200
OSU	GSWS01_115	06 Oct 2017 03:50	PST	Not_Provided	0.0076200
OSU	GSWS01_115	06 Oct 2017 03:55	PST	Not_Provided	0.0076200
OSU	GSWS01_115	06 Oct 2017 04:00	PST	Not_Provided	0.0076200
OSU	GSWS01_115	06 Oct 2017 04:05	PST	Not_Provided	0.0076200
OSU	GSWS01_115	06 Oct 2017 04:10	PST	Not_Provided	0.0076200
OSU	GSWS01_115	06 Oct 2017 04:15	PST	Not_Provided	0.0076200
OSU	GSWS01_115	06 Oct 2017 04:20	PST	Not_Provided	0.0076200
OSU	GSWS01_115	06 Oct 2017 04:25	PST	Not_Provided	0.0076200
OSU	GSWS01_115	06 Oct 2017 04:30	PST	Not_Provided	0.0076200
OSU	GSWS01_115	06 Oct 2017 04:35	PST	Not_Provided	0.0076200
OSU	GSWS01_115	06 Oct 2017 04:40	PST	Not_Provided	0.0076200
OSU	GSWS01_115	06 Oct 2017 04:45	PST	Not_Provided	0.0079248
OSU	GSWS01_115	06 Oct 2017 04:50	PST	Not_Provided	0.0079248
OSU	GSWS01_115	06 Oct 2017 04:55	PST	Not_Provided	0.0079248
OSU	GSWS01_115	06 Oct 2017 05:00	PST	Not_Provided	0.0082296
OSU	GSWS01_115	06 Oct 2017 05:05	PST	Not_Provided	0.0085344
OSU	GSWS01_115	06 Oct 2017 05:10	PST	Not_Provided	0.0091440
OSU	GSWS01_115	06 Oct 2017 05:15	PST	Not_Provided	0.0091440
OSU	GSWS01_115	06 Oct 2017 05:20	PST	Not_Provided	0.0091440
OSU	GSWS01_115	06 Oct 2017 05:25	PST	Not_Provided	0.0091440
OSU	GSWS01_115	06 Oct 2017 05:30	PST	Not_Provided	0.0091440
OSU	GSWS01_115	06 Oct 2017 05:35	PST	Not_Provided	0.0091440
OSU	GSWS01_115	06 Oct 2017 05:40	PST	Not_Provided	0.0091440
OSU	GSWS01_115	06 Oct 2017 05:45	PST	Not_Provided	0.0091440
OSU	GSWS01_115	06 Oct 2017 05:50	PST	Not_Provided	0.0091440
OSU	GSWS01_115	06 Oct 2017 05:55	PST	Not_Provided	0.0091440
OSU	GSWS01_115	06 Oct 2017 06:00	PST	Not_Provided	0.0094488
OSU	GSWS01_115	06 Oct 2017 06:05	PST	Not_Provided	0.0097536
OSU	GSWS01_115	06 Oct 2017 06:10	PST	Not_Provided	0.0100584
OSU	GSWS01_115	06 Oct 2017 06:15	PST	Not_Provided	0.0082296
OSU	GSWS01_115	06 Oct 2017 06:20	PST	Not_Provided	0.0079248
OSU	GSWS01_115	06 Oct 2017 06:25	PST	Not_Provided	0.0079248
OSU	GSWS01_115	06 Oct 2017 06:30	PST	Not_Provided	0.0079248
OSU	GSWS01_115	06 Oct 2017 06:35	PST	Not_Provided	0.0079248
OSU	GSWS01_115	06 Oct 2017 06:40	PST	Not_Provided	0.0079248
OSU	GSWS01_115	06 Oct 2017 06:45	PST	Not_Provided	0.0079248
OSU	GSWS01_115	06 Oct 2017 06:50	PST	Not_Provided	0.0079248
OSU	GSWS01_115	06 Oct 2017 06:55	PST	Not_Provided	0.0079248
OSU	GSWS01_115	06 Oct 2017 07:00	PST	Not_Provided	0.0079248
OSU	GSWS01_115	06 Oct 2017 07:05	PST	Not_Provided	0.0079248
OSU	GSWS01_115	06 Oct 2017 07:10	PST	Not_Provided	0.0079248
OSU	GSWS01_115	06 Oct 2017 07:15	PST	Not_Provided	0.0079248
OSU	GSWS01_115	06 Oct 2017 07:20	PST	Not_Provided	0.0079248
OSU	GSWS01_115	06 Oct 2017 07:25	PST	Not_Provided	0.0079248
OSU	GSWS01_115	06 Oct 2017 07:30	PST	Not_Provided	0.0079248
OSU	GSWS01_115	06 Oct 2017 07:35	PST	Not_Provided	0.0079248
OSU	GSWS01_115	06 Oct 2017 07:40	PST	Not_Provided	0.0079248
OSU	GSWS01_115	06 Oct 2017 07:45	PST	Not_Provided	0.0079248
OSU	GSWS01_115	06 Oct 2017 07:50	PST	Not_Provided	0.0079248
OSU	GSWS01_115	06 Oct 2017 07:55	PST	Not_Provided	0.0079248
OSU	GSWS01_115	06 Oct 2017 08:00	PST	Not_Provided	0.0079248
OSU	GSWS01_115	06 Oct 2017 08:05	PST	Not_Provided	0.0079248
OSU	GSWS01_115	06 Oct 2017 08:10	PST	Not_Provided	0.0079248
OSU	GSWS01_115	06 Oct 2017 08:15	PST	Not_Provided	0.0079248
OSU	GSWS01_115	06 Oct 2017 08:20	PST	Not_Provided	0.0079248
OSU	GSWS01_115	06 Oct 2017 08:25	PST	Not_Provided	0.0079248
OSU	GSWS01_115	06 Oct 2017 08:30	PST	Not_Provided	0.0079248
OSU	GSWS01_115	06 Oct 2017 08:35	PST	Not_Provided	0.0079248
OSU	GSWS01_115	06 Oct 2017 08:40	PST	Not_Provided	0.0079248
OSU	GSWS01_115	06 Oct 2017 08:45	PST	Not_Provided	0.0079248
OSU	GSWS01_115	06 Oct 2017 08:50	PST	Not_Provided	0.0079248
OSU	GSWS01_115	06 Oct 2017 08:55	PST	Not_Provided	0.0079248
OSU	GSWS01_115	06 Oct 2017 09:00	PST	Not_Provided	0.0079248
OSU	GSWS01_115	06 Oct 2017 09:05	PST	Not_Provided	0.0079248
OSU	GSWS01_115	06 Oct 2017 09:10	PST	Not_Provided	0.0079248
OSU	GSWS01_115	06 Oct 2017 09:15	PST	Not_Provided	0.0079248
OSU	GSWS01_115	06 Oct 2017 09:20	PST	Not_Provided	0.0079248
OSU	GSWS01_115	06 Oct 2017 09:25	PST	Not_Provided	0.0079248
OSU	GSWS01_115	06 Oct 2017 09:30	PST	Not_Provided	0.0079248
OSU	GSWS01_115	06 Oct 2017 09:35	PST	Not_Provided	0.0079248
OSU	GSWS01_115	06 Oct 2017 09:40	PST	Not_Provided	0.0079248
OSU	GSWS01_115	06 Oct 2017 09:45	PST	Not_Provided	0.0079248
OSU	GSWS01_115	06 Oct 2017 09:50	PST	Not_Provided	0.0079248
OSU	GSWS01_115	06 Oct 2017 09:55	PST	Not_Provided	0.0079248
OSU	GSWS01_115	06 Oct 2017 10:00	PST	Not_Provided	0.0079248
OSU	GSWS01_115	06 Oct 2017 10:05	PST	Not_Provided	0.0079248
OSU	GSWS01_115	06 Oct 2017 10:10	PST	Not_Provided	0.0079248
OSU	GSWS01_115	06 Oct 2017 10:15	PST	Not_Provided	0.0079248
OSU	GSWS01_115	06 Oct 2017 10:20	PST	Not_Provided	0.0079248
OSU	GSWS01_115	06 Oct 2017 10:25	PST	Not_Provided	0.0079248
OSU	GSWS01_115	06 Oct 2017 10:30	PST	Not_Provided	0.0079248
OSU	GSWS01_115	06 Oct 2017 10:35	PST	Not_Provided	0.0079248
OSU	GSWS01_115	06 Oct 2017 10:40	PST	Not_Provided	0.0079248
OSU	GSWS01_115	06 Oct 2017 10:45	PST	Not_Provided	0.0079248
OSU	GSWS01_115	06 Oct 2017 10:50	PST	Not_Provided	0.0079248
OSU	GSWS01_115	06 Oct 2017 10:55	PST	Not_Provided	0.0079248
OSU	GSWS01_115	06 Oct 2017 11:00	PST	Not_Provided	0.0079248
OSU	GSWS01_115	06 Oct 2017 11:05	PST	Not_Provided	0.0079248
OSU	GSWS01_115	06 Oct 2017 11:10	PST	Not_Provided	0.0079248
OSU	GSWS01_115	06 Oct 2017 11:15	PST	Not_Provided	0.0079248
OSU	GSWS01_115	06 Oct 2017 11:20	PST	Not_Provided	0.0079248
OSU	GSWS01_115	06 Oct 2017 11:25	PST	Not_Provided	0.0079248
OSU	GSWS01_115	06 Oct 2017 11:30	PST	Not_Provided	0.0079248
OSU	GSWS01_115	06 Oct 2017 11:35	PST	Not_Provided	0.0079248
OSU	GSWS01_115	06 Oct 2017 11:40	PST	Not_Provided	0.0079248
OSU	GSWS01_115	06 Oct 2017 11:45	PST	Not_Provided	0.0079248
OSU	GSWS01_115	06 Oct 2017 11:50	PST	Not_Provided	0.0079248
OSU	GSWS01_115	06 Oct 2017 11:55	PST	Not_Provided	0.0079248
OSU	GSWS01_115	06 Oct 2017 12:00	PST	Not_Provided	0.0079248
OSU	GSWS01_115	06 Oct 2017 12:05	PST	Not_Provided	0.0079248
OSU	GSWS01_115	06 Oct 2017 12:10	PST	Not_Provided	0.0079248
OSU	GSWS01_115	06 Oct 2017 12:15	PST	Not_Provided	0.0079248
OSU	GSWS01_115	06 Oct 2017 12:20	PST	Not_Provided	0.0079248
OSU	GSWS01_115	06 Oct 2017 12:25	PST	Not_Provided	0.0079248
OSU	GSWS01_115	06 Oct 2017 12:30	PST	Not_Provided	0.0079248
OSU	GSWS01_115	06 Oct 2017 12:35	PST	Not_Provided	0.0079248
OSU	GSWS01_115	06 Oct 2017 12:40	PST	Not_Provided	0.0079248
OSU	GSWS01_115	06 Oct 2017 12:45	PST	Not_Provided	0.0079248
OSU	GSWS01_115	06 Oct 2017 12:50	PST	Not_Provided	0.0079248
OSU	GSWS01_115	06 Oct 2017 12:55	PST	Not_Provided	0.0079248
OSU	GSWS01_115	06 Oct 2017 13:00	PST	Not_Provided	0.0079248
OSU	GSWS01_115	06 Oct 2017 13:05	PST	Not_Provided	0.0079248
OSU	GSWS01_115	06 Oct 2017 13:10	PST	Not_Provided	0.0079248
OSU	GSWS01_115	06 Oct 2017 13:15	PST	Not_Provided	0.0079248
OSU	GSWS01_115	06 Oct 2017 13:20	PST	Not_Provided	0.0079248
OSU	GSWS01_115	06 Oct 2017 13:25	PST	Not_Provided	0.0079248
OSU	GSWS01_115	06 Oct 2017 13:30	PST	Not_Provided	0.0079248
OSU	GSWS01_115	06 Oct 2017 13:35	PST	Not_Provided	0.0079248
OSU	GSWS01_115	06 Oct 2017 13:40	PST	Not_Provided	0.0079248
OSU	GSWS01_115	06 Oct 2017 13:45	PST	Not_Provided	0.0079248
OSU	GSWS01_115	06 Oct 2017 13:50	PST	Not_Provided	0.0079248
OSU	GSWS01_115	06 Oct 2017 13:55	PST	Not_Provided	0.0079248
OSU	GSWS01_115	06 Oct 2017 14:00	PST	Not_Provided	0.0079248
OSU	GSWS01_115	06 Oct 2017 14:05	PST	Not_Provided	0.0079248
OSU	GSWS01_115	06 Oct 2017 14:10	PST	Not_Provided	0.0079248
OSU	GSWS01_115	06 Oct 2017 14:15	PST	Not_Provided	0.0079248
OSU	GSWS01_115	06 Oct 2017 14:20	PST	Not_Provided	0.0079248
OSU	GSWS01_115	06 Oct 2017 14:25	PST	Not_Provided	0.0079248
OSU	GSWS01_115	06 Oct 2017 14:30	PST	Not_Provided	0.0079248
OSU	GSWS01_115	06 Oct 2017 14:35	PST	Not_Provided	0.0079248
OSU	GSWS01_115	06 Oct 2017 14:40	PST	Not_Provided	0.0079248
OSU	GSWS01_115	06 Oct 2017 14:45	PST	Not_Provided	0.0079248
OSU	GSWS01_115	06 Oct 2017 14:50	PST	Not_Provided	0.0079248
OSU	GSWS01_115	06 Oct 2017 14:55	PST	Not_Provided	0.0079248
OSU	GSWS01_115	06 Oct 2017 15:00	PST	Not_Provided	0.0079248
OSU	GSWS01_115	06 Oct 2017 15:05	PST	Not_Provided	0.0079248
OSU	GSWS01_115	06 Oct 2017 15:10	PST	Not_Provided	0.0079248
OSU	GSWS01_115	06 Oct 2017 15:15	PST	Not_Provided	0.0079248
OSU	GSWS01_115	06 Oct 2017 15:20	PST	Not_Provided	0.0079248
OSU	GSWS01_115	06 Oct 2017 15:25	PST	Not_Provided	0.0079248
OSU	GSWS01_115	06 Oct 2017 15:30	PST	Not_Provided	0.0079248
OSU	GSWS01_115	06 Oct 2017 15:35	PST	Not_Provided	0.0076200
OSU	GSWS01_115	06 Oct 2017 15:40	PST	Not_Provided	0.0076200
OSU	GSWS01_115	06 Oct 2017 15:45	PST	Not_Provided	0.0076200
OSU	GSWS01_115	06 Oct 2017 15:50	PST	Not_Provided	0.0076200
OSU	GSWS01_115	06 Oct 2017 15:55	PST	Not_Provided	0.0076200
OSU	GSWS01_115	06 Oct 2017 16:00	PST	Not_Provided	0.0076200
OSU	GSWS01_115	06 Oct 2017 16:05	PST	Not_Provided	0.0076200
OSU	GSWS01_115	06 Oct 2017 16:10	PST	Not_Provided	0.0076200
OSU	GSWS01_115	06 Oct 2017 16:15	PST	Not_Provided	0.0076200
OSU	GSWS01_115	06 Oct 2017 16:20	PST	Not_Provided	0.0076200
OSU	GSWS01_115	06 Oct 2017 16:25	PST	Not_Provided	0.0076200
OSU	GSWS01_115	06 Oct 2017 16:30	PST	Not_Provided	0.0076200
OSU	GSWS01_115	06 Oct 2017 16:35	PST	Not_Provided	0.0076200
OSU	GSWS01_115	06 Oct 2017 16:40	PST	Not_Provided	0.0076200
OSU	GSWS01_115	06 Oct 2017 16:45	PST	Not_Provided	0.0076200
OSU	GSWS01_115	06 Oct 2017 16:50	PST	Not_Provided	0.0076200
OSU	GSWS01_115	06 Oct 2017 16:55	PST	Not_Provided	0.0076200
OSU	GSWS01_115	06 Oct 2017 17:00	PST	Not_Provided	0.0076200
OSU	GSWS01_115	06 Oct 2017 17:05	PST	Not_Provided	0.0076200
OSU	GSWS01_115	06 Oct 2017 17:10	PST	Not_Provided	0.0076200
OSU	GSWS01_115	06 Oct 2017 17:15	PST	Not_Provided	0.0076200
OSU	GSWS01_115	06 Oct 2017 17:20	PST	Not_Provided	0.0076200
OSU	GSWS01_115	06 Oct 2017 17:25	PST	Not_Provided	0.0076200
OSU	GSWS01_115	06 Oct 2017 17:30	PST	Not_Provided	0.0073152
OSU	GSWS01_115	06 Oct 2017 17:35	PST	Not_Provided	0.0073152
OSU	GSWS01_115	06 Oct 2017 17:40	PST	Not_Provided	0.0079248
OSU	GSWS01_115	06 Oct 2017 17:45	PST	Not_Provided	0.0079248
OSU	GSWS01_115	06 Oct 2017 17:50	PST	Not_Provided	0.0079248
OSU	GSWS01_115	06 Oct 2017 17:55	PST	Not_Provided	0.0079248
OSU	GSWS01_115	06 Oct 2017 18:00	PST	Not_Provided	0.0079248
OSU	GSWS01_115	06 Oct 2017 18:05	PST	Not_Provided	0.0079248
OSU	GSWS01_115	06 Oct 2017 18:10	PST	Not_Provided	0.0079248
OSU	GSWS01_115	06 Oct 2017 18:15	PST	Not_Provided	0.0079248
OSU	GSWS01_115	06 Oct 2017 18:20	PST	Not_Provided	0.0079248
OSU	GSWS01_115	06 Oct 2017 18:25	PST	Not_Provided	0.0079248
OSU	GSWS01_115	06 Oct 2017 18:30	PST	Not_Provided	0.0079248
OSU	GSWS01_115	06 Oct 2017 18:35	PST	Not_Provided	0.0079248
OSU	GSWS01_115	06 Oct 2017 18:40	PST	Not_Provided	0.0079248
OSU	GSWS01_115	06 Oct 2017 18:45	PST	Not_Provided	0.0079248
OSU	GSWS01_115	06 Oct 2017 18:50	PST	Not_Provided	0.0079248
OSU	GSWS01_115	06 Oct 2017 18:55	PST	Not_Provided	0.0079248
OSU	GSWS01_115	06 Oct 2017 19:00	PST	Not_Provided	0.0079248
OSU	GSWS01_115	06 Oct 2017 19:05	PST	Not_Provided	0.0079248
OSU	GSWS01_115	06 Oct 2017 19:10	PST	Not_Provided	0.0079248
OSU	GSWS01_115	06 Oct 2017 19:15	PST	Not_Provided	0.0079248
OSU	GSWS01_115	06 Oct 2017 19:20	PST	Not_Provided	0.0079248
OSU	GSWS01_115	06 Oct 2017 19:25	PST	Not_Provided	0.0079248
OSU	GSWS01_115	06 Oct 2017 19:30	PST	Not_Provided	0.0079248
OSU	GSWS01_115	06 Oct 2017 19:35	PST	Not_Provided	0.0079248
OSU	GSWS01_115	06 Oct 2017 19:40	PST	Not_Provided	0.0079248
OSU	GSWS01_115	06 Oct 2017 19:45	PST	Not_Provided	0.0079248
OSU	GSWS01_115	06 Oct 2017 19:50	PST	Not_Provided	0.0079248
OSU	GSWS01_115	06 Oct 2017 19:55	PST	Not_Provided	0.0079248
OSU	GSWS01_115	06 Oct 2017 20:00	PST	Not_Provided	0.0079248
OSU	GSWS01_115	06 Oct 2017 20:05	PST	Not_Provided	0.0079248
OSU	GSWS01_115	06 Oct 2017 20:10	PST	Not_Provided	0.0079248
OSU	GSWS01_115	06 Oct 2017 20:15	PST	Not_Provided	0.0079248
OSU	GSWS01_115	06 Oct 2017 20:20	PST	Not_Provided	0.0079248
OSU	GSWS01_115	06 Oct 2017 20:25	PST	Not_Provided	0.0079248
OSU	GSWS01_115	06 Oct 2017 20:30	PST	Not_Provided	0.0079248
OSU	GSWS01_115	06 Oct 2017 20:35	PST	Not_Provided	0.0079248
OSU	GSWS01_115	06 Oct 2017 20:40	PST	Not_Provided	0.0079248
OSU	GSWS01_115	06 Oct 2017 20:45	PST	Not_Provided	0.0079248
OSU	GSWS01_115	06 Oct 2017 20:50	PST	Not_Provided	0.0079248
OSU	GSWS01_115	06 Oct 2017 20:55	PST	Not_Provided	0.0079248
OSU	GSWS01_115	06 Oct 2017 21:00	PST	Not_Provided	0.0079248
OSU	GSWS01_115	06 Oct 2017 21:05	PST	Not_Provided	0.0079248
OSU	GSWS01_115	06 Oct 2017 21:10	PST	Not_Provided	0.0079248
OSU	GSWS01_115	06 Oct 2017 21:15	PST	Not_Provided	0.0079248
OSU	GSWS01_115	06 Oct 2017 21:20	PST	Not_Provided	0.0079248
OSU	GSWS01_115	06 Oct 2017 21:25	PST	Not_Provided	0.0079248
OSU	GSWS01_115	06 Oct 2017 21:30	PST	Not_Provided	0.0079248
OSU	GSWS01_115	06 Oct 2017 21:35	PST	Not_Provided	0.0079248
OSU	GSWS01_115	06 Oct 2017 21:40	PST	Not_Provided	0.0079248
OSU	GSWS01_115	06 Oct 2017 21:45	PST	Not_Provided	0.0079248
OSU	GSWS01_115	06 Oct 2017 21:50	PST	Not_Provided	0.0079248
OSU	GSWS01_115	06 Oct 2017 21:55	PST	Not_Provided	0.0079248
OSU	GSWS01_115	06 Oct 2017 22:00	PST	Not_Provided	0.0079248
OSU	GSWS01_115	06 Oct 2017 22:05	PST	Not_Provided	0.0079248
OSU	GSWS01_115	06 Oct 2017 22:10	PST	Not_Provided	0.0079248
OSU	GSWS01_115	06 Oct 2017 22:15	PST	Not_Provided	0.0079248
OSU	GSWS01_115	06 Oct 2017 22:20	PST	Not_Provided	0.0079248
OSU	GSWS01_115	06 Oct 2017 22:25	PST	Not_Provided	0.0079248
OSU	GSWS01_115	06 Oct 2017 22:30	PST	Not_Provided	0.0079248
OSU	GSWS01_115	06 Oct 2017 22:35	PST	Not_Provided	0.0079248
OSU	GSWS01_115	06 Oct 2017 22:40	PST	Not_Provided	0.0079248
OSU	GSWS01_115	06 Oct 2017 22:45	PST	Not_Provided	0.0079248
OSU	GSWS01_115	06 Oct 2017 22:50	PST	Not_Provided	0.0079248
OSU	GSWS01_115	06 Oct 2017 22:55	PST	Not_Provided	0.0079248
OSU	GSWS01_115	06 Oct 2017 23:00	PST	Not_Provided	0.0079248
OSU	GSWS01_115	06 Oct 2017 23:05	PST	Not_Provided	0.0079248
OSU	GSWS01_115	06 Oct 2017 23:10	PST	Not_Provided	0.0079248
OSU	GSWS01_115	06 Oct 2017 23:15	PST	Not_Provided	0.0079248
OSU	GSWS01_115	06 Oct 2017 23:20	PST	Not_Provided	0.0079248
OSU	GSWS01_115	06 Oct 2017 23:25	PST	Not_Provided	0.0079248
OSU	GSWS01_115	06 Oct 2017 23:30	PST	Not_Provided	0.0079248
OSU	GSWS01_115	06 Oct 2017 23:35	PST	Not_Provided	0.0079248
OSU	GSWS01_115	06 Oct 2017 23:40	PST	Not_Provided	0.0079248
OSU	GSWS01_115	06 Oct 2017 23:45	PST	Not_Provided	0.0079248
OSU	GSWS01_115	06 Oct 2017 23:50	PST	Not_Provided	0.0079248
OSU	GSWS01_115	06 Oct 2017 23:55	PST	Not_Provided	0.0079248
OSU	GSWS01_115	07 Oct 2017 00:00	PST	Not_Provided	0.0079248
OSU	GSWS01_115	07 Oct 2017 00:05	PST	Not_Provided	0.0079248
OSU	GSWS01_115	07 Oct 2017 00:10	PST	Not_Provided	0.0079248
OSU	GSWS01_115	07 Oct 2017 00:15	PST	Not_Provided	0.0079248
OSU	GSWS01_115	07 Oct 2017 00:20	PST	Not_Provided	0.0079248
OSU	GSWS01_115	07 Oct 2017 00:25	PST	Not_Provided	0.0079248
OSU	GSWS01_115	07 Oct 2017 00:30	PST	Not_Provided	0.0079248
OSU	GSWS01_115	07 Oct 2017 00:35	PST	Not_Provided	0.0079248
OSU	GSWS01_115	07 Oct 2017 00:40	PST	Not_Provided	0.0079248
OSU	GSWS01_115	07 Oct 2017 00:45	PST	Not_Provided	0.0079248
OSU	GSWS01_115	07 Oct 2017 00:50	PST	Not_Provided	0.0079248
OSU	GSWS01_115	07 Oct 2017 00:55	PST	Not_Provided	0.0079248
OSU	GSWS01_115	07 Oct 2017 01:00	PST	Not_Provided	0.0079248
OSU	GSWS01_115	07 Oct 2017 01:05	PST	Not_Provided	0.0079248
OSU	GSWS01_115	07 Oct 2017 01:10	PST	Not_Provided	0.0079248
OSU	GSWS01_115	07 Oct 2017 01:15	PST	Not_Provided	0.0079248
OSU	GSWS01_115	07 Oct 2017 01:20	PST	Not_Provided	0.0079248
OSU	GSWS01_115	07 Oct 2017 01:25	PST	Not_Provided	0.0079248
OSU	GSWS01_115	07 Oct 2017 01:30	PST	Not_Provided	0.0079248
OSU	GSWS01_115	07 Oct 2017 01:35	PST	Not_Provided	0.0079248
OSU	GSWS01_115	07 Oct 2017 01:40	PST	Not_Provided	0.0079248
OSU	GSWS01_115	07 Oct 2017 01:45	PST	Not_Provided	0.0079248
OSU	GSWS01_115	07 Oct 2017 01:50	PST	Not_Provided	0.0079248
OSU	GSWS01_115	07 Oct 2017 01:55	PST	Not_Provided	0.0079248
OSU	GSWS01_115	07 Oct 2017 02:00	PST	Not_Provided	0.0079248
OSU	GSWS01_115	07 Oct 2017 02:05	PST	Not_Provided	0.0079248
OSU	GSWS01_115	07 Oct 2017 02:10	PST	Not_Provided	0.0079248
OSU	GSWS01_115	07 Oct 2017 02:15	PST	Not_Provided	0.0079248
OSU	GSWS01_115	07 Oct 2017 02:20	PST	Not_Provided	0.0079248
OSU	GSWS01_115	07 Oct 2017 02:25	PST	Not_Provided	0.0079248
OSU	GSWS01_115	07 Oct 2017 02:30	PST	Not_Provided	0.0079248
OSU	GSWS01_115	07 Oct 2017 02:35	PST	Not_Provided	0.0079248
OSU	GSWS01_115	07 Oct 2017 02:40	PST	Not_Provided	0.0079248
OSU	GSWS01_115	07 Oct 2017 02:45	PST	Not_Provided	0.0079248
OSU	GSWS01_115	07 Oct 2017 02:50	PST	Not_Provided	0.0079248
OSU	GSWS01_115	07 Oct 2017 02:55	PST	Not_Provided	0.0079248
OSU	GSWS01_115	07 Oct 2017 03:00	PST	Not_Provided	0.0079248
OSU	GSWS01_115	07 Oct 2017 03:05	PST	Not_Provided	0.0079248
OSU	GSWS01_115	07 Oct 2017 03:10	PST	Not_Provided	0.0079248
OSU	GSWS01_115	07 Oct 2017 03:15	PST	Not_Provided	0.0079248
OSU	GSWS01_115	07 Oct 2017 03:20	PST	Not_Provided	0.0079248
OSU	GSWS01_115	07 Oct 2017 03:25	PST	Not_Provided	0.0079248
OSU	GSWS01_115	07 Oct 2017 03:30	PST	Not_Provided	0.0079248
OSU	GSWS01_115	07 Oct 2017 03:35	PST	Not_Provided	0.0079248
OSU	GSWS01_115	07 Oct 2017 03:40	PST	Not_Provided	0.0079248
OSU	GSWS01_115	07 Oct 2017 03:45	PST	Not_Provided	0.0079248
OSU	GSWS01_115	07 Oct 2017 03:50	PST	Not_Provided	0.0079248
OSU	GSWS01_115	07 Oct 2017 03:55	PST	Not_Provided	0.0079248
OSU	GSWS01_115	07 Oct 2017 04:00	PST	Not_Provided	0.0079248
OSU	GSWS01_115	07 Oct 2017 04:05	PST	Not_Provided	0.0079248
OSU	GSWS01_115	07 Oct 2017 04:10	PST	Not_Provided	0.0079248
OSU	GSWS01_115	07 Oct 2017 04:15	PST	Not_Provided	0.0079248
OSU	GSWS01_115	07 Oct 2017 04:20	PST	Not_Provided	0.0079248
OSU	GSWS01_115	07 Oct 2017 04:25	PST	Not_Provided	0.0079248
OSU	GSWS01_115	07 Oct 2017 04:30	PST	Not_Provided	0.0079248
OSU	GSWS01_115	07 Oct 2017 04:35	PST	Not_Provided	0.0079248
OSU	GSWS01_115	07 Oct 2017 04:40	PST	Not_Provided	0.0079248
OSU	GSWS01_115	07 Oct 2017 04:45	PST	Not_Provided	0.0079248
OSU	GSWS01_115	07 Oct 2017 04:50	PST	Not_Provided	0.0079248
OSU	GSWS01_115	07 Oct 2017 04:55	PST	Not_Provided	0.0079248
OSU	GSWS01_115	07 Oct 2017 05:00	PST	Not_Provided	0.0079248
OSU	GSWS01_115	07 Oct 2017 05:05	PST	Not_Provided	0.0079248
OSU	GSWS01_115	07 Oct 2017 05:10	PST	Not_Provided	0.0079248
OSU	GSWS01_115	07 Oct 2017 05:15	PST	Not_Provided	0.0079248
OSU	GSWS01_115	07 Oct 2017 05:20	PST	Not_Provided	0.0079248
OSU	GSWS01_115	07 Oct 2017 05:25	PST	Not_Provided	0.0079248
OSU	GSWS01_115	07 Oct 2017 05:30	PST	Not_Provided	0.0079248
OSU	GSWS01_115	07 Oct 2017 05:35	PST	Not_Provided	0.0079248
OSU	GSWS01_115	07 Oct 2017 05:40	PST	Not_Provided	0.0079248
OSU	GSWS01_115	07 Oct 2017 05:45	PST	Not_Provided	0.0079248
OSU	GSWS01_115	07 Oct 2017 05:50	PST	Not_Provided	0.0079248
OSU	GSWS01_115	07 Oct 2017 05:55	PST	Not_Provided	0.0079248
OSU	GSWS01_115	07 Oct 2017 06:00	PST	Not_Provided	0.0079248
OSU	GSWS01_115	07 Oct 2017 06:05	PST	Not_Provided	0.0079248
OSU	GSWS01_115	07 Oct 2017 06:10	PST	Not_Provided	0.0079248
OSU	GSWS01_115	07 Oct 2017 06:15	PST	Not_Provided	0.0079248
OSU	GSWS01_115	07 Oct 2017 06:20	PST	Not_Provided	0.0079248
OSU	GSWS01_115	07 Oct 2017 06:25	PST	Not_Provided	0.0079248
OSU	GSWS01_115	07 Oct 2017 06:30	PST	Not_Provided	0.0079248
OSU	GSWS01_115	07 Oct 2017 06:35	PST	Not_Provided	0.0079248
OSU	GSWS01_115	07 Oct 2017 06:40	PST	Not_Provided	0.0079248
OSU	GSWS01_115	07 Oct 2017 06:45	PST	Not_Provided	0.0079248
OSU	GSWS01_115	07 Oct 2017 06:50	PST	Not_Provided	0.0079248
OSU	GSWS01_115	07 Oct 2017 06:55	PST	Not_Provided	0.0079248
OSU	GSWS01_115	07 Oct 2017 07:00	PST	Not_Provided	0.0079248
OSU	GSWS01_115	07 Oct 2017 07:05	PST	Not_Provided	0.0079248
OSU	GSWS01_115	07 Oct 2017 07:10	PST	Not_Provided	0.0079248
OSU	GSWS01_115	07 Oct 2017 07:15	PST	Not_Provided	0.0079248
OSU	GSWS01_115	07 Oct 2017 07:20	PST	Not_Provided	0.0079248
OSU	GSWS01_115	07 Oct 2017 07:25	PST	Not_Provided	0.0079248
OSU	GSWS01_115	07 Oct 2017 07:30	PST	Not_Provided	0.0079248
OSU	GSWS01_115	07 Oct 2017 07:35	PST	Not_Provided	0.0079248
OSU	GSWS01_115	07 Oct 2017 07:40	PST	Not_Provided	0.0079248
OSU	GSWS01_115	07 Oct 2017 07:45	PST	Not_Provided	0.0079248
OSU	GSWS01_115	07 Oct 2017 07:50	PST	Not_Provided	0.0079248
OSU	GSWS01_115	07 Oct 2017 07:55	PST	Not_Provided	0.0079248
OSU	GSWS01_115	07 Oct 2017 08:00	PST	Not_Provided	0.0079248
OSU	GSWS01_115	07 Oct 2017 08:05	PST	Not_Provided	0.0079248
OSU	GSWS01_115	07 Oct 2017 08:10	PST	Not_Provided	0.0079248
OSU	GSWS01_115	07 Oct 2017 08:15	PST	Not_Provided	0.0079248
OSU	GSWS01_115	07 Oct 2017 08:20	PST	Not_Provided	0.0079248
OSU	GSWS01_115	07 Oct 2017 08:25	PST	Not_Provided	0.0079248
OSU	GSWS01_115	07 Oct 2017 08:30	PST	Not_Provided	0.0079248
OSU	GSWS01_115	07 Oct 2017 08:35	PST	Not_Provided	0.0079248
OSU	GSWS01_115	07 Oct 2017 08:40	PST	Not_Provided	0.0079248
OSU	GSWS01_115	07 Oct 2017 08:45	PST	Not_Provided	0.0079248
OSU	GSWS01_115	07 Oct 2017 08:50	PST	Not_Provided	0.0079248
OSU	GSWS01_115	07 Oct 2017 08:55	PST	Not_Provided	0.0079248
OSU	GSWS01_115	07 Oct 2017 09:00	PST	Not_Provided	0.0079248
OSU	GSWS01_115	07 Oct 2017 09:05	PST	Not_Provided	0.0079248
OSU	GSWS01_115	07 Oct 2017 09:10	PST	Not_Provided	0.0079248
OSU	GSWS01_115	07 Oct 2017 09:15	PST	Not_Provided	0.0079248
OSU	GSWS01_115	07 Oct 2017 09:20	PST	Not_Provided	0.0079248
OSU	GSWS01_115	07 Oct 2017 09:25	PST	Not_Provided	0.0079248
OSU	GSWS01_115	07 Oct 2017 09:30	PST	Not_Provided	0.0079248
OSU	GSWS01_115	07 Oct 2017 09:35	PST	Not_Provided	0.0079248
OSU	GSWS01_115	07 Oct 2017 09:40	PST	Not_Provided	0.0079248
OSU	GSWS01_115	07 Oct 2017 09:45	PST	Not_Provided	0.0079248
OSU	GSWS01_115	07 Oct 2017 09:50	PST	Not_Provided	0.0079248
OSU	GSWS01_115	07 Oct 2017 09:55	PST	Not_Provided	0.0079248
OSU	GSWS01_115	07 Oct 2017 10:00	PST	Not_Provided	0.0079248
OSU	GSWS01_115	07 Oct 2017 10:05	PST	Not_Provided	0.0079248
OSU	GSWS01_115	07 Oct 2017 10:10	PST	Not_Provided	0.0079248
OSU	GSWS01_115	07 Oct 2017 10:15	PST	Not_Provided	0.0079248
OSU	GSWS01_115	07 Oct 2017 10:20	PST	Not_Provided	0.0079248
OSU	GSWS01_115	07 Oct 2017 10:25	PST	Not_Provided	0.0079248
OSU	GSWS01_115	07 Oct 2017 10:30	PST	Not_Provided	0.0079248
OSU	GSWS01_115	07 Oct 2017 10:35	PST	Not_Provided	0.0079248
OSU	GSWS01_115	07 Oct 2017 10:40	PST	Not_Provided	0.0079248
OSU	GSWS01_115	07 Oct 2017 10:45	PST	Not_Provided	0.0079248
OSU	GSWS01_115	07 Oct 2017 10:50	PST	Not_Provided	0.0079248
OSU	GSWS01_115	07 Oct 2017 10:55	PST	Not_Provided	0.0079248
OSU	GSWS01_115	07 Oct 2017 11:00	PST	Not_Provided	0.0079248
OSU	GSWS01_115	07 Oct 2017 11:05	PST	Not_Provided	0.0079248
OSU	GSWS01_115	07 Oct 2017 11:10	PST	Not_Provided	0.0079248
OSU	GSWS01_115	07 Oct 2017 11:15	PST	Not_Provided	0.0079248
OSU	GSWS01_115	07 Oct 2017 11:20	PST	Not_Provided	0.0079248
OSU	GSWS01_115	07 Oct 2017 11:25	PST	Not_Provided	0.0079248
OSU	GSWS01_115	07 Oct 2017 11:30	PST	Not_Provided	0.0079248
OSU	GSWS01_115	07 Oct 2017 11:35	PST	Not_Provided	0.0079248
OSU	GSWS01_115	07 Oct 2017 11:40	PST	Not_Provided	0.0079248
OSU	GSWS01_115	07 Oct 2017 11:45	PST	Not_Provided	0.0079248
OSU	GSWS01_115	07 Oct 2017 11:50	PST	Not_Provided	0.0079248
OSU	GSWS01_115	07 Oct 2017 11:55	PST	Not_Provided	0.0079248
OSU	GSWS01_115	07 Oct 2017 12:00	PST	Not_Provided	0.0079248
OSU	GSWS01_115	07 Oct 2017 12:05	PST	Not_Provided	0.0079248
OSU	GSWS01_115	07 Oct 2017 12:10	PST	Not_Provided	0.0079248
OSU	GSWS01_115	07 Oct 2017 12:15	PST	Not_Provided	0.0079248
OSU	GSWS01_115	07 Oct 2017 12:20	PST	Not_Provided	0.0079248
OSU	GSWS01_115	07 Oct 2017 12:25	PST	Not_Provided	0.0079248
OSU	GSWS01_115	07 Oct 2017 12:30	PST	Not_Provided	0.0079248
OSU	GSWS01_115	07 Oct 2017 12:35	PST	Not_Provided	0.0079248
OSU	GSWS01_115	07 Oct 2017 12:40	PST	Not_Provided	0.0079248
OSU	GSWS01_115	07 Oct 2017 12:45	PST	Not_Provided	0.0079248
OSU	GSWS01_115	07 Oct 2017 12:50	PST	Not_Provided	0.0079248
OSU	GSWS01_115	07 Oct 2017 12:55	PST	Not_Provided	0.0079248
OSU	GSWS01_115	07 Oct 2017 13:00	PST	Not_Provided	0.0079248
OSU	GSWS01_115	07 Oct 2017 13:05	PST	Not_Provided	0.0079248
OSU	GSWS01_115	07 Oct 2017 13:10	PST	Not_Provided	0.0079248
OSU	GSWS01_115	07 Oct 2017 13:15	PST	Not_Provided	0.0079248
OSU	GSWS01_115	07 Oct 2017 13:20	PST	Not_Provided	0.0079248
OSU	GSWS01_115	07 Oct 2017 13:25	PST	Not_Provided	0.0079248
OSU	GSWS01_115	07 Oct 2017 13:30	PST	Not_Provided	0.0079248
OSU	GSWS01_115	07 Oct 2017 13:35	PST	Not_Provided	0.0079248
OSU	GSWS01_115	07 Oct 2017 13:40	PST	Not_Provided	0.0079248
OSU	GSWS01_115	07 Oct 2017 13:45	PST	Not_Provided	0.0079248
OSU	GSWS01_115	07 Oct 2017 13:50	PST	Not_Provided	0.0079248
OSU	GSWS01_115	07 Oct 2017 13:55	PST	Not_Provided	0.0079248
OSU	GSWS01_115	07 Oct 2017 14:00	PST	Not_Provided	0.0079248
OSU	GSWS01_115	07 Oct 2017 14:05	PST	Not_Provided	0.0079248
OSU	GSWS01_115	07 Oct 2017 14:10	PST	Not_Provided	0.0079248
OSU	GSWS01_115	07 Oct 2017 14:15	PST	Not_Provided	0.0079248
OSU	GSWS01_115	07 Oct 2017 14:20	PST	Not_Provided	0.0079248
OSU	GSWS01_115	07 Oct 2017 14:25	PST	Not_Provided	0.0079248
OSU	GSWS01_115	07 Oct 2017 14:30	PST	Not_Provided	0.0079248
OSU	GSWS01_115	07 Oct 2017 14:35	PST	Not_Provided	0.0079248
OSU	GSWS01_115	07 Oct 2017 14:40	PST	Not_Provided	0.0079248
OSU	GSWS01_115	07 Oct 2017 14:45	PST	Not_Provided	0.0079248
OSU	GSWS01_115	07 Oct 2017 14:50	PST	Not_Provided	0.0079248
OSU	GSWS01_115	07 Oct 2017 14:55	PST	Not_Provided	0.0079248
OSU	GSWS01_115	07 Oct 2017 15:00	PST	Not_Provided	0.0079248
OSU	GSWS01_115	07 Oct 2017 15:05	PST	Not_Provided	0.0079248
OSU	GSWS01_115	07 Oct 2017 15:10	PST	Not_Provided	0.0079248
OSU	GSWS01_115	07 Oct 2017 15:15	PST	Not_Provided	0.0079248
OSU	GSWS01_115	07 Oct 2017 15:20	PST	Not_Provided	0.0079248
OSU	GSWS01_115	07 Oct 2017 15:25	PST	Not_Provided	0.0079248
OSU	GSWS01_115	07 Oct 2017 15:30	PST	Not_Provided	0.0079248
OSU	GSWS01_115	07 Oct 2017 15:35	PST	Not_Provided	0.0079248
OSU	GSWS01_115	07 Oct 2017 15:40	PST	Not_Provided	0.0079248
OSU	GSWS01_115	07 Oct 2017 15:45	PST	Not_Provided	0.0079248
OSU	GSWS01_115	07 Oct 2017 15:50	PST	Not_Provided	0.0079248
OSU	GSWS01_115	07 Oct 2017 15:55	PST	Not_Provided	0.0079248
OSU	GSWS01_115	07 Oct 2017 16:00	PST	Not_Provided	0.0079248
OSU	GSWS01_115	07 Oct 2017 16:05	PST	Not_Provided	0.0079248
OSU	GSWS01_115	07 Oct 2017 16:10	PST	Not_Provided	0.0079248
OSU	GSWS01_115	07 Oct 2017 16:15	PST	Not_Provided	0.0079248
OSU	GSWS01_115	07 Oct 2017 16:20	PST	Not_Provided	0.0079248
OSU	GSWS01_115	07 Oct 2017 16:25	PST	Not_Provided	0.0079248
OSU	GSWS01_115	07 Oct 2017 16:30	PST	Not_Provided	0.0079248
OSU	GSWS01_115	07 Oct 2017 16:35	PST	Not_Provided	0.0082296
OSU	GSWS01_115	07 Oct 2017 16:40	PST	Not_Provided	0.0082296
OSU	GSWS01_115	07 Oct 2017 16:45	PST	Not_Provided	0.0082296
OSU	GSWS01_115	07 Oct 2017 16:50	PST	Not_Provided	0.0082296
OSU	GSWS01_115	07 Oct 2017 16:55	PST	Not_Provided	0.0082296
OSU	GSWS01_115	07 Oct 2017 17:00	PST	Not_Provided	0.0082296
OSU	GSWS01_115	07 Oct 2017 17:05	PST	Not_Provided	0.0082296
OSU	GSWS01_115	07 Oct 2017 17:10	PST	Not_Provided	0.0082296
OSU	GSWS01_115	07 Oct 2017 17:15	PST	Not_Provided	0.0082296
OSU	GSWS01_115	07 Oct 2017 17:20	PST	Not_Provided	0.0082296
OSU	GSWS01_115	07 Oct 2017 17:25	PST	Not_Provided	0.0082296
OSU	GSWS01_115	07 Oct 2017 17:30	PST	Not_Provided	0.0082296
OSU	GSWS01_115	07 Oct 2017 17:35	PST	Not_Provided	0.0082296
OSU	GSWS01_115	07 Oct 2017 17:40	PST	Not_Provided	0.0082296
OSU	GSWS01_115	07 Oct 2017 17:45	PST	Not_Provided	0.0082296
OSU	GSWS01_115	07 Oct 2017 17:50	PST	Not_Provided	0.0082296
OSU	GSWS01_115	07 Oct 2017 17:55	PST	Not_Provided	0.0082296
OSU	GSWS01_115	07 Oct 2017 18:00	PST	Not_Provided	0.0082296
OSU	GSWS01_115	07 Oct 2017 18:05	PST	Not_Provided	0.0082296
OSU	GSWS01_115	07 Oct 2017 18:10	PST	Not_Provided	0.0082296
OSU	GSWS01_115	07 Oct 2017 18:15	PST	Not_Provided	0.0082296
OSU	GSWS01_115	07 Oct 2017 18:20	PST	Not_Provided	0.0082296
OSU	GSWS01_115	07 Oct 2017 18:25	PST	Not_Provided	0.0082296
OSU	GSWS01_115	07 Oct 2017 18:30	PST	Not_Provided	0.0082296
OSU	GSWS01_115	07 Oct 2017 18:35	PST	Not_Provided	0.0082296
OSU	GSWS01_115	07 Oct 2017 18:40	PST	Not_Provided	0.0082296
OSU	GSWS01_115	07 Oct 2017 18:45	PST	Not_Provided	0.0082296
OSU	GSWS01_115	07 Oct 2017 18:50	PST	Not_Provided	0.0082296
OSU	GSWS01_115	07 Oct 2017 18:55	PST	Not_Provided	0.0082296
OSU	GSWS01_115	07 Oct 2017 19:00	PST	Not_Provided	0.0082296
OSU	GSWS01_115	07 Oct 2017 19:05	PST	Not_Provided	0.0085344
OSU	GSWS01_115	07 Oct 2017 19:10	PST	Not_Provided	0.0085344
OSU	GSWS01_115	07 Oct 2017 19:15	PST	Not_Provided	0.0085344
OSU	GSWS01_115	07 Oct 2017 19:20	PST	Not_Provided	0.0085344
OSU	GSWS01_115	07 Oct 2017 19:25	PST	Not_Provided	0.0085344
OSU	GSWS01_115	07 Oct 2017 19:30	PST	Not_Provided	0.0085344
OSU	GSWS01_115	07 Oct 2017 19:35	PST	Not_Provided	0.0085344
OSU	GSWS01_115	07 Oct 2017 19:40	PST	Not_Provided	0.0085344
OSU	GSWS01_115	07 Oct 2017 19:45	PST	Not_Provided	0.0085344
OSU	GSWS01_115	07 Oct 2017 19:50	PST	Not_Provided	0.0085344
OSU	GSWS01_115	07 Oct 2017 19:55	PST	Not_Provided	0.0085344
OSU	GSWS01_115	07 Oct 2017 20:00	PST	Not_Provided	0.0085344
OSU	GSWS01_115	07 Oct 2017 20:05	PST	Not_Provided	0.0085344
OSU	GSWS01_115	07 Oct 2017 20:10	PST	Not_Provided	0.0085344
OSU	GSWS01_115	07 Oct 2017 20:15	PST	Not_Provided	0.0085344
OSU	GSWS01_115	07 Oct 2017 20:20	PST	Not_Provided	0.0085344
OSU	GSWS01_115	07 Oct 2017 20:25	PST	Not_Provided	0.0085344
OSU	GSWS01_115	07 Oct 2017 20:30	PST	Not_Provided	0.0085344
OSU	GSWS01_115	07 Oct 2017 20:35	PST	Not_Provided	0.0085344
OSU	GSWS01_115	07 Oct 2017 20:40	PST	Not_Provided	0.0085344
OSU	GSWS01_115	07 Oct 2017 20:45	PST	Not_Provided	0.0085344
OSU	GSWS01_115	07 Oct 2017 20:50	PST	Not_Provided	0.0085344
OSU	GSWS01_115	07 Oct 2017 20:55	PST	Not_Provided	0.0085344
OSU	GSWS01_115	07 Oct 2017 21:00	PST	Not_Provided	0.0085344
OSU	GSWS01_115	07 Oct 2017 21:05	PST	Not_Provided	0.0085344
OSU	GSWS01_115	07 Oct 2017 21:10	PST	Not_Provided	0.0085344
OSU	GSWS01_115	07 Oct 2017 21:15	PST	Not_Provided	0.0085344
OSU	GSWS01_115	07 Oct 2017 21:20	PST	Not_Provided	0.0085344
OSU	GSWS01_115	07 Oct 2017 21:25	PST	Not_Provided	0.0085344
OSU	GSWS01_115	07 Oct 2017 21:30	PST	Not_Provided	0.0085344
OSU	GSWS01_115	07 Oct 2017 21:35	PST	Not_Provided	0.0085344
OSU	GSWS01_115	07 Oct 2017 21:40	PST	Not_Provided	0.0085344
OSU	GSWS01_115	07 Oct 2017 21:45	PST	Not_Provided	0.0085344
OSU	GSWS01_115	07 Oct 2017 21:50	PST	Not_Provided	0.0085344
OSU	GSWS01_115	07 Oct 2017 21:55	PST	Not_Provided	0.0085344
OSU	GSWS01_115	07 Oct 2017 22:00	PST	Not_Provided	0.0085344
OSU	GSWS01_115	07 Oct 2017 22:05	PST	Not_Provided	0.0085344
OSU	GSWS01_115	07 Oct 2017 22:10	PST	Not_Provided	0.0085344
OSU	GSWS01_115	07 Oct 2017 22:15	PST	Not_Provided	0.0085344
OSU	GSWS01_115	07 Oct 2017 22:20	PST	Not_Provided	0.0085344
[truncated: 59,059 more rows]
