# Supplementary material for: WHONDRS-GUI: a web application for global survey of surface water metabolites
Source: PeerJ. 2020 Jul 22;8:e9277. doi: 10.7717/peerj.9277 (PMC7382364; doi:10.7717/peerj.9277)
Supplement: Supplemental Information 1 [file peerj-08-9277-s001.zip › WHONDRS_S_Kit/data/WHONDRS_SW_Kits_Hydrographs/WHONDRS_SW_Kits_Hydrograph_S000005.csv]

# U.S. Geological Survey. 2018. National Water Information System data available on the World Wide Web (USGS Water Data for the Nation) accessed at 2019-01-03 19:35:12 EST (nadww01) at http://waterdata.usgs.gov/nwis/
# USGS 14161500 LOOKOUT CREEK NEAR BLUE RIVER OR
agency_cd	site_no	datetime	tz_cd	Discharge_cubic_m_per_second	Gauge_height_m
USGS	14161500	01 Jan 2018 00:00	PST	5.012	Not_Provided
USGS	14161500	01 Jan 2018 00:15	PST	5.069	Not_Provided
USGS	14161500	01 Jan 2018 00:30	PST	5.012	Not_Provided
USGS	14161500	01 Jan 2018 00:45	PST	5.069	Not_Provided
USGS	14161500	01 Jan 2018 01:00	PST	5.012	Not_Provided
USGS	14161500	01 Jan 2018 01:15	PST	5.012	Not_Provided
USGS	14161500	01 Jan 2018 01:30	PST	5.012	Not_Provided
USGS	14161500	01 Jan 2018 01:45	PST	4.927	Not_Provided
USGS	14161500	01 Jan 2018 02:00	PST	4.927	Not_Provided
USGS	14161500	01 Jan 2018 02:15	PST	4.927	Not_Provided
USGS	14161500	01 Jan 2018 02:30	PST	4.927	Not_Provided
USGS	14161500	01 Jan 2018 02:45	PST	4.927	Not_Provided
USGS	14161500	01 Jan 2018 03:00	PST	4.87	Not_Provided
USGS	14161500	01 Jan 2018 03:15	PST	4.87	Not_Provided
USGS	14161500	01 Jan 2018 03:30	PST	4.87	Not_Provided
USGS	14161500	01 Jan 2018 03:45	PST	4.87	Not_Provided
USGS	14161500	01 Jan 2018 04:00	PST	4.814	Not_Provided
USGS	14161500	01 Jan 2018 04:15	PST	4.87	Not_Provided
USGS	14161500	01 Jan 2018 04:30	PST	4.87	Not_Provided
USGS	14161500	01 Jan 2018 04:45	PST	4.814	Not_Provided
USGS	14161500	01 Jan 2018 05:00	PST	4.814	Not_Provided
USGS	14161500	01 Jan 2018 05:15	PST	4.814	Not_Provided
USGS	14161500	01 Jan 2018 05:30	PST	4.814	Not_Provided
USGS	14161500	01 Jan 2018 05:45	PST	4.729	Not_Provided
USGS	14161500	01 Jan 2018 06:00	PST	4.729	Not_Provided
USGS	14161500	01 Jan 2018 06:15	PST	4.729	Not_Provided
USGS	14161500	01 Jan 2018 06:30	PST	4.729	Not_Provided
USGS	14161500	01 Jan 2018 06:45	PST	4.729	Not_Provided
USGS	14161500	01 Jan 2018 07:00	PST	4.672	Not_Provided
USGS	14161500	01 Jan 2018 07:15	PST	4.672	Not_Provided
USGS	14161500	01 Jan 2018 07:30	PST	4.672	Not_Provided
USGS	14161500	01 Jan 2018 07:45	PST	4.672	Not_Provided
USGS	14161500	01 Jan 2018 08:00	PST	4.616	Not_Provided
USGS	14161500	01 Jan 2018 08:15	PST	4.616	Not_Provided
USGS	14161500	01 Jan 2018 08:30	PST	4.616	Not_Provided
USGS	14161500	01 Jan 2018 08:45	PST	4.616	Not_Provided
USGS	14161500	01 Jan 2018 09:00	PST	4.616	Not_Provided
USGS	14161500	01 Jan 2018 09:15	PST	4.531	Not_Provided
USGS	14161500	01 Jan 2018 09:30	PST	4.616	Not_Provided
USGS	14161500	01 Jan 2018 09:45	PST	4.616	Not_Provided
USGS	14161500	01 Jan 2018 10:00	PST	4.531	Not_Provided
USGS	14161500	01 Jan 2018 10:15	PST	4.531	Not_Provided
USGS	14161500	01 Jan 2018 10:30	PST	4.531	Not_Provided
USGS	14161500	01 Jan 2018 10:45	PST	4.531	Not_Provided
USGS	14161500	01 Jan 2018 11:00	PST	4.474	Not_Provided
USGS	14161500	01 Jan 2018 11:15	PST	4.474	Not_Provided
USGS	14161500	01 Jan 2018 11:30	PST	4.474	Not_Provided
USGS	14161500	01 Jan 2018 11:45	PST	4.474	Not_Provided
USGS	14161500	01 Jan 2018 12:00	PST	4.474	Not_Provided
USGS	14161500	01 Jan 2018 12:15	PST	4.474	Not_Provided
USGS	14161500	01 Jan 2018 12:30	PST	4.474	Not_Provided
USGS	14161500	01 Jan 2018 12:45	PST	4.417	Not_Provided
USGS	14161500	01 Jan 2018 13:00	PST	4.417	Not_Provided
USGS	14161500	01 Jan 2018 13:15	PST	4.417	Not_Provided
USGS	14161500	01 Jan 2018 13:30	PST	4.417	Not_Provided
USGS	14161500	01 Jan 2018 13:45	PST	4.417	Not_Provided
USGS	14161500	01 Jan 2018 14:00	PST	4.417	Not_Provided
USGS	14161500	01 Jan 2018 14:15	PST	4.417	Not_Provided
USGS	14161500	01 Jan 2018 14:30	PST	4.361	Not_Provided
USGS	14161500	01 Jan 2018 14:45	PST	4.361	Not_Provided
USGS	14161500	01 Jan 2018 15:00	PST	4.361	Not_Provided
USGS	14161500	01 Jan 2018 15:15	PST	4.361	Not_Provided
USGS	14161500	01 Jan 2018 15:30	PST	4.276	Not_Provided
USGS	14161500	01 Jan 2018 15:45	PST	4.276	Not_Provided
USGS	14161500	01 Jan 2018 16:00	PST	4.361	Not_Provided
USGS	14161500	01 Jan 2018 16:15	PST	4.276	Not_Provided
USGS	14161500	01 Jan 2018 16:30	PST	4.276	Not_Provided
USGS	14161500	01 Jan 2018 16:45	PST	4.276	Not_Provided
USGS	14161500	01 Jan 2018 17:00	PST	4.219	Not_Provided
USGS	14161500	01 Jan 2018 17:15	PST	4.219	Not_Provided
USGS	14161500	01 Jan 2018 17:30	PST	4.276	Not_Provided
USGS	14161500	01 Jan 2018 17:45	PST	4.219	Not_Provided
USGS	14161500	01 Jan 2018 18:00	PST	4.276	Not_Provided
USGS	14161500	01 Jan 2018 18:15	PST	4.219	Not_Provided
USGS	14161500	01 Jan 2018 18:30	PST	4.219	Not_Provided
USGS	14161500	01 Jan 2018 18:45	PST	4.163	Not_Provided
USGS	14161500	01 Jan 2018 19:00	PST	4.219	Not_Provided
USGS	14161500	01 Jan 2018 19:15	PST	4.219	Not_Provided
USGS	14161500	01 Jan 2018 19:30	PST	4.163	Not_Provided
USGS	14161500	01 Jan 2018 19:45	PST	4.219	Not_Provided
USGS	14161500	01 Jan 2018 20:00	PST	4.163	Not_Provided
USGS	14161500	01 Jan 2018 20:15	PST	4.163	Not_Provided
USGS	14161500	01 Jan 2018 20:30	PST	4.219	Not_Provided
USGS	14161500	01 Jan 2018 20:45	PST	4.163	Not_Provided
USGS	14161500	01 Jan 2018 21:00	PST	4.163	Not_Provided
USGS	14161500	01 Jan 2018 21:15	PST	4.163	Not_Provided
USGS	14161500	01 Jan 2018 21:30	PST	4.163	Not_Provided
USGS	14161500	01 Jan 2018 21:45	PST	4.106	Not_Provided
USGS	14161500	01 Jan 2018 22:00	PST	4.106	Not_Provided
USGS	14161500	01 Jan 2018 22:15	PST	4.106	Not_Provided
USGS	14161500	01 Jan 2018 22:30	PST	4.106	Not_Provided
USGS	14161500	01 Jan 2018 22:45	PST	4.106	Not_Provided
USGS	14161500	01 Jan 2018 23:00	PST	4.049	Not_Provided
USGS	14161500	01 Jan 2018 23:15	PST	4.106	Not_Provided
USGS	14161500	01 Jan 2018 23:30	PST	4.106	Not_Provided
USGS	14161500	01 Jan 2018 23:45	PST	4.049	Not_Provided
USGS	14161500	02 Jan 2018 00:00	PST	4.049	Not_Provided
USGS	14161500	02 Jan 2018 00:15	PST	4.049	Not_Provided
USGS	14161500	02 Jan 2018 00:30	PST	4.049	Not_Provided
USGS	14161500	02 Jan 2018 00:45	PST	4.049	Not_Provided
USGS	14161500	02 Jan 2018 01:00	PST	4.049	Not_Provided
USGS	14161500	02 Jan 2018 01:15	PST	4.049	Not_Provided
USGS	14161500	02 Jan 2018 01:30	PST	3.993	Not_Provided
USGS	14161500	02 Jan 2018 01:45	PST	3.993	Not_Provided
USGS	14161500	02 Jan 2018 02:00	PST	3.993	Not_Provided
USGS	14161500	02 Jan 2018 02:15	PST	3.993	Not_Provided
USGS	14161500	02 Jan 2018 02:30	PST	3.993	Not_Provided
USGS	14161500	02 Jan 2018 02:45	PST	3.993	Not_Provided
USGS	14161500	02 Jan 2018 03:00	PST	3.993	Not_Provided
USGS	14161500	02 Jan 2018 03:15	PST	3.993	Not_Provided
USGS	14161500	02 Jan 2018 03:30	PST	3.993	Not_Provided
USGS	14161500	02 Jan 2018 03:45	PST	3.936	Not_Provided
USGS	14161500	02 Jan 2018 04:00	PST	3.936	Not_Provided
USGS	14161500	02 Jan 2018 04:15	PST	3.936	Not_Provided
USGS	14161500	02 Jan 2018 04:30	PST	3.936	Not_Provided
USGS	14161500	02 Jan 2018 04:45	PST	3.936	Not_Provided
USGS	14161500	02 Jan 2018 05:00	PST	3.936	Not_Provided
USGS	14161500	02 Jan 2018 05:15	PST	3.851	Not_Provided
USGS	14161500	02 Jan 2018 05:30	PST	3.851	Not_Provided
USGS	14161500	02 Jan 2018 05:45	PST	3.936	Not_Provided
USGS	14161500	02 Jan 2018 06:00	PST	3.851	Not_Provided
USGS	14161500	02 Jan 2018 06:15	PST	3.851	Not_Provided
USGS	14161500	02 Jan 2018 06:30	PST	3.851	Not_Provided
USGS	14161500	02 Jan 2018 06:45	PST	3.851	Not_Provided
USGS	14161500	02 Jan 2018 07:00	PST	3.851	Not_Provided
USGS	14161500	02 Jan 2018 07:15	PST	3.851	Not_Provided
USGS	14161500	02 Jan 2018 07:30	PST	3.794	Not_Provided
USGS	14161500	02 Jan 2018 07:45	PST	3.851	Not_Provided
USGS	14161500	02 Jan 2018 08:00	PST	3.794	Not_Provided
USGS	14161500	02 Jan 2018 08:15	PST	3.851	Not_Provided
USGS	14161500	02 Jan 2018 08:30	PST	3.794	Not_Provided
USGS	14161500	02 Jan 2018 08:45	PST	3.794	Not_Provided
USGS	14161500	02 Jan 2018 09:00	PST	3.794	Not_Provided
USGS	14161500	02 Jan 2018 09:15	PST	3.794	Not_Provided
USGS	14161500	02 Jan 2018 09:30	PST	3.794	Not_Provided
USGS	14161500	02 Jan 2018 09:45	PST	3.738	Not_Provided
USGS	14161500	02 Jan 2018 10:00	PST	3.794	Not_Provided
USGS	14161500	02 Jan 2018 10:15	PST	3.738	Not_Provided
USGS	14161500	02 Jan 2018 10:30	PST	3.794	Not_Provided
USGS	14161500	02 Jan 2018 10:45	PST	3.794	Not_Provided
USGS	14161500	02 Jan 2018 11:00	PST	3.738	Not_Provided
USGS	14161500	02 Jan 2018 11:15	PST	3.738	Not_Provided
USGS	14161500	02 Jan 2018 11:30	PST	3.738	Not_Provided
USGS	14161500	02 Jan 2018 11:45	PST	3.738	Not_Provided
USGS	14161500	02 Jan 2018 12:00	PST	3.738	Not_Provided
USGS	14161500	02 Jan 2018 12:15	PST	3.738	Not_Provided
USGS	14161500	02 Jan 2018 12:30	PST	3.738	Not_Provided
USGS	14161500	02 Jan 2018 12:45	PST	3.738	Not_Provided
USGS	14161500	02 Jan 2018 13:00	PST	3.738	Not_Provided
USGS	14161500	02 Jan 2018 13:15	PST	3.681	Not_Provided
USGS	14161500	02 Jan 2018 13:30	PST	3.738	Not_Provided
USGS	14161500	02 Jan 2018 13:45	PST	3.738	Not_Provided
USGS	14161500	02 Jan 2018 14:00	PST	3.681	Not_Provided
USGS	14161500	02 Jan 2018 14:15	PST	3.681	Not_Provided
USGS	14161500	02 Jan 2018 14:30	PST	3.681	Not_Provided
USGS	14161500	02 Jan 2018 14:45	PST	3.738	Not_Provided
USGS	14161500	02 Jan 2018 15:00	PST	3.625	Not_Provided
USGS	14161500	02 Jan 2018 15:15	PST	3.681	Not_Provided
USGS	14161500	02 Jan 2018 15:30	PST	3.625	Not_Provided
USGS	14161500	02 Jan 2018 15:45	PST	3.625	Not_Provided
USGS	14161500	02 Jan 2018 16:00	PST	3.625	Not_Provided
USGS	14161500	02 Jan 2018 16:15	PST	3.625	Not_Provided
USGS	14161500	02 Jan 2018 16:30	PST	3.625	Not_Provided
USGS	14161500	02 Jan 2018 16:45	PST	3.625	Not_Provided
USGS	14161500	02 Jan 2018 17:00	PST	3.625	Not_Provided
USGS	14161500	02 Jan 2018 17:15	PST	3.625	Not_Provided
USGS	14161500	02 Jan 2018 17:30	PST	3.625	Not_Provided
USGS	14161500	02 Jan 2018 17:45	PST	3.625	Not_Provided
USGS	14161500	02 Jan 2018 18:00	PST	3.625	Not_Provided
USGS	14161500	02 Jan 2018 18:15	PST	3.625	Not_Provided
USGS	14161500	02 Jan 2018 18:30	PST	3.625	Not_Provided
USGS	14161500	02 Jan 2018 18:45	PST	3.568	Not_Provided
USGS	14161500	02 Jan 2018 19:00	PST	3.625	Not_Provided
USGS	14161500	02 Jan 2018 19:15	PST	3.568	Not_Provided
USGS	14161500	02 Jan 2018 19:30	PST	3.568	Not_Provided
USGS	14161500	02 Jan 2018 19:45	PST	3.568	Not_Provided
USGS	14161500	02 Jan 2018 20:00	PST	3.625	Not_Provided
USGS	14161500	02 Jan 2018 20:15	PST	3.568	Not_Provided
USGS	14161500	02 Jan 2018 20:30	PST	3.568	Not_Provided
USGS	14161500	02 Jan 2018 20:45	PST	3.568	Not_Provided
USGS	14161500	02 Jan 2018 21:00	PST	3.568	Not_Provided
USGS	14161500	02 Jan 2018 21:15	PST	3.568	Not_Provided
USGS	14161500	02 Jan 2018 21:30	PST	3.568	Not_Provided
USGS	14161500	02 Jan 2018 21:45	PST	3.568	Not_Provided
USGS	14161500	02 Jan 2018 22:00	PST	3.568	Not_Provided
USGS	14161500	02 Jan 2018 22:15	PST	3.568	Not_Provided
USGS	14161500	02 Jan 2018 22:30	PST	3.54	Not_Provided
USGS	14161500	02 Jan 2018 22:45	PST	3.568	Not_Provided
USGS	14161500	02 Jan 2018 23:00	PST	3.54	Not_Provided
USGS	14161500	02 Jan 2018 23:15	PST	3.568	Not_Provided
USGS	14161500	02 Jan 2018 23:30	PST	3.54	Not_Provided
USGS	14161500	02 Jan 2018 23:45	PST	3.54	Not_Provided
USGS	14161500	03 Jan 2018 00:00	PST	3.54	Not_Provided
USGS	14161500	03 Jan 2018 00:15	PST	3.54	Not_Provided
USGS	14161500	03 Jan 2018 00:30	PST	3.54	Not_Provided
USGS	14161500	03 Jan 2018 00:45	PST	3.54	Not_Provided
USGS	14161500	03 Jan 2018 01:00	PST	3.54	Not_Provided
USGS	14161500	03 Jan 2018 01:15	PST	3.54	Not_Provided
USGS	14161500	03 Jan 2018 01:30	PST	3.54	Not_Provided
USGS	14161500	03 Jan 2018 01:45	PST	3.54	Not_Provided
USGS	14161500	03 Jan 2018 02:00	PST	3.54	Not_Provided
USGS	14161500	03 Jan 2018 02:15	PST	3.54	Not_Provided
USGS	14161500	03 Jan 2018 02:30	PST	3.54	Not_Provided
USGS	14161500	03 Jan 2018 02:45	PST	3.483	Not_Provided
USGS	14161500	03 Jan 2018 03:00	PST	3.426	Not_Provided
USGS	14161500	03 Jan 2018 03:15	PST	3.483	Not_Provided
USGS	14161500	03 Jan 2018 03:30	PST	3.483	Not_Provided
USGS	14161500	03 Jan 2018 03:45	PST	3.426	Not_Provided
USGS	14161500	03 Jan 2018 04:00	PST	3.483	Not_Provided
USGS	14161500	03 Jan 2018 04:15	PST	3.483	Not_Provided
USGS	14161500	03 Jan 2018 04:30	PST	3.483	Not_Provided
USGS	14161500	03 Jan 2018 04:45	PST	3.483	Not_Provided
USGS	14161500	03 Jan 2018 05:00	PST	3.426	Not_Provided
USGS	14161500	03 Jan 2018 05:15	PST	3.426	Not_Provided
USGS	14161500	03 Jan 2018 05:30	PST	3.426	Not_Provided
USGS	14161500	03 Jan 2018 05:45	PST	3.426	Not_Provided
USGS	14161500	03 Jan 2018 06:00	PST	3.426	Not_Provided
USGS	14161500	03 Jan 2018 06:15	PST	3.426	Not_Provided
USGS	14161500	03 Jan 2018 06:30	PST	3.426	Not_Provided
USGS	14161500	03 Jan 2018 06:45	PST	3.426	Not_Provided
USGS	14161500	03 Jan 2018 07:00	PST	3.426	Not_Provided
USGS	14161500	03 Jan 2018 07:15	PST	3.426	Not_Provided
USGS	14161500	03 Jan 2018 07:30	PST	3.426	Not_Provided
USGS	14161500	03 Jan 2018 07:45	PST	3.37	Not_Provided
USGS	14161500	03 Jan 2018 08:00	PST	3.426	Not_Provided
USGS	14161500	03 Jan 2018 08:15	PST	3.426	Not_Provided
USGS	14161500	03 Jan 2018 08:30	PST	3.37	Not_Provided
USGS	14161500	03 Jan 2018 08:45	PST	3.37	Not_Provided
USGS	14161500	03 Jan 2018 09:00	PST	3.37	Not_Provided
USGS	14161500	03 Jan 2018 09:15	PST	3.37	Not_Provided
USGS	14161500	03 Jan 2018 09:30	PST	3.37	Not_Provided
USGS	14161500	03 Jan 2018 09:45	PST	3.37	Not_Provided
USGS	14161500	03 Jan 2018 10:00	PST	3.37	Not_Provided
USGS	14161500	03 Jan 2018 10:15	PST	3.37	Not_Provided
USGS	14161500	03 Jan 2018 10:30	PST	3.37	Not_Provided
USGS	14161500	03 Jan 2018 10:45	PST	3.37	Not_Provided
USGS	14161500	03 Jan 2018 11:00	PST	3.37	Not_Provided
USGS	14161500	03 Jan 2018 11:15	PST	3.313	Not_Provided
USGS	14161500	03 Jan 2018 11:30	PST	3.37	Not_Provided
USGS	14161500	03 Jan 2018 11:45	PST	3.313	Not_Provided
USGS	14161500	03 Jan 2018 12:00	PST	3.313	Not_Provided
USGS	14161500	03 Jan 2018 12:15	PST	3.37	Not_Provided
USGS	14161500	03 Jan 2018 12:30	PST	3.313	Not_Provided
USGS	14161500	03 Jan 2018 12:45	PST	3.313	Not_Provided
USGS	14161500	03 Jan 2018 13:00	PST	3.313	Not_Provided
USGS	14161500	03 Jan 2018 13:15	PST	3.313	Not_Provided
USGS	14161500	03 Jan 2018 13:30	PST	3.313	Not_Provided
USGS	14161500	03 Jan 2018 13:45	PST	3.313	Not_Provided
USGS	14161500	03 Jan 2018 14:00	PST	3.313	Not_Provided
USGS	14161500	03 Jan 2018 14:15	PST	3.313	Not_Provided
USGS	14161500	03 Jan 2018 14:30	PST	3.313	Not_Provided
USGS	14161500	03 Jan 2018 14:45	PST	3.313	Not_Provided
USGS	14161500	03 Jan 2018 15:00	PST	3.256	Not_Provided
USGS	14161500	03 Jan 2018 15:15	PST	3.313	Not_Provided
USGS	14161500	03 Jan 2018 15:30	PST	3.313	Not_Provided
USGS	14161500	03 Jan 2018 15:45	PST	3.313	Not_Provided
USGS	14161500	03 Jan 2018 16:00	PST	3.256	Not_Provided
USGS	14161500	03 Jan 2018 16:15	PST	3.256	Not_Provided
USGS	14161500	03 Jan 2018 16:30	PST	3.256	Not_Provided
USGS	14161500	03 Jan 2018 16:45	PST	3.256	Not_Provided
USGS	14161500	03 Jan 2018 17:00	PST	3.256	Not_Provided
USGS	14161500	03 Jan 2018 17:15	PST	3.256	Not_Provided
USGS	14161500	03 Jan 2018 17:30	PST	3.256	Not_Provided
USGS	14161500	03 Jan 2018 17:45	PST	3.256	Not_Provided
USGS	14161500	03 Jan 2018 18:00	PST	3.256	Not_Provided
USGS	14161500	03 Jan 2018 18:15	PST	3.256	Not_Provided
USGS	14161500	03 Jan 2018 18:30	PST	3.2	Not_Provided
USGS	14161500	03 Jan 2018 18:45	PST	3.256	Not_Provided
USGS	14161500	03 Jan 2018 19:00	PST	3.2	Not_Provided
USGS	14161500	03 Jan 2018 19:15	PST	3.2	Not_Provided
USGS	14161500	03 Jan 2018 19:30	PST	3.256	Not_Provided
USGS	14161500	03 Jan 2018 19:45	PST	3.2	Not_Provided
USGS	14161500	03 Jan 2018 20:00	PST	3.2	Not_Provided
USGS	14161500	03 Jan 2018 20:15	PST	3.2	Not_Provided
USGS	14161500	03 Jan 2018 20:30	PST	3.256	Not_Provided
USGS	14161500	03 Jan 2018 20:45	PST	3.2	Not_Provided
USGS	14161500	03 Jan 2018 21:00	PST	3.2	Not_Provided
USGS	14161500	03 Jan 2018 21:15	PST	3.2	Not_Provided
USGS	14161500	03 Jan 2018 21:30	PST	3.2	Not_Provided
USGS	14161500	03 Jan 2018 21:45	PST	3.2	Not_Provided
USGS	14161500	03 Jan 2018 22:00	PST	3.2	Not_Provided
USGS	14161500	03 Jan 2018 22:15	PST	3.2	Not_Provided
USGS	14161500	03 Jan 2018 22:30	PST	3.2	Not_Provided
USGS	14161500	03 Jan 2018 22:45	PST	3.143	Not_Provided
USGS	14161500	03 Jan 2018 23:00	PST	3.143	Not_Provided
USGS	14161500	03 Jan 2018 23:15	PST	3.143	Not_Provided
USGS	14161500	03 Jan 2018 23:30	PST	3.143	Not_Provided
USGS	14161500	03 Jan 2018 23:45	PST	3.143	Not_Provided
USGS	14161500	04 Jan 2018 00:00	PST	3.143	Not_Provided
USGS	14161500	04 Jan 2018 00:15	PST	3.143	Not_Provided
USGS	14161500	04 Jan 2018 00:30	PST	3.143	Not_Provided
USGS	14161500	04 Jan 2018 00:45	PST	3.143	Not_Provided
USGS	14161500	04 Jan 2018 01:00	PST	3.143	Not_Provided
USGS	14161500	04 Jan 2018 01:15	PST	3.143	Not_Provided
USGS	14161500	04 Jan 2018 01:30	PST	3.143	Not_Provided
USGS	14161500	04 Jan 2018 01:45	PST	3.143	Not_Provided
USGS	14161500	04 Jan 2018 02:00	PST	3.143	Not_Provided
USGS	14161500	04 Jan 2018 02:15	PST	3.143	Not_Provided
USGS	14161500	04 Jan 2018 02:30	PST	3.143	Not_Provided
USGS	14161500	04 Jan 2018 02:45	PST	3.143	Not_Provided
USGS	14161500	04 Jan 2018 03:00	PST	3.115	Not_Provided
USGS	14161500	04 Jan 2018 03:15	PST	3.143	Not_Provided
USGS	14161500	04 Jan 2018 03:30	PST	3.115	Not_Provided
USGS	14161500	04 Jan 2018 03:45	PST	3.115	Not_Provided
USGS	14161500	04 Jan 2018 04:00	PST	3.115	Not_Provided
USGS	14161500	04 Jan 2018 04:15	PST	3.115	Not_Provided
USGS	14161500	04 Jan 2018 04:30	PST	3.115	Not_Provided
USGS	14161500	04 Jan 2018 04:45	PST	3.115	Not_Provided
USGS	14161500	04 Jan 2018 05:00	PST	3.115	Not_Provided
USGS	14161500	04 Jan 2018 05:15	PST	3.115	Not_Provided
USGS	14161500	04 Jan 2018 05:30	PST	3.115	Not_Provided
USGS	14161500	04 Jan 2018 05:45	PST	3.058	Not_Provided
USGS	14161500	04 Jan 2018 06:00	PST	3.115	Not_Provided
USGS	14161500	04 Jan 2018 06:15	PST	3.115	Not_Provided
USGS	14161500	04 Jan 2018 06:30	PST	3.115	Not_Provided
USGS	14161500	04 Jan 2018 06:45	PST	3.115	Not_Provided
USGS	14161500	04 Jan 2018 07:00	PST	3.058	Not_Provided
USGS	14161500	04 Jan 2018 07:15	PST	3.058	Not_Provided
USGS	14161500	04 Jan 2018 07:30	PST	3.058	Not_Provided
USGS	14161500	04 Jan 2018 07:45	PST	3.058	Not_Provided
USGS	14161500	04 Jan 2018 08:00	PST	3.058	Not_Provided
USGS	14161500	04 Jan 2018 08:15	PST	3.058	Not_Provided
USGS	14161500	04 Jan 2018 08:30	PST	3.058	Not_Provided
USGS	14161500	04 Jan 2018 08:45	PST	3.058	Not_Provided
USGS	14161500	04 Jan 2018 09:00	PST	3.058	Not_Provided
USGS	14161500	04 Jan 2018 09:15	PST	3.002	Not_Provided
USGS	14161500	04 Jan 2018 09:30	PST	3.002	Not_Provided
USGS	14161500	04 Jan 2018 09:45	PST	3.002	Not_Provided
USGS	14161500	04 Jan 2018 10:00	PST	3.058	Not_Provided
USGS	14161500	04 Jan 2018 10:15	PST	3.002	Not_Provided
USGS	14161500	04 Jan 2018 10:30	PST	3.002	Not_Provided
USGS	14161500	04 Jan 2018 10:45	PST	3.058	Not_Provided
USGS	14161500	04 Jan 2018 11:00	PST	3.058	Not_Provided
USGS	14161500	04 Jan 2018 11:15	PST	3.002	Not_Provided
USGS	14161500	04 Jan 2018 11:30	PST	3.002	Not_Provided
USGS	14161500	04 Jan 2018 11:45	PST	3.002	Not_Provided
USGS	14161500	04 Jan 2018 12:00	PST	3.002	Not_Provided
USGS	14161500	04 Jan 2018 12:15	PST	3.002	Not_Provided
USGS	14161500	04 Jan 2018 12:30	PST	3.002	Not_Provided
USGS	14161500	04 Jan 2018 12:45	PST	2.945	Not_Provided
USGS	14161500	04 Jan 2018 13:00	PST	3.002	Not_Provided
USGS	14161500	04 Jan 2018 13:15	PST	3.002	Not_Provided
USGS	14161500	04 Jan 2018 13:30	PST	3.002	Not_Provided
USGS	14161500	04 Jan 2018 13:45	PST	2.945	Not_Provided
USGS	14161500	04 Jan 2018 14:00	PST	2.945	Not_Provided
USGS	14161500	04 Jan 2018 14:15	PST	2.945	Not_Provided
USGS	14161500	04 Jan 2018 14:30	PST	2.945	Not_Provided
USGS	14161500	04 Jan 2018 14:45	PST	3.002	Not_Provided
USGS	14161500	04 Jan 2018 15:00	PST	2.945	Not_Provided
USGS	14161500	04 Jan 2018 15:15	PST	2.945	Not_Provided
USGS	14161500	04 Jan 2018 15:30	PST	2.945	Not_Provided
USGS	14161500	04 Jan 2018 15:45	PST	2.945	Not_Provided
USGS	14161500	04 Jan 2018 16:00	PST	2.945	Not_Provided
USGS	14161500	04 Jan 2018 16:15	PST	2.945	Not_Provided
USGS	14161500	04 Jan 2018 16:30	PST	2.945	Not_Provided
USGS	14161500	04 Jan 2018 16:45	PST	2.945	Not_Provided
USGS	14161500	04 Jan 2018 17:00	PST	2.945	Not_Provided
USGS	14161500	04 Jan 2018 17:15	PST	2.945	Not_Provided
USGS	14161500	04 Jan 2018 17:30	PST	2.945	Not_Provided
USGS	14161500	04 Jan 2018 17:45	PST	2.917	Not_Provided
USGS	14161500	04 Jan 2018 18:00	PST	2.917	Not_Provided
USGS	14161500	04 Jan 2018 18:15	PST	2.917	Not_Provided
USGS	14161500	04 Jan 2018 18:30	PST	2.917	Not_Provided
USGS	14161500	04 Jan 2018 18:45	PST	2.917	Not_Provided
USGS	14161500	04 Jan 2018 19:00	PST	2.917	Not_Provided
USGS	14161500	04 Jan 2018 19:15	PST	2.917	Not_Provided
USGS	14161500	04 Jan 2018 19:30	PST	2.917	Not_Provided
USGS	14161500	04 Jan 2018 19:45	PST	2.917	Not_Provided
USGS	14161500	04 Jan 2018 20:00	PST	2.917	Not_Provided
USGS	14161500	04 Jan 2018 20:15	PST	2.917	Not_Provided
USGS	14161500	04 Jan 2018 20:30	PST	2.917	Not_Provided
USGS	14161500	04 Jan 2018 20:45	PST	2.86	Not_Provided
USGS	14161500	04 Jan 2018 21:00	PST	2.917	Not_Provided
USGS	14161500	04 Jan 2018 21:15	PST	2.917	Not_Provided
USGS	14161500	04 Jan 2018 21:30	PST	2.86	Not_Provided
USGS	14161500	04 Jan 2018 21:45	PST	2.86	Not_Provided
USGS	14161500	04 Jan 2018 22:00	PST	2.86	Not_Provided
USGS	14161500	04 Jan 2018 22:15	PST	2.86	Not_Provided
USGS	14161500	04 Jan 2018 22:30	PST	2.86	Not_Provided
USGS	14161500	04 Jan 2018 22:45	PST	2.86	Not_Provided
USGS	14161500	04 Jan 2018 23:00	PST	2.86	Not_Provided
USGS	14161500	04 Jan 2018 23:15	PST	2.86	Not_Provided
USGS	14161500	04 Jan 2018 23:30	PST	2.86	Not_Provided
USGS	14161500	04 Jan 2018 23:45	PST	2.86	Not_Provided
USGS	14161500	05 Jan 2018 00:00	PST	2.812	Not_Provided
USGS	14161500	05 Jan 2018 00:15	PST	2.86	Not_Provided
USGS	14161500	05 Jan 2018 00:30	PST	2.812	Not_Provided
USGS	14161500	05 Jan 2018 00:45	PST	2.812	Not_Provided
USGS	14161500	05 Jan 2018 01:00	PST	2.86	Not_Provided
USGS	14161500	05 Jan 2018 01:15	PST	2.812	Not_Provided
USGS	14161500	05 Jan 2018 01:30	PST	2.812	Not_Provided
USGS	14161500	05 Jan 2018 01:45	PST	2.812	Not_Provided
USGS	14161500	05 Jan 2018 02:00	PST	2.812	Not_Provided
USGS	14161500	05 Jan 2018 02:15	PST	2.812	Not_Provided
USGS	14161500	05 Jan 2018 02:30	PST	2.812	Not_Provided
USGS	14161500	05 Jan 2018 02:45	PST	2.812	Not_Provided
USGS	14161500	05 Jan 2018 03:00	PST	2.812	Not_Provided
USGS	14161500	05 Jan 2018 03:15	PST	2.812	Not_Provided
USGS	14161500	05 Jan 2018 03:30	PST	2.812	Not_Provided
USGS	14161500	05 Jan 2018 03:45	PST	2.812	Not_Provided
USGS	14161500	05 Jan 2018 04:00	PST	2.812	Not_Provided
USGS	14161500	05 Jan 2018 04:15	PST	2.812	Not_Provided
USGS	14161500	05 Jan 2018 04:30	PST	2.812	Not_Provided
USGS	14161500	05 Jan 2018 04:45	PST	2.812	Not_Provided
USGS	14161500	05 Jan 2018 05:00	PST	2.812	Not_Provided
USGS	14161500	05 Jan 2018 05:15	PST	2.812	Not_Provided
USGS	14161500	05 Jan 2018 05:30	PST	2.764	Not_Provided
USGS	14161500	05 Jan 2018 05:45	PST	2.764	Not_Provided
USGS	14161500	05 Jan 2018 06:00	PST	2.764	Not_Provided
USGS	14161500	05 Jan 2018 06:15	PST	2.764	Not_Provided
USGS	14161500	05 Jan 2018 06:30	PST	2.764	Not_Provided
USGS	14161500	05 Jan 2018 06:45	PST	2.764	Not_Provided
USGS	14161500	05 Jan 2018 07:00	PST	2.764	Not_Provided
USGS	14161500	05 Jan 2018 07:15	PST	2.764	Not_Provided
USGS	14161500	05 Jan 2018 07:30	PST	2.764	Not_Provided
USGS	14161500	05 Jan 2018 07:45	PST	2.764	Not_Provided
USGS	14161500	05 Jan 2018 08:00	PST	2.764	Not_Provided
USGS	14161500	05 Jan 2018 08:15	PST	2.764	Not_Provided
USGS	14161500	05 Jan 2018 08:30	PST	2.764	Not_Provided
USGS	14161500	05 Jan 2018 08:45	PST	2.764	Not_Provided
USGS	14161500	05 Jan 2018 09:00	PST	2.764	Not_Provided
USGS	14161500	05 Jan 2018 09:15	PST	2.764	Not_Provided
USGS	14161500	05 Jan 2018 09:30	PST	2.764	Not_Provided
USGS	14161500	05 Jan 2018 09:45	PST	2.812	Not_Provided
USGS	14161500	05 Jan 2018 10:00	PST	2.764	Not_Provided
USGS	14161500	05 Jan 2018 10:15	PST	2.764	Not_Provided
USGS	14161500	05 Jan 2018 10:30	PST	2.812	Not_Provided
USGS	14161500	05 Jan 2018 10:45	PST	2.812	Not_Provided
USGS	14161500	05 Jan 2018 11:00	PST	2.812	Not_Provided
USGS	14161500	05 Jan 2018 11:15	PST	2.812	Not_Provided
USGS	14161500	05 Jan 2018 11:30	PST	2.812	Not_Provided
USGS	14161500	05 Jan 2018 11:45	PST	2.812	Not_Provided
USGS	14161500	05 Jan 2018 12:00	PST	2.812	Not_Provided
USGS	14161500	05 Jan 2018 12:15	PST	2.812	Not_Provided
USGS	14161500	05 Jan 2018 12:30	PST	2.764	Not_Provided
USGS	14161500	05 Jan 2018 12:45	PST	2.812	Not_Provided
USGS	14161500	05 Jan 2018 13:00	PST	2.764	Not_Provided
USGS	14161500	05 Jan 2018 13:15	PST	2.812	Not_Provided
USGS	14161500	05 Jan 2018 13:30	PST	2.812	Not_Provided
USGS	14161500	05 Jan 2018 13:45	PST	2.764	Not_Provided
USGS	14161500	05 Jan 2018 14:00	PST	2.812	Not_Provided
USGS	14161500	05 Jan 2018 14:15	PST	2.812	Not_Provided
USGS	14161500	05 Jan 2018 14:30	PST	2.812	Not_Provided
USGS	14161500	05 Jan 2018 14:45	PST	2.764	Not_Provided
USGS	14161500	05 Jan 2018 15:00	PST	2.764	Not_Provided
USGS	14161500	05 Jan 2018 15:15	PST	2.812	Not_Provided
USGS	14161500	05 Jan 2018 15:30	PST	2.764	Not_Provided
USGS	14161500	05 Jan 2018 15:45	PST	2.764	Not_Provided
USGS	14161500	05 Jan 2018 16:00	PST	2.764	Not_Provided
USGS	14161500	05 Jan 2018 16:15	PST	2.764	Not_Provided
USGS	14161500	05 Jan 2018 16:30	PST	2.764	Not_Provided
USGS	14161500	05 Jan 2018 16:45	PST	2.718	Not_Provided
USGS	14161500	05 Jan 2018 17:00	PST	2.718	Not_Provided
USGS	14161500	05 Jan 2018 17:15	PST	2.764	Not_Provided
USGS	14161500	05 Jan 2018 17:30	PST	2.718	Not_Provided
USGS	14161500	05 Jan 2018 17:45	PST	2.718	Not_Provided
USGS	14161500	05 Jan 2018 18:00	PST	2.718	Not_Provided
USGS	14161500	05 Jan 2018 18:15	PST	2.764	Not_Provided
USGS	14161500	05 Jan 2018 18:30	PST	2.764	Not_Provided
USGS	14161500	05 Jan 2018 18:45	PST	2.718	Not_Provided
USGS	14161500	05 Jan 2018 19:00	PST	2.718	Not_Provided
USGS	14161500	05 Jan 2018 19:15	PST	2.718	Not_Provided
USGS	14161500	05 Jan 2018 19:30	PST	2.718	Not_Provided
USGS	14161500	05 Jan 2018 19:45	PST	2.718	Not_Provided
USGS	14161500	05 Jan 2018 20:00	PST	2.718	Not_Provided
USGS	14161500	05 Jan 2018 20:15	PST	2.718	Not_Provided
USGS	14161500	05 Jan 2018 20:30	PST	2.718	Not_Provided
USGS	14161500	05 Jan 2018 20:45	PST	2.673	Not_Provided
USGS	14161500	05 Jan 2018 21:00	PST	2.718	Not_Provided
USGS	14161500	05 Jan 2018 21:15	PST	2.718	Not_Provided
USGS	14161500	05 Jan 2018 21:30	PST	2.673	Not_Provided
USGS	14161500	05 Jan 2018 21:45	PST	2.673	Not_Provided
USGS	14161500	05 Jan 2018 22:00	PST	2.673	Not_Provided
USGS	14161500	05 Jan 2018 22:15	PST	2.673	Not_Provided
USGS	14161500	05 Jan 2018 22:30	PST	2.673	Not_Provided
USGS	14161500	05 Jan 2018 22:45	PST	2.673	Not_Provided
USGS	14161500	05 Jan 2018 23:00	PST	2.673	Not_Provided
USGS	14161500	05 Jan 2018 23:15	PST	2.673	Not_Provided
USGS	14161500	05 Jan 2018 23:30	PST	2.628	Not_Provided
USGS	14161500	05 Jan 2018 23:45	PST	2.673	Not_Provided
USGS	14161500	06 Jan 2018 00:00	PST	2.673	Not_Provided
USGS	14161500	06 Jan 2018 00:15	PST	2.628	Not_Provided
USGS	14161500	06 Jan 2018 00:30	PST	2.628	Not_Provided
USGS	14161500	06 Jan 2018 00:45	PST	2.628	Not_Provided
USGS	14161500	06 Jan 2018 01:00	PST	2.628	Not_Provided
USGS	14161500	06 Jan 2018 01:15	PST	2.628	Not_Provided
USGS	14161500	06 Jan 2018 01:30	PST	2.628	Not_Provided
USGS	14161500	06 Jan 2018 01:45	PST	2.628	Not_Provided
USGS	14161500	06 Jan 2018 02:00	PST	2.582	Not_Provided
USGS	14161500	06 Jan 2018 02:15	PST	2.628	Not_Provided
USGS	14161500	06 Jan 2018 02:30	PST	2.628	Not_Provided
USGS	14161500	06 Jan 2018 02:45	PST	2.582	Not_Provided
USGS	14161500	06 Jan 2018 03:00	PST	2.582	Not_Provided
USGS	14161500	06 Jan 2018 03:15	PST	2.582	Not_Provided
USGS	14161500	06 Jan 2018 03:30	PST	2.628	Not_Provided
USGS	14161500	06 Jan 2018 03:45	PST	2.582	Not_Provided
USGS	14161500	06 Jan 2018 04:00	PST	2.582	Not_Provided
USGS	14161500	06 Jan 2018 04:15	PST	2.582	Not_Provided
USGS	14161500	06 Jan 2018 04:30	PST	2.582	Not_Provided
USGS	14161500	06 Jan 2018 04:45	PST	2.582	Not_Provided
USGS	14161500	06 Jan 2018 05:00	PST	2.582	Not_Provided
USGS	14161500	06 Jan 2018 05:15	PST	2.582	Not_Provided
USGS	14161500	06 Jan 2018 05:30	PST	2.582	Not_Provided
USGS	14161500	06 Jan 2018 05:45	PST	2.582	Not_Provided
USGS	14161500	06 Jan 2018 06:00	PST	2.582	Not_Provided
USGS	14161500	06 Jan 2018 06:15	PST	2.582	Not_Provided
USGS	14161500	06 Jan 2018 06:30	PST	2.582	Not_Provided
USGS	14161500	06 Jan 2018 06:45	PST	2.582	Not_Provided
USGS	14161500	06 Jan 2018 07:00	PST	2.582	Not_Provided
USGS	14161500	06 Jan 2018 07:15	PST	2.582	Not_Provided
USGS	14161500	06 Jan 2018 07:30	PST	2.582	Not_Provided
USGS	14161500	06 Jan 2018 07:45	PST	2.582	Not_Provided
USGS	14161500	06 Jan 2018 08:00	PST	2.537	Not_Provided
USGS	14161500	06 Jan 2018 08:15	PST	2.582	Not_Provided
USGS	14161500	06 Jan 2018 08:30	PST	2.582	Not_Provided
USGS	14161500	06 Jan 2018 08:45	PST	2.582	Not_Provided
USGS	14161500	06 Jan 2018 09:00	PST	2.582	Not_Provided
USGS	14161500	06 Jan 2018 09:15	PST	2.582	Not_Provided
USGS	14161500	06 Jan 2018 09:30	PST	2.537	Not_Provided
USGS	14161500	06 Jan 2018 09:45	PST	2.582	Not_Provided
USGS	14161500	06 Jan 2018 10:00	PST	2.537	Not_Provided
USGS	14161500	06 Jan 2018 10:15	PST	2.537	Not_Provided
USGS	14161500	06 Jan 2018 10:30	PST	2.537	Not_Provided
USGS	14161500	06 Jan 2018 10:45	PST	2.537	Not_Provided
USGS	14161500	06 Jan 2018 11:00	PST	2.537	Not_Provided
USGS	14161500	06 Jan 2018 11:15	PST	2.537	Not_Provided
USGS	14161500	06 Jan 2018 11:30	PST	2.537	Not_Provided
USGS	14161500	06 Jan 2018 11:45	PST	2.537	Not_Provided
USGS	14161500	06 Jan 2018 12:00	PST	2.537	Not_Provided
USGS	14161500	06 Jan 2018 12:15	PST	2.537	Not_Provided
USGS	14161500	06 Jan 2018 12:30	PST	2.537	Not_Provided
USGS	14161500	06 Jan 2018 12:45	PST	2.492	Not_Provided
USGS	14161500	06 Jan 2018 13:00	PST	2.537	Not_Provided
USGS	14161500	06 Jan 2018 13:15	PST	2.537	Not_Provided
USGS	14161500	06 Jan 2018 13:30	PST	2.492	Not_Provided
USGS	14161500	06 Jan 2018 13:45	PST	2.492	Not_Provided
USGS	14161500	06 Jan 2018 14:00	PST	2.492	Not_Provided
USGS	14161500	06 Jan 2018 14:15	PST	2.492	Not_Provided
USGS	14161500	06 Jan 2018 14:30	PST	2.492	Not_Provided
USGS	14161500	06 Jan 2018 14:45	PST	2.449	Not_Provided
USGS	14161500	06 Jan 2018 15:00	PST	2.492	Not_Provided
USGS	14161500	06 Jan 2018 15:15	PST	2.492	Not_Provided
USGS	14161500	06 Jan 2018 15:30	PST	2.492	Not_Provided
USGS	14161500	06 Jan 2018 15:45	PST	2.449	Not_Provided
USGS	14161500	06 Jan 2018 16:00	PST	2.492	Not_Provided
USGS	14161500	06 Jan 2018 16:15	PST	2.449	Not_Provided
USGS	14161500	06 Jan 2018 16:30	PST	2.449	Not_Provided
USGS	14161500	06 Jan 2018 16:45	PST	2.492	Not_Provided
USGS	14161500	06 Jan 2018 17:00	PST	2.449	Not_Provided
USGS	14161500	06 Jan 2018 17:15	PST	2.449	Not_Provided
USGS	14161500	06 Jan 2018 17:30	PST	2.449	Not_Provided
USGS	14161500	06 Jan 2018 17:45	PST	2.449	Not_Provided
USGS	14161500	06 Jan 2018 18:00	PST	2.449	Not_Provided
USGS	14161500	06 Jan 2018 18:15	PST	2.449	Not_Provided
USGS	14161500	06 Jan 2018 18:30	PST	2.449	Not_Provided
USGS	14161500	06 Jan 2018 18:45	PST	2.449	Not_Provided
USGS	14161500	06 Jan 2018 19:00	PST	2.449	Not_Provided
USGS	14161500	06 Jan 2018 19:15	PST	2.449	Not_Provided
USGS	14161500	06 Jan 2018 19:30	PST	2.449	Not_Provided
USGS	14161500	06 Jan 2018 19:45	PST	2.449	Not_Provided
USGS	14161500	06 Jan 2018 20:00	PST	2.407	Not_Provided
USGS	14161500	06 Jan 2018 20:15	PST	2.449	Not_Provided
USGS	14161500	06 Jan 2018 20:30	PST	2.449	Not_Provided
USGS	14161500	06 Jan 2018 20:45	PST	2.407	Not_Provided
USGS	14161500	06 Jan 2018 21:00	PST	2.407	Not_Provided
USGS	14161500	06 Jan 2018 21:15	PST	2.407	Not_Provided
USGS	14161500	06 Jan 2018 21:30	PST	2.407	Not_Provided
USGS	14161500	06 Jan 2018 21:45	PST	2.407	Not_Provided
USGS	14161500	06 Jan 2018 22:00	PST	2.407	Not_Provided
USGS	14161500	06 Jan 2018 22:15	PST	2.407	Not_Provided
USGS	14161500	06 Jan 2018 22:30	PST	2.407	Not_Provided
USGS	14161500	06 Jan 2018 22:45	PST	2.407	Not_Provided
USGS	14161500	06 Jan 2018 23:00	PST	2.407	Not_Provided
USGS	14161500	06 Jan 2018 23:15	PST	2.407	Not_Provided
USGS	14161500	06 Jan 2018 23:30	PST	2.407	Not_Provided
USGS	14161500	06 Jan 2018 23:45	PST	2.407	Not_Provided
USGS	14161500	07 Jan 2018 00:00	PST	2.407	Not_Provided
USGS	14161500	07 Jan 2018 00:15	PST	2.364	Not_Provided
USGS	14161500	07 Jan 2018 00:30	PST	2.364	Not_Provided
USGS	14161500	07 Jan 2018 00:45	PST	2.364	Not_Provided
USGS	14161500	07 Jan 2018 01:00	PST	2.407	Not_Provided
USGS	14161500	07 Jan 2018 01:15	PST	2.364	Not_Provided
USGS	14161500	07 Jan 2018 01:30	PST	2.364	Not_Provided
USGS	14161500	07 Jan 2018 01:45	PST	2.364	Not_Provided
USGS	14161500	07 Jan 2018 02:00	PST	2.364	Not_Provided
USGS	14161500	07 Jan 2018 02:15	PST	2.364	Not_Provided
USGS	14161500	07 Jan 2018 02:30	PST	2.364	Not_Provided
USGS	14161500	07 Jan 2018 02:45	PST	2.364	Not_Provided
USGS	14161500	07 Jan 2018 03:00	PST	2.364	Not_Provided
USGS	14161500	07 Jan 2018 03:15	PST	2.364	Not_Provided
USGS	14161500	07 Jan 2018 03:30	PST	2.364	Not_Provided
USGS	14161500	07 Jan 2018 03:45	PST	2.364	Not_Provided
USGS	14161500	07 Jan 2018 04:00	PST	2.364	Not_Provided
USGS	14161500	07 Jan 2018 04:15	PST	2.364	Not_Provided
USGS	14161500	07 Jan 2018 04:30	PST	2.364	Not_Provided
USGS	14161500	07 Jan 2018 04:45	PST	2.364	Not_Provided
USGS	14161500	07 Jan 2018 05:00	PST	2.364	Not_Provided
USGS	14161500	07 Jan 2018 05:15	PST	2.322	Not_Provided
USGS	14161500	07 Jan 2018 05:30	PST	2.364	Not_Provided
USGS	14161500	07 Jan 2018 05:45	PST	2.322	Not_Provided
USGS	14161500	07 Jan 2018 06:00	PST	2.322	Not_Provided
USGS	14161500	07 Jan 2018 06:15	PST	2.322	Not_Provided
USGS	14161500	07 Jan 2018 06:30	PST	2.322	Not_Provided
USGS	14161500	07 Jan 2018 06:45	PST	2.322	Not_Provided
USGS	14161500	07 Jan 2018 07:00	PST	2.322	Not_Provided
USGS	14161500	07 Jan 2018 07:15	PST	2.322	Not_Provided
USGS	14161500	07 Jan 2018 07:30	PST	2.322	Not_Provided
USGS	14161500	07 Jan 2018 07:45	PST	2.322	Not_Provided
USGS	14161500	07 Jan 2018 08:00	PST	2.322	Not_Provided
USGS	14161500	07 Jan 2018 08:15	PST	2.322	Not_Provided
USGS	14161500	07 Jan 2018 08:30	PST	2.322	Not_Provided
USGS	14161500	07 Jan 2018 08:45	PST	2.282	Not_Provided
USGS	14161500	07 Jan 2018 09:00	PST	2.282	Not_Provided
USGS	14161500	07 Jan 2018 09:15	PST	2.282	Not_Provided
USGS	14161500	07 Jan 2018 09:30	PST	2.282	Not_Provided
USGS	14161500	07 Jan 2018 09:45	PST	2.282	Not_Provided
USGS	14161500	07 Jan 2018 10:00	PST	2.282	Not_Provided
USGS	14161500	07 Jan 2018 10:15	PST	2.282	Not_Provided
USGS	14161500	07 Jan 2018 10:30	PST	2.282	Not_Provided
USGS	14161500	07 Jan 2018 10:45	PST	2.282	Not_Provided
USGS	14161500	07 Jan 2018 11:00	PST	2.282	Not_Provided
USGS	14161500	07 Jan 2018 11:15	PST	2.282	Not_Provided
USGS	14161500	07 Jan 2018 11:30	PST	2.282	Not_Provided
USGS	14161500	07 Jan 2018 11:45	PST	2.282	Not_Provided
USGS	14161500	07 Jan 2018 12:00	PST	2.282	Not_Provided
USGS	14161500	07 Jan 2018 12:15	PST	2.282	Not_Provided
USGS	14161500	07 Jan 2018 12:30	PST	2.282	Not_Provided
USGS	14161500	07 Jan 2018 12:45	PST	2.282	Not_Provided
USGS	14161500	07 Jan 2018 13:00	PST	2.282	Not_Provided
USGS	14161500	07 Jan 2018 13:15	PST	2.282	Not_Provided
USGS	14161500	07 Jan 2018 13:30	PST	2.282	Not_Provided
USGS	14161500	07 Jan 2018 13:45	PST	2.282	Not_Provided
USGS	14161500	07 Jan 2018 14:00	PST	2.282	Not_Provided
USGS	14161500	07 Jan 2018 14:15	PST	2.282	Not_Provided
USGS	14161500	07 Jan 2018 14:30	PST	2.282	Not_Provided
USGS	14161500	07 Jan 2018 14:45	PST	2.282	Not_Provided
USGS	14161500	07 Jan 2018 15:00	PST	2.24	Not_Provided
USGS	14161500	07 Jan 2018 15:15	PST	2.282	Not_Provided
USGS	14161500	07 Jan 2018 15:30	PST	2.282	Not_Provided
USGS	14161500	07 Jan 2018 15:45	PST	2.282	Not_Provided
USGS	14161500	07 Jan 2018 16:00	PST	2.24	Not_Provided
USGS	14161500	07 Jan 2018 16:15	PST	2.24	Not_Provided
USGS	14161500	07 Jan 2018 16:30	PST	2.24	Not_Provided
USGS	14161500	07 Jan 2018 16:45	PST	2.24	Not_Provided
USGS	14161500	07 Jan 2018 17:00	PST	2.24	Not_Provided
USGS	14161500	07 Jan 2018 17:15	PST	2.24	Not_Provided
USGS	14161500	07 Jan 2018 17:30	PST	2.24	Not_Provided
USGS	14161500	07 Jan 2018 17:45	PST	2.24	Not_Provided
USGS	14161500	07 Jan 2018 18:00	PST	2.24	Not_Provided
USGS	14161500	07 Jan 2018 18:15	PST	2.24	Not_Provided
USGS	14161500	07 Jan 2018 18:30	PST	2.24	Not_Provided
USGS	14161500	07 Jan 2018 18:45	PST	2.24	Not_Provided
USGS	14161500	07 Jan 2018 19:00	PST	2.24	Not_Provided
USGS	14161500	07 Jan 2018 19:15	PST	2.24	Not_Provided
USGS	14161500	07 Jan 2018 19:30	PST	2.24	Not_Provided
USGS	14161500	07 Jan 2018 19:45	PST	2.24	Not_Provided
USGS	14161500	07 Jan 2018 20:00	PST	2.24	Not_Provided
USGS	14161500	07 Jan 2018 20:15	PST	2.24	Not_Provided
USGS	14161500	07 Jan 2018 20:30	PST	2.24	Not_Provided
USGS	14161500	07 Jan 2018 20:45	PST	2.24	Not_Provided
USGS	14161500	07 Jan 2018 21:00	PST	2.24	Not_Provided
USGS	14161500	07 Jan 2018 21:15	PST	2.24	Not_Provided
USGS	14161500	07 Jan 2018 21:30	PST	2.24	Not_Provided
USGS	14161500	07 Jan 2018 21:45	PST	2.24	Not_Provided
USGS	14161500	07 Jan 2018 22:00	PST	2.24	Not_Provided
USGS	14161500	07 Jan 2018 22:15	PST	2.24	Not_Provided
USGS	14161500	07 Jan 2018 22:30	PST	2.2	Not_Provided
USGS	14161500	07 Jan 2018 22:45	PST	2.2	Not_Provided
USGS	14161500	07 Jan 2018 23:00	PST	2.2	Not_Provided
USGS	14161500	07 Jan 2018 23:15	PST	2.2	Not_Provided
USGS	14161500	07 Jan 2018 23:30	PST	2.2	Not_Provided
USGS	14161500	07 Jan 2018 23:45	PST	2.2	Not_Provided
USGS	14161500	08 Jan 2018 00:00	PST	2.2	Not_Provided
USGS	14161500	08 Jan 2018 00:15	PST	2.2	Not_Provided
USGS	14161500	08 Jan 2018 00:30	PST	2.2	Not_Provided
USGS	14161500	08 Jan 2018 00:45	PST	2.2	Not_Provided
USGS	14161500	08 Jan 2018 01:00	PST	2.2	Not_Provided
USGS	14161500	08 Jan 2018 01:15	PST	2.2	Not_Provided
USGS	14161500	08 Jan 2018 01:30	PST	2.2	Not_Provided
USGS	14161500	08 Jan 2018 01:45	PST	2.2	Not_Provided
USGS	14161500	08 Jan 2018 02:00	PST	2.2	Not_Provided
USGS	14161500	08 Jan 2018 02:15	PST	2.2	Not_Provided
USGS	14161500	08 Jan 2018 02:30	PST	2.2	Not_Provided
USGS	14161500	08 Jan 2018 02:45	PST	2.2	Not_Provided
USGS	14161500	08 Jan 2018 03:00	PST	2.2	Not_Provided
USGS	14161500	08 Jan 2018 03:15	PST	2.2	Not_Provided
USGS	14161500	08 Jan 2018 03:30	PST	2.161	Not_Provided
USGS	14161500	08 Jan 2018 03:45	PST	2.2	Not_Provided
USGS	14161500	08 Jan 2018 04:00	PST	2.2	Not_Provided
USGS	14161500	08 Jan 2018 04:15	PST	2.161	Not_Provided
USGS	14161500	08 Jan 2018 04:30	PST	2.161	Not_Provided
USGS	14161500	08 Jan 2018 04:45	PST	2.161	Not_Provided
USGS	14161500	08 Jan 2018 05:00	PST	2.161	Not_Provided
USGS	14161500	08 Jan 2018 05:15	PST	2.161	Not_Provided
USGS	14161500	08 Jan 2018 05:30	PST	2.161	Not_Provided
USGS	14161500	08 Jan 2018 05:45	PST	2.161	Not_Provided
USGS	14161500	08 Jan 2018 06:00	PST	2.161	Not_Provided
USGS	14161500	08 Jan 2018 06:15	PST	2.161	Not_Provided
USGS	14161500	08 Jan 2018 06:30	PST	2.161	Not_Provided
USGS	14161500	08 Jan 2018 06:45	PST	2.161	Not_Provided
USGS	14161500	08 Jan 2018 07:00	PST	2.161	Not_Provided
USGS	14161500	08 Jan 2018 07:15	PST	2.161	Not_Provided
USGS	14161500	08 Jan 2018 07:30	PST	2.161	Not_Provided
USGS	14161500	08 Jan 2018 07:45	PST	2.121	Not_Provided
USGS	14161500	08 Jan 2018 08:00	PST	2.121	Not_Provided
USGS	14161500	08 Jan 2018 08:15	PST	2.161	Not_Provided
USGS	14161500	08 Jan 2018 08:30	PST	2.121	Not_Provided
USGS	14161500	08 Jan 2018 08:45	PST	2.121	Not_Provided
USGS	14161500	08 Jan 2018 09:00	PST	2.121	Not_Provided
USGS	14161500	08 Jan 2018 09:15	PST	2.121	Not_Provided
USGS	14161500	08 Jan 2018 09:30	PST	2.121	Not_Provided
USGS	14161500	08 Jan 2018 09:45	PST	2.121	Not_Provided
USGS	14161500	08 Jan 2018 10:00	PST	2.121	Not_Provided
USGS	14161500	08 Jan 2018 10:15	PST	2.121	Not_Provided
USGS	14161500	08 Jan 2018 10:30	PST	2.121	Not_Provided
USGS	14161500	08 Jan 2018 10:45	PST	2.121	Not_Provided
USGS	14161500	08 Jan 2018 11:00	PST	2.121	Not_Provided
USGS	14161500	08 Jan 2018 11:15	PST	2.121	Not_Provided
USGS	14161500	08 Jan 2018 11:30	PST	2.121	Not_Provided
USGS	14161500	08 Jan 2018 11:45	PST	2.121	Not_Provided
USGS	14161500	08 Jan 2018 12:00	PST	2.121	Not_Provided
USGS	14161500	08 Jan 2018 12:15	PST	2.121	Not_Provided
USGS	14161500	08 Jan 2018 12:30	PST	2.121	Not_Provided
USGS	14161500	08 Jan 2018 12:45	PST	2.121	Not_Provided
USGS	14161500	08 Jan 2018 13:00	PST	2.121	Not_Provided
USGS	14161500	08 Jan 2018 13:15	PST	2.121	Not_Provided
USGS	14161500	08 Jan 2018 13:30	PST	2.121	Not_Provided
USGS	14161500	08 Jan 2018 13:45	PST	2.121	Not_Provided
USGS	14161500	08 Jan 2018 14:00	PST	2.121	Not_Provided
USGS	14161500	08 Jan 2018 14:15	PST	2.121	Not_Provided
USGS	14161500	08 Jan 2018 14:30	PST	2.121	Not_Provided
USGS	14161500	08 Jan 2018 14:45	PST	2.121	Not_Provided
USGS	14161500	08 Jan 2018 15:00	PST	2.121	Not_Provided
USGS	14161500	08 Jan 2018 15:15	PST	2.081	Not_Provided
USGS	14161500	08 Jan 2018 15:30	PST	2.081	Not_Provided
USGS	14161500	08 Jan 2018 15:45	PST	2.081	Not_Provided
USGS	14161500	08 Jan 2018 16:00	PST	2.121	Not_Provided
USGS	14161500	08 Jan 2018 16:15	PST	2.081	Not_Provided
USGS	14161500	08 Jan 2018 16:30	PST	2.081	Not_Provided
USGS	14161500	08 Jan 2018 16:45	PST	2.081	Not_Provided
USGS	14161500	08 Jan 2018 17:00	PST	2.081	Not_Provided
USGS	14161500	08 Jan 2018 17:15	PST	2.081	Not_Provided
USGS	14161500	08 Jan 2018 17:30	PST	2.081	Not_Provided
USGS	14161500	08 Jan 2018 17:45	PST	2.081	Not_Provided
USGS	14161500	08 Jan 2018 18:00	PST	2.081	Not_Provided
USGS	14161500	08 Jan 2018 18:15	PST	2.081	Not_Provided
USGS	14161500	08 Jan 2018 18:30	PST	2.081	Not_Provided
USGS	14161500	08 Jan 2018 18:45	PST	2.081	Not_Provided
USGS	14161500	08 Jan 2018 19:00	PST	2.081	Not_Provided
USGS	14161500	08 Jan 2018 19:15	PST	2.081	Not_Provided
USGS	14161500	08 Jan 2018 19:30	PST	2.081	Not_Provided
USGS	14161500	08 Jan 2018 19:45	PST	2.081	Not_Provided
USGS	14161500	08 Jan 2018 20:00	PST	2.081	Not_Provided
USGS	14161500	08 Jan 2018 20:15	PST	2.081	Not_Provided
USGS	14161500	08 Jan 2018 20:30	PST	2.081	Not_Provided
USGS	14161500	08 Jan 2018 20:45	PST	2.081	Not_Provided
USGS	14161500	08 Jan 2018 21:00	PST	2.081	Not_Provided
USGS	14161500	08 Jan 2018 21:15	PST	2.081	Not_Provided
USGS	14161500	08 Jan 2018 21:30	PST	2.081	Not_Provided
USGS	14161500	08 Jan 2018 21:45	PST	2.081	Not_Provided
USGS	14161500	08 Jan 2018 22:00	PST	2.081	Not_Provided
USGS	14161500	08 Jan 2018 22:15	PST	2.042	Not_Provided
USGS	14161500	08 Jan 2018 22:30	PST	2.081	Not_Provided
USGS	14161500	08 Jan 2018 22:45	PST	2.081	Not_Provided
USGS	14161500	08 Jan 2018 23:00	PST	2.081	Not_Provided
USGS	14161500	08 Jan 2018 23:15	PST	2.081	Not_Provided
USGS	14161500	08 Jan 2018 23:30	PST	2.081	Not_Provided
USGS	14161500	08 Jan 2018 23:45	PST	2.081	Not_Provided
USGS	14161500	09 Jan 2018 00:00	PST	2.081	Not_Provided
USGS	14161500	09 Jan 2018 00:15	PST	2.081	Not_Provided
USGS	14161500	09 Jan 2018 00:30	PST	2.042	Not_Provided
USGS	14161500	09 Jan 2018 00:45	PST	2.081	Not_Provided
USGS	14161500	09 Jan 2018 01:00	PST	2.081	Not_Provided
USGS	14161500	09 Jan 2018 01:15	PST	2.081	Not_Provided
USGS	14161500	09 Jan 2018 01:30	PST	2.042	Not_Provided
USGS	14161500	09 Jan 2018 01:45	PST	2.081	Not_Provided
USGS	14161500	09 Jan 2018 02:00	PST	2.081	Not_Provided
USGS	14161500	09 Jan 2018 02:15	PST	2.081	Not_Provided
USGS	14161500	09 Jan 2018 02:30	PST	2.081	Not_Provided
USGS	14161500	09 Jan 2018 02:45	PST	2.042	Not_Provided
USGS	14161500	09 Jan 2018 03:00	PST	2.081	Not_Provided
USGS	14161500	09 Jan 2018 03:15	PST	2.081	Not_Provided
USGS	14161500	09 Jan 2018 03:30	PST	2.081	Not_Provided
USGS	14161500	09 Jan 2018 03:45	PST	2.081	Not_Provided
USGS	14161500	09 Jan 2018 04:00	PST	2.081	Not_Provided
USGS	14161500	09 Jan 2018 04:15	PST	2.121	Not_Provided
USGS	14161500	09 Jan 2018 04:30	PST	2.121	Not_Provided
USGS	14161500	09 Jan 2018 04:45	PST	2.121	Not_Provided
USGS	14161500	09 Jan 2018 05:00	PST	2.121	Not_Provided
USGS	14161500	09 Jan 2018 05:15	PST	2.161	Not_Provided
USGS	14161500	09 Jan 2018 05:30	PST	2.2	Not_Provided
USGS	14161500	09 Jan 2018 05:45	PST	2.2	Not_Provided
USGS	14161500	09 Jan 2018 06:00	PST	2.2	Not_Provided
USGS	14161500	09 Jan 2018 06:15	PST	2.24	Not_Provided
USGS	14161500	09 Jan 2018 06:30	PST	2.24	Not_Provided
USGS	14161500	09 Jan 2018 06:45	PST	2.282	Not_Provided
USGS	14161500	09 Jan 2018 07:00	PST	2.282	Not_Provided
USGS	14161500	09 Jan 2018 07:15	PST	2.282	Not_Provided
USGS	14161500	09 Jan 2018 07:30	PST	2.282	Not_Provided
USGS	14161500	09 Jan 2018 07:45	PST	2.322	Not_Provided
USGS	14161500	09 Jan 2018 08:00	PST	2.322	Not_Provided
USGS	14161500	09 Jan 2018 08:15	PST	2.364	Not_Provided
USGS	14161500	09 Jan 2018 08:30	PST	2.364	Not_Provided
USGS	14161500	09 Jan 2018 08:45	PST	2.364	Not_Provided
USGS	14161500	09 Jan 2018 09:00	PST	2.364	Not_Provided
USGS	14161500	09 Jan 2018 09:15	PST	2.407	Not_Provided
USGS	14161500	09 Jan 2018 09:30	PST	2.407	Not_Provided
USGS	14161500	09 Jan 2018 09:45	PST	2.407	Not_Provided
USGS	14161500	09 Jan 2018 10:00	PST	2.449	Not_Provided
USGS	14161500	09 Jan 2018 10:15	PST	2.449	Not_Provided
USGS	14161500	09 Jan 2018 10:30	PST	2.449	Not_Provided
USGS	14161500	09 Jan 2018 10:45	PST	2.449	Not_Provided
USGS	14161500	09 Jan 2018 11:00	PST	2.449	Not_Provided
USGS	14161500	09 Jan 2018 11:15	PST	2.449	Not_Provided
USGS	14161500	09 Jan 2018 11:30	PST	2.492	Not_Provided
USGS	14161500	09 Jan 2018 11:45	PST	2.492	Not_Provided
USGS	14161500	09 Jan 2018 12:00	PST	2.492	Not_Provided
USGS	14161500	09 Jan 2018 12:15	PST	2.537	Not_Provided
USGS	14161500	09 Jan 2018 12:30	PST	2.537	Not_Provided
USGS	14161500	09 Jan 2018 12:45	PST	2.537	Not_Provided
USGS	14161500	09 Jan 2018 13:00	PST	2.537	Not_Provided
USGS	14161500	09 Jan 2018 13:15	PST	2.537	Not_Provided
USGS	14161500	09 Jan 2018 13:30	PST	2.537	Not_Provided
USGS	14161500	09 Jan 2018 13:45	PST	2.537	Not_Provided
USGS	14161500	09 Jan 2018 14:00	PST	2.537	Not_Provided
USGS	14161500	09 Jan 2018 14:15	PST	2.537	Not_Provided
USGS	14161500	09 Jan 2018 14:30	PST	2.537	Not_Provided
USGS	14161500	09 Jan 2018 14:45	PST	2.537	Not_Provided
USGS	14161500	09 Jan 2018 15:00	PST	2.537	Not_Provided
USGS	14161500	09 Jan 2018 15:15	PST	2.537	Not_Provided
USGS	14161500	09 Jan 2018 15:30	PST	2.582	Not_Provided
USGS	14161500	09 Jan 2018 15:45	PST	2.537	Not_Provided
USGS	14161500	09 Jan 2018 16:00	PST	2.537	Not_Provided
USGS	14161500	09 Jan 2018 16:15	PST	2.537	Not_Provided
USGS	14161500	09 Jan 2018 16:30	PST	2.537	Not_Provided
USGS	14161500	09 Jan 2018 16:45	PST	2.537	Not_Provided
USGS	14161500	09 Jan 2018 17:00	PST	2.537	Not_Provided
USGS	14161500	09 Jan 2018 17:15	PST	2.537	Not_Provided
USGS	14161500	09 Jan 2018 17:30	PST	2.537	Not_Provided
USGS	14161500	09 Jan 2018 17:45	PST	2.537	Not_Provided
USGS	14161500	09 Jan 2018 18:00	PST	2.537	Not_Provided
USGS	14161500	09 Jan 2018 18:15	PST	2.537	Not_Provided
USGS	14161500	09 Jan 2018 18:30	PST	2.537	Not_Provided
USGS	14161500	09 Jan 2018 18:45	PST	2.537	Not_Provided
USGS	14161500	09 Jan 2018 19:00	PST	2.537	Not_Provided
USGS	14161500	09 Jan 2018 19:15	PST	2.537	Not_Provided
USGS	14161500	09 Jan 2018 19:30	PST	2.582	Not_Provided
USGS	14161500	09 Jan 2018 19:45	PST	2.537	Not_Provided
USGS	14161500	09 Jan 2018 20:00	PST	2.537	Not_Provided
USGS	14161500	09 Jan 2018 20:15	PST	2.537	Not_Provided
USGS	14161500	09 Jan 2018 20:30	PST	2.537	Not_Provided
USGS	14161500	09 Jan 2018 20:45	PST	2.537	Not_Provided
USGS	14161500	09 Jan 2018 21:00	PST	2.537	Not_Provided
USGS	14161500	09 Jan 2018 21:15	PST	2.537	Not_Provided
USGS	14161500	09 Jan 2018 21:30	PST	2.537	Not_Provided
USGS	14161500	09 Jan 2018 21:45	PST	2.537	Not_Provided
USGS	14161500	09 Jan 2018 22:00	PST	2.537	Not_Provided
USGS	14161500	09 Jan 2018 22:15	PST	2.537	Not_Provided
USGS	14161500	09 Jan 2018 22:30	PST	2.492	Not_Provided
USGS	14161500	09 Jan 2018 22:45	PST	2.492	Not_Provided
USGS	14161500	09 Jan 2018 23:00	PST	2.492	Not_Provided
USGS	14161500	09 Jan 2018 23:15	PST	2.492	Not_Provided
USGS	14161500	09 Jan 2018 23:30	PST	2.492	Not_Provided
USGS	14161500	09 Jan 2018 23:45	PST	2.449	Not_Provided
USGS	14161500	10 Jan 2018 00:00	PST	2.449	Not_Provided
USGS	14161500	10 Jan 2018 00:15	PST	2.449	Not_Provided
USGS	14161500	10 Jan 2018 00:30	PST	2.449	Not_Provided
USGS	14161500	10 Jan 2018 00:45	PST	2.449	Not_Provided
USGS	14161500	10 Jan 2018 01:00	PST	2.449	Not_Provided
USGS	14161500	10 Jan 2018 01:15	PST	2.449	Not_Provided
USGS	14161500	10 Jan 2018 01:30	PST	2.449	Not_Provided
USGS	14161500	10 Jan 2018 01:45	PST	2.449	Not_Provided
USGS	14161500	10 Jan 2018 02:00	PST	2.449	Not_Provided
USGS	14161500	10 Jan 2018 02:15	PST	2.407	Not_Provided
USGS	14161500	10 Jan 2018 02:30	PST	2.449	Not_Provided
USGS	14161500	10 Jan 2018 02:45	PST	2.407	Not_Provided
USGS	14161500	10 Jan 2018 03:00	PST	2.407	Not_Provided
USGS	14161500	10 Jan 2018 03:15	PST	2.407	Not_Provided
USGS	14161500	10 Jan 2018 03:30	PST	2.407	Not_Provided
USGS	14161500	10 Jan 2018 03:45	PST	2.407	Not_Provided
USGS	14161500	10 Jan 2018 04:00	PST	2.407	Not_Provided
USGS	14161500	10 Jan 2018 04:15	PST	2.407	Not_Provided
USGS	14161500	10 Jan 2018 04:30	PST	2.407	Not_Provided
USGS	14161500	10 Jan 2018 04:45	PST	2.407	Not_Provided
USGS	14161500	10 Jan 2018 05:00	PST	2.407	Not_Provided
USGS	14161500	10 Jan 2018 05:15	PST	2.407	Not_Provided
USGS	14161500	10 Jan 2018 05:30	PST	2.407	Not_Provided
USGS	14161500	10 Jan 2018 05:45	PST	2.364	Not_Provided
USGS	14161500	10 Jan 2018 06:00	PST	2.407	Not_Provided
USGS	14161500	10 Jan 2018 06:15	PST	2.407	Not_Provided
USGS	14161500	10 Jan 2018 06:30	PST	2.364	Not_Provided
USGS	14161500	10 Jan 2018 06:45	PST	2.364	Not_Provided
USGS	14161500	10 Jan 2018 07:00	PST	2.364	Not_Provided
USGS	14161500	10 Jan 2018 07:15	PST	2.364	Not_Provided
USGS	14161500	10 Jan 2018 07:30	PST	2.407	Not_Provided
USGS	14161500	10 Jan 2018 07:45	PST	2.364	Not_Provided
USGS	14161500	10 Jan 2018 08:00	PST	2.364	Not_Provided
USGS	14161500	10 Jan 2018 08:15	PST	2.364	Not_Provided
USGS	14161500	10 Jan 2018 08:30	PST	2.364	Not_Provided
USGS	14161500	10 Jan 2018 08:45	PST	2.364	Not_Provided
USGS	14161500	10 Jan 2018 09:00	PST	2.364	Not_Provided
USGS	14161500	10 Jan 2018 09:15	PST	2.364	Not_Provided
USGS	14161500	10 Jan 2018 09:30	PST	2.364	Not_Provided
USGS	14161500	10 Jan 2018 09:45	PST	2.364	Not_Provided
USGS	14161500	10 Jan 2018 10:00	PST	2.364	Not_Provided
USGS	14161500	10 Jan 2018 10:15	PST	2.364	Not_Provided
USGS	14161500	10 Jan 2018 10:30	PST	2.364	Not_Provided
USGS	14161500	10 Jan 2018 10:45	PST	2.364	Not_Provided
USGS	14161500	10 Jan 2018 11:00	PST	2.364	Not_Provided
USGS	14161500	10 Jan 2018 11:15	PST	2.322	Not_Provided
USGS	14161500	10 Jan 2018 11:30	PST	2.364	Not_Provided
USGS	14161500	10 Jan 2018 11:45	PST	2.364	Not_Provided
USGS	14161500	10 Jan 2018 12:00	PST	2.322	Not_Provided
USGS	14161500	10 Jan 2018 12:15	PST	2.322	Not_Provided
USGS	14161500	10 Jan 2018 12:30	PST	2.364	Not_Provided
USGS	14161500	10 Jan 2018 12:45	PST	2.322	Not_Provided
USGS	14161500	10 Jan 2018 13:00	PST	2.322	Not_Provided
USGS	14161500	10 Jan 2018 13:15	PST	2.322	Not_Provided
USGS	14161500	10 Jan 2018 13:30	PST	2.322	Not_Provided
USGS	14161500	10 Jan 2018 13:45	PST	2.322	Not_Provided
USGS	14161500	10 Jan 2018 14:00	PST	2.322	Not_Provided
USGS	14161500	10 Jan 2018 14:15	PST	2.322	Not_Provided
USGS	14161500	10 Jan 2018 14:30	PST	2.322	Not_Provided
USGS	14161500	10 Jan 2018 14:45	PST	2.322	Not_Provided
USGS	14161500	10 Jan 2018 15:00	PST	2.322	Not_Provided
USGS	14161500	10 Jan 2018 15:15	PST	2.322	Not_Provided
USGS	14161500	10 Jan 2018 15:30	PST	2.322	Not_Provided
USGS	14161500	10 Jan 2018 15:45	PST	2.322	Not_Provided
USGS	14161500	10 Jan 2018 16:00	PST	2.322	Not_Provided
USGS	14161500	10 Jan 2018 16:15	PST	2.322	Not_Provided
USGS	14161500	10 Jan 2018 16:30	PST	2.322	Not_Provided
USGS	14161500	10 Jan 2018 16:45	PST	2.322	Not_Provided
USGS	14161500	10 Jan 2018 17:00	PST	2.322	Not_Provided
USGS	14161500	10 Jan 2018 17:15	PST	2.322	Not_Provided
USGS	14161500	10 Jan 2018 17:30	PST	2.322	Not_Provided
USGS	14161500	10 Jan 2018 17:45	PST	2.364	Not_Provided
USGS	14161500	10 Jan 2018 18:00	PST	2.322	Not_Provided
USGS	14161500	10 Jan 2018 18:15	PST	2.322	Not_Provided
USGS	14161500	10 Jan 2018 18:30	PST	2.364	Not_Provided
USGS	14161500	10 Jan 2018 18:45	PST	2.364	Not_Provided
USGS	14161500	10 Jan 2018 19:00	PST	2.364	Not_Provided
USGS	14161500	10 Jan 2018 19:15	PST	2.364	Not_Provided
USGS	14161500	10 Jan 2018 19:30	PST	2.364	Not_Provided
USGS	14161500	10 Jan 2018 19:45	PST	2.364	Not_Provided
USGS	14161500	10 Jan 2018 20:00	PST	2.364	Not_Provided
USGS	14161500	10 Jan 2018 20:15	PST	2.407	Not_Provided
USGS	14161500	10 Jan 2018 20:30	PST	2.364	Not_Provided
USGS	14161500	10 Jan 2018 20:45	PST	2.407	Not_Provided
USGS	14161500	10 Jan 2018 21:00	PST	2.407	Not_Provided
USGS	14161500	10 Jan 2018 21:15	PST	2.407	Not_Provided
USGS	14161500	10 Jan 2018 21:30	PST	2.407	Not_Provided
USGS	14161500	10 Jan 2018 21:45	PST	2.449	Not_Provided
USGS	14161500	10 Jan 2018 22:00	PST	2.449	Not_Provided
USGS	14161500	10 Jan 2018 22:15	PST	2.449	Not_Provided
USGS	14161500	10 Jan 2018 22:30	PST	2.449	Not_Provided
USGS	14161500	10 Jan 2018 22:45	PST	2.449	Not_Provided
USGS	14161500	10 Jan 2018 23:00	PST	2.492	Not_Provided
USGS	14161500	10 Jan 2018 23:15	PST	2.492	Not_Provided
USGS	14161500	10 Jan 2018 23:30	PST	2.537	Not_Provided
USGS	14161500	10 Jan 2018 23:45	PST	2.582	Not_Provided
USGS	14161500	11 Jan 2018 00:00	PST	2.582	Not_Provided
USGS	14161500	11 Jan 2018 00:15	PST	2.582	Not_Provided
USGS	14161500	11 Jan 2018 00:30	PST	2.582	Not_Provided
USGS	14161500	11 Jan 2018 00:45	PST	2.628	Not_Provided
USGS	14161500	11 Jan 2018 01:00	PST	2.628	Not_Provided
USGS	14161500	11 Jan 2018 01:15	PST	2.628	Not_Provided
USGS	14161500	11 Jan 2018 01:30	PST	2.673	Not_Provided
USGS	14161500	11 Jan 2018 01:45	PST	2.673	Not_Provided
USGS	14161500	11 Jan 2018 02:00	PST	2.718	Not_Provided
USGS	14161500	11 Jan 2018 02:15	PST	2.718	Not_Provided
USGS	14161500	11 Jan 2018 02:30	PST	2.764	Not_Provided
USGS	14161500	11 Jan 2018 02:45	PST	2.764	Not_Provided
USGS	14161500	11 Jan 2018 03:00	PST	2.764	Not_Provided
USGS	14161500	11 Jan 2018 03:15	PST	2.812	Not_Provided
USGS	14161500	11 Jan 2018 03:30	PST	2.764	Not_Provided
USGS	14161500	11 Jan 2018 03:45	PST	2.812	Not_Provided
USGS	14161500	11 Jan 2018 04:00	PST	2.812	Not_Provided
USGS	14161500	11 Jan 2018 04:15	PST	2.812	Not_Provided
USGS	14161500	11 Jan 2018 04:30	PST	2.812	Not_Provided
USGS	14161500	11 Jan 2018 04:45	PST	2.812	Not_Provided
USGS	14161500	11 Jan 2018 05:00	PST	2.812	Not_Provided
USGS	14161500	11 Jan 2018 05:15	PST	2.86	Not_Provided
USGS	14161500	11 Jan 2018 05:30	PST	2.86	Not_Provided
USGS	14161500	11 Jan 2018 05:45	PST	2.86	Not_Provided
USGS	14161500	11 Jan 2018 06:00	PST	2.917	Not_Provided
USGS	14161500	11 Jan 2018 06:15	PST	2.945	Not_Provided
USGS	14161500	11 Jan 2018 06:30	PST	2.945	Not_Provided
USGS	14161500	11 Jan 2018 06:45	PST	3.002	Not_Provided
USGS	14161500	11 Jan 2018 07:00	PST	3.058	Not_Provided
USGS	14161500	11 Jan 2018 07:15	PST	3.115	Not_Provided
USGS	14161500	11 Jan 2018 07:30	PST	3.143	Not_Provided
USGS	14161500	11 Jan 2018 07:45	PST	3.2	Not_Provided
USGS	14161500	11 Jan 2018 08:00	PST	3.256	Not_Provided
USGS	14161500	11 Jan 2018 08:15	PST	3.37	Not_Provided
USGS	14161500	11 Jan 2018 08:30	PST	3.426	Not_Provided
USGS	14161500	11 Jan 2018 08:45	PST	3.568	Not_Provided
USGS	14161500	11 Jan 2018 09:00	PST	3.625	Not_Provided
USGS	14161500	11 Jan 2018 09:15	PST	3.794	Not_Provided
USGS	14161500	11 Jan 2018 09:30	PST	3.936	Not_Provided
USGS	14161500	11 Jan 2018 09:45	PST	4.049	Not_Provided
USGS	14161500	11 Jan 2018 10:00	PST	4.276	Not_Provided
USGS	14161500	11 Jan 2018 10:15	PST	4.417	Not_Provided
USGS	14161500	11 Jan 2018 10:30	PST	4.616	Not_Provided
USGS	14161500	11 Jan 2018 10:45	PST	4.814	Not_Provided
USGS	14161500	11 Jan 2018 11:00	PST	5.012	Not_Provided
USGS	14161500	11 Jan 2018 11:15	PST	5.21	Not_Provided
USGS	14161500	11 Jan 2018 11:30	PST	5.437	Not_Provided
USGS	14161500	11 Jan 2018 11:45	PST	5.578	Not_Provided
USGS	14161500	11 Jan 2018 12:00	PST	5.72	Not_Provided
USGS	14161500	11 Jan 2018 12:15	PST	5.89	Not_Provided
USGS	14161500	11 Jan 2018 12:30	PST	6.031	Not_Provided
USGS	14161500	11 Jan 2018 12:45	PST	6.286	Not_Provided
USGS	14161500	11 Jan 2018 13:00	PST	6.428	Not_Provided
USGS	14161500	11 Jan 2018 13:15	PST	6.428	Not_Provided
USGS	14161500	11 Jan 2018 13:30	PST	6.683	Not_Provided
USGS	14161500	11 Jan 2018 13:45	PST	6.768	Not_Provided
USGS	14161500	11 Jan 2018 14:00	PST	6.853	Not_Provided
USGS	14161500	11 Jan 2018 14:15	PST	6.938	Not_Provided
USGS	14161500	11 Jan 2018 14:30	PST	7.277	Not_Provided
USGS	14161500	11 Jan 2018 14:45	PST	7.476	Not_Provided
USGS	14161500	11 Jan 2018 15:00	PST	7.844	Not_Provided
USGS	14161500	11 Jan 2018 15:15	PST	8.212	Not_Provided
USGS	14161500	11 Jan 2018 15:30	PST	8.495	Not_Provided
USGS	14161500	11 Jan 2018 15:45	PST	8.891	Not_Provided
USGS	14161500	11 Jan 2018 16:00	PST	9.316	Not_Provided
USGS	14161500	11 Jan 2018 16:15	PST	9.741	Not_Provided
USGS	14161500	11 Jan 2018 16:30	PST	10.052	Not_Provided
USGS	14161500	11 Jan 2018 16:45	PST	10.505	Not_Provided
USGS	14161500	11 Jan 2018 17:00	PST	10.732	Not_Provided
USGS	14161500	11 Jan 2018 17:15	PST	10.845	Not_Provided
USGS	14161500	11 Jan 2018 17:30	PST	10.845	Not_Provided
USGS	14161500	11 Jan 2018 17:45	PST	10.845	Not_Provided
USGS	14161500	11 Jan 2018 18:00	PST	10.845	Not_Provided
USGS	14161500	11 Jan 2018 18:15	PST	10.845	Not_Provided
USGS	14161500	11 Jan 2018 18:30	PST	10.959	Not_Provided
USGS	14161500	11 Jan 2018 18:45	PST	10.959	Not_Provided
USGS	14161500	11 Jan 2018 19:00	PST	11.185	Not_Provided
USGS	14161500	11 Jan 2018 19:15	PST	11.072	Not_Provided
USGS	14161500	11 Jan 2018 19:30	PST	11.298	Not_Provided
USGS	14161500	11 Jan 2018 19:45	PST	11.666	Not_Provided
USGS	14161500	11 Jan 2018 20:00	PST	11.78	Not_Provided
USGS	14161500	11 Jan 2018 20:15	PST	11.893	Not_Provided
USGS	14161500	11 Jan 2018 20:30	PST	12.261	Not_Provided
USGS	14161500	11 Jan 2018 20:45	PST	12.658	Not_Provided
USGS	14161500	11 Jan 2018 21:00	PST	13.026	Not_Provided
USGS	14161500	11 Jan 2018 21:15	PST	13.309	Not_Provided
USGS	14161500	11 Jan 2018 21:30	PST	13.564	Not_Provided
USGS	14161500	11 Jan 2018 21:45	PST	13.564	Not_Provided
USGS	14161500	11 Jan 2018 22:00	PST	13.96	Not_Provided
USGS	14161500	11 Jan 2018 22:15	PST	13.96	Not_Provided
USGS	14161500	11 Jan 2018 22:30	PST	14.102	Not_Provided
USGS	14161500	11 Jan 2018 22:45	PST	14.243	Not_Provided
USGS	14161500	11 Jan 2018 23:00	PST	14.243	Not_Provided
USGS	14161500	11 Jan 2018 23:15	PST	14.243	Not_Provided
USGS	14161500	11 Jan 2018 23:30	PST	14.526	Not_Provided
USGS	14161500	11 Jan 2018 23:45	PST	14.526	Not_Provided
USGS	14161500	12 Jan 2018 00:00	PST	14.526	Not_Provided
USGS	14161500	12 Jan 2018 00:15	PST	14.385	Not_Provided
USGS	14161500	12 Jan 2018 00:30	PST	14.102	Not_Provided
USGS	14161500	12 Jan 2018 00:45	PST	14.243	Not_Provided
USGS	14161500	12 Jan 2018 01:00	PST	14.243	Not_Provided
USGS	14161500	12 Jan 2018 01:15	PST	14.102	Not_Provided
USGS	14161500	12 Jan 2018 01:30	PST	13.96	Not_Provided
USGS	14161500	12 Jan 2018 01:45	PST	13.818	Not_Provided
USGS	14161500	12 Jan 2018 02:00	PST	13.96	Not_Provided
USGS	14161500	12 Jan 2018 02:15	PST	13.564	Not_Provided
USGS	14161500	12 Jan 2018 02:30	PST	13.564	Not_Provided
USGS	14161500	12 Jan 2018 02:45	PST	13.705	Not_Provided
USGS	14161500	12 Jan 2018 03:00	PST	13.705	Not_Provided
USGS	14161500	12 Jan 2018 03:15	PST	13.564	Not_Provided
USGS	14161500	12 Jan 2018 03:30	PST	13.564	Not_Provided
USGS	14161500	12 Jan 2018 03:45	PST	13.309	Not_Provided
USGS	14161500	12 Jan 2018 04:00	PST	13.309	Not_Provided
USGS	14161500	12 Jan 2018 04:15	PST	13.422	Not_Provided
USGS	14161500	12 Jan 2018 04:30	PST	13.026	Not_Provided
USGS	14161500	12 Jan 2018 04:45	PST	13.026	Not_Provided
USGS	14161500	12 Jan 2018 05:00	PST	12.912	Not_Provided
USGS	14161500	12 Jan 2018 05:15	PST	13.026	Not_Provided
USGS	14161500	12 Jan 2018 05:30	PST	12.912	Not_Provided
USGS	14161500	12 Jan 2018 05:45	PST	12.658	Not_Provided
USGS	14161500	12 Jan 2018 06:00	PST	12.658	Not_Provided
USGS	14161500	12 Jan 2018 06:15	PST	12.516	Not_Provided
USGS	14161500	12 Jan 2018 06:30	PST	12.261	Not_Provided
USGS	14161500	12 Jan 2018 06:45	PST	12.516	Not_Provided
USGS	14161500	12 Jan 2018 07:00	PST	12.261	Not_Provided
USGS	14161500	12 Jan 2018 07:15	PST	12.261	Not_Provided
USGS	14161500	12 Jan 2018 07:30	PST	12.148	Not_Provided
USGS	14161500	12 Jan 2018 07:45	PST	12.035	Not_Provided
USGS	14161500	12 Jan 2018 08:00	PST	11.893	Not_Provided
USGS	14161500	12 Jan 2018 08:15	PST	11.893	Not_Provided
USGS	14161500	12 Jan 2018 08:30	PST	11.78	Not_Provided
USGS	14161500	12 Jan 2018 08:45	PST	11.412	Not_Provided
USGS	14161500	12 Jan 2018 09:00	PST	11.666	Not_Provided
USGS	14161500	12 Jan 2018 09:15	PST	11.412	Not_Provided
USGS	14161500	12 Jan 2018 09:30	PST	11.553	Not_Provided
USGS	14161500	12 Jan 2018 09:45	PST	11.412	Not_Provided
USGS	14161500	12 Jan 2018 10:00	PST	11.185	Not_Provided
USGS	14161500	12 Jan 2018 10:15	PST	11.298	Not_Provided
USGS	14161500	12 Jan 2018 10:30	PST	11.072	Not_Provided
USGS	14161500	12 Jan 2018 10:45	PST	11.185	Not_Provided
USGS	14161500	12 Jan 2018 11:00	PST	10.845	Not_Provided
USGS	14161500	12 Jan 2018 11:15	PST	10.845	Not_Provided
USGS	14161500	12 Jan 2018 11:30	PST	10.845	Not_Provided
USGS	14161500	12 Jan 2018 11:45	PST	10.845	Not_Provided
USGS	14161500	12 Jan 2018 12:00	PST	10.845	Not_Provided
USGS	14161500	12 Jan 2018 12:15	PST	10.619	Not_Provided
USGS	14161500	12 Jan 2018 12:30	PST	10.619	Not_Provided
USGS	14161500	12 Jan 2018 12:45	PST	10.505	Not_Provided
USGS	14161500	12 Jan 2018 13:00	PST	10.505	Not_Provided
USGS	14161500	12 Jan 2018 13:15	PST	10.392	Not_Provided
USGS	14161500	12 Jan 2018 13:30	PST	10.505	Not_Provided
USGS	14161500	12 Jan 2018 13:45	PST	10.392	Not_Provided
USGS	14161500	12 Jan 2018 14:00	PST	10.279	Not_Provided
USGS	14161500	12 Jan 2018 14:15	PST	10.279	Not_Provided
USGS	14161500	12 Jan 2018 14:30	PST	10.166	Not_Provided
USGS	14161500	12 Jan 2018 14:45	PST	10.166	Not_Provided
USGS	14161500	12 Jan 2018 15:00	PST	10.166	Not_Provided
USGS	14161500	12 Jan 2018 15:15	PST	10.166	Not_Provided
USGS	14161500	12 Jan 2018 15:30	PST	9.939	Not_Provided
USGS	14161500	12 Jan 2018 15:45	PST	9.939	Not_Provided
USGS	14161500	12 Jan 2018 16:00	PST	9.826	Not_Provided
USGS	14161500	12 Jan 2018 16:15	PST	9.826	Not_Provided
USGS	14161500	12 Jan 2018 16:30	PST	9.741	Not_Provided
USGS	14161500	12 Jan 2018 16:45	PST	9.628	Not_Provided
USGS	14161500	12 Jan 2018 17:00	PST	9.741	Not_Provided
USGS	14161500	12 Jan 2018 17:15	PST	9.628	Not_Provided
USGS	14161500	12 Jan 2018 17:30	PST	9.628	Not_Provided
USGS	14161500	12 Jan 2018 17:45	PST	9.514	Not_Provided
USGS	14161500	12 Jan 2018 18:00	PST	9.401	Not_Provided
USGS	14161500	12 Jan 2018 18:15	PST	9.401	Not_Provided
USGS	14161500	12 Jan 2018 18:30	PST	9.401	Not_Provided
USGS	14161500	12 Jan 2018 18:45	PST	9.203	Not_Provided
USGS	14161500	12 Jan 2018 19:00	PST	9.401	Not_Provided
USGS	14161500	12 Jan 2018 19:15	PST	9.316	Not_Provided
USGS	14161500	12 Jan 2018 19:30	PST	9.316	Not_Provided
USGS	14161500	12 Jan 2018 19:45	PST	9.09	Not_Provided
USGS	14161500	12 Jan 2018 20:00	PST	9.09	Not_Provided
USGS	14161500	12 Jan 2018 20:15	PST	9.203	Not_Provided
USGS	14161500	12 Jan 2018 20:30	PST	9.09	Not_Provided
USGS	14161500	12 Jan 2018 20:45	PST	8.891	Not_Provided
USGS	14161500	12 Jan 2018 21:00	PST	8.806	Not_Provided
USGS	14161500	12 Jan 2018 21:15	PST	8.891	Not_Provided
USGS	14161500	12 Jan 2018 21:30	PST	8.891	Not_Provided
USGS	14161500	12 Jan 2018 21:45	PST	8.806	Not_Provided
USGS	14161500	12 Jan 2018 22:00	PST	8.806	Not_Provided
USGS	14161500	12 Jan 2018 22:15	PST	8.693	Not_Provided
USGS	14161500	12 Jan 2018 22:30	PST	8.806	Not_Provided
USGS	14161500	12 Jan 2018 22:45	PST	8.806	Not_Provided
USGS	14161500	12 Jan 2018 23:00	PST	8.495	Not_Provided
USGS	14161500	12 Jan 2018 23:15	PST	8.608	Not_Provided
USGS	14161500	12 Jan 2018 23:30	PST	8.608	Not_Provided
USGS	14161500	12 Jan 2018 23:45	PST	8.41	Not_Provided
USGS	14161500	13 Jan 2018 00:00	PST	8.495	Not_Provided
USGS	14161500	13 Jan 2018 00:15	PST	8.297	Not_Provided
USGS	14161500	13 Jan 2018 00:30	PST	8.41	Not_Provided
USGS	14161500	13 Jan 2018 00:45	PST	8.212	Not_Provided
USGS	14161500	13 Jan 2018 01:00	PST	8.297	Not_Provided
USGS	14161500	13 Jan 2018 01:15	PST	8.212	Not_Provided
USGS	14161500	13 Jan 2018 01:30	PST	8.212	Not_Provided
USGS	14161500	13 Jan 2018 01:45	PST	8.212	Not_Provided
USGS	14161500	13 Jan 2018 02:00	PST	8.127	Not_Provided
USGS	14161500	13 Jan 2018 02:15	PST	8.127	Not_Provided
USGS	14161500	13 Jan 2018 02:30	PST	8.014	Not_Provided
USGS	14161500	13 Jan 2018 02:45	PST	8.014	Not_Provided
USGS	14161500	13 Jan 2018 03:00	PST	7.929	Not_Provided
USGS	14161500	13 Jan 2018 03:15	PST	8.014	Not_Provided
USGS	14161500	13 Jan 2018 03:30	PST	7.844	Not_Provided
USGS	14161500	13 Jan 2018 03:45	PST	7.929	Not_Provided
USGS	14161500	13 Jan 2018 04:00	PST	7.929	Not_Provided
USGS	14161500	13 Jan 2018 04:15	PST	7.73	Not_Provided
USGS	14161500	13 Jan 2018 04:30	PST	7.73	Not_Provided
USGS	14161500	13 Jan 2018 04:45	PST	7.844	Not_Provided
USGS	14161500	13 Jan 2018 05:00	PST	7.73	Not_Provided
USGS	14161500	13 Jan 2018 05:15	PST	7.73	Not_Provided
USGS	14161500	13 Jan 2018 05:30	PST	7.645	Not_Provided
USGS	14161500	13 Jan 2018 05:45	PST	7.561	Not_Provided
USGS	14161500	13 Jan 2018 06:00	PST	7.645	Not_Provided
USGS	14161500	13 Jan 2018 06:15	PST	7.645	Not_Provided
USGS	14161500	13 Jan 2018 06:30	PST	7.476	Not_Provided
USGS	14161500	13 Jan 2018 06:45	PST	7.645	Not_Provided
USGS	14161500	13 Jan 2018 07:00	PST	7.561	Not_Provided
USGS	14161500	13 Jan 2018 07:15	PST	7.476	Not_Provided
USGS	14161500	13 Jan 2018 07:30	PST	7.391	Not_Provided
USGS	14161500	13 Jan 2018 07:45	PST	7.391	Not_Provided
USGS	14161500	13 Jan 2018 08:00	PST	7.277	Not_Provided
USGS	14161500	13 Jan 2018 08:15	PST	7.391	Not_Provided
USGS	14161500	13 Jan 2018 08:30	PST	7.277	Not_Provided
USGS	14161500	13 Jan 2018 08:45	PST	7.192	Not_Provided
USGS	14161500	13 Jan 2018 09:00	PST	7.277	Not_Provided
USGS	14161500	13 Jan 2018 09:15	PST	7.277	Not_Provided
USGS	14161500	13 Jan 2018 09:30	PST	7.277	Not_Provided
USGS	14161500	13 Jan 2018 09:45	PST	7.192	Not_Provided
USGS	14161500	13 Jan 2018 10:00	PST	7.192	Not_Provided
USGS	14161500	13 Jan 2018 10:15	PST	7.277	Not_Provided
USGS	14161500	13 Jan 2018 10:30	PST	7.107	Not_Provided
USGS	14161500	13 Jan 2018 10:45	PST	7.023	Not_Provided
USGS	14161500	13 Jan 2018 11:00	PST	7.023	Not_Provided
USGS	14161500	13 Jan 2018 11:15	PST	7.023	Not_Provided
USGS	14161500	13 Jan 2018 11:30	PST	6.938	Not_Provided
USGS	14161500	13 Jan 2018 11:45	PST	7.023	Not_Provided
USGS	14161500	13 Jan 2018 12:00	PST	7.023	Not_Provided
USGS	14161500	13 Jan 2018 12:15	PST	6.938	Not_Provided
USGS	14161500	13 Jan 2018 12:30	PST	6.938	Not_Provided
USGS	14161500	13 Jan 2018 12:45	PST	6.853	Not_Provided
USGS	14161500	13 Jan 2018 13:00	PST	6.853	Not_Provided
USGS	14161500	13 Jan 2018 13:15	PST	6.853	Not_Provided
USGS	14161500	13 Jan 2018 13:30	PST	6.853	Not_Provided
USGS	14161500	13 Jan 2018 13:45	PST	6.768	Not_Provided
USGS	14161500	13 Jan 2018 14:00	PST	6.768	Not_Provided
USGS	14161500	13 Jan 2018 14:15	PST	6.683	Not_Provided
USGS	14161500	13 Jan 2018 14:30	PST	6.768	Not_Provided
USGS	14161500	13 Jan 2018 14:45	PST	6.768	Not_Provided
USGS	14161500	13 Jan 2018 15:00	PST	6.768	Not_Provided
USGS	14161500	13 Jan 2018 15:15	PST	6.683	Not_Provided
USGS	14161500	13 Jan 2018 15:30	PST	6.683	Not_Provided
USGS	14161500	13 Jan 2018 15:45	PST	6.598	Not_Provided
USGS	14161500	13 Jan 2018 16:00	PST	6.513	Not_Provided
USGS	14161500	13 Jan 2018 16:15	PST	6.513	Not_Provided
USGS	14161500	13 Jan 2018 16:30	PST	6.513	Not_Provided
USGS	14161500	13 Jan 2018 16:45	PST	6.513	Not_Provided
USGS	14161500	13 Jan 2018 17:00	PST	6.513	Not_Provided
USGS	14161500	13 Jan 2018 17:15	PST	6.513	Not_Provided
USGS	14161500	13 Jan 2018 17:30	PST	6.513	Not_Provided
USGS	14161500	13 Jan 2018 17:45	PST	6.513	Not_Provided
USGS	14161500	13 Jan 2018 18:00	PST	6.428	Not_Provided
USGS	14161500	13 Jan 2018 18:15	PST	6.371	Not_Provided
USGS	14161500	13 Jan 2018 18:30	PST	6.371	Not_Provided
USGS	14161500	13 Jan 2018 18:45	PST	6.371	Not_Provided
USGS	14161500	13 Jan 2018 19:00	PST	6.286	Not_Provided
USGS	14161500	13 Jan 2018 19:15	PST	6.371	Not_Provided
USGS	14161500	13 Jan 2018 19:30	PST	6.286	Not_Provided
USGS	14161500	13 Jan 2018 19:45	PST	6.286	Not_Provided
USGS	14161500	13 Jan 2018 20:00	PST	6.286	Not_Provided
USGS	14161500	13 Jan 2018 20:15	PST	6.286	Not_Provided
USGS	14161500	13 Jan 2018 20:30	PST	6.201	Not_Provided
USGS	14161500	13 Jan 2018 20:45	PST	6.201	Not_Provided
USGS	14161500	13 Jan 2018 21:00	PST	6.201	Not_Provided
USGS	14161500	13 Jan 2018 21:15	PST	6.201	Not_Provided
USGS	14161500	13 Jan 2018 21:30	PST	6.201	Not_Provided
USGS	14161500	13 Jan 2018 21:45	PST	6.116	Not_Provided
USGS	14161500	13 Jan 2018 22:00	PST	6.031	Not_Provided
USGS	14161500	13 Jan 2018 22:15	PST	6.116	Not_Provided
USGS	14161500	13 Jan 2018 22:30	PST	6.116	Not_Provided
USGS	14161500	13 Jan 2018 22:45	PST	6.031	Not_Provided
USGS	14161500	13 Jan 2018 23:00	PST	5.975	Not_Provided
USGS	14161500	13 Jan 2018 23:15	PST	6.031	Not_Provided
USGS	14161500	13 Jan 2018 23:30	PST	6.031	Not_Provided
USGS	14161500	13 Jan 2018 23:45	PST	5.975	Not_Provided
USGS	14161500	14 Jan 2018 00:00	PST	5.975	Not_Provided
USGS	14161500	14 Jan 2018 00:15	PST	5.975	Not_Provided
USGS	14161500	14 Jan 2018 00:30	PST	5.975	Not_Provided
USGS	14161500	14 Jan 2018 00:45	PST	5.975	Not_Provided
USGS	14161500	14 Jan 2018 01:00	PST	5.89	Not_Provided
USGS	14161500	14 Jan 2018 01:15	PST	5.89	Not_Provided
USGS	14161500	14 Jan 2018 01:30	PST	5.805	Not_Provided
USGS	14161500	14 Jan 2018 01:45	PST	5.805	Not_Provided
USGS	14161500	14 Jan 2018 02:00	PST	5.89	Not_Provided
USGS	14161500	14 Jan 2018 02:15	PST	5.805	Not_Provided
USGS	14161500	14 Jan 2018 02:30	PST	5.805	Not_Provided
USGS	14161500	14 Jan 2018 02:45	PST	5.805	Not_Provided
USGS	14161500	14 Jan 2018 03:00	PST	5.72	Not_Provided
USGS	14161500	14 Jan 2018 03:15	PST	5.72	Not_Provided
USGS	14161500	14 Jan 2018 03:30	PST	5.72	Not_Provided
USGS	14161500	14 Jan 2018 03:45	PST	5.72	Not_Provided
USGS	14161500	14 Jan 2018 04:00	PST	5.663	Not_Provided
USGS	14161500	14 Jan 2018 04:15	PST	5.72	Not_Provided
USGS	14161500	14 Jan 2018 04:30	PST	5.663	Not_Provided
USGS	14161500	14 Jan 2018 04:45	PST	5.663	Not_Provided
USGS	14161500	14 Jan 2018 05:00	PST	5.578	Not_Provided
USGS	14161500	14 Jan 2018 05:15	PST	5.663	Not_Provided
USGS	14161500	14 Jan 2018 05:30	PST	5.578	Not_Provided
USGS	14161500	14 Jan 2018 05:45	PST	5.578	Not_Provided
USGS	14161500	14 Jan 2018 06:00	PST	5.578	Not_Provided
USGS	14161500	14 Jan 2018 06:15	PST	5.522	Not_Provided
USGS	14161500	14 Jan 2018 06:30	PST	5.578	Not_Provided
USGS	14161500	14 Jan 2018 06:45	PST	5.522	Not_Provided
USGS	14161500	14 Jan 2018 07:00	PST	5.522	Not_Provided
USGS	14161500	14 Jan 2018 07:15	PST	5.522	Not_Provided
USGS	14161500	14 Jan 2018 07:30	PST	5.578	Not_Provided
USGS	14161500	14 Jan 2018 07:45	PST	5.522	Not_Provided
USGS	14161500	14 Jan 2018 08:00	PST	5.437	Not_Provided
USGS	14161500	14 Jan 2018 08:15	PST	5.437	Not_Provided
USGS	14161500	14 Jan 2018 08:30	PST	5.437	Not_Provided
USGS	14161500	14 Jan 2018 08:45	PST	5.437	Not_Provided
USGS	14161500	14 Jan 2018 09:00	PST	5.352	Not_Provided
USGS	14161500	14 Jan 2018 09:15	PST	5.352	Not_Provided
USGS	14161500	14 Jan 2018 09:30	PST	5.352	Not_Provided
USGS	14161500	14 Jan 2018 09:45	PST	5.352	Not_Provided
USGS	14161500	14 Jan 2018 10:00	PST	5.352	Not_Provided
USGS	14161500	14 Jan 2018 10:15	PST	5.295	Not_Provided
USGS	14161500	14 Jan 2018 10:30	PST	5.352	Not_Provided
USGS	14161500	14 Jan 2018 10:45	PST	5.295	Not_Provided
USGS	14161500	14 Jan 2018 11:00	PST	5.295	Not_Provided
USGS	14161500	14 Jan 2018 11:15	PST	5.21	Not_Provided
USGS	14161500	14 Jan 2018 11:30	PST	5.295	Not_Provided
USGS	14161500	14 Jan 2018 11:45	PST	5.295	Not_Provided
USGS	14161500	14 Jan 2018 12:00	PST	5.21	Not_Provided
USGS	14161500	14 Jan 2018 12:15	PST	5.295	Not_Provided
USGS	14161500	14 Jan 2018 12:30	PST	5.295	Not_Provided
USGS	14161500	14 Jan 2018 12:45	PST	5.21	Not_Provided
USGS	14161500	14 Jan 2018 13:00	PST	5.21	Not_Provided
USGS	14161500	14 Jan 2018 13:15	PST	5.154	Not_Provided
USGS	14161500	14 Jan 2018 13:30	PST	5.154	Not_Provided
USGS	14161500	14 Jan 2018 13:45	PST	5.154	Not_Provided
USGS	14161500	14 Jan 2018 14:00	PST	5.154	Not_Provided
USGS	14161500	14 Jan 2018 14:15	PST	5.154	Not_Provided
USGS	14161500	14 Jan 2018 14:30	PST	5.154	Not_Provided
USGS	14161500	14 Jan 2018 14:45	PST	5.069	Not_Provided
USGS	14161500	14 Jan 2018 15:00	PST	5.069	Not_Provided
USGS	14161500	14 Jan 2018 15:15	PST	5.069	Not_Provided
USGS	14161500	14 Jan 2018 15:30	PST	5.069	Not_Provided
USGS	14161500	14 Jan 2018 15:45	PST	5.069	Not_Provided
USGS	14161500	14 Jan 2018 16:00	PST	5.069	Not_Provided
USGS	14161500	14 Jan 2018 16:15	PST	5.012	Not_Provided
USGS	14161500	14 Jan 2018 16:30	PST	5.012	Not_Provided
USGS	14161500	14 Jan 2018 16:45	PST	5.012	Not_Provided
USGS	14161500	14 Jan 2018 17:00	PST	4.927	Not_Provided
USGS	14161500	14 Jan 2018 17:15	PST	5.012	Not_Provided
USGS	14161500	14 Jan 2018 17:30	PST	5.012	Not_Provided
USGS	14161500	14 Jan 2018 17:45	PST	4.927	Not_Provided
USGS	14161500	14 Jan 2018 18:00	PST	4.927	Not_Provided
USGS	14161500	14 Jan 2018 18:15	PST	4.927	Not_Provided
USGS	14161500	14 Jan 2018 18:30	PST	4.87	Not_Provided
USGS	14161500	14 Jan 2018 18:45	PST	4.87	Not_Provided
USGS	14161500	14 Jan 2018 19:00	PST	4.87	Not_Provided
USGS	14161500	14 Jan 2018 19:15	PST	4.87	Not_Provided
USGS	14161500	14 Jan 2018 19:30	PST	4.927	Not_Provided
USGS	14161500	14 Jan 2018 19:45	PST	4.87	Not_Provided
USGS	14161500	14 Jan 2018 20:00	PST	4.87	Not_Provided
USGS	14161500	14 Jan 2018 20:15	PST	4.814	Not_Provided
USGS	14161500	14 Jan 2018 20:30	PST	4.814	Not_Provided
USGS	14161500	14 Jan 2018 20:45	PST	4.814	Not_Provided
USGS	14161500	14 Jan 2018 21:00	PST	4.87	Not_Provided
USGS	14161500	14 Jan 2018 21:15	PST	4.814	Not_Provided
USGS	14161500	14 Jan 2018 21:30	PST	4.729	Not_Provided
USGS	14161500	14 Jan 2018 21:45	PST	4.729	Not_Provided
USGS	14161500	14 Jan 2018 22:00	PST	4.814	Not_Provided
USGS	14161500	14 Jan 2018 22:15	PST	4.729	Not_Provided
USGS	14161500	14 Jan 2018 22:30	PST	4.729	Not_Provided
USGS	14161500	14 Jan 2018 22:45	PST	4.729	Not_Provided
USGS	14161500	14 Jan 2018 23:00	PST	4.729	Not_Provided
USGS	14161500	14 Jan 2018 23:15	PST	4.672	Not_Provided
USGS	14161500	14 Jan 2018 23:30	PST	4.729	Not_Provided
USGS	14161500	14 Jan 2018 23:45	PST	4.672	Not_Provided
USGS	14161500	15 Jan 2018 00:00	PST	4.729	Not_Provided
USGS	14161500	15 Jan 2018 00:15	PST	4.729	Not_Provided
USGS	14161500	15 Jan 2018 00:30	PST	4.672	Not_Provided
USGS	14161500	15 Jan 2018 00:45	PST	4.672	Not_Provided
USGS	14161500	15 Jan 2018 01:00	PST	4.672	Not_Provided
USGS	14161500	15 Jan 2018 01:15	PST	4.616	Not_Provided
USGS	14161500	15 Jan 2018 01:30	PST	4.616	Not_Provided
USGS	14161500	15 Jan 2018 01:45	PST	4.616	Not_Provided
USGS	14161500	15 Jan 2018 02:00	PST	4.616	Not_Provided
USGS	14161500	15 Jan 2018 02:15	PST	4.531	Not_Provided
USGS	14161500	15 Jan 2018 02:30	PST	4.531	Not_Provided
USGS	14161500	15 Jan 2018 02:45	PST	4.616	Not_Provided
USGS	14161500	15 Jan 2018 03:00	PST	4.616	Not_Provided
USGS	14161500	15 Jan 2018 03:15	PST	4.616	Not_Provided
USGS	14161500	15 Jan 2018 03:30	PST	4.531	Not_Provided
USGS	14161500	15 Jan 2018 03:45	PST	4.531	Not_Provided
USGS	14161500	15 Jan 2018 04:00	PST	4.531	Not_Provided
USGS	14161500	15 Jan 2018 04:15	PST	4.531	Not_Provided
USGS	14161500	15 Jan 2018 04:30	PST	4.531	Not_Provided
USGS	14161500	15 Jan 2018 04:45	PST	4.531	Not_Provided
USGS	14161500	15 Jan 2018 05:00	PST	4.531	Not_Provided
USGS	14161500	15 Jan 2018 05:15	PST	4.474	Not_Provided
USGS	14161500	15 Jan 2018 05:30	PST	4.474	Not_Provided
USGS	14161500	15 Jan 2018 05:45	PST	4.474	Not_Provided
USGS	14161500	15 Jan 2018 06:00	PST	4.474	Not_Provided
USGS	14161500	15 Jan 2018 06:15	PST	4.474	Not_Provided
USGS	14161500	15 Jan 2018 06:30	PST	4.474	Not_Provided
USGS	14161500	15 Jan 2018 06:45	PST	4.417	Not_Provided
USGS	14161500	15 Jan 2018 07:00	PST	4.417	Not_Provided
USGS	14161500	15 Jan 2018 07:15	PST	4.417	Not_Provided
USGS	14161500	15 Jan 2018 07:30	PST	4.417	Not_Provided
USGS	14161500	15 Jan 2018 07:45	PST	4.417	Not_Provided
USGS	14161500	15 Jan 2018 08:00	PST	4.417	Not_Provided
USGS	14161500	15 Jan 2018 08:15	PST	4.417	Not_Provided
USGS	14161500	15 Jan 2018 08:30	PST	4.361	Not_Provided
USGS	14161500	15 Jan 2018 08:45	PST	4.361	Not_Provided
USGS	14161500	15 Jan 2018 09:00	PST	4.361	Not_Provided
USGS	14161500	15 Jan 2018 09:15	PST	4.417	Not_Provided
USGS	14161500	15 Jan 2018 09:30	PST	4.361	Not_Provided
USGS	14161500	15 Jan 2018 09:45	PST	4.276	Not_Provided
USGS	14161500	15 Jan 2018 10:00	PST	4.361	Not_Provided
USGS	14161500	15 Jan 2018 10:15	PST	4.361	Not_Provided
USGS	14161500	15 Jan 2018 10:30	PST	4.276	Not_Provided
USGS	14161500	15 Jan 2018 10:45	PST	4.276	Not_Provided
USGS	14161500	15 Jan 2018 11:00	PST	4.276	Not_Provided
USGS	14161500	15 Jan 2018 11:15	PST	4.276	Not_Provided
USGS	14161500	15 Jan 2018 11:30	PST	4.361	Not_Provided
USGS	14161500	15 Jan 2018 11:45	PST	4.276	Not_Provided
USGS	14161500	15 Jan 2018 12:00	PST	4.219	Not_Provided
USGS	14161500	15 Jan 2018 12:15	PST	4.276	Not_Provided
USGS	14161500	15 Jan 2018 12:30	PST	4.219	Not_Provided
USGS	14161500	15 Jan 2018 12:45	PST	4.219	Not_Provided
USGS	14161500	15 Jan 2018 13:00	PST	4.219	Not_Provided
USGS	14161500	15 Jan 2018 13:15	PST	4.219	Not_Provided
USGS	14161500	15 Jan 2018 13:30	PST	4.219	Not_Provided
USGS	14161500	15 Jan 2018 13:45	PST	4.219	Not_Provided
USGS	14161500	15 Jan 2018 14:00	PST	4.219	Not_Provided
USGS	14161500	15 Jan 2018 14:15	PST	4.219	Not_Provided
USGS	14161500	15 Jan 2018 14:30	PST	4.163	Not_Provided
USGS	14161500	15 Jan 2018 14:45	PST	4.163	Not_Provided
USGS	14161500	15 Jan 2018 15:00	PST	4.219	Not_Provided
USGS	14161500	15 Jan 2018 15:15	PST	4.219	Not_Provided
USGS	14161500	15 Jan 2018 15:30	PST	4.163	Not_Provided
USGS	14161500	15 Jan 2018 15:45	PST	4.163	Not_Provided
USGS	14161500	15 Jan 2018 16:00	PST	4.106	Not_Provided
USGS	14161500	15 Jan 2018 16:15	PST	4.106	Not_Provided
USGS	14161500	15 Jan 2018 16:30	PST	4.106	Not_Provided
USGS	14161500	15 Jan 2018 16:45	PST	4.106	Not_Provided
USGS	14161500	15 Jan 2018 17:00	PST	4.106	Not_Provided
USGS	14161500	15 Jan 2018 17:15	PST	4.106	Not_Provided
USGS	14161500	15 Jan 2018 17:30	PST	4.106	Not_Provided
USGS	14161500	15 Jan 2018 17:45	PST	4.106	Not_Provided
USGS	14161500	15 Jan 2018 18:00	PST	4.049	Not_Provided
USGS	14161500	15 Jan 2018 18:15	PST	4.049	Not_Provided
USGS	14161500	15 Jan 2018 18:30	PST	4.049	Not_Provided
USGS	14161500	15 Jan 2018 18:45	PST	4.106	Not_Provided
USGS	14161500	15 Jan 2018 19:00	PST	4.049	Not_Provided
USGS	14161500	15 Jan 2018 19:15	PST	4.049	Not_Provided
USGS	14161500	15 Jan 2018 19:30	PST	3.993	Not_Provided
USGS	14161500	15 Jan 2018 19:45	PST	4.049	Not_Provided
USGS	14161500	15 Jan 2018 20:00	PST	4.049	Not_Provided
USGS	14161500	15 Jan 2018 20:15	PST	4.049	Not_Provided
USGS	14161500	15 Jan 2018 20:30	PST	3.993	Not_Provided
USGS	14161500	15 Jan 2018 20:45	PST	3.993	Not_Provided
USGS	14161500	15 Jan 2018 21:00	PST	3.993	Not_Provided
USGS	14161500	15 Jan 2018 21:15	PST	3.993	Not_Provided
USGS	14161500	15 Jan 2018 21:30	PST	3.993	Not_Provided
USGS	14161500	15 Jan 2018 21:45	PST	3.993	Not_Provided
USGS	14161500	15 Jan 2018 22:00	PST	3.993	Not_Provided
USGS	14161500	15 Jan 2018 22:15	PST	3.936	Not_Provided
USGS	14161500	15 Jan 2018 22:30	PST	3.993	Not_Provided
USGS	14161500	15 Jan 2018 22:45	PST	3.936	Not_Provided
USGS	14161500	15 Jan 2018 23:00	PST	3.851	Not_Provided
USGS	14161500	15 Jan 2018 23:15	PST	3.936	Not_Provided
USGS	14161500	15 Jan 2018 23:30	PST	3.936	Not_Provided
USGS	14161500	15 Jan 2018 23:45	PST	3.936	Not_Provided
USGS	14161500	16 Jan 2018 00:00	PST	3.851	Not_Provided
USGS	14161500	16 Jan 2018 00:15	PST	3.936	Not_Provided
USGS	14161500	16 Jan 2018 00:30	PST	3.936	Not_Provided
USGS	14161500	16 Jan 2018 00:45	PST	3.936	Not_Provided
USGS	14161500	16 Jan 2018 01:00	PST	3.936	Not_Provided
USGS	14161500	16 Jan 2018 01:15	PST	3.851	Not_Provided
USGS	14161500	16 Jan 2018 01:30	PST	3.936	Not_Provided
USGS	14161500	16 Jan 2018 01:45	PST	3.936	Not_Provided
USGS	14161500	16 Jan 2018 02:00	PST	3.936	Not_Provided
USGS	14161500	16 Jan 2018 02:15	PST	3.936	Not_Provided
USGS	14161500	16 Jan 2018 02:30	PST	3.993	Not_Provided
USGS	14161500	16 Jan 2018 02:45	PST	3.993	Not_Provided
USGS	14161500	16 Jan 2018 03:00	PST	3.993	Not_Provided
USGS	14161500	16 Jan 2018 03:15	PST	4.049	Not_Provided
USGS	14161500	16 Jan 2018 03:30	PST	3.993	Not_Provided
USGS	14161500	16 Jan 2018 03:45	PST	4.049	Not_Provided
USGS	14161500	16 Jan 2018 04:00	PST	3.993	Not_Provided
USGS	14161500	16 Jan 2018 04:15	PST	4.049	Not_Provided
USGS	14161500	16 Jan 2018 04:30	PST	4.049	Not_Provided
USGS	14161500	16 Jan 2018 04:45	PST	3.993	Not_Provided
USGS	14161500	16 Jan 2018 05:00	PST	4.049	Not_Provided
USGS	14161500	16 Jan 2018 05:15	PST	4.049	Not_Provided
USGS	14161500	16 Jan 2018 05:30	PST	3.993	Not_Provided
USGS	14161500	16 Jan 2018 05:45	PST	4.049	Not_Provided
USGS	14161500	16 Jan 2018 06:00	PST	3.993	Not_Provided
USGS	14161500	16 Jan 2018 06:15	PST	3.993	Not_Provided
USGS	14161500	16 Jan 2018 06:30	PST	3.993	Not_Provided
USGS	14161500	16 Jan 2018 06:45	PST	3.993	Not_Provided
USGS	14161500	16 Jan 2018 07:00	PST	3.936	Not_Provided
USGS	14161500	16 Jan 2018 07:15	PST	3.851	Not_Provided
USGS	14161500	16 Jan 2018 07:30	PST	3.851	Not_Provided
USGS	14161500	16 Jan 2018 07:45	PST	3.851	Not_Provided
USGS	14161500	16 Jan 2018 08:00	PST	3.851	Not_Provided
USGS	14161500	16 Jan 2018 08:15	PST	3.851	Not_Provided
USGS	14161500	16 Jan 2018 08:30	PST	3.851	Not_Provided
USGS	14161500	16 Jan 2018 08:45	PST	3.794	Not_Provided
USGS	14161500	16 Jan 2018 09:00	PST	3.851	Not_Provided
USGS	14161500	16 Jan 2018 09:15	PST	3.794	Not_Provided
USGS	14161500	16 Jan 2018 09:30	PST	3.794	Not_Provided
USGS	14161500	16 Jan 2018 09:45	PST	3.738	Not_Provided
USGS	14161500	16 Jan 2018 10:00	PST	3.794	Not_Provided
USGS	14161500	16 Jan 2018 10:15	PST	3.794	Not_Provided
USGS	14161500	16 Jan 2018 10:30	PST	3.738	Not_Provided
USGS	14161500	16 Jan 2018 10:45	PST	3.738	Not_Provided
USGS	14161500	16 Jan 2018 11:00	PST	3.738	Not_Provided
USGS	14161500	16 Jan 2018 11:15	PST	3.738	Not_Provided
USGS	14161500	16 Jan 2018 11:30	PST	3.738	Not_Provided
USGS	14161500	16 Jan 2018 11:45	PST	3.681	Not_Provided
USGS	14161500	16 Jan 2018 12:00	PST	3.681	Not_Provided
USGS	14161500	16 Jan 2018 12:15	PST	3.681	Not_Provided
USGS	14161500	16 Jan 2018 12:30	PST	3.681	Not_Provided
USGS	14161500	16 Jan 2018 12:45	PST	3.681	Not_Provided
USGS	14161500	16 Jan 2018 13:00	PST	3.681	Not_Provided
USGS	14161500	16 Jan 2018 13:15	PST	3.681	Not_Provided
USGS	14161500	16 Jan 2018 13:30	PST	3.625	Not_Provided
USGS	14161500	16 Jan 2018 13:45	PST	3.681	Not_Provided
USGS	14161500	16 Jan 2018 14:00	PST	3.625	Not_Provided
USGS	14161500	16 Jan 2018 14:15	PST	3.625	Not_Provided
USGS	14161500	16 Jan 2018 14:30	PST	3.625	Not_Provided
USGS	14161500	16 Jan 2018 14:45	PST	3.625	Not_Provided
USGS	14161500	16 Jan 2018 15:00	PST	3.625	Not_Provided
USGS	14161500	16 Jan 2018 15:15	PST	3.625	Not_Provided
USGS	14161500	16 Jan 2018 15:30	PST	3.568	Not_Provided
USGS	14161500	16 Jan 2018 15:45	PST	3.625	Not_Provided
USGS	14161500	16 Jan 2018 16:00	PST	3.625	Not_Provided
USGS	14161500	16 Jan 2018 16:15	PST	3.568	Not_Provided
USGS	14161500	16 Jan 2018 16:30	PST	3.568	Not_Provided
USGS	14161500	16 Jan 2018 16:45	PST	3.568	Not_Provided
USGS	14161500	16 Jan 2018 17:00	PST	3.568	Not_Provided
USGS	14161500	16 Jan 2018 17:15	PST	3.568	Not_Provided
USGS	14161500	16 Jan 2018 17:30	PST	3.568	Not_Provided
USGS	14161500	16 Jan 2018 17:45	PST	3.54	Not_Provided
USGS	14161500	16 Jan 2018 18:00	PST	3.568	Not_Provided
USGS	14161500	16 Jan 2018 18:15	PST	3.54	Not_Provided
USGS	14161500	16 Jan 2018 18:30	PST	3.568	Not_Provided
USGS	14161500	16 Jan 2018 18:45	PST	3.54	Not_Provided
USGS	14161500	16 Jan 2018 19:00	PST	3.54	Not_Provided
USGS	14161500	16 Jan 2018 19:15	PST	3.54	Not_Provided
USGS	14161500	16 Jan 2018 19:30	PST	3.54	Not_Provided
USGS	14161500	16 Jan 2018 19:45	PST	3.54	Not_Provided
USGS	14161500	16 Jan 2018 20:00	PST	3.483	Not_Provided
USGS	14161500	16 Jan 2018 20:15	PST	3.54	Not_Provided
USGS	14161500	16 Jan 2018 20:30	PST	3.483	Not_Provided
USGS	14161500	16 Jan 2018 20:45	PST	3.54	Not_Provided
USGS	14161500	16 Jan 2018 21:00	PST	3.483	Not_Provided
USGS	14161500	16 Jan 2018 21:15	PST	3.483	Not_Provided
USGS	14161500	16 Jan 2018 21:30	PST	3.483	Not_Provided
USGS	14161500	16 Jan 2018 21:45	PST	3.483	Not_Provided
USGS	14161500	16 Jan 2018 22:00	PST	3.483	Not_Provided
USGS	14161500	16 Jan 2018 22:15	PST	3.483	Not_Provided
USGS	14161500	16 Jan 2018 22:30	PST	3.483	Not_Provided
USGS	14161500	16 Jan 2018 22:45	PST	3.483	Not_Provided
USGS	14161500	16 Jan 2018 23:00	PST	3.483	Not_Provided
USGS	14161500	16 Jan 2018 23:15	PST	3.426	Not_Provided
USGS	14161500	16 Jan 2018 23:30	PST	3.426	Not_Provided
USGS	14161500	16 Jan 2018 23:45	PST	3.426	Not_Provided
USGS	14161500	17 Jan 2018 00:00	PST	3.426	Not_Provided
USGS	14161500	17 Jan 2018 00:15	PST	3.426	Not_Provided
USGS	14161500	17 Jan 2018 00:30	PST	3.426	Not_Provided
USGS	14161500	17 Jan 2018 00:45	PST	3.37	Not_Provided
USGS	14161500	17 Jan 2018 01:00	PST	3.37	Not_Provided
USGS	14161500	17 Jan 2018 01:15	PST	3.37	Not_Provided
USGS	14161500	17 Jan 2018 01:30	PST	3.37	Not_Provided
USGS	14161500	17 Jan 2018 01:45	PST	3.37	Not_Provided
USGS	14161500	17 Jan 2018 02:00	PST	3.426	Not_Provided
USGS	14161500	17 Jan 2018 02:15	PST	3.37	Not_Provided
USGS	14161500	17 Jan 2018 02:30	PST	3.37	Not_Provided
USGS	14161500	17 Jan 2018 02:45	PST	3.37	Not_Provided
USGS	14161500	17 Jan 2018 03:00	PST	3.37	Not_Provided
USGS	14161500	17 Jan 2018 03:15	PST	3.37	Not_Provided
USGS	14161500	17 Jan 2018 03:30	PST	3.37	Not_Provided
USGS	14161500	17 Jan 2018 03:45	PST	3.37	Not_Provided
USGS	14161500	17 Jan 2018 04:00	PST	3.37	Not_Provided
USGS	14161500	17 Jan 2018 04:15	PST	3.313	Not_Provided
USGS	14161500	17 Jan 2018 04:30	PST	3.37	Not_Provided
USGS	14161500	17 Jan 2018 04:45	PST	3.313	Not_Provided
USGS	14161500	17 Jan 2018 05:00	PST	3.37	Not_Provided
USGS	14161500	17 Jan 2018 05:15	PST	3.313	Not_Provided
USGS	14161500	17 Jan 2018 05:30	PST	3.313	Not_Provided
USGS	14161500	17 Jan 2018 05:45	PST	3.313	Not_Provided
USGS	14161500	17 Jan 2018 06:00	PST	3.313	Not_Provided
USGS	14161500	17 Jan 2018 06:15	PST	3.256	Not_Provided
USGS	14161500	17 Jan 2018 06:30	PST	3.313	Not_Provided
USGS	14161500	17 Jan 2018 06:45	PST	3.256	Not_Provided
USGS	14161500	17 Jan 2018 07:00	PST	3.313	Not_Provided
USGS	14161500	17 Jan 2018 07:15	PST	3.313	Not_Provided
USGS	14161500	17 Jan 2018 07:30	PST	3.256	Not_Provided
USGS	14161500	17 Jan 2018 07:45	PST	3.313	Not_Provided
USGS	14161500	17 Jan 2018 08:00	PST	3.256	Not_Provided
USGS	14161500	17 Jan 2018 08:15	PST	3.256	Not_Provided
USGS	14161500	17 Jan 2018 08:30	PST	3.313	Not_Provided
USGS	14161500	17 Jan 2018 08:45	PST	3.256	Not_Provided
USGS	14161500	17 Jan 2018 09:00	PST	3.313	Not_Provided
USGS	14161500	17 Jan 2018 09:15	PST	3.256	Not_Provided
USGS	14161500	17 Jan 2018 09:30	PST	3.256	Not_Provided
USGS	14161500	17 Jan 2018 09:45	PST	3.2	Not_Provided
USGS	14161500	17 Jan 2018 10:00	PST	3.2	Not_Provided
USGS	14161500	17 Jan 2018 10:15	PST	3.256	Not_Provided
USGS	14161500	17 Jan 2018 10:30	PST	3.256	Not_Provided
USGS	14161500	17 Jan 2018 10:45	PST	3.2	Not_Provided
USGS	14161500	17 Jan 2018 11:00	PST	3.2	Not_Provided
USGS	14161500	17 Jan 2018 11:15	PST	3.256	Not_Provided
USGS	14161500	17 Jan 2018 11:30	PST	3.2	Not_Provided
USGS	14161500	17 Jan 2018 11:45	PST	3.2	Not_Provided
USGS	14161500	17 Jan 2018 12:00	PST	3.2	Not_Provided
USGS	14161500	17 Jan 2018 12:15	PST	3.2	Not_Provided
USGS	14161500	17 Jan 2018 12:30	PST	3.2	Not_Provided
USGS	14161500	17 Jan 2018 12:45	PST	3.2	Not_Provided
USGS	14161500	17 Jan 2018 13:00	PST	3.2	Not_Provided
USGS	14161500	17 Jan 2018 13:15	PST	3.2	Not_Provided
USGS	14161500	17 Jan 2018 13:30	PST	3.2	Not_Provided
USGS	14161500	17 Jan 2018 13:45	PST	3.2	Not_Provided
USGS	14161500	17 Jan 2018 14:00	PST	3.143	Not_Provided
USGS	14161500	17 Jan 2018 14:15	PST	3.143	Not_Provided
USGS	14161500	17 Jan 2018 14:30	PST	3.2	Not_Provided
USGS	14161500	17 Jan 2018 14:45	PST	3.2	Not_Provided
USGS	14161500	17 Jan 2018 15:00	PST	3.143	Not_Provided
USGS	14161500	17 Jan 2018 15:15	PST	3.143	Not_Provided
USGS	14161500	17 Jan 2018 15:30	PST	3.143	Not_Provided
USGS	14161500	17 Jan 2018 15:45	PST	3.143	Not_Provided
USGS	14161500	17 Jan 2018 16:00	PST	3.143	Not_Provided
USGS	14161500	17 Jan 2018 16:15	PST	3.143	Not_Provided
USGS	14161500	17 Jan 2018 16:30	PST	3.143	Not_Provided
USGS	14161500	17 Jan 2018 16:45	PST	3.143	Not_Provided
USGS	14161500	17 Jan 2018 17:00	PST	3.115	Not_Provided
USGS	14161500	17 Jan 2018 17:15	PST	3.143	Not_Provided
USGS	14161500	17 Jan 2018 17:30	PST	3.143	Not_Provided
USGS	14161500	17 Jan 2018 17:45	PST	3.115	Not_Provided
USGS	14161500	17 Jan 2018 18:00	PST	3.115	Not_Provided
USGS	14161500	17 Jan 2018 18:15	PST	3.115	Not_Provided
USGS	14161500	17 Jan 2018 18:30	PST	3.115	Not_Provided
USGS	14161500	17 Jan 2018 18:45	PST	3.115	Not_Provided
USGS	14161500	17 Jan 2018 19:00	PST	3.115	Not_Provided
USGS	14161500	17 Jan 2018 19:15	PST	3.115	Not_Provided
USGS	14161500	17 Jan 2018 19:30	PST	3.115	Not_Provided
USGS	14161500	17 Jan 2018 19:45	PST	3.115	Not_Provided
USGS	14161500	17 Jan 2018 20:00	PST	3.115	Not_Provided
USGS	14161500	17 Jan 2018 20:15	PST	3.058	Not_Provided
USGS	14161500	17 Jan 2018 20:30	PST	3.115	Not_Provided
USGS	14161500	17 Jan 2018 20:45	PST	3.115	Not_Provided
USGS	14161500	17 Jan 2018 21:00	PST	3.115	Not_Provided
USGS	14161500	17 Jan 2018 21:15	PST	3.115	Not_Provided
USGS	14161500	17 Jan 2018 21:30	PST	3.115	Not_Provided
USGS	14161500	17 Jan 2018 21:45	PST	3.143	Not_Provided
USGS	14161500	17 Jan 2018 22:00	PST	3.143	Not_Provided
USGS	14161500	17 Jan 2018 22:15	PST	3.143	Not_Provided
USGS	14161500	17 Jan 2018 22:30	PST	3.143	Not_Provided
USGS	14161500	17 Jan 2018 22:45	PST	3.143	Not_Provided
USGS	14161500	17 Jan 2018 23:00	PST	3.2	Not_Provided
USGS	14161500	17 Jan 2018 23:15	PST	3.256	Not_Provided
USGS	14161500	17 Jan 2018 23:30	PST	3.256	Not_Provided
USGS	14161500	17 Jan 2018 23:45	PST	3.313	Not_Provided
USGS	14161500	18 Jan 2018 00:00	PST	3.37	Not_Provided
USGS	14161500	18 Jan 2018 00:15	PST	3.37	Not_Provided
USGS	14161500	18 Jan 2018 00:30	PST	3.483	Not_Provided
USGS	14161500	18 Jan 2018 00:45	PST	3.54	Not_Provided
USGS	14161500	18 Jan 2018 01:00	PST	3.568	Not_Provided
USGS	14161500	18 Jan 2018 01:15	PST	3.625	Not_Provided
USGS	14161500	18 Jan 2018 01:30	PST	3.738	Not_Provided
USGS	14161500	18 Jan 2018 01:45	PST	3.738	Not_Provided
USGS	14161500	18 Jan 2018 02:00	PST	3.851	Not_Provided
USGS	14161500	18 Jan 2018 02:15	PST	3.851	Not_Provided
USGS	14161500	18 Jan 2018 02:30	PST	3.936	Not_Provided
USGS	14161500	18 Jan 2018 02:45	PST	3.993	Not_Provided
USGS	14161500	18 Jan 2018 03:00	PST	4.106	Not_Provided
USGS	14161500	18 Jan 2018 03:15	PST	4.106	Not_Provided
USGS	14161500	18 Jan 2018 03:30	PST	4.163	Not_Provided
USGS	14161500	18 Jan 2018 03:45	PST	4.219	Not_Provided
USGS	14161500	18 Jan 2018 04:00	PST	4.219	Not_Provided
USGS	14161500	18 Jan 2018 04:15	PST	4.276	Not_Provided
USGS	14161500	18 Jan 2018 04:30	PST	4.276	Not_Provided
USGS	14161500	18 Jan 2018 04:45	PST	4.276	Not_Provided
USGS	14161500	18 Jan 2018 05:00	PST	4.219	Not_Provided
USGS	14161500	18 Jan 2018 05:15	PST	4.219	Not_Provided
USGS	14161500	18 Jan 2018 05:30	PST	4.219	Not_Provided
USGS	14161500	18 Jan 2018 05:45	PST	4.163	Not_Provided
USGS	14161500	18 Jan 2018 06:00	PST	4.163	Not_Provided
USGS	14161500	18 Jan 2018 06:15	PST	4.106	Not_Provided
USGS	14161500	18 Jan 2018 06:30	PST	4.106	Not_Provided
USGS	14161500	18 Jan 2018 06:45	PST	4.106	Not_Provided
USGS	14161500	18 Jan 2018 07:00	PST	4.106	Not_Provided
USGS	14161500	18 Jan 2018 07:15	PST	4.106	Not_Provided
USGS	14161500	18 Jan 2018 07:30	PST	4.049	Not_Provided
USGS	14161500	18 Jan 2018 07:45	PST	4.049	Not_Provided
USGS	14161500	18 Jan 2018 08:00	PST	4.049	Not_Provided
USGS	14161500	18 Jan 2018 08:15	PST	4.049	Not_Provided
USGS	14161500	18 Jan 2018 08:30	PST	4.049	Not_Provided
USGS	14161500	18 Jan 2018 08:45	PST	4.049	Not_Provided
USGS	14161500	18 Jan 2018 09:00	PST	4.049	Not_Provided
USGS	14161500	18 Jan 2018 09:15	PST	4.049	Not_Provided
USGS	14161500	18 Jan 2018 09:30	PST	4.106	Not_Provided
USGS	14161500	18 Jan 2018 09:45	PST	4.049	Not_Provided
USGS	14161500	18 Jan 2018 10:00	PST	4.163	Not_Provided
USGS	14161500	18 Jan 2018 10:15	PST	4.163	Not_Provided
USGS	14161500	18 Jan 2018 10:30	PST	4.163	Not_Provided
USGS	14161500	18 Jan 2018 10:45	PST	4.163	Not_Provided
USGS	14161500	18 Jan 2018 11:00	PST	4.106	Not_Provided
USGS	14161500	18 Jan 2018 11:15	PST	4.219	Not_Provided
USGS	14161500	18 Jan 2018 11:30	PST	4.219	Not_Provided
USGS	14161500	18 Jan 2018 11:45	PST	4.361	Not_Provided
USGS	14161500	18 Jan 2018 12:00	PST	4.361	Not_Provided
USGS	14161500	18 Jan 2018 12:15	PST	4.361	Not_Provided
USGS	14161500	18 Jan 2018 12:30	PST	4.361	Not_Provided
USGS	14161500	18 Jan 2018 12:45	PST	4.361	Not_Provided
USGS	14161500	18 Jan 2018 13:00	PST	4.417	Not_Provided
USGS	14161500	18 Jan 2018 13:15	PST	4.417	Not_Provided
USGS	14161500	18 Jan 2018 13:30	PST	4.417	Not_Provided
USGS	14161500	18 Jan 2018 13:45	PST	4.417	Not_Provided
USGS	14161500	18 Jan 2018 14:00	PST	4.474	Not_Provided
USGS	14161500	18 Jan 2018 14:15	PST	4.531	Not_Provided
USGS	14161500	18 Jan 2018 14:30	PST	4.616	Not_Provided
USGS	14161500	18 Jan 2018 14:45	PST	4.616	Not_Provided
USGS	14161500	18 Jan 2018 15:00	PST	4.616	Not_Provided
USGS	14161500	18 Jan 2018 15:15	PST	4.672	Not_Provided
USGS	14161500	18 Jan 2018 15:30	PST	4.672	Not_Provided
USGS	14161500	18 Jan 2018 15:45	PST	4.672	Not_Provided
USGS	14161500	18 Jan 2018 16:00	PST	4.672	Not_Provided
USGS	14161500	18 Jan 2018 16:15	PST	4.814	Not_Provided
USGS	14161500	18 Jan 2018 16:30	PST	4.814	Not_Provided
USGS	14161500	18 Jan 2018 16:45	PST	4.814	Not_Provided
USGS	14161500	18 Jan 2018 17:00	PST	4.87	Not_Provided
USGS	14161500	18 Jan 2018 17:15	PST	4.87	Not_Provided
USGS	14161500	18 Jan 2018 17:30	PST	4.927	Not_Provided
USGS	14161500	18 Jan 2018 17:45	PST	4.87	Not_Provided
USGS	14161500	18 Jan 2018 18:00	PST	4.87	Not_Provided
USGS	14161500	18 Jan 2018 18:15	PST	4.87	Not_Provided
USGS	14161500	18 Jan 2018 18:30	PST	4.927	Not_Provided
USGS	14161500	18 Jan 2018 18:45	PST	4.927	Not_Provided
USGS	14161500	18 Jan 2018 19:00	PST	4.927	Not_Provided
USGS	14161500	18 Jan 2018 19:15	PST	4.927	Not_Provided
USGS	14161500	18 Jan 2018 19:30	PST	4.927	Not_Provided
USGS	14161500	18 Jan 2018 19:45	PST	4.87	Not_Provided
USGS	14161500	18 Jan 2018 20:00	PST	4.87	Not_Provided
USGS	14161500	18 Jan 2018 20:15	PST	4.87	Not_Provided
USGS	14161500	18 Jan 2018 20:30	PST	4.814	Not_Provided
USGS	14161500	18 Jan 2018 20:45	PST	4.814	Not_Provided
USGS	14161500	18 Jan 2018 21:00	PST	4.814	Not_Provided
USGS	14161500	18 Jan 2018 21:15	PST	4.814	Not_Provided
USGS	14161500	18 Jan 2018 21:30	PST	4.814	Not_Provided
USGS	14161500	18 Jan 2018 21:45	PST	4.729	Not_Provided
USGS	14161500	18 Jan 2018 22:00	PST	4.729	Not_Provided
USGS	14161500	18 Jan 2018 22:15	PST	4.814	Not_Provided
USGS	14161500	18 Jan 2018 22:30	PST	4.729	Not_Provided
USGS	14161500	18 Jan 2018 22:45	PST	4.729	Not_Provided
USGS	14161500	18 Jan 2018 23:00	PST	4.729	Not_Provided
USGS	14161500	18 Jan 2018 23:15	PST	4.672	Not_Provided
USGS	14161500	18 Jan 2018 23:30	PST	4.729	Not_Provided
USGS	14161500	18 Jan 2018 23:45	PST	4.672	Not_Provided
USGS	14161500	19 Jan 2018 00:00	PST	4.672	Not_Provided
USGS	14161500	19 Jan 2018 00:15	PST	4.672	Not_Provided
USGS	14161500	19 Jan 2018 00:30	PST	4.729	Not_Provided
USGS	14161500	19 Jan 2018 00:45	PST	4.672	Not_Provided
USGS	14161500	19 Jan 2018 01:00	PST	4.672	Not_Provided
USGS	14161500	19 Jan 2018 01:15	PST	4.672	Not_Provided
USGS	14161500	19 Jan 2018 01:30	PST	4.616	Not_Provided
USGS	14161500	19 Jan 2018 01:45	PST	4.672	Not_Provided
USGS	14161500	19 Jan 2018 02:00	PST	4.672	Not_Provided
USGS	14161500	19 Jan 2018 02:15	PST	4.672	Not_Provided
USGS	14161500	19 Jan 2018 02:30	PST	4.616	Not_Provided
USGS	14161500	19 Jan 2018 02:45	PST	4.672	Not_Provided
USGS	14161500	19 Jan 2018 03:00	PST	4.616	Not_Provided
USGS	14161500	19 Jan 2018 03:15	PST	4.672	Not_Provided
USGS	14161500	19 Jan 2018 03:30	PST	4.616	Not_Provided
USGS	14161500	19 Jan 2018 03:45	PST	4.531	Not_Provided
USGS	14161500	19 Jan 2018 04:00	PST	4.531	Not_Provided
USGS	14161500	19 Jan 2018 04:15	PST	4.616	Not_Provided
USGS	14161500	19 Jan 2018 04:30	PST	4.616	Not_Provided
USGS	14161500	19 Jan 2018 04:45	PST	4.531	Not_Provided
USGS	14161500	19 Jan 2018 05:00	PST	4.531	Not_Provided
USGS	14161500	19 Jan 2018 05:15	PST	4.531	Not_Provided
USGS	14161500	19 Jan 2018 05:30	PST	4.531	Not_Provided
USGS	14161500	19 Jan 2018 05:45	PST	4.474	Not_Provided
USGS	14161500	19 Jan 2018 06:00	PST	4.531	Not_Provided
USGS	14161500	19 Jan 2018 06:15	PST	4.531	Not_Provided
USGS	14161500	19 Jan 2018 06:30	PST	4.531	Not_Provided
USGS	14161500	19 Jan 2018 06:45	PST	4.531	Not_Provided
USGS	14161500	19 Jan 2018 07:00	PST	4.531	Not_Provided
USGS	14161500	19 Jan 2018 07:15	PST	4.474	Not_Provided
USGS	14161500	19 Jan 2018 07:30	PST	4.531	Not_Provided
USGS	14161500	19 Jan 2018 07:45	PST	4.474	Not_Provided
USGS	14161500	19 Jan 2018 08:00	PST	4.474	Not_Provided
USGS	14161500	19 Jan 2018 08:15	PST	4.474	Not_Provided
USGS	14161500	19 Jan 2018 08:30	PST	4.474	Not_Provided
USGS	14161500	19 Jan 2018 08:45	PST	4.474	Not_Provided
USGS	14161500	19 Jan 2018 09:00	PST	4.474	Not_Provided
USGS	14161500	19 Jan 2018 09:15	PST	4.474	Not_Provided
USGS	14161500	19 Jan 2018 09:30	PST	4.474	Not_Provided
USGS	14161500	19 Jan 2018 09:45	PST	4.474	Not_Provided
USGS	14161500	19 Jan 2018 10:00	PST	4.474	Not_Provided
USGS	14161500	19 Jan 2018 10:15	PST	4.474	Not_Provided
USGS	14161500	19 Jan 2018 10:30	PST	4.474	Not_Provided
USGS	14161500	19 Jan 2018 10:45	PST	4.474	Not_Provided
USGS	14161500	19 Jan 2018 11:00	PST	4.474	Not_Provided
USGS	14161500	19 Jan 2018 11:15	PST	4.474	Not_Provided
USGS	14161500	19 Jan 2018 11:30	PST	4.474	Not_Provided
USGS	14161500	19 Jan 2018 11:45	PST	4.417	Not_Provided
USGS	14161500	19 Jan 2018 12:00	PST	4.417	Not_Provided
USGS	14161500	19 Jan 2018 12:15	PST	4.474	Not_Provided
USGS	14161500	19 Jan 2018 12:30	PST	4.474	Not_Provided
USGS	14161500	19 Jan 2018 12:45	PST	4.474	Not_Provided
USGS	14161500	19 Jan 2018 13:00	PST	4.474	Not_Provided
USGS	14161500	19 Jan 2018 13:15	PST	4.417	Not_Provided
USGS	14161500	19 Jan 2018 13:30	PST	4.474	Not_Provided
USGS	14161500	19 Jan 2018 13:45	PST	4.474	Not_Provided
USGS	14161500	19 Jan 2018 14:00	PST	4.417	Not_Provided
USGS	14161500	19 Jan 2018 14:15	PST	4.417	Not_Provided
USGS	14161500	19 Jan 2018 14:30	PST	4.474	Not_Provided
USGS	14161500	19 Jan 2018 14:45	PST	4.474	Not_Provided
USGS	14161500	19 Jan 2018 15:00	PST	4.361	Not_Provided
USGS	14161500	19 Jan 2018 15:15	PST	4.417	Not_Provided
USGS	14161500	19 Jan 2018 15:30	PST	4.474	Not_Provided
USGS	14161500	19 Jan 2018 15:45	PST	4.417	Not_Provided
USGS	14161500	19 Jan 2018 16:00	PST	4.417	Not_Provided
USGS	14161500	19 Jan 2018 16:15	PST	4.361	Not_Provided
USGS	14161500	19 Jan 2018 16:30	PST	4.417	Not_Provided
USGS	14161500	19 Jan 2018 16:45	PST	4.361	Not_Provided
USGS	14161500	19 Jan 2018 17:00	PST	4.361	Not_Provided
USGS	14161500	19 Jan 2018 17:15	PST	4.361	Not_Provided
USGS	14161500	19 Jan 2018 17:30	PST	4.361	Not_Provided
USGS	14161500	19 Jan 2018 17:45	PST	4.361	Not_Provided
USGS	14161500	19 Jan 2018 18:00	PST	4.361	Not_Provided
USGS	14161500	19 Jan 2018 18:15	PST	4.361	Not_Provided
USGS	14161500	19 Jan 2018 18:30	PST	4.361	Not_Provided
USGS	14161500	19 Jan 2018 18:45	PST	4.417	Not_Provided
USGS	14161500	19 Jan 2018 19:00	PST	4.361	Not_Provided
USGS	14161500	19 Jan 2018 19:15	PST	4.361	Not_Provided
USGS	14161500	19 Jan 2018 19:30	PST	4.361	Not_Provided
USGS	14161500	19 Jan 2018 19:45	PST	4.276	Not_Provided
USGS	14161500	19 Jan 2018 20:00	PST	4.361	Not_Provided
USGS	14161500	19 Jan 2018 20:15	PST	4.361	Not_Provided
USGS	14161500	19 Jan 2018 20:30	PST	4.276	Not_Provided
USGS	14161500	19 Jan 2018 20:45	PST	4.361	Not_Provided
USGS	14161500	19 Jan 2018 21:00	PST	4.361	Not_Provided
USGS	14161500	19 Jan 2018 21:15	PST	4.276	Not_Provided
USGS	14161500	19 Jan 2018 21:30	PST	4.276	Not_Provided
USGS	14161500	19 Jan 2018 21:45	PST	4.276	Not_Provided
USGS	14161500	19 Jan 2018 22:00	PST	4.276	Not_Provided
USGS	14161500	19 Jan 2018 22:15	PST	4.276	Not_Provided
USGS	14161500	19 Jan 2018 22:30	PST	4.276	Not_Provided
USGS	14161500	19 Jan 2018 22:45	PST	4.276	Not_Provided
USGS	14161500	19 Jan 2018 23:00	PST	4.276	Not_Provided
USGS	14161500	19 Jan 2018 23:15	PST	4.276	Not_Provided
USGS	14161500	19 Jan 2018 23:30	PST	4.276	Not_Provided
USGS	14161500	19 Jan 2018 23:45	PST	4.219	Not_Provided
USGS	14161500	20 Jan 2018 00:00	PST	4.219	Not_Provided
USGS	14161500	20 Jan 2018 00:15	PST	4.219	Not_Provided
USGS	14161500	20 Jan 2018 00:30	PST	4.276	Not_Provided
USGS	14161500	20 Jan 2018 00:45	PST	4.219	Not_Provided
USGS	14161500	20 Jan 2018 01:00	PST	4.219	Not_Provided
USGS	14161500	20 Jan 2018 01:15	PST	4.219	Not_Provided
USGS	14161500	20 Jan 2018 01:30	PST	4.276	Not_Provided
USGS	14161500	20 Jan 2018 01:45	PST	4.219	Not_Provided
USGS	14161500	20 Jan 2018 02:00	PST	4.219	Not_Provided
USGS	14161500	20 Jan 2018 02:15	PST	4.276	Not_Provided
USGS	14161500	20 Jan 2018 02:30	PST	4.276	Not_Provided
USGS	14161500	20 Jan 2018 02:45	PST	4.361	Not_Provided
USGS	14161500	20 Jan 2018 03:00	PST	4.219	Not_Provided
USGS	14161500	20 Jan 2018 03:15	PST	4.276	Not_Provided
USGS	14161500	20 Jan 2018 03:30	PST	4.276	Not_Provided
USGS	14161500	20 Jan 2018 03:45	PST	4.276	Not_Provided
USGS	14161500	20 Jan 2018 04:00	PST	4.219	Not_Provided
USGS	14161500	20 Jan 2018 04:15	PST	4.219	Not_Provided
USGS	14161500	20 Jan 2018 04:30	PST	4.219	Not_Provided
USGS	14161500	20 Jan 2018 04:45	PST	4.276	Not_Provided
USGS	14161500	20 Jan 2018 05:00	PST	4.219	Not_Provided
USGS	14161500	20 Jan 2018 05:15	PST	4.219	Not_Provided
USGS	14161500	20 Jan 2018 05:30	PST	4.219	Not_Provided
USGS	14161500	20 Jan 2018 05:45	PST	4.219	Not_Provided
USGS	14161500	20 Jan 2018 06:00	PST	4.219	Not_Provided
USGS	14161500	20 Jan 2018 06:15	PST	4.219	Not_Provided
USGS	14161500	20 Jan 2018 06:30	PST	4.219	Not_Provided
USGS	14161500	20 Jan 2018 06:45	PST	4.219	Not_Provided
USGS	14161500	20 Jan 2018 07:00	PST	4.219	Not_Provided
USGS	14161500	20 Jan 2018 07:15	PST	4.163	Not_Provided
USGS	14161500	20 Jan 2018 07:30	PST	4.163	Not_Provided
USGS	14161500	20 Jan 2018 07:45	PST	4.219	Not_Provided
USGS	14161500	20 Jan 2018 08:00	PST	4.163	Not_Provided
USGS	14161500	20 Jan 2018 08:15	PST	4.163	Not_Provided
USGS	14161500	20 Jan 2018 08:30	PST	4.106	Not_Provided
USGS	14161500	20 Jan 2018 08:45	PST	4.163	Not_Provided
USGS	14161500	20 Jan 2018 09:00	PST	4.163	Not_Provided
USGS	14161500	20 Jan 2018 09:15	PST	4.106	Not_Provided
USGS	14161500	20 Jan 2018 09:30	PST	4.106	Not_Provided
USGS	14161500	20 Jan 2018 09:45	PST	4.163	Not_Provided
USGS	14161500	20 Jan 2018 10:00	PST	4.106	Not_Provided
USGS	14161500	20 Jan 2018 10:15	PST	4.106	Not_Provided
USGS	14161500	20 Jan 2018 10:30	PST	4.106	Not_Provided
USGS	14161500	20 Jan 2018 10:45	PST	4.106	Not_Provided
USGS	14161500	20 Jan 2018 11:00	PST	4.049	Not_Provided
USGS	14161500	20 Jan 2018 11:15	PST	4.163	Not_Provided
USGS	14161500	20 Jan 2018 11:30	PST	4.106	Not_Provided
USGS	14161500	20 Jan 2018 11:45	PST	4.106	Not_Provided
USGS	14161500	20 Jan 2018 12:00	PST	4.106	Not_Provided
USGS	14161500	20 Jan 2018 12:15	PST	4.106	Not_Provided
USGS	14161500	20 Jan 2018 12:30	PST	4.106	Not_Provided
USGS	14161500	20 Jan 2018 12:45	PST	4.106	Not_Provided
USGS	14161500	20 Jan 2018 13:00	PST	4.106	Not_Provided
USGS	14161500	20 Jan 2018 13:15	PST	4.106	Not_Provided
USGS	14161500	20 Jan 2018 13:30	PST	4.106	Not_Provided
USGS	14161500	20 Jan 2018 13:45	PST	4.049	Not_Provided
USGS	14161500	20 Jan 2018 14:00	PST	4.106	Not_Provided
USGS	14161500	20 Jan 2018 14:15	PST	4.106	Not_Provided
USGS	14161500	20 Jan 2018 14:30	PST	4.106	Not_Provided
USGS	14161500	20 Jan 2018 14:45	PST	4.106	Not_Provided
USGS	14161500	20 Jan 2018 15:00	PST	4.106	Not_Provided
USGS	14161500	20 Jan 2018 15:15	PST	4.106	Not_Provided
USGS	14161500	20 Jan 2018 15:30	PST	4.106	Not_Provided
USGS	14161500	20 Jan 2018 15:45	PST	4.049	Not_Provided
USGS	14161500	20 Jan 2018 16:00	PST	4.106	Not_Provided
USGS	14161500	20 Jan 2018 16:15	PST	4.049	Not_Provided
USGS	14161500	20 Jan 2018 16:30	PST	4.106	Not_Provided
USGS	14161500	20 Jan 2018 16:45	PST	4.049	Not_Provided
USGS	14161500	20 Jan 2018 17:00	PST	4.049	Not_Provided
USGS	14161500	20 Jan 2018 17:15	PST	4.049	Not_Provided
USGS	14161500	20 Jan 2018 17:30	PST	4.049	Not_Provided
USGS	14161500	20 Jan 2018 17:45	PST	4.049	Not_Provided
USGS	14161500	20 Jan 2018 18:00	PST	4.049	Not_Provided
USGS	14161500	20 Jan 2018 18:15	PST	4.049	Not_Provided
USGS	14161500	20 Jan 2018 18:30	PST	4.049	Not_Provided
USGS	14161500	20 Jan 2018 18:45	PST	4.049	Not_Provided
USGS	14161500	20 Jan 2018 19:00	PST	4.049	Not_Provided
USGS	14161500	20 Jan 2018 19:15	PST	3.993	Not_Provided
USGS	14161500	20 Jan 2018 19:30	PST	3.993	Not_Provided
USGS	14161500	20 Jan 2018 19:45	PST	4.049	Not_Provided
USGS	14161500	20 Jan 2018 20:00	PST	3.993	Not_Provided
USGS	14161500	20 Jan 2018 20:15	PST	4.049	Not_Provided
USGS	14161500	20 Jan 2018 20:30	PST	3.993	Not_Provided
USGS	14161500	20 Jan 2018 20:45	PST	4.049	Not_Provided
USGS	14161500	20 Jan 2018 21:00	PST	3.993	Not_Provided
USGS	14161500	20 Jan 2018 21:15	PST	3.993	Not_Provided
USGS	14161500	20 Jan 2018 21:30	PST	3.993	Not_Provided
USGS	14161500	20 Jan 2018 21:45	PST	3.993	Not_Provided
USGS	14161500	20 Jan 2018 22:00	PST	3.993	Not_Provided
USGS	14161500	20 Jan 2018 22:15	PST	3.993	Not_Provided
USGS	14161500	20 Jan 2018 22:30	PST	3.993	Not_Provided
USGS	14161500	20 Jan 2018 22:45	PST	3.993	Not_Provided
USGS	14161500	20 Jan 2018 23:00	PST	3.993	Not_Provided
USGS	14161500	20 Jan 2018 23:15	PST	3.936	Not_Provided
USGS	14161500	20 Jan 2018 23:30	PST	3.993	Not_Provided
USGS	14161500	20 Jan 2018 23:45	PST	3.936	Not_Provided
USGS	14161500	21 Jan 2018 00:00	PST	3.993	Not_Provided
USGS	14161500	21 Jan 2018 00:15	PST	3.993	Not_Provided
USGS	14161500	21 Jan 2018 00:30	PST	3.936	Not_Provided
USGS	14161500	21 Jan 2018 00:45	PST	3.936	Not_Provided
USGS	14161500	21 Jan 2018 01:00	PST	3.851	Not_Provided
USGS	14161500	21 Jan 2018 01:15	PST	3.936	Not_Provided
USGS	14161500	21 Jan 2018 01:30	PST	3.936	Not_Provided
USGS	14161500	21 Jan 2018 01:45	PST	3.936	Not_Provided
USGS	14161500	21 Jan 2018 02:00	PST	3.851	Not_Provided
USGS	14161500	21 Jan 2018 02:15	PST	3.936	Not_Provided
USGS	14161500	21 Jan 2018 02:30	PST	3.936	Not_Provided
USGS	14161500	21 Jan 2018 02:45	PST	3.936	Not_Provided
USGS	14161500	21 Jan 2018 03:00	PST	3.936	Not_Provided
USGS	14161500	21 Jan 2018 03:15	PST	3.936	Not_Provided
USGS	14161500	21 Jan 2018 03:30	PST	3.851	Not_Provided
USGS	14161500	21 Jan 2018 03:45	PST	3.851	Not_Provided
USGS	14161500	21 Jan 2018 04:00	PST	3.851	Not_Provided
USGS	14161500	21 Jan 2018 04:15	PST	3.851	Not_Provided
USGS	14161500	21 Jan 2018 04:30	PST	3.851	Not_Provided
USGS	14161500	21 Jan 2018 04:45	PST	3.851	Not_Provided
USGS	14161500	21 Jan 2018 05:00	PST	3.851	Not_Provided
USGS	14161500	21 Jan 2018 05:15	PST	3.851	Not_Provided
USGS	14161500	21 Jan 2018 05:30	PST	3.851	Not_Provided
USGS	14161500	21 Jan 2018 05:45	PST	3.851	Not_Provided
USGS	14161500	21 Jan 2018 06:00	PST	3.851	Not_Provided
USGS	14161500	21 Jan 2018 06:15	PST	3.851	Not_Provided
USGS	14161500	21 Jan 2018 06:30	PST	3.851	Not_Provided
USGS	14161500	21 Jan 2018 06:45	PST	3.851	Not_Provided
USGS	14161500	21 Jan 2018 07:00	PST	3.851	Not_Provided
USGS	14161500	21 Jan 2018 07:15	PST	3.851	Not_Provided
USGS	14161500	21 Jan 2018 07:30	PST	3.851	Not_Provided
USGS	14161500	21 Jan 2018 07:45	PST	3.851	Not_Provided
USGS	14161500	21 Jan 2018 08:00	PST	3.851	Not_Provided
USGS	14161500	21 Jan 2018 08:15	PST	3.794	Not_Provided
USGS	14161500	21 Jan 2018 08:30	PST	3.851	Not_Provided
USGS	14161500	21 Jan 2018 08:45	PST	3.851	Not_Provided
USGS	14161500	21 Jan 2018 09:00	PST	3.851	Not_Provided
USGS	14161500	21 Jan 2018 09:15	PST	3.851	Not_Provided
USGS	14161500	21 Jan 2018 09:30	PST	3.936	Not_Provided
USGS	14161500	21 Jan 2018 09:45	PST	3.936	Not_Provided
USGS	14161500	21 Jan 2018 10:00	PST	3.936	Not_Provided
USGS	14161500	21 Jan 2018 10:15	PST	3.936	Not_Provided
USGS	14161500	21 Jan 2018 10:30	PST	3.993	Not_Provided
USGS	14161500	21 Jan 2018 10:45	PST	3.936	Not_Provided
USGS	14161500	21 Jan 2018 11:00	PST	3.936	Not_Provided
USGS	14161500	21 Jan 2018 11:15	PST	3.993	Not_Provided
USGS	14161500	21 Jan 2018 11:30	PST	3.993	Not_Provided
USGS	14161500	21 Jan 2018 11:45	PST	3.993	Not_Provided
USGS	14161500	21 Jan 2018 12:00	PST	3.936	Not_Provided
USGS	14161500	21 Jan 2018 12:15	PST	3.993	Not_Provided
USGS	14161500	21 Jan 2018 12:30	PST	3.993	Not_Provided
USGS	14161500	21 Jan 2018 12:45	PST	3.993	Not_Provided
USGS	14161500	21 Jan 2018 13:00	PST	3.993	Not_Provided
USGS	14161500	21 Jan 2018 13:15	PST	3.993	Not_Provided
USGS	14161500	21 Jan 2018 13:30	PST	4.049	Not_Provided
USGS	14161500	21 Jan 2018 13:45	PST	4.049	Not_Provided
USGS	14161500	21 Jan 2018 14:00	PST	4.049	Not_Provided
USGS	14161500	21 Jan 2018 14:15	PST	4.106	Not_Provided
USGS	14161500	21 Jan 2018 14:30	PST	4.106	Not_Provided
USGS	14161500	21 Jan 2018 14:45	PST	4.106	Not_Provided
USGS	14161500	21 Jan 2018 15:00	PST	4.163	Not_Provided
USGS	14161500	21 Jan 2018 15:15	PST	4.219	Not_Provided
USGS	14161500	21 Jan 2018 15:30	PST	4.219	Not_Provided
USGS	14161500	21 Jan 2018 15:45	PST	4.361	Not_Provided
USGS	14161500	21 Jan 2018 16:00	PST	4.361	Not_Provided
USGS	14161500	21 Jan 2018 16:15	PST	4.361	Not_Provided
USGS	14161500	21 Jan 2018 16:30	PST	4.361	Not_Provided
USGS	14161500	21 Jan 2018 16:45	PST	4.417	Not_Provided
USGS	14161500	21 Jan 2018 17:00	PST	4.474	Not_Provided
USGS	14161500	21 Jan 2018 17:15	PST	4.531	Not_Provided
USGS	14161500	21 Jan 2018 17:30	PST	4.531	Not_Provided
USGS	14161500	21 Jan 2018 17:45	PST	4.616	Not_Provided
USGS	14161500	21 Jan 2018 18:00	PST	4.616	Not_Provided
USGS	14161500	21 Jan 2018 18:15	PST	4.672	Not_Provided
USGS	14161500	21 Jan 2018 18:30	PST	4.729	Not_Provided
USGS	14161500	21 Jan 2018 18:45	PST	4.729	Not_Provided
USGS	14161500	21 Jan 2018 19:00	PST	4.729	Not_Provided
[truncated: 9,508 more rows]
