# Supplementary material for: WHONDRS-GUI: a web application for global survey of surface water metabolites
Source: PeerJ. 2020 Jul 22;8:e9277. doi: 10.7717/peerj.9277 (PMC7382364; doi:10.7717/peerj.9277)
Supplement: Supplemental Information 1 [file peerj-08-9277-s001.zip › WHONDRS_S_Kit/data/WHONDRS_SW_Kits_Hydrographs/WHONDRS_SW_Kits_Hydrograph_S000007.csv]

# U.S. Geological Survey. 2018. National Water Information System data available on the World Wide Web (USGS Water Data for the Nation) accessed at 2019-01-03 19:35:16 EST (nadww01) at http://waterdata.usgs.gov/nwis/
# USGS 14162500 MCKENZIE RIVER NEAR VIDA OR
agency_cd	site_no	datetime	tz_cd	Discharge_cubic_m_per_second	Gauge_height_m
USGS	14162500	01 Jan 2018 00:00	PST	145.83	Not_Provided
USGS	14162500	01 Jan 2018 00:15	PST	145.83	Not_Provided
USGS	14162500	01 Jan 2018 00:30	PST	144.415	Not_Provided
USGS	14162500	01 Jan 2018 00:45	PST	144.981	Not_Provided
USGS	14162500	01 Jan 2018 01:00	PST	144.981	Not_Provided
USGS	14162500	01 Jan 2018 01:15	PST	144.981	Not_Provided
USGS	14162500	01 Jan 2018 01:30	PST	144.415	Not_Provided
USGS	14162500	01 Jan 2018 01:45	PST	144.981	Not_Provided
USGS	14162500	01 Jan 2018 02:00	PST	142.999	Not_Provided
USGS	14162500	01 Jan 2018 02:15	PST	144.415	Not_Provided
USGS	14162500	01 Jan 2018 02:30	PST	142.999	Not_Provided
USGS	14162500	01 Jan 2018 02:45	PST	144.415	Not_Provided
USGS	14162500	01 Jan 2018 03:00	PST	143.848	Not_Provided
USGS	14162500	01 Jan 2018 03:15	PST	144.981	Not_Provided
USGS	14162500	01 Jan 2018 03:30	PST	143.848	Not_Provided
USGS	14162500	01 Jan 2018 03:45	PST	142.432	Not_Provided
USGS	14162500	01 Jan 2018 04:00	PST	142.432	Not_Provided
USGS	14162500	01 Jan 2018 04:15	PST	141.3	Not_Provided
USGS	14162500	01 Jan 2018 04:30	PST	140.45	Not_Provided
USGS	14162500	01 Jan 2018 04:45	PST	141.3	Not_Provided
USGS	14162500	01 Jan 2018 05:00	PST	140.45	Not_Provided
USGS	14162500	01 Jan 2018 05:15	PST	140.45	Not_Provided
USGS	14162500	01 Jan 2018 05:30	PST	139.884	Not_Provided
USGS	14162500	01 Jan 2018 05:45	PST	140.45	Not_Provided
USGS	14162500	01 Jan 2018 06:00	PST	139.318	Not_Provided
USGS	14162500	01 Jan 2018 06:15	PST	139.318	Not_Provided
USGS	14162500	01 Jan 2018 06:30	PST	141.3	Not_Provided
USGS	14162500	01 Jan 2018 06:45	PST	139.318	Not_Provided
USGS	14162500	01 Jan 2018 07:00	PST	139.318	Not_Provided
USGS	14162500	01 Jan 2018 07:15	PST	139.318	Not_Provided
USGS	14162500	01 Jan 2018 07:30	PST	141.3	Not_Provided
USGS	14162500	01 Jan 2018 07:45	PST	139.318	Not_Provided
USGS	14162500	01 Jan 2018 08:00	PST	139.318	Not_Provided
USGS	14162500	01 Jan 2018 08:15	PST	139.318	Not_Provided
USGS	14162500	01 Jan 2018 08:30	PST	139.318	Not_Provided
USGS	14162500	01 Jan 2018 08:45	PST	139.884	Not_Provided
USGS	14162500	01 Jan 2018 09:00	PST	139.318	Not_Provided
USGS	14162500	01 Jan 2018 09:15	PST	138.751	Not_Provided
USGS	14162500	01 Jan 2018 09:30	PST	138.751	Not_Provided
USGS	14162500	01 Jan 2018 09:45	PST	138.751	Not_Provided
USGS	14162500	01 Jan 2018 10:00	PST	138.751	Not_Provided
USGS	14162500	01 Jan 2018 10:15	PST	137.902	Not_Provided
USGS	14162500	01 Jan 2018 10:30	PST	137.902	Not_Provided
USGS	14162500	01 Jan 2018 10:45	PST	138.751	Not_Provided
USGS	14162500	01 Jan 2018 11:00	PST	137.902	Not_Provided
USGS	14162500	01 Jan 2018 11:15	PST	138.751	Not_Provided
USGS	14162500	01 Jan 2018 11:30	PST	137.902	Not_Provided
USGS	14162500	01 Jan 2018 11:45	PST	137.335	Not_Provided
USGS	14162500	01 Jan 2018 12:00	PST	137.335	Not_Provided
USGS	14162500	01 Jan 2018 12:15	PST	137.335	Not_Provided
USGS	14162500	01 Jan 2018 12:30	PST	137.902	Not_Provided
USGS	14162500	01 Jan 2018 12:45	PST	137.335	Not_Provided
USGS	14162500	01 Jan 2018 13:00	PST	137.902	Not_Provided
USGS	14162500	01 Jan 2018 13:15	PST	137.902	Not_Provided
USGS	14162500	01 Jan 2018 13:30	PST	137.902	Not_Provided
USGS	14162500	01 Jan 2018 13:45	PST	136.769	Not_Provided
USGS	14162500	01 Jan 2018 14:00	PST	137.902	Not_Provided
USGS	14162500	01 Jan 2018 14:15	PST	136.769	Not_Provided
USGS	14162500	01 Jan 2018 14:30	PST	136.769	Not_Provided
USGS	14162500	01 Jan 2018 14:45	PST	136.769	Not_Provided
USGS	14162500	01 Jan 2018 15:00	PST	136.203	Not_Provided
USGS	14162500	01 Jan 2018 15:15	PST	137.902	Not_Provided
USGS	14162500	01 Jan 2018 15:30	PST	136.769	Not_Provided
USGS	14162500	01 Jan 2018 15:45	PST	136.203	Not_Provided
USGS	14162500	01 Jan 2018 16:00	PST	137.335	Not_Provided
USGS	14162500	01 Jan 2018 16:15	PST	137.902	Not_Provided
USGS	14162500	01 Jan 2018 16:30	PST	136.769	Not_Provided
USGS	14162500	01 Jan 2018 16:45	PST	136.769	Not_Provided
USGS	14162500	01 Jan 2018 17:00	PST	136.203	Not_Provided
USGS	14162500	01 Jan 2018 17:15	PST	136.769	Not_Provided
USGS	14162500	01 Jan 2018 17:30	PST	136.769	Not_Provided
USGS	14162500	01 Jan 2018 17:45	PST	136.769	Not_Provided
USGS	14162500	01 Jan 2018 18:00	PST	136.203	Not_Provided
USGS	14162500	01 Jan 2018 18:15	PST	137.335	Not_Provided
USGS	14162500	01 Jan 2018 18:30	PST	135.353	Not_Provided
USGS	14162500	01 Jan 2018 18:45	PST	136.203	Not_Provided
USGS	14162500	01 Jan 2018 19:00	PST	136.203	Not_Provided
USGS	14162500	01 Jan 2018 19:15	PST	136.203	Not_Provided
USGS	14162500	01 Jan 2018 19:30	PST	136.203	Not_Provided
USGS	14162500	01 Jan 2018 19:45	PST	135.353	Not_Provided
USGS	14162500	01 Jan 2018 20:00	PST	136.203	Not_Provided
USGS	14162500	01 Jan 2018 20:15	PST	134.787	Not_Provided
USGS	14162500	01 Jan 2018 20:30	PST	135.353	Not_Provided
USGS	14162500	01 Jan 2018 20:45	PST	136.203	Not_Provided
USGS	14162500	01 Jan 2018 21:00	PST	135.353	Not_Provided
USGS	14162500	01 Jan 2018 21:15	PST	136.203	Not_Provided
USGS	14162500	01 Jan 2018 21:30	PST	135.353	Not_Provided
USGS	14162500	01 Jan 2018 21:45	PST	136.203	Not_Provided
USGS	14162500	01 Jan 2018 22:00	PST	135.353	Not_Provided
USGS	14162500	01 Jan 2018 22:15	PST	134.221	Not_Provided
USGS	14162500	01 Jan 2018 22:30	PST	134.221	Not_Provided
USGS	14162500	01 Jan 2018 22:45	PST	133.654	Not_Provided
USGS	14162500	01 Jan 2018 23:00	PST	133.654	Not_Provided
USGS	14162500	01 Jan 2018 23:15	PST	134.221	Not_Provided
USGS	14162500	01 Jan 2018 23:30	PST	133.654	Not_Provided
USGS	14162500	01 Jan 2018 23:45	PST	133.654	Not_Provided
USGS	14162500	02 Jan 2018 00:00	PST	133.654	Not_Provided
USGS	14162500	02 Jan 2018 00:15	PST	133.088	Not_Provided
USGS	14162500	02 Jan 2018 00:30	PST	134.221	Not_Provided
USGS	14162500	02 Jan 2018 00:45	PST	133.654	Not_Provided
USGS	14162500	02 Jan 2018 01:00	PST	133.088	Not_Provided
USGS	14162500	02 Jan 2018 01:15	PST	131.672	Not_Provided
USGS	14162500	02 Jan 2018 01:30	PST	132.238	Not_Provided
USGS	14162500	02 Jan 2018 01:45	PST	131.672	Not_Provided
USGS	14162500	02 Jan 2018 02:00	PST	133.088	Not_Provided
USGS	14162500	02 Jan 2018 02:15	PST	133.654	Not_Provided
USGS	14162500	02 Jan 2018 02:30	PST	133.654	Not_Provided
USGS	14162500	02 Jan 2018 02:45	PST	131.672	Not_Provided
USGS	14162500	02 Jan 2018 03:00	PST	132.238	Not_Provided
USGS	14162500	02 Jan 2018 03:15	PST	131.672	Not_Provided
USGS	14162500	02 Jan 2018 03:30	PST	132.238	Not_Provided
USGS	14162500	02 Jan 2018 03:45	PST	133.088	Not_Provided
USGS	14162500	02 Jan 2018 04:00	PST	132.238	Not_Provided
USGS	14162500	02 Jan 2018 04:15	PST	133.088	Not_Provided
USGS	14162500	02 Jan 2018 04:30	PST	132.238	Not_Provided
USGS	14162500	02 Jan 2018 04:45	PST	132.238	Not_Provided
USGS	14162500	02 Jan 2018 05:00	PST	132.238	Not_Provided
USGS	14162500	02 Jan 2018 05:15	PST	131.672	Not_Provided
USGS	14162500	02 Jan 2018 05:30	PST	132.238	Not_Provided
USGS	14162500	02 Jan 2018 05:45	PST	131.672	Not_Provided
USGS	14162500	02 Jan 2018 06:00	PST	132.238	Not_Provided
USGS	14162500	02 Jan 2018 06:15	PST	131.672	Not_Provided
USGS	14162500	02 Jan 2018 06:30	PST	131.672	Not_Provided
USGS	14162500	02 Jan 2018 06:45	PST	131.672	Not_Provided
USGS	14162500	02 Jan 2018 07:00	PST	132.238	Not_Provided
USGS	14162500	02 Jan 2018 07:15	PST	132.238	Not_Provided
USGS	14162500	02 Jan 2018 07:30	PST	131.672	Not_Provided
USGS	14162500	02 Jan 2018 07:45	PST	131.672	Not_Provided
USGS	14162500	02 Jan 2018 08:00	PST	131.672	Not_Provided
USGS	14162500	02 Jan 2018 08:15	PST	131.672	Not_Provided
USGS	14162500	02 Jan 2018 08:30	PST	131.672	Not_Provided
USGS	14162500	02 Jan 2018 08:45	PST	131.106	Not_Provided
USGS	14162500	02 Jan 2018 09:00	PST	131.672	Not_Provided
USGS	14162500	02 Jan 2018 09:15	PST	131.106	Not_Provided
USGS	14162500	02 Jan 2018 09:30	PST	130.539	Not_Provided
USGS	14162500	02 Jan 2018 09:45	PST	131.106	Not_Provided
USGS	14162500	02 Jan 2018 10:00	PST	131.106	Not_Provided
USGS	14162500	02 Jan 2018 10:15	PST	130.539	Not_Provided
USGS	14162500	02 Jan 2018 10:30	PST	131.106	Not_Provided
USGS	14162500	02 Jan 2018 10:45	PST	130.539	Not_Provided
USGS	14162500	02 Jan 2018 11:00	PST	130.539	Not_Provided
USGS	14162500	02 Jan 2018 11:15	PST	131.672	Not_Provided
USGS	14162500	02 Jan 2018 11:30	PST	131.672	Not_Provided
USGS	14162500	02 Jan 2018 11:45	PST	131.106	Not_Provided
USGS	14162500	02 Jan 2018 12:00	PST	129.124	Not_Provided
USGS	14162500	02 Jan 2018 12:15	PST	130.539	Not_Provided
USGS	14162500	02 Jan 2018 12:30	PST	130.539	Not_Provided
USGS	14162500	02 Jan 2018 12:45	PST	131.106	Not_Provided
USGS	14162500	02 Jan 2018 13:00	PST	129.973	Not_Provided
USGS	14162500	02 Jan 2018 13:15	PST	130.539	Not_Provided
USGS	14162500	02 Jan 2018 13:30	PST	130.539	Not_Provided
USGS	14162500	02 Jan 2018 13:45	PST	130.539	Not_Provided
USGS	14162500	02 Jan 2018 14:00	PST	130.539	Not_Provided
USGS	14162500	02 Jan 2018 14:15	PST	129.124	Not_Provided
USGS	14162500	02 Jan 2018 14:30	PST	130.539	Not_Provided
USGS	14162500	02 Jan 2018 14:45	PST	129.973	Not_Provided
USGS	14162500	02 Jan 2018 15:00	PST	129.124	Not_Provided
USGS	14162500	02 Jan 2018 15:15	PST	130.539	Not_Provided
USGS	14162500	02 Jan 2018 15:30	PST	131.106	Not_Provided
USGS	14162500	02 Jan 2018 15:45	PST	129.124	Not_Provided
USGS	14162500	02 Jan 2018 16:00	PST	129.973	Not_Provided
USGS	14162500	02 Jan 2018 16:15	PST	130.539	Not_Provided
USGS	14162500	02 Jan 2018 16:30	PST	129.973	Not_Provided
USGS	14162500	02 Jan 2018 16:45	PST	129.973	Not_Provided
USGS	14162500	02 Jan 2018 17:00	PST	131.106	Not_Provided
USGS	14162500	02 Jan 2018 17:15	PST	129.124	Not_Provided
USGS	14162500	02 Jan 2018 17:30	PST	129.124	Not_Provided
USGS	14162500	02 Jan 2018 17:45	PST	130.539	Not_Provided
USGS	14162500	02 Jan 2018 18:00	PST	129.973	Not_Provided
USGS	14162500	02 Jan 2018 18:15	PST	129.973	Not_Provided
USGS	14162500	02 Jan 2018 18:30	PST	129.973	Not_Provided
USGS	14162500	02 Jan 2018 18:45	PST	129.124	Not_Provided
USGS	14162500	02 Jan 2018 19:00	PST	129.124	Not_Provided
USGS	14162500	02 Jan 2018 19:15	PST	128.557	Not_Provided
USGS	14162500	02 Jan 2018 19:30	PST	127.991	Not_Provided
USGS	14162500	02 Jan 2018 19:45	PST	127.991	Not_Provided
USGS	14162500	02 Jan 2018 20:00	PST	129.124	Not_Provided
USGS	14162500	02 Jan 2018 20:15	PST	127.991	Not_Provided
USGS	14162500	02 Jan 2018 20:30	PST	128.557	Not_Provided
USGS	14162500	02 Jan 2018 20:45	PST	129.124	Not_Provided
USGS	14162500	02 Jan 2018 21:00	PST	128.557	Not_Provided
USGS	14162500	02 Jan 2018 21:15	PST	127.991	Not_Provided
USGS	14162500	02 Jan 2018 21:30	PST	127.991	Not_Provided
USGS	14162500	02 Jan 2018 21:45	PST	128.557	Not_Provided
USGS	14162500	02 Jan 2018 22:00	PST	129.124	Not_Provided
USGS	14162500	02 Jan 2018 22:15	PST	128.557	Not_Provided
USGS	14162500	02 Jan 2018 22:30	PST	128.557	Not_Provided
USGS	14162500	02 Jan 2018 22:45	PST	127.425	Not_Provided
USGS	14162500	02 Jan 2018 23:00	PST	126.858	Not_Provided
USGS	14162500	02 Jan 2018 23:15	PST	126.858	Not_Provided
USGS	14162500	02 Jan 2018 23:30	PST	126.292	Not_Provided
USGS	14162500	02 Jan 2018 23:45	PST	125.442	Not_Provided
USGS	14162500	03 Jan 2018 00:00	PST	126.292	Not_Provided
USGS	14162500	03 Jan 2018 00:15	PST	126.858	Not_Provided
USGS	14162500	03 Jan 2018 00:30	PST	126.292	Not_Provided
USGS	14162500	03 Jan 2018 00:45	PST	127.425	Not_Provided
USGS	14162500	03 Jan 2018 01:00	PST	126.292	Not_Provided
USGS	14162500	03 Jan 2018 01:15	PST	125.442	Not_Provided
USGS	14162500	03 Jan 2018 01:30	PST	125.442	Not_Provided
USGS	14162500	03 Jan 2018 01:45	PST	125.442	Not_Provided
USGS	14162500	03 Jan 2018 02:00	PST	124.876	Not_Provided
USGS	14162500	03 Jan 2018 02:15	PST	124.876	Not_Provided
USGS	14162500	03 Jan 2018 02:30	PST	123.743	Not_Provided
USGS	14162500	03 Jan 2018 02:45	PST	123.743	Not_Provided
USGS	14162500	03 Jan 2018 03:00	PST	123.177	Not_Provided
USGS	14162500	03 Jan 2018 03:15	PST	123.743	Not_Provided
USGS	14162500	03 Jan 2018 03:30	PST	123.177	Not_Provided
USGS	14162500	03 Jan 2018 03:45	PST	122.611	Not_Provided
USGS	14162500	03 Jan 2018 04:00	PST	121.195	Not_Provided
USGS	14162500	03 Jan 2018 04:15	PST	122.611	Not_Provided
USGS	14162500	03 Jan 2018 04:30	PST	122.044	Not_Provided
USGS	14162500	03 Jan 2018 04:45	PST	122.611	Not_Provided
USGS	14162500	03 Jan 2018 05:00	PST	121.195	Not_Provided
USGS	14162500	03 Jan 2018 05:15	PST	120.062	Not_Provided
USGS	14162500	03 Jan 2018 05:30	PST	118.93	Not_Provided
USGS	14162500	03 Jan 2018 05:45	PST	119.496	Not_Provided
USGS	14162500	03 Jan 2018 06:00	PST	120.062	Not_Provided
USGS	14162500	03 Jan 2018 06:15	PST	118.93	Not_Provided
USGS	14162500	03 Jan 2018 06:30	PST	117.797	Not_Provided
USGS	14162500	03 Jan 2018 06:45	PST	118.363	Not_Provided
USGS	14162500	03 Jan 2018 07:00	PST	118.363	Not_Provided
USGS	14162500	03 Jan 2018 07:15	PST	118.363	Not_Provided
USGS	14162500	03 Jan 2018 07:30	PST	117.797	Not_Provided
USGS	14162500	03 Jan 2018 07:45	PST	117.797	Not_Provided
USGS	14162500	03 Jan 2018 08:00	PST	118.363	Not_Provided
USGS	14162500	03 Jan 2018 08:15	PST	117.797	Not_Provided
USGS	14162500	03 Jan 2018 08:30	PST	118.363	Not_Provided
USGS	14162500	03 Jan 2018 08:45	PST	117.231	Not_Provided
USGS	14162500	03 Jan 2018 09:00	PST	117.797	Not_Provided
USGS	14162500	03 Jan 2018 09:15	PST	117.231	Not_Provided
USGS	14162500	03 Jan 2018 09:30	PST	117.231	Not_Provided
USGS	14162500	03 Jan 2018 09:45	PST	116.664	Not_Provided
USGS	14162500	03 Jan 2018 10:00	PST	116.098	Not_Provided
USGS	14162500	03 Jan 2018 10:15	PST	114.682	Not_Provided
USGS	14162500	03 Jan 2018 10:30	PST	116.098	Not_Provided
USGS	14162500	03 Jan 2018 10:45	PST	115.248	Not_Provided
USGS	14162500	03 Jan 2018 11:00	PST	115.248	Not_Provided
USGS	14162500	03 Jan 2018 11:15	PST	114.682	Not_Provided
USGS	14162500	03 Jan 2018 11:30	PST	114.116	Not_Provided
USGS	14162500	03 Jan 2018 11:45	PST	114.116	Not_Provided
USGS	14162500	03 Jan 2018 12:00	PST	114.116	Not_Provided
USGS	14162500	03 Jan 2018 12:15	PST	112.983	Not_Provided
USGS	14162500	03 Jan 2018 12:30	PST	114.682	Not_Provided
USGS	14162500	03 Jan 2018 12:45	PST	113.549	Not_Provided
USGS	14162500	03 Jan 2018 13:00	PST	114.116	Not_Provided
USGS	14162500	03 Jan 2018 13:15	PST	114.116	Not_Provided
USGS	14162500	03 Jan 2018 13:30	PST	114.682	Not_Provided
USGS	14162500	03 Jan 2018 13:45	PST	113.549	Not_Provided
USGS	14162500	03 Jan 2018 14:00	PST	114.116	Not_Provided
USGS	14162500	03 Jan 2018 14:15	PST	114.116	Not_Provided
USGS	14162500	03 Jan 2018 14:30	PST	114.116	Not_Provided
USGS	14162500	03 Jan 2018 14:45	PST	113.549	Not_Provided
USGS	14162500	03 Jan 2018 15:00	PST	114.116	Not_Provided
USGS	14162500	03 Jan 2018 15:15	PST	114.682	Not_Provided
USGS	14162500	03 Jan 2018 15:30	PST	113.549	Not_Provided
USGS	14162500	03 Jan 2018 15:45	PST	114.116	Not_Provided
USGS	14162500	03 Jan 2018 16:00	PST	114.116	Not_Provided
USGS	14162500	03 Jan 2018 16:15	PST	114.116	Not_Provided
USGS	14162500	03 Jan 2018 16:30	PST	113.549	Not_Provided
USGS	14162500	03 Jan 2018 16:45	PST	113.549	Not_Provided
USGS	14162500	03 Jan 2018 17:00	PST	112.983	Not_Provided
USGS	14162500	03 Jan 2018 17:15	PST	113.549	Not_Provided
USGS	14162500	03 Jan 2018 17:30	PST	113.549	Not_Provided
USGS	14162500	03 Jan 2018 17:45	PST	114.682	Not_Provided
USGS	14162500	03 Jan 2018 18:00	PST	113.549	Not_Provided
USGS	14162500	03 Jan 2018 18:15	PST	113.549	Not_Provided
USGS	14162500	03 Jan 2018 18:30	PST	113.549	Not_Provided
USGS	14162500	03 Jan 2018 18:45	PST	113.549	Not_Provided
USGS	14162500	03 Jan 2018 19:00	PST	113.549	Not_Provided
USGS	14162500	03 Jan 2018 19:15	PST	113.549	Not_Provided
USGS	14162500	03 Jan 2018 19:30	PST	114.682	Not_Provided
USGS	14162500	03 Jan 2018 19:45	PST	114.116	Not_Provided
USGS	14162500	03 Jan 2018 20:00	PST	113.549	Not_Provided
USGS	14162500	03 Jan 2018 20:15	PST	113.549	Not_Provided
USGS	14162500	03 Jan 2018 20:30	PST	112.983	Not_Provided
USGS	14162500	03 Jan 2018 20:45	PST	112.983	Not_Provided
USGS	14162500	03 Jan 2018 21:00	PST	113.549	Not_Provided
USGS	14162500	03 Jan 2018 21:15	PST	112.983	Not_Provided
USGS	14162500	03 Jan 2018 21:30	PST	113.549	Not_Provided
USGS	14162500	03 Jan 2018 21:45	PST	112.983	Not_Provided
USGS	14162500	03 Jan 2018 22:00	PST	112.983	Not_Provided
USGS	14162500	03 Jan 2018 22:15	PST	113.549	Not_Provided
USGS	14162500	03 Jan 2018 22:30	PST	112.417	Not_Provided
USGS	14162500	03 Jan 2018 22:45	PST	112.983	Not_Provided
USGS	14162500	03 Jan 2018 23:00	PST	112.983	Not_Provided
USGS	14162500	03 Jan 2018 23:15	PST	113.549	Not_Provided
USGS	14162500	03 Jan 2018 23:30	PST	112.983	Not_Provided
USGS	14162500	03 Jan 2018 23:45	PST	112.983	Not_Provided
USGS	14162500	04 Jan 2018 00:00	PST	112.417	Not_Provided
USGS	14162500	04 Jan 2018 00:15	PST	112.417	Not_Provided
USGS	14162500	04 Jan 2018 00:30	PST	112.983	Not_Provided
USGS	14162500	04 Jan 2018 00:45	PST	112.983	Not_Provided
USGS	14162500	04 Jan 2018 01:00	PST	112.417	Not_Provided
USGS	14162500	04 Jan 2018 01:15	PST	111.85	Not_Provided
USGS	14162500	04 Jan 2018 01:30	PST	112.417	Not_Provided
USGS	14162500	04 Jan 2018 01:45	PST	112.417	Not_Provided
USGS	14162500	04 Jan 2018 02:00	PST	112.983	Not_Provided
USGS	14162500	04 Jan 2018 02:15	PST	112.983	Not_Provided
USGS	14162500	04 Jan 2018 02:30	PST	112.417	Not_Provided
USGS	14162500	04 Jan 2018 02:45	PST	112.417	Not_Provided
USGS	14162500	04 Jan 2018 03:00	PST	111.85	Not_Provided
USGS	14162500	04 Jan 2018 03:15	PST	112.417	Not_Provided
USGS	14162500	04 Jan 2018 03:30	PST	112.983	Not_Provided
USGS	14162500	04 Jan 2018 03:45	PST	111.85	Not_Provided
USGS	14162500	04 Jan 2018 04:00	PST	112.983	Not_Provided
USGS	14162500	04 Jan 2018 04:15	PST	112.417	Not_Provided
USGS	14162500	04 Jan 2018 04:30	PST	112.417	Not_Provided
USGS	14162500	04 Jan 2018 04:45	PST	112.983	Not_Provided
USGS	14162500	04 Jan 2018 05:00	PST	112.417	Not_Provided
USGS	14162500	04 Jan 2018 05:15	PST	112.417	Not_Provided
USGS	14162500	04 Jan 2018 05:30	PST	111.85	Not_Provided
USGS	14162500	04 Jan 2018 05:45	PST	112.417	Not_Provided
USGS	14162500	04 Jan 2018 06:00	PST	112.417	Not_Provided
USGS	14162500	04 Jan 2018 06:15	PST	112.417	Not_Provided
USGS	14162500	04 Jan 2018 06:30	PST	111.85	Not_Provided
USGS	14162500	04 Jan 2018 06:45	PST	112.417	Not_Provided
USGS	14162500	04 Jan 2018 07:00	PST	111.85	Not_Provided
USGS	14162500	04 Jan 2018 07:15	PST	111.85	Not_Provided
USGS	14162500	04 Jan 2018 07:30	PST	111.85	Not_Provided
USGS	14162500	04 Jan 2018 07:45	PST	112.417	Not_Provided
USGS	14162500	04 Jan 2018 08:00	PST	111.85	Not_Provided
USGS	14162500	04 Jan 2018 08:15	PST	111.85	Not_Provided
USGS	14162500	04 Jan 2018 08:30	PST	111.85	Not_Provided
USGS	14162500	04 Jan 2018 08:45	PST	111.85	Not_Provided
USGS	14162500	04 Jan 2018 09:00	PST	110.718	Not_Provided
USGS	14162500	04 Jan 2018 09:15	PST	111.284	Not_Provided
USGS	14162500	04 Jan 2018 09:30	PST	111.284	Not_Provided
USGS	14162500	04 Jan 2018 09:45	PST	110.718	Not_Provided
USGS	14162500	04 Jan 2018 10:00	PST	110.718	Not_Provided
USGS	14162500	04 Jan 2018 10:15	PST	111.284	Not_Provided
USGS	14162500	04 Jan 2018 10:30	PST	111.284	Not_Provided
USGS	14162500	04 Jan 2018 10:45	PST	110.718	Not_Provided
USGS	14162500	04 Jan 2018 11:00	PST	111.284	Not_Provided
USGS	14162500	04 Jan 2018 11:15	PST	111.284	Not_Provided
USGS	14162500	04 Jan 2018 11:30	PST	111.284	Not_Provided
USGS	14162500	04 Jan 2018 11:45	PST	110.718	Not_Provided
USGS	14162500	04 Jan 2018 12:00	PST	109.585	Not_Provided
USGS	14162500	04 Jan 2018 12:15	PST	109.585	Not_Provided
USGS	14162500	04 Jan 2018 12:30	PST	108.452	Not_Provided
USGS	14162500	04 Jan 2018 12:45	PST	107.886	Not_Provided
USGS	14162500	04 Jan 2018 13:00	PST	107.32	Not_Provided
USGS	14162500	04 Jan 2018 13:15	PST	107.32	Not_Provided
USGS	14162500	04 Jan 2018 13:30	PST	106.187	Not_Provided
USGS	14162500	04 Jan 2018 13:45	PST	106.187	Not_Provided
USGS	14162500	04 Jan 2018 14:00	PST	106.187	Not_Provided
USGS	14162500	04 Jan 2018 14:15	PST	106.187	Not_Provided
USGS	14162500	04 Jan 2018 14:30	PST	106.187	Not_Provided
USGS	14162500	04 Jan 2018 14:45	PST	106.187	Not_Provided
USGS	14162500	04 Jan 2018 15:00	PST	106.187	Not_Provided
USGS	14162500	04 Jan 2018 15:15	PST	106.187	Not_Provided
USGS	14162500	04 Jan 2018 15:30	PST	106.187	Not_Provided
USGS	14162500	04 Jan 2018 15:45	PST	105.621	Not_Provided
USGS	14162500	04 Jan 2018 16:00	PST	106.187	Not_Provided
USGS	14162500	04 Jan 2018 16:15	PST	106.754	Not_Provided
USGS	14162500	04 Jan 2018 16:30	PST	106.187	Not_Provided
USGS	14162500	04 Jan 2018 16:45	PST	105.621	Not_Provided
USGS	14162500	04 Jan 2018 17:00	PST	106.187	Not_Provided
USGS	14162500	04 Jan 2018 17:15	PST	106.187	Not_Provided
USGS	14162500	04 Jan 2018 17:30	PST	106.754	Not_Provided
USGS	14162500	04 Jan 2018 17:45	PST	105.621	Not_Provided
USGS	14162500	04 Jan 2018 18:00	PST	106.187	Not_Provided
USGS	14162500	04 Jan 2018 18:15	PST	106.754	Not_Provided
USGS	14162500	04 Jan 2018 18:30	PST	106.187	Not_Provided
USGS	14162500	04 Jan 2018 18:45	PST	106.187	Not_Provided
USGS	14162500	04 Jan 2018 19:00	PST	106.754	Not_Provided
USGS	14162500	04 Jan 2018 19:15	PST	106.754	Not_Provided
USGS	14162500	04 Jan 2018 19:30	PST	106.187	Not_Provided
USGS	14162500	04 Jan 2018 19:45	PST	105.621	Not_Provided
USGS	14162500	04 Jan 2018 20:00	PST	106.187	Not_Provided
USGS	14162500	04 Jan 2018 20:15	PST	106.187	Not_Provided
USGS	14162500	04 Jan 2018 20:30	PST	105.621	Not_Provided
USGS	14162500	04 Jan 2018 20:45	PST	105.621	Not_Provided
USGS	14162500	04 Jan 2018 21:00	PST	105.621	Not_Provided
USGS	14162500	04 Jan 2018 21:15	PST	105.055	Not_Provided
USGS	14162500	04 Jan 2018 21:30	PST	106.187	Not_Provided
USGS	14162500	04 Jan 2018 21:45	PST	105.055	Not_Provided
USGS	14162500	04 Jan 2018 22:00	PST	106.187	Not_Provided
USGS	14162500	04 Jan 2018 22:15	PST	104.488	Not_Provided
USGS	14162500	04 Jan 2018 22:30	PST	104.488	Not_Provided
USGS	14162500	04 Jan 2018 22:45	PST	105.621	Not_Provided
USGS	14162500	04 Jan 2018 23:00	PST	106.187	Not_Provided
USGS	14162500	04 Jan 2018 23:15	PST	105.621	Not_Provided
USGS	14162500	04 Jan 2018 23:30	PST	106.754	Not_Provided
USGS	14162500	04 Jan 2018 23:45	PST	105.621	Not_Provided
USGS	14162500	05 Jan 2018 00:00	PST	106.187	Not_Provided
USGS	14162500	05 Jan 2018 00:15	PST	105.621	Not_Provided
USGS	14162500	05 Jan 2018 00:30	PST	106.187	Not_Provided
USGS	14162500	05 Jan 2018 00:45	PST	105.621	Not_Provided
USGS	14162500	05 Jan 2018 01:00	PST	105.055	Not_Provided
USGS	14162500	05 Jan 2018 01:15	PST	105.621	Not_Provided
USGS	14162500	05 Jan 2018 01:30	PST	105.621	Not_Provided
USGS	14162500	05 Jan 2018 01:45	PST	106.187	Not_Provided
USGS	14162500	05 Jan 2018 02:00	PST	105.055	Not_Provided
USGS	14162500	05 Jan 2018 02:15	PST	105.055	Not_Provided
USGS	14162500	05 Jan 2018 02:30	PST	105.621	Not_Provided
USGS	14162500	05 Jan 2018 02:45	PST	105.055	Not_Provided
USGS	14162500	05 Jan 2018 03:00	PST	105.055	Not_Provided
USGS	14162500	05 Jan 2018 03:15	PST	105.055	Not_Provided
USGS	14162500	05 Jan 2018 03:30	PST	105.621	Not_Provided
USGS	14162500	05 Jan 2018 03:45	PST	105.621	Not_Provided
USGS	14162500	05 Jan 2018 04:00	PST	105.055	Not_Provided
USGS	14162500	05 Jan 2018 04:15	PST	105.055	Not_Provided
USGS	14162500	05 Jan 2018 04:30	PST	105.621	Not_Provided
USGS	14162500	05 Jan 2018 04:45	PST	105.055	Not_Provided
USGS	14162500	05 Jan 2018 05:00	PST	105.055	Not_Provided
USGS	14162500	05 Jan 2018 05:15	PST	105.055	Not_Provided
USGS	14162500	05 Jan 2018 05:30	PST	105.621	Not_Provided
USGS	14162500	05 Jan 2018 05:45	PST	104.488	Not_Provided
USGS	14162500	05 Jan 2018 06:00	PST	105.055	Not_Provided
USGS	14162500	05 Jan 2018 06:15	PST	105.621	Not_Provided
USGS	14162500	05 Jan 2018 06:30	PST	105.055	Not_Provided
USGS	14162500	05 Jan 2018 06:45	PST	105.621	Not_Provided
USGS	14162500	05 Jan 2018 07:00	PST	106.187	Not_Provided
USGS	14162500	05 Jan 2018 07:15	PST	105.621	Not_Provided
USGS	14162500	05 Jan 2018 07:30	PST	105.055	Not_Provided
USGS	14162500	05 Jan 2018 07:45	PST	106.187	Not_Provided
USGS	14162500	05 Jan 2018 08:00	PST	104.488	Not_Provided
USGS	14162500	05 Jan 2018 08:15	PST	105.055	Not_Provided
USGS	14162500	05 Jan 2018 08:30	PST	104.488	Not_Provided
USGS	14162500	05 Jan 2018 08:45	PST	105.621	Not_Provided
USGS	14162500	05 Jan 2018 09:00	PST	106.187	Not_Provided
USGS	14162500	05 Jan 2018 09:15	PST	105.621	Not_Provided
USGS	14162500	05 Jan 2018 09:30	PST	106.187	Not_Provided
USGS	14162500	05 Jan 2018 09:45	PST	105.055	Not_Provided
USGS	14162500	05 Jan 2018 10:00	PST	105.055	Not_Provided
USGS	14162500	05 Jan 2018 10:15	PST	106.187	Not_Provided
USGS	14162500	05 Jan 2018 10:30	PST	105.621	Not_Provided
USGS	14162500	05 Jan 2018 10:45	PST	105.055	Not_Provided
USGS	14162500	05 Jan 2018 11:00	PST	105.055	Not_Provided
USGS	14162500	05 Jan 2018 11:15	PST	105.621	Not_Provided
USGS	14162500	05 Jan 2018 11:30	PST	105.055	Not_Provided
USGS	14162500	05 Jan 2018 11:45	PST	105.055	Not_Provided
USGS	14162500	05 Jan 2018 12:00	PST	105.055	Not_Provided
USGS	14162500	05 Jan 2018 12:15	PST	106.187	Not_Provided
USGS	14162500	05 Jan 2018 12:30	PST	105.621	Not_Provided
USGS	14162500	05 Jan 2018 12:45	PST	105.621	Not_Provided
USGS	14162500	05 Jan 2018 13:00	PST	106.187	Not_Provided
USGS	14162500	05 Jan 2018 13:15	PST	105.621	Not_Provided
USGS	14162500	05 Jan 2018 13:30	PST	105.621	Not_Provided
USGS	14162500	05 Jan 2018 13:45	PST	105.621	Not_Provided
USGS	14162500	05 Jan 2018 14:00	PST	106.187	Not_Provided
USGS	14162500	05 Jan 2018 14:15	PST	105.621	Not_Provided
USGS	14162500	05 Jan 2018 14:30	PST	105.055	Not_Provided
USGS	14162500	05 Jan 2018 14:45	PST	105.055	Not_Provided
USGS	14162500	05 Jan 2018 15:00	PST	105.055	Not_Provided
USGS	14162500	05 Jan 2018 15:15	PST	106.187	Not_Provided
USGS	14162500	05 Jan 2018 15:30	PST	105.055	Not_Provided
USGS	14162500	05 Jan 2018 15:45	PST	106.187	Not_Provided
USGS	14162500	05 Jan 2018 16:00	PST	106.754	Not_Provided
USGS	14162500	05 Jan 2018 16:15	PST	105.621	Not_Provided
USGS	14162500	05 Jan 2018 16:30	PST	105.055	Not_Provided
USGS	14162500	05 Jan 2018 16:45	PST	106.187	Not_Provided
USGS	14162500	05 Jan 2018 17:00	PST	105.621	Not_Provided
USGS	14162500	05 Jan 2018 17:15	PST	106.187	Not_Provided
USGS	14162500	05 Jan 2018 17:30	PST	106.187	Not_Provided
USGS	14162500	05 Jan 2018 17:45	PST	106.754	Not_Provided
USGS	14162500	05 Jan 2018 18:00	PST	106.187	Not_Provided
USGS	14162500	05 Jan 2018 18:15	PST	105.055	Not_Provided
USGS	14162500	05 Jan 2018 18:30	PST	106.187	Not_Provided
USGS	14162500	05 Jan 2018 18:45	PST	106.754	Not_Provided
USGS	14162500	05 Jan 2018 19:00	PST	106.187	Not_Provided
USGS	14162500	05 Jan 2018 19:15	PST	106.187	Not_Provided
USGS	14162500	05 Jan 2018 19:30	PST	105.621	Not_Provided
USGS	14162500	05 Jan 2018 19:45	PST	106.754	Not_Provided
USGS	14162500	05 Jan 2018 20:00	PST	106.754	Not_Provided
USGS	14162500	05 Jan 2018 20:15	PST	106.187	Not_Provided
USGS	14162500	05 Jan 2018 20:30	PST	106.187	Not_Provided
USGS	14162500	05 Jan 2018 20:45	PST	106.187	Not_Provided
USGS	14162500	05 Jan 2018 21:00	PST	105.621	Not_Provided
USGS	14162500	05 Jan 2018 21:15	PST	106.187	Not_Provided
USGS	14162500	05 Jan 2018 21:30	PST	105.621	Not_Provided
USGS	14162500	05 Jan 2018 21:45	PST	106.187	Not_Provided
USGS	14162500	05 Jan 2018 22:00	PST	106.187	Not_Provided
USGS	14162500	05 Jan 2018 22:15	PST	106.187	Not_Provided
USGS	14162500	05 Jan 2018 22:30	PST	106.187	Not_Provided
USGS	14162500	05 Jan 2018 22:45	PST	107.32	Not_Provided
USGS	14162500	05 Jan 2018 23:00	PST	106.187	Not_Provided
USGS	14162500	05 Jan 2018 23:15	PST	107.32	Not_Provided
USGS	14162500	05 Jan 2018 23:30	PST	106.187	Not_Provided
USGS	14162500	05 Jan 2018 23:45	PST	106.754	Not_Provided
USGS	14162500	06 Jan 2018 00:00	PST	106.187	Not_Provided
USGS	14162500	06 Jan 2018 00:15	PST	106.754	Not_Provided
USGS	14162500	06 Jan 2018 00:30	PST	107.886	Not_Provided
USGS	14162500	06 Jan 2018 00:45	PST	106.754	Not_Provided
USGS	14162500	06 Jan 2018 01:00	PST	106.754	Not_Provided
USGS	14162500	06 Jan 2018 01:15	PST	106.187	Not_Provided
USGS	14162500	06 Jan 2018 01:30	PST	107.32	Not_Provided
USGS	14162500	06 Jan 2018 01:45	PST	106.187	Not_Provided
USGS	14162500	06 Jan 2018 02:00	PST	106.187	Not_Provided
USGS	14162500	06 Jan 2018 02:15	PST	106.187	Not_Provided
USGS	14162500	06 Jan 2018 02:30	PST	107.886	Not_Provided
USGS	14162500	06 Jan 2018 02:45	PST	107.886	Not_Provided
USGS	14162500	06 Jan 2018 03:00	PST	106.187	Not_Provided
USGS	14162500	06 Jan 2018 03:15	PST	106.754	Not_Provided
USGS	14162500	06 Jan 2018 03:30	PST	106.187	Not_Provided
USGS	14162500	06 Jan 2018 03:45	PST	107.32	Not_Provided
USGS	14162500	06 Jan 2018 04:00	PST	107.32	Not_Provided
USGS	14162500	06 Jan 2018 04:15	PST	107.32	Not_Provided
USGS	14162500	06 Jan 2018 04:30	PST	107.886	Not_Provided
USGS	14162500	06 Jan 2018 04:45	PST	106.754	Not_Provided
USGS	14162500	06 Jan 2018 05:00	PST	107.32	Not_Provided
USGS	14162500	06 Jan 2018 05:15	PST	107.32	Not_Provided
USGS	14162500	06 Jan 2018 05:30	PST	107.32	Not_Provided
USGS	14162500	06 Jan 2018 05:45	PST	107.32	Not_Provided
USGS	14162500	06 Jan 2018 06:00	PST	107.32	Not_Provided
USGS	14162500	06 Jan 2018 06:15	PST	107.886	Not_Provided
USGS	14162500	06 Jan 2018 06:30	PST	106.754	Not_Provided
USGS	14162500	06 Jan 2018 06:45	PST	106.754	Not_Provided
USGS	14162500	06 Jan 2018 07:00	PST	106.754	Not_Provided
USGS	14162500	06 Jan 2018 07:15	PST	107.32	Not_Provided
USGS	14162500	06 Jan 2018 07:30	PST	106.754	Not_Provided
USGS	14162500	06 Jan 2018 07:45	PST	106.754	Not_Provided
USGS	14162500	06 Jan 2018 08:00	PST	106.754	Not_Provided
USGS	14162500	06 Jan 2018 08:15	PST	105.621	Not_Provided
USGS	14162500	06 Jan 2018 08:30	PST	106.754	Not_Provided
USGS	14162500	06 Jan 2018 08:45	PST	106.754	Not_Provided
USGS	14162500	06 Jan 2018 09:00	PST	106.754	Not_Provided
USGS	14162500	06 Jan 2018 09:15	PST	107.32	Not_Provided
USGS	14162500	06 Jan 2018 09:30	PST	106.187	Not_Provided
USGS	14162500	06 Jan 2018 09:45	PST	106.754	Not_Provided
USGS	14162500	06 Jan 2018 10:00	PST	106.187	Not_Provided
USGS	14162500	06 Jan 2018 10:15	PST	106.754	Not_Provided
USGS	14162500	06 Jan 2018 10:30	PST	106.754	Not_Provided
USGS	14162500	06 Jan 2018 10:45	PST	106.187	Not_Provided
USGS	14162500	06 Jan 2018 11:00	PST	106.187	Not_Provided
USGS	14162500	06 Jan 2018 11:15	PST	106.187	Not_Provided
USGS	14162500	06 Jan 2018 11:30	PST	106.187	Not_Provided
USGS	14162500	06 Jan 2018 11:45	PST	105.055	Not_Provided
USGS	14162500	06 Jan 2018 12:00	PST	106.187	Not_Provided
USGS	14162500	06 Jan 2018 12:15	PST	106.754	Not_Provided
USGS	14162500	06 Jan 2018 12:30	PST	106.187	Not_Provided
USGS	14162500	06 Jan 2018 12:45	PST	106.187	Not_Provided
USGS	14162500	06 Jan 2018 13:00	PST	105.621	Not_Provided
USGS	14162500	06 Jan 2018 13:15	PST	105.621	Not_Provided
USGS	14162500	06 Jan 2018 13:30	PST	106.754	Not_Provided
USGS	14162500	06 Jan 2018 13:45	PST	106.187	Not_Provided
USGS	14162500	06 Jan 2018 14:00	PST	105.621	Not_Provided
USGS	14162500	06 Jan 2018 14:15	PST	105.055	Not_Provided
USGS	14162500	06 Jan 2018 14:30	PST	105.621	Not_Provided
USGS	14162500	06 Jan 2018 14:45	PST	105.621	Not_Provided
USGS	14162500	06 Jan 2018 15:00	PST	106.187	Not_Provided
USGS	14162500	06 Jan 2018 15:15	PST	105.055	Not_Provided
USGS	14162500	06 Jan 2018 15:30	PST	106.187	Not_Provided
USGS	14162500	06 Jan 2018 15:45	PST	105.055	Not_Provided
USGS	14162500	06 Jan 2018 16:00	PST	105.055	Not_Provided
USGS	14162500	06 Jan 2018 16:15	PST	105.621	Not_Provided
USGS	14162500	06 Jan 2018 16:30	PST	105.621	Not_Provided
USGS	14162500	06 Jan 2018 16:45	PST	105.055	Not_Provided
USGS	14162500	06 Jan 2018 17:00	PST	105.621	Not_Provided
USGS	14162500	06 Jan 2018 17:15	PST	105.055	Not_Provided
USGS	14162500	06 Jan 2018 17:30	PST	105.055	Not_Provided
USGS	14162500	06 Jan 2018 17:45	PST	106.187	Not_Provided
USGS	14162500	06 Jan 2018 18:00	PST	105.055	Not_Provided
USGS	14162500	06 Jan 2018 18:15	PST	105.055	Not_Provided
USGS	14162500	06 Jan 2018 18:30	PST	104.488	Not_Provided
USGS	14162500	06 Jan 2018 18:45	PST	105.055	Not_Provided
USGS	14162500	06 Jan 2018 19:00	PST	105.055	Not_Provided
USGS	14162500	06 Jan 2018 19:15	PST	104.488	Not_Provided
USGS	14162500	06 Jan 2018 19:30	PST	103.922	Not_Provided
USGS	14162500	06 Jan 2018 19:45	PST	105.055	Not_Provided
USGS	14162500	06 Jan 2018 20:00	PST	105.055	Not_Provided
USGS	14162500	06 Jan 2018 20:15	PST	105.055	Not_Provided
USGS	14162500	06 Jan 2018 20:30	PST	104.488	Not_Provided
USGS	14162500	06 Jan 2018 20:45	PST	104.488	Not_Provided
USGS	14162500	06 Jan 2018 21:00	PST	104.488	Not_Provided
USGS	14162500	06 Jan 2018 21:15	PST	104.488	Not_Provided
USGS	14162500	06 Jan 2018 21:30	PST	105.055	Not_Provided
USGS	14162500	06 Jan 2018 21:45	PST	104.488	Not_Provided
USGS	14162500	06 Jan 2018 22:00	PST	104.488	Not_Provided
USGS	14162500	06 Jan 2018 22:15	PST	105.055	Not_Provided
USGS	14162500	06 Jan 2018 22:30	PST	103.922	Not_Provided
USGS	14162500	06 Jan 2018 22:45	PST	104.488	Not_Provided
USGS	14162500	06 Jan 2018 23:00	PST	104.488	Not_Provided
USGS	14162500	06 Jan 2018 23:15	PST	104.488	Not_Provided
USGS	14162500	06 Jan 2018 23:30	PST	104.488	Not_Provided
USGS	14162500	06 Jan 2018 23:45	PST	104.488	Not_Provided
USGS	14162500	07 Jan 2018 00:00	PST	104.488	Not_Provided
USGS	14162500	07 Jan 2018 00:15	PST	103.922	Not_Provided
USGS	14162500	07 Jan 2018 00:30	PST	104.488	Not_Provided
USGS	14162500	07 Jan 2018 00:45	PST	105.055	Not_Provided
USGS	14162500	07 Jan 2018 01:00	PST	103.922	Not_Provided
USGS	14162500	07 Jan 2018 01:15	PST	105.055	Not_Provided
USGS	14162500	07 Jan 2018 01:30	PST	103.922	Not_Provided
USGS	14162500	07 Jan 2018 01:45	PST	103.922	Not_Provided
USGS	14162500	07 Jan 2018 02:00	PST	103.922	Not_Provided
USGS	14162500	07 Jan 2018 02:15	PST	103.356	Not_Provided
USGS	14162500	07 Jan 2018 02:30	PST	104.488	Not_Provided
USGS	14162500	07 Jan 2018 02:45	PST	103.922	Not_Provided
USGS	14162500	07 Jan 2018 03:00	PST	103.922	Not_Provided
USGS	14162500	07 Jan 2018 03:15	PST	103.922	Not_Provided
USGS	14162500	07 Jan 2018 03:30	PST	103.922	Not_Provided
USGS	14162500	07 Jan 2018 03:45	PST	103.922	Not_Provided
USGS	14162500	07 Jan 2018 04:00	PST	103.922	Not_Provided
USGS	14162500	07 Jan 2018 04:15	PST	104.488	Not_Provided
USGS	14162500	07 Jan 2018 04:30	PST	103.922	Not_Provided
USGS	14162500	07 Jan 2018 04:45	PST	103.922	Not_Provided
USGS	14162500	07 Jan 2018 05:00	PST	103.922	Not_Provided
USGS	14162500	07 Jan 2018 05:15	PST	103.922	Not_Provided
USGS	14162500	07 Jan 2018 05:30	PST	103.356	Not_Provided
USGS	14162500	07 Jan 2018 05:45	PST	103.356	Not_Provided
USGS	14162500	07 Jan 2018 06:00	PST	104.488	Not_Provided
USGS	14162500	07 Jan 2018 06:15	PST	103.922	Not_Provided
USGS	14162500	07 Jan 2018 06:30	PST	103.922	Not_Provided
USGS	14162500	07 Jan 2018 06:45	PST	103.922	Not_Provided
USGS	14162500	07 Jan 2018 07:00	PST	103.356	Not_Provided
USGS	14162500	07 Jan 2018 07:15	PST	103.356	Not_Provided
USGS	14162500	07 Jan 2018 07:30	PST	103.922	Not_Provided
USGS	14162500	07 Jan 2018 07:45	PST	103.356	Not_Provided
USGS	14162500	07 Jan 2018 08:00	PST	103.356	Not_Provided
USGS	14162500	07 Jan 2018 08:15	PST	102.789	Not_Provided
USGS	14162500	07 Jan 2018 08:30	PST	103.356	Not_Provided
USGS	14162500	07 Jan 2018 08:45	PST	102.789	Not_Provided
USGS	14162500	07 Jan 2018 09:00	PST	102.789	Not_Provided
USGS	14162500	07 Jan 2018 09:15	PST	102.789	Not_Provided
USGS	14162500	07 Jan 2018 09:30	PST	102.789	Not_Provided
USGS	14162500	07 Jan 2018 09:45	PST	103.922	Not_Provided
USGS	14162500	07 Jan 2018 10:00	PST	103.922	Not_Provided
USGS	14162500	07 Jan 2018 10:15	PST	102.789	Not_Provided
USGS	14162500	07 Jan 2018 10:30	PST	103.356	Not_Provided
USGS	14162500	07 Jan 2018 10:45	PST	102.789	Not_Provided
USGS	14162500	07 Jan 2018 11:00	PST	103.922	Not_Provided
USGS	14162500	07 Jan 2018 11:15	PST	102.789	Not_Provided
USGS	14162500	07 Jan 2018 11:30	PST	103.356	Not_Provided
USGS	14162500	07 Jan 2018 11:45	PST	102.789	Not_Provided
USGS	14162500	07 Jan 2018 12:00	PST	102.789	Not_Provided
USGS	14162500	07 Jan 2018 12:15	PST	102.789	Not_Provided
USGS	14162500	07 Jan 2018 12:30	PST	101.657	Not_Provided
USGS	14162500	07 Jan 2018 12:45	PST	102.223	Not_Provided
USGS	14162500	07 Jan 2018 13:00	PST	102.223	Not_Provided
USGS	14162500	07 Jan 2018 13:15	PST	102.789	Not_Provided
USGS	14162500	07 Jan 2018 13:30	PST	102.789	Not_Provided
USGS	14162500	07 Jan 2018 13:45	PST	102.789	Not_Provided
USGS	14162500	07 Jan 2018 14:00	PST	102.223	Not_Provided
USGS	14162500	07 Jan 2018 14:15	PST	103.356	Not_Provided
USGS	14162500	07 Jan 2018 14:30	PST	101.657	Not_Provided
USGS	14162500	07 Jan 2018 14:45	PST	102.789	Not_Provided
USGS	14162500	07 Jan 2018 15:00	PST	102.789	Not_Provided
USGS	14162500	07 Jan 2018 15:15	PST	102.789	Not_Provided
USGS	14162500	07 Jan 2018 15:30	PST	102.223	Not_Provided
USGS	14162500	07 Jan 2018 15:45	PST	101.09	Not_Provided
USGS	14162500	07 Jan 2018 16:00	PST	101.657	Not_Provided
USGS	14162500	07 Jan 2018 16:15	PST	101.09	Not_Provided
USGS	14162500	07 Jan 2018 16:30	PST	101.09	Not_Provided
USGS	14162500	07 Jan 2018 16:45	PST	101.657	Not_Provided
USGS	14162500	07 Jan 2018 17:00	PST	100.524	Not_Provided
USGS	14162500	07 Jan 2018 17:15	PST	100.524	Not_Provided
USGS	14162500	07 Jan 2018 17:30	PST	100.524	Not_Provided
USGS	14162500	07 Jan 2018 17:45	PST	100.524	Not_Provided
USGS	14162500	07 Jan 2018 18:00	PST	100.524	Not_Provided
USGS	14162500	07 Jan 2018 18:15	PST	101.657	Not_Provided
USGS	14162500	07 Jan 2018 18:30	PST	101.09	Not_Provided
USGS	14162500	07 Jan 2018 18:45	PST	101.09	Not_Provided
USGS	14162500	07 Jan 2018 19:00	PST	99.958	Not_Provided
USGS	14162500	07 Jan 2018 19:15	PST	100.524	Not_Provided
USGS	14162500	07 Jan 2018 19:30	PST	100.524	Not_Provided
USGS	14162500	07 Jan 2018 19:45	PST	100.524	Not_Provided
USGS	14162500	07 Jan 2018 20:00	PST	100.524	Not_Provided
USGS	14162500	07 Jan 2018 20:15	PST	100.524	Not_Provided
USGS	14162500	07 Jan 2018 20:30	PST	99.958	Not_Provided
USGS	14162500	07 Jan 2018 20:45	PST	99.958	Not_Provided
USGS	14162500	07 Jan 2018 21:00	PST	101.09	Not_Provided
USGS	14162500	07 Jan 2018 21:15	PST	100.524	Not_Provided
USGS	14162500	07 Jan 2018 21:30	PST	100.524	Not_Provided
USGS	14162500	07 Jan 2018 21:45	PST	100.524	Not_Provided
USGS	14162500	07 Jan 2018 22:00	PST	99.958	Not_Provided
USGS	14162500	07 Jan 2018 22:15	PST	100.524	Not_Provided
USGS	14162500	07 Jan 2018 22:30	PST	99.958	Not_Provided
USGS	14162500	07 Jan 2018 22:45	PST	100.524	Not_Provided
USGS	14162500	07 Jan 2018 23:00	PST	101.09	Not_Provided
USGS	14162500	07 Jan 2018 23:15	PST	99.391	Not_Provided
USGS	14162500	07 Jan 2018 23:30	PST	99.958	Not_Provided
USGS	14162500	07 Jan 2018 23:45	PST	99.958	Not_Provided
USGS	14162500	08 Jan 2018 00:00	PST	99.391	Not_Provided
USGS	14162500	08 Jan 2018 00:15	PST	99.958	Not_Provided
USGS	14162500	08 Jan 2018 00:30	PST	101.09	Not_Provided
USGS	14162500	08 Jan 2018 00:45	PST	99.391	Not_Provided
USGS	14162500	08 Jan 2018 01:00	PST	99.958	Not_Provided
USGS	14162500	08 Jan 2018 01:15	PST	100.524	Not_Provided
USGS	14162500	08 Jan 2018 01:30	PST	100.524	Not_Provided
USGS	14162500	08 Jan 2018 01:45	PST	100.524	Not_Provided
USGS	14162500	08 Jan 2018 02:00	PST	101.657	Not_Provided
USGS	14162500	08 Jan 2018 02:15	PST	101.09	Not_Provided
USGS	14162500	08 Jan 2018 02:30	PST	101.09	Not_Provided
USGS	14162500	08 Jan 2018 02:45	PST	101.09	Not_Provided
USGS	14162500	08 Jan 2018 03:00	PST	101.657	Not_Provided
USGS	14162500	08 Jan 2018 03:15	PST	101.09	Not_Provided
USGS	14162500	08 Jan 2018 03:30	PST	101.09	Not_Provided
USGS	14162500	08 Jan 2018 03:45	PST	101.09	Not_Provided
USGS	14162500	08 Jan 2018 04:00	PST	100.524	Not_Provided
USGS	14162500	08 Jan 2018 04:15	PST	101.09	Not_Provided
USGS	14162500	08 Jan 2018 04:30	PST	101.09	Not_Provided
USGS	14162500	08 Jan 2018 04:45	PST	101.657	Not_Provided
USGS	14162500	08 Jan 2018 05:00	PST	100.524	Not_Provided
USGS	14162500	08 Jan 2018 05:15	PST	101.09	Not_Provided
USGS	14162500	08 Jan 2018 05:30	PST	101.09	Not_Provided
USGS	14162500	08 Jan 2018 05:45	PST	100.524	Not_Provided
USGS	14162500	08 Jan 2018 06:00	PST	101.09	Not_Provided
USGS	14162500	08 Jan 2018 06:15	PST	101.09	Not_Provided
USGS	14162500	08 Jan 2018 06:30	PST	101.09	Not_Provided
USGS	14162500	08 Jan 2018 06:45	PST	100.524	Not_Provided
USGS	14162500	08 Jan 2018 07:00	PST	101.09	Not_Provided
USGS	14162500	08 Jan 2018 07:15	PST	101.09	Not_Provided
USGS	14162500	08 Jan 2018 07:30	PST	101.09	Not_Provided
USGS	14162500	08 Jan 2018 07:45	PST	101.09	Not_Provided
USGS	14162500	08 Jan 2018 08:00	PST	100.524	Not_Provided
USGS	14162500	08 Jan 2018 08:15	PST	101.09	Not_Provided
USGS	14162500	08 Jan 2018 08:30	PST	101.657	Not_Provided
USGS	14162500	08 Jan 2018 08:45	PST	101.09	Not_Provided
USGS	14162500	08 Jan 2018 09:00	PST	101.09	Not_Provided
USGS	14162500	08 Jan 2018 09:15	PST	100.524	Not_Provided
USGS	14162500	08 Jan 2018 09:30	PST	101.09	Not_Provided
USGS	14162500	08 Jan 2018 09:45	PST	101.09	Not_Provided
USGS	14162500	08 Jan 2018 10:00	PST	100.524	Not_Provided
USGS	14162500	08 Jan 2018 10:15	PST	101.09	Not_Provided
USGS	14162500	08 Jan 2018 10:30	PST	100.524	Not_Provided
USGS	14162500	08 Jan 2018 10:45	PST	100.524	Not_Provided
USGS	14162500	08 Jan 2018 11:00	PST	100.524	Not_Provided
USGS	14162500	08 Jan 2018 11:15	PST	101.657	Not_Provided
USGS	14162500	08 Jan 2018 11:30	PST	101.09	Not_Provided
USGS	14162500	08 Jan 2018 11:45	PST	101.09	Not_Provided
USGS	14162500	08 Jan 2018 12:00	PST	102.223	Not_Provided
USGS	14162500	08 Jan 2018 12:15	PST	102.223	Not_Provided
USGS	14162500	08 Jan 2018 12:30	PST	102.789	Not_Provided
USGS	14162500	08 Jan 2018 12:45	PST	102.789	Not_Provided
USGS	14162500	08 Jan 2018 13:00	PST	101.657	Not_Provided
USGS	14162500	08 Jan 2018 13:15	PST	103.356	Not_Provided
USGS	14162500	08 Jan 2018 13:30	PST	102.223	Not_Provided
USGS	14162500	08 Jan 2018 13:45	PST	102.789	Not_Provided
USGS	14162500	08 Jan 2018 14:00	PST	102.789	Not_Provided
USGS	14162500	08 Jan 2018 14:15	PST	102.223	Not_Provided
USGS	14162500	08 Jan 2018 14:30	PST	102.789	Not_Provided
USGS	14162500	08 Jan 2018 14:45	PST	102.789	Not_Provided
USGS	14162500	08 Jan 2018 15:00	PST	102.789	Not_Provided
USGS	14162500	08 Jan 2018 15:15	PST	102.789	Not_Provided
USGS	14162500	08 Jan 2018 15:30	PST	102.223	Not_Provided
USGS	14162500	08 Jan 2018 15:45	PST	102.789	Not_Provided
USGS	14162500	08 Jan 2018 16:00	PST	102.789	Not_Provided
USGS	14162500	08 Jan 2018 16:15	PST	103.356	Not_Provided
USGS	14162500	08 Jan 2018 16:30	PST	102.789	Not_Provided
USGS	14162500	08 Jan 2018 16:45	PST	103.356	Not_Provided
USGS	14162500	08 Jan 2018 17:00	PST	102.789	Not_Provided
USGS	14162500	08 Jan 2018 17:15	PST	102.789	Not_Provided
USGS	14162500	08 Jan 2018 17:30	PST	102.789	Not_Provided
USGS	14162500	08 Jan 2018 17:45	PST	102.223	Not_Provided
USGS	14162500	08 Jan 2018 18:00	PST	102.789	Not_Provided
USGS	14162500	08 Jan 2018 18:15	PST	102.789	Not_Provided
USGS	14162500	08 Jan 2018 18:30	PST	102.223	Not_Provided
USGS	14162500	08 Jan 2018 18:45	PST	102.223	Not_Provided
USGS	14162500	08 Jan 2018 19:00	PST	102.789	Not_Provided
USGS	14162500	08 Jan 2018 19:15	PST	102.223	Not_Provided
USGS	14162500	08 Jan 2018 19:30	PST	102.223	Not_Provided
USGS	14162500	08 Jan 2018 19:45	PST	101.657	Not_Provided
USGS	14162500	08 Jan 2018 20:00	PST	103.356	Not_Provided
USGS	14162500	08 Jan 2018 20:15	PST	102.223	Not_Provided
USGS	14162500	08 Jan 2018 20:30	PST	102.789	Not_Provided
USGS	14162500	08 Jan 2018 20:45	PST	102.223	Not_Provided
USGS	14162500	08 Jan 2018 21:00	PST	102.789	Not_Provided
USGS	14162500	08 Jan 2018 21:15	PST	102.789	Not_Provided
USGS	14162500	08 Jan 2018 21:30	PST	102.223	Not_Provided
USGS	14162500	08 Jan 2018 21:45	PST	102.223	Not_Provided
USGS	14162500	08 Jan 2018 22:00	PST	102.223	Not_Provided
USGS	14162500	08 Jan 2018 22:15	PST	102.223	Not_Provided
USGS	14162500	08 Jan 2018 22:30	PST	102.223	Not_Provided
USGS	14162500	08 Jan 2018 22:45	PST	103.356	Not_Provided
USGS	14162500	08 Jan 2018 23:00	PST	101.657	Not_Provided
USGS	14162500	08 Jan 2018 23:15	PST	102.789	Not_Provided
USGS	14162500	08 Jan 2018 23:30	PST	102.223	Not_Provided
USGS	14162500	08 Jan 2018 23:45	PST	102.223	Not_Provided
USGS	14162500	09 Jan 2018 00:00	PST	102.789	Not_Provided
USGS	14162500	09 Jan 2018 00:15	PST	102.789	Not_Provided
USGS	14162500	09 Jan 2018 00:30	PST	102.223	Not_Provided
USGS	14162500	09 Jan 2018 00:45	PST	102.789	Not_Provided
USGS	14162500	09 Jan 2018 01:00	PST	102.223	Not_Provided
USGS	14162500	09 Jan 2018 01:15	PST	102.789	Not_Provided
USGS	14162500	09 Jan 2018 01:30	PST	102.789	Not_Provided
USGS	14162500	09 Jan 2018 01:45	PST	103.356	Not_Provided
USGS	14162500	09 Jan 2018 02:00	PST	102.223	Not_Provided
USGS	14162500	09 Jan 2018 02:15	PST	102.223	Not_Provided
USGS	14162500	09 Jan 2018 02:30	PST	102.223	Not_Provided
USGS	14162500	09 Jan 2018 02:45	PST	103.356	Not_Provided
USGS	14162500	09 Jan 2018 03:00	PST	102.789	Not_Provided
USGS	14162500	09 Jan 2018 03:15	PST	102.223	Not_Provided
USGS	14162500	09 Jan 2018 03:30	PST	102.789	Not_Provided
USGS	14162500	09 Jan 2018 03:45	PST	102.789	Not_Provided
USGS	14162500	09 Jan 2018 04:00	PST	102.789	Not_Provided
USGS	14162500	09 Jan 2018 04:15	PST	102.223	Not_Provided
USGS	14162500	09 Jan 2018 04:30	PST	103.356	Not_Provided
USGS	14162500	09 Jan 2018 04:45	PST	103.356	Not_Provided
USGS	14162500	09 Jan 2018 05:00	PST	102.789	Not_Provided
USGS	14162500	09 Jan 2018 05:15	PST	103.922	Not_Provided
USGS	14162500	09 Jan 2018 05:30	PST	104.488	Not_Provided
USGS	14162500	09 Jan 2018 05:45	PST	104.488	Not_Provided
USGS	14162500	09 Jan 2018 06:00	PST	103.922	Not_Provided
USGS	14162500	09 Jan 2018 06:15	PST	105.621	Not_Provided
USGS	14162500	09 Jan 2018 06:30	PST	104.488	Not_Provided
USGS	14162500	09 Jan 2018 06:45	PST	104.488	Not_Provided
USGS	14162500	09 Jan 2018 07:00	PST	104.488	Not_Provided
USGS	14162500	09 Jan 2018 07:15	PST	105.055	Not_Provided
USGS	14162500	09 Jan 2018 07:30	PST	103.922	Not_Provided
USGS	14162500	09 Jan 2018 07:45	PST	104.488	Not_Provided
USGS	14162500	09 Jan 2018 08:00	PST	104.488	Not_Provided
USGS	14162500	09 Jan 2018 08:15	PST	105.055	Not_Provided
USGS	14162500	09 Jan 2018 08:30	PST	106.187	Not_Provided
USGS	14162500	09 Jan 2018 08:45	PST	105.055	Not_Provided
USGS	14162500	09 Jan 2018 09:00	PST	105.055	Not_Provided
USGS	14162500	09 Jan 2018 09:15	PST	106.187	Not_Provided
USGS	14162500	09 Jan 2018 09:30	PST	105.621	Not_Provided
USGS	14162500	09 Jan 2018 09:45	PST	106.187	Not_Provided
USGS	14162500	09 Jan 2018 10:00	PST	106.754	Not_Provided
USGS	14162500	09 Jan 2018 10:15	PST	106.754	Not_Provided
USGS	14162500	09 Jan 2018 10:30	PST	105.621	Not_Provided
USGS	14162500	09 Jan 2018 10:45	PST	105.621	Not_Provided
USGS	14162500	09 Jan 2018 11:00	PST	106.187	Not_Provided
USGS	14162500	09 Jan 2018 11:15	PST	106.187	Not_Provided
USGS	14162500	09 Jan 2018 11:30	PST	107.32	Not_Provided
USGS	14162500	09 Jan 2018 11:45	PST	106.187	Not_Provided
USGS	14162500	09 Jan 2018 12:00	PST	107.32	Not_Provided
USGS	14162500	09 Jan 2018 12:15	PST	107.886	Not_Provided
USGS	14162500	09 Jan 2018 12:30	PST	107.886	Not_Provided
USGS	14162500	09 Jan 2018 12:45	PST	107.886	Not_Provided
USGS	14162500	09 Jan 2018 13:00	PST	109.019	Not_Provided
USGS	14162500	09 Jan 2018 13:15	PST	109.585	Not_Provided
USGS	14162500	09 Jan 2018 13:30	PST	109.585	Not_Provided
USGS	14162500	09 Jan 2018 13:45	PST	109.585	Not_Provided
USGS	14162500	09 Jan 2018 14:00	PST	109.019	Not_Provided
USGS	14162500	09 Jan 2018 14:15	PST	109.585	Not_Provided
USGS	14162500	09 Jan 2018 14:30	PST	110.151	Not_Provided
USGS	14162500	09 Jan 2018 14:45	PST	109.585	Not_Provided
USGS	14162500	09 Jan 2018 15:00	PST	110.151	Not_Provided
USGS	14162500	09 Jan 2018 15:15	PST	110.151	Not_Provided
USGS	14162500	09 Jan 2018 15:30	PST	110.718	Not_Provided
USGS	14162500	09 Jan 2018 15:45	PST	110.151	Not_Provided
USGS	14162500	09 Jan 2018 16:00	PST	110.718	Not_Provided
USGS	14162500	09 Jan 2018 16:15	PST	111.284	Not_Provided
USGS	14162500	09 Jan 2018 16:30	PST	110.718	Not_Provided
USGS	14162500	09 Jan 2018 16:45	PST	110.151	Not_Provided
USGS	14162500	09 Jan 2018 17:00	PST	110.718	Not_Provided
USGS	14162500	09 Jan 2018 17:15	PST	110.718	Not_Provided
USGS	14162500	09 Jan 2018 17:30	PST	111.85	Not_Provided
USGS	14162500	09 Jan 2018 17:45	PST	110.718	Not_Provided
USGS	14162500	09 Jan 2018 18:00	PST	112.417	Not_Provided
USGS	14162500	09 Jan 2018 18:15	PST	111.85	Not_Provided
USGS	14162500	09 Jan 2018 18:30	PST	112.417	Not_Provided
USGS	14162500	09 Jan 2018 18:45	PST	111.284	Not_Provided
USGS	14162500	09 Jan 2018 19:00	PST	111.85	Not_Provided
USGS	14162500	09 Jan 2018 19:15	PST	112.417	Not_Provided
USGS	14162500	09 Jan 2018 19:30	PST	112.417	Not_Provided
USGS	14162500	09 Jan 2018 19:45	PST	113.549	Not_Provided
USGS	14162500	09 Jan 2018 20:00	PST	111.85	Not_Provided
USGS	14162500	09 Jan 2018 20:15	PST	112.983	Not_Provided
USGS	14162500	09 Jan 2018 20:30	PST	112.983	Not_Provided
USGS	14162500	09 Jan 2018 20:45	PST	113.549	Not_Provided
USGS	14162500	09 Jan 2018 21:00	PST	111.85	Not_Provided
USGS	14162500	09 Jan 2018 21:15	PST	112.417	Not_Provided
USGS	14162500	09 Jan 2018 21:30	PST	112.983	Not_Provided
USGS	14162500	09 Jan 2018 21:45	PST	112.983	Not_Provided
USGS	14162500	09 Jan 2018 22:00	PST	112.417	Not_Provided
USGS	14162500	09 Jan 2018 22:15	PST	112.417	Not_Provided
USGS	14162500	09 Jan 2018 22:30	PST	112.983	Not_Provided
USGS	14162500	09 Jan 2018 22:45	PST	112.417	Not_Provided
USGS	14162500	09 Jan 2018 23:00	PST	112.983	Not_Provided
USGS	14162500	09 Jan 2018 23:15	PST	112.983	Not_Provided
USGS	14162500	09 Jan 2018 23:30	PST	112.983	Not_Provided
USGS	14162500	09 Jan 2018 23:45	PST	112.983	Not_Provided
USGS	14162500	10 Jan 2018 00:00	PST	112.983	Not_Provided
USGS	14162500	10 Jan 2018 00:15	PST	112.417	Not_Provided
USGS	14162500	10 Jan 2018 00:30	PST	112.417	Not_Provided
USGS	14162500	10 Jan 2018 00:45	PST	111.85	Not_Provided
USGS	14162500	10 Jan 2018 01:00	PST	112.983	Not_Provided
USGS	14162500	10 Jan 2018 01:15	PST	112.417	Not_Provided
USGS	14162500	10 Jan 2018 01:30	PST	112.983	Not_Provided
USGS	14162500	10 Jan 2018 01:45	PST	111.85	Not_Provided
USGS	14162500	10 Jan 2018 02:00	PST	112.417	Not_Provided
USGS	14162500	10 Jan 2018 02:15	PST	113.549	Not_Provided
USGS	14162500	10 Jan 2018 02:30	PST	112.417	Not_Provided
USGS	14162500	10 Jan 2018 02:45	PST	112.417	Not_Provided
USGS	14162500	10 Jan 2018 03:00	PST	111.85	Not_Provided
USGS	14162500	10 Jan 2018 03:15	PST	111.85	Not_Provided
USGS	14162500	10 Jan 2018 03:30	PST	112.417	Not_Provided
USGS	14162500	10 Jan 2018 03:45	PST	112.417	Not_Provided
USGS	14162500	10 Jan 2018 04:00	PST	111.284	Not_Provided
USGS	14162500	10 Jan 2018 04:15	PST	112.417	Not_Provided
USGS	14162500	10 Jan 2018 04:30	PST	111.284	Not_Provided
USGS	14162500	10 Jan 2018 04:45	PST	111.85	Not_Provided
USGS	14162500	10 Jan 2018 05:00	PST	111.85	Not_Provided
USGS	14162500	10 Jan 2018 05:15	PST	112.417	Not_Provided
USGS	14162500	10 Jan 2018 05:30	PST	111.85	Not_Provided
USGS	14162500	10 Jan 2018 05:45	PST	111.85	Not_Provided
USGS	14162500	10 Jan 2018 06:00	PST	111.284	Not_Provided
USGS	14162500	10 Jan 2018 06:15	PST	111.85	Not_Provided
USGS	14162500	10 Jan 2018 06:30	PST	111.85	Not_Provided
USGS	14162500	10 Jan 2018 06:45	PST	112.417	Not_Provided
USGS	14162500	10 Jan 2018 07:00	PST	111.284	Not_Provided
USGS	14162500	10 Jan 2018 07:15	PST	111.85	Not_Provided
USGS	14162500	10 Jan 2018 07:30	PST	111.85	Not_Provided
USGS	14162500	10 Jan 2018 07:45	PST	110.718	Not_Provided
USGS	14162500	10 Jan 2018 08:00	PST	111.284	Not_Provided
USGS	14162500	10 Jan 2018 08:15	PST	111.85	Not_Provided
USGS	14162500	10 Jan 2018 08:30	PST	111.284	Not_Provided
USGS	14162500	10 Jan 2018 08:45	PST	111.85	Not_Provided
USGS	14162500	10 Jan 2018 09:00	PST	111.284	Not_Provided
USGS	14162500	10 Jan 2018 09:15	PST	111.85	Not_Provided
USGS	14162500	10 Jan 2018 09:30	PST	111.284	Not_Provided
USGS	14162500	10 Jan 2018 09:45	PST	111.85	Not_Provided
USGS	14162500	10 Jan 2018 10:00	PST	110.718	Not_Provided
USGS	14162500	10 Jan 2018 10:15	PST	110.151	Not_Provided
USGS	14162500	10 Jan 2018 10:30	PST	110.718	Not_Provided
USGS	14162500	10 Jan 2018 10:45	PST	111.85	Not_Provided
USGS	14162500	10 Jan 2018 11:00	PST	111.284	Not_Provided
USGS	14162500	10 Jan 2018 11:15	PST	110.718	Not_Provided
USGS	14162500	10 Jan 2018 11:30	PST	110.718	Not_Provided
USGS	14162500	10 Jan 2018 11:45	PST	110.718	Not_Provided
USGS	14162500	10 Jan 2018 12:00	PST	110.151	Not_Provided
USGS	14162500	10 Jan 2018 12:15	PST	110.151	Not_Provided
USGS	14162500	10 Jan 2018 12:30	PST	111.284	Not_Provided
USGS	14162500	10 Jan 2018 12:45	PST	110.718	Not_Provided
USGS	14162500	10 Jan 2018 13:00	PST	110.151	Not_Provided
USGS	14162500	10 Jan 2018 13:15	PST	110.151	Not_Provided
USGS	14162500	10 Jan 2018 13:30	PST	111.284	Not_Provided
USGS	14162500	10 Jan 2018 13:45	PST	109.585	Not_Provided
USGS	14162500	10 Jan 2018 14:00	PST	110.151	Not_Provided
USGS	14162500	10 Jan 2018 14:15	PST	109.019	Not_Provided
USGS	14162500	10 Jan 2018 14:30	PST	109.585	Not_Provided
USGS	14162500	10 Jan 2018 14:45	PST	109.585	Not_Provided
USGS	14162500	10 Jan 2018 15:00	PST	109.019	Not_Provided
USGS	14162500	10 Jan 2018 15:15	PST	109.585	Not_Provided
USGS	14162500	10 Jan 2018 15:30	PST	109.019	Not_Provided
USGS	14162500	10 Jan 2018 15:45	PST	109.019	Not_Provided
USGS	14162500	10 Jan 2018 16:00	PST	109.019	Not_Provided
USGS	14162500	10 Jan 2018 16:15	PST	109.019	Not_Provided
USGS	14162500	10 Jan 2018 16:30	PST	107.32	Not_Provided
USGS	14162500	10 Jan 2018 16:45	PST	109.019	Not_Provided
USGS	14162500	10 Jan 2018 17:00	PST	107.886	Not_Provided
USGS	14162500	10 Jan 2018 17:15	PST	108.452	Not_Provided
USGS	14162500	10 Jan 2018 17:30	PST	107.886	Not_Provided
USGS	14162500	10 Jan 2018 17:45	PST	107.886	Not_Provided
USGS	14162500	10 Jan 2018 18:00	PST	107.886	Not_Provided
USGS	14162500	10 Jan 2018 18:15	PST	107.32	Not_Provided
USGS	14162500	10 Jan 2018 18:30	PST	107.886	Not_Provided
USGS	14162500	10 Jan 2018 18:45	PST	107.32	Not_Provided
USGS	14162500	10 Jan 2018 19:00	PST	106.754	Not_Provided
USGS	14162500	10 Jan 2018 19:15	PST	107.32	Not_Provided
USGS	14162500	10 Jan 2018 19:30	PST	106.754	Not_Provided
USGS	14162500	10 Jan 2018 19:45	PST	107.886	Not_Provided
USGS	14162500	10 Jan 2018 20:00	PST	107.886	Not_Provided
USGS	14162500	10 Jan 2018 20:15	PST	107.886	Not_Provided
USGS	14162500	10 Jan 2018 20:30	PST	106.754	Not_Provided
USGS	14162500	10 Jan 2018 20:45	PST	107.32	Not_Provided
USGS	14162500	10 Jan 2018 21:00	PST	107.32	Not_Provided
USGS	14162500	10 Jan 2018 21:15	PST	106.754	Not_Provided
USGS	14162500	10 Jan 2018 21:30	PST	107.32	Not_Provided
USGS	14162500	10 Jan 2018 21:45	PST	107.32	Not_Provided
USGS	14162500	10 Jan 2018 22:00	PST	107.886	Not_Provided
USGS	14162500	10 Jan 2018 22:15	PST	107.886	Not_Provided
USGS	14162500	10 Jan 2018 22:30	PST	106.754	Not_Provided
USGS	14162500	10 Jan 2018 22:45	PST	107.886	Not_Provided
USGS	14162500	10 Jan 2018 23:00	PST	107.886	Not_Provided
USGS	14162500	10 Jan 2018 23:15	PST	107.886	Not_Provided
USGS	14162500	10 Jan 2018 23:30	PST	108.452	Not_Provided
USGS	14162500	10 Jan 2018 23:45	PST	107.886	Not_Provided
USGS	14162500	11 Jan 2018 00:00	PST	108.452	Not_Provided
USGS	14162500	11 Jan 2018 00:15	PST	107.32	Not_Provided
USGS	14162500	11 Jan 2018 00:30	PST	107.32	Not_Provided
USGS	14162500	11 Jan 2018 00:45	PST	107.32	Not_Provided
USGS	14162500	11 Jan 2018 01:00	PST	107.32	Not_Provided
USGS	14162500	11 Jan 2018 01:15	PST	107.32	Not_Provided
USGS	14162500	11 Jan 2018 01:30	PST	107.32	Not_Provided
USGS	14162500	11 Jan 2018 01:45	PST	107.886	Not_Provided
USGS	14162500	11 Jan 2018 02:00	PST	107.32	Not_Provided
USGS	14162500	11 Jan 2018 02:15	PST	107.32	Not_Provided
USGS	14162500	11 Jan 2018 02:30	PST	107.886	Not_Provided
USGS	14162500	11 Jan 2018 02:45	PST	107.32	Not_Provided
USGS	14162500	11 Jan 2018 03:00	PST	107.886	Not_Provided
USGS	14162500	11 Jan 2018 03:15	PST	107.32	Not_Provided
USGS	14162500	11 Jan 2018 03:30	PST	108.452	Not_Provided
USGS	14162500	11 Jan 2018 03:45	PST	107.886	Not_Provided
USGS	14162500	11 Jan 2018 04:00	PST	108.452	Not_Provided
USGS	14162500	11 Jan 2018 04:15	PST	107.32	Not_Provided
USGS	14162500	11 Jan 2018 04:30	PST	107.886	Not_Provided
USGS	14162500	11 Jan 2018 04:45	PST	108.452	Not_Provided
USGS	14162500	11 Jan 2018 05:00	PST	108.452	Not_Provided
USGS	14162500	11 Jan 2018 05:15	PST	107.886	Not_Provided
USGS	14162500	11 Jan 2018 05:30	PST	108.452	Not_Provided
USGS	14162500	11 Jan 2018 05:45	PST	107.886	Not_Provided
USGS	14162500	11 Jan 2018 06:00	PST	108.452	Not_Provided
USGS	14162500	11 Jan 2018 06:15	PST	108.452	Not_Provided
USGS	14162500	11 Jan 2018 06:30	PST	108.452	Not_Provided
USGS	14162500	11 Jan 2018 06:45	PST	109.019	Not_Provided
USGS	14162500	11 Jan 2018 07:00	PST	109.019	Not_Provided
USGS	14162500	11 Jan 2018 07:15	PST	109.585	Not_Provided
USGS	14162500	11 Jan 2018 07:30	PST	110.151	Not_Provided
USGS	14162500	11 Jan 2018 07:45	PST	110.151	Not_Provided
USGS	14162500	11 Jan 2018 08:00	PST	110.718	Not_Provided
USGS	14162500	11 Jan 2018 08:15	PST	110.718	Not_Provided
USGS	14162500	11 Jan 2018 08:30	PST	111.85	Not_Provided
USGS	14162500	11 Jan 2018 08:45	PST	111.85	Not_Provided
USGS	14162500	11 Jan 2018 09:00	PST	112.417	Not_Provided
USGS	14162500	11 Jan 2018 09:15	PST	112.983	Not_Provided
USGS	14162500	11 Jan 2018 09:30	PST	114.116	Not_Provided
USGS	14162500	11 Jan 2018 09:45	PST	112.983	Not_Provided
USGS	14162500	11 Jan 2018 10:00	PST	113.549	Not_Provided
USGS	14162500	11 Jan 2018 10:15	PST	114.116	Not_Provided
USGS	14162500	11 Jan 2018 10:30	PST	114.682	Not_Provided
USGS	14162500	11 Jan 2018 10:45	PST	115.248	Not_Provided
USGS	14162500	11 Jan 2018 11:00	PST	116.098	Not_Provided
USGS	14162500	11 Jan 2018 11:15	PST	116.098	Not_Provided
USGS	14162500	11 Jan 2018 11:30	PST	117.231	Not_Provided
USGS	14162500	11 Jan 2018 11:45	PST	117.797	Not_Provided
USGS	14162500	11 Jan 2018 12:00	PST	118.363	Not_Provided
USGS	14162500	11 Jan 2018 12:15	PST	121.195	Not_Provided
USGS	14162500	11 Jan 2018 12:30	PST	122.044	Not_Provided
USGS	14162500	11 Jan 2018 12:45	PST	122.611	Not_Provided
USGS	14162500	11 Jan 2018 13:00	PST	123.743	Not_Provided
USGS	14162500	11 Jan 2018 13:15	PST	125.442	Not_Provided
USGS	14162500	11 Jan 2018 13:30	PST	124.876	Not_Provided
USGS	14162500	11 Jan 2018 13:45	PST	127.425	Not_Provided
USGS	14162500	11 Jan 2018 14:00	PST	128.557	Not_Provided
USGS	14162500	11 Jan 2018 14:15	PST	129.124	Not_Provided
USGS	14162500	11 Jan 2018 14:30	PST	130.539	Not_Provided
USGS	14162500	11 Jan 2018 14:45	PST	131.106	Not_Provided
USGS	14162500	11 Jan 2018 15:00	PST	131.672	Not_Provided
USGS	14162500	11 Jan 2018 15:15	PST	133.088	Not_Provided
USGS	14162500	11 Jan 2018 15:30	PST	134.787	Not_Provided
USGS	14162500	11 Jan 2018 15:45	PST	136.203	Not_Provided
USGS	14162500	11 Jan 2018 16:00	PST	136.769	Not_Provided
USGS	14162500	11 Jan 2018 16:15	PST	138.751	Not_Provided
USGS	14162500	11 Jan 2018 16:30	PST	140.45	Not_Provided
USGS	14162500	11 Jan 2018 16:45	PST	141.3	Not_Provided
USGS	14162500	11 Jan 2018 17:00	PST	144.981	Not_Provided
USGS	14162500	11 Jan 2018 17:15	PST	146.397	Not_Provided
USGS	14162500	11 Jan 2018 17:30	PST	149.512	Not_Provided
USGS	14162500	11 Jan 2018 17:45	PST	153.476	Not_Provided
USGS	14162500	11 Jan 2018 18:00	PST	154.892	Not_Provided
USGS	14162500	11 Jan 2018 18:15	PST	156.308	Not_Provided
USGS	14162500	11 Jan 2018 19:00	PST	161.688	Not_Provided
USGS	14162500	11 Jan 2018 19:15	PST	162.82	Not_Provided
USGS	14162500	11 Jan 2018 19:30	PST	165.652	Not_Provided
USGS	14162500	11 Jan 2018 19:45	PST	167.068	Not_Provided
USGS	14162500	11 Jan 2018 20:00	PST	165.652	Not_Provided
USGS	14162500	11 Jan 2018 20:15	PST	169.05	Not_Provided
USGS	14162500	11 Jan 2018 20:30	PST	169.616	Not_Provided
USGS	14162500	11 Jan 2018 20:45	PST	169.616	Not_Provided
USGS	14162500	11 Jan 2018 21:00	PST	173.864	Not_Provided
USGS	14162500	11 Jan 2018 21:15	PST	175.28	Not_Provided
USGS	14162500	11 Jan 2018 21:30	PST	176.695	Not_Provided
USGS	14162500	11 Jan 2018 21:45	PST	178.961	Not_Provided
USGS	14162500	11 Jan 2018 22:00	PST	181.226	Not_Provided
USGS	14162500	11 Jan 2018 22:15	PST	181.792	Not_Provided
USGS	14162500	11 Jan 2018 22:30	PST	180.377	Not_Provided
USGS	14162500	11 Jan 2018 22:45	PST	181.792	Not_Provided
USGS	14162500	11 Jan 2018 23:00	PST	187.173	Not_Provided
USGS	14162500	11 Jan 2018 23:15	PST	185.757	Not_Provided
USGS	14162500	11 Jan 2018 23:30	PST	187.173	Not_Provided
USGS	14162500	11 Jan 2018 23:45	PST	190.287	Not_Provided
USGS	14162500	12 Jan 2018 00:00	PST	190.287	Not_Provided
USGS	14162500	12 Jan 2018 00:15	PST	189.721	Not_Provided
USGS	14162500	12 Jan 2018 00:30	PST	191.986	Not_Provided
USGS	14162500	12 Jan 2018 00:45	PST	193.402	Not_Provided
USGS	14162500	12 Jan 2018 01:00	PST	193.402	Not_Provided
USGS	14162500	12 Jan 2018 01:15	PST	191.986	Not_Provided
USGS	14162500	12 Jan 2018 01:30	PST	192.836	Not_Provided
USGS	14162500	12 Jan 2018 01:45	PST	192.836	Not_Provided
USGS	14162500	12 Jan 2018 02:00	PST	195.101	Not_Provided
USGS	14162500	12 Jan 2018 02:15	PST	193.402	Not_Provided
USGS	14162500	12 Jan 2018 02:30	PST	195.951	Not_Provided
USGS	14162500	12 Jan 2018 02:45	PST	194.252	Not_Provided
USGS	14162500	12 Jan 2018 03:00	PST	195.951	Not_Provided
USGS	14162500	12 Jan 2018 03:15	PST	198.216	Not_Provided
USGS	14162500	12 Jan 2018 03:30	PST	198.216	Not_Provided
USGS	14162500	12 Jan 2018 03:45	PST	196.517	Not_Provided
USGS	14162500	12 Jan 2018 04:00	PST	198.216	Not_Provided
USGS	14162500	12 Jan 2018 04:15	PST	196.517	Not_Provided
USGS	14162500	12 Jan 2018 04:30	PST	196.517	Not_Provided
USGS	14162500	12 Jan 2018 04:45	PST	197.367	Not_Provided
USGS	14162500	12 Jan 2018 05:00	PST	199.066	Not_Provided
USGS	14162500	12 Jan 2018 05:15	PST	195.951	Not_Provided
USGS	14162500	12 Jan 2018 05:30	PST	197.367	Not_Provided
USGS	14162500	12 Jan 2018 05:45	PST	196.517	Not_Provided
USGS	14162500	12 Jan 2018 06:00	PST	196.517	Not_Provided
USGS	14162500	12 Jan 2018 06:15	PST	196.517	Not_Provided
USGS	14162500	12 Jan 2018 06:30	PST	195.951	Not_Provided
USGS	14162500	12 Jan 2018 06:45	PST	198.216	Not_Provided
USGS	14162500	12 Jan 2018 07:00	PST	195.951	Not_Provided
USGS	14162500	12 Jan 2018 07:15	PST	192.836	Not_Provided
USGS	14162500	12 Jan 2018 07:30	PST	195.951	Not_Provided
USGS	14162500	12 Jan 2018 07:45	PST	195.951	Not_Provided
USGS	14162500	12 Jan 2018 08:00	PST	195.101	Not_Provided
USGS	14162500	12 Jan 2018 08:15	PST	193.402	Not_Provided
USGS	14162500	12 Jan 2018 08:30	PST	192.836	Not_Provided
USGS	14162500	12 Jan 2018 08:45	PST	192.836	Not_Provided
USGS	14162500	12 Jan 2018 09:00	PST	190.287	Not_Provided
USGS	14162500	12 Jan 2018 09:15	PST	191.986	Not_Provided
USGS	14162500	12 Jan 2018 09:30	PST	194.252	Not_Provided
USGS	14162500	12 Jan 2018 09:45	PST	192.836	Not_Provided
USGS	14162500	12 Jan 2018 10:00	PST	190.287	Not_Provided
USGS	14162500	12 Jan 2018 10:15	PST	190.287	Not_Provided
USGS	14162500	12 Jan 2018 10:30	PST	188.872	Not_Provided
USGS	14162500	12 Jan 2018 10:45	PST	188.022	Not_Provided
USGS	14162500	12 Jan 2018 11:00	PST	188.022	Not_Provided
USGS	14162500	12 Jan 2018 11:15	PST	188.022	Not_Provided
USGS	14162500	12 Jan 2018 11:30	PST	188.022	Not_Provided
USGS	14162500	12 Jan 2018 11:45	PST	188.872	Not_Provided
USGS	14162500	12 Jan 2018 12:00	PST	187.173	Not_Provided
USGS	14162500	12 Jan 2018 12:15	PST	187.173	Not_Provided
USGS	14162500	12 Jan 2018 12:30	PST	184.341	Not_Provided
USGS	14162500	12 Jan 2018 12:45	PST	184.341	Not_Provided
USGS	14162500	12 Jan 2018 13:00	PST	184.341	Not_Provided
USGS	14162500	12 Jan 2018 13:15	PST	185.757	Not_Provided
USGS	14162500	12 Jan 2018 13:30	PST	188.022	Not_Provided
USGS	14162500	12 Jan 2018 13:45	PST	188.022	Not_Provided
USGS	14162500	12 Jan 2018 14:00	PST	185.757	Not_Provided
USGS	14162500	12 Jan 2018 14:15	PST	185.757	Not_Provided
USGS	14162500	12 Jan 2018 14:30	PST	187.173	Not_Provided
USGS	14162500	12 Jan 2018 14:45	PST	187.173	Not_Provided
USGS	14162500	12 Jan 2018 15:00	PST	186.606	Not_Provided
USGS	14162500	12 Jan 2018 15:15	PST	188.022	Not_Provided
USGS	14162500	12 Jan 2018 15:30	PST	188.872	Not_Provided
USGS	14162500	12 Jan 2018 15:45	PST	191.137	Not_Provided
USGS	14162500	12 Jan 2018 16:00	PST	190.287	Not_Provided
USGS	14162500	12 Jan 2018 16:15	PST	190.287	Not_Provided
USGS	14162500	12 Jan 2018 16:30	PST	191.137	Not_Provided
USGS	14162500	12 Jan 2018 16:45	PST	188.022	Not_Provided
USGS	14162500	12 Jan 2018 17:00	PST	189.721	Not_Provided
USGS	14162500	12 Jan 2018 17:15	PST	188.022	Not_Provided
USGS	14162500	12 Jan 2018 17:30	PST	187.173	Not_Provided
USGS	14162500	12 Jan 2018 17:45	PST	184.907	Not_Provided
USGS	14162500	12 Jan 2018 18:00	PST	185.757	Not_Provided
USGS	14162500	12 Jan 2018 18:15	PST	184.907	Not_Provided
USGS	14162500	12 Jan 2018 18:30	PST	186.606	Not_Provided
USGS	14162500	12 Jan 2018 18:45	PST	186.606	Not_Provided
USGS	14162500	12 Jan 2018 19:00	PST	187.173	Not_Provided
USGS	14162500	12 Jan 2018 19:15	PST	184.341	Not_Provided
USGS	14162500	12 Jan 2018 19:30	PST	185.757	Not_Provided
USGS	14162500	12 Jan 2018 19:45	PST	182.642	Not_Provided
USGS	14162500	12 Jan 2018 20:00	PST	184.907	Not_Provided
USGS	14162500	12 Jan 2018 20:15	PST	183.491	Not_Provided
USGS	14162500	12 Jan 2018 20:30	PST	184.341	Not_Provided
USGS	14162500	12 Jan 2018 20:45	PST	181.792	Not_Provided
USGS	14162500	12 Jan 2018 21:00	PST	182.642	Not_Provided
USGS	14162500	12 Jan 2018 21:15	PST	181.792	Not_Provided
USGS	14162500	12 Jan 2018 21:30	PST	180.377	Not_Provided
USGS	14162500	12 Jan 2018 21:45	PST	182.642	Not_Provided
USGS	14162500	12 Jan 2018 22:00	PST	180.377	Not_Provided
USGS	14162500	12 Jan 2018 22:15	PST	180.377	Not_Provided
USGS	14162500	12 Jan 2018 22:30	PST	181.226	Not_Provided
USGS	14162500	12 Jan 2018 22:45	PST	180.377	Not_Provided
USGS	14162500	12 Jan 2018 23:00	PST	179.527	Not_Provided
USGS	14162500	12 Jan 2018 23:15	PST	180.377	Not_Provided
USGS	14162500	12 Jan 2018 23:30	PST	178.111	Not_Provided
USGS	14162500	12 Jan 2018 23:45	PST	179.527	Not_Provided
USGS	14162500	13 Jan 2018 00:00	PST	178.961	Not_Provided
USGS	14162500	13 Jan 2018 00:15	PST	177.262	Not_Provided
USGS	14162500	13 Jan 2018 00:30	PST	177.262	Not_Provided
USGS	14162500	13 Jan 2018 00:45	PST	177.262	Not_Provided
USGS	14162500	13 Jan 2018 01:00	PST	178.961	Not_Provided
USGS	14162500	13 Jan 2018 01:15	PST	175.28	Not_Provided
USGS	14162500	13 Jan 2018 01:30	PST	175.846	Not_Provided
USGS	14162500	13 Jan 2018 01:45	PST	176.695	Not_Provided
USGS	14162500	13 Jan 2018 02:00	PST	175.28	Not_Provided
USGS	14162500	13 Jan 2018 02:15	PST	175.846	Not_Provided
USGS	14162500	13 Jan 2018 02:30	PST	174.43	Not_Provided
USGS	14162500	13 Jan 2018 02:45	PST	175.846	Not_Provided
USGS	14162500	13 Jan 2018 03:00	PST	173.864	Not_Provided
USGS	14162500	13 Jan 2018 03:15	PST	173.864	Not_Provided
USGS	14162500	13 Jan 2018 03:30	PST	174.43	Not_Provided
USGS	14162500	13 Jan 2018 03:45	PST	173.864	Not_Provided
USGS	14162500	13 Jan 2018 04:00	PST	173.864	Not_Provided
USGS	14162500	13 Jan 2018 04:15	PST	173.297	Not_Provided
USGS	14162500	13 Jan 2018 04:30	PST	172.448	Not_Provided
USGS	14162500	13 Jan 2018 04:45	PST	172.448	Not_Provided
USGS	14162500	13 Jan 2018 05:00	PST	172.448	Not_Provided
USGS	14162500	13 Jan 2018 05:15	PST	171.882	Not_Provided
USGS	14162500	13 Jan 2018 05:30	PST	171.882	Not_Provided
USGS	14162500	13 Jan 2018 05:45	PST	172.448	Not_Provided
USGS	14162500	13 Jan 2018 06:00	PST	171.032	Not_Provided
USGS	14162500	13 Jan 2018 06:30	PST	169.616	Not_Provided
USGS	14162500	13 Jan 2018 06:45	PST	169.616	Not_Provided
USGS	14162500	13 Jan 2018 07:00	PST	169.616	Not_Provided
USGS	14162500	13 Jan 2018 07:15	PST	169.616	Not_Provided
USGS	14162500	13 Jan 2018 07:30	PST	169.05	Not_Provided
USGS	14162500	13 Jan 2018 07:45	PST	168.484	Not_Provided
USGS	14162500	13 Jan 2018 08:00	PST	169.616	Not_Provided
USGS	14162500	13 Jan 2018 08:15	PST	167.634	Not_Provided
USGS	14162500	13 Jan 2018 08:30	PST	168.484	Not_Provided
USGS	14162500	13 Jan 2018 08:45	PST	169.05	Not_Provided
USGS	14162500	13 Jan 2018 09:00	PST	167.068	Not_Provided
USGS	14162500	13 Jan 2018 09:15	PST	166.218	Not_Provided
USGS	14162500	13 Jan 2018 09:30	PST	167.634	Not_Provided
USGS	14162500	13 Jan 2018 09:45	PST	169.05	Not_Provided
USGS	14162500	13 Jan 2018 10:00	PST	165.652	Not_Provided
USGS	14162500	13 Jan 2018 10:15	PST	166.218	Not_Provided
USGS	14162500	13 Jan 2018 10:30	PST	167.634	Not_Provided
USGS	14162500	13 Jan 2018 10:45	PST	166.218	Not_Provided
USGS	14162500	13 Jan 2018 11:00	PST	165.652	Not_Provided
USGS	14162500	13 Jan 2018 11:15	PST	164.802	Not_Provided
USGS	14162500	13 Jan 2018 11:30	PST	163.67	Not_Provided
USGS	14162500	13 Jan 2018 11:45	PST	164.236	Not_Provided
USGS	14162500	13 Jan 2018 12:00	PST	164.236	Not_Provided
USGS	14162500	13 Jan 2018 12:15	PST	164.802	Not_Provided
USGS	14162500	13 Jan 2018 12:30	PST	163.67	Not_Provided
USGS	14162500	13 Jan 2018 12:45	PST	162.254	Not_Provided
USGS	14162500	13 Jan 2018 13:00	PST	163.67	Not_Provided
USGS	14162500	13 Jan 2018 13:15	PST	162.254	Not_Provided
USGS	14162500	13 Jan 2018 13:30	PST	162.82	Not_Provided
USGS	14162500	13 Jan 2018 13:45	PST	161.688	Not_Provided
USGS	14162500	13 Jan 2018 14:00	PST	161.688	Not_Provided
USGS	14162500	13 Jan 2018 14:15	PST	163.67	Not_Provided
USGS	14162500	13 Jan 2018 14:30	PST	162.82	Not_Provided
USGS	14162500	13 Jan 2018 14:45	PST	161.688	Not_Provided
USGS	14162500	13 Jan 2018 15:00	PST	162.254	Not_Provided
USGS	14162500	13 Jan 2018 15:15	PST	161.688	Not_Provided
USGS	14162500	13 Jan 2018 15:30	PST	160.272	Not_Provided
USGS	14162500	13 Jan 2018 15:45	PST	160.838	Not_Provided
USGS	14162500	13 Jan 2018 16:00	PST	160.838	Not_Provided
USGS	14162500	13 Jan 2018 16:15	PST	160.838	Not_Provided
USGS	14162500	13 Jan 2018 16:30	PST	159.422	Not_Provided
USGS	14162500	13 Jan 2018 16:45	PST	159.422	Not_Provided
USGS	14162500	13 Jan 2018 17:00	PST	160.838	Not_Provided
USGS	14162500	13 Jan 2018 17:15	PST	160.272	Not_Provided
USGS	14162500	13 Jan 2018 17:30	PST	158.29	Not_Provided
USGS	14162500	13 Jan 2018 17:45	PST	158.29	Not_Provided
USGS	14162500	13 Jan 2018 18:00	PST	159.422	Not_Provided
USGS	14162500	13 Jan 2018 18:15	PST	158.856	Not_Provided
USGS	14162500	13 Jan 2018 18:30	PST	158.856	Not_Provided
USGS	14162500	13 Jan 2018 18:45	PST	159.422	Not_Provided
USGS	14162500	13 Jan 2018 19:00	PST	159.422	Not_Provided
USGS	14162500	13 Jan 2018 19:15	PST	158.29	Not_Provided
USGS	14162500	13 Jan 2018 19:30	PST	156.874	Not_Provided
USGS	14162500	13 Jan 2018 19:45	PST	156.874	Not_Provided
USGS	14162500	13 Jan 2018 20:00	PST	157.44	Not_Provided
USGS	14162500	13 Jan 2018 20:15	PST	156.874	Not_Provided
USGS	14162500	13 Jan 2018 20:30	PST	157.44	Not_Provided
USGS	14162500	13 Jan 2018 20:45	PST	155.458	Not_Provided
USGS	14162500	13 Jan 2018 21:00	PST	156.308	Not_Provided
USGS	14162500	13 Jan 2018 21:15	PST	156.874	Not_Provided
USGS	14162500	13 Jan 2018 21:30	PST	156.874	Not_Provided
USGS	14162500	13 Jan 2018 21:45	PST	158.29	Not_Provided
USGS	14162500	13 Jan 2018 22:00	PST	156.308	Not_Provided
USGS	14162500	13 Jan 2018 22:15	PST	156.874	Not_Provided
USGS	14162500	13 Jan 2018 22:30	PST	157.44	Not_Provided
USGS	14162500	13 Jan 2018 22:45	PST	156.308	Not_Provided
USGS	14162500	13 Jan 2018 23:00	PST	156.308	Not_Provided
USGS	14162500	13 Jan 2018 23:15	PST	155.458	Not_Provided
USGS	14162500	13 Jan 2018 23:30	PST	155.458	Not_Provided
USGS	14162500	13 Jan 2018 23:45	PST	155.458	Not_Provided
USGS	14162500	14 Jan 2018 00:00	PST	155.458	Not_Provided
USGS	14162500	14 Jan 2018 00:15	PST	154.892	Not_Provided
USGS	14162500	14 Jan 2018 00:30	PST	156.308	Not_Provided
USGS	14162500	14 Jan 2018 00:45	PST	155.458	Not_Provided
USGS	14162500	14 Jan 2018 01:00	PST	155.458	Not_Provided
USGS	14162500	14 Jan 2018 01:15	PST	155.458	Not_Provided
USGS	14162500	14 Jan 2018 01:30	PST	154.325	Not_Provided
USGS	14162500	14 Jan 2018 01:45	PST	154.325	Not_Provided
USGS	14162500	14 Jan 2018 02:00	PST	154.325	Not_Provided
USGS	14162500	14 Jan 2018 02:15	PST	153.476	Not_Provided
USGS	14162500	14 Jan 2018 02:30	PST	154.892	Not_Provided
USGS	14162500	14 Jan 2018 02:45	PST	153.476	Not_Provided
USGS	14162500	14 Jan 2018 03:00	PST	156.308	Not_Provided
USGS	14162500	14 Jan 2018 03:15	PST	155.458	Not_Provided
USGS	14162500	14 Jan 2018 03:30	PST	154.325	Not_Provided
USGS	14162500	14 Jan 2018 03:45	PST	153.476	Not_Provided
USGS	14162500	14 Jan 2018 04:00	PST	153.476	Not_Provided
USGS	14162500	14 Jan 2018 04:15	PST	154.325	Not_Provided
USGS	14162500	14 Jan 2018 04:30	PST	154.892	Not_Provided
USGS	14162500	14 Jan 2018 04:45	PST	153.476	Not_Provided
USGS	14162500	14 Jan 2018 05:00	PST	152.91	Not_Provided
USGS	14162500	14 Jan 2018 05:15	PST	152.343	Not_Provided
USGS	14162500	14 Jan 2018 05:30	PST	154.325	Not_Provided
USGS	14162500	14 Jan 2018 05:45	PST	152.91	Not_Provided
USGS	14162500	14 Jan 2018 06:00	PST	151.494	Not_Provided
USGS	14162500	14 Jan 2018 06:15	PST	153.476	Not_Provided
USGS	14162500	14 Jan 2018 06:30	PST	151.494	Not_Provided
USGS	14162500	14 Jan 2018 06:45	PST	152.343	Not_Provided
USGS	14162500	14 Jan 2018 07:00	PST	152.91	Not_Provided
USGS	14162500	14 Jan 2018 07:15	PST	152.91	Not_Provided
USGS	14162500	14 Jan 2018 07:30	PST	154.325	Not_Provided
USGS	14162500	14 Jan 2018 07:45	PST	152.343	Not_Provided
USGS	14162500	14 Jan 2018 08:00	PST	152.91	Not_Provided
USGS	14162500	14 Jan 2018 08:15	PST	152.91	Not_Provided
USGS	14162500	14 Jan 2018 08:30	PST	152.91	Not_Provided
USGS	14162500	14 Jan 2018 08:45	PST	152.91	Not_Provided
USGS	14162500	14 Jan 2018 09:00	PST	152.343	Not_Provided
USGS	14162500	14 Jan 2018 09:15	PST	152.343	Not_Provided
USGS	14162500	14 Jan 2018 09:30	PST	152.343	Not_Provided
USGS	14162500	14 Jan 2018 09:45	PST	150.927	Not_Provided
USGS	14162500	14 Jan 2018 10:00	PST	151.494	Not_Provided
USGS	14162500	14 Jan 2018 10:15	PST	151.494	Not_Provided
USGS	14162500	14 Jan 2018 10:30	PST	150.927	Not_Provided
USGS	14162500	14 Jan 2018 10:45	PST	150.361	Not_Provided
USGS	14162500	14 Jan 2018 11:00	PST	152.343	Not_Provided
USGS	14162500	14 Jan 2018 11:15	PST	153.476	Not_Provided
USGS	14162500	14 Jan 2018 11:30	PST	151.494	Not_Provided
USGS	14162500	14 Jan 2018 11:45	PST	150.361	Not_Provided
USGS	14162500	14 Jan 2018 12:00	PST	151.494	Not_Provided
USGS	14162500	14 Jan 2018 12:15	PST	151.494	Not_Provided
USGS	14162500	14 Jan 2018 12:30	PST	151.494	Not_Provided
USGS	14162500	14 Jan 2018 12:45	PST	152.91	Not_Provided
USGS	14162500	14 Jan 2018 13:00	PST	152.91	Not_Provided
USGS	14162500	14 Jan 2018 13:15	PST	152.91	Not_Provided
USGS	14162500	14 Jan 2018 13:30	PST	153.476	Not_Provided
USGS	14162500	14 Jan 2018 13:45	PST	152.343	Not_Provided
USGS	14162500	14 Jan 2018 14:00	PST	152.91	Not_Provided
USGS	14162500	14 Jan 2018 14:15	PST	152.91	Not_Provided
USGS	14162500	14 Jan 2018 14:30	PST	153.476	Not_Provided
USGS	14162500	14 Jan 2018 14:45	PST	153.476	Not_Provided
USGS	14162500	14 Jan 2018 15:00	PST	154.325	Not_Provided
USGS	14162500	14 Jan 2018 15:15	PST	152.91	Not_Provided
USGS	14162500	14 Jan 2018 15:30	PST	152.343	Not_Provided
USGS	14162500	14 Jan 2018 15:45	PST	152.91	Not_Provided
USGS	14162500	14 Jan 2018 16:00	PST	152.91	Not_Provided
USGS	14162500	14 Jan 2018 16:15	PST	151.494	Not_Provided
USGS	14162500	14 Jan 2018 16:30	PST	152.343	Not_Provided
USGS	14162500	14 Jan 2018 16:45	PST	152.343	Not_Provided
USGS	14162500	14 Jan 2018 17:00	PST	152.343	Not_Provided
USGS	14162500	14 Jan 2018 17:15	PST	152.91	Not_Provided
USGS	14162500	14 Jan 2018 17:30	PST	152.343	Not_Provided
USGS	14162500	14 Jan 2018 17:45	PST	151.494	Not_Provided
USGS	14162500	14 Jan 2018 18:00	PST	153.476	Not_Provided
USGS	14162500	14 Jan 2018 18:15	PST	152.343	Not_Provided
USGS	14162500	14 Jan 2018 18:30	PST	152.91	Not_Provided
USGS	14162500	14 Jan 2018 18:45	PST	151.494	Not_Provided
USGS	14162500	14 Jan 2018 19:00	PST	152.343	Not_Provided
USGS	14162500	14 Jan 2018 19:15	PST	150.927	Not_Provided
USGS	14162500	14 Jan 2018 19:30	PST	152.343	Not_Provided
USGS	14162500	14 Jan 2018 19:45	PST	150.927	Not_Provided
USGS	14162500	14 Jan 2018 20:00	PST	150.927	Not_Provided
USGS	14162500	14 Jan 2018 20:15	PST	152.343	Not_Provided
USGS	14162500	14 Jan 2018 20:30	PST	151.494	Not_Provided
USGS	14162500	14 Jan 2018 20:45	PST	150.927	Not_Provided
USGS	14162500	14 Jan 2018 21:00	PST	150.361	Not_Provided
USGS	14162500	14 Jan 2018 21:15	PST	150.927	Not_Provided
USGS	14162500	14 Jan 2018 21:30	PST	150.361	Not_Provided
USGS	14162500	14 Jan 2018 21:45	PST	150.927	Not_Provided
USGS	14162500	14 Jan 2018 22:00	PST	150.361	Not_Provided
USGS	14162500	14 Jan 2018 22:15	PST	150.927	Not_Provided
USGS	14162500	14 Jan 2018 22:30	PST	150.361	Not_Provided
USGS	14162500	14 Jan 2018 22:45	PST	150.927	Not_Provided
USGS	14162500	14 Jan 2018 23:00	PST	150.927	Not_Provided
USGS	14162500	14 Jan 2018 23:15	PST	150.361	Not_Provided
USGS	14162500	14 Jan 2018 23:30	PST	150.361	Not_Provided
USGS	14162500	14 Jan 2018 23:45	PST	149.512	Not_Provided
USGS	14162500	15 Jan 2018 00:00	PST	149.512	Not_Provided
USGS	14162500	15 Jan 2018 00:15	PST	150.361	Not_Provided
USGS	14162500	15 Jan 2018 00:30	PST	150.927	Not_Provided
USGS	14162500	15 Jan 2018 00:45	PST	150.927	Not_Provided
USGS	14162500	15 Jan 2018 01:00	PST	150.927	Not_Provided
USGS	14162500	15 Jan 2018 01:15	PST	150.361	Not_Provided
USGS	14162500	15 Jan 2018 01:30	PST	149.512	Not_Provided
USGS	14162500	15 Jan 2018 01:45	PST	148.945	Not_Provided
USGS	14162500	15 Jan 2018 02:00	PST	150.927	Not_Provided
USGS	14162500	15 Jan 2018 02:15	PST	149.512	Not_Provided
USGS	14162500	15 Jan 2018 02:30	PST	148.945	Not_Provided
USGS	14162500	15 Jan 2018 02:45	PST	150.927	Not_Provided
USGS	14162500	15 Jan 2018 03:00	PST	149.512	Not_Provided
USGS	14162500	15 Jan 2018 03:15	PST	149.512	Not_Provided
USGS	14162500	15 Jan 2018 03:30	PST	148.945	Not_Provided
USGS	14162500	15 Jan 2018 03:45	PST	149.512	Not_Provided
USGS	14162500	15 Jan 2018 04:00	PST	149.512	Not_Provided
USGS	14162500	15 Jan 2018 04:15	PST	150.361	Not_Provided
USGS	14162500	15 Jan 2018 04:30	PST	149.512	Not_Provided
USGS	14162500	15 Jan 2018 04:45	PST	149.512	Not_Provided
USGS	14162500	15 Jan 2018 05:00	PST	149.512	Not_Provided
USGS	14162500	15 Jan 2018 05:15	PST	150.927	Not_Provided
USGS	14162500	15 Jan 2018 05:30	PST	147.529	Not_Provided
USGS	14162500	15 Jan 2018 05:45	PST	149.512	Not_Provided
USGS	14162500	15 Jan 2018 06:00	PST	148.945	Not_Provided
USGS	14162500	15 Jan 2018 06:15	PST	149.512	Not_Provided
USGS	14162500	15 Jan 2018 06:30	PST	149.512	Not_Provided
USGS	14162500	15 Jan 2018 06:45	PST	149.512	Not_Provided
USGS	14162500	15 Jan 2018 07:00	PST	148.379	Not_Provided
USGS	14162500	15 Jan 2018 07:15	PST	149.512	Not_Provided
USGS	14162500	15 Jan 2018 07:30	PST	149.512	Not_Provided
USGS	14162500	15 Jan 2018 07:45	PST	148.945	Not_Provided
USGS	14162500	15 Jan 2018 08:00	PST	148.945	Not_Provided
USGS	14162500	15 Jan 2018 08:15	PST	148.379	Not_Provided
USGS	14162500	15 Jan 2018 08:30	PST	148.379	Not_Provided
USGS	14162500	15 Jan 2018 08:45	PST	148.379	Not_Provided
USGS	14162500	15 Jan 2018 09:00	PST	149.512	Not_Provided
USGS	14162500	15 Jan 2018 09:15	PST	148.945	Not_Provided
USGS	14162500	15 Jan 2018 09:30	PST	147.529	Not_Provided
USGS	14162500	15 Jan 2018 09:45	PST	147.529	Not_Provided
USGS	14162500	15 Jan 2018 10:00	PST	148.379	Not_Provided
USGS	14162500	15 Jan 2018 10:15	PST	146.963	Not_Provided
USGS	14162500	15 Jan 2018 10:30	PST	148.379	Not_Provided
USGS	14162500	15 Jan 2018 10:45	PST	147.529	Not_Provided
USGS	14162500	15 Jan 2018 11:00	PST	147.529	Not_Provided
USGS	14162500	15 Jan 2018 11:15	PST	148.379	Not_Provided
USGS	14162500	15 Jan 2018 11:30	PST	148.945	Not_Provided
USGS	14162500	15 Jan 2018 11:45	PST	148.945	Not_Provided
USGS	14162500	15 Jan 2018 12:00	PST	148.945	Not_Provided
USGS	14162500	15 Jan 2018 12:15	PST	148.379	Not_Provided
USGS	14162500	15 Jan 2018 12:30	PST	149.512	Not_Provided
USGS	14162500	15 Jan 2018 12:45	PST	150.361	Not_Provided
USGS	14162500	15 Jan 2018 13:00	PST	150.361	Not_Provided
USGS	14162500	15 Jan 2018 13:15	PST	150.927	Not_Provided
USGS	14162500	15 Jan 2018 13:30	PST	150.361	Not_Provided
USGS	14162500	15 Jan 2018 13:45	PST	149.512	Not_Provided
USGS	14162500	15 Jan 2018 14:00	PST	149.512	Not_Provided
USGS	14162500	15 Jan 2018 14:15	PST	149.512	Not_Provided
USGS	14162500	15 Jan 2018 14:30	PST	150.927	Not_Provided
USGS	14162500	15 Jan 2018 14:45	PST	148.379	Not_Provided
USGS	14162500	15 Jan 2018 15:00	PST	148.945	Not_Provided
USGS	14162500	15 Jan 2018 15:15	PST	148.379	Not_Provided
USGS	14162500	15 Jan 2018 15:30	PST	148.379	Not_Provided
USGS	14162500	15 Jan 2018 15:45	PST	148.379	Not_Provided
USGS	14162500	15 Jan 2018 16:00	PST	149.512	Not_Provided
USGS	14162500	15 Jan 2018 16:15	PST	148.945	Not_Provided
USGS	14162500	15 Jan 2018 16:30	PST	148.945	Not_Provided
USGS	14162500	15 Jan 2018 16:45	PST	148.379	Not_Provided
USGS	14162500	15 Jan 2018 17:00	PST	148.945	Not_Provided
USGS	14162500	15 Jan 2018 17:15	PST	148.945	Not_Provided
USGS	14162500	15 Jan 2018 17:30	PST	148.379	Not_Provided
USGS	14162500	15 Jan 2018 17:45	PST	148.379	Not_Provided
USGS	14162500	15 Jan 2018 18:00	PST	150.361	Not_Provided
USGS	14162500	15 Jan 2018 18:15	PST	148.379	Not_Provided
USGS	14162500	15 Jan 2018 18:30	PST	146.963	Not_Provided
USGS	14162500	15 Jan 2018 18:45	PST	148.379	Not_Provided
USGS	14162500	15 Jan 2018 19:00	PST	148.945	Not_Provided
USGS	14162500	15 Jan 2018 19:15	PST	149.512	Not_Provided
USGS	14162500	15 Jan 2018 19:30	PST	148.379	Not_Provided
USGS	14162500	15 Jan 2018 19:45	PST	148.379	Not_Provided
USGS	14162500	15 Jan 2018 20:00	PST	147.529	Not_Provided
USGS	14162500	15 Jan 2018 20:15	PST	148.379	Not_Provided
USGS	14162500	15 Jan 2018 20:30	PST	149.512	Not_Provided
USGS	14162500	15 Jan 2018 20:45	PST	147.529	Not_Provided
USGS	14162500	15 Jan 2018 21:00	PST	147.529	Not_Provided
USGS	14162500	15 Jan 2018 21:15	PST	148.945	Not_Provided
USGS	14162500	15 Jan 2018 21:30	PST	147.529	Not_Provided
USGS	14162500	15 Jan 2018 21:45	PST	147.529	Not_Provided
USGS	14162500	15 Jan 2018 22:00	PST	147.529	Not_Provided
USGS	14162500	15 Jan 2018 22:15	PST	148.379	Not_Provided
USGS	14162500	15 Jan 2018 22:30	PST	144.415	Not_Provided
USGS	14162500	15 Jan 2018 22:45	PST	141.866	Not_Provided
USGS	14162500	15 Jan 2018 23:00	PST	139.884	Not_Provided
USGS	14162500	15 Jan 2018 23:15	PST	136.769	Not_Provided
USGS	14162500	15 Jan 2018 23:30	PST	136.769	Not_Provided
USGS	14162500	15 Jan 2018 23:45	PST	136.203	Not_Provided
USGS	14162500	16 Jan 2018 00:00	PST	134.221	Not_Provided
USGS	14162500	16 Jan 2018 00:15	PST	133.654	Not_Provided
USGS	14162500	16 Jan 2018 00:30	PST	133.654	Not_Provided
USGS	14162500	16 Jan 2018 00:45	PST	132.238	Not_Provided
USGS	14162500	16 Jan 2018 01:00	PST	131.106	Not_Provided
USGS	14162500	16 Jan 2018 01:15	PST	127.425	Not_Provided
USGS	14162500	16 Jan 2018 01:30	PST	123.743	Not_Provided
USGS	14162500	16 Jan 2018 01:45	PST	120.629	Not_Provided
USGS	14162500	16 Jan 2018 02:00	PST	117.797	Not_Provided
USGS	14162500	16 Jan 2018 02:15	PST	119.496	Not_Provided
USGS	14162500	16 Jan 2018 02:30	PST	120.062	Not_Provided
USGS	14162500	16 Jan 2018 02:45	PST	122.044	Not_Provided
USGS	14162500	16 Jan 2018 03:00	PST	124.31	Not_Provided
USGS	14162500	16 Jan 2018 03:15	PST	127.425	Not_Provided
USGS	14162500	16 Jan 2018 03:30	PST	127.991	Not_Provided
USGS	14162500	16 Jan 2018 03:45	PST	127.991	Not_Provided
USGS	14162500	16 Jan 2018 04:00	PST	129.124	Not_Provided
USGS	14162500	16 Jan 2018 04:15	PST	128.557	Not_Provided
USGS	14162500	16 Jan 2018 04:30	PST	129.973	Not_Provided
USGS	14162500	16 Jan 2018 04:45	PST	128.557	Not_Provided
USGS	14162500	16 Jan 2018 05:00	PST	128.557	Not_Provided
USGS	14162500	16 Jan 2018 05:15	PST	128.557	Not_Provided
USGS	14162500	16 Jan 2018 05:30	PST	129.124	Not_Provided
USGS	14162500	16 Jan 2018 05:45	PST	129.973	Not_Provided
USGS	14162500	16 Jan 2018 06:00	PST	131.106	Not_Provided
USGS	14162500	16 Jan 2018 06:15	PST	130.539	Not_Provided
USGS	14162500	16 Jan 2018 06:30	PST	130.539	Not_Provided
USGS	14162500	16 Jan 2018 06:45	PST	129.973	Not_Provided
USGS	14162500	16 Jan 2018 07:00	PST	129.973	Not_Provided
USGS	14162500	16 Jan 2018 07:15	PST	132.238	Not_Provided
USGS	14162500	16 Jan 2018 07:30	PST	132.238	Not_Provided
USGS	14162500	16 Jan 2018 07:45	PST	132.238	Not_Provided
USGS	14162500	16 Jan 2018 08:00	PST	133.088	Not_Provided
USGS	14162500	16 Jan 2018 08:15	PST	133.088	Not_Provided
USGS	14162500	16 Jan 2018 08:30	PST	133.654	Not_Provided
USGS	14162500	16 Jan 2018 08:45	PST	133.088	Not_Provided
USGS	14162500	16 Jan 2018 09:00	PST	133.654	Not_Provided
USGS	14162500	16 Jan 2018 09:15	PST	133.088	Not_Provided
USGS	14162500	16 Jan 2018 09:30	PST	134.221	Not_Provided
USGS	14162500	16 Jan 2018 09:45	PST	134.787	Not_Provided
USGS	14162500	16 Jan 2018 10:00	PST	133.088	Not_Provided
USGS	14162500	16 Jan 2018 10:15	PST	133.088	Not_Provided
USGS	14162500	16 Jan 2018 10:30	PST	133.654	Not_Provided
USGS	14162500	16 Jan 2018 10:45	PST	133.654	Not_Provided
USGS	14162500	16 Jan 2018 11:00	PST	132.238	Not_Provided
USGS	14162500	16 Jan 2018 11:15	PST	134.221	Not_Provided
USGS	14162500	16 Jan 2018 11:30	PST	133.654	Not_Provided
USGS	14162500	16 Jan 2018 11:45	PST	133.654	Not_Provided
USGS	14162500	16 Jan 2018 12:00	PST	132.238	Not_Provided
USGS	14162500	16 Jan 2018 12:15	PST	133.654	Not_Provided
USGS	14162500	16 Jan 2018 12:30	PST	132.238	Not_Provided
USGS	14162500	16 Jan 2018 12:45	PST	132.238	Not_Provided
USGS	14162500	16 Jan 2018 13:00	PST	133.088	Not_Provided
USGS	14162500	16 Jan 2018 13:15	PST	132.238	Not_Provided
USGS	14162500	16 Jan 2018 13:30	PST	131.672	Not_Provided
USGS	14162500	16 Jan 2018 13:45	PST	132.238	Not_Provided
USGS	14162500	16 Jan 2018 14:00	PST	132.238	Not_Provided
USGS	14162500	16 Jan 2018 14:15	PST	132.238	Not_Provided
USGS	14162500	16 Jan 2018 14:30	PST	131.106	Not_Provided
USGS	14162500	16 Jan 2018 14:45	PST	132.238	Not_Provided
USGS	14162500	16 Jan 2018 15:00	PST	132.238	Not_Provided
USGS	14162500	16 Jan 2018 15:15	PST	131.672	Not_Provided
USGS	14162500	16 Jan 2018 15:30	PST	132.238	Not_Provided
USGS	14162500	16 Jan 2018 15:45	PST	132.238	Not_Provided
USGS	14162500	16 Jan 2018 16:00	PST	131.672	Not_Provided
USGS	14162500	16 Jan 2018 16:15	PST	132.238	Not_Provided
USGS	14162500	16 Jan 2018 16:30	PST	133.088	Not_Provided
USGS	14162500	16 Jan 2018 16:45	PST	132.238	Not_Provided
USGS	14162500	16 Jan 2018 17:00	PST	133.088	Not_Provided
USGS	14162500	16 Jan 2018 17:15	PST	131.672	Not_Provided
USGS	14162500	16 Jan 2018 17:30	PST	131.672	Not_Provided
USGS	14162500	16 Jan 2018 17:45	PST	131.672	Not_Provided
USGS	14162500	16 Jan 2018 18:00	PST	131.672	Not_Provided
USGS	14162500	16 Jan 2018 18:15	PST	133.088	Not_Provided
USGS	14162500	16 Jan 2018 18:30	PST	133.654	Not_Provided
USGS	14162500	16 Jan 2018 18:45	PST	135.353	Not_Provided
USGS	14162500	16 Jan 2018 19:00	PST	135.353	Not_Provided
USGS	14162500	16 Jan 2018 19:15	PST	136.769	Not_Provided
USGS	14162500	16 Jan 2018 19:30	PST	136.203	Not_Provided
USGS	14162500	16 Jan 2018 19:45	PST	136.769	Not_Provided
USGS	14162500	16 Jan 2018 20:00	PST	136.203	Not_Provided
USGS	14162500	16 Jan 2018 20:15	PST	136.203	Not_Provided
USGS	14162500	16 Jan 2018 20:30	PST	135.353	Not_Provided
USGS	14162500	16 Jan 2018 20:45	PST	136.203	Not_Provided
USGS	14162500	16 Jan 2018 21:00	PST	136.203	Not_Provided
USGS	14162500	16 Jan 2018 21:15	PST	136.203	Not_Provided
USGS	14162500	16 Jan 2018 21:30	PST	135.353	Not_Provided
USGS	14162500	16 Jan 2018 21:45	PST	136.203	Not_Provided
USGS	14162500	16 Jan 2018 22:00	PST	136.769	Not_Provided
USGS	14162500	16 Jan 2018 22:15	PST	134.787	Not_Provided
USGS	14162500	16 Jan 2018 22:30	PST	135.353	Not_Provided
USGS	14162500	16 Jan 2018 22:45	PST	135.353	Not_Provided
USGS	14162500	16 Jan 2018 23:00	PST	136.203	Not_Provided
USGS	14162500	16 Jan 2018 23:15	PST	136.203	Not_Provided
USGS	14162500	16 Jan 2018 23:30	PST	136.769	Not_Provided
USGS	14162500	16 Jan 2018 23:45	PST	135.353	Not_Provided
USGS	14162500	17 Jan 2018 00:00	PST	135.353	Not_Provided
USGS	14162500	17 Jan 2018 00:30	PST	136.203	Not_Provided
USGS	14162500	17 Jan 2018 00:45	PST	136.769	Not_Provided
USGS	14162500	17 Jan 2018 01:00	PST	136.769	Not_Provided
USGS	14162500	17 Jan 2018 01:15	PST	136.203	Not_Provided
USGS	14162500	17 Jan 2018 01:30	PST	137.335	Not_Provided
USGS	14162500	17 Jan 2018 01:45	PST	137.902	Not_Provided
USGS	14162500	17 Jan 2018 02:00	PST	137.335	Not_Provided
USGS	14162500	17 Jan 2018 02:15	PST	137.335	Not_Provided
USGS	14162500	17 Jan 2018 02:30	PST	138.751	Not_Provided
USGS	14162500	17 Jan 2018 02:45	PST	138.751	Not_Provided
USGS	14162500	17 Jan 2018 03:00	PST	138.751	Not_Provided
USGS	14162500	17 Jan 2018 03:15	PST	138.751	Not_Provided
USGS	14162500	17 Jan 2018 03:30	PST	138.751	Not_Provided
USGS	14162500	17 Jan 2018 03:45	PST	138.751	Not_Provided
USGS	14162500	17 Jan 2018 04:00	PST	139.318	Not_Provided
USGS	14162500	17 Jan 2018 04:15	PST	138.751	Not_Provided
USGS	14162500	17 Jan 2018 04:30	PST	138.751	Not_Provided
USGS	14162500	17 Jan 2018 04:45	PST	138.751	Not_Provided
USGS	14162500	17 Jan 2018 05:00	PST	138.751	Not_Provided
USGS	14162500	17 Jan 2018 05:15	PST	138.751	Not_Provided
USGS	14162500	17 Jan 2018 05:30	PST	137.902	Not_Provided
USGS	14162500	17 Jan 2018 05:45	PST	138.751	Not_Provided
USGS	14162500	17 Jan 2018 06:00	PST	139.884	Not_Provided
USGS	14162500	17 Jan 2018 06:15	PST	138.751	Not_Provided
USGS	14162500	17 Jan 2018 06:30	PST	137.902	Not_Provided
USGS	14162500	17 Jan 2018 06:45	PST	137.335	Not_Provided
USGS	14162500	17 Jan 2018 07:00	PST	137.335	Not_Provided
USGS	14162500	17 Jan 2018 07:15	PST	137.902	Not_Provided
USGS	14162500	17 Jan 2018 07:30	PST	137.335	Not_Provided
USGS	14162500	17 Jan 2018 07:45	PST	137.902	Not_Provided
USGS	14162500	17 Jan 2018 08:00	PST	137.902	Not_Provided
USGS	14162500	17 Jan 2018 08:15	PST	139.318	Not_Provided
USGS	14162500	17 Jan 2018 08:30	PST	139.318	Not_Provided
USGS	14162500	17 Jan 2018 08:45	PST	138.751	Not_Provided
USGS	14162500	17 Jan 2018 09:00	PST	137.902	Not_Provided
USGS	14162500	17 Jan 2018 09:15	PST	139.318	Not_Provided
USGS	14162500	17 Jan 2018 09:30	PST	139.318	Not_Provided
USGS	14162500	17 Jan 2018 09:45	PST	139.318	Not_Provided
USGS	14162500	17 Jan 2018 10:00	PST	139.318	Not_Provided
USGS	14162500	17 Jan 2018 10:15	PST	140.45	Not_Provided
USGS	14162500	17 Jan 2018 10:30	PST	139.884	Not_Provided
USGS	14162500	17 Jan 2018 10:45	PST	141.3	Not_Provided
USGS	14162500	17 Jan 2018 11:00	PST	141.866	Not_Provided
USGS	14162500	17 Jan 2018 11:15	PST	141.3	Not_Provided
USGS	14162500	17 Jan 2018 11:30	PST	140.45	Not_Provided
USGS	14162500	17 Jan 2018 11:45	PST	141.3	Not_Provided
USGS	14162500	17 Jan 2018 12:00	PST	141.3	Not_Provided
USGS	14162500	17 Jan 2018 12:15	PST	141.866	Not_Provided
USGS	14162500	17 Jan 2018 12:30	PST	141.3	Not_Provided
USGS	14162500	17 Jan 2018 12:45	PST	141.3	Not_Provided
USGS	14162500	17 Jan 2018 13:00	PST	141.3	Not_Provided
USGS	14162500	17 Jan 2018 13:15	PST	141.3	Not_Provided
USGS	14162500	17 Jan 2018 13:30	PST	141.3	Not_Provided
USGS	14162500	17 Jan 2018 13:45	PST	141.3	Not_Provided
USGS	14162500	17 Jan 2018 14:00	PST	141.3	Not_Provided
USGS	14162500	17 Jan 2018 14:15	PST	141.3	Not_Provided
USGS	14162500	17 Jan 2018 14:30	PST	141.3	Not_Provided
USGS	14162500	17 Jan 2018 14:45	PST	140.45	Not_Provided
USGS	14162500	17 Jan 2018 15:00	PST	140.45	Not_Provided
USGS	14162500	17 Jan 2018 15:15	PST	140.45	Not_Provided
USGS	14162500	17 Jan 2018 15:30	PST	140.45	Not_Provided
USGS	14162500	17 Jan 2018 15:45	PST	139.884	Not_Provided
USGS	14162500	17 Jan 2018 16:00	PST	140.45	Not_Provided
USGS	14162500	17 Jan 2018 16:15	PST	139.884	Not_Provided
USGS	14162500	17 Jan 2018 16:30	PST	139.884	Not_Provided
USGS	14162500	17 Jan 2018 16:45	PST	140.45	Not_Provided
USGS	14162500	17 Jan 2018 17:00	PST	141.3	Not_Provided
USGS	14162500	17 Jan 2018 17:15	PST	139.884	Not_Provided
USGS	14162500	17 Jan 2018 17:30	PST	140.45	Not_Provided
USGS	14162500	17 Jan 2018 17:45	PST	139.884	Not_Provided
USGS	14162500	17 Jan 2018 18:00	PST	141.3	Not_Provided
USGS	14162500	17 Jan 2018 18:15	PST	141.866	Not_Provided
USGS	14162500	17 Jan 2018 18:30	PST	142.432	Not_Provided
USGS	14162500	17 Jan 2018 18:45	PST	143.848	Not_Provided
USGS	14162500	17 Jan 2018 19:00	PST	143.848	Not_Provided
USGS	14162500	17 Jan 2018 19:15	PST	142.432	Not_Provided
USGS	14162500	17 Jan 2018 19:30	PST	143.848	Not_Provided
USGS	14162500	17 Jan 2018 19:45	PST	142.432	Not_Provided
USGS	14162500	17 Jan 2018 20:00	PST	144.415	Not_Provided
USGS	14162500	17 Jan 2018 20:15	PST	143.848	Not_Provided
USGS	14162500	17 Jan 2018 20:30	PST	142.999	Not_Provided
USGS	14162500	17 Jan 2018 20:45	PST	143.848	Not_Provided
USGS	14162500	17 Jan 2018 21:00	PST	143.848	Not_Provided
USGS	14162500	17 Jan 2018 21:15	PST	144.415	Not_Provided
USGS	14162500	17 Jan 2018 21:30	PST	144.415	Not_Provided
USGS	14162500	17 Jan 2018 21:45	PST	144.415	Not_Provided
USGS	14162500	17 Jan 2018 22:00	PST	144.981	Not_Provided
USGS	14162500	17 Jan 2018 22:15	PST	143.848	Not_Provided
USGS	14162500	17 Jan 2018 22:30	PST	144.415	Not_Provided
USGS	14162500	17 Jan 2018 22:45	PST	145.83	Not_Provided
USGS	14162500	17 Jan 2018 23:00	PST	144.981	Not_Provided
USGS	14162500	17 Jan 2018 23:15	PST	146.397	Not_Provided
USGS	14162500	17 Jan 2018 23:30	PST	147.529	Not_Provided
USGS	14162500	17 Jan 2018 23:45	PST	146.963	Not_Provided
USGS	14162500	18 Jan 2018 00:00	PST	146.963	Not_Provided
USGS	14162500	18 Jan 2018 00:15	PST	147.529	Not_Provided
USGS	14162500	18 Jan 2018 00:30	PST	147.529	Not_Provided
USGS	14162500	18 Jan 2018 00:45	PST	148.379	Not_Provided
USGS	14162500	18 Jan 2018 01:00	PST	148.945	Not_Provided
USGS	14162500	18 Jan 2018 01:15	PST	148.379	Not_Provided
USGS	14162500	18 Jan 2018 01:30	PST	147.529	Not_Provided
USGS	14162500	18 Jan 2018 01:45	PST	148.379	Not_Provided
USGS	14162500	18 Jan 2018 02:00	PST	148.379	Not_Provided
USGS	14162500	18 Jan 2018 02:15	PST	148.945	Not_Provided
USGS	14162500	18 Jan 2018 02:30	PST	148.945	Not_Provided
USGS	14162500	18 Jan 2018 02:45	PST	146.963	Not_Provided
USGS	14162500	18 Jan 2018 03:00	PST	148.945	Not_Provided
USGS	14162500	18 Jan 2018 03:15	PST	149.512	Not_Provided
USGS	14162500	18 Jan 2018 03:30	PST	149.512	Not_Provided
USGS	14162500	18 Jan 2018 03:45	PST	149.512	Not_Provided
USGS	14162500	18 Jan 2018 04:00	PST	149.512	Not_Provided
USGS	14162500	18 Jan 2018 04:15	PST	150.927	Not_Provided
USGS	14162500	18 Jan 2018 04:30	PST	150.927	Not_Provided
USGS	14162500	18 Jan 2018 04:45	PST	151.494	Not_Provided
USGS	14162500	18 Jan 2018 05:00	PST	151.494	Not_Provided
USGS	14162500	18 Jan 2018 05:15	PST	152.343	Not_Provided
USGS	14162500	18 Jan 2018 05:30	PST	153.476	Not_Provided
USGS	14162500	18 Jan 2018 05:45	PST	153.476	Not_Provided
USGS	14162500	18 Jan 2018 06:00	PST	154.325	Not_Provided
USGS	14162500	18 Jan 2018 06:15	PST	154.892	Not_Provided
USGS	14162500	18 Jan 2018 06:30	PST	154.325	Not_Provided
USGS	14162500	18 Jan 2018 06:45	PST	155.458	Not_Provided
USGS	14162500	18 Jan 2018 07:00	PST	156.874	Not_Provided
USGS	14162500	18 Jan 2018 07:15	PST	156.308	Not_Provided
USGS	14162500	18 Jan 2018 07:30	PST	156.874	Not_Provided
USGS	14162500	18 Jan 2018 07:45	PST	157.44	Not_Provided
USGS	14162500	18 Jan 2018 08:00	PST	158.856	Not_Provided
USGS	14162500	18 Jan 2018 08:15	PST	158.29	Not_Provided
USGS	14162500	18 Jan 2018 08:30	PST	160.272	Not_Provided
USGS	14162500	18 Jan 2018 08:45	PST	160.272	Not_Provided
USGS	14162500	18 Jan 2018 09:00	PST	158.856	Not_Provided
USGS	14162500	18 Jan 2018 09:15	PST	160.272	Not_Provided
USGS	14162500	18 Jan 2018 09:30	PST	160.272	Not_Provided
USGS	14162500	18 Jan 2018 09:45	PST	159.422	Not_Provided
USGS	14162500	18 Jan 2018 10:00	PST	160.272	Not_Provided
USGS	14162500	18 Jan 2018 10:15	PST	160.838	Not_Provided
USGS	14162500	18 Jan 2018 10:30	PST	162.254	Not_Provided
USGS	14162500	18 Jan 2018 10:45	PST	160.838	Not_Provided
USGS	14162500	18 Jan 2018 11:00	PST	161.688	Not_Provided
USGS	14162500	18 Jan 2018 11:15	PST	162.82	Not_Provided
USGS	14162500	18 Jan 2018 11:30	PST	162.254	Not_Provided
USGS	14162500	18 Jan 2018 11:45	PST	162.82	Not_Provided
USGS	14162500	18 Jan 2018 12:00	PST	162.82	Not_Provided
USGS	14162500	18 Jan 2018 12:15	PST	162.82	Not_Provided
USGS	14162500	18 Jan 2018 12:30	PST	164.236	Not_Provided
USGS	14162500	18 Jan 2018 12:45	PST	162.82	Not_Provided
USGS	14162500	18 Jan 2018 13:00	PST	164.236	Not_Provided
USGS	14162500	18 Jan 2018 13:15	PST	164.802	Not_Provided
USGS	14162500	18 Jan 2018 13:30	PST	164.802	Not_Provided
USGS	14162500	18 Jan 2018 13:45	PST	163.67	Not_Provided
USGS	14162500	18 Jan 2018 14:00	PST	165.652	Not_Provided
USGS	14162500	18 Jan 2018 14:15	PST	165.652	Not_Provided
USGS	14162500	18 Jan 2018 14:30	PST	167.068	Not_Provided
USGS	14162500	18 Jan 2018 14:45	PST	167.068	Not_Provided
USGS	14162500	18 Jan 2018 15:00	PST	169.616	Not_Provided
USGS	14162500	18 Jan 2018 15:15	PST	171.032	Not_Provided
USGS	14162500	18 Jan 2018 15:30	PST	173.297	Not_Provided
USGS	14162500	18 Jan 2018 15:45	PST	173.297	Not_Provided
USGS	14162500	18 Jan 2018 16:00	PST	174.43	Not_Provided
USGS	14162500	18 Jan 2018 16:15	PST	176.695	Not_Provided
USGS	14162500	18 Jan 2018 16:30	PST	177.262	Not_Provided
USGS	14162500	18 Jan 2018 16:45	PST	177.262	Not_Provided
USGS	14162500	18 Jan 2018 17:00	PST	175.846	Not_Provided
USGS	14162500	18 Jan 2018 17:15	PST	178.111	Not_Provided
USGS	14162500	18 Jan 2018 17:30	PST	178.961	Not_Provided
USGS	14162500	18 Jan 2018 17:45	PST	178.111	Not_Provided
USGS	14162500	18 Jan 2018 18:00	PST	176.695	Not_Provided
USGS	14162500	18 Jan 2018 18:15	PST	176.695	Not_Provided
USGS	14162500	18 Jan 2018 18:30	PST	175.28	Not_Provided
USGS	14162500	18 Jan 2018 18:45	PST	173.297	Not_Provided
USGS	14162500	18 Jan 2018 19:00	PST	172.448	Not_Provided
USGS	14162500	18 Jan 2018 19:15	PST	171.882	Not_Provided
USGS	14162500	18 Jan 2018 19:30	PST	173.297	Not_Provided
USGS	14162500	18 Jan 2018 19:45	PST	173.297	Not_Provided
USGS	14162500	18 Jan 2018 20:00	PST	173.297	Not_Provided
USGS	14162500	18 Jan 2018 20:15	PST	173.297	Not_Provided
USGS	14162500	18 Jan 2018 20:30	PST	171.882	Not_Provided
USGS	14162500	18 Jan 2018 20:45	PST	172.448	Not_Provided
USGS	14162500	18 Jan 2018 21:00	PST	171.882	Not_Provided
USGS	14162500	18 Jan 2018 21:15	PST	174.43	Not_Provided
USGS	14162500	18 Jan 2018 21:30	PST	173.864	Not_Provided
USGS	14162500	18 Jan 2018 21:45	PST	172.448	Not_Provided
USGS	14162500	18 Jan 2018 22:00	PST	173.297	Not_Provided
USGS	14162500	18 Jan 2018 22:15	PST	174.43	Not_Provided
USGS	14162500	18 Jan 2018 22:30	PST	173.297	Not_Provided
USGS	14162500	18 Jan 2018 22:45	PST	173.297	Not_Provided
USGS	14162500	18 Jan 2018 23:00	PST	175.28	Not_Provided
USGS	14162500	18 Jan 2018 23:15	PST	175.28	Not_Provided
USGS	14162500	18 Jan 2018 23:30	PST	173.864	Not_Provided
USGS	14162500	18 Jan 2018 23:45	PST	173.297	Not_Provided
USGS	14162500	19 Jan 2018 00:00	PST	173.297	Not_Provided
USGS	14162500	19 Jan 2018 00:15	PST	173.297	Not_Provided
USGS	14162500	19 Jan 2018 00:30	PST	173.864	Not_Provided
USGS	14162500	19 Jan 2018 00:45	PST	172.448	Not_Provided
USGS	14162500	19 Jan 2018 01:00	PST	171.882	Not_Provided
USGS	14162500	19 Jan 2018 01:15	PST	172.448	Not_Provided
USGS	14162500	19 Jan 2018 01:30	PST	171.032	Not_Provided
USGS	14162500	19 Jan 2018 01:45	PST	171.882	Not_Provided
USGS	14162500	19 Jan 2018 02:00	PST	171.032	Not_Provided
USGS	14162500	19 Jan 2018 02:15	PST	171.032	Not_Provided
USGS	14162500	19 Jan 2018 02:30	PST	171.882	Not_Provided
USGS	14162500	19 Jan 2018 02:45	PST	170.466	Not_Provided
USGS	14162500	19 Jan 2018 03:00	PST	171.032	Not_Provided
USGS	14162500	19 Jan 2018 03:15	PST	171.882	Not_Provided
USGS	14162500	19 Jan 2018 03:30	PST	169.616	Not_Provided
USGS	14162500	19 Jan 2018 03:45	PST	170.466	Not_Provided
USGS	14162500	19 Jan 2018 04:00	PST	171.032	Not_Provided
USGS	14162500	19 Jan 2018 04:15	PST	170.466	Not_Provided
USGS	14162500	19 Jan 2018 04:30	PST	170.466	Not_Provided
USGS	14162500	19 Jan 2018 04:45	PST	169.616	Not_Provided
USGS	14162500	19 Jan 2018 05:00	PST	168.484	Not_Provided
USGS	14162500	19 Jan 2018 05:15	PST	168.484	Not_Provided
USGS	14162500	19 Jan 2018 05:30	PST	169.05	Not_Provided
USGS	14162500	19 Jan 2018 05:45	PST	169.05	Not_Provided
USGS	14162500	19 Jan 2018 06:00	PST	169.616	Not_Provided
USGS	14162500	19 Jan 2018 06:15	PST	170.466	Not_Provided
USGS	14162500	19 Jan 2018 06:30	PST	168.484	Not_Provided
USGS	14162500	19 Jan 2018 06:45	PST	168.484	Not_Provided
USGS	14162500	19 Jan 2018 07:00	PST	168.484	Not_Provided
USGS	14162500	19 Jan 2018 07:15	PST	168.484	Not_Provided
USGS	14162500	19 Jan 2018 07:30	PST	168.484	Not_Provided
USGS	14162500	19 Jan 2018 07:45	PST	169.05	Not_Provided
USGS	14162500	19 Jan 2018 08:00	PST	167.634	Not_Provided
USGS	14162500	19 Jan 2018 08:15	PST	166.218	Not_Provided
USGS	14162500	19 Jan 2018 08:30	PST	167.634	Not_Provided
USGS	14162500	19 Jan 2018 08:45	PST	168.484	Not_Provided
USGS	14162500	19 Jan 2018 09:00	PST	166.218	Not_Provided
USGS	14162500	19 Jan 2018 09:15	PST	167.634	Not_Provided
USGS	14162500	19 Jan 2018 09:30	PST	167.634	Not_Provided
USGS	14162500	19 Jan 2018 09:45	PST	167.634	Not_Provided
USGS	14162500	19 Jan 2018 10:00	PST	167.068	Not_Provided
USGS	14162500	19 Jan 2018 10:15	PST	167.634	Not_Provided
USGS	14162500	19 Jan 2018 10:30	PST	166.218	Not_Provided
USGS	14162500	19 Jan 2018 10:45	PST	166.218	Not_Provided
USGS	14162500	19 Jan 2018 11:00	PST	168.484	Not_Provided
USGS	14162500	19 Jan 2018 11:15	PST	167.634	Not_Provided
USGS	14162500	19 Jan 2018 11:30	PST	165.652	Not_Provided
USGS	14162500	19 Jan 2018 11:45	PST	167.634	Not_Provided
USGS	14162500	19 Jan 2018 12:00	PST	165.652	Not_Provided
USGS	14162500	19 Jan 2018 12:15	PST	167.634	Not_Provided
USGS	14162500	19 Jan 2018 12:30	PST	165.652	Not_Provided
USGS	14162500	19 Jan 2018 12:45	PST	166.218	Not_Provided
USGS	14162500	19 Jan 2018 13:00	PST	164.236	Not_Provided
USGS	14162500	19 Jan 2018 13:15	PST	166.218	Not_Provided
USGS	14162500	19 Jan 2018 13:30	PST	164.236	Not_Provided
USGS	14162500	19 Jan 2018 13:45	PST	164.236	Not_Provided
USGS	14162500	19 Jan 2018 14:00	PST	164.802	Not_Provided
USGS	14162500	19 Jan 2018 14:15	PST	162.82	Not_Provided
USGS	14162500	19 Jan 2018 14:30	PST	164.236	Not_Provided
USGS	14162500	19 Jan 2018 14:45	PST	164.236	Not_Provided
USGS	14162500	19 Jan 2018 15:00	PST	164.802	Not_Provided
USGS	14162500	19 Jan 2018 15:15	PST	164.236	Not_Provided
USGS	14162500	19 Jan 2018 15:30	PST	164.802	Not_Provided
USGS	14162500	19 Jan 2018 15:45	PST	163.67	Not_Provided
USGS	14162500	19 Jan 2018 16:00	PST	164.236	Not_Provided
USGS	14162500	19 Jan 2018 16:15	PST	163.67	Not_Provided
USGS	14162500	19 Jan 2018 16:30	PST	166.218	Not_Provided
USGS	14162500	19 Jan 2018 16:45	PST	164.236	Not_Provided
USGS	14162500	19 Jan 2018 17:00	PST	164.236	Not_Provided
USGS	14162500	19 Jan 2018 17:15	PST	164.236	Not_Provided
USGS	14162500	19 Jan 2018 17:30	PST	165.652	Not_Provided
USGS	14162500	19 Jan 2018 17:45	PST	165.652	Not_Provided
USGS	14162500	19 Jan 2018 18:00	PST	166.218	Not_Provided
USGS	14162500	19 Jan 2018 18:15	PST	166.218	Not_Provided
USGS	14162500	19 Jan 2018 18:30	PST	164.236	Not_Provided
USGS	14162500	19 Jan 2018 18:45	PST	165.652	Not_Provided
USGS	14162500	19 Jan 2018 19:00	PST	164.236	Not_Provided
USGS	14162500	19 Jan 2018 19:15	PST	162.82	Not_Provided
USGS	14162500	19 Jan 2018 19:30	PST	164.236	Not_Provided
USGS	14162500	19 Jan 2018 19:45	PST	163.67	Not_Provided
USGS	14162500	19 Jan 2018 20:00	PST	163.67	Not_Provided
USGS	14162500	19 Jan 2018 20:15	PST	164.802	Not_Provided
USGS	14162500	19 Jan 2018 20:30	PST	164.802	Not_Provided
USGS	14162500	19 Jan 2018 20:45	PST	164.236	Not_Provided
USGS	14162500	19 Jan 2018 21:00	PST	163.67	Not_Provided
USGS	14162500	19 Jan 2018 21:15	PST	164.802	Not_Provided
USGS	14162500	19 Jan 2018 21:30	PST	164.236	Not_Provided
USGS	14162500	19 Jan 2018 21:45	PST	164.236	Not_Provided
USGS	14162500	19 Jan 2018 22:00	PST	166.218	Not_Provided
USGS	14162500	19 Jan 2018 22:15	PST	162.82	Not_Provided
USGS	14162500	19 Jan 2018 22:30	PST	162.82	Not_Provided
USGS	14162500	19 Jan 2018 22:45	PST	164.236	Not_Provided
USGS	14162500	19 Jan 2018 23:00	PST	164.236	Not_Provided
USGS	14162500	19 Jan 2018 23:15	PST	163.67	Not_Provided
USGS	14162500	19 Jan 2018 23:30	PST	164.236	Not_Provided
USGS	14162500	19 Jan 2018 23:45	PST	164.236	Not_Provided
USGS	14162500	20 Jan 2018 00:00	PST	163.67	Not_Provided
USGS	14162500	20 Jan 2018 00:15	PST	161.688	Not_Provided
USGS	14162500	20 Jan 2018 00:30	PST	162.82	Not_Provided
USGS	14162500	20 Jan 2018 00:45	PST	162.82	Not_Provided
USGS	14162500	20 Jan 2018 01:00	PST	162.254	Not_Provided
USGS	14162500	20 Jan 2018 01:15	PST	162.82	Not_Provided
USGS	14162500	20 Jan 2018 01:30	PST	164.236	Not_Provided
USGS	14162500	20 Jan 2018 01:45	PST	164.236	Not_Provided
USGS	14162500	20 Jan 2018 02:00	PST	162.82	Not_Provided
USGS	14162500	20 Jan 2018 02:15	PST	160.838	Not_Provided
USGS	14162500	20 Jan 2018 02:30	PST	163.67	Not_Provided
USGS	14162500	20 Jan 2018 02:45	PST	162.254	Not_Provided
USGS	14162500	20 Jan 2018 03:00	PST	162.254	Not_Provided
USGS	14162500	20 Jan 2018 03:15	PST	162.82	Not_Provided
USGS	14162500	20 Jan 2018 03:30	PST	162.82	Not_Provided
USGS	14162500	20 Jan 2018 03:45	PST	163.67	Not_Provided
USGS	14162500	20 Jan 2018 04:00	PST	163.67	Not_Provided
USGS	14162500	20 Jan 2018 04:15	PST	162.254	Not_Provided
USGS	14162500	20 Jan 2018 04:30	PST	161.688	Not_Provided
USGS	14162500	20 Jan 2018 04:45	PST	163.67	Not_Provided
USGS	14162500	20 Jan 2018 05:00	PST	160.838	Not_Provided
USGS	14162500	20 Jan 2018 05:15	PST	162.254	Not_Provided
USGS	14162500	20 Jan 2018 05:30	PST	162.254	Not_Provided
USGS	14162500	20 Jan 2018 05:45	PST	160.838	Not_Provided
USGS	14162500	20 Jan 2018 06:00	PST	160.272	Not_Provided
USGS	14162500	20 Jan 2018 06:15	PST	162.254	Not_Provided
USGS	14162500	20 Jan 2018 06:30	PST	160.838	Not_Provided
USGS	14162500	20 Jan 2018 06:45	PST	160.272	Not_Provided
USGS	14162500	20 Jan 2018 07:00	PST	159.422	Not_Provided
USGS	14162500	20 Jan 2018 07:15	PST	161.688	Not_Provided
USGS	14162500	20 Jan 2018 07:30	PST	160.272	Not_Provided
USGS	14162500	20 Jan 2018 07:45	PST	159.422	Not_Provided
USGS	14162500	20 Jan 2018 08:00	PST	161.688	Not_Provided
USGS	14162500	20 Jan 2018 08:15	PST	160.272	Not_Provided
USGS	14162500	20 Jan 2018 08:30	PST	161.688	Not_Provided
USGS	14162500	20 Jan 2018 08:45	PST	160.272	Not_Provided
USGS	14162500	20 Jan 2018 09:00	PST	161.688	Not_Provided
USGS	14162500	20 Jan 2018 09:15	PST	160.838	Not_Provided
USGS	14162500	20 Jan 2018 09:30	PST	159.422	Not_Provided
USGS	14162500	20 Jan 2018 09:45	PST	160.272	Not_Provided
USGS	14162500	20 Jan 2018 10:00	PST	160.838	Not_Provided
USGS	14162500	20 Jan 2018 10:15	PST	159.422	Not_Provided
USGS	14162500	20 Jan 2018 10:30	PST	159.422	Not_Provided
USGS	14162500	20 Jan 2018 10:45	PST	158.856	Not_Provided
USGS	14162500	20 Jan 2018 11:00	PST	160.272	Not_Provided
USGS	14162500	20 Jan 2018 11:15	PST	160.272	Not_Provided
USGS	14162500	20 Jan 2018 11:30	PST	158.856	Not_Provided
USGS	14162500	20 Jan 2018 11:45	PST	159.422	Not_Provided
USGS	14162500	20 Jan 2018 12:00	PST	158.29	Not_Provided
USGS	14162500	20 Jan 2018 12:15	PST	159.422	Not_Provided
USGS	14162500	20 Jan 2018 12:30	PST	157.44	Not_Provided
USGS	14162500	20 Jan 2018 12:45	PST	159.422	Not_Provided
USGS	14162500	20 Jan 2018 13:00	PST	158.856	Not_Provided
USGS	14162500	20 Jan 2018 13:15	PST	158.29	Not_Provided
USGS	14162500	20 Jan 2018 13:30	PST	156.874	Not_Provided
USGS	14162500	20 Jan 2018 13:45	PST	157.44	Not_Provided
USGS	14162500	20 Jan 2018 14:00	PST	158.29	Not_Provided
USGS	14162500	20 Jan 2018 14:15	PST	156.874	Not_Provided
USGS	14162500	20 Jan 2018 14:30	PST	157.44	Not_Provided
USGS	14162500	20 Jan 2018 14:45	PST	156.308	Not_Provided
USGS	14162500	20 Jan 2018 15:00	PST	156.874	Not_Provided
USGS	14162500	20 Jan 2018 15:15	PST	156.874	Not_Provided
USGS	14162500	20 Jan 2018 15:30	PST	155.458	Not_Provided
USGS	14162500	20 Jan 2018 15:45	PST	155.458	Not_Provided
USGS	14162500	20 Jan 2018 16:00	PST	156.874	Not_Provided
USGS	14162500	20 Jan 2018 16:15	PST	154.892	Not_Provided
USGS	14162500	20 Jan 2018 16:30	PST	155.458	Not_Provided
USGS	14162500	20 Jan 2018 16:45	PST	154.892	Not_Provided
USGS	14162500	20 Jan 2018 17:00	PST	153.476	Not_Provided
USGS	14162500	20 Jan 2018 17:15	PST	154.325	Not_Provided
USGS	14162500	20 Jan 2018 17:30	PST	155.458	Not_Provided
USGS	14162500	20 Jan 2018 17:45	PST	154.892	Not_Provided
USGS	14162500	20 Jan 2018 18:00	PST	154.892	Not_Provided
USGS	14162500	20 Jan 2018 18:15	PST	154.325	Not_Provided
USGS	14162500	20 Jan 2018 18:30	PST	154.325	Not_Provided
USGS	14162500	20 Jan 2018 18:45	PST	152.91	Not_Provided
USGS	14162500	20 Jan 2018 19:00	PST	154.325	Not_Provided
USGS	14162500	20 Jan 2018 19:15	PST	152.91	Not_Provided
USGS	14162500	20 Jan 2018 19:30	PST	154.325	Not_Provided
USGS	14162500	20 Jan 2018 19:45	PST	153.476	Not_Provided
USGS	14162500	20 Jan 2018 20:00	PST	153.476	Not_Provided
USGS	14162500	20 Jan 2018 20:15	PST	153.476	Not_Provided
USGS	14162500	20 Jan 2018 20:30	PST	152.91	Not_Provided
USGS	14162500	20 Jan 2018 20:45	PST	152.343	Not_Provided
USGS	14162500	20 Jan 2018 21:00	PST	152.343	Not_Provided
USGS	14162500	20 Jan 2018 21:15	PST	152.343	Not_Provided
USGS	14162500	20 Jan 2018 21:30	PST	152.343	Not_Provided
USGS	14162500	20 Jan 2018 21:45	PST	151.494	Not_Provided
USGS	14162500	20 Jan 2018 22:00	PST	152.91	Not_Provided
USGS	14162500	20 Jan 2018 22:15	PST	151.494	Not_Provided
USGS	14162500	20 Jan 2018 22:30	PST	152.343	Not_Provided
USGS	14162500	20 Jan 2018 22:45	PST	151.494	Not_Provided
USGS	14162500	20 Jan 2018 23:00	PST	151.494	Not_Provided
USGS	14162500	20 Jan 2018 23:15	PST	151.494	Not_Provided
USGS	14162500	20 Jan 2018 23:30	PST	150.927	Not_Provided
USGS	14162500	20 Jan 2018 23:45	PST	150.927	Not_Provided
USGS	14162500	21 Jan 2018 00:00	PST	151.494	Not_Provided
USGS	14162500	21 Jan 2018 00:15	PST	150.927	Not_Provided
USGS	14162500	21 Jan 2018 00:30	PST	151.494	Not_Provided
USGS	14162500	21 Jan 2018 00:45	PST	152.91	Not_Provided
USGS	14162500	21 Jan 2018 01:00	PST	151.494	Not_Provided
USGS	14162500	21 Jan 2018 01:15	PST	150.361	Not_Provided
USGS	14162500	21 Jan 2018 01:30	PST	150.927	Not_Provided
USGS	14162500	21 Jan 2018 01:45	PST	150.927	Not_Provided
USGS	14162500	21 Jan 2018 02:00	PST	152.343	Not_Provided
USGS	14162500	21 Jan 2018 02:15	PST	151.494	Not_Provided
USGS	14162500	21 Jan 2018 02:30	PST	150.927	Not_Provided
USGS	14162500	21 Jan 2018 02:45	PST	150.927	Not_Provided
USGS	14162500	21 Jan 2018 03:00	PST	152.343	Not_Provided
USGS	14162500	21 Jan 2018 03:15	PST	149.512	Not_Provided
USGS	14162500	21 Jan 2018 03:30	PST	149.512	Not_Provided
USGS	14162500	21 Jan 2018 03:45	PST	149.512	Not_Provided
USGS	14162500	21 Jan 2018 04:00	PST	151.494	Not_Provided
USGS	14162500	21 Jan 2018 04:15	PST	150.361	Not_Provided
USGS	14162500	21 Jan 2018 04:30	PST	150.361	Not_Provided
USGS	14162500	21 Jan 2018 04:45	PST	150.361	Not_Provided
USGS	14162500	21 Jan 2018 05:00	PST	148.945	Not_Provided
USGS	14162500	21 Jan 2018 05:15	PST	149.512	Not_Provided
USGS	14162500	21 Jan 2018 05:30	PST	150.361	Not_Provided
USGS	14162500	21 Jan 2018 05:45	PST	149.512	Not_Provided
USGS	14162500	21 Jan 2018 06:00	PST	149.512	Not_Provided
USGS	14162500	21 Jan 2018 06:15	PST	149.512	Not_Provided
USGS	14162500	21 Jan 2018 06:30	PST	149.512	Not_Provided
USGS	14162500	21 Jan 2018 06:45	PST	150.361	Not_Provided
USGS	14162500	21 Jan 2018 07:00	PST	148.945	Not_Provided
USGS	14162500	21 Jan 2018 07:15	PST	150.361	Not_Provided
USGS	14162500	21 Jan 2018 07:30	PST	149.512	Not_Provided
USGS	14162500	21 Jan 2018 07:45	PST	149.512	Not_Provided
USGS	14162500	21 Jan 2018 08:00	PST	148.945	Not_Provided
USGS	14162500	21 Jan 2018 08:15	PST	148.379	Not_Provided
USGS	14162500	21 Jan 2018 08:30	PST	148.379	Not_Provided
USGS	14162500	21 Jan 2018 08:45	PST	150.361	Not_Provided
USGS	14162500	21 Jan 2018 09:00	PST	148.945	Not_Provided
USGS	14162500	21 Jan 2018 09:15	PST	149.512	Not_Provided
USGS	14162500	21 Jan 2018 09:30	PST	150.361	Not_Provided
USGS	14162500	21 Jan 2018 09:45	PST	148.379	Not_Provided
USGS	14162500	21 Jan 2018 10:00	PST	149.512	Not_Provided
USGS	14162500	21 Jan 2018 10:15	PST	150.927	Not_Provided
USGS	14162500	21 Jan 2018 10:30	PST	149.512	Not_Provided
USGS	14162500	21 Jan 2018 10:45	PST	150.361	Not_Provided
USGS	14162500	21 Jan 2018 11:00	PST	150.927	Not_Provided
USGS	14162500	21 Jan 2018 11:15	PST	148.945	Not_Provided
USGS	14162500	21 Jan 2018 11:30	PST	149.512	Not_Provided
USGS	14162500	21 Jan 2018 11:45	PST	150.361	Not_Provided
USGS	14162500	21 Jan 2018 12:00	PST	149.512	Not_Provided
USGS	14162500	21 Jan 2018 12:15	PST	150.361	Not_Provided
USGS	14162500	21 Jan 2018 12:30	PST	149.512	Not_Provided
USGS	14162500	21 Jan 2018 12:45	PST	150.361	Not_Provided
USGS	14162500	21 Jan 2018 13:00	PST	150.927	Not_Provided
USGS	14162500	21 Jan 2018 13:15	PST	150.361	Not_Provided
USGS	14162500	21 Jan 2018 13:30	PST	150.927	Not_Provided
USGS	14162500	21 Jan 2018 13:45	PST	149.512	Not_Provided
USGS	14162500	21 Jan 2018 14:00	PST	150.361	Not_Provided
USGS	14162500	21 Jan 2018 14:15	PST	150.927	Not_Provided
USGS	14162500	21 Jan 2018 14:30	PST	151.494	Not_Provided
USGS	14162500	21 Jan 2018 14:45	PST	150.927	Not_Provided
USGS	14162500	21 Jan 2018 15:00	PST	152.343	Not_Provided
USGS	14162500	21 Jan 2018 15:15	PST	152.343	Not_Provided
USGS	14162500	21 Jan 2018 15:30	PST	152.91	Not_Provided
USGS	14162500	21 Jan 2018 15:45	PST	151.494	Not_Provided
USGS	14162500	21 Jan 2018 16:00	PST	152.343	Not_Provided
USGS	14162500	21 Jan 2018 16:15	PST	150.927	Not_Provided
USGS	14162500	21 Jan 2018 16:30	PST	152.343	Not_Provided
USGS	14162500	21 Jan 2018 16:45	PST	151.494	Not_Provided
USGS	14162500	21 Jan 2018 17:00	PST	152.343	Not_Provided
USGS	14162500	21 Jan 2018 17:15	PST	151.494	Not_Provided
USGS	14162500	21 Jan 2018 17:30	PST	152.343	Not_Provided
USGS	14162500	21 Jan 2018 17:45	PST	153.476	Not_Provided
USGS	14162500	21 Jan 2018 18:00	PST	154.892	Not_Provided
USGS	14162500	21 Jan 2018 18:15	PST	152.91	Not_Provided
USGS	14162500	21 Jan 2018 18:30	PST	154.892	Not_Provided
USGS	14162500	21 Jan 2018 18:45	PST	154.325	Not_Provided
USGS	14162500	21 Jan 2018 19:00	PST	153.476	Not_Provided
USGS	14162500	21 Jan 2018 19:15	PST	152.91	Not_Provided
USGS	14162500	21 Jan 2018 19:30	PST	154.892	Not_Provided
USGS	14162500	21 Jan 2018 19:45	PST	154.892	Not_Provided
USGS	14162500	21 Jan 2018 20:00	PST	154.892	Not_Provided
[truncated: 9,468 more rows]
