# Supplementary material for: WHONDRS-GUI: a web application for global survey of surface water metabolites
Source: PeerJ. 2020 Jul 22;8:e9277. doi: 10.7717/peerj.9277 (PMC7382364; doi:10.7717/peerj.9277)
Supplement: Supplemental Information 1 [file peerj-08-9277-s001.zip › WHONDRS_S_Kit/data/WHONDRS_SW_Kits_Hydrographs/WHONDRS_SW_Kits_Hydrograph_S000008.csv]

# U.S. Geological Survey. 2018. National Water Information System data available on the World Wide Web (USGS Water Data for the Nation) accessed at 2019-01-03 19:35:20 EST (nadww01) at http://waterdata.usgs.gov/nwis/
# USGS 08330000 RIO GRANDE AT ALBUQUERQUE NM
agency_cd	site_no	datetime	tz_cd	Discharge_cubic_m_per_second	Gauge_height_m
USGS	08330000	01 Jan 2018 00:00	MST	16.565	1.003
USGS	08330000	01 Jan 2018 00:15	MST	16.848	1.009
USGS	08330000	01 Jan 2018 00:30	MST	17.018	1.012
USGS	08330000	01 Jan 2018 00:45	MST	17.018	1.012
USGS	08330000	01 Jan 2018 01:00	MST	17.018	1.012
USGS	08330000	01 Jan 2018 01:15	MST	17.16	1.015
USGS	08330000	01 Jan 2018 01:30	MST	17.16	1.015
USGS	08330000	01 Jan 2018 01:45	MST	17.16	1.015
USGS	08330000	01 Jan 2018 02:00	MST	17.16	1.015
USGS	08330000	01 Jan 2018 02:15	MST	17.16	1.015
USGS	08330000	01 Jan 2018 02:30	MST	16.99	1.012
USGS	08330000	01 Jan 2018 02:45	MST	16.848	1.009
USGS	08330000	01 Jan 2018 03:00	MST	16.99	1.012
USGS	08330000	01 Jan 2018 03:15	MST	16.848	1.009
USGS	08330000	01 Jan 2018 03:30	MST	16.848	1.009
USGS	08330000	01 Jan 2018 03:45	MST	16.99	1.012
USGS	08330000	01 Jan 2018 04:00	MST	16.848	1.009
USGS	08330000	01 Jan 2018 04:15	MST	16.99	1.012
USGS	08330000	01 Jan 2018 04:30	MST	16.99	1.012
USGS	08330000	01 Jan 2018 04:45	MST	17.273	1.018
USGS	08330000	01 Jan 2018 05:00	MST	17.132	1.015
USGS	08330000	01 Jan 2018 05:15	MST	17.273	1.018
USGS	08330000	01 Jan 2018 05:30	MST	17.273	1.018
USGS	08330000	01 Jan 2018 05:45	MST	17.273	1.018
USGS	08330000	01 Jan 2018 06:00	MST	17.273	1.018
USGS	08330000	01 Jan 2018 06:15	MST	16.99	1.012
USGS	08330000	01 Jan 2018 06:30	MST	16.82	1.009
USGS	08330000	01 Jan 2018 06:45	MST	16.678	1.006
USGS	08330000	01 Jan 2018 07:00	MST	16.678	1.006
USGS	08330000	01 Jan 2018 07:15	MST	16.395	1
USGS	08330000	01 Jan 2018 07:30	MST	16.395	1
USGS	08330000	01 Jan 2018 07:45	MST	15.971	0.991
USGS	08330000	01 Jan 2018 08:00	MST	15.801	0.988
USGS	08330000	01 Jan 2018 08:15	MST	15.801	0.988
USGS	08330000	01 Jan 2018 08:30	MST	15.801	0.988
USGS	08330000	01 Jan 2018 08:45	MST	15.801	0.988
USGS	08330000	01 Jan 2018 09:00	MST	15.942	0.991
USGS	08330000	01 Jan 2018 09:15	MST	15.942	0.991
USGS	08330000	01 Jan 2018 09:30	MST	15.942	0.991
USGS	08330000	01 Jan 2018 09:45	MST	16.084	0.994
USGS	08330000	01 Jan 2018 10:00	MST	16.225	0.997
USGS	08330000	01 Jan 2018 10:15	MST	16.084	0.994
USGS	08330000	01 Jan 2018 10:30	MST	16.084	0.994
USGS	08330000	01 Jan 2018 10:45	MST	15.801	0.988
USGS	08330000	01 Jan 2018 11:00	MST	15.801	0.988
USGS	08330000	01 Jan 2018 11:15	MST	15.801	0.988
USGS	08330000	01 Jan 2018 11:30	MST	15.659	0.985
USGS	08330000	01 Jan 2018 11:45	MST	15.659	0.985
USGS	08330000	01 Jan 2018 12:00	MST	15.801	0.988
USGS	08330000	01 Jan 2018 12:15	MST	15.942	0.991
USGS	08330000	01 Jan 2018 12:30	MST	15.942	0.991
USGS	08330000	01 Jan 2018 12:45	MST	16.084	0.994
USGS	08330000	01 Jan 2018 13:00	MST	16.084	0.994
USGS	08330000	01 Jan 2018 13:15	MST	16.225	0.997
USGS	08330000	01 Jan 2018 13:30	MST	16.084	0.994
USGS	08330000	01 Jan 2018 13:45	MST	15.942	0.991
USGS	08330000	01 Jan 2018 14:00	MST	15.772	0.988
USGS	08330000	01 Jan 2018 14:15	MST	15.093	0.972
USGS	08330000	01 Jan 2018 14:30	MST	15.489	0.981
USGS	08330000	01 Jan 2018 14:45	MST	15.489	0.981
USGS	08330000	01 Jan 2018 15:00	MST	15.489	0.981
USGS	08330000	01 Jan 2018 15:15	MST	15.206	0.975
USGS	08330000	01 Jan 2018 15:30	MST	15.489	0.981
USGS	08330000	01 Jan 2018 15:45	MST	15.348	0.978
USGS	08330000	01 Jan 2018 16:00	MST	15.489	0.981
USGS	08330000	01 Jan 2018 16:15	MST	15.489	0.981
USGS	08330000	01 Jan 2018 16:30	MST	15.631	0.985
USGS	08330000	01 Jan 2018 16:45	MST	15.348	0.978
USGS	08330000	01 Jan 2018 17:00	MST	15.348	0.978
USGS	08330000	01 Jan 2018 17:15	MST	15.348	0.978
USGS	08330000	01 Jan 2018 17:30	MST	15.489	0.981
USGS	08330000	01 Jan 2018 17:45	MST	15.489	0.981
USGS	08330000	01 Jan 2018 18:00	MST	15.489	0.981
USGS	08330000	01 Jan 2018 18:15	MST	15.772	0.988
USGS	08330000	01 Jan 2018 18:30	MST	15.631	0.985
USGS	08330000	01 Jan 2018 18:45	MST	15.631	0.985
USGS	08330000	01 Jan 2018 19:00	MST	15.631	0.985
USGS	08330000	01 Jan 2018 19:15	MST	15.772	0.988
USGS	08330000	01 Jan 2018 19:30	MST	15.914	0.991
USGS	08330000	01 Jan 2018 19:45	MST	16.056	0.994
USGS	08330000	01 Jan 2018 20:00	MST	16.056	0.994
USGS	08330000	01 Jan 2018 20:15	MST	16.056	0.994
USGS	08330000	01 Jan 2018 20:30	MST	16.027	0.994
USGS	08330000	01 Jan 2018 20:45	MST	16.339	1
USGS	08330000	01 Jan 2018 21:00	MST	16.339	1
USGS	08330000	01 Jan 2018 21:15	MST	16.31	1
USGS	08330000	01 Jan 2018 21:30	MST	16.31	1
USGS	08330000	01 Jan 2018 21:45	MST	16.452	1.003
USGS	08330000	01 Jan 2018 22:00	MST	16.622	1.006
USGS	08330000	01 Jan 2018 22:15	MST	16.594	1.006
USGS	08330000	01 Jan 2018 22:30	MST	16.594	1.006
USGS	08330000	01 Jan 2018 22:45	MST	16.763	1.009
USGS	08330000	01 Jan 2018 23:00	MST	16.594	1.006
USGS	08330000	01 Jan 2018 23:15	MST	16.594	1.006
USGS	08330000	01 Jan 2018 23:30	MST	16.594	1.006
USGS	08330000	01 Jan 2018 23:45	MST	16.594	1.006
USGS	08330000	02 Jan 2018 00:00	MST	16.594	1.006
USGS	08330000	02 Jan 2018 00:15	MST	16.735	1.009
USGS	08330000	02 Jan 2018 00:30	MST	16.594	1.006
USGS	08330000	02 Jan 2018 00:45	MST	16.735	1.009
USGS	08330000	02 Jan 2018 01:00	MST	16.594	1.006
USGS	08330000	02 Jan 2018 01:15	MST	16.735	1.009
USGS	08330000	02 Jan 2018 01:30	MST	16.735	1.009
USGS	08330000	02 Jan 2018 01:45	MST	16.452	1.003
USGS	08330000	02 Jan 2018 02:00	MST	16.594	1.006
USGS	08330000	02 Jan 2018 02:15	MST	16.594	1.006
USGS	08330000	02 Jan 2018 02:30	MST	16.594	1.006
USGS	08330000	02 Jan 2018 02:45	MST	16.452	1.003
USGS	08330000	02 Jan 2018 03:00	MST	16.452	1.003
USGS	08330000	02 Jan 2018 03:15	MST	16.452	1.003
USGS	08330000	02 Jan 2018 03:30	MST	16.282	1
USGS	08330000	02 Jan 2018 03:45	MST	16.424	1.003
USGS	08330000	02 Jan 2018 04:00	MST	16.424	1.003
USGS	08330000	02 Jan 2018 04:15	MST	16.877	1.012
USGS	08330000	02 Jan 2018 04:30	MST	16.735	1.009
USGS	08330000	02 Jan 2018 04:45	MST	16.707	1.009
USGS	08330000	02 Jan 2018 05:00	MST	16.707	1.009
USGS	08330000	02 Jan 2018 05:15	MST	16.848	1.012
USGS	08330000	02 Jan 2018 05:30	MST	16.707	1.009
USGS	08330000	02 Jan 2018 05:45	MST	16.565	1.006
USGS	08330000	02 Jan 2018 06:00	MST	16.424	1.003
USGS	08330000	02 Jan 2018 06:15	MST	16.424	1.003
USGS	08330000	02 Jan 2018 06:30	MST	16.282	1
USGS	08330000	02 Jan 2018 06:45	MST	16.282	1
USGS	08330000	02 Jan 2018 07:00	MST	16.282	1
USGS	08330000	02 Jan 2018 07:15	MST	16.14	0.997
USGS	08330000	02 Jan 2018 07:30	MST	16.282	1
USGS	08330000	02 Jan 2018 07:45	MST	16.282	1
USGS	08330000	02 Jan 2018 08:00	MST	16.282	1
USGS	08330000	02 Jan 2018 08:15	MST	16.14	0.997
USGS	08330000	02 Jan 2018 08:30	MST	16.282	1
USGS	08330000	02 Jan 2018 08:45	MST	16.112	0.997
USGS	08330000	02 Jan 2018 09:00	MST	15.829	0.991
USGS	08330000	02 Jan 2018 09:15	MST	15.829	0.991
USGS	08330000	02 Jan 2018 09:30	MST	15.829	0.991
USGS	08330000	02 Jan 2018 09:45	MST	15.829	0.991
USGS	08330000	02 Jan 2018 10:00	MST	15.829	0.991
USGS	08330000	02 Jan 2018 10:15	MST	15.829	0.991
USGS	08330000	02 Jan 2018 10:30	MST	15.971	0.994
USGS	08330000	02 Jan 2018 10:45	MST	16.112	0.997
USGS	08330000	02 Jan 2018 11:00	MST	15.971	0.994
USGS	08330000	02 Jan 2018 11:15	MST	15.971	0.994
USGS	08330000	02 Jan 2018 11:30	MST	15.971	0.994
USGS	08330000	02 Jan 2018 11:45	MST	15.971	0.994
USGS	08330000	02 Jan 2018 12:00	MST	16.112	0.997
USGS	08330000	02 Jan 2018 12:15	MST	15.971	0.994
USGS	08330000	02 Jan 2018 12:30	MST	16.254	1
USGS	08330000	02 Jan 2018 12:45	MST	16.254	1
USGS	08330000	02 Jan 2018 13:00	MST	16.112	0.997
USGS	08330000	02 Jan 2018 13:15	MST	16.112	0.997
USGS	08330000	02 Jan 2018 13:30	MST	16.112	0.997
USGS	08330000	02 Jan 2018 13:45	MST	16.112	0.997
USGS	08330000	02 Jan 2018 14:00	MST	16.112	0.997
USGS	08330000	02 Jan 2018 14:15	MST	16.112	0.997
USGS	08330000	02 Jan 2018 14:30	MST	15.971	0.994
USGS	08330000	02 Jan 2018 14:45	MST	15.801	0.991
USGS	08330000	02 Jan 2018 15:00	MST	15.942	0.994
USGS	08330000	02 Jan 2018 15:15	MST	15.942	0.994
USGS	08330000	02 Jan 2018 15:30	MST	15.942	0.994
USGS	08330000	02 Jan 2018 15:45	MST	15.942	0.994
USGS	08330000	02 Jan 2018 16:00	MST	15.942	0.994
USGS	08330000	02 Jan 2018 16:15	MST	15.942	0.994
USGS	08330000	02 Jan 2018 16:30	MST	16.084	0.997
USGS	08330000	02 Jan 2018 16:45	MST	16.084	0.997
USGS	08330000	02 Jan 2018 17:00	MST	16.084	0.997
USGS	08330000	02 Jan 2018 17:15	MST	16.084	0.997
USGS	08330000	02 Jan 2018 17:30	MST	15.942	0.994
USGS	08330000	02 Jan 2018 17:45	MST	15.942	0.994
USGS	08330000	02 Jan 2018 18:00	MST	15.942	0.994
USGS	08330000	02 Jan 2018 18:15	MST	15.942	0.994
USGS	08330000	02 Jan 2018 18:30	MST	15.942	0.994
USGS	08330000	02 Jan 2018 18:45	MST	15.942	0.994
USGS	08330000	02 Jan 2018 19:00	MST	16.225	1
USGS	08330000	02 Jan 2018 19:15	MST	16.225	1
USGS	08330000	02 Jan 2018 19:30	MST	16.225	1
USGS	08330000	02 Jan 2018 19:45	MST	16.225	1
USGS	08330000	02 Jan 2018 20:00	MST	16.225	1
USGS	08330000	02 Jan 2018 20:15	MST	16.084	0.997
USGS	08330000	02 Jan 2018 20:30	MST	16.084	0.997
USGS	08330000	02 Jan 2018 20:45	MST	15.801	0.991
USGS	08330000	02 Jan 2018 21:00	MST	15.772	0.991
USGS	08330000	02 Jan 2018 21:15	MST	15.772	0.991
USGS	08330000	02 Jan 2018 21:30	MST	15.914	0.994
USGS	08330000	02 Jan 2018 21:45	MST	15.772	0.991
USGS	08330000	02 Jan 2018 22:00	MST	15.914	0.994
USGS	08330000	02 Jan 2018 22:15	MST	15.914	0.994
USGS	08330000	02 Jan 2018 22:30	MST	15.914	0.994
USGS	08330000	02 Jan 2018 22:45	MST	16.056	0.997
USGS	08330000	02 Jan 2018 23:00	MST	16.197	1
USGS	08330000	02 Jan 2018 23:15	MST	16.056	0.997
USGS	08330000	02 Jan 2018 23:30	MST	16.056	0.997
USGS	08330000	02 Jan 2018 23:45	MST	16.056	0.997
USGS	08330000	03 Jan 2018 00:00	MST	15.914	0.994
USGS	08330000	03 Jan 2018 00:15	MST	15.772	0.991
USGS	08330000	03 Jan 2018 00:30	MST	15.631	0.988
USGS	08330000	03 Jan 2018 00:45	MST	15.631	0.988
USGS	08330000	03 Jan 2018 01:00	MST	15.772	0.991
USGS	08330000	03 Jan 2018 01:15	MST	15.772	0.991
USGS	08330000	03 Jan 2018 01:30	MST	15.772	0.991
USGS	08330000	03 Jan 2018 01:45	MST	15.772	0.991
USGS	08330000	03 Jan 2018 02:00	MST	15.631	0.988
USGS	08330000	03 Jan 2018 02:15	MST	15.914	0.994
USGS	08330000	03 Jan 2018 02:30	MST	15.914	0.994
USGS	08330000	03 Jan 2018 02:45	MST	16.027	0.997
USGS	08330000	03 Jan 2018 03:00	MST	16.169	1
USGS	08330000	03 Jan 2018 03:15	MST	16.31	1.003
USGS	08330000	03 Jan 2018 03:30	MST	16.452	1.006
USGS	08330000	03 Jan 2018 03:45	MST	16.594	1.009
USGS	08330000	03 Jan 2018 04:00	MST	16.594	1.009
USGS	08330000	03 Jan 2018 04:15	MST	16.452	1.006
USGS	08330000	03 Jan 2018 04:30	MST	16.452	1.006
USGS	08330000	03 Jan 2018 04:45	MST	16.452	1.006
USGS	08330000	03 Jan 2018 05:00	MST	16.31	1.003
USGS	08330000	03 Jan 2018 05:15	MST	16.169	1
USGS	08330000	03 Jan 2018 05:30	MST	16.027	0.997
USGS	08330000	03 Jan 2018 05:45	MST	16.027	0.997
USGS	08330000	03 Jan 2018 06:00	MST	16.027	0.997
USGS	08330000	03 Jan 2018 06:15	MST	16.169	1
USGS	08330000	03 Jan 2018 06:30	MST	16.31	1.003
USGS	08330000	03 Jan 2018 06:45	MST	16.169	1
USGS	08330000	03 Jan 2018 07:00	MST	16.027	0.997
USGS	08330000	03 Jan 2018 07:15	MST	15.886	0.994
USGS	08330000	03 Jan 2018 07:30	MST	15.744	0.991
USGS	08330000	03 Jan 2018 07:45	MST	15.886	0.994
USGS	08330000	03 Jan 2018 08:00	MST	15.744	0.991
USGS	08330000	03 Jan 2018 08:15	MST	15.744	0.991
USGS	08330000	03 Jan 2018 08:30	MST	15.602	0.988
USGS	08330000	03 Jan 2018 08:45	MST	15.461	0.985
USGS	08330000	03 Jan 2018 09:00	MST	15.602	0.988
USGS	08330000	03 Jan 2018 09:15	MST	15.744	0.991
USGS	08330000	03 Jan 2018 09:30	MST	15.716	0.991
USGS	08330000	03 Jan 2018 09:45	MST	15.716	0.991
USGS	08330000	03 Jan 2018 10:00	MST	15.716	0.991
USGS	08330000	03 Jan 2018 10:15	MST	15.574	0.988
USGS	08330000	03 Jan 2018 10:30	MST	15.716	0.991
USGS	08330000	03 Jan 2018 10:45	MST	15.716	0.991
USGS	08330000	03 Jan 2018 11:00	MST	15.716	0.991
USGS	08330000	03 Jan 2018 11:15	MST	15.716	0.991
USGS	08330000	03 Jan 2018 11:30	MST	15.716	0.991
USGS	08330000	03 Jan 2018 11:45	MST	15.716	0.991
USGS	08330000	03 Jan 2018 12:00	MST	15.433	0.985
USGS	08330000	03 Jan 2018 12:15	MST	15.433	0.985
USGS	08330000	03 Jan 2018 12:30	MST	15.716	0.991
USGS	08330000	03 Jan 2018 12:45	MST	15.433	0.985
USGS	08330000	03 Jan 2018 13:00	MST	15.433	0.985
USGS	08330000	03 Jan 2018 13:15	MST	15.574	0.988
USGS	08330000	03 Jan 2018 13:30	MST	15.716	0.991
USGS	08330000	03 Jan 2018 13:45	MST	15.716	0.991
USGS	08330000	03 Jan 2018 14:00	MST	15.716	0.991
USGS	08330000	03 Jan 2018 14:15	MST	15.857	0.994
USGS	08330000	03 Jan 2018 14:30	MST	15.999	0.997
USGS	08330000	03 Jan 2018 14:45	MST	15.857	0.994
USGS	08330000	03 Jan 2018 15:00	MST	15.971	0.997
USGS	08330000	03 Jan 2018 15:15	MST	16.112	1
USGS	08330000	03 Jan 2018 15:30	MST	15.971	0.997
USGS	08330000	03 Jan 2018 15:45	MST	16.254	1.003
USGS	08330000	03 Jan 2018 16:00	MST	15.971	0.997
USGS	08330000	03 Jan 2018 16:15	MST	15.971	0.997
USGS	08330000	03 Jan 2018 16:30	MST	15.971	0.997
USGS	08330000	03 Jan 2018 16:45	MST	15.971	0.997
USGS	08330000	03 Jan 2018 17:00	MST	15.971	0.997
USGS	08330000	03 Jan 2018 17:15	MST	15.971	0.997
USGS	08330000	03 Jan 2018 17:30	MST	15.971	0.997
USGS	08330000	03 Jan 2018 17:45	MST	15.829	0.994
USGS	08330000	03 Jan 2018 18:00	MST	15.829	0.994
USGS	08330000	03 Jan 2018 18:15	MST	15.829	0.994
USGS	08330000	03 Jan 2018 18:30	MST	15.829	0.994
USGS	08330000	03 Jan 2018 18:45	MST	15.829	0.994
USGS	08330000	03 Jan 2018 19:00	MST	15.687	0.991
USGS	08330000	03 Jan 2018 19:15	MST	15.687	0.991
USGS	08330000	03 Jan 2018 19:30	MST	15.829	0.994
USGS	08330000	03 Jan 2018 19:45	MST	15.687	0.991
USGS	08330000	03 Jan 2018 20:00	MST	15.546	0.988
USGS	08330000	03 Jan 2018 20:15	MST	15.687	0.991
USGS	08330000	03 Jan 2018 20:30	MST	15.546	0.988
USGS	08330000	03 Jan 2018 20:45	MST	15.829	0.994
USGS	08330000	03 Jan 2018 21:00	MST	15.687	0.991
USGS	08330000	03 Jan 2018 21:15	MST	15.801	0.994
USGS	08330000	03 Jan 2018 21:30	MST	15.801	0.994
USGS	08330000	03 Jan 2018 21:45	MST	15.801	0.994
USGS	08330000	03 Jan 2018 22:00	MST	15.942	0.997
USGS	08330000	03 Jan 2018 22:15	MST	15.942	0.997
USGS	08330000	03 Jan 2018 22:30	MST	15.942	0.997
USGS	08330000	03 Jan 2018 22:45	MST	15.942	0.997
USGS	08330000	03 Jan 2018 23:00	MST	16.084	1
USGS	08330000	03 Jan 2018 23:15	MST	15.942	0.997
USGS	08330000	03 Jan 2018 23:30	MST	15.942	0.997
USGS	08330000	03 Jan 2018 23:45	MST	15.942	0.997
USGS	08330000	04 Jan 2018 00:00	MST	15.801	0.994
USGS	08330000	04 Jan 2018 00:15	MST	15.659	0.991
USGS	08330000	04 Jan 2018 00:30	MST	15.659	0.991
USGS	08330000	04 Jan 2018 00:45	MST	15.801	0.994
USGS	08330000	04 Jan 2018 01:00	MST	15.801	0.994
USGS	08330000	04 Jan 2018 01:15	MST	15.801	0.994
USGS	08330000	04 Jan 2018 01:30	MST	15.942	0.997
USGS	08330000	04 Jan 2018 01:45	MST	15.942	0.997
USGS	08330000	04 Jan 2018 02:00	MST	15.942	0.997
USGS	08330000	04 Jan 2018 02:15	MST	16.084	1
USGS	08330000	04 Jan 2018 02:30	MST	16.084	1
USGS	08330000	04 Jan 2018 02:45	MST	16.197	1.003
USGS	08330000	04 Jan 2018 03:00	MST	16.339	1.006
USGS	08330000	04 Jan 2018 03:15	MST	16.48	1.009
USGS	08330000	04 Jan 2018 03:30	MST	16.48	1.009
USGS	08330000	04 Jan 2018 03:45	MST	16.339	1.006
USGS	08330000	04 Jan 2018 04:00	MST	16.48	1.009
USGS	08330000	04 Jan 2018 04:15	MST	16.48	1.009
USGS	08330000	04 Jan 2018 04:30	MST	16.197	1.003
USGS	08330000	04 Jan 2018 04:45	MST	16.056	1
USGS	08330000	04 Jan 2018 05:00	MST	16.056	1
USGS	08330000	04 Jan 2018 05:15	MST	15.914	0.997
USGS	08330000	04 Jan 2018 05:30	MST	15.914	0.997
USGS	08330000	04 Jan 2018 05:45	MST	15.914	0.997
USGS	08330000	04 Jan 2018 06:00	MST	15.914	0.997
USGS	08330000	04 Jan 2018 06:15	MST	16.056	1
USGS	08330000	04 Jan 2018 06:30	MST	16.056	1
USGS	08330000	04 Jan 2018 06:45	MST	16.197	1.003
USGS	08330000	04 Jan 2018 07:00	MST	16.197	1.003
USGS	08330000	04 Jan 2018 07:15	MST	16.197	1.003
USGS	08330000	04 Jan 2018 07:30	MST	16.339	1.006
USGS	08330000	04 Jan 2018 07:45	MST	16.197	1.003
USGS	08330000	04 Jan 2018 08:00	MST	16.339	1.006
USGS	08330000	04 Jan 2018 08:15	MST	16.31	1.006
USGS	08330000	04 Jan 2018 08:30	MST	16.31	1.006
USGS	08330000	04 Jan 2018 08:45	MST	16.169	1.003
USGS	08330000	04 Jan 2018 09:00	MST	16.169	1.003
USGS	08330000	04 Jan 2018 09:15	MST	16.027	1
USGS	08330000	04 Jan 2018 09:30	MST	16.027	1
USGS	08330000	04 Jan 2018 09:45	MST	15.886	0.997
USGS	08330000	04 Jan 2018 10:00	MST	16.027	1
USGS	08330000	04 Jan 2018 10:15	MST	16.027	1
USGS	08330000	04 Jan 2018 10:30	MST	16.169	1.003
USGS	08330000	04 Jan 2018 10:45	MST	16.452	1.009
USGS	08330000	04 Jan 2018 11:00	MST	16.452	1.009
USGS	08330000	04 Jan 2018 11:15	MST	16.452	1.009
USGS	08330000	04 Jan 2018 11:30	MST	16.735	1.015
USGS	08330000	04 Jan 2018 11:45	MST	16.735	1.015
USGS	08330000	04 Jan 2018 12:00	MST	16.735	1.015
USGS	08330000	04 Jan 2018 12:15	MST	16.735	1.015
USGS	08330000	04 Jan 2018 12:30	MST	16.877	1.018
USGS	08330000	04 Jan 2018 12:45	MST	16.877	1.018
USGS	08330000	04 Jan 2018 13:00	MST	16.877	1.018
USGS	08330000	04 Jan 2018 13:15	MST	16.594	1.012
USGS	08330000	04 Jan 2018 13:30	MST	16.594	1.012
USGS	08330000	04 Jan 2018 13:45	MST	16.452	1.009
USGS	08330000	04 Jan 2018 14:00	MST	16.424	1.009
USGS	08330000	04 Jan 2018 14:15	MST	16.424	1.009
USGS	08330000	04 Jan 2018 14:30	MST	16.282	1.006
USGS	08330000	04 Jan 2018 14:45	MST	16.282	1.006
USGS	08330000	04 Jan 2018 15:00	MST	16.14	1.003
USGS	08330000	04 Jan 2018 15:15	MST	16.14	1.003
USGS	08330000	04 Jan 2018 15:30	MST	16.282	1.006
USGS	08330000	04 Jan 2018 15:45	MST	16.14	1.003
USGS	08330000	04 Jan 2018 16:00	MST	15.999	1
USGS	08330000	04 Jan 2018 16:15	MST	15.999	1
USGS	08330000	04 Jan 2018 16:30	MST	16.14	1.003
USGS	08330000	04 Jan 2018 16:45	MST	16.282	1.006
USGS	08330000	04 Jan 2018 17:00	MST	16.14	1.003
USGS	08330000	04 Jan 2018 17:15	MST	16.282	1.006
USGS	08330000	04 Jan 2018 17:30	MST	16.282	1.006
USGS	08330000	04 Jan 2018 17:45	MST	16.424	1.009
USGS	08330000	04 Jan 2018 18:00	MST	16.565	1.012
USGS	08330000	04 Jan 2018 18:15	MST	16.565	1.012
USGS	08330000	04 Jan 2018 18:30	MST	16.424	1.009
USGS	08330000	04 Jan 2018 18:45	MST	16.282	1.006
USGS	08330000	04 Jan 2018 19:00	MST	16.14	1.003
USGS	08330000	04 Jan 2018 19:15	MST	16.282	1.006
USGS	08330000	04 Jan 2018 19:30	MST	16.282	1.006
USGS	08330000	04 Jan 2018 19:45	MST	16.395	1.009
USGS	08330000	04 Jan 2018 20:00	MST	16.395	1.009
USGS	08330000	04 Jan 2018 20:15	MST	16.537	1.012
USGS	08330000	04 Jan 2018 20:30	MST	16.537	1.012
USGS	08330000	04 Jan 2018 20:45	MST	16.395	1.009
USGS	08330000	04 Jan 2018 21:00	MST	16.254	1.006
USGS	08330000	04 Jan 2018 21:15	MST	16.254	1.006
USGS	08330000	04 Jan 2018 21:30	MST	16.254	1.006
USGS	08330000	04 Jan 2018 21:45	MST	16.254	1.006
USGS	08330000	04 Jan 2018 22:00	MST	16.112	1.003
USGS	08330000	04 Jan 2018 22:15	MST	16.254	1.006
USGS	08330000	04 Jan 2018 22:30	MST	16.395	1.009
USGS	08330000	04 Jan 2018 22:45	MST	16.537	1.012
USGS	08330000	04 Jan 2018 23:00	MST	16.537	1.012
USGS	08330000	04 Jan 2018 23:15	MST	16.537	1.012
USGS	08330000	04 Jan 2018 23:30	MST	16.678	1.015
USGS	08330000	04 Jan 2018 23:45	MST	16.537	1.012
USGS	08330000	05 Jan 2018 00:00	MST	16.537	1.012
USGS	08330000	05 Jan 2018 00:15	MST	16.395	1.009
USGS	08330000	05 Jan 2018 00:30	MST	16.395	1.009
USGS	08330000	05 Jan 2018 00:45	MST	16.112	1.003
USGS	08330000	05 Jan 2018 01:00	MST	15.971	1
USGS	08330000	05 Jan 2018 01:15	MST	15.829	0.997
USGS	08330000	05 Jan 2018 01:30	MST	15.971	1
USGS	08330000	05 Jan 2018 01:45	MST	15.971	1
USGS	08330000	05 Jan 2018 02:00	MST	16.084	1.003
USGS	08330000	05 Jan 2018 02:15	MST	16.084	1.003
USGS	08330000	05 Jan 2018 02:30	MST	16.367	1.009
USGS	08330000	05 Jan 2018 02:45	MST	16.509	1.012
USGS	08330000	05 Jan 2018 03:00	MST	16.65	1.015
USGS	08330000	05 Jan 2018 03:15	MST	16.792	1.018
USGS	08330000	05 Jan 2018 03:30	MST	16.792	1.018
USGS	08330000	05 Jan 2018 03:45	MST	16.933	1.021
USGS	08330000	05 Jan 2018 04:00	MST	16.933	1.021
USGS	08330000	05 Jan 2018 04:15	MST	16.933	1.021
USGS	08330000	05 Jan 2018 04:30	MST	16.933	1.021
USGS	08330000	05 Jan 2018 04:45	MST	16.792	1.018
USGS	08330000	05 Jan 2018 05:00	MST	16.792	1.018
USGS	08330000	05 Jan 2018 05:15	MST	16.792	1.018
USGS	08330000	05 Jan 2018 05:30	MST	16.792	1.018
USGS	08330000	05 Jan 2018 05:45	MST	16.509	1.012
USGS	08330000	05 Jan 2018 06:00	MST	16.367	1.009
USGS	08330000	05 Jan 2018 06:15	MST	16.509	1.012
USGS	08330000	05 Jan 2018 06:30	MST	16.367	1.009
USGS	08330000	05 Jan 2018 06:45	MST	16.367	1.009
USGS	08330000	05 Jan 2018 07:00	MST	16.367	1.009
USGS	08330000	05 Jan 2018 07:15	MST	16.225	1.006
USGS	08330000	05 Jan 2018 07:30	MST	16.197	1.006
USGS	08330000	05 Jan 2018 07:45	MST	16.084	1.003
USGS	08330000	05 Jan 2018 08:00	MST	16.056	1.003
USGS	08330000	05 Jan 2018 08:15	MST	16.197	1.006
USGS	08330000	05 Jan 2018 08:30	MST	16.197	1.006
USGS	08330000	05 Jan 2018 08:45	MST	16.056	1.003
USGS	08330000	05 Jan 2018 09:00	MST	16.197	1.006
USGS	08330000	05 Jan 2018 09:15	MST	15.914	1
USGS	08330000	05 Jan 2018 09:30	MST	15.772	0.997
USGS	08330000	05 Jan 2018 09:45	MST	15.772	0.997
USGS	08330000	05 Jan 2018 10:00	MST	15.914	1
USGS	08330000	05 Jan 2018 10:15	MST	15.914	1
USGS	08330000	05 Jan 2018 10:30	MST	16.056	1.003
USGS	08330000	05 Jan 2018 10:45	MST	16.056	1.003
USGS	08330000	05 Jan 2018 11:00	MST	16.056	1.003
USGS	08330000	05 Jan 2018 11:15	MST	16.056	1.003
USGS	08330000	05 Jan 2018 11:30	MST	16.056	1.003
USGS	08330000	05 Jan 2018 11:45	MST	16.056	1.003
USGS	08330000	05 Jan 2018 12:00	MST	16.056	1.003
USGS	08330000	05 Jan 2018 12:15	MST	16.056	1.003
USGS	08330000	05 Jan 2018 12:30	MST	16.197	1.006
USGS	08330000	05 Jan 2018 12:45	MST	16.452	1.012
USGS	08330000	05 Jan 2018 13:00	MST	16.452	1.012
USGS	08330000	05 Jan 2018 13:15	MST	16.452	1.012
USGS	08330000	05 Jan 2018 13:30	MST	16.452	1.012
USGS	08330000	05 Jan 2018 13:45	MST	16.594	1.015
USGS	08330000	05 Jan 2018 14:00	MST	16.594	1.015
USGS	08330000	05 Jan 2018 14:15	MST	16.594	1.015
USGS	08330000	05 Jan 2018 14:30	MST	16.31	1.009
USGS	08330000	05 Jan 2018 14:45	MST	16.31	1.009
USGS	08330000	05 Jan 2018 15:00	MST	16.31	1.009
USGS	08330000	05 Jan 2018 15:15	MST	16.169	1.006
USGS	08330000	05 Jan 2018 15:30	MST	16.027	1.003
USGS	08330000	05 Jan 2018 15:45	MST	15.886	1
USGS	08330000	05 Jan 2018 16:00	MST	16.169	1.006
USGS	08330000	05 Jan 2018 16:15	MST	16.31	1.009
USGS	08330000	05 Jan 2018 16:30	MST	16.452	1.012
USGS	08330000	05 Jan 2018 16:45	MST	16.027	1.003
USGS	08330000	05 Jan 2018 17:00	MST	15.744	0.997
USGS	08330000	05 Jan 2018 17:15	MST	15.886	1
USGS	08330000	05 Jan 2018 17:30	MST	15.744	0.997
USGS	08330000	05 Jan 2018 17:45	MST	15.744	0.997
USGS	08330000	05 Jan 2018 18:00	MST	16.027	1.003
USGS	08330000	05 Jan 2018 18:15	MST	16.027	1.003
USGS	08330000	05 Jan 2018 18:30	MST	16.027	1.003
USGS	08330000	05 Jan 2018 18:45	MST	16.169	1.006
USGS	08330000	05 Jan 2018 19:00	MST	16.282	1.009
USGS	08330000	05 Jan 2018 19:15	MST	16.424	1.012
USGS	08330000	05 Jan 2018 19:30	MST	16.14	1.006
USGS	08330000	05 Jan 2018 19:45	MST	16.424	1.012
USGS	08330000	05 Jan 2018 20:00	MST	16.424	1.012
USGS	08330000	05 Jan 2018 20:15	MST	16.282	1.009
USGS	08330000	05 Jan 2018 20:30	MST	16.282	1.009
USGS	08330000	05 Jan 2018 20:45	MST	16.14	1.006
USGS	08330000	05 Jan 2018 21:00	MST	16.14	1.006
USGS	08330000	05 Jan 2018 21:15	MST	16.14	1.006
USGS	08330000	05 Jan 2018 21:30	MST	15.999	1.003
USGS	08330000	05 Jan 2018 21:45	MST	15.999	1.003
USGS	08330000	05 Jan 2018 22:00	MST	15.999	1.003
USGS	08330000	05 Jan 2018 22:15	MST	16.14	1.006
USGS	08330000	05 Jan 2018 22:30	MST	16.14	1.006
USGS	08330000	05 Jan 2018 22:45	MST	16.14	1.006
USGS	08330000	05 Jan 2018 23:00	MST	16.424	1.012
USGS	08330000	05 Jan 2018 23:15	MST	16.282	1.009
USGS	08330000	05 Jan 2018 23:30	MST	16.424	1.012
USGS	08330000	05 Jan 2018 23:45	MST	16.424	1.012
USGS	08330000	06 Jan 2018 00:00	MST	16.395	1.012
USGS	08330000	06 Jan 2018 00:15	MST	16.395	1.012
USGS	08330000	06 Jan 2018 00:30	MST	16.537	1.015
USGS	08330000	06 Jan 2018 00:45	MST	16.254	1.009
USGS	08330000	06 Jan 2018 01:00	MST	16.254	1.009
USGS	08330000	06 Jan 2018 01:15	MST	15.999	1.003
USGS	08330000	06 Jan 2018 01:30	MST	16.254	1.009
USGS	08330000	06 Jan 2018 01:45	MST	16.112	1.006
USGS	08330000	06 Jan 2018 02:00	MST	15.971	1.003
USGS	08330000	06 Jan 2018 02:15	MST	16.112	1.006
USGS	08330000	06 Jan 2018 02:30	MST	16.112	1.006
USGS	08330000	06 Jan 2018 02:45	MST	16.112	1.006
USGS	08330000	06 Jan 2018 03:00	MST	16.254	1.009
USGS	08330000	06 Jan 2018 03:15	MST	16.537	1.015
USGS	08330000	06 Jan 2018 03:30	MST	16.537	1.015
USGS	08330000	06 Jan 2018 03:45	MST	16.678	1.018
USGS	08330000	06 Jan 2018 04:00	MST	16.82	1.021
USGS	08330000	06 Jan 2018 04:15	MST	16.82	1.021
USGS	08330000	06 Jan 2018 04:30	MST	16.82	1.021
USGS	08330000	06 Jan 2018 04:45	MST	16.678	1.018
USGS	08330000	06 Jan 2018 05:00	MST	16.537	1.015
USGS	08330000	06 Jan 2018 05:15	MST	16.65	1.018
USGS	08330000	06 Jan 2018 05:30	MST	16.65	1.018
USGS	08330000	06 Jan 2018 05:45	MST	16.509	1.015
USGS	08330000	06 Jan 2018 06:00	MST	16.509	1.015
USGS	08330000	06 Jan 2018 06:15	MST	16.65	1.018
USGS	08330000	06 Jan 2018 06:30	MST	16.65	1.018
USGS	08330000	06 Jan 2018 06:45	MST	16.792	1.021
USGS	08330000	06 Jan 2018 07:00	MST	16.792	1.021
USGS	08330000	06 Jan 2018 07:15	MST	16.792	1.021
USGS	08330000	06 Jan 2018 07:30	MST	16.792	1.021
USGS	08330000	06 Jan 2018 07:45	MST	16.792	1.021
USGS	08330000	06 Jan 2018 08:00	MST	16.792	1.021
USGS	08330000	06 Jan 2018 08:15	MST	16.65	1.018
USGS	08330000	06 Jan 2018 08:30	MST	16.65	1.018
USGS	08330000	06 Jan 2018 08:45	MST	16.933	1.024
USGS	08330000	06 Jan 2018 09:00	MST	17.075	1.027
USGS	08330000	06 Jan 2018 09:15	MST	17.216	1.03
USGS	08330000	06 Jan 2018 09:30	MST	17.216	1.03
USGS	08330000	06 Jan 2018 09:45	MST	17.075	1.027
USGS	08330000	06 Jan 2018 10:00	MST	16.933	1.024
USGS	08330000	06 Jan 2018 10:15	MST	17.047	1.027
USGS	08330000	06 Jan 2018 10:30	MST	17.047	1.027
USGS	08330000	06 Jan 2018 10:45	MST	17.047	1.027
USGS	08330000	06 Jan 2018 11:00	MST	17.188	1.03
USGS	08330000	06 Jan 2018 11:15	MST	16.763	1.021
USGS	08330000	06 Jan 2018 11:30	MST	16.763	1.021
USGS	08330000	06 Jan 2018 11:45	MST	16.622	1.018
USGS	08330000	06 Jan 2018 12:00	MST	16.622	1.018
USGS	08330000	06 Jan 2018 12:15	MST	16.622	1.018
USGS	08330000	06 Jan 2018 12:30	MST	16.622	1.018
USGS	08330000	06 Jan 2018 12:45	MST	16.622	1.018
USGS	08330000	06 Jan 2018 13:00	MST	16.622	1.018
USGS	08330000	06 Jan 2018 13:15	MST	16.622	1.018
USGS	08330000	06 Jan 2018 13:30	MST	16.905	1.024
USGS	08330000	06 Jan 2018 13:45	MST	16.905	1.024
USGS	08330000	06 Jan 2018 14:00	MST	16.763	1.021
USGS	08330000	06 Jan 2018 14:15	MST	16.763	1.021
USGS	08330000	06 Jan 2018 14:30	MST	16.622	1.018
USGS	08330000	06 Jan 2018 14:45	MST	16.339	1.012
USGS	08330000	06 Jan 2018 15:00	MST	16.339	1.012
USGS	08330000	06 Jan 2018 15:15	MST	16.339	1.012
USGS	08330000	06 Jan 2018 15:30	MST	16.197	1.009
USGS	08330000	06 Jan 2018 15:45	MST	16.339	1.012
USGS	08330000	06 Jan 2018 16:00	MST	16.339	1.012
USGS	08330000	06 Jan 2018 16:15	MST	16.48	1.015
USGS	08330000	06 Jan 2018 16:30	MST	16.594	1.018
USGS	08330000	06 Jan 2018 16:45	MST	16.735	1.021
USGS	08330000	06 Jan 2018 17:00	MST	16.877	1.024
USGS	08330000	06 Jan 2018 17:15	MST	16.877	1.024
USGS	08330000	06 Jan 2018 17:30	MST	16.735	1.021
USGS	08330000	06 Jan 2018 17:45	MST	17.018	1.027
USGS	08330000	06 Jan 2018 18:00	MST	17.018	1.027
USGS	08330000	06 Jan 2018 18:15	MST	16.877	1.024
USGS	08330000	06 Jan 2018 18:30	MST	16.735	1.021
USGS	08330000	06 Jan 2018 18:45	MST	16.594	1.018
USGS	08330000	06 Jan 2018 19:00	MST	16.594	1.018
USGS	08330000	06 Jan 2018 19:15	MST	16.594	1.018
USGS	08330000	06 Jan 2018 19:30	MST	16.594	1.018
USGS	08330000	06 Jan 2018 19:45	MST	16.594	1.018
USGS	08330000	06 Jan 2018 20:00	MST	16.735	1.021
USGS	08330000	06 Jan 2018 20:15	MST	16.877	1.024
USGS	08330000	06 Jan 2018 20:30	MST	17.018	1.027
USGS	08330000	06 Jan 2018 20:45	MST	16.99	1.027
USGS	08330000	06 Jan 2018 21:00	MST	17.132	1.03
USGS	08330000	06 Jan 2018 21:15	MST	17.132	1.03
USGS	08330000	06 Jan 2018 21:30	MST	17.132	1.03
USGS	08330000	06 Jan 2018 21:45	MST	16.99	1.027
USGS	08330000	06 Jan 2018 22:00	MST	16.848	1.024
USGS	08330000	06 Jan 2018 22:15	MST	16.848	1.024
USGS	08330000	06 Jan 2018 22:30	MST	16.707	1.021
USGS	08330000	06 Jan 2018 22:45	MST	16.707	1.021
USGS	08330000	06 Jan 2018 23:00	MST	16.707	1.021
USGS	08330000	06 Jan 2018 23:15	MST	16.848	1.024
USGS	08330000	06 Jan 2018 23:30	MST	16.848	1.024
USGS	08330000	06 Jan 2018 23:45	MST	16.99	1.027
USGS	08330000	07 Jan 2018 00:00	MST	16.99	1.027
USGS	08330000	07 Jan 2018 00:15	MST	16.99	1.027
USGS	08330000	07 Jan 2018 00:30	MST	17.132	1.03
USGS	08330000	07 Jan 2018 00:45	MST	17.132	1.03
USGS	08330000	07 Jan 2018 01:00	MST	17.132	1.03
USGS	08330000	07 Jan 2018 01:15	MST	16.99	1.027
USGS	08330000	07 Jan 2018 01:30	MST	17.132	1.03
USGS	08330000	07 Jan 2018 01:45	MST	16.848	1.024
USGS	08330000	07 Jan 2018 02:00	MST	16.99	1.027
USGS	08330000	07 Jan 2018 02:15	MST	16.962	1.027
USGS	08330000	07 Jan 2018 02:30	MST	16.82	1.024
USGS	08330000	07 Jan 2018 02:45	MST	16.962	1.027
USGS	08330000	07 Jan 2018 03:00	MST	16.962	1.027
USGS	08330000	07 Jan 2018 03:15	MST	16.962	1.027
USGS	08330000	07 Jan 2018 03:30	MST	17.103	1.03
USGS	08330000	07 Jan 2018 03:45	MST	17.103	1.03
USGS	08330000	07 Jan 2018 04:00	MST	17.103	1.03
USGS	08330000	07 Jan 2018 04:15	MST	17.103	1.03
USGS	08330000	07 Jan 2018 04:30	MST	17.245	1.033
USGS	08330000	07 Jan 2018 04:45	MST	17.528	1.039
USGS	08330000	07 Jan 2018 05:00	MST	17.528	1.039
USGS	08330000	07 Jan 2018 05:15	MST	17.528	1.039
USGS	08330000	07 Jan 2018 05:30	MST	17.528	1.039
USGS	08330000	07 Jan 2018 05:45	MST	17.386	1.036
USGS	08330000	07 Jan 2018 06:00	MST	17.386	1.036
USGS	08330000	07 Jan 2018 06:15	MST	17.386	1.036
USGS	08330000	07 Jan 2018 06:30	MST	17.245	1.033
USGS	08330000	07 Jan 2018 06:45	MST	17.245	1.033
USGS	08330000	07 Jan 2018 07:00	MST	17.245	1.033
USGS	08330000	07 Jan 2018 07:15	MST	17.075	1.03
USGS	08330000	07 Jan 2018 07:30	MST	17.075	1.03
USGS	08330000	07 Jan 2018 07:45	MST	17.075	1.03
USGS	08330000	07 Jan 2018 08:00	MST	17.075	1.03
USGS	08330000	07 Jan 2018 08:15	MST	17.075	1.03
USGS	08330000	07 Jan 2018 08:30	MST	16.933	1.027
USGS	08330000	07 Jan 2018 08:45	MST	16.933	1.027
USGS	08330000	07 Jan 2018 09:00	MST	16.792	1.024
USGS	08330000	07 Jan 2018 09:15	MST	16.509	1.018
USGS	08330000	07 Jan 2018 09:30	MST	16.509	1.018
USGS	08330000	07 Jan 2018 09:45	MST	16.65	1.021
USGS	08330000	07 Jan 2018 10:00	MST	16.65	1.021
USGS	08330000	07 Jan 2018 10:15	MST	16.792	1.024
USGS	08330000	07 Jan 2018 10:30	MST	16.792	1.024
USGS	08330000	07 Jan 2018 10:45	MST	16.65	1.021
USGS	08330000	07 Jan 2018 11:00	MST	16.792	1.024
USGS	08330000	07 Jan 2018 11:15	MST	16.933	1.027
USGS	08330000	07 Jan 2018 11:30	MST	16.933	1.027
USGS	08330000	07 Jan 2018 11:45	MST	16.792	1.024
USGS	08330000	07 Jan 2018 12:00	MST	16.65	1.021
USGS	08330000	07 Jan 2018 12:15	MST	16.65	1.021
USGS	08330000	07 Jan 2018 12:30	MST	16.792	1.024
USGS	08330000	07 Jan 2018 12:45	MST	16.792	1.024
USGS	08330000	07 Jan 2018 13:00	MST	16.792	1.024
USGS	08330000	07 Jan 2018 13:15	MST	16.763	1.024
USGS	08330000	07 Jan 2018 13:30	MST	16.65	1.021
USGS	08330000	07 Jan 2018 13:45	MST	16.622	1.021
USGS	08330000	07 Jan 2018 14:00	MST	16.622	1.021
USGS	08330000	07 Jan 2018 14:15	MST	16.509	1.018
USGS	08330000	07 Jan 2018 14:30	MST	16.48	1.018
USGS	08330000	07 Jan 2018 14:45	MST	16.367	1.015
USGS	08330000	07 Jan 2018 15:00	MST	16.367	1.015
USGS	08330000	07 Jan 2018 15:15	MST	16.339	1.015
USGS	08330000	07 Jan 2018 15:30	MST	16.339	1.015
USGS	08330000	07 Jan 2018 15:45	MST	16.622	1.021
USGS	08330000	07 Jan 2018 16:00	MST	16.622	1.021
USGS	08330000	07 Jan 2018 16:15	MST	16.622	1.021
USGS	08330000	07 Jan 2018 16:30	MST	16.622	1.021
USGS	08330000	07 Jan 2018 16:45	MST	16.763	1.024
USGS	08330000	07 Jan 2018 17:00	MST	16.905	1.027
USGS	08330000	07 Jan 2018 17:15	MST	16.905	1.027
USGS	08330000	07 Jan 2018 17:30	MST	16.763	1.024
USGS	08330000	07 Jan 2018 17:45	MST	16.905	1.027
USGS	08330000	07 Jan 2018 18:00	MST	16.763	1.024
USGS	08330000	07 Jan 2018 18:15	MST	16.877	1.027
USGS	08330000	07 Jan 2018 18:30	MST	16.877	1.027
USGS	08330000	07 Jan 2018 18:45	MST	16.877	1.027
USGS	08330000	07 Jan 2018 19:00	MST	16.877	1.027
USGS	08330000	07 Jan 2018 19:15	MST	16.594	1.021
USGS	08330000	07 Jan 2018 19:30	MST	16.48	1.018
USGS	08330000	07 Jan 2018 19:45	MST	16.594	1.021
USGS	08330000	07 Jan 2018 20:00	MST	16.339	1.015
USGS	08330000	07 Jan 2018 20:15	MST	16.594	1.021
USGS	08330000	07 Jan 2018 20:30	MST	16.735	1.024
USGS	08330000	07 Jan 2018 20:45	MST	16.877	1.027
USGS	08330000	07 Jan 2018 21:00	MST	17.018	1.03
USGS	08330000	07 Jan 2018 21:15	MST	16.877	1.027
USGS	08330000	07 Jan 2018 21:30	MST	16.735	1.024
USGS	08330000	07 Jan 2018 21:45	MST	16.735	1.024
USGS	08330000	07 Jan 2018 22:00	MST	16.877	1.027
USGS	08330000	07 Jan 2018 22:15	MST	16.735	1.024
USGS	08330000	07 Jan 2018 22:30	MST	16.735	1.024
USGS	08330000	07 Jan 2018 22:45	MST	16.735	1.024
USGS	08330000	07 Jan 2018 23:00	MST	16.877	1.027
USGS	08330000	07 Jan 2018 23:15	MST	16.877	1.027
USGS	08330000	07 Jan 2018 23:30	MST	16.99	1.03
USGS	08330000	07 Jan 2018 23:45	MST	16.99	1.03
USGS	08330000	08 Jan 2018 00:00	MST	16.99	1.03
USGS	08330000	08 Jan 2018 00:15	MST	16.848	1.027
USGS	08330000	08 Jan 2018 00:30	MST	16.848	1.027
USGS	08330000	08 Jan 2018 00:45	MST	16.707	1.024
USGS	08330000	08 Jan 2018 01:00	MST	16.452	1.018
USGS	08330000	08 Jan 2018 01:15	MST	16.31	1.015
USGS	08330000	08 Jan 2018 01:30	MST	16.31	1.015
USGS	08330000	08 Jan 2018 01:45	MST	16.31	1.015
USGS	08330000	08 Jan 2018 02:00	MST	16.424	1.018
USGS	08330000	08 Jan 2018 02:15	MST	16.31	1.015
USGS	08330000	08 Jan 2018 02:30	MST	16.282	1.015
USGS	08330000	08 Jan 2018 02:45	MST	16.565	1.021
USGS	08330000	08 Jan 2018 03:00	MST	16.848	1.027
USGS	08330000	08 Jan 2018 03:15	MST	16.848	1.027
USGS	08330000	08 Jan 2018 03:30	MST	16.707	1.024
USGS	08330000	08 Jan 2018 03:45	MST	16.707	1.024
USGS	08330000	08 Jan 2018 04:00	MST	16.848	1.027
USGS	08330000	08 Jan 2018 04:15	MST	16.707	1.024
USGS	08330000	08 Jan 2018 04:30	MST	16.99	1.03
USGS	08330000	08 Jan 2018 04:45	MST	16.962	1.03
USGS	08330000	08 Jan 2018 05:00	MST	17.103	1.033
USGS	08330000	08 Jan 2018 05:15	MST	17.103	1.033
USGS	08330000	08 Jan 2018 05:30	MST	17.245	1.036
USGS	08330000	08 Jan 2018 05:45	MST	16.962	1.03
USGS	08330000	08 Jan 2018 06:00	MST	16.962	1.03
USGS	08330000	08 Jan 2018 06:15	MST	16.678	1.024
USGS	08330000	08 Jan 2018 06:30	MST	16.537	1.021
USGS	08330000	08 Jan 2018 06:45	MST	16.537	1.021
USGS	08330000	08 Jan 2018 07:00	MST	16.537	1.021
USGS	08330000	08 Jan 2018 07:15	MST	16.537	1.021
USGS	08330000	08 Jan 2018 07:30	MST	16.537	1.021
USGS	08330000	08 Jan 2018 07:45	MST	16.537	1.021
USGS	08330000	08 Jan 2018 08:00	MST	16.395	1.018
USGS	08330000	08 Jan 2018 08:15	MST	16.395	1.018
USGS	08330000	08 Jan 2018 08:30	MST	16.14	1.012
USGS	08330000	08 Jan 2018 08:45	MST	15.999	1.009
USGS	08330000	08 Jan 2018 09:00	MST	15.999	1.009
USGS	08330000	08 Jan 2018 09:15	MST	15.999	1.009
USGS	08330000	08 Jan 2018 09:30	MST	15.999	1.009
USGS	08330000	08 Jan 2018 09:45	MST	15.999	1.009
USGS	08330000	08 Jan 2018 10:00	MST	15.857	1.006
USGS	08330000	08 Jan 2018 10:15	MST	15.857	1.006
USGS	08330000	08 Jan 2018 10:30	MST	15.716	1.003
USGS	08330000	08 Jan 2018 10:45	MST	15.857	1.006
USGS	08330000	08 Jan 2018 11:00	MST	15.971	1.009
USGS	08330000	08 Jan 2018 11:15	MST	15.857	1.006
USGS	08330000	08 Jan 2018 11:30	MST	16.112	1.012
USGS	08330000	08 Jan 2018 11:45	MST	16.254	1.015
USGS	08330000	08 Jan 2018 12:00	MST	16.395	1.018
USGS	08330000	08 Jan 2018 12:15	MST	16.395	1.018
USGS	08330000	08 Jan 2018 12:30	MST	16.395	1.018
USGS	08330000	08 Jan 2018 12:45	MST	16.367	1.018
USGS	08330000	08 Jan 2018 13:00	MST	16.509	1.021
USGS	08330000	08 Jan 2018 13:15	MST	16.65	1.024
USGS	08330000	08 Jan 2018 13:30	MST	16.792	1.027
USGS	08330000	08 Jan 2018 13:45	MST	16.65	1.024
USGS	08330000	08 Jan 2018 14:00	MST	16.509	1.021
USGS	08330000	08 Jan 2018 14:15	MST	16.367	1.018
USGS	08330000	08 Jan 2018 14:30	MST	16.367	1.018
USGS	08330000	08 Jan 2018 14:45	MST	16.367	1.018
USGS	08330000	08 Jan 2018 15:00	MST	16.225	1.015
USGS	08330000	08 Jan 2018 15:15	MST	16.225	1.015
USGS	08330000	08 Jan 2018 15:30	MST	16.225	1.015
USGS	08330000	08 Jan 2018 15:45	MST	16.225	1.015
USGS	08330000	08 Jan 2018 16:00	MST	16.225	1.015
USGS	08330000	08 Jan 2018 16:15	MST	16.225	1.015
USGS	08330000	08 Jan 2018 16:30	MST	16.367	1.018
USGS	08330000	08 Jan 2018 16:45	MST	16.367	1.018
USGS	08330000	08 Jan 2018 17:00	MST	16.367	1.018
USGS	08330000	08 Jan 2018 17:15	MST	16.509	1.021
USGS	08330000	08 Jan 2018 17:30	MST	16.48	1.021
USGS	08330000	08 Jan 2018 17:45	MST	16.48	1.021
USGS	08330000	08 Jan 2018 18:00	MST	16.48	1.021
USGS	08330000	08 Jan 2018 18:15	MST	16.622	1.024
USGS	08330000	08 Jan 2018 18:30	MST	16.622	1.024
USGS	08330000	08 Jan 2018 18:45	MST	16.622	1.024
USGS	08330000	08 Jan 2018 19:00	MST	16.622	1.024
USGS	08330000	08 Jan 2018 19:15	MST	16.622	1.024
USGS	08330000	08 Jan 2018 19:30	MST	16.48	1.021
USGS	08330000	08 Jan 2018 19:45	MST	16.339	1.018
USGS	08330000	08 Jan 2018 20:00	MST	16.197	1.015
USGS	08330000	08 Jan 2018 20:15	MST	16.084	1.012
USGS	08330000	08 Jan 2018 20:30	MST	16.084	1.012
USGS	08330000	08 Jan 2018 20:45	MST	16.056	1.012
USGS	08330000	08 Jan 2018 21:00	MST	16.056	1.012
USGS	08330000	08 Jan 2018 21:15	MST	16.197	1.015
USGS	08330000	08 Jan 2018 21:30	MST	16.197	1.015
USGS	08330000	08 Jan 2018 21:45	MST	16.339	1.018
USGS	08330000	08 Jan 2018 22:00	MST	16.339	1.018
USGS	08330000	08 Jan 2018 22:15	MST	16.339	1.018
USGS	08330000	08 Jan 2018 22:30	MST	16.48	1.021
USGS	08330000	08 Jan 2018 22:45	MST	16.48	1.021
USGS	08330000	08 Jan 2018 23:00	MST	16.452	1.021
USGS	08330000	08 Jan 2018 23:15	MST	16.452	1.021
USGS	08330000	08 Jan 2018 23:30	MST	16.594	1.024
USGS	08330000	08 Jan 2018 23:45	MST	16.452	1.021
USGS	08330000	09 Jan 2018 00:00	MST	16.452	1.021
USGS	08330000	09 Jan 2018 00:15	MST	16.452	1.021
USGS	08330000	09 Jan 2018 00:30	MST	16.594	1.024
USGS	08330000	09 Jan 2018 00:45	MST	16.31	1.018
USGS	08330000	09 Jan 2018 01:00	MST	16.31	1.018
USGS	08330000	09 Jan 2018 01:15	MST	16.452	1.021
USGS	08330000	09 Jan 2018 01:30	MST	16.452	1.021
USGS	08330000	09 Jan 2018 01:45	MST	16.452	1.021
USGS	08330000	09 Jan 2018 02:00	MST	16.594	1.024
USGS	08330000	09 Jan 2018 02:15	MST	16.594	1.024
USGS	08330000	09 Jan 2018 02:30	MST	16.735	1.027
USGS	08330000	09 Jan 2018 02:45	MST	16.707	1.027
USGS	08330000	09 Jan 2018 03:00	MST	16.707	1.027
USGS	08330000	09 Jan 2018 03:15	MST	16.594	1.024
USGS	08330000	09 Jan 2018 03:30	MST	16.565	1.024
USGS	08330000	09 Jan 2018 03:45	MST	16.452	1.021
USGS	08330000	09 Jan 2018 04:00	MST	16.565	1.024
USGS	08330000	09 Jan 2018 04:15	MST	16.565	1.024
USGS	08330000	09 Jan 2018 04:30	MST	16.707	1.027
USGS	08330000	09 Jan 2018 04:45	MST	16.565	1.024
USGS	08330000	09 Jan 2018 05:00	MST	16.565	1.024
USGS	08330000	09 Jan 2018 05:15	MST	16.565	1.024
USGS	08330000	09 Jan 2018 05:30	MST	16.424	1.021
USGS	08330000	09 Jan 2018 05:45	MST	16.282	1.018
USGS	08330000	09 Jan 2018 06:00	MST	16.027	1.012
USGS	08330000	09 Jan 2018 06:15	MST	15.886	1.009
USGS	08330000	09 Jan 2018 06:30	MST	16.027	1.012
USGS	08330000	09 Jan 2018 06:45	MST	15.886	1.009
USGS	08330000	09 Jan 2018 07:00	MST	15.886	1.009
USGS	08330000	09 Jan 2018 07:15	MST	15.886	1.009
USGS	08330000	09 Jan 2018 07:30	MST	15.886	1.009
USGS	08330000	09 Jan 2018 07:45	MST	16.027	1.012
USGS	08330000	09 Jan 2018 08:00	MST	15.886	1.009
USGS	08330000	09 Jan 2018 08:15	MST	15.886	1.009
USGS	08330000	09 Jan 2018 08:30	MST	15.999	1.012
USGS	08330000	09 Jan 2018 08:45	MST	15.999	1.012
USGS	08330000	09 Jan 2018 09:00	MST	15.999	1.012
USGS	08330000	09 Jan 2018 09:15	MST	15.999	1.012
USGS	08330000	09 Jan 2018 09:30	MST	16.14	1.015
USGS	08330000	09 Jan 2018 09:45	MST	16.14	1.015
USGS	08330000	09 Jan 2018 10:00	MST	15.999	1.012
USGS	08330000	09 Jan 2018 10:15	MST	15.857	1.009
USGS	08330000	09 Jan 2018 10:30	MST	15.744	1.006
USGS	08330000	09 Jan 2018 10:45	MST	15.857	1.009
USGS	08330000	09 Jan 2018 11:00	MST	15.744	1.006
USGS	08330000	09 Jan 2018 11:15	MST	15.999	1.012
USGS	08330000	09 Jan 2018 11:30	MST	15.999	1.012
USGS	08330000	09 Jan 2018 11:45	MST	16.14	1.015
USGS	08330000	09 Jan 2018 12:00	MST	16.254	1.018
USGS	08330000	09 Jan 2018 12:15	MST	16.254	1.018
USGS	08330000	09 Jan 2018 12:30	MST	16.254	1.018
USGS	08330000	09 Jan 2018 12:45	MST	16.254	1.018
USGS	08330000	09 Jan 2018 13:00	MST	16.112	1.015
USGS	08330000	09 Jan 2018 13:15	MST	16.112	1.015
USGS	08330000	09 Jan 2018 13:30	MST	16.112	1.015
USGS	08330000	09 Jan 2018 13:45	MST	15.999	1.012
USGS	08330000	09 Jan 2018 14:00	MST	15.971	1.012
USGS	08330000	09 Jan 2018 14:15	MST	15.971	1.012
USGS	08330000	09 Jan 2018 14:30	MST	15.971	1.012
USGS	08330000	09 Jan 2018 14:45	MST	16.112	1.015
USGS	08330000	09 Jan 2018 15:00	MST	16.112	1.015
USGS	08330000	09 Jan 2018 15:15	MST	16.112	1.015
USGS	08330000	09 Jan 2018 15:30	MST	16.254	1.018
USGS	08330000	09 Jan 2018 15:45	MST	16.254	1.018
USGS	08330000	09 Jan 2018 16:00	MST	16.112	1.015
USGS	08330000	09 Jan 2018 16:15	MST	16.112	1.015
USGS	08330000	09 Jan 2018 16:30	MST	15.971	1.012
USGS	08330000	09 Jan 2018 16:45	MST	15.971	1.012
USGS	08330000	09 Jan 2018 17:00	MST	15.829	1.009
USGS	08330000	09 Jan 2018 17:15	MST	15.829	1.009
USGS	08330000	09 Jan 2018 17:30	MST	15.687	1.006
USGS	08330000	09 Jan 2018 17:45	MST	15.687	1.006
USGS	08330000	09 Jan 2018 18:00	MST	15.687	1.006
USGS	08330000	09 Jan 2018 18:15	MST	15.687	1.006
USGS	08330000	09 Jan 2018 18:30	MST	15.829	1.009
USGS	08330000	09 Jan 2018 18:45	MST	15.829	1.009
USGS	08330000	09 Jan 2018 19:00	MST	15.829	1.009
USGS	08330000	09 Jan 2018 19:15	MST	15.829	1.009
USGS	08330000	09 Jan 2018 19:30	MST	15.829	1.009
USGS	08330000	09 Jan 2018 19:45	MST	15.546	1.003
USGS	08330000	09 Jan 2018 20:00	MST	15.829	1.009
USGS	08330000	09 Jan 2018 20:15	MST	15.687	1.006
USGS	08330000	09 Jan 2018 20:30	MST	15.546	1.003
USGS	08330000	09 Jan 2018 20:45	MST	15.546	1.003
USGS	08330000	09 Jan 2018 21:00	MST	15.291	0.997
USGS	08330000	09 Jan 2018 21:15	MST	15.291	0.997
USGS	08330000	09 Jan 2018 21:30	MST	15.291	0.997
USGS	08330000	09 Jan 2018 21:45	MST	15.149	0.994
USGS	08330000	09 Jan 2018 22:00	MST	15.291	0.997
USGS	08330000	09 Jan 2018 22:15	MST	15.404	1
USGS	08330000	09 Jan 2018 22:30	MST	15.404	1
USGS	08330000	09 Jan 2018 22:45	MST	15.404	1
USGS	08330000	09 Jan 2018 23:00	MST	15.546	1.003
USGS	08330000	09 Jan 2018 23:15	MST	15.659	1.006
USGS	08330000	09 Jan 2018 23:30	MST	15.659	1.006
USGS	08330000	09 Jan 2018 23:45	MST	15.801	1.009
USGS	08330000	10 Jan 2018 00:00	MST	15.801	1.009
USGS	08330000	10 Jan 2018 00:15	MST	15.801	1.009
USGS	08330000	10 Jan 2018 00:30	MST	15.801	1.009
USGS	08330000	10 Jan 2018 00:45	MST	15.801	1.009
USGS	08330000	10 Jan 2018 01:00	MST	15.659	1.006
USGS	08330000	10 Jan 2018 01:15	MST	15.801	1.009
USGS	08330000	10 Jan 2018 01:30	MST	15.801	1.009
USGS	08330000	10 Jan 2018 01:45	MST	15.659	1.006
USGS	08330000	10 Jan 2018 02:00	MST	15.404	1
USGS	08330000	10 Jan 2018 02:15	MST	15.517	1.003
USGS	08330000	10 Jan 2018 02:30	MST	15.263	0.997
USGS	08330000	10 Jan 2018 02:45	MST	15.263	0.997
USGS	08330000	10 Jan 2018 03:00	MST	15.404	1
USGS	08330000	10 Jan 2018 03:15	MST	15.517	1.003
USGS	08330000	10 Jan 2018 03:30	MST	15.376	1
USGS	08330000	10 Jan 2018 03:45	MST	15.659	1.006
USGS	08330000	10 Jan 2018 04:00	MST	15.659	1.006
USGS	08330000	10 Jan 2018 04:15	MST	15.772	1.009
USGS	08330000	10 Jan 2018 04:30	MST	15.659	1.006
USGS	08330000	10 Jan 2018 04:45	MST	15.659	1.006
USGS	08330000	10 Jan 2018 05:00	MST	15.517	1.003
USGS	08330000	10 Jan 2018 05:15	MST	15.263	0.997
USGS	08330000	10 Jan 2018 05:30	MST	15.234	0.997
USGS	08330000	10 Jan 2018 05:45	MST	15.121	0.994
USGS	08330000	10 Jan 2018 06:00	MST	14.979	0.991
USGS	08330000	10 Jan 2018 06:15	MST	14.979	0.991
USGS	08330000	10 Jan 2018 06:30	MST	14.866	0.988
USGS	08330000	10 Jan 2018 06:45	MST	14.979	0.991
USGS	08330000	10 Jan 2018 07:00	MST	15.121	0.994
USGS	08330000	10 Jan 2018 07:15	MST	14.979	0.991
USGS	08330000	10 Jan 2018 07:30	MST	14.838	0.988
USGS	08330000	10 Jan 2018 07:45	MST	14.583	0.981
USGS	08330000	10 Jan 2018 08:00	MST	14.47	0.978
USGS	08330000	10 Jan 2018 08:15	MST	14.47	0.978
USGS	08330000	10 Jan 2018 08:30	MST	14.328	0.975
USGS	08330000	10 Jan 2018 08:45	MST	14.328	0.975
USGS	08330000	10 Jan 2018 09:00	MST	14.328	0.975
USGS	08330000	10 Jan 2018 09:15	MST	14.47	0.978
USGS	08330000	10 Jan 2018 09:30	MST	14.47	0.978
USGS	08330000	10 Jan 2018 09:45	MST	14.725	0.985
USGS	08330000	10 Jan 2018 10:00	MST	14.696	0.985
USGS	08330000	10 Jan 2018 10:15	MST	14.838	0.988
USGS	08330000	10 Jan 2018 10:30	MST	14.696	0.985
USGS	08330000	10 Jan 2018 10:45	MST	14.696	0.985
USGS	08330000	10 Jan 2018 11:00	MST	14.696	0.985
USGS	08330000	10 Jan 2018 11:15	MST	14.696	0.985
USGS	08330000	10 Jan 2018 11:30	MST	14.583	0.981
USGS	08330000	10 Jan 2018 11:45	MST	14.696	0.985
USGS	08330000	10 Jan 2018 12:00	MST	14.696	0.985
USGS	08330000	10 Jan 2018 12:15	MST	14.696	0.985
USGS	08330000	10 Jan 2018 12:30	MST	14.696	0.985
USGS	08330000	10 Jan 2018 12:45	MST	14.696	0.985
USGS	08330000	10 Jan 2018 13:00	MST	14.838	0.988
USGS	08330000	10 Jan 2018 13:15	MST	14.838	0.988
USGS	08330000	10 Jan 2018 13:30	MST	14.81	0.988
USGS	08330000	10 Jan 2018 13:45	MST	14.81	0.988
USGS	08330000	10 Jan 2018 14:00	MST	14.81	0.988
USGS	08330000	10 Jan 2018 14:15	MST	14.951	0.991
USGS	08330000	10 Jan 2018 14:30	MST	14.696	0.985
USGS	08330000	10 Jan 2018 14:45	MST	14.555	0.981
USGS	08330000	10 Jan 2018 15:00	MST	14.555	0.981
USGS	08330000	10 Jan 2018 15:15	MST	14.441	0.978
USGS	08330000	10 Jan 2018 15:30	MST	14.3	0.975
USGS	08330000	10 Jan 2018 15:45	MST	14.441	0.978
USGS	08330000	10 Jan 2018 16:00	MST	14.696	0.985
USGS	08330000	10 Jan 2018 16:15	MST	14.555	0.981
USGS	08330000	10 Jan 2018 16:30	MST	14.555	0.981
USGS	08330000	10 Jan 2018 16:45	MST	14.413	0.978
USGS	08330000	10 Jan 2018 17:00	MST	14.413	0.978
USGS	08330000	10 Jan 2018 17:15	MST	14.413	0.978
USGS	08330000	10 Jan 2018 17:30	MST	14.3	0.975
USGS	08330000	10 Jan 2018 17:45	MST	14.3	0.975
USGS	08330000	10 Jan 2018 18:00	MST	14.413	0.978
USGS	08330000	10 Jan 2018 18:15	MST	14.668	0.985
USGS	08330000	10 Jan 2018 18:30	MST	14.555	0.981
USGS	08330000	10 Jan 2018 18:45	MST	14.81	0.988
USGS	08330000	10 Jan 2018 19:00	MST	14.923	0.991
USGS	08330000	10 Jan 2018 19:15	MST	14.923	0.991
USGS	08330000	10 Jan 2018 19:30	MST	14.81	0.988
USGS	08330000	10 Jan 2018 19:45	MST	14.81	0.988
USGS	08330000	10 Jan 2018 20:00	MST	14.668	0.985
USGS	08330000	10 Jan 2018 20:15	MST	14.526	0.981
USGS	08330000	10 Jan 2018 20:30	MST	14.781	0.988
USGS	08330000	10 Jan 2018 20:45	MST	14.781	0.988
USGS	08330000	10 Jan 2018 21:00	MST	14.668	0.985
USGS	08330000	10 Jan 2018 21:15	MST	14.781	0.988
USGS	08330000	10 Jan 2018 21:30	MST	14.923	0.991
USGS	08330000	10 Jan 2018 21:45	MST	15.036	0.994
USGS	08330000	10 Jan 2018 22:00	MST	14.923	0.991
USGS	08330000	10 Jan 2018 22:15	MST	14.781	0.988
USGS	08330000	10 Jan 2018 22:30	MST	14.781	0.988
USGS	08330000	10 Jan 2018 22:45	MST	14.668	0.985
USGS	08330000	10 Jan 2018 23:00	MST	14.64	0.985
USGS	08330000	10 Jan 2018 23:15	MST	14.64	0.985
USGS	08330000	10 Jan 2018 23:30	MST	14.64	0.985
USGS	08330000	10 Jan 2018 23:45	MST	14.781	0.988
USGS	08330000	11 Jan 2018 00:00	MST	14.895	0.991
USGS	08330000	11 Jan 2018 00:15	MST	15.036	0.994
USGS	08330000	11 Jan 2018 00:30	MST	14.895	0.991
USGS	08330000	11 Jan 2018 00:45	MST	14.895	0.991
USGS	08330000	11 Jan 2018 01:00	MST	14.781	0.988
USGS	08330000	11 Jan 2018 01:15	MST	14.385	0.978
USGS	08330000	11 Jan 2018 01:30	MST	14.526	0.981
USGS	08330000	11 Jan 2018 01:45	MST	14.526	0.981
USGS	08330000	11 Jan 2018 02:00	MST	14.526	0.981
USGS	08330000	11 Jan 2018 02:15	MST	14.498	0.981
USGS	08330000	11 Jan 2018 02:30	MST	14.64	0.985
USGS	08330000	11 Jan 2018 02:45	MST	14.64	0.985
USGS	08330000	11 Jan 2018 03:00	MST	14.385	0.978
USGS	08330000	11 Jan 2018 03:15	MST	14.385	0.978
USGS	08330000	11 Jan 2018 03:30	MST	14.498	0.981
USGS	08330000	11 Jan 2018 03:45	MST	14.64	0.985
USGS	08330000	11 Jan 2018 04:00	MST	14.753	0.988
USGS	08330000	11 Jan 2018 04:15	MST	14.753	0.988
USGS	08330000	11 Jan 2018 04:30	MST	14.64	0.985
USGS	08330000	11 Jan 2018 04:45	MST	14.64	0.985
USGS	08330000	11 Jan 2018 05:00	MST	14.498	0.981
USGS	08330000	11 Jan 2018 05:15	MST	14.498	0.981
USGS	08330000	11 Jan 2018 05:30	MST	14.385	0.978
USGS	08330000	11 Jan 2018 05:45	MST	14.498	0.981
USGS	08330000	11 Jan 2018 06:00	MST	14.498	0.981
USGS	08330000	11 Jan 2018 06:15	MST	14.357	0.978
USGS	08330000	11 Jan 2018 06:30	MST	14.243	0.975
USGS	08330000	11 Jan 2018 06:45	MST	14.102	0.972
USGS	08330000	11 Jan 2018 07:00	MST	13.988	0.969
USGS	08330000	11 Jan 2018 07:15	MST	13.988	0.969
USGS	08330000	11 Jan 2018 07:30	MST	13.875	0.966
USGS	08330000	11 Jan 2018 07:45	MST	13.875	0.966
USGS	08330000	11 Jan 2018 08:00	MST	13.847	0.966
USGS	08330000	11 Jan 2018 08:15	MST	13.847	0.966
USGS	08330000	11 Jan 2018 08:30	MST	13.988	0.969
USGS	08330000	11 Jan 2018 08:45	MST	13.62	0.96
USGS	08330000	11 Jan 2018 09:00	MST	13.62	0.96
USGS	08330000	11 Jan 2018 09:15	MST	13.62	0.96
USGS	08330000	11 Jan 2018 09:30	MST	13.62	0.96
USGS	08330000	11 Jan 2018 09:45	MST	13.507	0.957
USGS	08330000	11 Jan 2018 10:00	MST	13.252	0.951
USGS	08330000	11 Jan 2018 10:15	MST	13.479	0.957
USGS	08330000	11 Jan 2018 10:30	MST	13.62	0.96
USGS	08330000	11 Jan 2018 10:45	MST	13.365	0.954
USGS	08330000	11 Jan 2018 11:00	MST	13.734	0.963
USGS	08330000	11 Jan 2018 11:15	MST	13.592	0.96
USGS	08330000	11 Jan 2018 11:30	MST	13.592	0.96
USGS	08330000	11 Jan 2018 11:45	MST	13.592	0.96
USGS	08330000	11 Jan 2018 12:00	MST	13.252	0.951
USGS	08330000	11 Jan 2018 12:15	MST	13.139	0.948
USGS	08330000	11 Jan 2018 12:30	MST	13.365	0.954
USGS	08330000	11 Jan 2018 12:45	MST	13.479	0.957
USGS	08330000	11 Jan 2018 13:00	MST	13.592	0.96
USGS	08330000	11 Jan 2018 13:15	MST	13.592	0.96
USGS	08330000	11 Jan 2018 13:30	MST	13.592	0.96
USGS	08330000	11 Jan 2018 13:45	MST	13.479	0.957
USGS	08330000	11 Jan 2018 14:00	MST	13.705	0.963
USGS	08330000	11 Jan 2018 14:15	MST	13.592	0.96
USGS	08330000	11 Jan 2018 14:30	MST	13.365	0.954
USGS	08330000	11 Jan 2018 14:45	MST	13.592	0.96
USGS	08330000	11 Jan 2018 15:00	MST	13.365	0.954
USGS	08330000	11 Jan 2018 15:15	MST	13.592	0.96
USGS	08330000	11 Jan 2018 15:30	MST	13.705	0.963
USGS	08330000	11 Jan 2018 15:45	MST	13.818	0.966
USGS	08330000	11 Jan 2018 16:00	MST	13.818	0.966
USGS	08330000	11 Jan 2018 16:15	MST	13.818	0.966
USGS	08330000	11 Jan 2018 16:30	MST	13.705	0.963
USGS	08330000	11 Jan 2018 16:45	MST	13.818	0.966
USGS	08330000	11 Jan 2018 17:00	MST	13.705	0.963
USGS	08330000	11 Jan 2018 17:15	MST	13.592	0.96
USGS	08330000	11 Jan 2018 17:30	MST	13.705	0.963
USGS	08330000	11 Jan 2018 17:45	MST	13.818	0.966
USGS	08330000	11 Jan 2018 18:00	MST	13.818	0.966
USGS	08330000	11 Jan 2018 18:15	MST	13.818	0.966
USGS	08330000	11 Jan 2018 18:30	MST	13.705	0.963
USGS	08330000	11 Jan 2018 18:45	MST	13.705	0.963
USGS	08330000	11 Jan 2018 19:00	MST	13.818	0.966
USGS	08330000	11 Jan 2018 19:15	MST	13.932	0.969
USGS	08330000	11 Jan 2018 19:30	MST	13.932	0.969
USGS	08330000	11 Jan 2018 19:45	MST	13.932	0.969
USGS	08330000	11 Jan 2018 20:00	MST	13.818	0.966
USGS	08330000	11 Jan 2018 20:15	MST	13.818	0.966
USGS	08330000	11 Jan 2018 20:30	MST	13.818	0.966
USGS	08330000	11 Jan 2018 20:45	MST	13.818	0.966
USGS	08330000	11 Jan 2018 21:00	MST	13.932	0.969
USGS	08330000	11 Jan 2018 21:15	MST	13.932	0.969
USGS	08330000	11 Jan 2018 21:30	MST	14.045	0.972
USGS	08330000	11 Jan 2018 21:45	MST	13.677	0.963
USGS	08330000	11 Jan 2018 22:00	MST	13.677	0.963
USGS	08330000	11 Jan 2018 22:15	MST	13.79	0.966
USGS	08330000	11 Jan 2018 22:30	MST	13.932	0.969
USGS	08330000	11 Jan 2018 22:45	MST	13.932	0.969
USGS	08330000	11 Jan 2018 23:00	MST	13.932	0.969
USGS	08330000	11 Jan 2018 23:15	MST	13.932	0.969
USGS	08330000	11 Jan 2018 23:30	MST	13.677	0.963
USGS	08330000	11 Jan 2018 23:45	MST	13.79	0.966
USGS	08330000	12 Jan 2018 00:00	MST	13.45	0.957
USGS	08330000	12 Jan 2018 00:15	MST	13.564	0.96
USGS	08330000	12 Jan 2018 00:30	MST	13.564	0.96
USGS	08330000	12 Jan 2018 00:45	MST	13.564	0.96
USGS	08330000	12 Jan 2018 01:00	MST	13.677	0.963
USGS	08330000	12 Jan 2018 01:15	MST	13.79	0.966
USGS	08330000	12 Jan 2018 01:30	MST	13.79	0.966
USGS	08330000	12 Jan 2018 01:45	MST	13.903	0.969
USGS	08330000	12 Jan 2018 02:00	MST	13.903	0.969
USGS	08330000	12 Jan 2018 02:15	MST	13.903	0.969
USGS	08330000	12 Jan 2018 02:30	MST	13.79	0.966
USGS	08330000	12 Jan 2018 02:45	MST	13.79	0.966
USGS	08330000	12 Jan 2018 03:00	MST	13.903	0.969
USGS	08330000	12 Jan 2018 03:15	MST	13.79	0.966
USGS	08330000	12 Jan 2018 03:30	MST	14.017	0.972
USGS	08330000	12 Jan 2018 03:45	MST	13.903	0.969
USGS	08330000	12 Jan 2018 04:00	MST	14.017	0.972
USGS	08330000	12 Jan 2018 04:15	MST	14.158	0.975
USGS	08330000	12 Jan 2018 04:30	MST	14.158	0.975
USGS	08330000	12 Jan 2018 04:45	MST	14.017	0.972
USGS	08330000	12 Jan 2018 05:00	MST	14.017	0.972
USGS	08330000	12 Jan 2018 05:15	MST	14.158	0.975
USGS	08330000	12 Jan 2018 05:30	MST	14.158	0.975
USGS	08330000	12 Jan 2018 05:45	MST	14.158	0.975
USGS	08330000	12 Jan 2018 06:00	MST	13.903	0.969
USGS	08330000	12 Jan 2018 06:15	MST	13.762	0.966
USGS	08330000	12 Jan 2018 06:30	MST	13.535	0.96
USGS	08330000	12 Jan 2018 06:45	MST	13.422	0.957
USGS	08330000	12 Jan 2018 07:00	MST	13.422	0.957
USGS	08330000	12 Jan 2018 07:15	MST	13.422	0.957
USGS	08330000	12 Jan 2018 07:30	MST	13.422	0.957
USGS	08330000	12 Jan 2018 07:45	MST	13.422	0.957
USGS	08330000	12 Jan 2018 08:00	MST	13.422	0.957
USGS	08330000	12 Jan 2018 08:15	MST	13.422	0.957
USGS	08330000	12 Jan 2018 08:30	MST	13.309	0.954
USGS	08330000	12 Jan 2018 08:45	MST	13.309	0.954
USGS	08330000	12 Jan 2018 09:00	MST	13.167	0.951
USGS	08330000	12 Jan 2018 09:15	MST	13.167	0.951
USGS	08330000	12 Jan 2018 09:30	MST	13.167	0.951
USGS	08330000	12 Jan 2018 09:45	MST	13.167	0.951
USGS	08330000	12 Jan 2018 10:00	MST	13.167	0.951
USGS	08330000	12 Jan 2018 10:15	MST	13.28	0.954
USGS	08330000	12 Jan 2018 10:30	MST	13.28	0.954
USGS	08330000	12 Jan 2018 10:45	MST	13.394	0.957
USGS	08330000	12 Jan 2018 11:00	MST	13.394	0.957
USGS	08330000	12 Jan 2018 11:15	MST	13.394	0.957
USGS	08330000	12 Jan 2018 11:30	MST	13.394	0.957
USGS	08330000	12 Jan 2018 11:45	MST	13.28	0.954
USGS	08330000	12 Jan 2018 12:00	MST	13.28	0.954
USGS	08330000	12 Jan 2018 12:15	MST	13.28	0.954
USGS	08330000	12 Jan 2018 12:30	MST	13.394	0.957
USGS	08330000	12 Jan 2018 12:45	MST	13.28	0.954
USGS	08330000	12 Jan 2018 13:00	MST	13.394	0.957
USGS	08330000	12 Jan 2018 13:15	MST	13.28	0.954
USGS	08330000	12 Jan 2018 13:30	MST	13.649	0.963
USGS	08330000	12 Jan 2018 13:45	MST	13.507	0.96
USGS	08330000	12 Jan 2018 14:00	MST	13.507	0.96
USGS	08330000	12 Jan 2018 14:15	MST	13.394	0.957
USGS	08330000	12 Jan 2018 14:30	MST	13.394	0.957
USGS	08330000	12 Jan 2018 14:45	MST	13.394	0.957
USGS	08330000	12 Jan 2018 15:00	MST	13.394	0.957
USGS	08330000	12 Jan 2018 15:15	MST	13.394	0.957
USGS	08330000	12 Jan 2018 15:30	MST	13.167	0.951
USGS	08330000	12 Jan 2018 15:45	MST	13.649	0.963
USGS	08330000	12 Jan 2018 16:00	MST	13.394	0.957
USGS	08330000	12 Jan 2018 16:15	MST	13.649	0.963
USGS	08330000	12 Jan 2018 16:30	MST	13.649	0.963
USGS	08330000	12 Jan 2018 16:45	MST	13.507	0.96
USGS	08330000	12 Jan 2018 17:00	MST	13.649	0.963
USGS	08330000	12 Jan 2018 17:15	MST	13.649	0.963
USGS	08330000	12 Jan 2018 17:30	MST	13.762	0.966
USGS	08330000	12 Jan 2018 17:45	MST	13.507	0.96
USGS	08330000	12 Jan 2018 18:00	MST	13.394	0.957
USGS	08330000	12 Jan 2018 18:15	MST	13.507	0.96
USGS	08330000	12 Jan 2018 18:30	MST	13.507	0.96
USGS	08330000	12 Jan 2018 18:45	MST	13.507	0.96
USGS	08330000	12 Jan 2018 19:00	MST	13.649	0.963
USGS	08330000	12 Jan 2018 19:15	MST	13.762	0.966
USGS	08330000	12 Jan 2018 19:30	MST	13.875	0.969
USGS	08330000	12 Jan 2018 19:45	MST	13.875	0.969
USGS	08330000	12 Jan 2018 20:00	MST	14.017	0.972
USGS	08330000	12 Jan 2018 20:15	MST	14.017	0.972
USGS	08330000	12 Jan 2018 20:30	MST	14.017	0.972
USGS	08330000	12 Jan 2018 20:45	MST	13.875	0.969
USGS	08330000	12 Jan 2018 21:00	MST	13.875	0.969
USGS	08330000	12 Jan 2018 21:15	MST	13.762	0.966
USGS	08330000	12 Jan 2018 21:30	MST	13.762	0.966
USGS	08330000	12 Jan 2018 21:45	MST	13.762	0.966
USGS	08330000	12 Jan 2018 22:00	MST	13.762	0.966
USGS	08330000	12 Jan 2018 22:15	MST	13.762	0.966
USGS	08330000	12 Jan 2018 22:30	MST	13.649	0.963
USGS	08330000	12 Jan 2018 22:45	MST	13.649	0.963
USGS	08330000	12 Jan 2018 23:00	MST	13.649	0.963
USGS	08330000	12 Jan 2018 23:15	MST	13.507	0.96
USGS	08330000	12 Jan 2018 23:30	MST	13.507	0.96
USGS	08330000	12 Jan 2018 23:45	MST	13.507	0.96
USGS	08330000	13 Jan 2018 00:00	MST	13.507	0.96
USGS	08330000	13 Jan 2018 00:15	MST	13.507	0.96
USGS	08330000	13 Jan 2018 00:30	MST	13.507	0.96
USGS	08330000	13 Jan 2018 00:45	MST	13.649	0.963
USGS	08330000	13 Jan 2018 01:00	MST	13.507	0.96
USGS	08330000	13 Jan 2018 01:15	MST	13.507	0.96
USGS	08330000	13 Jan 2018 01:30	MST	13.507	0.96
USGS	08330000	13 Jan 2018 01:45	MST	13.649	0.963
USGS	08330000	13 Jan 2018 02:00	MST	13.649	0.963
USGS	08330000	13 Jan 2018 02:15	MST	13.649	0.963
USGS	08330000	13 Jan 2018 02:30	MST	13.507	0.96
USGS	08330000	13 Jan 2018 02:45	MST	13.507	0.96
USGS	08330000	13 Jan 2018 03:00	MST	13.649	0.963
USGS	08330000	13 Jan 2018 03:15	MST	13.649	0.963
USGS	08330000	13 Jan 2018 03:30	MST	13.762	0.966
USGS	08330000	13 Jan 2018 03:45	MST	13.875	0.969
USGS	08330000	13 Jan 2018 04:00	MST	14.017	0.972
USGS	08330000	13 Jan 2018 04:15	MST	13.875	0.969
USGS	08330000	13 Jan 2018 04:30	MST	13.875	0.969
USGS	08330000	13 Jan 2018 04:45	MST	13.875	0.969
USGS	08330000	13 Jan 2018 05:00	MST	13.875	0.969
USGS	08330000	13 Jan 2018 05:15	MST	13.875	0.969
USGS	08330000	13 Jan 2018 05:30	MST	14.017	0.972
USGS	08330000	13 Jan 2018 05:45	MST	14.13	0.975
USGS	08330000	13 Jan 2018 06:00	MST	14.017	0.972
USGS	08330000	13 Jan 2018 06:15	MST	14.017	0.972
USGS	08330000	13 Jan 2018 06:30	MST	14.017	0.972
USGS	08330000	13 Jan 2018 06:45	MST	13.762	0.966
USGS	08330000	13 Jan 2018 07:00	MST	13.875	0.969
USGS	08330000	13 Jan 2018 07:15	MST	13.875	0.969
USGS	08330000	13 Jan 2018 07:30	MST	13.875	0.969
USGS	08330000	13 Jan 2018 07:45	MST	13.875	0.969
USGS	08330000	13 Jan 2018 08:00	MST	13.762	0.966
USGS	08330000	13 Jan 2018 08:15	MST	13.762	0.966
USGS	08330000	13 Jan 2018 08:30	MST	13.762	0.966
USGS	08330000	13 Jan 2018 08:45	MST	13.875	0.969
USGS	08330000	13 Jan 2018 09:00	MST	13.762	0.966
USGS	08330000	13 Jan 2018 09:15	MST	13.875	0.969
USGS	08330000	13 Jan 2018 09:30	MST	13.875	0.969
USGS	08330000	13 Jan 2018 09:45	MST	13.875	0.969
USGS	08330000	13 Jan 2018 10:00	MST	13.762	0.966
USGS	08330000	13 Jan 2018 10:15	MST	13.762	0.966
USGS	08330000	13 Jan 2018 10:30	MST	13.875	0.969
USGS	08330000	13 Jan 2018 10:45	MST	13.875	0.969
USGS	08330000	13 Jan 2018 11:00	MST	13.875	0.969
USGS	08330000	13 Jan 2018 11:15	MST	13.875	0.969
USGS	08330000	13 Jan 2018 11:30	MST	14.017	0.972
USGS	08330000	13 Jan 2018 11:45	MST	13.875	0.969
USGS	08330000	13 Jan 2018 12:00	MST	14.13	0.975
USGS	08330000	13 Jan 2018 12:15	MST	14.017	0.972
USGS	08330000	13 Jan 2018 12:30	MST	13.875	0.969
USGS	08330000	13 Jan 2018 12:45	MST	13.875	0.969
USGS	08330000	13 Jan 2018 13:00	MST	14.017	0.972
USGS	08330000	13 Jan 2018 13:15	MST	14.13	0.975
USGS	08330000	13 Jan 2018 13:30	MST	14.017	0.972
USGS	08330000	13 Jan 2018 13:45	MST	13.875	0.969
USGS	08330000	13 Jan 2018 14:00	MST	13.875	0.969
USGS	08330000	13 Jan 2018 14:15	MST	14.017	0.972
USGS	08330000	13 Jan 2018 14:30	MST	14.017	0.972
USGS	08330000	13 Jan 2018 14:45	MST	14.13	0.975
USGS	08330000	13 Jan 2018 15:00	MST	14.017	0.972
USGS	08330000	13 Jan 2018 15:15	MST	13.875	0.969
USGS	08330000	13 Jan 2018 15:30	MST	14.017	0.972
USGS	08330000	13 Jan 2018 15:45	MST	14.017	0.972
USGS	08330000	13 Jan 2018 16:00	MST	14.017	0.972
USGS	08330000	13 Jan 2018 16:15	MST	14.017	0.972
USGS	08330000	13 Jan 2018 16:30	MST	14.017	0.972
USGS	08330000	13 Jan 2018 16:45	MST	14.017	0.972
USGS	08330000	13 Jan 2018 17:00	MST	14.13	0.975
USGS	08330000	13 Jan 2018 17:15	MST	14.13	0.975
USGS	08330000	13 Jan 2018 17:30	MST	14.243	0.978
USGS	08330000	13 Jan 2018 17:45	MST	14.243	0.978
USGS	08330000	13 Jan 2018 18:00	MST	14.385	0.981
USGS	08330000	13 Jan 2018 18:15	MST	14.385	0.981
USGS	08330000	13 Jan 2018 18:30	MST	14.385	0.981
USGS	08330000	13 Jan 2018 18:45	MST	14.498	0.985
USGS	08330000	13 Jan 2018 19:00	MST	14.498	0.985
USGS	08330000	13 Jan 2018 19:15	MST	14.385	0.981
USGS	08330000	13 Jan 2018 19:30	MST	14.385	0.981
USGS	08330000	13 Jan 2018 19:45	MST	14.13	0.975
USGS	08330000	13 Jan 2018 20:00	MST	14.13	0.975
USGS	08330000	13 Jan 2018 20:15	MST	14.243	0.978
USGS	08330000	13 Jan 2018 20:30	MST	14.243	0.978
USGS	08330000	13 Jan 2018 20:45	MST	14.385	0.981
USGS	08330000	13 Jan 2018 21:00	MST	14.243	0.978
USGS	08330000	13 Jan 2018 21:15	MST	14.243	0.978
USGS	08330000	13 Jan 2018 21:30	MST	14.385	0.981
USGS	08330000	13 Jan 2018 21:45	MST	14.243	0.978
USGS	08330000	13 Jan 2018 22:00	MST	14.385	0.981
USGS	08330000	13 Jan 2018 22:15	MST	14.243	0.978
USGS	08330000	13 Jan 2018 22:30	MST	14.13	0.975
USGS	08330000	13 Jan 2018 22:45	MST	14.13	0.975
USGS	08330000	13 Jan 2018 23:00	MST	14.243	0.978
USGS	08330000	13 Jan 2018 23:15	MST	14.243	0.978
USGS	08330000	13 Jan 2018 23:30	MST	14.13	0.975
USGS	08330000	13 Jan 2018 23:45	MST	14.13	0.975
USGS	08330000	14 Jan 2018 00:00	MST	14.13	0.975
USGS	08330000	14 Jan 2018 00:15	MST	14.13	0.975
USGS	08330000	14 Jan 2018 00:30	MST	14.243	0.978
USGS	08330000	14 Jan 2018 00:45	MST	14.13	0.975
USGS	08330000	14 Jan 2018 01:00	MST	14.243	0.978
USGS	08330000	14 Jan 2018 01:15	MST	14.243	0.978
USGS	08330000	14 Jan 2018 01:30	MST	14.243	0.978
USGS	08330000	14 Jan 2018 01:45	MST	14.13	0.975
USGS	08330000	14 Jan 2018 02:00	MST	14.243	0.978
USGS	08330000	14 Jan 2018 02:15	MST	14.13	0.975
USGS	08330000	14 Jan 2018 02:30	MST	14.13	0.975
USGS	08330000	14 Jan 2018 02:45	MST	14.243	0.978
USGS	08330000	14 Jan 2018 03:00	MST	14.13	0.975
USGS	08330000	14 Jan 2018 03:15	MST	14.243	0.978
USGS	08330000	14 Jan 2018 03:30	MST	14.498	0.985
USGS	08330000	14 Jan 2018 03:45	MST	14.385	0.981
USGS	08330000	14 Jan 2018 04:00	MST	14.498	0.985
USGS	08330000	14 Jan 2018 04:15	MST	14.498	0.985
USGS	08330000	14 Jan 2018 04:30	MST	14.498	0.985
USGS	08330000	14 Jan 2018 04:45	MST	14.498	0.985
USGS	08330000	14 Jan 2018 05:00	MST	14.498	0.985
USGS	08330000	14 Jan 2018 05:15	MST	14.64	0.988
USGS	08330000	14 Jan 2018 05:30	MST	14.385	0.981
USGS	08330000	14 Jan 2018 05:45	MST	14.498	0.985
USGS	08330000	14 Jan 2018 06:00	MST	14.385	0.981
USGS	08330000	14 Jan 2018 06:15	MST	14.243	0.978
USGS	08330000	14 Jan 2018 06:30	MST	14.243	0.978
USGS	08330000	14 Jan 2018 06:45	MST	14.13	0.975
USGS	08330000	14 Jan 2018 07:00	MST	14.13	0.975
USGS	08330000	14 Jan 2018 07:15	MST	14.13	0.975
USGS	08330000	14 Jan 2018 07:30	MST	14.017	0.972
USGS	08330000	14 Jan 2018 07:45	MST	14.017	0.972
USGS	08330000	14 Jan 2018 08:00	MST	14.017	0.972
USGS	08330000	14 Jan 2018 08:15	MST	14.017	0.972
USGS	08330000	14 Jan 2018 08:30	MST	14.13	0.975
USGS	08330000	14 Jan 2018 08:45	MST	14.017	0.972
USGS	08330000	14 Jan 2018 09:00	MST	13.875	0.969
USGS	08330000	14 Jan 2018 09:15	MST	13.875	0.969
USGS	08330000	14 Jan 2018 09:30	MST	13.875	0.969
USGS	08330000	14 Jan 2018 09:45	MST	13.875	0.969
USGS	08330000	14 Jan 2018 10:00	MST	14.017	0.972
USGS	08330000	14 Jan 2018 10:15	MST	14.017	0.972
USGS	08330000	14 Jan 2018 10:30	MST	13.875	0.969
USGS	08330000	14 Jan 2018 10:45	MST	13.875	0.969
USGS	08330000	14 Jan 2018 11:00	MST	13.875	0.969
USGS	08330000	14 Jan 2018 11:15	MST	13.762	0.966
USGS	08330000	14 Jan 2018 11:30	MST	13.762	0.966
USGS	08330000	14 Jan 2018 11:45	MST	13.875	0.969
USGS	08330000	14 Jan 2018 12:00	MST	14.017	0.972
USGS	08330000	14 Jan 2018 12:15	MST	14.017	0.972
USGS	08330000	14 Jan 2018 12:30	MST	14.13	0.975
USGS	08330000	14 Jan 2018 12:45	MST	14.017	0.972
USGS	08330000	14 Jan 2018 13:00	MST	14.13	0.975
USGS	08330000	14 Jan 2018 13:15	MST	14.017	0.972
USGS	08330000	14 Jan 2018 13:30	MST	13.875	0.969
USGS	08330000	14 Jan 2018 13:45	MST	14.13	0.975
USGS	08330000	14 Jan 2018 14:00	MST	14.13	0.975
USGS	08330000	14 Jan 2018 14:15	MST	14.13	0.975
USGS	08330000	14 Jan 2018 14:30	MST	14.13	0.975
USGS	08330000	14 Jan 2018 14:45	MST	14.13	0.975
USGS	08330000	14 Jan 2018 15:00	MST	14.13	0.975
USGS	08330000	14 Jan 2018 15:15	MST	14.243	0.978
USGS	08330000	14 Jan 2018 15:30	MST	14.13	0.975
USGS	08330000	14 Jan 2018 15:45	MST	14.385	0.981
USGS	08330000	14 Jan 2018 16:00	MST	14.498	0.985
USGS	08330000	14 Jan 2018 16:15	MST	14.385	0.981
USGS	08330000	14 Jan 2018 16:30	MST	14.385	0.981
USGS	08330000	14 Jan 2018 16:45	MST	14.243	0.978
USGS	08330000	14 Jan 2018 17:00	MST	14.385	0.981
USGS	08330000	14 Jan 2018 17:15	MST	14.243	0.978
USGS	08330000	14 Jan 2018 17:30	MST	14.243	0.978
USGS	08330000	14 Jan 2018 17:45	MST	14.243	0.978
USGS	08330000	14 Jan 2018 18:00	MST	14.243	0.978
USGS	08330000	14 Jan 2018 18:15	MST	14.13	0.975
USGS	08330000	14 Jan 2018 18:30	MST	14.243	0.978
USGS	08330000	14 Jan 2018 18:45	MST	14.243	0.978
USGS	08330000	14 Jan 2018 19:00	MST	14.13	0.975
USGS	08330000	14 Jan 2018 19:15	MST	14.243	0.978
USGS	08330000	14 Jan 2018 19:30	MST	14.385	0.981
USGS	08330000	14 Jan 2018 19:45	MST	14.243	0.978
USGS	08330000	14 Jan 2018 20:00	MST	14.13	0.975
USGS	08330000	14 Jan 2018 20:15	MST	14.243	0.978
USGS	08330000	14 Jan 2018 20:30	MST	14.243	0.978
USGS	08330000	14 Jan 2018 20:45	MST	14.243	0.978
USGS	08330000	14 Jan 2018 21:00	MST	14.13	0.975
USGS	08330000	14 Jan 2018 21:15	MST	14.243	0.978
USGS	08330000	14 Jan 2018 21:30	MST	14.243	0.978
USGS	08330000	14 Jan 2018 21:45	MST	14.243	0.978
USGS	08330000	14 Jan 2018 22:00	MST	14.385	0.981
USGS	08330000	14 Jan 2018 22:15	MST	14.385	0.981
USGS	08330000	14 Jan 2018 22:30	MST	14.385	0.981
USGS	08330000	14 Jan 2018 22:45	MST	14.385	0.981
USGS	08330000	14 Jan 2018 23:00	MST	14.385	0.981
USGS	08330000	14 Jan 2018 23:15	MST	14.385	0.981
USGS	08330000	14 Jan 2018 23:30	MST	14.385	0.981
USGS	08330000	14 Jan 2018 23:45	MST	14.243	0.978
USGS	08330000	15 Jan 2018 00:00	MST	14.243	0.978
USGS	08330000	15 Jan 2018 00:15	MST	14.385	0.981
USGS	08330000	15 Jan 2018 00:30	MST	14.385	0.981
USGS	08330000	15 Jan 2018 00:45	MST	14.243	0.978
USGS	08330000	15 Jan 2018 01:00	MST	14.243	0.978
USGS	08330000	15 Jan 2018 01:15	MST	14.243	0.978
USGS	08330000	15 Jan 2018 01:30	MST	14.385	0.981
USGS	08330000	15 Jan 2018 01:45	MST	14.498	0.985
USGS	08330000	15 Jan 2018 02:00	MST	14.498	0.985
USGS	08330000	15 Jan 2018 02:15	MST	14.64	0.988
USGS	08330000	15 Jan 2018 02:30	MST	14.64	0.988
USGS	08330000	15 Jan 2018 02:45	MST	14.498	0.985
USGS	08330000	15 Jan 2018 03:00	MST	14.64	0.988
USGS	08330000	15 Jan 2018 03:15	MST	14.64	0.988
USGS	08330000	15 Jan 2018 03:30	MST	14.64	0.988
USGS	08330000	15 Jan 2018 03:45	MST	14.753	0.991
USGS	08330000	15 Jan 2018 04:00	MST	14.753	0.991
USGS	08330000	15 Jan 2018 04:15	MST	14.753	0.991
USGS	08330000	15 Jan 2018 04:30	MST	14.753	0.991
USGS	08330000	15 Jan 2018 04:45	MST	14.753	0.991
USGS	08330000	15 Jan 2018 05:00	MST	14.753	0.991
USGS	08330000	15 Jan 2018 05:15	MST	14.753	0.991
USGS	08330000	15 Jan 2018 05:30	MST	14.64	0.988
USGS	08330000	15 Jan 2018 05:45	MST	14.64	0.988
USGS	08330000	15 Jan 2018 06:00	MST	14.498	0.985
USGS	08330000	15 Jan 2018 06:15	MST	14.385	0.981
USGS	08330000	15 Jan 2018 06:30	MST	14.243	0.978
USGS	08330000	15 Jan 2018 06:45	MST	14.243	0.978
USGS	08330000	15 Jan 2018 07:00	MST	14.13	0.975
USGS	08330000	15 Jan 2018 07:15	MST	14.13	0.975
USGS	08330000	15 Jan 2018 07:30	MST	14.017	0.972
USGS	08330000	15 Jan 2018 07:45	MST	14.017	0.972
USGS	08330000	15 Jan 2018 08:00	MST	14.017	0.972
USGS	08330000	15 Jan 2018 08:15	MST	14.017	0.972
USGS	08330000	15 Jan 2018 08:30	MST	14.13	0.975
USGS	08330000	15 Jan 2018 08:45	MST	14.13	0.975
USGS	08330000	15 Jan 2018 09:00	MST	14.13	0.975
USGS	08330000	15 Jan 2018 09:15	MST	14.243	0.978
USGS	08330000	15 Jan 2018 09:30	MST	14.243	0.978
USGS	08330000	15 Jan 2018 09:45	MST	14.243	0.978
USGS	08330000	15 Jan 2018 10:00	MST	14.243	0.978
USGS	08330000	15 Jan 2018 10:15	MST	14.243	0.978
USGS	08330000	15 Jan 2018 10:30	MST	14.385	0.981
USGS	08330000	15 Jan 2018 10:45	MST	14.243	0.978
USGS	08330000	15 Jan 2018 11:00	MST	14.13	0.975
USGS	08330000	15 Jan 2018 11:15	MST	14.13	0.975
USGS	08330000	15 Jan 2018 11:30	MST	14.243	0.978
USGS	08330000	15 Jan 2018 11:45	MST	14.13	0.975
USGS	08330000	15 Jan 2018 12:00	MST	14.243	0.978
USGS	08330000	15 Jan 2018 12:15	MST	14.13	0.975
USGS	08330000	15 Jan 2018 12:30	MST	14.13	0.975
USGS	08330000	15 Jan 2018 12:45	MST	14.13	0.975
USGS	08330000	15 Jan 2018 13:00	MST	14.13	0.975
USGS	08330000	15 Jan 2018 13:15	MST	14.13	0.975
USGS	08330000	15 Jan 2018 13:30	MST	14.13	0.975
USGS	08330000	15 Jan 2018 13:45	MST	14.13	0.975
USGS	08330000	15 Jan 2018 14:00	MST	14.017	0.972
USGS	08330000	15 Jan 2018 14:15	MST	14.017	0.972
USGS	08330000	15 Jan 2018 14:30	MST	13.875	0.969
USGS	08330000	15 Jan 2018 14:45	MST	13.875	0.969
USGS	08330000	15 Jan 2018 15:00	MST	13.762	0.966
USGS	08330000	15 Jan 2018 15:15	MST	13.875	0.969
USGS	08330000	15 Jan 2018 15:30	MST	13.649	0.963
USGS	08330000	15 Jan 2018 15:45	MST	13.762	0.966
USGS	08330000	15 Jan 2018 16:00	MST	13.762	0.966
USGS	08330000	15 Jan 2018 16:15	MST	13.507	0.96
USGS	08330000	15 Jan 2018 16:30	MST	13.649	0.963
USGS	08330000	15 Jan 2018 16:45	MST	14.017	0.972
USGS	08330000	15 Jan 2018 17:00	MST	13.875	0.969
USGS	08330000	15 Jan 2018 17:15	MST	14.017	0.972
USGS	08330000	15 Jan 2018 17:30	MST	14.017	0.972
USGS	08330000	15 Jan 2018 17:45	MST	14.017	0.972
USGS	08330000	15 Jan 2018 18:00	MST	14.017	0.972
USGS	08330000	15 Jan 2018 18:15	MST	14.13	0.975
USGS	08330000	15 Jan 2018 18:30	MST	14.13	0.975
USGS	08330000	15 Jan 2018 18:45	MST	14.13	0.975
USGS	08330000	15 Jan 2018 19:00	MST	14.13	0.975
USGS	08330000	15 Jan 2018 19:15	MST	14.243	0.978
USGS	08330000	15 Jan 2018 19:30	MST	14.243	0.978
USGS	08330000	15 Jan 2018 19:45	MST	14.13	0.975
USGS	08330000	15 Jan 2018 20:00	MST	14.13	0.975
USGS	08330000	15 Jan 2018 20:15	MST	14.243	0.978
USGS	08330000	15 Jan 2018 20:30	MST	14.243	0.978
USGS	08330000	15 Jan 2018 20:45	MST	14.385	0.981
USGS	08330000	15 Jan 2018 21:00	MST	14.385	0.981
USGS	08330000	15 Jan 2018 21:15	MST	14.385	0.981
USGS	08330000	15 Jan 2018 21:30	MST	14.385	0.981
USGS	08330000	15 Jan 2018 21:45	MST	14.243	0.978
USGS	08330000	15 Jan 2018 22:00	MST	14.243	0.978
USGS	08330000	15 Jan 2018 22:15	MST	14.243	0.978
USGS	08330000	15 Jan 2018 22:30	MST	14.243	0.978
USGS	08330000	15 Jan 2018 22:45	MST	14.243	0.978
USGS	08330000	15 Jan 2018 23:00	MST	14.13	0.975
USGS	08330000	15 Jan 2018 23:15	MST	14.017	0.972
USGS	08330000	15 Jan 2018 23:30	MST	14.13	0.975
USGS	08330000	15 Jan 2018 23:45	MST	14.243	0.978
USGS	08330000	16 Jan 2018 00:00	MST	14.243	0.978
USGS	08330000	16 Jan 2018 00:15	MST	14.498	0.985
USGS	08330000	16 Jan 2018 00:30	MST	14.753	0.991
USGS	08330000	16 Jan 2018 00:45	MST	14.64	0.988
USGS	08330000	16 Jan 2018 01:00	MST	14.753	0.991
USGS	08330000	16 Jan 2018 01:15	MST	14.753	0.991
USGS	08330000	16 Jan 2018 01:30	MST	14.498	0.985
USGS	08330000	16 Jan 2018 01:45	MST	14.385	0.981
USGS	08330000	16 Jan 2018 02:00	MST	14.753	0.991
USGS	08330000	16 Jan 2018 02:15	MST	14.895	0.994
USGS	08330000	16 Jan 2018 02:30	MST	15.008	0.997
USGS	08330000	16 Jan 2018 02:45	MST	15.008	0.997
USGS	08330000	16 Jan 2018 03:00	MST	15.008	0.997
USGS	08330000	16 Jan 2018 03:15	MST	14.753	0.991
USGS	08330000	16 Jan 2018 03:30	MST	14.753	0.991
USGS	08330000	16 Jan 2018 03:45	MST	14.895	0.994
USGS	08330000	16 Jan 2018 04:00	MST	14.753	0.991
USGS	08330000	16 Jan 2018 04:15	MST	14.753	0.991
USGS	08330000	16 Jan 2018 04:30	MST	14.895	0.994
USGS	08330000	16 Jan 2018 04:45	MST	14.753	0.991
USGS	08330000	16 Jan 2018 05:00	MST	14.753	0.991
USGS	08330000	16 Jan 2018 05:15	MST	14.385	0.981
USGS	08330000	16 Jan 2018 05:30	MST	14.385	0.981
USGS	08330000	16 Jan 2018 05:45	MST	14.498	0.985
USGS	08330000	16 Jan 2018 06:00	MST	14.498	0.985
USGS	08330000	16 Jan 2018 06:15	MST	14.243	0.978
USGS	08330000	16 Jan 2018 06:30	MST	14.243	0.978
USGS	08330000	16 Jan 2018 06:45	MST	14.385	0.981
USGS	08330000	16 Jan 2018 07:00	MST	14.243	0.978
USGS	08330000	16 Jan 2018 07:15	MST	14.243	0.978
USGS	08330000	16 Jan 2018 07:30	MST	14.017	0.972
USGS	08330000	16 Jan 2018 07:45	MST	14.017	0.972
USGS	08330000	16 Jan 2018 08:00	MST	14.017	0.972
USGS	08330000	16 Jan 2018 08:15	MST	14.017	0.972
USGS	08330000	16 Jan 2018 08:30	MST	14.017	0.972
USGS	08330000	16 Jan 2018 08:45	MST	14.017	0.972
USGS	08330000	16 Jan 2018 09:00	MST	14.13	0.975
USGS	08330000	16 Jan 2018 09:15	MST	14.017	0.972
USGS	08330000	16 Jan 2018 09:30	MST	14.13	0.975
USGS	08330000	16 Jan 2018 09:45	MST	14.243	0.978
USGS	08330000	16 Jan 2018 10:00	MST	14.13	0.975
USGS	08330000	16 Jan 2018 10:15	MST	14.13	0.975
USGS	08330000	16 Jan 2018 10:30	MST	14.13	0.975
USGS	08330000	16 Jan 2018 10:45	MST	14.13	0.975
USGS	08330000	16 Jan 2018 11:00	MST	14.13	0.975
USGS	08330000	16 Jan 2018 11:15	MST	14.243	0.978
USGS	08330000	16 Jan 2018 11:30	MST	14.243	0.978
USGS	08330000	16 Jan 2018 11:45	MST	14.243	0.978
USGS	08330000	16 Jan 2018 12:00	MST	14.385	0.981
USGS	08330000	16 Jan 2018 12:15	MST	14.243	0.978
USGS	08330000	16 Jan 2018 12:30	MST	14.243	0.978
USGS	08330000	16 Jan 2018 12:45	MST	14.13	0.975
USGS	08330000	16 Jan 2018 13:00	MST	14.243	0.978
USGS	08330000	16 Jan 2018 13:15	MST	14.13	0.975
USGS	08330000	16 Jan 2018 13:30	MST	14.243	0.978
USGS	08330000	16 Jan 2018 13:45	MST	14.243	0.978
USGS	08330000	16 Jan 2018 14:00	MST	14.243	0.978
USGS	08330000	16 Jan 2018 14:15	MST	14.243	0.978
USGS	08330000	16 Jan 2018 14:30	MST	14.243	0.978
USGS	08330000	16 Jan 2018 14:45	MST	14.13	0.975
USGS	08330000	16 Jan 2018 15:00	MST	14.243	0.978
USGS	08330000	16 Jan 2018 15:15	MST	14.243	0.978
USGS	08330000	16 Jan 2018 15:30	MST	14.243	0.978
USGS	08330000	16 Jan 2018 15:45	MST	14.385	0.981
USGS	08330000	16 Jan 2018 16:00	MST	14.385	0.981
USGS	08330000	16 Jan 2018 16:15	MST	14.385	0.981
USGS	08330000	16 Jan 2018 16:30	MST	14.243	0.978
USGS	08330000	16 Jan 2018 16:45	MST	14.243	0.978
USGS	08330000	16 Jan 2018 17:00	MST	14.385	0.981
USGS	08330000	16 Jan 2018 17:15	MST	14.385	0.981
USGS	08330000	16 Jan 2018 17:30	MST	14.498	0.985
USGS	08330000	16 Jan 2018 17:45	MST	14.243	0.978
USGS	08330000	16 Jan 2018 18:00	MST	14.13	0.975
USGS	08330000	16 Jan 2018 18:15	MST	14.13	0.975
USGS	08330000	16 Jan 2018 18:30	MST	14.13	0.975
USGS	08330000	16 Jan 2018 18:45	MST	14.13	0.975
USGS	08330000	16 Jan 2018 19:00	MST	14.385	0.981
USGS	08330000	16 Jan 2018 19:15	MST	14.385	0.981
USGS	08330000	16 Jan 2018 19:30	MST	14.243	0.978
USGS	08330000	16 Jan 2018 19:45	MST	14.243	0.978
USGS	08330000	16 Jan 2018 20:00	MST	14.017	0.972
USGS	08330000	16 Jan 2018 20:15	MST	14.13	0.975
USGS	08330000	16 Jan 2018 20:30	MST	14.243	0.978
USGS	08330000	16 Jan 2018 20:45	MST	14.243	0.978
USGS	08330000	16 Jan 2018 21:00	MST	14.13	0.975
USGS	08330000	16 Jan 2018 21:15	MST	14.243	0.978
USGS	08330000	16 Jan 2018 21:30	MST	14.017	0.972
USGS	08330000	16 Jan 2018 21:45	MST	14.13	0.975
USGS	08330000	16 Jan 2018 22:00	MST	14.243	0.978
USGS	08330000	16 Jan 2018 22:15	MST	14.243	0.978
USGS	08330000	16 Jan 2018 22:30	MST	14.13	0.975
USGS	08330000	16 Jan 2018 22:45	MST	14.017	0.972
USGS	08330000	16 Jan 2018 23:00	MST	14.13	0.975
USGS	08330000	16 Jan 2018 23:15	MST	14.13	0.975
USGS	08330000	16 Jan 2018 23:30	MST	14.13	0.975
USGS	08330000	16 Jan 2018 23:45	MST	14.13	0.975
USGS	08330000	17 Jan 2018 00:00	MST	14.243	0.978
USGS	08330000	17 Jan 2018 00:15	MST	14.243	0.978
USGS	08330000	17 Jan 2018 00:30	MST	14.017	0.972
USGS	08330000	17 Jan 2018 00:45	MST	14.13	0.975
USGS	08330000	17 Jan 2018 01:00	MST	14.13	0.975
USGS	08330000	17 Jan 2018 01:15	MST	14.017	0.972
USGS	08330000	17 Jan 2018 01:30	MST	14.13	0.975
USGS	08330000	17 Jan 2018 01:45	MST	14.243	0.978
USGS	08330000	17 Jan 2018 02:00	MST	14.13	0.975
USGS	08330000	17 Jan 2018 02:15	MST	14.13	0.975
USGS	08330000	17 Jan 2018 02:30	MST	14.243	0.978
USGS	08330000	17 Jan 2018 02:45	MST	14.385	0.981
USGS	08330000	17 Jan 2018 03:00	MST	14.385	0.981
USGS	08330000	17 Jan 2018 03:15	MST	14.498	0.985
USGS	08330000	17 Jan 2018 03:30	MST	14.243	0.978
USGS	08330000	17 Jan 2018 03:45	MST	14.243	0.978
USGS	08330000	17 Jan 2018 04:00	MST	14.243	0.978
USGS	08330000	17 Jan 2018 04:15	MST	14.243	0.978
USGS	08330000	17 Jan 2018 04:30	MST	14.243	0.978
USGS	08330000	17 Jan 2018 04:45	MST	14.243	0.978
USGS	08330000	17 Jan 2018 05:00	MST	14.385	0.981
USGS	08330000	17 Jan 2018 05:15	MST	14.243	0.978
USGS	08330000	17 Jan 2018 05:30	MST	14.13	0.975
USGS	08330000	17 Jan 2018 05:45	MST	14.13	0.975
USGS	08330000	17 Jan 2018 06:00	MST	14.13	0.975
USGS	08330000	17 Jan 2018 06:15	MST	14.017	0.972
USGS	08330000	17 Jan 2018 06:30	MST	13.875	0.969
USGS	08330000	17 Jan 2018 06:45	MST	13.875	0.969
USGS	08330000	17 Jan 2018 07:00	MST	13.875	0.969
USGS	08330000	17 Jan 2018 07:15	MST	14.017	0.972
USGS	08330000	17 Jan 2018 07:30	MST	14.017	0.972
USGS	08330000	17 Jan 2018 07:45	MST	13.875	0.969
USGS	08330000	17 Jan 2018 08:00	MST	13.875	0.969
USGS	08330000	17 Jan 2018 08:15	MST	14.017	0.972
USGS	08330000	17 Jan 2018 08:30	MST	14.017	0.972
USGS	08330000	17 Jan 2018 08:45	MST	14.017	0.972
USGS	08330000	17 Jan 2018 09:00	MST	14.13	0.975
USGS	08330000	17 Jan 2018 09:15	MST	14.243	0.978
USGS	08330000	17 Jan 2018 09:30	MST	14.498	0.985
USGS	08330000	17 Jan 2018 09:45	MST	14.243	0.978
USGS	08330000	17 Jan 2018 10:00	MST	14.243	0.978
USGS	08330000	17 Jan 2018 10:15	MST	14.243	0.978
USGS	08330000	17 Jan 2018 10:30	MST	14.243	0.978
USGS	08330000	17 Jan 2018 10:45	MST	14.243	0.978
USGS	08330000	17 Jan 2018 11:00	MST	14.243	0.978
USGS	08330000	17 Jan 2018 11:15	MST	14.385	0.981
USGS	08330000	17 Jan 2018 11:30	MST	14.498	0.985
USGS	08330000	17 Jan 2018 11:45	MST	14.498	0.985
USGS	08330000	17 Jan 2018 12:00	MST	14.385	0.981
USGS	08330000	17 Jan 2018 12:15	MST	14.243	0.978
USGS	08330000	17 Jan 2018 12:30	MST	14.13	0.975
USGS	08330000	17 Jan 2018 12:45	MST	14.13	0.975
USGS	08330000	17 Jan 2018 13:00	MST	14.385	0.981
USGS	08330000	17 Jan 2018 13:15	MST	14.385	0.981
USGS	08330000	17 Jan 2018 13:30	MST	14.385	0.981
USGS	08330000	17 Jan 2018 13:45	MST	14.385	0.981
USGS	08330000	17 Jan 2018 14:00	MST	14.243	0.978
USGS	08330000	17 Jan 2018 14:15	MST	14.13	0.975
USGS	08330000	17 Jan 2018 14:30	MST	14.017	0.972
USGS	08330000	17 Jan 2018 14:45	MST	13.875	0.969
USGS	08330000	17 Jan 2018 15:00	MST	14.243	0.978
USGS	08330000	17 Jan 2018 15:15	MST	14.243	0.978
USGS	08330000	17 Jan 2018 15:30	MST	14.385	0.981
USGS	08330000	17 Jan 2018 15:45	MST	14.385	0.981
USGS	08330000	17 Jan 2018 16:00	MST	14.385	0.981
USGS	08330000	17 Jan 2018 16:15	MST	14.385	0.981
USGS	08330000	17 Jan 2018 16:30	MST	14.13	0.975
USGS	08330000	17 Jan 2018 16:45	MST	14.243	0.978
USGS	08330000	17 Jan 2018 17:00	MST	14.13	0.975
USGS	08330000	17 Jan 2018 17:15	MST	14.13	0.975
USGS	08330000	17 Jan 2018 17:30	MST	14.13	0.975
USGS	08330000	17 Jan 2018 17:45	MST	14.385	0.981
USGS	08330000	17 Jan 2018 18:00	MST	14.243	0.978
USGS	08330000	17 Jan 2018 18:15	MST	14.385	0.981
USGS	08330000	17 Jan 2018 18:30	MST	14.243	0.978
USGS	08330000	17 Jan 2018 18:45	MST	14.243	0.978
USGS	08330000	17 Jan 2018 19:00	MST	14.13	0.975
USGS	08330000	17 Jan 2018 19:15	MST	14.017	0.972
USGS	08330000	17 Jan 2018 19:30	MST	13.875	0.969
USGS	08330000	17 Jan 2018 19:45	MST	14.017	0.972
USGS	08330000	17 Jan 2018 20:00	MST	14.13	0.975
USGS	08330000	17 Jan 2018 20:15	MST	14.017	0.972
USGS	08330000	17 Jan 2018 20:30	MST	14.13	0.975
USGS	08330000	17 Jan 2018 20:45	MST	14.13	0.975
USGS	08330000	17 Jan 2018 21:00	MST	14.017	0.972
USGS	08330000	17 Jan 2018 21:15	MST	14.017	0.972
USGS	08330000	17 Jan 2018 21:30	MST	14.017	0.972
USGS	08330000	17 Jan 2018 21:45	MST	14.13	0.975
USGS	08330000	17 Jan 2018 22:00	MST	13.875	0.969
USGS	08330000	17 Jan 2018 22:15	MST	14.017	0.972
USGS	08330000	17 Jan 2018 22:30	MST	14.017	0.972
USGS	08330000	17 Jan 2018 22:45	MST	14.017	0.972
USGS	08330000	17 Jan 2018 23:00	MST	14.017	0.972
USGS	08330000	17 Jan 2018 23:15	MST	14.017	0.972
USGS	08330000	17 Jan 2018 23:30	MST	14.017	0.972
USGS	08330000	17 Jan 2018 23:45	MST	14.13	0.975
USGS	08330000	18 Jan 2018 00:00	MST	14.243	0.978
USGS	08330000	18 Jan 2018 00:15	MST	14.243	0.978
USGS	08330000	18 Jan 2018 00:30	MST	14.385	0.981
USGS	08330000	18 Jan 2018 00:45	MST	14.13	0.975
USGS	08330000	18 Jan 2018 01:00	MST	14.13	0.975
USGS	08330000	18 Jan 2018 01:15	MST	14.13	0.975
USGS	08330000	18 Jan 2018 01:30	MST	14.017	0.972
USGS	08330000	18 Jan 2018 01:45	MST	14.017	0.972
USGS	08330000	18 Jan 2018 02:00	MST	14.017	0.972
USGS	08330000	18 Jan 2018 02:15	MST	13.875	0.969
USGS	08330000	18 Jan 2018 02:30	MST	13.875	0.969
USGS	08330000	18 Jan 2018 02:45	MST	14.017	0.972
USGS	08330000	18 Jan 2018 03:00	MST	14.017	0.972
USGS	08330000	18 Jan 2018 03:15	MST	14.243	0.978
USGS	08330000	18 Jan 2018 03:30	MST	14.385	0.981
USGS	08330000	18 Jan 2018 03:45	MST	14.385	0.981
USGS	08330000	18 Jan 2018 04:00	MST	14.385	0.981
USGS	08330000	18 Jan 2018 04:15	MST	14.243	0.978
USGS	08330000	18 Jan 2018 04:30	MST	14.243	0.978
USGS	08330000	18 Jan 2018 04:45	MST	14.243	0.978
USGS	08330000	18 Jan 2018 05:00	MST	14.385	0.981
USGS	08330000	18 Jan 2018 05:15	MST	14.385	0.981
USGS	08330000	18 Jan 2018 05:30	MST	14.13	0.975
USGS	08330000	18 Jan 2018 05:45	MST	14.017	0.972
USGS	08330000	18 Jan 2018 06:00	MST	14.017	0.972
USGS	08330000	18 Jan 2018 06:15	MST	14.017	0.972
USGS	08330000	18 Jan 2018 06:30	MST	14.13	0.975
USGS	08330000	18 Jan 2018 06:45	MST	14.13	0.975
USGS	08330000	18 Jan 2018 07:00	MST	14.13	0.975
USGS	08330000	18 Jan 2018 07:15	MST	14.017	0.972
USGS	08330000	18 Jan 2018 07:30	MST	14.017	0.972
USGS	08330000	18 Jan 2018 07:45	MST	13.875	0.969
USGS	08330000	18 Jan 2018 08:00	MST	13.875	0.969
USGS	08330000	18 Jan 2018 08:15	MST	13.875	0.969
USGS	08330000	18 Jan 2018 08:30	MST	13.875	0.969
USGS	08330000	18 Jan 2018 08:45	MST	13.762	0.966
USGS	08330000	18 Jan 2018 09:00	MST	13.875	0.969
USGS	08330000	18 Jan 2018 09:15	MST	13.762	0.966
USGS	08330000	18 Jan 2018 09:30	MST	14.017	0.972
USGS	08330000	18 Jan 2018 09:45	MST	14.13	0.975
USGS	08330000	18 Jan 2018 10:00	MST	14.13	0.975
USGS	08330000	18 Jan 2018 10:15	MST	14.243	0.978
USGS	08330000	18 Jan 2018 10:30	MST	14.13	0.975
USGS	08330000	18 Jan 2018 10:45	MST	14.13	0.975
USGS	08330000	18 Jan 2018 11:00	MST	14.243	0.978
USGS	08330000	18 Jan 2018 11:15	MST	14.243	0.978
USGS	08330000	18 Jan 2018 11:30	MST	14.243	0.978
USGS	08330000	18 Jan 2018 11:45	MST	14.498	0.985
USGS	08330000	18 Jan 2018 12:00	MST	14.385	0.981
USGS	08330000	18 Jan 2018 12:15	MST	14.498	0.985
USGS	08330000	18 Jan 2018 12:30	MST	14.498	0.985
USGS	08330000	18 Jan 2018 12:45	MST	14.498	0.985
USGS	08330000	18 Jan 2018 13:00	MST	14.498	0.985
USGS	08330000	18 Jan 2018 13:15	MST	14.498	0.985
USGS	08330000	18 Jan 2018 13:30	MST	14.498	0.985
USGS	08330000	18 Jan 2018 13:45	MST	14.385	0.981
USGS	08330000	18 Jan 2018 14:00	MST	14.243	0.978
USGS	08330000	18 Jan 2018 14:15	MST	14.385	0.981
USGS	08330000	18 Jan 2018 14:30	MST	14.385	0.981
USGS	08330000	18 Jan 2018 14:45	MST	14.385	0.981
USGS	08330000	18 Jan 2018 15:00	MST	14.498	0.985
USGS	08330000	18 Jan 2018 15:15	MST	14.385	0.981
USGS	08330000	18 Jan 2018 15:30	MST	14.385	0.981
USGS	08330000	18 Jan 2018 15:45	MST	14.243	0.978
USGS	08330000	18 Jan 2018 16:00	MST	14.13	0.975
USGS	08330000	18 Jan 2018 16:15	MST	14.017	0.972
USGS	08330000	18 Jan 2018 16:30	MST	14.13	0.975
USGS	08330000	18 Jan 2018 16:45	MST	14.243	0.978
USGS	08330000	18 Jan 2018 17:00	MST	14.243	0.978
USGS	08330000	18 Jan 2018 17:15	MST	14.243	0.978
USGS	08330000	18 Jan 2018 17:30	MST	14.385	0.981
USGS	08330000	18 Jan 2018 17:45	MST	14.385	0.981
USGS	08330000	18 Jan 2018 18:00	MST	14.385	0.981
USGS	08330000	18 Jan 2018 18:15	MST	14.385	0.981
USGS	08330000	18 Jan 2018 18:30	MST	14.243	0.978
USGS	08330000	18 Jan 2018 18:45	MST	14.243	0.978
USGS	08330000	18 Jan 2018 19:00	MST	14.385	0.981
USGS	08330000	18 Jan 2018 19:15	MST	14.385	0.981
USGS	08330000	18 Jan 2018 19:30	MST	14.385	0.981
USGS	08330000	18 Jan 2018 19:45	MST	14.385	0.981
USGS	08330000	18 Jan 2018 20:00	MST	14.385	0.981
USGS	08330000	18 Jan 2018 20:15	MST	14.243	0.978
USGS	08330000	18 Jan 2018 20:30	MST	14.243	0.978
USGS	08330000	18 Jan 2018 20:45	MST	14.13	0.975
USGS	08330000	18 Jan 2018 21:00	MST	14.243	0.978
USGS	08330000	18 Jan 2018 21:15	MST	14.243	0.978
USGS	08330000	18 Jan 2018 21:30	MST	14.017	0.972
USGS	08330000	18 Jan 2018 21:45	MST	14.243	0.978
USGS	08330000	18 Jan 2018 22:00	MST	14.13	0.975
USGS	08330000	18 Jan 2018 22:15	MST	13.875	0.969
USGS	08330000	18 Jan 2018 22:30	MST	14.13	0.975
USGS	08330000	18 Jan 2018 22:45	MST	14.385	0.981
USGS	08330000	18 Jan 2018 23:00	MST	14.385	0.981
USGS	08330000	18 Jan 2018 23:15	MST	14.243	0.978
USGS	08330000	18 Jan 2018 23:30	MST	14.243	0.978
USGS	08330000	18 Jan 2018 23:45	MST	14.243	0.978
USGS	08330000	19 Jan 2018 00:00	MST	14.13	0.975
USGS	08330000	19 Jan 2018 00:15	MST	14.243	0.978
USGS	08330000	19 Jan 2018 00:30	MST	14.243	0.978
USGS	08330000	19 Jan 2018 00:45	MST	14.243	0.978
USGS	08330000	19 Jan 2018 01:00	MST	14.243	0.978
USGS	08330000	19 Jan 2018 01:15	MST	14.243	0.978
USGS	08330000	19 Jan 2018 01:30	MST	14.243	0.978
USGS	08330000	19 Jan 2018 01:45	MST	14.13	0.975
USGS	08330000	19 Jan 2018 02:00	MST	14.13	0.975
USGS	08330000	19 Jan 2018 02:15	MST	14.13	0.975
USGS	08330000	19 Jan 2018 02:30	MST	14.243	0.978
USGS	08330000	19 Jan 2018 02:45	MST	14.243	0.978
USGS	08330000	19 Jan 2018 03:00	MST	14.13	0.975
USGS	08330000	19 Jan 2018 03:15	MST	14.243	0.978
USGS	08330000	19 Jan 2018 03:30	MST	14.243	0.978
USGS	08330000	19 Jan 2018 03:45	MST	14.243	0.978
USGS	08330000	19 Jan 2018 04:00	MST	14.13	0.975
USGS	08330000	19 Jan 2018 04:15	MST	14.13	0.975
USGS	08330000	19 Jan 2018 04:30	MST	14.243	0.978
USGS	08330000	19 Jan 2018 04:45	MST	14.13	0.975
USGS	08330000	19 Jan 2018 05:00	MST	14.13	0.975
USGS	08330000	19 Jan 2018 05:15	MST	14.13	0.975
USGS	08330000	19 Jan 2018 05:30	MST	14.13	0.975
USGS	08330000	19 Jan 2018 05:45	MST	13.875	0.969
USGS	08330000	19 Jan 2018 06:00	MST	13.875	0.969
USGS	08330000	19 Jan 2018 06:15	MST	13.762	0.966
USGS	08330000	19 Jan 2018 06:30	MST	13.762	0.966
USGS	08330000	19 Jan 2018 06:45	MST	13.649	0.963
USGS	08330000	19 Jan 2018 07:00	MST	13.649	0.963
USGS	08330000	19 Jan 2018 07:15	MST	13.649	0.963
USGS	08330000	19 Jan 2018 07:30	MST	13.507	0.96
USGS	08330000	19 Jan 2018 07:45	MST	13.649	0.963
USGS	08330000	19 Jan 2018 08:00	MST	13.762	0.966
USGS	08330000	19 Jan 2018 08:15	MST	13.649	0.963
USGS	08330000	19 Jan 2018 08:30	MST	13.649	0.963
USGS	08330000	19 Jan 2018 08:45	MST	13.762	0.966
USGS	08330000	19 Jan 2018 09:00	MST	13.649	0.963
USGS	08330000	19 Jan 2018 09:15	MST	13.649	0.963
USGS	08330000	19 Jan 2018 09:30	MST	13.507	0.96
USGS	08330000	19 Jan 2018 09:45	MST	13.507	0.96
USGS	08330000	19 Jan 2018 10:00	MST	13.649	0.963
USGS	08330000	19 Jan 2018 10:15	MST	13.649	0.963
USGS	08330000	19 Jan 2018 10:30	MST	13.507	0.96
USGS	08330000	19 Jan 2018 10:45	MST	13.649	0.963
USGS	08330000	19 Jan 2018 11:00	MST	13.507	0.96
USGS	08330000	19 Jan 2018 11:15	MST	13.649	0.963
USGS	08330000	19 Jan 2018 11:30	MST	13.649	0.963
USGS	08330000	19 Jan 2018 11:45	MST	13.649	0.963
USGS	08330000	19 Jan 2018 12:00	MST	13.649	0.963
USGS	08330000	19 Jan 2018 12:15	MST	13.649	0.963
USGS	08330000	19 Jan 2018 12:30	MST	13.649	0.963
USGS	08330000	19 Jan 2018 12:45	MST	13.762	0.966
USGS	08330000	19 Jan 2018 13:00	MST	13.875	0.969
USGS	08330000	19 Jan 2018 13:15	MST	14.017	0.972
USGS	08330000	19 Jan 2018 13:30	MST	14.13	0.975
USGS	08330000	19 Jan 2018 13:45	MST	14.13	0.975
USGS	08330000	19 Jan 2018 14:00	MST	14.017	0.972
USGS	08330000	19 Jan 2018 14:15	MST	14.13	0.975
USGS	08330000	19 Jan 2018 14:30	MST	14.13	0.975
USGS	08330000	19 Jan 2018 14:45	MST	14.13	0.975
USGS	08330000	19 Jan 2018 15:00	MST	14.243	0.978
USGS	08330000	19 Jan 2018 15:15	MST	14.385	0.981
USGS	08330000	19 Jan 2018 15:30	MST	14.243	0.978
USGS	08330000	19 Jan 2018 15:45	MST	14.385	0.981
USGS	08330000	19 Jan 2018 16:00	MST	14.385	0.981
USGS	08330000	19 Jan 2018 16:15	MST	14.243	0.978
USGS	08330000	19 Jan 2018 16:30	MST	14.243	0.978
USGS	08330000	19 Jan 2018 16:45	MST	14.243	0.978
USGS	08330000	19 Jan 2018 17:00	MST	14.13	0.975
USGS	08330000	19 Jan 2018 17:15	MST	14.017	0.972
USGS	08330000	19 Jan 2018 17:30	MST	14.017	0.972
USGS	08330000	19 Jan 2018 17:45	MST	14.017	0.972
USGS	08330000	19 Jan 2018 18:00	MST	14.017	0.972
USGS	08330000	19 Jan 2018 18:15	MST	13.875	0.969
USGS	08330000	19 Jan 2018 18:30	MST	14.017	0.972
USGS	08330000	19 Jan 2018 18:45	MST	14.017	0.972
USGS	08330000	19 Jan 2018 19:00	MST	13.875	0.969
USGS	08330000	19 Jan 2018 19:15	MST	13.762	0.966
USGS	08330000	19 Jan 2018 19:30	MST	13.762	0.966
USGS	08330000	19 Jan 2018 19:45	MST	13.762	0.966
USGS	08330000	19 Jan 2018 20:00	MST	13.762	0.966
USGS	08330000	19 Jan 2018 20:15	MST	13.762	0.966
USGS	08330000	19 Jan 2018 20:30	MST	13.762	0.966
USGS	08330000	19 Jan 2018 20:45	MST	13.762	0.966
USGS	08330000	19 Jan 2018 21:00	MST	13.762	0.966
USGS	08330000	19 Jan 2018 21:15	MST	13.762	0.966
USGS	08330000	19 Jan 2018 21:30	MST	13.875	0.969
USGS	08330000	19 Jan 2018 21:45	MST	13.875	0.969
USGS	08330000	19 Jan 2018 22:00	MST	13.875	0.969
USGS	08330000	19 Jan 2018 22:15	MST	13.875	0.969
USGS	08330000	19 Jan 2018 22:30	MST	13.875	0.969
USGS	08330000	19 Jan 2018 22:45	MST	13.762	0.966
USGS	08330000	19 Jan 2018 23:00	MST	13.762	0.966
USGS	08330000	19 Jan 2018 23:15	MST	13.762	0.966
USGS	08330000	19 Jan 2018 23:30	MST	13.649	0.963
USGS	08330000	19 Jan 2018 23:45	MST	13.649	0.963
USGS	08330000	20 Jan 2018 00:00	MST	13.649	0.963
USGS	08330000	20 Jan 2018 00:15	MST	13.649	0.963
USGS	08330000	20 Jan 2018 00:30	MST	13.649	0.963
USGS	08330000	20 Jan 2018 00:45	MST	13.507	0.96
USGS	08330000	20 Jan 2018 01:00	MST	13.507	0.96
USGS	08330000	20 Jan 2018 01:15	MST	13.649	0.963
USGS	08330000	20 Jan 2018 01:30	MST	13.649	0.963
USGS	08330000	20 Jan 2018 01:45	MST	13.649	0.963
USGS	08330000	20 Jan 2018 02:00	MST	13.507	0.96
USGS	08330000	20 Jan 2018 02:15	MST	13.507	0.96
USGS	08330000	20 Jan 2018 02:30	MST	13.762	0.966
USGS	08330000	20 Jan 2018 02:45	MST	14.017	0.972
USGS	08330000	20 Jan 2018 03:00	MST	14.13	0.975
USGS	08330000	20 Jan 2018 03:15	MST	14.13	0.975
USGS	08330000	20 Jan 2018 03:30	MST	14.13	0.975
USGS	08330000	20 Jan 2018 03:45	MST	14.13	0.975
USGS	08330000	20 Jan 2018 04:00	MST	14.243	0.978
USGS	08330000	20 Jan 2018 04:15	MST	14.243	0.978
USGS	08330000	20 Jan 2018 04:30	MST	14.385	0.981
USGS	08330000	20 Jan 2018 04:45	MST	14.385	0.981
USGS	08330000	20 Jan 2018 05:00	MST	14.243	0.978
USGS	08330000	20 Jan 2018 05:15	MST	14.13	0.975
USGS	08330000	20 Jan 2018 05:30	MST	14.13	0.975
USGS	08330000	20 Jan 2018 05:45	MST	14.13	0.975
USGS	08330000	20 Jan 2018 06:00	MST	14.017	0.972
USGS	08330000	20 Jan 2018 06:15	MST	14.017	0.972
USGS	08330000	20 Jan 2018 06:30	MST	13.762	0.966
USGS	08330000	20 Jan 2018 06:45	MST	13.762	0.966
USGS	08330000	20 Jan 2018 07:00	MST	13.762	0.966
USGS	08330000	20 Jan 2018 07:15	MST	13.762	0.966
USGS	08330000	20 Jan 2018 07:30	MST	13.762	0.966
USGS	08330000	20 Jan 2018 07:45	MST	13.762	0.966
USGS	08330000	20 Jan 2018 08:00	MST	13.649	0.963
USGS	08330000	20 Jan 2018 08:15	MST	13.394	0.957
USGS	08330000	20 Jan 2018 08:30	MST	13.507	0.96
USGS	08330000	20 Jan 2018 08:45	MST	13.507	0.96
USGS	08330000	20 Jan 2018 09:00	MST	13.649	0.963
USGS	08330000	20 Jan 2018 09:15	MST	13.394	0.957
USGS	08330000	20 Jan 2018 09:30	MST	13.507	0.96
USGS	08330000	20 Jan 2018 09:45	MST	13.394	0.957
USGS	08330000	20 Jan 2018 10:00	MST	13.394	0.957
USGS	08330000	20 Jan 2018 10:15	MST	13.167	0.951
USGS	08330000	20 Jan 2018 10:30	MST	13.28	0.954
USGS	08330000	20 Jan 2018 10:45	MST	13.167	0.951
USGS	08330000	20 Jan 2018 11:00	MST	13.054	0.948
USGS	08330000	20 Jan 2018 11:15	MST	13.167	0.951
USGS	08330000	20 Jan 2018 11:30	MST	13.054	0.948
USGS	08330000	20 Jan 2018 11:45	MST	13.167	0.951
USGS	08330000	20 Jan 2018 12:00	MST	13.28	0.954
USGS	08330000	20 Jan 2018 12:15	MST	13.167	0.951
USGS	08330000	20 Jan 2018 12:30	MST	13.28	0.954
USGS	08330000	20 Jan 2018 12:45	MST	13.167	0.951
USGS	08330000	20 Jan 2018 13:00	MST	13.167	0.951
USGS	08330000	20 Jan 2018 13:15	MST	13.167	0.951
USGS	08330000	20 Jan 2018 13:30	MST	13.054	0.948
USGS	08330000	20 Jan 2018 13:45	MST	13.054	0.948
USGS	08330000	20 Jan 2018 14:00	MST	13.054	0.948
USGS	08330000	20 Jan 2018 14:15	MST	12.941	0.945
USGS	08330000	20 Jan 2018 14:30	MST	12.827	0.942
USGS	08330000	20 Jan 2018 14:45	MST	12.827	0.942
USGS	08330000	20 Jan 2018 15:00	MST	13.054	0.948
USGS	08330000	20 Jan 2018 15:15	MST	13.054	0.948
USGS	08330000	20 Jan 2018 15:30	MST	12.941	0.945
USGS	08330000	20 Jan 2018 15:45	MST	12.941	0.945
USGS	08330000	20 Jan 2018 16:00	MST	12.827	0.942
USGS	08330000	20 Jan 2018 16:15	MST	12.827	0.942
USGS	08330000	20 Jan 2018 16:30	MST	12.827	0.942
USGS	08330000	20 Jan 2018 16:45	MST	12.827	0.942
USGS	08330000	20 Jan 2018 17:00	MST	12.827	0.942
USGS	08330000	20 Jan 2018 17:15	MST	12.941	0.945
USGS	08330000	20 Jan 2018 17:30	MST	12.941	0.945
USGS	08330000	20 Jan 2018 17:45	MST	12.941	0.945
USGS	08330000	20 Jan 2018 18:00	MST	12.941	0.945
USGS	08330000	20 Jan 2018 18:15	MST	12.941	0.945
USGS	08330000	20 Jan 2018 18:30	MST	13.054	0.948
USGS	08330000	20 Jan 2018 18:45	MST	12.827	0.942
USGS	08330000	20 Jan 2018 19:00	MST	12.827	0.942
USGS	08330000	20 Jan 2018 19:15	MST	12.827	0.942
USGS	08330000	20 Jan 2018 19:30	MST	12.714	0.939
USGS	08330000	20 Jan 2018 19:45	MST	12.714	0.939
USGS	08330000	20 Jan 2018 20:00	MST	12.714	0.939
USGS	08330000	20 Jan 2018 20:15	MST	12.714	0.939
USGS	08330000	20 Jan 2018 20:30	MST	12.827	0.942
USGS	08330000	20 Jan 2018 20:45	MST	12.827	0.942
USGS	08330000	20 Jan 2018 21:00	MST	12.827	0.942
USGS	08330000	20 Jan 2018 21:15	MST	12.714	0.939
USGS	08330000	20 Jan 2018 21:30	MST	12.714	0.939
USGS	08330000	20 Jan 2018 21:45	MST	12.714	0.939
USGS	08330000	20 Jan 2018 22:00	MST	12.714	0.939
USGS	08330000	20 Jan 2018 22:15	MST	12.601	0.936
USGS	08330000	20 Jan 2018 22:30	MST	12.488	0.933
USGS	08330000	20 Jan 2018 22:45	MST	12.374	0.93
USGS	08330000	20 Jan 2018 23:00	MST	12.261	0.927
USGS	08330000	20 Jan 2018 23:15	MST	12.063	0.921
USGS	08330000	20 Jan 2018 23:30	MST	12.176	0.924
USGS	08330000	20 Jan 2018 23:45	MST	12.488	0.933
USGS	08330000	21 Jan 2018 00:00	MST	12.601	0.936
USGS	08330000	21 Jan 2018 00:15	MST	12.601	0.936
USGS	08330000	21 Jan 2018 00:30	MST	12.488	0.933
USGS	08330000	21 Jan 2018 00:45	MST	12.488	0.933
USGS	08330000	21 Jan 2018 01:00	MST	12.488	0.933
USGS	08330000	21 Jan 2018 01:15	MST	12.601	0.936
USGS	08330000	21 Jan 2018 01:30	MST	12.714	0.939
USGS	08330000	21 Jan 2018 01:45	MST	12.827	0.942
USGS	08330000	21 Jan 2018 02:00	MST	12.827	0.942
USGS	08330000	21 Jan 2018 02:15	MST	12.827	0.942
USGS	08330000	21 Jan 2018 02:30	MST	12.941	0.945
USGS	08330000	21 Jan 2018 02:45	MST	12.941	0.945
USGS	08330000	21 Jan 2018 03:00	MST	13.054	0.948
USGS	08330000	21 Jan 2018 03:15	MST	13.054	0.948
USGS	08330000	21 Jan 2018 03:30	MST	13.054	0.948
USGS	08330000	21 Jan 2018 03:45	MST	13.054	0.948
USGS	08330000	21 Jan 2018 04:00	MST	13.167	0.951
USGS	08330000	21 Jan 2018 04:15	MST	13.167	0.951
USGS	08330000	21 Jan 2018 04:30	MST	13.28	0.954
USGS	08330000	21 Jan 2018 04:45	MST	13.167	0.951
USGS	08330000	21 Jan 2018 05:00	MST	13.28	0.954
USGS	08330000	21 Jan 2018 05:15	MST	13.28	0.954
USGS	08330000	21 Jan 2018 05:30	MST	13.167	0.951
USGS	08330000	21 Jan 2018 05:45	MST	13.167	0.951
USGS	08330000	21 Jan 2018 06:00	MST	12.941	0.945
USGS	08330000	21 Jan 2018 06:15	MST	12.827	0.942
USGS	08330000	21 Jan 2018 06:30	MST	12.601	0.936
USGS	08330000	21 Jan 2018 06:45	MST	12.601	0.936
USGS	08330000	21 Jan 2018 07:00	MST	12.601	0.936
USGS	08330000	21 Jan 2018 07:15	MST	12.714	0.939
USGS	08330000	21 Jan 2018 07:30	MST	12.827	0.942
USGS	08330000	21 Jan 2018 07:45	MST	12.714	0.939
USGS	08330000	21 Jan 2018 08:00	MST	12.601	0.936
USGS	08330000	21 Jan 2018 08:15	MST	12.601	0.936
USGS	08330000	21 Jan 2018 08:30	MST	12.601	0.936
USGS	08330000	21 Jan 2018 08:45	MST	12.601	0.936
USGS	08330000	21 Jan 2018 09:00	MST	12.601	0.936
USGS	08330000	21 Jan 2018 09:15	MST	12.488	0.933
USGS	08330000	21 Jan 2018 09:30	MST	12.374	0.93
USGS	08330000	21 Jan 2018 09:45	MST	12.374	0.93
USGS	08330000	21 Jan 2018 10:00	MST	12.374	0.93
USGS	08330000	21 Jan 2018 10:15	MST	12.176	0.924
USGS	08330000	21 Jan 2018 10:30	MST	12.374	0.93
USGS	08330000	21 Jan 2018 10:45	MST	12.488	0.933
USGS	08330000	21 Jan 2018 11:00	MST	12.488	0.933
USGS	08330000	21 Jan 2018 11:15	MST	12.374	0.93
USGS	08330000	21 Jan 2018 11:30	MST	12.488	0.933
USGS	08330000	21 Jan 2018 11:45	MST	12.488	0.933
USGS	08330000	21 Jan 2018 12:00	MST	12.374	0.93
USGS	08330000	21 Jan 2018 12:15	MST	12.488	0.933
USGS	08330000	21 Jan 2018 12:30	MST	12.488	0.933
USGS	08330000	21 Jan 2018 12:45	MST	12.374	0.93
USGS	08330000	21 Jan 2018 13:00	MST	12.488	0.933
USGS	08330000	21 Jan 2018 13:15	MST	12.488	0.933
USGS	08330000	21 Jan 2018 13:30	MST	12.601	0.936
USGS	08330000	21 Jan 2018 13:45	MST	12.488	0.933
USGS	08330000	21 Jan 2018 14:00	MST	12.601	0.936
USGS	08330000	21 Jan 2018 14:15	MST	12.374	0.93
USGS	08330000	21 Jan 2018 14:30	MST	12.488	0.933
USGS	08330000	21 Jan 2018 14:45	MST	12.488	0.933
USGS	08330000	21 Jan 2018 15:00	MST	12.488	0.933
USGS	08330000	21 Jan 2018 15:15	MST	12.601	0.936
USGS	08330000	21 Jan 2018 15:30	MST	12.488	0.933
USGS	08330000	21 Jan 2018 15:45	MST	12.374	0.93
USGS	08330000	21 Jan 2018 16:00	MST	12.601	0.936
USGS	08330000	21 Jan 2018 16:15	MST	12.714	0.939
USGS	08330000	21 Jan 2018 16:30	MST	12.601	0.936
USGS	08330000	21 Jan 2018 16:45	MST	12.714	0.939
USGS	08330000	21 Jan 2018 17:00	MST	12.601	0.936
USGS	08330000	21 Jan 2018 17:15	MST	12.714	0.939
USGS	08330000	21 Jan 2018 17:30	MST	12.601	0.936
USGS	08330000	21 Jan 2018 17:45	MST	12.601	0.936
USGS	08330000	21 Jan 2018 18:00	MST	12.601	0.936
USGS	08330000	21 Jan 2018 18:15	MST	12.488	0.933
USGS	08330000	21 Jan 2018 18:30	MST	12.488	0.933
USGS	08330000	21 Jan 2018 18:45	MST	12.601	0.936
USGS	08330000	21 Jan 2018 19:00	MST	12.601	0.936
[truncated: 12,495 more rows]
