# Supplementary material for: WHONDRS-GUI: a web application for global survey of surface water metabolites
Source: PeerJ. 2020 Jul 22;8:e9277. doi: 10.7717/peerj.9277 (PMC7382364; doi:10.7717/peerj.9277)
Supplement: Supplemental Information 1 [file peerj-08-9277-s001.zip › WHONDRS_S_Kit/data/WHONDRS_SW_Kits_Hydrographs/WHONDRS_SW_Kits_Hydrograph_S000009.csv]

# U.S. Geological Survey. 2018. National Water Information System data available on the World Wide Web (USGS Water Data for the Nation) accessed at 2019-01-03 19:35:28 EST (nadww01) at http://waterdata.usgs.gov/nwis/
# USGS 12510500 YAKIMA RIVER AT KIONA WA
agency_cd	site_no	datetime	tz_cd	Discharge_cubic_m_per_second	Gauge_height_m
USGS	12510500	01 Jan 2018 00:00	PST	124.593	1.765
USGS	12510500	01 Jan 2018 00:15	PST	124.31	1.762
USGS	12510500	01 Jan 2018 00:30	PST	124.31	1.762
USGS	12510500	01 Jan 2018 00:45	PST	124.027	1.759
USGS	12510500	01 Jan 2018 01:00	PST	124.31	1.762
USGS	12510500	01 Jan 2018 01:15	PST	124.31	1.762
USGS	12510500	01 Jan 2018 01:30	PST	124.31	1.762
USGS	12510500	01 Jan 2018 01:45	PST	124.027	1.759
USGS	12510500	01 Jan 2018 02:00	PST	124.027	1.759
USGS	12510500	01 Jan 2018 02:15	PST	124.027	1.759
USGS	12510500	01 Jan 2018 02:30	PST	123.46	1.756
USGS	12510500	01 Jan 2018 02:45	PST	123.46	1.756
USGS	12510500	01 Jan 2018 03:00	PST	123.46	1.756
USGS	12510500	01 Jan 2018 03:15	PST	123.177	1.753
USGS	12510500	01 Jan 2018 03:30	PST	123.177	1.753
USGS	12510500	01 Jan 2018 03:45	PST	123.46	1.756
USGS	12510500	01 Jan 2018 04:00	PST	123.177	1.753
USGS	12510500	01 Jan 2018 04:15	PST	123.177	1.753
USGS	12510500	01 Jan 2018 04:30	PST	122.611	1.75
USGS	12510500	01 Jan 2018 04:45	PST	122.611	1.75
USGS	12510500	01 Jan 2018 05:00	PST	122.328	1.747
USGS	12510500	01 Jan 2018 05:15	PST	122.328	1.747
USGS	12510500	01 Jan 2018 05:30	PST	122.328	1.747
USGS	12510500	01 Jan 2018 05:45	PST	122.044	1.743
USGS	12510500	01 Jan 2018 06:00	PST	122.328	1.747
USGS	12510500	01 Jan 2018 06:15	PST	122.328	1.747
USGS	12510500	01 Jan 2018 06:30	PST	122.044	1.743
USGS	12510500	01 Jan 2018 06:45	PST	122.328	1.747
USGS	12510500	01 Jan 2018 07:00	PST	122.044	1.743
USGS	12510500	01 Jan 2018 07:15	PST	122.328	1.747
USGS	12510500	01 Jan 2018 07:30	PST	122.044	1.743
USGS	12510500	01 Jan 2018 07:45	PST	122.044	1.743
USGS	12510500	01 Jan 2018 08:00	PST	122.044	1.743
USGS	12510500	01 Jan 2018 08:15	PST	121.478	1.74
USGS	12510500	01 Jan 2018 08:30	PST	121.478	1.74
USGS	12510500	01 Jan 2018 08:45	PST	121.478	1.74
USGS	12510500	01 Jan 2018 09:00	PST	121.478	1.74
USGS	12510500	01 Jan 2018 09:15	PST	121.195	1.737
USGS	12510500	01 Jan 2018 09:30	PST	121.195	1.737
USGS	12510500	01 Jan 2018 09:45	PST	121.195	1.737
USGS	12510500	01 Jan 2018 10:00	PST	121.478	1.74
USGS	12510500	01 Jan 2018 10:15	PST	121.195	1.737
USGS	12510500	01 Jan 2018 10:30	PST	121.478	1.74
USGS	12510500	01 Jan 2018 10:45	PST	121.478	1.74
USGS	12510500	01 Jan 2018 11:00	PST	121.478	1.74
USGS	12510500	01 Jan 2018 11:15	PST	121.478	1.74
USGS	12510500	01 Jan 2018 11:30	PST	121.478	1.74
USGS	12510500	01 Jan 2018 11:45	PST	121.478	1.74
USGS	12510500	01 Jan 2018 12:00	PST	121.478	1.74
USGS	12510500	01 Jan 2018 12:15	PST	121.195	1.737
USGS	12510500	01 Jan 2018 12:30	PST	121.195	1.737
USGS	12510500	01 Jan 2018 12:45	PST	121.195	1.737
USGS	12510500	01 Jan 2018 13:00	PST	121.195	1.737
USGS	12510500	01 Jan 2018 13:15	PST	120.912	1.734
USGS	12510500	01 Jan 2018 13:30	PST	120.912	1.734
USGS	12510500	01 Jan 2018 13:45	PST	120.912	1.734
USGS	12510500	01 Jan 2018 14:00	PST	120.345	1.731
USGS	12510500	01 Jan 2018 14:15	PST	120.062	1.728
USGS	12510500	01 Jan 2018 14:30	PST	120.062	1.728
USGS	12510500	01 Jan 2018 14:45	PST	120.345	1.731
USGS	12510500	01 Jan 2018 15:00	PST	120.062	1.728
USGS	12510500	01 Jan 2018 15:15	PST	119.779	1.725
USGS	12510500	01 Jan 2018 15:30	PST	119.779	1.725
USGS	12510500	01 Jan 2018 15:45	PST	119.779	1.725
USGS	12510500	01 Jan 2018 16:00	PST	119.779	1.725
USGS	12510500	01 Jan 2018 16:15	PST	119.779	1.725
USGS	12510500	01 Jan 2018 16:30	PST	119.213	1.722
USGS	12510500	01 Jan 2018 16:45	PST	119.213	1.722
USGS	12510500	01 Jan 2018 17:00	PST	118.93	1.719
USGS	12510500	01 Jan 2018 17:15	PST	118.93	1.719
USGS	12510500	01 Jan 2018 17:30	PST	118.93	1.719
USGS	12510500	01 Jan 2018 17:45	PST	118.93	1.719
USGS	12510500	01 Jan 2018 18:00	PST	118.93	1.719
USGS	12510500	01 Jan 2018 18:15	PST	118.93	1.719
USGS	12510500	01 Jan 2018 18:30	PST	118.93	1.719
USGS	12510500	01 Jan 2018 18:45	PST	118.646	1.716
USGS	12510500	01 Jan 2018 19:00	PST	118.646	1.716
USGS	12510500	01 Jan 2018 19:15	PST	118.646	1.716
USGS	12510500	01 Jan 2018 19:30	PST	118.646	1.716
USGS	12510500	01 Jan 2018 19:45	PST	118.646	1.716
USGS	12510500	01 Jan 2018 20:00	PST	118.646	1.716
USGS	12510500	01 Jan 2018 20:15	PST	118.08	1.713
USGS	12510500	01 Jan 2018 20:30	PST	118.08	1.713
USGS	12510500	01 Jan 2018 20:45	PST	118.08	1.713
USGS	12510500	01 Jan 2018 21:00	PST	117.797	1.71
USGS	12510500	01 Jan 2018 21:15	PST	117.797	1.71
USGS	12510500	01 Jan 2018 21:30	PST	117.514	1.707
USGS	12510500	01 Jan 2018 21:45	PST	117.797	1.71
USGS	12510500	01 Jan 2018 22:00	PST	117.514	1.707
USGS	12510500	01 Jan 2018 22:15	PST	117.797	1.71
USGS	12510500	01 Jan 2018 22:30	PST	117.514	1.707
USGS	12510500	01 Jan 2018 22:45	PST	117.797	1.71
USGS	12510500	01 Jan 2018 23:00	PST	117.797	1.71
USGS	12510500	01 Jan 2018 23:15	PST	117.797	1.71
USGS	12510500	01 Jan 2018 23:30	PST	117.797	1.71
USGS	12510500	01 Jan 2018 23:45	PST	117.514	1.707
USGS	12510500	02 Jan 2018 00:00	PST	117.514	1.707
USGS	12510500	02 Jan 2018 00:15	PST	117.514	1.707
USGS	12510500	02 Jan 2018 00:30	PST	116.947	1.704
USGS	12510500	02 Jan 2018 00:45	PST	116.947	1.704
USGS	12510500	02 Jan 2018 01:00	PST	116.947	1.704
USGS	12510500	02 Jan 2018 01:15	PST	116.947	1.704
USGS	12510500	02 Jan 2018 01:30	PST	116.947	1.704
USGS	12510500	02 Jan 2018 01:45	PST	116.664	1.701
USGS	12510500	02 Jan 2018 02:00	PST	116.664	1.701
USGS	12510500	02 Jan 2018 02:15	PST	116.664	1.701
USGS	12510500	02 Jan 2018 02:30	PST	116.381	1.698
USGS	12510500	02 Jan 2018 02:45	PST	116.381	1.698
USGS	12510500	02 Jan 2018 03:00	PST	116.664	1.701
USGS	12510500	02 Jan 2018 03:15	PST	116.381	1.698
USGS	12510500	02 Jan 2018 03:30	PST	116.381	1.698
USGS	12510500	02 Jan 2018 03:45	PST	116.381	1.698
USGS	12510500	02 Jan 2018 04:00	PST	115.815	1.695
USGS	12510500	02 Jan 2018 04:15	PST	115.815	1.695
USGS	12510500	02 Jan 2018 04:30	PST	115.815	1.695
USGS	12510500	02 Jan 2018 04:45	PST	115.815	1.695
USGS	12510500	02 Jan 2018 05:00	PST	115.532	1.692
USGS	12510500	02 Jan 2018 05:15	PST	115.815	1.695
USGS	12510500	02 Jan 2018 05:30	PST	115.532	1.692
USGS	12510500	02 Jan 2018 05:45	PST	115.532	1.692
USGS	12510500	02 Jan 2018 06:00	PST	115.532	1.692
USGS	12510500	02 Jan 2018 06:15	PST	115.248	1.689
USGS	12510500	02 Jan 2018 06:30	PST	115.248	1.689
USGS	12510500	02 Jan 2018 06:45	PST	115.248	1.689
USGS	12510500	02 Jan 2018 07:00	PST	114.682	1.686
USGS	12510500	02 Jan 2018 07:15	PST	114.682	1.686
USGS	12510500	02 Jan 2018 07:30	PST	114.682	1.686
USGS	12510500	02 Jan 2018 07:45	PST	114.682	1.686
USGS	12510500	02 Jan 2018 08:00	PST	114.399	1.683
USGS	12510500	02 Jan 2018 08:15	PST	114.399	1.683
USGS	12510500	02 Jan 2018 08:30	PST	114.399	1.683
USGS	12510500	02 Jan 2018 08:45	PST	114.682	1.686
USGS	12510500	02 Jan 2018 09:00	PST	114.682	1.686
USGS	12510500	02 Jan 2018 09:15	PST	114.682	1.686
USGS	12510500	02 Jan 2018 09:30	PST	114.399	1.683
USGS	12510500	02 Jan 2018 09:45	PST	114.399	1.683
USGS	12510500	02 Jan 2018 10:00	PST	114.399	1.683
USGS	12510500	02 Jan 2018 10:15	PST	114.399	1.683
USGS	12510500	02 Jan 2018 10:30	PST	114.116	1.679
USGS	12510500	02 Jan 2018 10:45	PST	114.116	1.679
USGS	12510500	02 Jan 2018 11:00	PST	114.116	1.679
USGS	12510500	02 Jan 2018 11:15	PST	113.549	1.676
USGS	12510500	02 Jan 2018 11:30	PST	114.116	1.679
USGS	12510500	02 Jan 2018 11:45	PST	113.549	1.676
USGS	12510500	02 Jan 2018 12:00	PST	114.116	1.679
USGS	12510500	02 Jan 2018 12:15	PST	113.549	1.676
USGS	12510500	02 Jan 2018 12:30	PST	113.549	1.676
USGS	12510500	02 Jan 2018 12:45	PST	113.549	1.676
USGS	12510500	02 Jan 2018 13:00	PST	113.266	1.673
USGS	12510500	02 Jan 2018 13:15	PST	113.266	1.673
USGS	12510500	02 Jan 2018 13:30	PST	112.983	1.67
USGS	12510500	02 Jan 2018 13:45	PST	113.266	1.673
USGS	12510500	02 Jan 2018 14:00	PST	113.266	1.673
USGS	12510500	02 Jan 2018 14:15	PST	112.983	1.67
USGS	12510500	02 Jan 2018 14:30	PST	112.983	1.67
USGS	12510500	02 Jan 2018 14:45	PST	112.983	1.67
USGS	12510500	02 Jan 2018 15:00	PST	112.983	1.67
USGS	12510500	02 Jan 2018 15:15	PST	112.417	1.667
USGS	12510500	02 Jan 2018 15:30	PST	112.417	1.667
USGS	12510500	02 Jan 2018 15:45	PST	112.134	1.664
USGS	12510500	02 Jan 2018 16:00	PST	112.134	1.664
USGS	12510500	02 Jan 2018 16:15	PST	112.134	1.664
USGS	12510500	02 Jan 2018 16:30	PST	112.134	1.664
USGS	12510500	02 Jan 2018 16:45	PST	112.134	1.664
USGS	12510500	02 Jan 2018 17:00	PST	112.134	1.664
USGS	12510500	02 Jan 2018 17:15	PST	112.134	1.664
USGS	12510500	02 Jan 2018 17:30	PST	111.85	1.661
USGS	12510500	02 Jan 2018 17:45	PST	111.85	1.661
USGS	12510500	02 Jan 2018 18:00	PST	111.85	1.661
USGS	12510500	02 Jan 2018 18:15	PST	111.284	1.658
USGS	12510500	02 Jan 2018 18:30	PST	111.284	1.658
USGS	12510500	02 Jan 2018 18:45	PST	111.284	1.658
USGS	12510500	02 Jan 2018 19:00	PST	111.284	1.658
USGS	12510500	02 Jan 2018 19:15	PST	111.284	1.658
USGS	12510500	02 Jan 2018 19:30	PST	111.001	1.655
USGS	12510500	02 Jan 2018 19:45	PST	111.001	1.655
USGS	12510500	02 Jan 2018 20:00	PST	110.718	1.652
USGS	12510500	02 Jan 2018 20:15	PST	110.718	1.652
USGS	12510500	02 Jan 2018 20:30	PST	110.718	1.652
USGS	12510500	02 Jan 2018 20:45	PST	110.718	1.652
USGS	12510500	02 Jan 2018 21:00	PST	110.151	1.649
USGS	12510500	02 Jan 2018 21:15	PST	110.151	1.649
USGS	12510500	02 Jan 2018 21:30	PST	110.151	1.649
USGS	12510500	02 Jan 2018 21:45	PST	110.151	1.649
USGS	12510500	02 Jan 2018 22:00	PST	109.868	1.646
USGS	12510500	02 Jan 2018 22:15	PST	109.868	1.646
USGS	12510500	02 Jan 2018 22:30	PST	109.868	1.646
USGS	12510500	02 Jan 2018 22:45	PST	109.585	1.643
USGS	12510500	02 Jan 2018 23:00	PST	109.585	1.643
USGS	12510500	02 Jan 2018 23:15	PST	109.868	1.646
USGS	12510500	02 Jan 2018 23:30	PST	109.585	1.643
USGS	12510500	02 Jan 2018 23:45	PST	109.585	1.643
USGS	12510500	03 Jan 2018 00:00	PST	109.585	1.643
USGS	12510500	03 Jan 2018 00:15	PST	109.585	1.643
USGS	12510500	03 Jan 2018 00:30	PST	109.019	1.64
USGS	12510500	03 Jan 2018 00:45	PST	109.019	1.64
USGS	12510500	03 Jan 2018 01:00	PST	109.019	1.64
USGS	12510500	03 Jan 2018 01:15	PST	108.736	1.637
USGS	12510500	03 Jan 2018 01:30	PST	109.019	1.64
USGS	12510500	03 Jan 2018 01:45	PST	109.019	1.64
USGS	12510500	03 Jan 2018 02:00	PST	108.736	1.637
USGS	12510500	03 Jan 2018 02:15	PST	108.736	1.637
USGS	12510500	03 Jan 2018 02:30	PST	108.736	1.637
USGS	12510500	03 Jan 2018 02:45	PST	108.452	1.634
USGS	12510500	03 Jan 2018 03:00	PST	108.452	1.634
USGS	12510500	03 Jan 2018 03:15	PST	108.452	1.634
USGS	12510500	03 Jan 2018 03:30	PST	108.452	1.634
USGS	12510500	03 Jan 2018 03:45	PST	108.452	1.634
USGS	12510500	03 Jan 2018 04:00	PST	108.452	1.634
USGS	12510500	03 Jan 2018 04:15	PST	108.169	1.631
USGS	12510500	03 Jan 2018 04:30	PST	108.169	1.631
USGS	12510500	03 Jan 2018 04:45	PST	108.169	1.631
USGS	12510500	03 Jan 2018 05:00	PST	108.169	1.631
USGS	12510500	03 Jan 2018 05:15	PST	108.169	1.631
USGS	12510500	03 Jan 2018 05:30	PST	108.169	1.631
USGS	12510500	03 Jan 2018 05:45	PST	107.603	1.628
USGS	12510500	03 Jan 2018 06:00	PST	107.32	1.625
USGS	12510500	03 Jan 2018 06:15	PST	107.603	1.628
USGS	12510500	03 Jan 2018 06:30	PST	107.603	1.628
USGS	12510500	03 Jan 2018 06:45	PST	107.603	1.628
USGS	12510500	03 Jan 2018 07:00	PST	107.32	1.625
USGS	12510500	03 Jan 2018 07:15	PST	107.32	1.625
USGS	12510500	03 Jan 2018 07:30	PST	107.32	1.625
USGS	12510500	03 Jan 2018 07:45	PST	107.32	1.625
USGS	12510500	03 Jan 2018 08:00	PST	107.037	1.622
USGS	12510500	03 Jan 2018 08:15	PST	107.037	1.622
USGS	12510500	03 Jan 2018 08:30	PST	107.037	1.622
USGS	12510500	03 Jan 2018 08:45	PST	107.037	1.622
USGS	12510500	03 Jan 2018 09:00	PST	107.037	1.622
USGS	12510500	03 Jan 2018 09:15	PST	107.037	1.622
USGS	12510500	03 Jan 2018 09:30	PST	107.037	1.622
USGS	12510500	03 Jan 2018 09:45	PST	107.32	1.625
USGS	12510500	03 Jan 2018 10:00	PST	107.037	1.622
USGS	12510500	03 Jan 2018 10:15	PST	107.32	1.625
USGS	12510500	03 Jan 2018 10:30	PST	107.037	1.622
USGS	12510500	03 Jan 2018 10:45	PST	107.037	1.622
USGS	12510500	03 Jan 2018 11:00	PST	107.037	1.622
USGS	12510500	03 Jan 2018 11:15	PST	106.47	1.619
USGS	12510500	03 Jan 2018 11:30	PST	107.037	1.622
USGS	12510500	03 Jan 2018 11:45	PST	106.47	1.619
USGS	12510500	03 Jan 2018 12:00	PST	106.47	1.619
USGS	12510500	03 Jan 2018 12:15	PST	106.47	1.619
USGS	12510500	03 Jan 2018 12:30	PST	106.187	1.615
USGS	12510500	03 Jan 2018 12:45	PST	106.187	1.615
USGS	12510500	03 Jan 2018 13:00	PST	106.47	1.619
USGS	12510500	03 Jan 2018 13:15	PST	106.187	1.615
USGS	12510500	03 Jan 2018 13:30	PST	106.187	1.615
USGS	12510500	03 Jan 2018 13:45	PST	106.187	1.615
USGS	12510500	03 Jan 2018 14:00	PST	106.187	1.615
USGS	12510500	03 Jan 2018 14:15	PST	105.904	1.612
USGS	12510500	03 Jan 2018 14:30	PST	106.187	1.615
USGS	12510500	03 Jan 2018 14:45	PST	105.904	1.612
USGS	12510500	03 Jan 2018 15:00	PST	106.187	1.615
USGS	12510500	03 Jan 2018 15:15	PST	105.904	1.612
USGS	12510500	03 Jan 2018 15:30	PST	105.338	1.609
USGS	12510500	03 Jan 2018 15:45	PST	105.904	1.612
USGS	12510500	03 Jan 2018 16:00	PST	105.904	1.612
USGS	12510500	03 Jan 2018 16:15	PST	105.338	1.609
USGS	12510500	03 Jan 2018 16:30	PST	105.338	1.609
USGS	12510500	03 Jan 2018 16:45	PST	105.338	1.609
USGS	12510500	03 Jan 2018 17:00	PST	105.338	1.609
USGS	12510500	03 Jan 2018 17:15	PST	105.338	1.609
USGS	12510500	03 Jan 2018 17:30	PST	105.338	1.609
USGS	12510500	03 Jan 2018 17:45	PST	105.055	1.606
USGS	12510500	03 Jan 2018 18:00	PST	105.055	1.606
USGS	12510500	03 Jan 2018 18:15	PST	104.771	1.603
USGS	12510500	03 Jan 2018 18:30	PST	104.771	1.603
USGS	12510500	03 Jan 2018 18:45	PST	104.771	1.603
USGS	12510500	03 Jan 2018 19:00	PST	104.771	1.603
USGS	12510500	03 Jan 2018 19:15	PST	104.771	1.603
USGS	12510500	03 Jan 2018 19:30	PST	104.771	1.603
USGS	12510500	03 Jan 2018 19:45	PST	104.771	1.603
USGS	12510500	03 Jan 2018 20:00	PST	104.488	1.6
USGS	12510500	03 Jan 2018 20:15	PST	104.488	1.6
USGS	12510500	03 Jan 2018 20:30	PST	104.488	1.6
USGS	12510500	03 Jan 2018 20:45	PST	103.922	1.597
USGS	12510500	03 Jan 2018 21:00	PST	103.922	1.597
USGS	12510500	03 Jan 2018 21:15	PST	103.922	1.597
USGS	12510500	03 Jan 2018 21:30	PST	103.922	1.597
USGS	12510500	03 Jan 2018 21:45	PST	103.922	1.597
USGS	12510500	03 Jan 2018 22:00	PST	103.922	1.597
USGS	12510500	03 Jan 2018 22:15	PST	103.922	1.597
USGS	12510500	03 Jan 2018 22:30	PST	103.922	1.597
USGS	12510500	03 Jan 2018 22:45	PST	103.639	1.594
USGS	12510500	03 Jan 2018 23:00	PST	103.922	1.597
USGS	12510500	03 Jan 2018 23:15	PST	103.922	1.597
USGS	12510500	03 Jan 2018 23:30	PST	103.639	1.594
USGS	12510500	03 Jan 2018 23:45	PST	103.356	1.591
USGS	12510500	04 Jan 2018 00:00	PST	103.356	1.591
USGS	12510500	04 Jan 2018 00:15	PST	103.356	1.591
USGS	12510500	04 Jan 2018 00:30	PST	103.639	1.594
USGS	12510500	04 Jan 2018 00:45	PST	103.356	1.591
USGS	12510500	04 Jan 2018 01:00	PST	103.639	1.594
USGS	12510500	04 Jan 2018 01:15	PST	103.639	1.594
USGS	12510500	04 Jan 2018 01:30	PST	103.356	1.591
USGS	12510500	04 Jan 2018 01:45	PST	103.356	1.591
USGS	12510500	04 Jan 2018 02:00	PST	103.356	1.591
USGS	12510500	04 Jan 2018 02:15	PST	103.356	1.591
USGS	12510500	04 Jan 2018 02:30	PST	103.356	1.591
USGS	12510500	04 Jan 2018 02:45	PST	103.639	1.594
USGS	12510500	04 Jan 2018 03:00	PST	103.356	1.591
USGS	12510500	04 Jan 2018 03:15	PST	103.639	1.594
USGS	12510500	04 Jan 2018 03:30	PST	103.356	1.591
USGS	12510500	04 Jan 2018 03:45	PST	103.639	1.594
USGS	12510500	04 Jan 2018 04:00	PST	103.356	1.591
USGS	12510500	04 Jan 2018 04:15	PST	103.356	1.591
USGS	12510500	04 Jan 2018 04:30	PST	103.639	1.594
USGS	12510500	04 Jan 2018 04:45	PST	103.639	1.594
USGS	12510500	04 Jan 2018 05:00	PST	103.639	1.594
USGS	12510500	04 Jan 2018 05:15	PST	103.639	1.594
USGS	12510500	04 Jan 2018 05:30	PST	103.639	1.594
USGS	12510500	04 Jan 2018 05:45	PST	103.639	1.594
USGS	12510500	04 Jan 2018 06:00	PST	103.639	1.594
USGS	12510500	04 Jan 2018 06:15	PST	103.639	1.594
USGS	12510500	04 Jan 2018 06:30	PST	103.639	1.594
USGS	12510500	04 Jan 2018 06:45	PST	103.922	1.597
USGS	12510500	04 Jan 2018 07:00	PST	103.922	1.597
USGS	12510500	04 Jan 2018 07:15	PST	103.639	1.594
USGS	12510500	04 Jan 2018 07:30	PST	103.922	1.597
USGS	12510500	04 Jan 2018 07:45	PST	103.922	1.597
USGS	12510500	04 Jan 2018 08:00	PST	103.922	1.597
USGS	12510500	04 Jan 2018 08:15	PST	103.922	1.597
USGS	12510500	04 Jan 2018 08:30	PST	103.922	1.597
USGS	12510500	04 Jan 2018 08:45	PST	103.922	1.597
USGS	12510500	04 Jan 2018 09:00	PST	103.922	1.597
USGS	12510500	04 Jan 2018 09:15	PST	103.922	1.597
USGS	12510500	04 Jan 2018 09:30	PST	103.922	1.597
USGS	12510500	04 Jan 2018 09:45	PST	103.922	1.597
USGS	12510500	04 Jan 2018 10:00	PST	104.205	1.6
USGS	12510500	04 Jan 2018 10:15	PST	103.922	1.597
USGS	12510500	04 Jan 2018 10:30	PST	104.205	1.6
USGS	12510500	04 Jan 2018 10:45	PST	103.922	1.597
USGS	12510500	04 Jan 2018 11:00	PST	103.922	1.597
USGS	12510500	04 Jan 2018 11:15	PST	104.205	1.597
USGS	12510500	04 Jan 2018 11:30	PST	104.205	1.597
USGS	12510500	04 Jan 2018 11:45	PST	104.205	1.597
USGS	12510500	04 Jan 2018 12:00	PST	104.205	1.597
USGS	12510500	04 Jan 2018 12:15	PST	104.205	1.597
USGS	12510500	04 Jan 2018 12:30	PST	104.205	1.597
USGS	12510500	04 Jan 2018 12:45	PST	104.205	1.597
USGS	12510500	04 Jan 2018 13:00	PST	104.205	1.597
USGS	12510500	04 Jan 2018 13:15	PST	104.205	1.597
USGS	12510500	04 Jan 2018 13:30	PST	104.205	1.597
USGS	12510500	04 Jan 2018 13:45	PST	104.205	1.597
USGS	12510500	04 Jan 2018 14:00	PST	104.205	1.597
USGS	12510500	04 Jan 2018 14:15	PST	104.205	1.597
USGS	12510500	04 Jan 2018 14:30	PST	104.205	1.597
USGS	12510500	04 Jan 2018 14:45	PST	104.205	1.597
USGS	12510500	04 Jan 2018 15:00	PST	103.922	1.594
USGS	12510500	04 Jan 2018 15:15	PST	104.205	1.597
USGS	12510500	04 Jan 2018 15:30	PST	103.922	1.594
USGS	12510500	04 Jan 2018 15:45	PST	104.205	1.597
USGS	12510500	04 Jan 2018 16:00	PST	103.922	1.594
USGS	12510500	04 Jan 2018 16:15	PST	104.205	1.597
USGS	12510500	04 Jan 2018 16:30	PST	103.922	1.594
USGS	12510500	04 Jan 2018 16:45	PST	103.922	1.594
USGS	12510500	04 Jan 2018 17:00	PST	103.922	1.594
USGS	12510500	04 Jan 2018 17:15	PST	103.922	1.594
USGS	12510500	04 Jan 2018 17:30	PST	103.639	1.591
USGS	12510500	04 Jan 2018 17:45	PST	103.639	1.591
USGS	12510500	04 Jan 2018 18:00	PST	103.639	1.591
USGS	12510500	04 Jan 2018 18:15	PST	103.639	1.591
USGS	12510500	04 Jan 2018 18:30	PST	103.356	1.588
USGS	12510500	04 Jan 2018 18:45	PST	103.639	1.591
USGS	12510500	04 Jan 2018 19:00	PST	103.639	1.591
USGS	12510500	04 Jan 2018 19:15	PST	103.639	1.591
USGS	12510500	04 Jan 2018 19:30	PST	103.639	1.591
USGS	12510500	04 Jan 2018 19:45	PST	103.639	1.591
USGS	12510500	04 Jan 2018 20:00	PST	103.922	1.594
USGS	12510500	04 Jan 2018 20:15	PST	103.922	1.594
USGS	12510500	04 Jan 2018 20:30	PST	103.922	1.594
USGS	12510500	04 Jan 2018 20:45	PST	103.922	1.594
USGS	12510500	04 Jan 2018 21:00	PST	103.639	1.591
USGS	12510500	04 Jan 2018 21:15	PST	103.639	1.591
USGS	12510500	04 Jan 2018 21:30	PST	103.639	1.591
USGS	12510500	04 Jan 2018 21:45	PST	103.639	1.591
USGS	12510500	04 Jan 2018 22:00	PST	103.639	1.591
USGS	12510500	04 Jan 2018 22:15	PST	103.639	1.591
USGS	12510500	04 Jan 2018 22:30	PST	103.639	1.591
USGS	12510500	04 Jan 2018 22:45	PST	103.356	1.588
USGS	12510500	04 Jan 2018 23:00	PST	103.356	1.588
USGS	12510500	04 Jan 2018 23:15	PST	103.639	1.591
USGS	12510500	04 Jan 2018 23:30	PST	103.356	1.588
USGS	12510500	04 Jan 2018 23:45	PST	103.356	1.588
USGS	12510500	05 Jan 2018 00:00	PST	103.356	1.588
USGS	12510500	05 Jan 2018 00:15	PST	103.356	1.588
USGS	12510500	05 Jan 2018 00:30	PST	103.356	1.588
USGS	12510500	05 Jan 2018 00:45	PST	103.356	1.588
USGS	12510500	05 Jan 2018 01:00	PST	103.356	1.588
USGS	12510500	05 Jan 2018 01:15	PST	103.356	1.588
USGS	12510500	05 Jan 2018 01:30	PST	103.356	1.588
USGS	12510500	05 Jan 2018 01:45	PST	103.356	1.588
USGS	12510500	05 Jan 2018 02:00	PST	102.789	1.585
USGS	12510500	05 Jan 2018 02:15	PST	102.789	1.585
USGS	12510500	05 Jan 2018 02:30	PST	103.356	1.588
USGS	12510500	05 Jan 2018 02:45	PST	103.356	1.588
USGS	12510500	05 Jan 2018 03:00	PST	102.789	1.585
USGS	12510500	05 Jan 2018 03:15	PST	102.789	1.585
USGS	12510500	05 Jan 2018 03:30	PST	102.789	1.585
USGS	12510500	05 Jan 2018 03:45	PST	102.789	1.585
USGS	12510500	05 Jan 2018 04:00	PST	102.789	1.585
USGS	12510500	05 Jan 2018 04:15	PST	102.789	1.585
USGS	12510500	05 Jan 2018 04:30	PST	102.789	1.585
USGS	12510500	05 Jan 2018 04:45	PST	102.789	1.585
USGS	12510500	05 Jan 2018 05:00	PST	102.789	1.585
USGS	12510500	05 Jan 2018 05:15	PST	102.789	1.585
USGS	12510500	05 Jan 2018 05:30	PST	102.789	1.585
USGS	12510500	05 Jan 2018 05:45	PST	102.789	1.585
USGS	12510500	05 Jan 2018 06:00	PST	102.789	1.585
USGS	12510500	05 Jan 2018 06:15	PST	102.506	1.582
USGS	12510500	05 Jan 2018 06:30	PST	102.789	1.585
USGS	12510500	05 Jan 2018 06:45	PST	102.506	1.582
USGS	12510500	05 Jan 2018 07:00	PST	102.506	1.582
USGS	12510500	05 Jan 2018 07:15	PST	102.506	1.582
USGS	12510500	05 Jan 2018 07:30	PST	102.789	1.585
USGS	12510500	05 Jan 2018 07:45	PST	102.789	1.585
USGS	12510500	05 Jan 2018 08:00	PST	102.506	1.582
USGS	12510500	05 Jan 2018 08:15	PST	102.506	1.582
USGS	12510500	05 Jan 2018 08:30	PST	102.506	1.582
USGS	12510500	05 Jan 2018 08:45	PST	102.506	1.582
USGS	12510500	05 Jan 2018 09:00	PST	102.506	1.582
USGS	12510500	05 Jan 2018 09:15	PST	102.223	1.579
USGS	12510500	05 Jan 2018 09:30	PST	102.506	1.582
USGS	12510500	05 Jan 2018 09:45	PST	102.506	1.582
USGS	12510500	05 Jan 2018 10:00	PST	102.506	1.582
USGS	12510500	05 Jan 2018 10:15	PST	102.223	1.579
USGS	12510500	05 Jan 2018 10:30	PST	102.506	1.582
USGS	12510500	05 Jan 2018 10:45	PST	102.506	1.582
USGS	12510500	05 Jan 2018 11:00	PST	102.506	1.582
USGS	12510500	05 Jan 2018 11:15	PST	102.223	1.579
USGS	12510500	05 Jan 2018 11:30	PST	102.223	1.579
USGS	12510500	05 Jan 2018 11:45	PST	101.657	1.576
USGS	12510500	05 Jan 2018 12:00	PST	101.657	1.576
USGS	12510500	05 Jan 2018 12:15	PST	101.657	1.576
USGS	12510500	05 Jan 2018 12:30	PST	101.657	1.576
USGS	12510500	05 Jan 2018 12:45	PST	101.657	1.576
USGS	12510500	05 Jan 2018 13:00	PST	101.657	1.576
USGS	12510500	05 Jan 2018 13:15	PST	101.657	1.576
USGS	12510500	05 Jan 2018 13:30	PST	101.657	1.576
USGS	12510500	05 Jan 2018 13:45	PST	101.657	1.576
USGS	12510500	05 Jan 2018 14:00	PST	101.657	1.576
USGS	12510500	05 Jan 2018 14:15	PST	101.657	1.576
USGS	12510500	05 Jan 2018 14:30	PST	101.657	1.576
USGS	12510500	05 Jan 2018 14:45	PST	101.373	1.573
USGS	12510500	05 Jan 2018 15:00	PST	101.373	1.573
USGS	12510500	05 Jan 2018 15:15	PST	101.373	1.573
USGS	12510500	05 Jan 2018 15:30	PST	101.373	1.573
USGS	12510500	05 Jan 2018 15:45	PST	101.373	1.573
USGS	12510500	05 Jan 2018 16:00	PST	101.373	1.573
USGS	12510500	05 Jan 2018 16:15	PST	101.373	1.573
USGS	12510500	05 Jan 2018 16:30	PST	101.657	1.576
USGS	12510500	05 Jan 2018 16:45	PST	101.657	1.576
USGS	12510500	05 Jan 2018 17:00	PST	101.373	1.573
USGS	12510500	05 Jan 2018 17:15	PST	101.373	1.573
USGS	12510500	05 Jan 2018 17:30	PST	101.373	1.573
USGS	12510500	05 Jan 2018 17:45	PST	101.373	1.573
USGS	12510500	05 Jan 2018 18:00	PST	101.373	1.573
USGS	12510500	05 Jan 2018 18:15	PST	101.09	1.57
USGS	12510500	05 Jan 2018 18:30	PST	101.09	1.57
USGS	12510500	05 Jan 2018 18:45	PST	101.09	1.57
USGS	12510500	05 Jan 2018 19:00	PST	101.09	1.57
USGS	12510500	05 Jan 2018 19:15	PST	101.09	1.57
USGS	12510500	05 Jan 2018 19:30	PST	101.373	1.573
USGS	12510500	05 Jan 2018 19:45	PST	101.373	1.573
USGS	12510500	05 Jan 2018 20:00	PST	101.373	1.573
USGS	12510500	05 Jan 2018 20:15	PST	101.373	1.573
USGS	12510500	05 Jan 2018 20:30	PST	101.373	1.573
USGS	12510500	05 Jan 2018 20:45	PST	101.373	1.573
USGS	12510500	05 Jan 2018 21:00	PST	101.373	1.573
USGS	12510500	05 Jan 2018 21:15	PST	101.373	1.573
USGS	12510500	05 Jan 2018 21:30	PST	101.373	1.573
USGS	12510500	05 Jan 2018 21:45	PST	101.09	1.57
USGS	12510500	05 Jan 2018 22:00	PST	101.373	1.573
USGS	12510500	05 Jan 2018 22:15	PST	101.373	1.573
USGS	12510500	05 Jan 2018 22:30	PST	101.373	1.573
USGS	12510500	05 Jan 2018 22:45	PST	101.09	1.57
USGS	12510500	05 Jan 2018 23:00	PST	101.09	1.57
USGS	12510500	05 Jan 2018 23:15	PST	101.373	1.573
USGS	12510500	05 Jan 2018 23:30	PST	101.09	1.57
USGS	12510500	05 Jan 2018 23:45	PST	101.09	1.57
USGS	12510500	06 Jan 2018 00:00	PST	101.09	1.57
USGS	12510500	06 Jan 2018 00:15	PST	101.09	1.57
USGS	12510500	06 Jan 2018 00:30	PST	101.09	1.57
USGS	12510500	06 Jan 2018 00:45	PST	101.09	1.57
USGS	12510500	06 Jan 2018 01:00	PST	101.09	1.57
USGS	12510500	06 Jan 2018 01:15	PST	101.09	1.57
USGS	12510500	06 Jan 2018 01:30	PST	101.09	1.57
USGS	12510500	06 Jan 2018 01:45	PST	101.09	1.57
USGS	12510500	06 Jan 2018 02:00	PST	100.807	1.567
USGS	12510500	06 Jan 2018 02:15	PST	101.09	1.57
USGS	12510500	06 Jan 2018 02:30	PST	101.09	1.57
USGS	12510500	06 Jan 2018 02:45	PST	101.09	1.57
USGS	12510500	06 Jan 2018 03:00	PST	101.09	1.57
USGS	12510500	06 Jan 2018 03:15	PST	101.09	1.57
USGS	12510500	06 Jan 2018 03:30	PST	101.09	1.57
USGS	12510500	06 Jan 2018 03:45	PST	101.373	1.573
USGS	12510500	06 Jan 2018 04:00	PST	101.09	1.57
USGS	12510500	06 Jan 2018 04:15	PST	101.09	1.57
USGS	12510500	06 Jan 2018 04:30	PST	101.09	1.57
USGS	12510500	06 Jan 2018 04:45	PST	101.09	1.57
USGS	12510500	06 Jan 2018 05:00	PST	101.09	1.57
USGS	12510500	06 Jan 2018 05:15	PST	101.09	1.57
USGS	12510500	06 Jan 2018 05:30	PST	101.09	1.57
USGS	12510500	06 Jan 2018 05:45	PST	101.09	1.57
USGS	12510500	06 Jan 2018 06:00	PST	101.373	1.573
USGS	12510500	06 Jan 2018 06:15	PST	101.09	1.57
USGS	12510500	06 Jan 2018 06:30	PST	101.373	1.573
USGS	12510500	06 Jan 2018 06:45	PST	101.373	1.573
USGS	12510500	06 Jan 2018 07:00	PST	101.09	1.57
USGS	12510500	06 Jan 2018 07:15	PST	101.09	1.57
USGS	12510500	06 Jan 2018 07:30	PST	101.09	1.57
USGS	12510500	06 Jan 2018 07:45	PST	101.09	1.57
USGS	12510500	06 Jan 2018 08:00	PST	101.09	1.57
USGS	12510500	06 Jan 2018 08:15	PST	101.09	1.57
USGS	12510500	06 Jan 2018 08:30	PST	101.09	1.57
USGS	12510500	06 Jan 2018 08:45	PST	101.09	1.57
USGS	12510500	06 Jan 2018 09:00	PST	101.09	1.57
USGS	12510500	06 Jan 2018 09:15	PST	101.09	1.57
USGS	12510500	06 Jan 2018 09:30	PST	101.09	1.57
USGS	12510500	06 Jan 2018 09:45	PST	101.09	1.57
USGS	12510500	06 Jan 2018 10:00	PST	101.09	1.57
USGS	12510500	06 Jan 2018 10:15	PST	101.09	1.57
USGS	12510500	06 Jan 2018 10:30	PST	101.09	1.57
USGS	12510500	06 Jan 2018 10:45	PST	101.09	1.57
USGS	12510500	06 Jan 2018 11:00	PST	101.09	1.57
USGS	12510500	06 Jan 2018 11:15	PST	101.09	1.57
USGS	12510500	06 Jan 2018 11:30	PST	101.09	1.57
USGS	12510500	06 Jan 2018 11:45	PST	100.524	1.567
USGS	12510500	06 Jan 2018 12:00	PST	100.524	1.567
USGS	12510500	06 Jan 2018 12:15	PST	100.524	1.567
USGS	12510500	06 Jan 2018 12:30	PST	101.09	1.57
USGS	12510500	06 Jan 2018 12:45	PST	101.09	1.57
USGS	12510500	06 Jan 2018 13:00	PST	101.09	1.57
USGS	12510500	06 Jan 2018 13:15	PST	101.09	1.57
USGS	12510500	06 Jan 2018 13:30	PST	101.09	1.57
USGS	12510500	06 Jan 2018 13:45	PST	101.09	1.57
USGS	12510500	06 Jan 2018 14:00	PST	101.09	1.57
USGS	12510500	06 Jan 2018 14:15	PST	101.09	1.57
USGS	12510500	06 Jan 2018 14:30	PST	101.09	1.57
USGS	12510500	06 Jan 2018 14:45	PST	101.09	1.57
USGS	12510500	06 Jan 2018 15:00	PST	100.524	1.567
USGS	12510500	06 Jan 2018 15:15	PST	100.524	1.567
USGS	12510500	06 Jan 2018 15:30	PST	100.524	1.567
USGS	12510500	06 Jan 2018 15:45	PST	100.524	1.567
USGS	12510500	06 Jan 2018 16:00	PST	100.524	1.567
USGS	12510500	06 Jan 2018 16:15	PST	100.524	1.567
USGS	12510500	06 Jan 2018 16:30	PST	100.524	1.567
USGS	12510500	06 Jan 2018 16:45	PST	100.524	1.567
USGS	12510500	06 Jan 2018 17:00	PST	100.241	1.564
USGS	12510500	06 Jan 2018 17:15	PST	100.524	1.567
USGS	12510500	06 Jan 2018 17:30	PST	100.524	1.567
USGS	12510500	06 Jan 2018 17:45	PST	100.524	1.567
USGS	12510500	06 Jan 2018 18:00	PST	100.241	1.564
USGS	12510500	06 Jan 2018 18:15	PST	100.241	1.564
USGS	12510500	06 Jan 2018 18:30	PST	100.241	1.564
USGS	12510500	06 Jan 2018 18:45	PST	100.241	1.564
USGS	12510500	06 Jan 2018 19:00	PST	100.524	1.567
USGS	12510500	06 Jan 2018 19:15	PST	100.241	1.564
USGS	12510500	06 Jan 2018 19:30	PST	100.524	1.567
USGS	12510500	06 Jan 2018 19:45	PST	100.241	1.564
USGS	12510500	06 Jan 2018 20:00	PST	100.241	1.564
USGS	12510500	06 Jan 2018 20:15	PST	100.241	1.564
USGS	12510500	06 Jan 2018 20:30	PST	99.958	1.561
USGS	12510500	06 Jan 2018 20:45	PST	100.241	1.564
USGS	12510500	06 Jan 2018 21:00	PST	100.241	1.564
USGS	12510500	06 Jan 2018 21:15	PST	100.241	1.564
USGS	12510500	06 Jan 2018 21:30	PST	100.241	1.564
USGS	12510500	06 Jan 2018 21:45	PST	100.241	1.564
USGS	12510500	06 Jan 2018 22:00	PST	99.958	1.561
USGS	12510500	06 Jan 2018 22:15	PST	99.958	1.561
USGS	12510500	06 Jan 2018 22:30	PST	99.958	1.561
USGS	12510500	06 Jan 2018 22:45	PST	99.958	1.561
USGS	12510500	06 Jan 2018 23:00	PST	99.958	1.561
USGS	12510500	06 Jan 2018 23:15	PST	99.958	1.561
USGS	12510500	06 Jan 2018 23:30	PST	99.958	1.561
USGS	12510500	06 Jan 2018 23:45	PST	99.958	1.561
USGS	12510500	07 Jan 2018 00:00	PST	99.958	1.561
USGS	12510500	07 Jan 2018 00:15	PST	99.958	1.561
USGS	12510500	07 Jan 2018 00:30	PST	99.958	1.561
USGS	12510500	07 Jan 2018 00:45	PST	99.958	1.561
USGS	12510500	07 Jan 2018 01:00	PST	99.958	1.561
USGS	12510500	07 Jan 2018 01:15	PST	99.958	1.561
USGS	12510500	07 Jan 2018 01:30	PST	99.674	1.558
USGS	12510500	07 Jan 2018 01:45	PST	99.674	1.558
USGS	12510500	07 Jan 2018 02:00	PST	99.674	1.558
USGS	12510500	07 Jan 2018 02:15	PST	99.674	1.558
USGS	12510500	07 Jan 2018 02:30	PST	99.674	1.558
USGS	12510500	07 Jan 2018 02:45	PST	99.674	1.558
USGS	12510500	07 Jan 2018 03:00	PST	99.674	1.558
USGS	12510500	07 Jan 2018 03:15	PST	99.674	1.558
USGS	12510500	07 Jan 2018 03:30	PST	99.674	1.558
USGS	12510500	07 Jan 2018 03:45	PST	99.674	1.558
USGS	12510500	07 Jan 2018 04:00	PST	99.108	1.554
USGS	12510500	07 Jan 2018 04:15	PST	99.674	1.558
USGS	12510500	07 Jan 2018 04:30	PST	99.674	1.558
USGS	12510500	07 Jan 2018 04:45	PST	99.674	1.558
USGS	12510500	07 Jan 2018 05:00	PST	99.108	1.554
USGS	12510500	07 Jan 2018 05:15	PST	99.674	1.558
USGS	12510500	07 Jan 2018 05:30	PST	99.108	1.554
USGS	12510500	07 Jan 2018 05:45	PST	99.674	1.558
USGS	12510500	07 Jan 2018 06:00	PST	99.674	1.558
USGS	12510500	07 Jan 2018 06:15	PST	99.674	1.558
USGS	12510500	07 Jan 2018 06:30	PST	99.674	1.558
USGS	12510500	07 Jan 2018 06:45	PST	99.108	1.554
USGS	12510500	07 Jan 2018 07:00	PST	99.674	1.558
USGS	12510500	07 Jan 2018 07:15	PST	99.108	1.554
USGS	12510500	07 Jan 2018 07:30	PST	99.108	1.554
USGS	12510500	07 Jan 2018 07:45	PST	99.108	1.554
USGS	12510500	07 Jan 2018 08:00	PST	99.108	1.554
USGS	12510500	07 Jan 2018 08:15	PST	98.825	1.551
USGS	12510500	07 Jan 2018 08:30	PST	98.825	1.551
USGS	12510500	07 Jan 2018 08:45	PST	99.108	1.554
USGS	12510500	07 Jan 2018 09:00	PST	99.108	1.554
USGS	12510500	07 Jan 2018 09:15	PST	99.108	1.554
USGS	12510500	07 Jan 2018 09:30	PST	98.825	1.551
USGS	12510500	07 Jan 2018 09:45	PST	99.108	1.554
USGS	12510500	07 Jan 2018 10:00	PST	98.825	1.551
USGS	12510500	07 Jan 2018 10:15	PST	98.825	1.551
USGS	12510500	07 Jan 2018 10:30	PST	98.825	1.551
USGS	12510500	07 Jan 2018 10:45	PST	98.825	1.551
USGS	12510500	07 Jan 2018 11:00	PST	98.825	1.551
USGS	12510500	07 Jan 2018 11:15	PST	98.825	1.551
USGS	12510500	07 Jan 2018 11:30	PST	99.108	1.554
USGS	12510500	07 Jan 2018 11:45	PST	98.825	1.551
USGS	12510500	07 Jan 2018 12:00	PST	98.825	1.551
USGS	12510500	07 Jan 2018 12:15	PST	98.825	1.551
USGS	12510500	07 Jan 2018 12:30	PST	99.108	1.554
USGS	12510500	07 Jan 2018 12:45	PST	98.825	1.551
USGS	12510500	07 Jan 2018 13:00	PST	99.108	1.554
USGS	12510500	07 Jan 2018 13:15	PST	99.108	1.554
USGS	12510500	07 Jan 2018 13:30	PST	98.825	1.551
USGS	12510500	07 Jan 2018 13:45	PST	98.542	1.548
USGS	12510500	07 Jan 2018 14:00	PST	98.542	1.548
USGS	12510500	07 Jan 2018 14:15	PST	98.542	1.548
USGS	12510500	07 Jan 2018 14:30	PST	98.542	1.548
USGS	12510500	07 Jan 2018 14:45	PST	98.825	1.551
USGS	12510500	07 Jan 2018 15:00	PST	98.825	1.551
USGS	12510500	07 Jan 2018 15:15	PST	98.825	1.551
USGS	12510500	07 Jan 2018 15:30	PST	99.108	1.554
USGS	12510500	07 Jan 2018 15:45	PST	99.108	1.554
USGS	12510500	07 Jan 2018 16:00	PST	99.108	1.554
USGS	12510500	07 Jan 2018 16:15	PST	99.108	1.554
USGS	12510500	07 Jan 2018 16:30	PST	98.825	1.551
USGS	12510500	07 Jan 2018 16:45	PST	98.825	1.551
USGS	12510500	07 Jan 2018 17:00	PST	98.825	1.551
USGS	12510500	07 Jan 2018 17:15	PST	98.825	1.551
USGS	12510500	07 Jan 2018 17:30	PST	98.825	1.551
USGS	12510500	07 Jan 2018 17:45	PST	99.108	1.554
USGS	12510500	07 Jan 2018 18:00	PST	98.825	1.551
USGS	12510500	07 Jan 2018 18:15	PST	98.825	1.551
USGS	12510500	07 Jan 2018 18:30	PST	98.542	1.548
USGS	12510500	07 Jan 2018 18:45	PST	98.542	1.548
USGS	12510500	07 Jan 2018 19:00	PST	98.542	1.548
USGS	12510500	07 Jan 2018 19:15	PST	98.542	1.548
USGS	12510500	07 Jan 2018 19:30	PST	98.542	1.548
USGS	12510500	07 Jan 2018 19:45	PST	98.825	1.551
USGS	12510500	07 Jan 2018 20:00	PST	98.542	1.548
USGS	12510500	07 Jan 2018 20:15	PST	98.542	1.548
USGS	12510500	07 Jan 2018 20:30	PST	98.542	1.548
USGS	12510500	07 Jan 2018 20:45	PST	98.542	1.548
USGS	12510500	07 Jan 2018 21:00	PST	98.542	1.548
USGS	12510500	07 Jan 2018 21:15	PST	98.542	1.548
USGS	12510500	07 Jan 2018 21:30	PST	98.542	1.548
USGS	12510500	07 Jan 2018 21:45	PST	98.542	1.548
USGS	12510500	07 Jan 2018 22:00	PST	97.975	1.545
USGS	12510500	07 Jan 2018 22:15	PST	97.975	1.545
USGS	12510500	07 Jan 2018 22:30	PST	98.542	1.548
USGS	12510500	07 Jan 2018 22:45	PST	98.542	1.548
USGS	12510500	07 Jan 2018 23:00	PST	98.542	1.548
USGS	12510500	07 Jan 2018 23:15	PST	98.542	1.548
USGS	12510500	07 Jan 2018 23:30	PST	98.542	1.548
USGS	12510500	07 Jan 2018 23:45	PST	98.542	1.548
USGS	12510500	08 Jan 2018 00:00	PST	98.542	1.548
USGS	12510500	08 Jan 2018 00:15	PST	97.975	1.545
USGS	12510500	08 Jan 2018 00:30	PST	97.975	1.545
USGS	12510500	08 Jan 2018 00:45	PST	97.975	1.545
USGS	12510500	08 Jan 2018 01:00	PST	98.542	1.548
USGS	12510500	08 Jan 2018 01:15	PST	98.542	1.548
USGS	12510500	08 Jan 2018 01:30	PST	97.975	1.545
USGS	12510500	08 Jan 2018 01:45	PST	98.542	1.548
USGS	12510500	08 Jan 2018 02:00	PST	97.975	1.545
USGS	12510500	08 Jan 2018 02:15	PST	97.975	1.545
USGS	12510500	08 Jan 2018 02:30	PST	97.975	1.545
USGS	12510500	08 Jan 2018 02:45	PST	97.975	1.545
USGS	12510500	08 Jan 2018 03:00	PST	97.975	1.545
USGS	12510500	08 Jan 2018 03:15	PST	97.975	1.545
USGS	12510500	08 Jan 2018 03:30	PST	97.975	1.545
USGS	12510500	08 Jan 2018 03:45	PST	97.975	1.545
USGS	12510500	08 Jan 2018 04:00	PST	97.975	1.545
USGS	12510500	08 Jan 2018 04:15	PST	97.692	1.542
USGS	12510500	08 Jan 2018 04:30	PST	97.692	1.542
USGS	12510500	08 Jan 2018 04:45	PST	97.692	1.542
USGS	12510500	08 Jan 2018 05:00	PST	97.692	1.542
USGS	12510500	08 Jan 2018 05:15	PST	97.975	1.545
USGS	12510500	08 Jan 2018 05:30	PST	97.692	1.542
USGS	12510500	08 Jan 2018 05:45	PST	97.975	1.545
USGS	12510500	08 Jan 2018 06:00	PST	97.975	1.545
USGS	12510500	08 Jan 2018 06:15	PST	97.975	1.545
USGS	12510500	08 Jan 2018 06:30	PST	97.975	1.545
USGS	12510500	08 Jan 2018 06:45	PST	97.975	1.545
USGS	12510500	08 Jan 2018 07:00	PST	97.692	1.542
USGS	12510500	08 Jan 2018 07:15	PST	97.975	1.545
USGS	12510500	08 Jan 2018 07:30	PST	97.975	1.545
USGS	12510500	08 Jan 2018 07:45	PST	97.692	1.542
USGS	12510500	08 Jan 2018 08:00	PST	97.692	1.542
USGS	12510500	08 Jan 2018 08:15	PST	97.692	1.542
USGS	12510500	08 Jan 2018 08:30	PST	97.692	1.542
USGS	12510500	08 Jan 2018 08:45	PST	97.409	1.539
USGS	12510500	08 Jan 2018 09:00	PST	97.692	1.542
USGS	12510500	08 Jan 2018 09:15	PST	97.692	1.542
USGS	12510500	08 Jan 2018 09:30	PST	97.692	1.542
USGS	12510500	08 Jan 2018 09:45	PST	97.692	1.542
USGS	12510500	08 Jan 2018 10:00	PST	97.692	1.542
USGS	12510500	08 Jan 2018 10:15	PST	97.692	1.542
USGS	12510500	08 Jan 2018 10:30	PST	97.692	1.542
USGS	12510500	08 Jan 2018 10:45	PST	97.692	1.542
USGS	12510500	08 Jan 2018 11:00	PST	97.692	1.542
USGS	12510500	08 Jan 2018 11:15	PST	97.692	1.542
USGS	12510500	08 Jan 2018 11:30	PST	97.692	1.542
USGS	12510500	08 Jan 2018 11:45	PST	97.692	1.542
USGS	12510500	08 Jan 2018 12:00	PST	97.692	1.542
USGS	12510500	08 Jan 2018 12:15	PST	97.692	1.542
USGS	12510500	08 Jan 2018 12:30	PST	97.692	1.542
USGS	12510500	08 Jan 2018 12:45	PST	97.409	1.539
USGS	12510500	08 Jan 2018 13:00	PST	97.692	1.542
USGS	12510500	08 Jan 2018 13:15	PST	97.409	1.539
USGS	12510500	08 Jan 2018 13:30	PST	97.692	1.542
USGS	12510500	08 Jan 2018 13:45	PST	97.409	1.539
USGS	12510500	08 Jan 2018 14:00	PST	97.409	1.539
USGS	12510500	08 Jan 2018 14:15	PST	97.409	1.539
USGS	12510500	08 Jan 2018 14:30	PST	97.409	1.539
USGS	12510500	08 Jan 2018 14:45	PST	97.409	1.539
USGS	12510500	08 Jan 2018 15:00	PST	97.409	1.539
USGS	12510500	08 Jan 2018 15:15	PST	97.409	1.539
USGS	12510500	08 Jan 2018 15:30	PST	97.409	1.539
USGS	12510500	08 Jan 2018 15:45	PST	97.692	1.542
USGS	12510500	08 Jan 2018 16:00	PST	97.409	1.539
USGS	12510500	08 Jan 2018 16:15	PST	97.409	1.539
USGS	12510500	08 Jan 2018 16:30	PST	97.692	1.542
USGS	12510500	08 Jan 2018 16:45	PST	97.692	1.542
USGS	12510500	08 Jan 2018 17:00	PST	97.692	1.542
USGS	12510500	08 Jan 2018 17:15	PST	97.692	1.542
USGS	12510500	08 Jan 2018 17:30	PST	97.692	1.542
USGS	12510500	08 Jan 2018 17:45	PST	97.692	1.542
USGS	12510500	08 Jan 2018 18:00	PST	97.692	1.542
USGS	12510500	08 Jan 2018 18:15	PST	97.409	1.539
USGS	12510500	08 Jan 2018 18:30	PST	97.692	1.542
USGS	12510500	08 Jan 2018 18:45	PST	97.692	1.542
USGS	12510500	08 Jan 2018 19:00	PST	97.692	1.542
USGS	12510500	08 Jan 2018 19:15	PST	97.409	1.539
USGS	12510500	08 Jan 2018 19:30	PST	97.692	1.542
USGS	12510500	08 Jan 2018 19:45	PST	97.692	1.542
USGS	12510500	08 Jan 2018 20:00	PST	97.409	1.539
USGS	12510500	08 Jan 2018 20:15	PST	97.409	1.539
USGS	12510500	08 Jan 2018 20:30	PST	97.409	1.539
USGS	12510500	08 Jan 2018 20:45	PST	97.409	1.539
USGS	12510500	08 Jan 2018 21:00	PST	97.409	1.539
USGS	12510500	08 Jan 2018 21:15	PST	97.409	1.539
USGS	12510500	08 Jan 2018 21:30	PST	97.409	1.539
USGS	12510500	08 Jan 2018 21:45	PST	97.409	1.539
USGS	12510500	08 Jan 2018 22:00	PST	97.409	1.539
USGS	12510500	08 Jan 2018 22:15	PST	97.409	1.539
USGS	12510500	08 Jan 2018 22:30	PST	97.409	1.539
USGS	12510500	08 Jan 2018 22:45	PST	97.126	1.536
USGS	12510500	08 Jan 2018 23:00	PST	97.409	1.539
USGS	12510500	08 Jan 2018 23:15	PST	97.409	1.539
USGS	12510500	08 Jan 2018 23:30	PST	97.409	1.539
USGS	12510500	08 Jan 2018 23:45	PST	97.409	1.539
USGS	12510500	09 Jan 2018 00:00	PST	97.409	1.539
USGS	12510500	09 Jan 2018 00:15	PST	97.409	1.539
USGS	12510500	09 Jan 2018 00:30	PST	97.409	1.539
USGS	12510500	09 Jan 2018 00:45	PST	97.126	1.536
USGS	12510500	09 Jan 2018 01:00	PST	97.409	1.539
USGS	12510500	09 Jan 2018 01:15	PST	97.126	1.536
USGS	12510500	09 Jan 2018 01:30	PST	97.409	1.539
USGS	12510500	09 Jan 2018 01:45	PST	97.126	1.536
USGS	12510500	09 Jan 2018 02:00	PST	97.126	1.536
USGS	12510500	09 Jan 2018 02:15	PST	97.126	1.536
USGS	12510500	09 Jan 2018 02:30	PST	97.126	1.536
USGS	12510500	09 Jan 2018 02:45	PST	97.126	1.536
USGS	12510500	09 Jan 2018 03:00	PST	97.126	1.536
USGS	12510500	09 Jan 2018 03:15	PST	97.126	1.536
USGS	12510500	09 Jan 2018 03:30	PST	97.126	1.536
USGS	12510500	09 Jan 2018 03:45	PST	97.126	1.536
USGS	12510500	09 Jan 2018 04:00	PST	97.126	1.536
USGS	12510500	09 Jan 2018 04:15	PST	97.126	1.536
USGS	12510500	09 Jan 2018 04:30	PST	97.126	1.536
USGS	12510500	09 Jan 2018 04:45	PST	97.126	1.536
USGS	12510500	09 Jan 2018 05:00	PST	96.56	1.533
USGS	12510500	09 Jan 2018 05:15	PST	97.126	1.536
USGS	12510500	09 Jan 2018 05:30	PST	97.126	1.536
USGS	12510500	09 Jan 2018 05:45	PST	96.56	1.533
USGS	12510500	09 Jan 2018 06:00	PST	97.126	1.536
USGS	12510500	09 Jan 2018 06:15	PST	97.126	1.536
USGS	12510500	09 Jan 2018 06:30	PST	97.126	1.536
USGS	12510500	09 Jan 2018 06:45	PST	97.126	1.536
USGS	12510500	09 Jan 2018 07:00	PST	97.126	1.536
USGS	12510500	09 Jan 2018 07:15	PST	97.126	1.536
USGS	12510500	09 Jan 2018 07:30	PST	97.126	1.536
USGS	12510500	09 Jan 2018 07:45	PST	97.126	1.536
USGS	12510500	09 Jan 2018 08:00	PST	97.126	1.536
USGS	12510500	09 Jan 2018 08:15	PST	97.409	1.539
USGS	12510500	09 Jan 2018 08:30	PST	97.409	1.539
USGS	12510500	09 Jan 2018 08:45	PST	96.843	1.536
USGS	12510500	09 Jan 2018 09:00	PST	96.843	1.536
USGS	12510500	09 Jan 2018 09:15	PST	96.843	1.536
USGS	12510500	09 Jan 2018 09:30	PST	96.843	1.536
USGS	12510500	09 Jan 2018 09:45	PST	96.843	1.536
USGS	12510500	09 Jan 2018 10:00	PST	97.409	1.539
USGS	12510500	09 Jan 2018 10:15	PST	96.843	1.536
USGS	12510500	09 Jan 2018 10:30	PST	96.843	1.536
USGS	12510500	09 Jan 2018 10:45	PST	96.843	1.536
USGS	12510500	09 Jan 2018 11:00	PST	96.843	1.536
USGS	12510500	09 Jan 2018 11:15	PST	96.843	1.536
USGS	12510500	09 Jan 2018 11:30	PST	96.843	1.536
USGS	12510500	09 Jan 2018 11:45	PST	96.843	1.536
USGS	12510500	09 Jan 2018 12:00	PST	96.843	1.536
USGS	12510500	09 Jan 2018 12:15	PST	96.843	1.536
USGS	12510500	09 Jan 2018 12:30	PST	96.843	1.536
USGS	12510500	09 Jan 2018 12:45	PST	96.843	1.536
USGS	12510500	09 Jan 2018 13:00	PST	96.843	1.536
USGS	12510500	09 Jan 2018 13:15	PST	96.843	1.536
USGS	12510500	09 Jan 2018 13:30	PST	96.843	1.536
USGS	12510500	09 Jan 2018 13:45	PST	96.843	1.536
USGS	12510500	09 Jan 2018 14:00	PST	96.843	1.536
USGS	12510500	09 Jan 2018 14:15	PST	96.843	1.536
USGS	12510500	09 Jan 2018 14:30	PST	96.843	1.536
USGS	12510500	09 Jan 2018 14:45	PST	96.843	1.536
USGS	12510500	09 Jan 2018 15:00	PST	96.843	1.536
USGS	12510500	09 Jan 2018 15:15	PST	96.843	1.536
USGS	12510500	09 Jan 2018 15:30	PST	96.843	1.536
USGS	12510500	09 Jan 2018 15:45	PST	96.843	1.536
USGS	12510500	09 Jan 2018 16:00	PST	96.843	1.536
USGS	12510500	09 Jan 2018 16:15	PST	96.843	1.536
USGS	12510500	09 Jan 2018 16:30	PST	96.843	1.536
USGS	12510500	09 Jan 2018 16:45	PST	96.843	1.536
USGS	12510500	09 Jan 2018 17:00	PST	96.843	1.536
USGS	12510500	09 Jan 2018 17:15	PST	96.843	1.536
USGS	12510500	09 Jan 2018 17:30	PST	96.843	1.536
USGS	12510500	09 Jan 2018 17:45	PST	96.843	1.536
USGS	12510500	09 Jan 2018 18:00	PST	96.843	1.536
USGS	12510500	09 Jan 2018 18:15	PST	96.843	1.536
USGS	12510500	09 Jan 2018 18:30	PST	96.843	1.536
USGS	12510500	09 Jan 2018 18:45	PST	96.843	1.536
USGS	12510500	09 Jan 2018 19:00	PST	96.56	1.533
USGS	12510500	09 Jan 2018 19:15	PST	96.56	1.533
USGS	12510500	09 Jan 2018 19:30	PST	96.56	1.533
USGS	12510500	09 Jan 2018 19:45	PST	96.843	1.536
USGS	12510500	09 Jan 2018 20:00	PST	96.843	1.536
USGS	12510500	09 Jan 2018 20:15	PST	96.843	1.536
USGS	12510500	09 Jan 2018 20:30	PST	96.843	1.536
USGS	12510500	09 Jan 2018 20:45	PST	96.843	1.536
USGS	12510500	09 Jan 2018 21:00	PST	96.843	1.536
USGS	12510500	09 Jan 2018 21:15	PST	96.843	1.536
USGS	12510500	09 Jan 2018 21:30	PST	96.843	1.536
USGS	12510500	09 Jan 2018 21:45	PST	96.843	1.536
USGS	12510500	09 Jan 2018 22:00	PST	96.843	1.536
USGS	12510500	09 Jan 2018 22:15	PST	96.56	1.533
USGS	12510500	09 Jan 2018 22:30	PST	96.843	1.536
USGS	12510500	09 Jan 2018 22:45	PST	96.843	1.536
USGS	12510500	09 Jan 2018 23:00	PST	96.843	1.536
USGS	12510500	09 Jan 2018 23:15	PST	96.56	1.533
USGS	12510500	09 Jan 2018 23:30	PST	96.56	1.533
USGS	12510500	09 Jan 2018 23:45	PST	96.56	1.533
USGS	12510500	10 Jan 2018 00:00	PST	96.56	1.533
USGS	12510500	10 Jan 2018 00:15	PST	96.56	1.533
USGS	12510500	10 Jan 2018 00:30	PST	96.56	1.533
USGS	12510500	10 Jan 2018 00:45	PST	96.56	1.533
USGS	12510500	10 Jan 2018 01:00	PST	96.56	1.533
USGS	12510500	10 Jan 2018 01:15	PST	96.56	1.533
USGS	12510500	10 Jan 2018 01:30	PST	96.56	1.533
USGS	12510500	10 Jan 2018 01:45	PST	96.276	1.53
USGS	12510500	10 Jan 2018 02:00	PST	96.276	1.53
USGS	12510500	10 Jan 2018 02:15	PST	96.56	1.533
USGS	12510500	10 Jan 2018 02:30	PST	96.56	1.533
USGS	12510500	10 Jan 2018 02:45	PST	96.276	1.53
USGS	12510500	10 Jan 2018 03:00	PST	96.276	1.53
USGS	12510500	10 Jan 2018 03:15	PST	96.276	1.53
USGS	12510500	10 Jan 2018 03:30	PST	96.56	1.533
USGS	12510500	10 Jan 2018 03:45	PST	96.276	1.53
USGS	12510500	10 Jan 2018 04:00	PST	96.276	1.53
USGS	12510500	10 Jan 2018 04:15	PST	95.993	1.527
USGS	12510500	10 Jan 2018 04:30	PST	95.993	1.527
USGS	12510500	10 Jan 2018 04:45	PST	95.993	1.527
USGS	12510500	10 Jan 2018 05:00	PST	95.993	1.527
USGS	12510500	10 Jan 2018 05:15	PST	95.993	1.527
USGS	12510500	10 Jan 2018 05:30	PST	95.993	1.527
USGS	12510500	10 Jan 2018 05:45	PST	95.993	1.527
USGS	12510500	10 Jan 2018 06:00	PST	95.993	1.527
USGS	12510500	10 Jan 2018 06:15	PST	95.427	1.524
USGS	12510500	10 Jan 2018 06:30	PST	95.427	1.524
USGS	12510500	10 Jan 2018 06:45	PST	95.427	1.524
USGS	12510500	10 Jan 2018 07:00	PST	95.427	1.524
USGS	12510500	10 Jan 2018 07:15	PST	95.427	1.524
USGS	12510500	10 Jan 2018 07:30	PST	95.427	1.524
USGS	12510500	10 Jan 2018 07:45	PST	95.427	1.524
USGS	12510500	10 Jan 2018 08:00	PST	95.427	1.524
USGS	12510500	10 Jan 2018 08:15	PST	95.427	1.524
USGS	12510500	10 Jan 2018 08:30	PST	95.427	1.524
USGS	12510500	10 Jan 2018 08:45	PST	95.427	1.524
USGS	12510500	10 Jan 2018 09:00	PST	95.427	1.524
USGS	12510500	10 Jan 2018 09:15	PST	95.144	1.521
USGS	12510500	10 Jan 2018 09:30	PST	95.144	1.521
USGS	12510500	10 Jan 2018 09:45	PST	95.144	1.521
USGS	12510500	10 Jan 2018 10:00	PST	95.144	1.521
USGS	12510500	10 Jan 2018 10:15	PST	95.144	1.521
USGS	12510500	10 Jan 2018 10:30	PST	94.861	1.518
USGS	12510500	10 Jan 2018 10:45	PST	94.861	1.518
USGS	12510500	10 Jan 2018 11:00	PST	94.861	1.518
USGS	12510500	10 Jan 2018 11:15	PST	94.861	1.518
USGS	12510500	10 Jan 2018 11:30	PST	94.861	1.518
USGS	12510500	10 Jan 2018 11:45	PST	94.861	1.518
USGS	12510500	10 Jan 2018 12:00	PST	94.861	1.518
USGS	12510500	10 Jan 2018 12:15	PST	94.861	1.518
USGS	12510500	10 Jan 2018 12:30	PST	94.861	1.518
USGS	12510500	10 Jan 2018 12:45	PST	94.861	1.518
USGS	12510500	10 Jan 2018 13:00	PST	94.861	1.518
USGS	12510500	10 Jan 2018 13:15	PST	94.861	1.518
USGS	12510500	10 Jan 2018 13:30	PST	94.861	1.518
USGS	12510500	10 Jan 2018 13:45	PST	94.861	1.518
USGS	12510500	10 Jan 2018 14:00	PST	94.861	1.518
USGS	12510500	10 Jan 2018 14:15	PST	94.861	1.518
USGS	12510500	10 Jan 2018 14:30	PST	94.861	1.518
USGS	12510500	10 Jan 2018 14:45	PST	94.861	1.518
USGS	12510500	10 Jan 2018 15:00	PST	94.861	1.518
USGS	12510500	10 Jan 2018 15:15	PST	94.861	1.518
USGS	12510500	10 Jan 2018 15:30	PST	94.577	1.515
USGS	12510500	10 Jan 2018 15:45	PST	94.861	1.518
USGS	12510500	10 Jan 2018 16:00	PST	94.577	1.515
USGS	12510500	10 Jan 2018 16:15	PST	94.577	1.515
USGS	12510500	10 Jan 2018 16:30	PST	94.577	1.515
USGS	12510500	10 Jan 2018 16:45	PST	94.577	1.515
USGS	12510500	10 Jan 2018 17:00	PST	94.577	1.515
USGS	12510500	10 Jan 2018 17:15	PST	94.861	1.518
USGS	12510500	10 Jan 2018 17:30	PST	94.861	1.518
USGS	12510500	10 Jan 2018 17:45	PST	94.861	1.518
USGS	12510500	10 Jan 2018 18:00	PST	94.577	1.515
USGS	12510500	10 Jan 2018 18:15	PST	94.577	1.515
USGS	12510500	10 Jan 2018 18:30	PST	94.577	1.515
USGS	12510500	10 Jan 2018 18:45	PST	94.577	1.515
USGS	12510500	10 Jan 2018 19:00	PST	94.577	1.515
USGS	12510500	10 Jan 2018 19:15	PST	94.861	1.518
USGS	12510500	10 Jan 2018 19:30	PST	94.861	1.518
USGS	12510500	10 Jan 2018 19:45	PST	94.577	1.515
USGS	12510500	10 Jan 2018 20:00	PST	94.577	1.515
USGS	12510500	10 Jan 2018 20:15	PST	94.861	1.518
USGS	12510500	10 Jan 2018 20:30	PST	94.861	1.518
USGS	12510500	10 Jan 2018 20:45	PST	94.861	1.518
USGS	12510500	10 Jan 2018 21:00	PST	94.861	1.518
USGS	12510500	10 Jan 2018 21:15	PST	94.861	1.518
USGS	12510500	10 Jan 2018 21:30	PST	94.861	1.518
USGS	12510500	10 Jan 2018 21:45	PST	94.861	1.518
USGS	12510500	10 Jan 2018 22:00	PST	94.861	1.518
USGS	12510500	10 Jan 2018 22:15	PST	94.861	1.518
USGS	12510500	10 Jan 2018 22:30	PST	94.861	1.518
USGS	12510500	10 Jan 2018 22:45	PST	94.861	1.518
USGS	12510500	10 Jan 2018 23:00	PST	94.861	1.518
USGS	12510500	10 Jan 2018 23:15	PST	94.861	1.518
USGS	12510500	10 Jan 2018 23:30	PST	94.861	1.518
USGS	12510500	10 Jan 2018 23:45	PST	94.861	1.518
USGS	12510500	11 Jan 2018 00:00	PST	95.144	1.521
USGS	12510500	11 Jan 2018 00:15	PST	94.861	1.518
USGS	12510500	11 Jan 2018 00:30	PST	94.861	1.518
USGS	12510500	11 Jan 2018 00:45	PST	94.861	1.518
USGS	12510500	11 Jan 2018 01:00	PST	94.861	1.518
USGS	12510500	11 Jan 2018 01:15	PST	94.861	1.518
USGS	12510500	11 Jan 2018 01:30	PST	94.861	1.518
USGS	12510500	11 Jan 2018 01:45	PST	94.861	1.518
USGS	12510500	11 Jan 2018 02:00	PST	94.861	1.518
USGS	12510500	11 Jan 2018 02:15	PST	94.861	1.518
USGS	12510500	11 Jan 2018 02:30	PST	94.861	1.518
USGS	12510500	11 Jan 2018 02:45	PST	95.144	1.521
USGS	12510500	11 Jan 2018 03:00	PST	94.861	1.518
USGS	12510500	11 Jan 2018 03:15	PST	95.144	1.521
USGS	12510500	11 Jan 2018 03:30	PST	95.144	1.521
USGS	12510500	11 Jan 2018 03:45	PST	95.144	1.521
USGS	12510500	11 Jan 2018 04:00	PST	95.144	1.521
USGS	12510500	11 Jan 2018 04:15	PST	95.144	1.521
USGS	12510500	11 Jan 2018 04:30	PST	95.144	1.521
USGS	12510500	11 Jan 2018 04:45	PST	95.144	1.521
USGS	12510500	11 Jan 2018 05:00	PST	95.427	1.524
USGS	12510500	11 Jan 2018 05:15	PST	95.427	1.524
USGS	12510500	11 Jan 2018 05:30	PST	95.144	1.521
USGS	12510500	11 Jan 2018 05:45	PST	95.427	1.524
USGS	12510500	11 Jan 2018 06:00	PST	95.427	1.524
USGS	12510500	11 Jan 2018 06:15	PST	95.144	1.521
USGS	12510500	11 Jan 2018 06:30	PST	95.993	1.527
USGS	12510500	11 Jan 2018 06:45	PST	95.427	1.524
USGS	12510500	11 Jan 2018 07:00	PST	95.427	1.524
USGS	12510500	11 Jan 2018 07:15	PST	95.427	1.524
USGS	12510500	11 Jan 2018 07:30	PST	95.427	1.524
USGS	12510500	11 Jan 2018 07:45	PST	95.993	1.527
USGS	12510500	11 Jan 2018 08:00	PST	95.71	1.527
USGS	12510500	11 Jan 2018 08:15	PST	95.71	1.527
USGS	12510500	11 Jan 2018 08:30	PST	96.276	1.53
USGS	12510500	11 Jan 2018 08:45	PST	95.71	1.527
USGS	12510500	11 Jan 2018 09:00	PST	95.71	1.527
USGS	12510500	11 Jan 2018 09:15	PST	96.276	1.53
USGS	12510500	11 Jan 2018 09:30	PST	96.276	1.53
USGS	12510500	11 Jan 2018 09:45	PST	96.276	1.53
USGS	12510500	11 Jan 2018 10:00	PST	95.71	1.527
USGS	12510500	11 Jan 2018 10:15	PST	95.71	1.527
USGS	12510500	11 Jan 2018 10:30	PST	95.71	1.527
USGS	12510500	11 Jan 2018 10:45	PST	95.71	1.527
USGS	12510500	11 Jan 2018 11:00	PST	95.71	1.527
USGS	12510500	11 Jan 2018 11:15	PST	95.71	1.527
USGS	12510500	11 Jan 2018 11:30	PST	95.71	1.527
USGS	12510500	11 Jan 2018 11:45	PST	95.71	1.527
USGS	12510500	11 Jan 2018 12:00	PST	95.71	1.527
USGS	12510500	11 Jan 2018 12:15	PST	95.71	1.527
USGS	12510500	11 Jan 2018 12:30	PST	95.427	1.524
USGS	12510500	11 Jan 2018 12:45	PST	95.427	1.524
USGS	12510500	11 Jan 2018 13:00	PST	95.427	1.524
USGS	12510500	11 Jan 2018 13:15	PST	95.427	1.524
USGS	12510500	11 Jan 2018 13:30	PST	95.427	1.524
USGS	12510500	11 Jan 2018 13:45	PST	95.427	1.524
USGS	12510500	11 Jan 2018 14:00	PST	95.144	1.521
USGS	12510500	11 Jan 2018 14:15	PST	95.144	1.521
USGS	12510500	11 Jan 2018 14:30	PST	95.144	1.521
USGS	12510500	11 Jan 2018 14:45	PST	95.144	1.521
USGS	12510500	11 Jan 2018 15:00	PST	95.144	1.521
USGS	12510500	11 Jan 2018 15:15	PST	94.861	1.518
USGS	12510500	11 Jan 2018 15:30	PST	94.861	1.518
USGS	12510500	11 Jan 2018 15:45	PST	94.861	1.518
USGS	12510500	11 Jan 2018 16:00	PST	94.861	1.518
USGS	12510500	11 Jan 2018 16:15	PST	94.861	1.518
USGS	12510500	11 Jan 2018 16:30	PST	95.144	1.521
USGS	12510500	11 Jan 2018 16:45	PST	95.144	1.521
USGS	12510500	11 Jan 2018 17:00	PST	95.144	1.521
USGS	12510500	11 Jan 2018 17:15	PST	95.144	1.521
USGS	12510500	11 Jan 2018 17:30	PST	95.427	1.524
USGS	12510500	11 Jan 2018 17:45	PST	95.427	1.524
USGS	12510500	11 Jan 2018 18:00	PST	95.427	1.524
USGS	12510500	11 Jan 2018 18:15	PST	95.427	1.524
USGS	12510500	11 Jan 2018 18:30	PST	95.427	1.524
USGS	12510500	11 Jan 2018 18:45	PST	95.71	1.527
USGS	12510500	11 Jan 2018 19:00	PST	95.71	1.527
USGS	12510500	11 Jan 2018 19:15	PST	95.71	1.527
USGS	12510500	11 Jan 2018 19:30	PST	95.71	1.527
USGS	12510500	11 Jan 2018 19:45	PST	96.276	1.53
USGS	12510500	11 Jan 2018 20:00	PST	96.276	1.53
USGS	12510500	11 Jan 2018 20:15	PST	96.56	1.533
USGS	12510500	11 Jan 2018 20:30	PST	96.843	1.536
USGS	12510500	11 Jan 2018 20:45	PST	96.843	1.536
USGS	12510500	11 Jan 2018 21:00	PST	97.126	1.539
USGS	12510500	11 Jan 2018 21:15	PST	97.126	1.539
USGS	12510500	11 Jan 2018 21:30	PST	97.126	1.539
USGS	12510500	11 Jan 2018 21:45	PST	97.126	1.539
USGS	12510500	11 Jan 2018 22:00	PST	96.843	1.536
USGS	12510500	11 Jan 2018 22:15	PST	97.126	1.539
USGS	12510500	11 Jan 2018 22:30	PST	96.843	1.536
USGS	12510500	11 Jan 2018 22:45	PST	96.56	1.533
USGS	12510500	11 Jan 2018 23:00	PST	96.56	1.533
USGS	12510500	11 Jan 2018 23:15	PST	96.276	1.53
USGS	12510500	11 Jan 2018 23:30	PST	96.276	1.53
USGS	12510500	11 Jan 2018 23:45	PST	95.71	1.527
USGS	12510500	12 Jan 2018 00:00	PST	95.71	1.527
USGS	12510500	12 Jan 2018 00:15	PST	96.276	1.53
USGS	12510500	12 Jan 2018 00:30	PST	95.71	1.527
USGS	12510500	12 Jan 2018 00:45	PST	95.71	1.527
USGS	12510500	12 Jan 2018 01:00	PST	95.71	1.527
USGS	12510500	12 Jan 2018 01:15	PST	95.71	1.527
USGS	12510500	12 Jan 2018 01:30	PST	95.71	1.527
USGS	12510500	12 Jan 2018 01:45	PST	95.71	1.527
USGS	12510500	12 Jan 2018 02:00	PST	95.71	1.527
USGS	12510500	12 Jan 2018 02:15	PST	95.71	1.527
USGS	12510500	12 Jan 2018 02:30	PST	95.71	1.527
USGS	12510500	12 Jan 2018 02:45	PST	95.71	1.527
USGS	12510500	12 Jan 2018 03:00	PST	95.427	1.524
USGS	12510500	12 Jan 2018 03:15	PST	95.427	1.524
USGS	12510500	12 Jan 2018 03:30	PST	95.427	1.524
USGS	12510500	12 Jan 2018 03:45	PST	95.71	1.527
USGS	12510500	12 Jan 2018 04:00	PST	95.427	1.524
USGS	12510500	12 Jan 2018 04:15	PST	95.427	1.524
USGS	12510500	12 Jan 2018 04:30	PST	95.427	1.524
USGS	12510500	12 Jan 2018 04:45	PST	95.427	1.524
USGS	12510500	12 Jan 2018 05:00	PST	95.144	1.521
USGS	12510500	12 Jan 2018 05:15	PST	95.144	1.521
USGS	12510500	12 Jan 2018 05:30	PST	95.144	1.521
USGS	12510500	12 Jan 2018 05:45	PST	95.144	1.521
USGS	12510500	12 Jan 2018 06:00	PST	95.144	1.521
USGS	12510500	12 Jan 2018 06:15	PST	94.861	1.518
USGS	12510500	12 Jan 2018 06:30	PST	94.861	1.518
USGS	12510500	12 Jan 2018 06:45	PST	94.861	1.518
USGS	12510500	12 Jan 2018 07:00	PST	94.861	1.518
USGS	12510500	12 Jan 2018 07:15	PST	95.144	1.521
USGS	12510500	12 Jan 2018 07:30	PST	94.861	1.518
USGS	12510500	12 Jan 2018 07:45	PST	95.144	1.521
USGS	12510500	12 Jan 2018 08:00	PST	95.144	1.521
USGS	12510500	12 Jan 2018 08:15	PST	95.144	1.521
USGS	12510500	12 Jan 2018 08:30	PST	95.144	1.521
USGS	12510500	12 Jan 2018 08:45	PST	95.427	1.524
USGS	12510500	12 Jan 2018 09:00	PST	95.427	1.524
USGS	12510500	12 Jan 2018 09:15	PST	95.427	1.524
USGS	12510500	12 Jan 2018 09:30	PST	95.427	1.524
USGS	12510500	12 Jan 2018 09:45	PST	95.427	1.524
USGS	12510500	12 Jan 2018 10:00	PST	95.71	1.527
USGS	12510500	12 Jan 2018 10:15	PST	95.71	1.527
USGS	12510500	12 Jan 2018 10:30	PST	95.71	1.527
USGS	12510500	12 Jan 2018 10:45	PST	96.276	1.53
USGS	12510500	12 Jan 2018 11:00	PST	95.71	1.527
USGS	12510500	12 Jan 2018 11:15	PST	96.276	1.53
USGS	12510500	12 Jan 2018 11:30	PST	96.276	1.53
USGS	12510500	12 Jan 2018 11:45	PST	96.276	1.53
USGS	12510500	12 Jan 2018 12:00	PST	96.276	1.53
USGS	12510500	12 Jan 2018 12:15	PST	96.276	1.53
USGS	12510500	12 Jan 2018 12:30	PST	96.276	1.53
USGS	12510500	12 Jan 2018 12:45	PST	96.276	1.53
USGS	12510500	12 Jan 2018 13:00	PST	96.276	1.53
USGS	12510500	12 Jan 2018 13:15	PST	96.276	1.53
USGS	12510500	12 Jan 2018 13:30	PST	96.276	1.53
USGS	12510500	12 Jan 2018 13:45	PST	96.276	1.53
USGS	12510500	12 Jan 2018 14:00	PST	96.276	1.53
USGS	12510500	12 Jan 2018 14:15	PST	96.56	1.533
USGS	12510500	12 Jan 2018 14:30	PST	96.56	1.533
USGS	12510500	12 Jan 2018 14:45	PST	96.56	1.533
USGS	12510500	12 Jan 2018 15:00	PST	96.843	1.536
USGS	12510500	12 Jan 2018 15:15	PST	96.843	1.536
USGS	12510500	12 Jan 2018 15:30	PST	96.843	1.536
USGS	12510500	12 Jan 2018 15:45	PST	96.843	1.536
USGS	12510500	12 Jan 2018 16:00	PST	96.843	1.536
USGS	12510500	12 Jan 2018 16:15	PST	97.126	1.539
USGS	12510500	12 Jan 2018 16:30	PST	97.126	1.539
USGS	12510500	12 Jan 2018 16:45	PST	97.692	1.542
USGS	12510500	12 Jan 2018 17:00	PST	97.975	1.545
USGS	12510500	12 Jan 2018 17:15	PST	97.975	1.545
USGS	12510500	12 Jan 2018 17:30	PST	98.259	1.548
USGS	12510500	12 Jan 2018 17:45	PST	98.259	1.548
USGS	12510500	12 Jan 2018 18:00	PST	98.542	1.551
USGS	12510500	12 Jan 2018 18:15	PST	98.542	1.551
USGS	12510500	12 Jan 2018 18:30	PST	99.108	1.554
USGS	12510500	12 Jan 2018 18:45	PST	99.391	1.558
USGS	12510500	12 Jan 2018 19:00	PST	99.958	1.564
USGS	12510500	12 Jan 2018 19:15	PST	100.524	1.567
USGS	12510500	12 Jan 2018 19:30	PST	101.09	1.573
USGS	12510500	12 Jan 2018 19:45	PST	100.807	1.57
USGS	12510500	12 Jan 2018 20:00	PST	101.373	1.576
USGS	12510500	12 Jan 2018 20:15	PST	101.94	1.579
USGS	12510500	12 Jan 2018 20:30	PST	101.94	1.579
USGS	12510500	12 Jan 2018 20:45	PST	102.223	1.582
USGS	12510500	12 Jan 2018 21:00	PST	102.223	1.582
USGS	12510500	12 Jan 2018 21:15	PST	102.223	1.582
USGS	12510500	12 Jan 2018 21:30	PST	102.223	1.582
USGS	12510500	12 Jan 2018 21:45	PST	103.072	1.588
USGS	12510500	12 Jan 2018 22:00	PST	103.072	1.588
USGS	12510500	12 Jan 2018 22:15	PST	103.072	1.588
USGS	12510500	12 Jan 2018 22:30	PST	103.356	1.591
USGS	12510500	12 Jan 2018 22:45	PST	103.356	1.591
USGS	12510500	12 Jan 2018 23:00	PST	103.639	1.594
USGS	12510500	12 Jan 2018 23:15	PST	103.922	1.597
USGS	12510500	12 Jan 2018 23:30	PST	103.922	1.597
USGS	12510500	12 Jan 2018 23:45	PST	103.922	1.597
USGS	12510500	13 Jan 2018 00:00	PST	104.488	1.6
USGS	12510500	13 Jan 2018 00:15	PST	104.488	1.6
USGS	12510500	13 Jan 2018 00:30	PST	104.771	1.603
USGS	12510500	13 Jan 2018 00:45	PST	104.771	1.603
USGS	12510500	13 Jan 2018 01:00	PST	105.055	1.606
USGS	12510500	13 Jan 2018 01:15	PST	105.055	1.606
USGS	12510500	13 Jan 2018 01:30	PST	105.055	1.606
USGS	12510500	13 Jan 2018 01:45	PST	105.055	1.606
USGS	12510500	13 Jan 2018 02:00	PST	105.055	1.606
USGS	12510500	13 Jan 2018 02:15	PST	105.055	1.606
USGS	12510500	13 Jan 2018 02:30	PST	105.055	1.606
USGS	12510500	13 Jan 2018 02:45	PST	105.055	1.606
USGS	12510500	13 Jan 2018 03:00	PST	105.055	1.606
USGS	12510500	13 Jan 2018 03:15	PST	105.055	1.606
USGS	12510500	13 Jan 2018 03:30	PST	105.055	1.606
USGS	12510500	13 Jan 2018 03:45	PST	105.338	1.609
USGS	12510500	13 Jan 2018 04:00	PST	105.055	1.606
USGS	12510500	13 Jan 2018 04:15	PST	105.338	1.609
USGS	12510500	13 Jan 2018 04:30	PST	105.338	1.609
USGS	12510500	13 Jan 2018 04:45	PST	105.338	1.609
USGS	12510500	13 Jan 2018 05:00	PST	105.338	1.609
USGS	12510500	13 Jan 2018 05:15	PST	105.338	1.609
USGS	12510500	13 Jan 2018 05:30	PST	105.338	1.609
USGS	12510500	13 Jan 2018 05:45	PST	105.338	1.609
USGS	12510500	13 Jan 2018 06:00	PST	105.338	1.609
USGS	12510500	13 Jan 2018 06:15	PST	105.338	1.609
USGS	12510500	13 Jan 2018 06:30	PST	105.338	1.609
USGS	12510500	13 Jan 2018 06:45	PST	105.055	1.606
USGS	12510500	13 Jan 2018 07:00	PST	105.055	1.606
USGS	12510500	13 Jan 2018 07:15	PST	105.338	1.609
USGS	12510500	13 Jan 2018 07:30	PST	105.338	1.609
USGS	12510500	13 Jan 2018 07:45	PST	105.338	1.609
USGS	12510500	13 Jan 2018 08:00	PST	105.338	1.609
USGS	12510500	13 Jan 2018 08:15	PST	105.338	1.609
USGS	12510500	13 Jan 2018 08:30	PST	105.904	1.612
USGS	12510500	13 Jan 2018 08:45	PST	105.904	1.612
USGS	12510500	13 Jan 2018 09:00	PST	105.338	1.609
USGS	12510500	13 Jan 2018 09:15	PST	105.055	1.606
USGS	12510500	13 Jan 2018 09:30	PST	105.055	1.606
USGS	12510500	13 Jan 2018 09:45	PST	105.055	1.606
USGS	12510500	13 Jan 2018 10:00	PST	104.771	1.603
USGS	12510500	13 Jan 2018 10:15	PST	105.055	1.606
USGS	12510500	13 Jan 2018 10:30	PST	104.771	1.603
USGS	12510500	13 Jan 2018 10:45	PST	104.771	1.603
USGS	12510500	13 Jan 2018 11:00	PST	104.771	1.603
USGS	12510500	13 Jan 2018 11:15	PST	105.055	1.606
USGS	12510500	13 Jan 2018 11:30	PST	105.055	1.606
USGS	12510500	13 Jan 2018 11:45	PST	105.055	1.606
USGS	12510500	13 Jan 2018 12:00	PST	104.771	1.603
USGS	12510500	13 Jan 2018 12:15	PST	104.771	1.603
USGS	12510500	13 Jan 2018 12:30	PST	104.771	1.603
USGS	12510500	13 Jan 2018 12:45	PST	104.771	1.603
USGS	12510500	13 Jan 2018 13:00	PST	104.488	1.6
USGS	12510500	13 Jan 2018 13:15	PST	104.488	1.6
USGS	12510500	13 Jan 2018 13:30	PST	104.488	1.6
USGS	12510500	13 Jan 2018 13:45	PST	103.922	1.597
USGS	12510500	13 Jan 2018 14:00	PST	103.922	1.597
USGS	12510500	13 Jan 2018 14:15	PST	103.922	1.597
USGS	12510500	13 Jan 2018 14:30	PST	103.922	1.597
USGS	12510500	13 Jan 2018 14:45	PST	103.922	1.597
USGS	12510500	13 Jan 2018 15:00	PST	103.922	1.597
USGS	12510500	13 Jan 2018 15:15	PST	104.488	1.6
USGS	12510500	13 Jan 2018 15:30	PST	103.922	1.597
USGS	12510500	13 Jan 2018 15:45	PST	103.922	1.597
USGS	12510500	13 Jan 2018 16:00	PST	103.639	1.594
USGS	12510500	13 Jan 2018 16:15	PST	103.639	1.594
USGS	12510500	13 Jan 2018 16:30	PST	103.356	1.591
USGS	12510500	13 Jan 2018 16:45	PST	103.356	1.591
USGS	12510500	13 Jan 2018 17:00	PST	103.356	1.591
USGS	12510500	13 Jan 2018 17:15	PST	103.356	1.591
USGS	12510500	13 Jan 2018 17:30	PST	103.356	1.591
USGS	12510500	13 Jan 2018 17:45	PST	103.356	1.591
USGS	12510500	13 Jan 2018 18:00	PST	103.356	1.591
USGS	12510500	13 Jan 2018 18:15	PST	103.639	1.594
USGS	12510500	13 Jan 2018 18:30	PST	103.639	1.594
USGS	12510500	13 Jan 2018 18:45	PST	103.356	1.591
USGS	12510500	13 Jan 2018 19:00	PST	103.639	1.594
USGS	12510500	13 Jan 2018 19:15	PST	103.356	1.591
USGS	12510500	13 Jan 2018 19:30	PST	103.356	1.591
USGS	12510500	13 Jan 2018 19:45	PST	103.356	1.591
USGS	12510500	13 Jan 2018 20:00	PST	103.356	1.591
USGS	12510500	13 Jan 2018 20:15	PST	103.356	1.591
USGS	12510500	13 Jan 2018 20:30	PST	102.789	1.588
USGS	12510500	13 Jan 2018 20:45	PST	102.789	1.588
USGS	12510500	13 Jan 2018 21:00	PST	102.789	1.588
USGS	12510500	13 Jan 2018 21:15	PST	102.789	1.588
USGS	12510500	13 Jan 2018 21:30	PST	103.356	1.591
USGS	12510500	13 Jan 2018 21:45	PST	102.789	1.588
USGS	12510500	13 Jan 2018 22:00	PST	102.789	1.588
USGS	12510500	13 Jan 2018 22:15	PST	102.789	1.588
USGS	12510500	13 Jan 2018 22:30	PST	102.789	1.588
USGS	12510500	13 Jan 2018 22:45	PST	102.789	1.588
USGS	12510500	13 Jan 2018 23:00	PST	102.789	1.588
USGS	12510500	13 Jan 2018 23:15	PST	103.356	1.591
USGS	12510500	13 Jan 2018 23:30	PST	102.789	1.588
USGS	12510500	13 Jan 2018 23:45	PST	102.789	1.588
USGS	12510500	14 Jan 2018 00:00	PST	102.789	1.588
USGS	12510500	14 Jan 2018 00:15	PST	102.789	1.588
USGS	12510500	14 Jan 2018 00:30	PST	103.356	1.591
USGS	12510500	14 Jan 2018 00:45	PST	103.356	1.591
USGS	12510500	14 Jan 2018 01:00	PST	103.356	1.591
USGS	12510500	14 Jan 2018 01:15	PST	103.356	1.591
USGS	12510500	14 Jan 2018 01:30	PST	103.356	1.591
USGS	12510500	14 Jan 2018 01:45	PST	103.356	1.591
USGS	12510500	14 Jan 2018 02:00	PST	103.356	1.591
USGS	12510500	14 Jan 2018 02:15	PST	103.356	1.591
USGS	12510500	14 Jan 2018 02:30	PST	102.789	1.588
USGS	12510500	14 Jan 2018 02:45	PST	103.356	1.591
USGS	12510500	14 Jan 2018 03:00	PST	103.356	1.591
USGS	12510500	14 Jan 2018 03:15	PST	103.356	1.591
USGS	12510500	14 Jan 2018 03:30	PST	103.356	1.591
USGS	12510500	14 Jan 2018 03:45	PST	103.356	1.591
USGS	12510500	14 Jan 2018 04:00	PST	103.356	1.591
USGS	12510500	14 Jan 2018 04:15	PST	102.789	1.588
USGS	12510500	14 Jan 2018 04:30	PST	103.356	1.591
USGS	12510500	14 Jan 2018 04:45	PST	103.356	1.591
USGS	12510500	14 Jan 2018 05:00	PST	103.356	1.591
USGS	12510500	14 Jan 2018 05:15	PST	103.639	1.594
USGS	12510500	14 Jan 2018 05:30	PST	103.639	1.594
USGS	12510500	14 Jan 2018 05:45	PST	103.639	1.594
USGS	12510500	14 Jan 2018 06:00	PST	103.639	1.594
USGS	12510500	14 Jan 2018 06:15	PST	103.639	1.594
USGS	12510500	14 Jan 2018 06:30	PST	103.922	1.597
USGS	12510500	14 Jan 2018 06:45	PST	103.922	1.597
USGS	12510500	14 Jan 2018 07:00	PST	103.922	1.597
USGS	12510500	14 Jan 2018 07:15	PST	103.922	1.597
USGS	12510500	14 Jan 2018 07:30	PST	103.922	1.597
USGS	12510500	14 Jan 2018 07:45	PST	103.922	1.597
USGS	12510500	14 Jan 2018 08:00	PST	103.922	1.597
USGS	12510500	14 Jan 2018 08:15	PST	103.922	1.597
USGS	12510500	14 Jan 2018 08:30	PST	103.922	1.597
USGS	12510500	14 Jan 2018 08:45	PST	103.922	1.597
USGS	12510500	14 Jan 2018 09:00	PST	103.922	1.597
USGS	12510500	14 Jan 2018 09:15	PST	103.922	1.597
USGS	12510500	14 Jan 2018 09:30	PST	103.922	1.597
USGS	12510500	14 Jan 2018 09:45	PST	104.205	1.6
USGS	12510500	14 Jan 2018 10:00	PST	104.205	1.6
USGS	12510500	14 Jan 2018 10:15	PST	104.205	1.6
USGS	12510500	14 Jan 2018 10:30	PST	104.205	1.6
USGS	12510500	14 Jan 2018 10:45	PST	104.205	1.6
USGS	12510500	14 Jan 2018 11:00	PST	104.205	1.6
USGS	12510500	14 Jan 2018 11:15	PST	104.205	1.597
USGS	12510500	14 Jan 2018 11:30	PST	104.205	1.597
USGS	12510500	14 Jan 2018 11:45	PST	104.205	1.597
USGS	12510500	14 Jan 2018 12:00	PST	104.205	1.597
USGS	12510500	14 Jan 2018 12:15	PST	104.205	1.597
USGS	12510500	14 Jan 2018 12:30	PST	104.771	1.6
USGS	12510500	14 Jan 2018 12:45	PST	104.771	1.6
USGS	12510500	14 Jan 2018 13:00	PST	104.205	1.597
USGS	12510500	14 Jan 2018 13:15	PST	104.771	1.6
USGS	12510500	14 Jan 2018 13:30	PST	104.771	1.6
USGS	12510500	14 Jan 2018 13:45	PST	104.771	1.6
USGS	12510500	14 Jan 2018 14:00	PST	104.771	1.6
USGS	12510500	14 Jan 2018 14:15	PST	104.205	1.597
USGS	12510500	14 Jan 2018 14:30	PST	104.205	1.597
USGS	12510500	14 Jan 2018 14:45	PST	104.205	1.597
USGS	12510500	14 Jan 2018 15:00	PST	104.205	1.597
USGS	12510500	14 Jan 2018 15:15	PST	104.205	1.597
USGS	12510500	14 Jan 2018 15:30	PST	104.205	1.597
USGS	12510500	14 Jan 2018 15:45	PST	104.205	1.597
USGS	12510500	14 Jan 2018 16:00	PST	104.205	1.597
USGS	12510500	14 Jan 2018 16:15	PST	104.205	1.597
USGS	12510500	14 Jan 2018 16:30	PST	104.771	1.6
USGS	12510500	14 Jan 2018 16:45	PST	104.771	1.6
USGS	12510500	14 Jan 2018 17:00	PST	104.205	1.597
USGS	12510500	14 Jan 2018 17:15	PST	104.771	1.6
USGS	12510500	14 Jan 2018 17:30	PST	104.771	1.6
USGS	12510500	14 Jan 2018 17:45	PST	104.771	1.6
USGS	12510500	14 Jan 2018 18:00	PST	104.771	1.6
USGS	12510500	14 Jan 2018 18:15	PST	105.055	1.603
USGS	12510500	14 Jan 2018 18:30	PST	104.771	1.6
USGS	12510500	14 Jan 2018 18:45	PST	104.771	1.6
USGS	12510500	14 Jan 2018 19:00	PST	104.771	1.6
USGS	12510500	14 Jan 2018 19:15	PST	104.771	1.6
USGS	12510500	14 Jan 2018 19:30	PST	104.771	1.6
USGS	12510500	14 Jan 2018 19:45	PST	104.771	1.6
USGS	12510500	14 Jan 2018 20:00	PST	104.205	1.597
USGS	12510500	14 Jan 2018 20:15	PST	104.771	1.6
USGS	12510500	14 Jan 2018 20:30	PST	104.771	1.6
USGS	12510500	14 Jan 2018 20:45	PST	104.771	1.6
USGS	12510500	14 Jan 2018 21:00	PST	104.771	1.6
USGS	12510500	14 Jan 2018 21:15	PST	105.055	1.603
USGS	12510500	14 Jan 2018 21:30	PST	105.055	1.603
USGS	12510500	14 Jan 2018 21:45	PST	104.771	1.6
USGS	12510500	14 Jan 2018 22:00	PST	105.055	1.603
USGS	12510500	14 Jan 2018 22:15	PST	105.055	1.603
USGS	12510500	14 Jan 2018 22:30	PST	105.055	1.603
USGS	12510500	14 Jan 2018 22:45	PST	104.771	1.6
USGS	12510500	14 Jan 2018 23:00	PST	105.055	1.603
USGS	12510500	14 Jan 2018 23:15	PST	104.771	1.6
USGS	12510500	14 Jan 2018 23:30	PST	105.055	1.603
USGS	12510500	14 Jan 2018 23:45	PST	105.055	1.603
USGS	12510500	15 Jan 2018 00:00	PST	105.055	1.603
USGS	12510500	15 Jan 2018 00:15	PST	105.055	1.603
USGS	12510500	15 Jan 2018 00:30	PST	105.338	1.606
USGS	12510500	15 Jan 2018 00:45	PST	105.338	1.606
USGS	12510500	15 Jan 2018 01:00	PST	105.055	1.603
USGS	12510500	15 Jan 2018 01:15	PST	105.338	1.606
USGS	12510500	15 Jan 2018 01:30	PST	105.904	1.609
USGS	12510500	15 Jan 2018 01:45	PST	105.904	1.609
USGS	12510500	15 Jan 2018 02:00	PST	105.338	1.606
USGS	12510500	15 Jan 2018 02:15	PST	105.338	1.606
USGS	12510500	15 Jan 2018 02:30	PST	105.904	1.609
USGS	12510500	15 Jan 2018 02:45	PST	105.904	1.609
USGS	12510500	15 Jan 2018 03:00	PST	106.187	1.612
USGS	12510500	15 Jan 2018 03:15	PST	105.904	1.609
USGS	12510500	15 Jan 2018 03:30	PST	105.904	1.609
USGS	12510500	15 Jan 2018 03:45	PST	105.904	1.609
USGS	12510500	15 Jan 2018 04:00	PST	106.187	1.612
USGS	12510500	15 Jan 2018 04:15	PST	106.187	1.612
USGS	12510500	15 Jan 2018 04:30	PST	106.187	1.612
USGS	12510500	15 Jan 2018 04:45	PST	106.47	1.615
USGS	12510500	15 Jan 2018 05:00	PST	106.47	1.615
USGS	12510500	15 Jan 2018 05:15	PST	106.47	1.615
USGS	12510500	15 Jan 2018 05:30	PST	106.754	1.619
USGS	12510500	15 Jan 2018 05:45	PST	106.47	1.615
USGS	12510500	15 Jan 2018 06:00	PST	106.47	1.615
USGS	12510500	15 Jan 2018 06:15	PST	106.754	1.619
USGS	12510500	15 Jan 2018 06:30	PST	106.47	1.615
USGS	12510500	15 Jan 2018 06:45	PST	106.754	1.619
USGS	12510500	15 Jan 2018 07:00	PST	107.32	1.622
USGS	12510500	15 Jan 2018 07:15	PST	106.754	1.619
USGS	12510500	15 Jan 2018 07:30	PST	106.754	1.619
USGS	12510500	15 Jan 2018 07:45	PST	107.32	1.622
USGS	12510500	15 Jan 2018 08:00	PST	107.32	1.622
USGS	12510500	15 Jan 2018 08:15	PST	107.32	1.622
USGS	12510500	15 Jan 2018 08:30	PST	107.32	1.622
USGS	12510500	15 Jan 2018 08:45	PST	107.603	1.625
USGS	12510500	15 Jan 2018 09:00	PST	107.603	1.625
USGS	12510500	15 Jan 2018 09:15	PST	107.603	1.625
USGS	12510500	15 Jan 2018 09:30	PST	107.886	1.628
USGS	12510500	15 Jan 2018 09:45	PST	107.886	1.628
USGS	12510500	15 Jan 2018 10:00	PST	107.886	1.628
USGS	12510500	15 Jan 2018 10:15	PST	107.886	1.628
USGS	12510500	15 Jan 2018 10:30	PST	108.452	1.631
USGS	12510500	15 Jan 2018 10:45	PST	108.452	1.631
USGS	12510500	15 Jan 2018 11:00	PST	108.452	1.631
USGS	12510500	15 Jan 2018 11:15	PST	108.452	1.631
USGS	12510500	15 Jan 2018 11:30	PST	108.736	1.634
USGS	12510500	15 Jan 2018 11:45	PST	108.736	1.634
USGS	12510500	15 Jan 2018 12:00	PST	108.736	1.634
USGS	12510500	15 Jan 2018 12:15	PST	109.019	1.637
USGS	12510500	15 Jan 2018 12:30	PST	109.019	1.637
USGS	12510500	15 Jan 2018 12:45	PST	109.019	1.637
USGS	12510500	15 Jan 2018 13:00	PST	109.019	1.637
USGS	12510500	15 Jan 2018 13:15	PST	109.019	1.637
USGS	12510500	15 Jan 2018 13:30	PST	109.019	1.637
USGS	12510500	15 Jan 2018 13:45	PST	109.019	1.637
USGS	12510500	15 Jan 2018 14:00	PST	109.019	1.637
USGS	12510500	15 Jan 2018 14:15	PST	109.019	1.637
USGS	12510500	15 Jan 2018 14:30	PST	109.019	1.637
USGS	12510500	15 Jan 2018 14:45	PST	109.019	1.637
USGS	12510500	15 Jan 2018 15:00	PST	109.302	1.64
USGS	12510500	15 Jan 2018 15:15	PST	109.302	1.64
USGS	12510500	15 Jan 2018 15:30	PST	109.868	1.643
USGS	12510500	15 Jan 2018 15:45	PST	109.868	1.643
USGS	12510500	15 Jan 2018 16:00	PST	109.868	1.643
USGS	12510500	15 Jan 2018 16:15	PST	109.868	1.643
USGS	12510500	15 Jan 2018 16:30	PST	109.868	1.643
USGS	12510500	15 Jan 2018 16:45	PST	110.151	1.646
USGS	12510500	15 Jan 2018 17:00	PST	110.151	1.646
USGS	12510500	15 Jan 2018 17:15	PST	110.151	1.646
USGS	12510500	15 Jan 2018 17:30	PST	110.435	1.649
USGS	12510500	15 Jan 2018 17:45	PST	110.151	1.646
USGS	12510500	15 Jan 2018 18:00	PST	110.435	1.649
USGS	12510500	15 Jan 2018 18:15	PST	110.435	1.649
USGS	12510500	15 Jan 2018 18:30	PST	110.435	1.649
USGS	12510500	15 Jan 2018 18:45	PST	110.435	1.649
USGS	12510500	15 Jan 2018 19:00	PST	111.001	1.652
USGS	12510500	15 Jan 2018 19:15	PST	111.001	1.652
USGS	12510500	15 Jan 2018 19:30	PST	111.001	1.652
USGS	12510500	15 Jan 2018 19:45	PST	111.284	1.655
USGS	12510500	15 Jan 2018 20:00	PST	111.567	1.658
USGS	12510500	15 Jan 2018 20:15	PST	111.284	1.655
USGS	12510500	15 Jan 2018 20:30	PST	111.567	1.658
USGS	12510500	15 Jan 2018 20:45	PST	111.284	1.655
USGS	12510500	15 Jan 2018 21:00	PST	111.284	1.655
USGS	12510500	15 Jan 2018 21:15	PST	111.284	1.655
USGS	12510500	15 Jan 2018 21:30	PST	111.567	1.658
USGS	12510500	15 Jan 2018 21:45	PST	111.567	1.658
USGS	12510500	15 Jan 2018 22:00	PST	111.567	1.658
USGS	12510500	15 Jan 2018 22:15	PST	111.567	1.658
USGS	12510500	15 Jan 2018 22:30	PST	112.134	1.661
USGS	12510500	15 Jan 2018 22:45	PST	111.567	1.658
USGS	12510500	15 Jan 2018 23:00	PST	111.567	1.658
USGS	12510500	15 Jan 2018 23:15	PST	111.567	1.658
USGS	12510500	15 Jan 2018 23:30	PST	111.567	1.658
USGS	12510500	15 Jan 2018 23:45	PST	112.134	1.661
USGS	12510500	16 Jan 2018 00:00	PST	112.417	1.664
USGS	12510500	16 Jan 2018 00:15	PST	112.134	1.661
USGS	12510500	16 Jan 2018 00:30	PST	112.417	1.664
USGS	12510500	16 Jan 2018 00:45	PST	112.134	1.661
USGS	12510500	16 Jan 2018 01:00	PST	112.417	1.664
USGS	12510500	16 Jan 2018 01:15	PST	112.417	1.664
USGS	12510500	16 Jan 2018 01:30	PST	112.417	1.664
USGS	12510500	16 Jan 2018 01:45	PST	112.417	1.664
USGS	12510500	16 Jan 2018 02:00	PST	112.7	1.667
USGS	12510500	16 Jan 2018 02:15	PST	112.417	1.664
USGS	12510500	16 Jan 2018 02:30	PST	112.417	1.664
USGS	12510500	16 Jan 2018 02:45	PST	112.417	1.664
USGS	12510500	16 Jan 2018 03:00	PST	112.7	1.667
USGS	12510500	16 Jan 2018 03:15	PST	112.417	1.664
USGS	12510500	16 Jan 2018 03:30	PST	112.7	1.667
USGS	12510500	16 Jan 2018 03:45	PST	112.7	1.667
USGS	12510500	16 Jan 2018 04:00	PST	112.7	1.667
USGS	12510500	16 Jan 2018 04:15	PST	112.7	1.667
USGS	12510500	16 Jan 2018 04:30	PST	112.7	1.667
USGS	12510500	16 Jan 2018 04:45	PST	112.983	1.67
USGS	12510500	16 Jan 2018 05:00	PST	112.983	1.67
USGS	12510500	16 Jan 2018 05:15	PST	112.983	1.67
USGS	12510500	16 Jan 2018 05:30	PST	113.549	1.673
USGS	12510500	16 Jan 2018 05:45	PST	112.983	1.67
USGS	12510500	16 Jan 2018 06:00	PST	113.549	1.673
USGS	12510500	16 Jan 2018 06:15	PST	113.833	1.676
USGS	12510500	16 Jan 2018 06:30	PST	113.833	1.676
USGS	12510500	16 Jan 2018 06:45	PST	113.833	1.676
USGS	12510500	16 Jan 2018 07:00	PST	113.833	1.676
USGS	12510500	16 Jan 2018 07:15	PST	114.116	1.679
USGS	12510500	16 Jan 2018 07:30	PST	114.116	1.679
USGS	12510500	16 Jan 2018 07:45	PST	114.116	1.679
USGS	12510500	16 Jan 2018 08:00	PST	114.682	1.683
USGS	12510500	16 Jan 2018 08:15	PST	114.682	1.683
USGS	12510500	16 Jan 2018 08:30	PST	114.682	1.683
USGS	12510500	16 Jan 2018 08:45	PST	114.965	1.686
USGS	12510500	16 Jan 2018 09:00	PST	114.682	1.683
USGS	12510500	16 Jan 2018 09:15	PST	114.682	1.683
USGS	12510500	16 Jan 2018 09:30	PST	114.116	1.679
USGS	12510500	16 Jan 2018 09:45	PST	114.682	1.683
USGS	12510500	16 Jan 2018 10:00	PST	114.682	1.683
USGS	12510500	16 Jan 2018 10:15	PST	114.682	1.683
USGS	12510500	16 Jan 2018 10:30	PST	114.682	1.683
USGS	12510500	16 Jan 2018 10:45	PST	114.116	1.679
USGS	12510500	16 Jan 2018 11:00	PST	114.116	1.679
USGS	12510500	16 Jan 2018 11:15	PST	114.682	1.683
USGS	12510500	16 Jan 2018 11:30	PST	114.682	1.683
USGS	12510500	16 Jan 2018 11:45	PST	114.682	1.683
USGS	12510500	16 Jan 2018 12:00	PST	114.682	1.683
USGS	12510500	16 Jan 2018 12:15	PST	114.682	1.683
USGS	12510500	16 Jan 2018 12:30	PST	114.965	1.686
USGS	12510500	16 Jan 2018 12:45	PST	114.965	1.686
USGS	12510500	16 Jan 2018 13:00	PST	114.965	1.686
USGS	12510500	16 Jan 2018 13:15	PST	115.248	1.689
USGS	12510500	16 Jan 2018 13:30	PST	115.248	1.689
USGS	12510500	16 Jan 2018 13:45	PST	115.248	1.689
USGS	12510500	16 Jan 2018 14:00	PST	115.248	1.689
USGS	12510500	16 Jan 2018 14:15	PST	115.248	1.689
USGS	12510500	16 Jan 2018 14:30	PST	115.815	1.692
USGS	12510500	16 Jan 2018 14:45	PST	116.098	1.695
USGS	12510500	16 Jan 2018 15:00	PST	115.815	1.692
USGS	12510500	16 Jan 2018 15:15	PST	116.098	1.695
USGS	12510500	16 Jan 2018 15:30	PST	116.098	1.695
USGS	12510500	16 Jan 2018 15:45	PST	116.381	1.698
USGS	12510500	16 Jan 2018 16:00	PST	116.381	1.698
USGS	12510500	16 Jan 2018 16:15	PST	116.098	1.695
USGS	12510500	16 Jan 2018 16:30	PST	116.381	1.698
USGS	12510500	16 Jan 2018 16:45	PST	116.381	1.698
USGS	12510500	16 Jan 2018 17:00	PST	116.947	1.701
USGS	12510500	16 Jan 2018 17:15	PST	116.381	1.698
USGS	12510500	16 Jan 2018 17:30	PST	116.947	1.701
USGS	12510500	16 Jan 2018 17:45	PST	116.947	1.701
USGS	12510500	16 Jan 2018 18:00	PST	116.947	1.701
USGS	12510500	16 Jan 2018 18:15	PST	117.231	1.704
USGS	12510500	16 Jan 2018 18:30	PST	117.231	1.704
USGS	12510500	16 Jan 2018 18:45	PST	117.514	1.707
USGS	12510500	16 Jan 2018 19:00	PST	118.08	1.71
USGS	12510500	16 Jan 2018 19:15	PST	118.08	1.71
USGS	12510500	16 Jan 2018 19:30	PST	118.363	1.713
USGS	12510500	16 Jan 2018 19:45	PST	118.08	1.71
USGS	12510500	16 Jan 2018 20:00	PST	118.08	1.71
USGS	12510500	16 Jan 2018 20:15	PST	118.363	1.713
USGS	12510500	16 Jan 2018 20:30	PST	118.363	1.713
USGS	12510500	16 Jan 2018 20:45	PST	118.08	1.71
USGS	12510500	16 Jan 2018 21:00	PST	118.08	1.71
USGS	12510500	16 Jan 2018 21:15	PST	118.363	1.713
USGS	12510500	16 Jan 2018 21:30	PST	118.363	1.713
USGS	12510500	16 Jan 2018 21:45	PST	118.363	1.713
USGS	12510500	16 Jan 2018 22:00	PST	118.363	1.713
USGS	12510500	16 Jan 2018 22:15	PST	118.363	1.713
USGS	12510500	16 Jan 2018 22:30	PST	118.363	1.713
USGS	12510500	16 Jan 2018 22:45	PST	118.646	1.716
USGS	12510500	16 Jan 2018 23:00	PST	118.646	1.716
USGS	12510500	16 Jan 2018 23:15	PST	118.646	1.716
USGS	12510500	16 Jan 2018 23:30	PST	118.646	1.716
USGS	12510500	16 Jan 2018 23:45	PST	118.363	1.713
USGS	12510500	17 Jan 2018 00:00	PST	118.646	1.716
USGS	12510500	17 Jan 2018 00:15	PST	118.646	1.716
USGS	12510500	17 Jan 2018 00:30	PST	118.646	1.716
USGS	12510500	17 Jan 2018 00:45	PST	118.646	1.716
USGS	12510500	17 Jan 2018 01:00	PST	118.646	1.716
USGS	12510500	17 Jan 2018 01:15	PST	118.363	1.713
USGS	12510500	17 Jan 2018 01:30	PST	118.646	1.716
USGS	12510500	17 Jan 2018 01:45	PST	118.646	1.716
USGS	12510500	17 Jan 2018 02:00	PST	118.646	1.716
USGS	12510500	17 Jan 2018 02:15	PST	118.646	1.716
USGS	12510500	17 Jan 2018 02:30	PST	119.213	1.719
USGS	12510500	17 Jan 2018 02:45	PST	119.213	1.719
USGS	12510500	17 Jan 2018 03:00	PST	119.496	1.722
USGS	12510500	17 Jan 2018 03:15	PST	119.213	1.719
USGS	12510500	17 Jan 2018 03:30	PST	119.213	1.719
USGS	12510500	17 Jan 2018 03:45	PST	119.213	1.719
USGS	12510500	17 Jan 2018 04:00	PST	119.213	1.719
USGS	12510500	17 Jan 2018 04:15	PST	119.213	1.719
USGS	12510500	17 Jan 2018 04:30	PST	119.213	1.719
USGS	12510500	17 Jan 2018 04:45	PST	119.213	1.719
USGS	12510500	17 Jan 2018 05:00	PST	119.213	1.719
USGS	12510500	17 Jan 2018 05:15	PST	119.213	1.719
USGS	12510500	17 Jan 2018 05:30	PST	119.213	1.719
USGS	12510500	17 Jan 2018 05:45	PST	119.496	1.722
USGS	12510500	17 Jan 2018 06:00	PST	119.496	1.722
USGS	12510500	17 Jan 2018 06:15	PST	119.496	1.722
USGS	12510500	17 Jan 2018 06:30	PST	119.496	1.722
USGS	12510500	17 Jan 2018 06:45	PST	119.779	1.725
USGS	12510500	17 Jan 2018 07:00	PST	119.779	1.725
USGS	12510500	17 Jan 2018 07:15	PST	119.779	1.725
USGS	12510500	17 Jan 2018 07:30	PST	119.779	1.725
USGS	12510500	17 Jan 2018 07:45	PST	120.345	1.728
USGS	12510500	17 Jan 2018 08:00	PST	119.779	1.725
USGS	12510500	17 Jan 2018 08:15	PST	119.779	1.725
USGS	12510500	17 Jan 2018 08:30	PST	120.345	1.728
USGS	12510500	17 Jan 2018 08:45	PST	120.345	1.728
USGS	12510500	17 Jan 2018 09:00	PST	120.345	1.728
USGS	12510500	17 Jan 2018 09:15	PST	120.345	1.728
USGS	12510500	17 Jan 2018 09:30	PST	120.345	1.728
USGS	12510500	17 Jan 2018 09:45	PST	120.629	1.731
USGS	12510500	17 Jan 2018 10:00	PST	120.345	1.728
USGS	12510500	17 Jan 2018 10:15	PST	120.629	1.731
USGS	12510500	17 Jan 2018 10:30	PST	120.629	1.731
USGS	12510500	17 Jan 2018 10:45	PST	120.629	1.731
USGS	12510500	17 Jan 2018 11:00	PST	120.345	1.728
USGS	12510500	17 Jan 2018 11:15	PST	120.345	1.728
USGS	12510500	17 Jan 2018 11:30	PST	120.629	1.731
USGS	12510500	17 Jan 2018 11:45	PST	120.629	1.731
USGS	12510500	17 Jan 2018 12:00	PST	120.912	1.734
USGS	12510500	17 Jan 2018 12:15	PST	120.912	1.734
USGS	12510500	17 Jan 2018 12:30	PST	120.629	1.731
USGS	12510500	17 Jan 2018 12:45	PST	120.912	1.734
USGS	12510500	17 Jan 2018 13:00	PST	120.912	1.734
USGS	12510500	17 Jan 2018 13:15	PST	120.912	1.734
USGS	12510500	17 Jan 2018 13:30	PST	120.912	1.734
USGS	12510500	17 Jan 2018 13:45	PST	120.912	1.734
USGS	12510500	17 Jan 2018 14:00	PST	121.478	1.737
USGS	12510500	17 Jan 2018 14:15	PST	120.912	1.734
USGS	12510500	17 Jan 2018 14:30	PST	121.478	1.737
USGS	12510500	17 Jan 2018 14:45	PST	121.478	1.737
USGS	12510500	17 Jan 2018 15:00	PST	121.478	1.737
USGS	12510500	17 Jan 2018 15:15	PST	121.478	1.737
USGS	12510500	17 Jan 2018 15:30	PST	121.761	1.74
USGS	12510500	17 Jan 2018 15:45	PST	121.478	1.737
USGS	12510500	17 Jan 2018 16:00	PST	121.761	1.74
USGS	12510500	17 Jan 2018 16:15	PST	121.761	1.74
USGS	12510500	17 Jan 2018 16:30	PST	121.761	1.74
USGS	12510500	17 Jan 2018 16:45	PST	122.044	1.743
USGS	12510500	17 Jan 2018 17:00	PST	122.044	1.743
USGS	12510500	17 Jan 2018 17:15	PST	122.044	1.743
USGS	12510500	17 Jan 2018 17:30	PST	122.044	1.743
USGS	12510500	17 Jan 2018 17:45	PST	122.044	1.743
USGS	12510500	17 Jan 2018 18:00	PST	122.611	1.747
USGS	12510500	17 Jan 2018 18:15	PST	122.611	1.747
USGS	12510500	17 Jan 2018 18:30	PST	122.611	1.747
USGS	12510500	17 Jan 2018 18:45	PST	122.611	1.747
USGS	12510500	17 Jan 2018 19:00	PST	122.611	1.747
USGS	12510500	17 Jan 2018 19:15	PST	122.611	1.747
USGS	12510500	17 Jan 2018 19:30	PST	122.894	1.75
USGS	12510500	17 Jan 2018 19:45	PST	122.611	1.747
USGS	12510500	17 Jan 2018 20:00	PST	122.894	1.75
USGS	12510500	17 Jan 2018 20:15	PST	122.611	1.747
USGS	12510500	17 Jan 2018 20:30	PST	122.894	1.75
USGS	12510500	17 Jan 2018 20:45	PST	122.894	1.75
USGS	12510500	17 Jan 2018 21:00	PST	122.894	1.75
USGS	12510500	17 Jan 2018 21:15	PST	123.177	1.753
USGS	12510500	17 Jan 2018 21:30	PST	123.177	1.753
USGS	12510500	17 Jan 2018 21:45	PST	123.177	1.753
USGS	12510500	17 Jan 2018 22:00	PST	123.177	1.753
USGS	12510500	17 Jan 2018 22:15	PST	123.743	1.756
USGS	12510500	17 Jan 2018 22:30	PST	123.743	1.756
USGS	12510500	17 Jan 2018 22:45	PST	123.743	1.756
USGS	12510500	17 Jan 2018 23:00	PST	124.027	1.759
USGS	12510500	17 Jan 2018 23:15	PST	124.027	1.759
USGS	12510500	17 Jan 2018 23:30	PST	124.027	1.759
USGS	12510500	17 Jan 2018 23:45	PST	124.31	1.762
USGS	12510500	18 Jan 2018 00:00	PST	124.31	1.762
USGS	12510500	18 Jan 2018 00:15	PST	124.31	1.762
USGS	12510500	18 Jan 2018 00:30	PST	124.31	1.762
USGS	12510500	18 Jan 2018 00:45	PST	124.31	1.762
USGS	12510500	18 Jan 2018 01:00	PST	124.876	1.765
USGS	12510500	18 Jan 2018 01:15	PST	125.159	1.768
USGS	12510500	18 Jan 2018 01:30	PST	125.159	1.768
USGS	12510500	18 Jan 2018 01:45	PST	125.159	1.768
USGS	12510500	18 Jan 2018 02:00	PST	125.442	1.771
USGS	12510500	18 Jan 2018 02:15	PST	125.442	1.771
USGS	12510500	18 Jan 2018 02:30	PST	125.159	1.768
USGS	12510500	18 Jan 2018 02:45	PST	125.159	1.768
USGS	12510500	18 Jan 2018 03:00	PST	125.159	1.768
USGS	12510500	18 Jan 2018 03:15	PST	125.442	1.771
USGS	12510500	18 Jan 2018 03:30	PST	125.442	1.771
USGS	12510500	18 Jan 2018 03:45	PST	125.442	1.771
USGS	12510500	18 Jan 2018 04:00	PST	125.442	1.771
USGS	12510500	18 Jan 2018 04:15	PST	125.442	1.771
USGS	12510500	18 Jan 2018 04:30	PST	125.442	1.771
USGS	12510500	18 Jan 2018 04:45	PST	125.442	1.771
USGS	12510500	18 Jan 2018 05:00	PST	125.442	1.771
USGS	12510500	18 Jan 2018 05:15	PST	125.442	1.771
USGS	12510500	18 Jan 2018 05:30	PST	125.159	1.768
USGS	12510500	18 Jan 2018 05:45	PST	125.442	1.771
USGS	12510500	18 Jan 2018 06:00	PST	125.442	1.771
USGS	12510500	18 Jan 2018 06:15	PST	125.442	1.771
USGS	12510500	18 Jan 2018 06:30	PST	126.009	1.774
USGS	12510500	18 Jan 2018 06:45	PST	126.292	1.777
USGS	12510500	18 Jan 2018 07:00	PST	126.009	1.774
USGS	12510500	18 Jan 2018 07:15	PST	126.292	1.777
USGS	12510500	18 Jan 2018 07:30	PST	126.292	1.777
USGS	12510500	18 Jan 2018 07:45	PST	126.292	1.777
USGS	12510500	18 Jan 2018 08:00	PST	126.292	1.777
USGS	12510500	18 Jan 2018 08:15	PST	126.292	1.777
USGS	12510500	18 Jan 2018 08:30	PST	126.292	1.777
USGS	12510500	18 Jan 2018 08:45	PST	126.575	1.78
USGS	12510500	18 Jan 2018 09:00	PST	126.575	1.78
USGS	12510500	18 Jan 2018 09:15	PST	126.575	1.78
USGS	12510500	18 Jan 2018 09:30	PST	127.141	1.783
USGS	12510500	18 Jan 2018 09:45	PST	127.141	1.783
USGS	12510500	18 Jan 2018 10:00	PST	127.425	1.786
USGS	12510500	18 Jan 2018 10:15	PST	127.991	1.789
USGS	12510500	18 Jan 2018 10:30	PST	127.991	1.789
USGS	12510500	18 Jan 2018 10:45	PST	127.991	1.789
USGS	12510500	18 Jan 2018 11:00	PST	127.991	1.789
USGS	12510500	18 Jan 2018 11:15	PST	127.991	1.789
USGS	12510500	18 Jan 2018 11:30	PST	128.274	1.792
USGS	12510500	18 Jan 2018 11:45	PST	128.274	1.792
USGS	12510500	18 Jan 2018 12:00	PST	127.991	1.789
USGS	12510500	18 Jan 2018 12:15	PST	127.991	1.789
USGS	12510500	18 Jan 2018 12:30	PST	127.425	1.786
USGS	12510500	18 Jan 2018 12:45	PST	127.425	1.786
USGS	12510500	18 Jan 2018 13:00	PST	127.425	1.786
USGS	12510500	18 Jan 2018 13:15	PST	127.141	1.783
USGS	12510500	18 Jan 2018 13:30	PST	126.575	1.78
USGS	12510500	18 Jan 2018 13:45	PST	126.575	1.78
USGS	12510500	18 Jan 2018 14:00	PST	126.575	1.78
USGS	12510500	18 Jan 2018 14:15	PST	126.575	1.78
USGS	12510500	18 Jan 2018 14:30	PST	126.292	1.777
USGS	12510500	18 Jan 2018 14:45	PST	126.292	1.777
USGS	12510500	18 Jan 2018 15:00	PST	126.575	1.78
USGS	12510500	18 Jan 2018 15:15	PST	126.292	1.777
USGS	12510500	18 Jan 2018 15:30	PST	126.292	1.777
USGS	12510500	18 Jan 2018 15:45	PST	126.009	1.774
USGS	12510500	18 Jan 2018 16:00	PST	126.009	1.774
USGS	12510500	18 Jan 2018 16:15	PST	126.292	1.777
USGS	12510500	18 Jan 2018 16:30	PST	126.292	1.777
USGS	12510500	18 Jan 2018 16:45	PST	126.292	1.777
USGS	12510500	18 Jan 2018 17:00	PST	126.009	1.774
USGS	12510500	18 Jan 2018 17:15	PST	126.009	1.774
USGS	12510500	18 Jan 2018 17:30	PST	126.292	1.777
USGS	12510500	18 Jan 2018 17:45	PST	126.009	1.774
USGS	12510500	18 Jan 2018 18:00	PST	126.009	1.774
USGS	12510500	18 Jan 2018 18:15	PST	126.292	1.777
USGS	12510500	18 Jan 2018 18:30	PST	126.009	1.774
USGS	12510500	18 Jan 2018 18:45	PST	126.009	1.774
USGS	12510500	18 Jan 2018 19:00	PST	126.292	1.777
USGS	12510500	18 Jan 2018 19:15	PST	126.292	1.777
USGS	12510500	18 Jan 2018 19:30	PST	125.442	1.771
USGS	12510500	18 Jan 2018 19:45	PST	125.442	1.771
USGS	12510500	18 Jan 2018 20:00	PST	126.009	1.774
USGS	12510500	18 Jan 2018 20:15	PST	126.009	1.774
USGS	12510500	18 Jan 2018 20:30	PST	126.009	1.774
USGS	12510500	18 Jan 2018 20:45	PST	126.009	1.774
USGS	12510500	18 Jan 2018 21:00	PST	126.009	1.774
USGS	12510500	18 Jan 2018 21:15	PST	126.009	1.774
USGS	12510500	18 Jan 2018 21:30	PST	126.292	1.777
USGS	12510500	18 Jan 2018 21:45	PST	126.009	1.774
USGS	12510500	18 Jan 2018 22:00	PST	126.009	1.774
USGS	12510500	18 Jan 2018 22:15	PST	126.292	1.777
USGS	12510500	18 Jan 2018 22:30	PST	126.292	1.777
USGS	12510500	18 Jan 2018 22:45	PST	126.292	1.777
USGS	12510500	18 Jan 2018 23:00	PST	126.009	1.774
USGS	12510500	18 Jan 2018 23:15	PST	126.292	1.777
USGS	12510500	18 Jan 2018 23:30	PST	126.009	1.774
USGS	12510500	18 Jan 2018 23:45	PST	126.009	1.774
USGS	12510500	19 Jan 2018 00:00	PST	126.009	1.774
USGS	12510500	19 Jan 2018 00:15	PST	126.292	1.777
USGS	12510500	19 Jan 2018 00:30	PST	126.292	1.777
USGS	12510500	19 Jan 2018 00:45	PST	126.292	1.777
USGS	12510500	19 Jan 2018 01:00	PST	126.575	1.78
USGS	12510500	19 Jan 2018 01:15	PST	126.575	1.78
USGS	12510500	19 Jan 2018 01:30	PST	126.575	1.78
USGS	12510500	19 Jan 2018 01:45	PST	127.141	1.783
USGS	12510500	19 Jan 2018 02:00	PST	127.141	1.783
USGS	12510500	19 Jan 2018 02:15	PST	127.141	1.783
USGS	12510500	19 Jan 2018 02:30	PST	127.425	1.786
USGS	12510500	19 Jan 2018 02:45	PST	127.425	1.786
USGS	12510500	19 Jan 2018 03:00	PST	127.425	1.786
USGS	12510500	19 Jan 2018 03:15	PST	127.425	1.786
USGS	12510500	19 Jan 2018 03:30	PST	127.425	1.786
USGS	12510500	19 Jan 2018 03:45	PST	127.708	1.789
USGS	12510500	19 Jan 2018 04:00	PST	128.274	1.792
USGS	12510500	19 Jan 2018 04:15	PST	128.274	1.792
USGS	12510500	19 Jan 2018 04:30	PST	128.274	1.792
USGS	12510500	19 Jan 2018 04:45	PST	128.557	1.795
USGS	12510500	19 Jan 2018 05:00	PST	128.557	1.795
USGS	12510500	19 Jan 2018 05:15	PST	128.557	1.795
USGS	12510500	19 Jan 2018 05:30	PST	129.407	1.801
USGS	12510500	19 Jan 2018 05:45	PST	129.124	1.798
USGS	12510500	19 Jan 2018 06:00	PST	129.407	1.801
USGS	12510500	19 Jan 2018 06:15	PST	129.69	1.804
USGS	12510500	19 Jan 2018 06:30	PST	129.69	1.804
USGS	12510500	19 Jan 2018 06:45	PST	130.256	1.807
USGS	12510500	19 Jan 2018 07:00	PST	130.256	1.807
USGS	12510500	19 Jan 2018 07:15	PST	130.539	1.811
USGS	12510500	19 Jan 2018 07:30	PST	130.256	1.807
USGS	12510500	19 Jan 2018 07:45	PST	130.539	1.811
USGS	12510500	19 Jan 2018 08:00	PST	130.539	1.811
USGS	12510500	19 Jan 2018 08:15	PST	130.823	1.814
USGS	12510500	19 Jan 2018 08:30	PST	130.823	1.814
USGS	12510500	19 Jan 2018 08:45	PST	131.389	1.817
USGS	12510500	19 Jan 2018 09:00	PST	131.389	1.817
USGS	12510500	19 Jan 2018 09:15	PST	131.389	1.817
USGS	12510500	19 Jan 2018 09:30	PST	131.672	1.82
USGS	12510500	19 Jan 2018 09:45	PST	131.672	1.82
USGS	12510500	19 Jan 2018 10:00	PST	132.238	1.823
USGS	12510500	19 Jan 2018 10:15	PST	132.238	1.823
USGS	12510500	19 Jan 2018 10:30	PST	132.238	1.823
USGS	12510500	19 Jan 2018 10:45	PST	132.238	1.823
USGS	12510500	19 Jan 2018 11:00	PST	132.238	1.823
USGS	12510500	19 Jan 2018 11:15	PST	132.238	1.823
USGS	12510500	19 Jan 2018 11:30	PST	132.522	1.826
USGS	12510500	19 Jan 2018 11:45	PST	132.522	1.826
USGS	12510500	19 Jan 2018 12:00	PST	132.805	1.829
USGS	12510500	19 Jan 2018 12:15	PST	132.805	1.829
USGS	12510500	19 Jan 2018 12:30	PST	133.654	1.835
USGS	12510500	19 Jan 2018 12:45	PST	133.937	1.838
USGS	12510500	19 Jan 2018 13:00	PST	133.937	1.838
USGS	12510500	19 Jan 2018 13:15	PST	133.937	1.838
USGS	12510500	19 Jan 2018 13:30	PST	134.504	1.841
USGS	12510500	19 Jan 2018 13:45	PST	134.504	1.841
USGS	12510500	19 Jan 2018 14:00	PST	134.504	1.841
USGS	12510500	19 Jan 2018 14:15	PST	134.504	1.841
USGS	12510500	19 Jan 2018 14:30	PST	134.787	1.844
USGS	12510500	19 Jan 2018 14:45	PST	134.787	1.844
USGS	12510500	19 Jan 2018 15:00	PST	134.787	1.844
USGS	12510500	19 Jan 2018 15:15	PST	134.787	1.844
USGS	12510500	19 Jan 2018 15:30	PST	134.787	1.844
USGS	12510500	19 Jan 2018 15:45	PST	134.787	1.844
USGS	12510500	19 Jan 2018 16:00	PST	134.787	1.844
USGS	12510500	19 Jan 2018 16:15	PST	135.353	1.847
USGS	12510500	19 Jan 2018 16:30	PST	135.353	1.847
USGS	12510500	19 Jan 2018 16:45	PST	135.353	1.847
USGS	12510500	19 Jan 2018 17:00	PST	135.353	1.847
USGS	12510500	19 Jan 2018 17:15	PST	135.636	1.85
USGS	12510500	19 Jan 2018 17:30	PST	135.636	1.85
USGS	12510500	19 Jan 2018 17:45	PST	135.636	1.85
USGS	12510500	19 Jan 2018 18:00	PST	135.92	1.853
USGS	12510500	19 Jan 2018 18:15	PST	135.92	1.853
USGS	12510500	19 Jan 2018 18:30	PST	135.92	1.853
USGS	12510500	19 Jan 2018 18:45	PST	135.92	1.853
USGS	12510500	19 Jan 2018 19:00	PST	135.92	1.853
USGS	12510500	19 Jan 2018 19:15	PST	135.92	1.853
USGS	12510500	19 Jan 2018 19:30	PST	135.92	1.853
USGS	12510500	19 Jan 2018 19:45	PST	135.92	1.853
USGS	12510500	19 Jan 2018 20:00	PST	135.92	1.853
USGS	12510500	19 Jan 2018 20:15	PST	135.92	1.853
USGS	12510500	19 Jan 2018 20:30	PST	135.92	1.853
USGS	12510500	19 Jan 2018 20:45	PST	135.92	1.853
USGS	12510500	19 Jan 2018 21:00	PST	135.92	1.853
USGS	12510500	19 Jan 2018 21:15	PST	135.92	1.853
USGS	12510500	19 Jan 2018 21:30	PST	136.486	1.856
USGS	12510500	19 Jan 2018 21:45	PST	136.486	1.856
USGS	12510500	19 Jan 2018 22:00	PST	136.486	1.856
USGS	12510500	19 Jan 2018 22:15	PST	136.486	1.856
USGS	12510500	19 Jan 2018 22:30	PST	136.486	1.856
USGS	12510500	19 Jan 2018 22:45	PST	136.769	1.859
USGS	12510500	19 Jan 2018 23:00	PST	136.486	1.856
USGS	12510500	19 Jan 2018 23:15	PST	136.486	1.856
USGS	12510500	19 Jan 2018 23:30	PST	136.486	1.856
USGS	12510500	19 Jan 2018 23:45	PST	136.486	1.856
USGS	12510500	20 Jan 2018 00:00	PST	136.486	1.856
USGS	12510500	20 Jan 2018 00:15	PST	136.486	1.856
USGS	12510500	20 Jan 2018 00:30	PST	136.486	1.856
USGS	12510500	20 Jan 2018 00:45	PST	135.92	1.853
USGS	12510500	20 Jan 2018 01:00	PST	136.486	1.856
USGS	12510500	20 Jan 2018 01:15	PST	135.92	1.853
USGS	12510500	20 Jan 2018 01:30	PST	135.92	1.853
USGS	12510500	20 Jan 2018 01:45	PST	136.486	1.856
USGS	12510500	20 Jan 2018 02:00	PST	135.92	1.853
USGS	12510500	20 Jan 2018 02:15	PST	135.92	1.853
USGS	12510500	20 Jan 2018 02:30	PST	135.92	1.853
USGS	12510500	20 Jan 2018 02:45	PST	135.92	1.853
USGS	12510500	20 Jan 2018 03:00	PST	135.92	1.853
USGS	12510500	20 Jan 2018 03:15	PST	135.92	1.853
USGS	12510500	20 Jan 2018 03:30	PST	135.92	1.853
USGS	12510500	20 Jan 2018 03:45	PST	135.92	1.853
USGS	12510500	20 Jan 2018 04:00	PST	136.486	1.856
USGS	12510500	20 Jan 2018 04:15	PST	136.486	1.856
USGS	12510500	20 Jan 2018 04:30	PST	136.486	1.856
USGS	12510500	20 Jan 2018 04:45	PST	136.769	1.859
USGS	12510500	20 Jan 2018 05:00	PST	136.769	1.859
USGS	12510500	20 Jan 2018 05:15	PST	136.769	1.859
USGS	12510500	20 Jan 2018 05:30	PST	136.486	1.856
USGS	12510500	20 Jan 2018 05:45	PST	135.92	1.853
USGS	12510500	20 Jan 2018 06:00	PST	135.92	1.853
USGS	12510500	20 Jan 2018 06:15	PST	135.92	1.853
USGS	12510500	20 Jan 2018 06:30	PST	136.486	1.856
USGS	12510500	20 Jan 2018 06:45	PST	135.92	1.853
USGS	12510500	20 Jan 2018 07:00	PST	135.92	1.853
USGS	12510500	20 Jan 2018 07:15	PST	135.92	1.853
USGS	12510500	20 Jan 2018 07:30	PST	135.92	1.853
USGS	12510500	20 Jan 2018 07:45	PST	135.92	1.853
USGS	12510500	20 Jan 2018 08:00	PST	135.92	1.853
USGS	12510500	20 Jan 2018 08:15	PST	135.92	1.853
USGS	12510500	20 Jan 2018 08:30	PST	135.636	1.85
USGS	12510500	20 Jan 2018 08:45	PST	135.636	1.85
USGS	12510500	20 Jan 2018 09:00	PST	135.636	1.85
USGS	12510500	20 Jan 2018 09:15	PST	135.636	1.85
USGS	12510500	20 Jan 2018 09:30	PST	135.636	1.85
USGS	12510500	20 Jan 2018 09:45	PST	135.636	1.85
USGS	12510500	20 Jan 2018 10:00	PST	135.92	1.853
USGS	12510500	20 Jan 2018 10:15	PST	135.92	1.853
USGS	12510500	20 Jan 2018 10:30	PST	135.92	1.853
USGS	12510500	20 Jan 2018 10:45	PST	135.92	1.853
USGS	12510500	20 Jan 2018 11:00	PST	135.636	1.85
USGS	12510500	20 Jan 2018 11:15	PST	135.636	1.85
USGS	12510500	20 Jan 2018 11:30	PST	135.92	1.853
USGS	12510500	20 Jan 2018 11:45	PST	135.92	1.853
USGS	12510500	20 Jan 2018 12:00	PST	135.636	1.85
USGS	12510500	20 Jan 2018 12:15	PST	135.636	1.85
USGS	12510500	20 Jan 2018 12:30	PST	135.636	1.85
USGS	12510500	20 Jan 2018 12:45	PST	135.636	1.85
USGS	12510500	20 Jan 2018 13:00	PST	135.636	1.85
USGS	12510500	20 Jan 2018 13:15	PST	135.636	1.85
USGS	12510500	20 Jan 2018 13:30	PST	135.636	1.85
USGS	12510500	20 Jan 2018 13:45	PST	135.636	1.85
USGS	12510500	20 Jan 2018 14:00	PST	135.636	1.85
USGS	12510500	20 Jan 2018 14:15	PST	135.636	1.85
USGS	12510500	20 Jan 2018 14:30	PST	135.636	1.85
USGS	12510500	20 Jan 2018 14:45	PST	135.353	1.847
USGS	12510500	20 Jan 2018 15:00	PST	135.353	1.847
USGS	12510500	20 Jan 2018 15:15	PST	135.353	1.847
USGS	12510500	20 Jan 2018 15:30	PST	135.353	1.847
USGS	12510500	20 Jan 2018 15:45	PST	135.353	1.847
USGS	12510500	20 Jan 2018 16:00	PST	135.353	1.847
USGS	12510500	20 Jan 2018 16:15	PST	135.353	1.847
USGS	12510500	20 Jan 2018 16:30	PST	134.787	1.844
USGS	12510500	20 Jan 2018 16:45	PST	135.07	1.847
USGS	12510500	20 Jan 2018 17:00	PST	134.787	1.844
USGS	12510500	20 Jan 2018 17:15	PST	135.07	1.847
USGS	12510500	20 Jan 2018 17:30	PST	135.07	1.847
USGS	12510500	20 Jan 2018 17:45	PST	135.07	1.847
USGS	12510500	20 Jan 2018 18:00	PST	135.07	1.847
USGS	12510500	20 Jan 2018 18:15	PST	135.07	1.847
USGS	12510500	20 Jan 2018 18:30	PST	134.787	1.844
USGS	12510500	20 Jan 2018 18:45	PST	135.07	1.847
USGS	12510500	20 Jan 2018 19:00	PST	135.636	1.85
USGS	12510500	20 Jan 2018 19:15	PST	135.07	1.847
USGS	12510500	20 Jan 2018 19:30	PST	135.07	1.847
USGS	12510500	20 Jan 2018 19:45	PST	135.636	1.85
USGS	12510500	20 Jan 2018 20:00	PST	135.07	1.847
USGS	12510500	20 Jan 2018 20:15	PST	135.07	1.847
USGS	12510500	20 Jan 2018 20:30	PST	135.07	1.847
USGS	12510500	20 Jan 2018 20:45	PST	135.07	1.847
USGS	12510500	20 Jan 2018 21:00	PST	135.07	1.847
USGS	12510500	20 Jan 2018 21:15	PST	134.787	1.844
USGS	12510500	20 Jan 2018 21:30	PST	134.787	1.844
USGS	12510500	20 Jan 2018 21:45	PST	134.504	1.841
USGS	12510500	20 Jan 2018 22:00	PST	134.504	1.841
USGS	12510500	20 Jan 2018 22:15	PST	134.504	1.841
USGS	12510500	20 Jan 2018 22:30	PST	134.504	1.841
USGS	12510500	20 Jan 2018 22:45	PST	133.937	1.838
USGS	12510500	20 Jan 2018 23:00	PST	134.504	1.841
USGS	12510500	20 Jan 2018 23:15	PST	134.504	1.841
USGS	12510500	20 Jan 2018 23:30	PST	134.504	1.841
USGS	12510500	20 Jan 2018 23:45	PST	134.504	1.841
USGS	12510500	21 Jan 2018 00:00	PST	133.937	1.838
USGS	12510500	21 Jan 2018 00:15	PST	133.937	1.838
USGS	12510500	21 Jan 2018 00:30	PST	133.654	1.835
USGS	12510500	21 Jan 2018 00:45	PST	133.654	1.835
USGS	12510500	21 Jan 2018 01:00	PST	133.654	1.835
USGS	12510500	21 Jan 2018 01:15	PST	133.654	1.835
USGS	12510500	21 Jan 2018 01:30	PST	133.088	1.832
USGS	12510500	21 Jan 2018 01:45	PST	133.088	1.832
USGS	12510500	21 Jan 2018 02:00	PST	133.088	1.832
USGS	12510500	21 Jan 2018 02:15	PST	133.088	1.832
USGS	12510500	21 Jan 2018 02:30	PST	132.805	1.829
USGS	12510500	21 Jan 2018 02:45	PST	133.088	1.832
USGS	12510500	21 Jan 2018 03:00	PST	132.805	1.829
USGS	12510500	21 Jan 2018 03:15	PST	132.805	1.829
USGS	12510500	21 Jan 2018 03:30	PST	133.088	1.832
USGS	12510500	21 Jan 2018 03:45	PST	132.522	1.826
USGS	12510500	21 Jan 2018 04:00	PST	132.805	1.829
USGS	12510500	21 Jan 2018 04:15	PST	132.805	1.829
USGS	12510500	21 Jan 2018 04:30	PST	132.522	1.826
USGS	12510500	21 Jan 2018 04:45	PST	132.522	1.826
USGS	12510500	21 Jan 2018 05:00	PST	131.955	1.823
USGS	12510500	21 Jan 2018 05:15	PST	132.522	1.826
USGS	12510500	21 Jan 2018 05:30	PST	131.955	1.823
USGS	12510500	21 Jan 2018 05:45	PST	132.522	1.826
USGS	12510500	21 Jan 2018 06:00	PST	131.955	1.823
USGS	12510500	21 Jan 2018 06:15	PST	131.955	1.823
USGS	12510500	21 Jan 2018 06:30	PST	131.955	1.823
USGS	12510500	21 Jan 2018 06:45	PST	131.672	1.82
USGS	12510500	21 Jan 2018 07:00	PST	131.672	1.82
USGS	12510500	21 Jan 2018 07:15	PST	131.672	1.82
USGS	12510500	21 Jan 2018 07:30	PST	131.389	1.817
USGS	12510500	21 Jan 2018 07:45	PST	131.389	1.817
USGS	12510500	21 Jan 2018 08:00	PST	130.823	1.814
USGS	12510500	21 Jan 2018 08:15	PST	131.389	1.817
USGS	12510500	21 Jan 2018 08:30	PST	130.823	1.814
USGS	12510500	21 Jan 2018 08:45	PST	131.389	1.817
USGS	12510500	21 Jan 2018 09:00	PST	131.389	1.817
USGS	12510500	21 Jan 2018 09:15	PST	131.389	1.817
USGS	12510500	21 Jan 2018 09:30	PST	130.823	1.814
USGS	12510500	21 Jan 2018 09:45	PST	130.823	1.814
USGS	12510500	21 Jan 2018 10:00	PST	130.539	1.811
USGS	12510500	21 Jan 2018 10:15	PST	130.823	1.814
USGS	12510500	21 Jan 2018 10:30	PST	130.823	1.814
USGS	12510500	21 Jan 2018 10:45	PST	130.823	1.814
USGS	12510500	21 Jan 2018 11:00	PST	130.823	1.814
USGS	12510500	21 Jan 2018 11:15	PST	131.389	1.817
USGS	12510500	21 Jan 2018 11:30	PST	130.539	1.811
USGS	12510500	21 Jan 2018 11:45	PST	130.823	1.814
USGS	12510500	21 Jan 2018 12:00	PST	130.539	1.811
USGS	12510500	21 Jan 2018 12:15	PST	130.539	1.811
USGS	12510500	21 Jan 2018 12:30	PST	130.823	1.814
USGS	12510500	21 Jan 2018 12:45	PST	130.539	1.811
USGS	12510500	21 Jan 2018 13:00	PST	130.823	1.814
USGS	12510500	21 Jan 2018 13:15	PST	130.823	1.814
USGS	12510500	21 Jan 2018 13:30	PST	131.106	1.817
USGS	12510500	21 Jan 2018 13:45	PST	131.106	1.817
USGS	12510500	21 Jan 2018 14:00	PST	131.106	1.817
USGS	12510500	21 Jan 2018 14:15	PST	131.106	1.817
USGS	12510500	21 Jan 2018 14:30	PST	131.106	1.817
USGS	12510500	21 Jan 2018 14:45	PST	131.106	1.817
USGS	12510500	21 Jan 2018 15:00	PST	130.823	1.814
USGS	12510500	21 Jan 2018 15:15	PST	130.823	1.814
USGS	12510500	21 Jan 2018 15:30	PST	130.823	1.814
USGS	12510500	21 Jan 2018 15:45	PST	130.823	1.814
USGS	12510500	21 Jan 2018 16:00	PST	130.823	1.814
USGS	12510500	21 Jan 2018 16:15	PST	130.539	1.811
USGS	12510500	21 Jan 2018 16:30	PST	130.539	1.811
USGS	12510500	21 Jan 2018 16:45	PST	130.539	1.811
USGS	12510500	21 Jan 2018 17:00	PST	129.973	1.807
USGS	12510500	21 Jan 2018 17:15	PST	129.973	1.807
USGS	12510500	21 Jan 2018 17:30	PST	129.69	1.804
USGS	12510500	21 Jan 2018 17:45	PST	129.69	1.804
USGS	12510500	21 Jan 2018 18:00	PST	129.69	1.804
USGS	12510500	21 Jan 2018 18:15	PST	129.407	1.801
USGS	12510500	21 Jan 2018 18:30	PST	129.69	1.804
USGS	12510500	21 Jan 2018 18:45	PST	129.69	1.804
USGS	12510500	21 Jan 2018 19:00	PST	129.69	1.804
[truncated: 15,362 more rows]
