# Supplementary material for: WHONDRS-GUI: a web application for global survey of surface water metabolites
Source: PeerJ. 2020 Jul 22;8:e9277. doi: 10.7717/peerj.9277 (PMC7382364; doi:10.7717/peerj.9277)
Supplement: Supplemental Information 1 [file peerj-08-9277-s001.zip › WHONDRS_S_Kit/data/WHONDRS_SW_Kits_Hydrographs/WHONDRS_SW_Kits_Hydrograph_S000010.csv]

# U.S. Geological Survey. 2018. National Water Information System data available on the World Wide Web (USGS Water Data for the Nation) accessed at 2019-01-03 19:35:37 EST (nadww01) at http://waterdata.usgs.gov/nwis/
# USGS 12502500 AHTANUM CREEK AT UNION GAP WA
agency_cd	site_no	datetime	tz_cd	Discharge_cubic_m_per_second	Gauge_height_m
USGS	12502500	01 Jan 2018 00:00	PST	2.945	1.57
USGS	12502500	01 Jan 2018 00:15	PST	2.945	1.57
USGS	12502500	01 Jan 2018 00:30	PST	2.945	1.567
USGS	12502500	01 Jan 2018 00:45	PST	2.945	1.567
USGS	12502500	01 Jan 2018 01:00	PST	2.945	1.567
USGS	12502500	01 Jan 2018 01:15	PST	2.945	1.567
USGS	12502500	01 Jan 2018 01:30	PST	2.945	1.567
USGS	12502500	01 Jan 2018 01:45	PST	2.917	1.564
USGS	12502500	01 Jan 2018 02:00	PST	2.917	1.564
USGS	12502500	01 Jan 2018 02:15	PST	2.917	1.564
USGS	12502500	01 Jan 2018 02:30	PST	2.917	1.564
USGS	12502500	01 Jan 2018 02:45	PST	2.917	1.564
USGS	12502500	01 Jan 2018 03:00	PST	2.917	1.564
USGS	12502500	01 Jan 2018 03:15	PST	2.917	1.564
USGS	12502500	01 Jan 2018 03:30	PST	2.917	1.564
USGS	12502500	01 Jan 2018 03:45	PST	2.945	1.567
USGS	12502500	01 Jan 2018 04:00	PST	2.945	1.567
USGS	12502500	01 Jan 2018 04:15	PST	2.945	1.567
USGS	12502500	01 Jan 2018 04:30	PST	2.945	1.567
USGS	12502500	01 Jan 2018 04:45	PST	2.945	1.567
USGS	12502500	01 Jan 2018 05:00	PST	2.945	1.567
USGS	12502500	01 Jan 2018 05:15	PST	2.945	1.567
USGS	12502500	01 Jan 2018 05:30	PST	2.945	1.567
USGS	12502500	01 Jan 2018 05:45	PST	2.945	1.567
USGS	12502500	01 Jan 2018 06:00	PST	2.945	1.57
USGS	12502500	01 Jan 2018 06:15	PST	2.945	1.567
USGS	12502500	01 Jan 2018 06:30	PST	2.945	1.57
USGS	12502500	01 Jan 2018 06:45	PST	2.945	1.57
USGS	12502500	01 Jan 2018 07:00	PST	2.945	1.567
USGS	12502500	01 Jan 2018 07:15	PST	2.945	1.567
USGS	12502500	01 Jan 2018 07:30	PST	2.945	1.567
USGS	12502500	01 Jan 2018 07:45	PST	2.945	1.567
USGS	12502500	01 Jan 2018 08:00	PST	2.945	1.567
USGS	12502500	01 Jan 2018 08:15	PST	2.945	1.567
USGS	12502500	01 Jan 2018 08:30	PST	2.945	1.567
USGS	12502500	01 Jan 2018 08:45	PST	2.917	1.564
USGS	12502500	01 Jan 2018 09:00	PST	2.917	1.564
USGS	12502500	01 Jan 2018 09:15	PST	2.917	1.564
USGS	12502500	01 Jan 2018 09:30	PST	2.917	1.564
USGS	12502500	01 Jan 2018 09:45	PST	2.917	1.561
USGS	12502500	01 Jan 2018 10:00	PST	2.917	1.561
USGS	12502500	01 Jan 2018 10:15	PST	2.917	1.561
USGS	12502500	01 Jan 2018 10:30	PST	2.917	1.561
USGS	12502500	01 Jan 2018 10:45	PST	2.917	1.561
USGS	12502500	01 Jan 2018 11:00	PST	2.888	1.558
USGS	12502500	01 Jan 2018 11:15	PST	2.888	1.558
USGS	12502500	01 Jan 2018 11:30	PST	2.888	1.558
USGS	12502500	01 Jan 2018 11:45	PST	2.888	1.558
USGS	12502500	01 Jan 2018 12:00	PST	2.86	1.554
USGS	12502500	01 Jan 2018 12:15	PST	2.86	1.554
USGS	12502500	01 Jan 2018 12:30	PST	2.86	1.554
USGS	12502500	01 Jan 2018 12:45	PST	2.86	1.554
USGS	12502500	01 Jan 2018 13:00	PST	2.86	1.554
USGS	12502500	01 Jan 2018 13:15	PST	2.86	1.551
USGS	12502500	01 Jan 2018 13:30	PST	2.86	1.551
USGS	12502500	01 Jan 2018 13:45	PST	2.86	1.551
USGS	12502500	01 Jan 2018 14:00	PST	2.86	1.551
USGS	12502500	01 Jan 2018 14:15	PST	2.832	1.548
USGS	12502500	01 Jan 2018 14:30	PST	2.86	1.551
USGS	12502500	01 Jan 2018 14:45	PST	2.832	1.548
USGS	12502500	01 Jan 2018 15:00	PST	2.832	1.548
USGS	12502500	01 Jan 2018 15:15	PST	2.832	1.548
USGS	12502500	01 Jan 2018 15:30	PST	2.832	1.548
USGS	12502500	01 Jan 2018 15:45	PST	2.823	1.545
USGS	12502500	01 Jan 2018 16:00	PST	2.823	1.545
USGS	12502500	01 Jan 2018 16:15	PST	2.823	1.545
USGS	12502500	01 Jan 2018 16:30	PST	2.823	1.545
USGS	12502500	01 Jan 2018 16:45	PST	2.823	1.545
USGS	12502500	01 Jan 2018 17:00	PST	2.823	1.545
USGS	12502500	01 Jan 2018 17:15	PST	2.823	1.545
USGS	12502500	01 Jan 2018 17:30	PST	2.823	1.545
USGS	12502500	01 Jan 2018 17:45	PST	2.823	1.545
USGS	12502500	01 Jan 2018 18:00	PST	2.823	1.545
USGS	12502500	01 Jan 2018 18:15	PST	2.823	1.545
USGS	12502500	01 Jan 2018 18:30	PST	2.823	1.545
USGS	12502500	01 Jan 2018 18:45	PST	2.823	1.545
USGS	12502500	01 Jan 2018 19:00	PST	2.823	1.545
USGS	12502500	01 Jan 2018 19:15	PST	2.823	1.545
USGS	12502500	01 Jan 2018 19:30	PST	2.823	1.545
USGS	12502500	01 Jan 2018 19:45	PST	2.823	1.545
USGS	12502500	01 Jan 2018 20:00	PST	2.823	1.545
USGS	12502500	01 Jan 2018 20:15	PST	2.823	1.545
USGS	12502500	01 Jan 2018 20:30	PST	2.806	1.542
USGS	12502500	01 Jan 2018 20:45	PST	2.806	1.542
USGS	12502500	01 Jan 2018 21:00	PST	2.806	1.542
USGS	12502500	01 Jan 2018 21:15	PST	2.806	1.542
USGS	12502500	01 Jan 2018 21:30	PST	2.806	1.542
USGS	12502500	01 Jan 2018 21:45	PST	2.806	1.542
USGS	12502500	01 Jan 2018 22:00	PST	2.806	1.542
USGS	12502500	01 Jan 2018 22:15	PST	2.806	1.542
USGS	12502500	01 Jan 2018 22:30	PST	2.789	1.539
USGS	12502500	01 Jan 2018 22:45	PST	2.789	1.539
USGS	12502500	01 Jan 2018 23:00	PST	2.789	1.539
USGS	12502500	01 Jan 2018 23:15	PST	2.789	1.539
USGS	12502500	01 Jan 2018 23:30	PST	2.789	1.539
USGS	12502500	01 Jan 2018 23:45	PST	2.789	1.539
USGS	12502500	02 Jan 2018 00:00	PST	2.789	1.539
USGS	12502500	02 Jan 2018 00:15	PST	2.772	1.536
USGS	12502500	02 Jan 2018 00:30	PST	2.772	1.536
USGS	12502500	02 Jan 2018 00:45	PST	2.772	1.536
USGS	12502500	02 Jan 2018 01:00	PST	2.772	1.536
USGS	12502500	02 Jan 2018 01:15	PST	2.772	1.536
USGS	12502500	02 Jan 2018 01:30	PST	2.758	1.533
USGS	12502500	02 Jan 2018 01:45	PST	2.758	1.533
USGS	12502500	02 Jan 2018 02:00	PST	2.758	1.533
USGS	12502500	02 Jan 2018 02:15	PST	2.758	1.533
USGS	12502500	02 Jan 2018 02:30	PST	2.758	1.533
USGS	12502500	02 Jan 2018 02:45	PST	2.741	1.53
USGS	12502500	02 Jan 2018 03:00	PST	2.741	1.53
USGS	12502500	02 Jan 2018 03:15	PST	2.741	1.53
USGS	12502500	02 Jan 2018 03:30	PST	2.741	1.53
USGS	12502500	02 Jan 2018 03:45	PST	2.724	1.527
USGS	12502500	02 Jan 2018 04:00	PST	2.741	1.53
USGS	12502500	02 Jan 2018 04:15	PST	2.724	1.527
USGS	12502500	02 Jan 2018 04:30	PST	2.724	1.527
USGS	12502500	02 Jan 2018 04:45	PST	2.724	1.527
USGS	12502500	02 Jan 2018 05:00	PST	2.724	1.527
USGS	12502500	02 Jan 2018 05:15	PST	2.724	1.527
USGS	12502500	02 Jan 2018 05:30	PST	2.724	1.527
USGS	12502500	02 Jan 2018 05:45	PST	2.724	1.527
USGS	12502500	02 Jan 2018 06:00	PST	2.71	1.524
USGS	12502500	02 Jan 2018 06:15	PST	2.71	1.524
USGS	12502500	02 Jan 2018 06:30	PST	2.71	1.524
USGS	12502500	02 Jan 2018 06:45	PST	2.71	1.524
USGS	12502500	02 Jan 2018 07:00	PST	2.71	1.524
USGS	12502500	02 Jan 2018 07:15	PST	2.71	1.524
USGS	12502500	02 Jan 2018 07:30	PST	2.71	1.524
USGS	12502500	02 Jan 2018 07:45	PST	2.71	1.524
USGS	12502500	02 Jan 2018 08:00	PST	2.71	1.524
USGS	12502500	02 Jan 2018 08:15	PST	2.71	1.524
USGS	12502500	02 Jan 2018 08:30	PST	2.71	1.524
USGS	12502500	02 Jan 2018 08:45	PST	2.71	1.524
USGS	12502500	02 Jan 2018 09:00	PST	2.693	1.521
USGS	12502500	02 Jan 2018 09:15	PST	2.693	1.521
USGS	12502500	02 Jan 2018 09:30	PST	2.693	1.521
USGS	12502500	02 Jan 2018 09:45	PST	2.693	1.521
USGS	12502500	02 Jan 2018 10:00	PST	2.693	1.521
USGS	12502500	02 Jan 2018 10:15	PST	2.693	1.521
USGS	12502500	02 Jan 2018 10:30	PST	2.693	1.521
USGS	12502500	02 Jan 2018 10:45	PST	2.693	1.521
USGS	12502500	02 Jan 2018 11:00	PST	2.676	1.518
USGS	12502500	02 Jan 2018 11:15	PST	2.676	1.518
USGS	12502500	02 Jan 2018 11:30	PST	2.676	1.518
USGS	12502500	02 Jan 2018 11:45	PST	2.676	1.518
USGS	12502500	02 Jan 2018 12:00	PST	2.676	1.518
USGS	12502500	02 Jan 2018 12:15	PST	2.676	1.518
USGS	12502500	02 Jan 2018 12:30	PST	2.676	1.518
USGS	12502500	02 Jan 2018 12:45	PST	2.676	1.518
USGS	12502500	02 Jan 2018 13:00	PST	2.676	1.518
USGS	12502500	02 Jan 2018 13:15	PST	2.676	1.518
USGS	12502500	02 Jan 2018 13:30	PST	2.676	1.518
USGS	12502500	02 Jan 2018 13:45	PST	2.662	1.515
USGS	12502500	02 Jan 2018 14:00	PST	2.662	1.515
USGS	12502500	02 Jan 2018 14:15	PST	2.662	1.515
USGS	12502500	02 Jan 2018 14:30	PST	2.662	1.515
USGS	12502500	02 Jan 2018 14:45	PST	2.662	1.515
USGS	12502500	02 Jan 2018 15:00	PST	2.662	1.515
USGS	12502500	02 Jan 2018 15:15	PST	2.645	1.512
USGS	12502500	02 Jan 2018 15:30	PST	2.662	1.515
USGS	12502500	02 Jan 2018 15:45	PST	2.645	1.512
USGS	12502500	02 Jan 2018 16:00	PST	2.645	1.512
USGS	12502500	02 Jan 2018 16:15	PST	2.645	1.512
USGS	12502500	02 Jan 2018 16:30	PST	2.645	1.512
USGS	12502500	02 Jan 2018 16:45	PST	2.645	1.512
USGS	12502500	02 Jan 2018 17:00	PST	2.645	1.512
USGS	12502500	02 Jan 2018 17:15	PST	2.645	1.512
USGS	12502500	02 Jan 2018 17:30	PST	2.631	1.509
USGS	12502500	02 Jan 2018 17:45	PST	2.631	1.509
USGS	12502500	02 Jan 2018 18:00	PST	2.631	1.509
USGS	12502500	02 Jan 2018 18:15	PST	2.645	1.512
USGS	12502500	02 Jan 2018 18:30	PST	2.631	1.509
USGS	12502500	02 Jan 2018 18:45	PST	2.631	1.509
USGS	12502500	02 Jan 2018 19:00	PST	2.631	1.509
USGS	12502500	02 Jan 2018 19:15	PST	2.631	1.509
USGS	12502500	02 Jan 2018 19:30	PST	2.631	1.509
USGS	12502500	02 Jan 2018 19:45	PST	2.631	1.509
USGS	12502500	02 Jan 2018 20:00	PST	2.631	1.509
USGS	12502500	02 Jan 2018 20:15	PST	2.631	1.509
USGS	12502500	02 Jan 2018 20:30	PST	2.631	1.509
USGS	12502500	02 Jan 2018 20:45	PST	2.631	1.509
USGS	12502500	02 Jan 2018 21:00	PST	2.614	1.506
USGS	12502500	02 Jan 2018 21:15	PST	2.614	1.506
USGS	12502500	02 Jan 2018 21:30	PST	2.631	1.509
USGS	12502500	02 Jan 2018 21:45	PST	2.614	1.506
USGS	12502500	02 Jan 2018 22:00	PST	2.614	1.506
USGS	12502500	02 Jan 2018 22:15	PST	2.614	1.506
USGS	12502500	02 Jan 2018 22:30	PST	2.614	1.506
USGS	12502500	02 Jan 2018 22:45	PST	2.614	1.506
USGS	12502500	02 Jan 2018 23:00	PST	2.614	1.506
USGS	12502500	02 Jan 2018 23:15	PST	2.614	1.506
USGS	12502500	02 Jan 2018 23:30	PST	2.614	1.506
USGS	12502500	02 Jan 2018 23:45	PST	2.599	1.503
USGS	12502500	03 Jan 2018 00:00	PST	2.599	1.503
USGS	12502500	03 Jan 2018 00:15	PST	2.599	1.503
USGS	12502500	03 Jan 2018 00:30	PST	2.599	1.503
USGS	12502500	03 Jan 2018 00:45	PST	2.614	1.506
USGS	12502500	03 Jan 2018 01:00	PST	2.614	1.506
USGS	12502500	03 Jan 2018 01:15	PST	2.614	1.506
USGS	12502500	03 Jan 2018 01:30	PST	2.599	1.503
USGS	12502500	03 Jan 2018 01:45	PST	2.614	1.506
USGS	12502500	03 Jan 2018 02:00	PST	2.614	1.506
USGS	12502500	03 Jan 2018 02:15	PST	2.614	1.506
USGS	12502500	03 Jan 2018 02:30	PST	2.614	1.506
USGS	12502500	03 Jan 2018 02:45	PST	2.599	1.503
USGS	12502500	03 Jan 2018 03:00	PST	2.599	1.503
USGS	12502500	03 Jan 2018 03:15	PST	2.599	1.503
USGS	12502500	03 Jan 2018 03:30	PST	2.599	1.503
USGS	12502500	03 Jan 2018 03:45	PST	2.599	1.503
USGS	12502500	03 Jan 2018 04:00	PST	2.599	1.503
USGS	12502500	03 Jan 2018 04:15	PST	2.582	1.5
USGS	12502500	03 Jan 2018 04:30	PST	2.582	1.5
USGS	12502500	03 Jan 2018 04:45	PST	2.582	1.5
USGS	12502500	03 Jan 2018 05:00	PST	2.582	1.5
USGS	12502500	03 Jan 2018 05:15	PST	2.582	1.5
USGS	12502500	03 Jan 2018 05:30	PST	2.582	1.5
USGS	12502500	03 Jan 2018 05:45	PST	2.582	1.5
USGS	12502500	03 Jan 2018 06:00	PST	2.582	1.5
USGS	12502500	03 Jan 2018 06:15	PST	2.582	1.5
USGS	12502500	03 Jan 2018 06:30	PST	2.582	1.5
USGS	12502500	03 Jan 2018 06:45	PST	2.582	1.5
USGS	12502500	03 Jan 2018 07:00	PST	2.582	1.5
USGS	12502500	03 Jan 2018 07:15	PST	2.582	1.5
USGS	12502500	03 Jan 2018 07:30	PST	2.582	1.5
USGS	12502500	03 Jan 2018 07:45	PST	2.582	1.5
USGS	12502500	03 Jan 2018 08:00	PST	2.582	1.5
USGS	12502500	03 Jan 2018 08:15	PST	2.582	1.5
USGS	12502500	03 Jan 2018 08:30	PST	2.582	1.5
USGS	12502500	03 Jan 2018 08:45	PST	2.582	1.5
USGS	12502500	03 Jan 2018 09:00	PST	2.582	1.5
USGS	12502500	03 Jan 2018 09:15	PST	2.582	1.5
USGS	12502500	03 Jan 2018 09:30	PST	2.568	1.497
USGS	12502500	03 Jan 2018 09:45	PST	2.582	1.5
USGS	12502500	03 Jan 2018 10:00	PST	2.582	1.5
USGS	12502500	03 Jan 2018 10:15	PST	2.568	1.497
USGS	12502500	03 Jan 2018 10:30	PST	2.582	1.5
USGS	12502500	03 Jan 2018 10:45	PST	2.568	1.497
USGS	12502500	03 Jan 2018 11:00	PST	2.582	1.5
USGS	12502500	03 Jan 2018 11:15	PST	2.582	1.5
USGS	12502500	03 Jan 2018 11:30	PST	2.568	1.497
USGS	12502500	03 Jan 2018 11:45	PST	2.568	1.497
USGS	12502500	03 Jan 2018 12:00	PST	2.568	1.497
USGS	12502500	03 Jan 2018 12:15	PST	2.568	1.497
USGS	12502500	03 Jan 2018 12:30	PST	2.582	1.5
USGS	12502500	03 Jan 2018 12:45	PST	2.568	1.497
USGS	12502500	03 Jan 2018 13:00	PST	2.568	1.497
USGS	12502500	03 Jan 2018 13:15	PST	2.582	1.5
USGS	12502500	03 Jan 2018 13:30	PST	2.568	1.497
USGS	12502500	03 Jan 2018 13:45	PST	2.582	1.5
USGS	12502500	03 Jan 2018 14:00	PST	2.568	1.497
USGS	12502500	03 Jan 2018 14:15	PST	2.568	1.497
USGS	12502500	03 Jan 2018 14:30	PST	2.568	1.497
USGS	12502500	03 Jan 2018 14:45	PST	2.568	1.497
USGS	12502500	03 Jan 2018 15:00	PST	2.568	1.497
USGS	12502500	03 Jan 2018 15:15	PST	2.568	1.497
USGS	12502500	03 Jan 2018 15:30	PST	2.551	1.494
USGS	12502500	03 Jan 2018 15:45	PST	2.551	1.494
USGS	12502500	03 Jan 2018 16:00	PST	2.551	1.494
USGS	12502500	03 Jan 2018 16:15	PST	2.551	1.494
USGS	12502500	03 Jan 2018 16:30	PST	2.551	1.494
USGS	12502500	03 Jan 2018 16:45	PST	2.537	1.49
USGS	12502500	03 Jan 2018 17:00	PST	2.537	1.49
USGS	12502500	03 Jan 2018 17:15	PST	2.537	1.49
USGS	12502500	03 Jan 2018 17:30	PST	2.537	1.49
USGS	12502500	03 Jan 2018 17:45	PST	2.537	1.49
USGS	12502500	03 Jan 2018 18:00	PST	2.551	1.494
USGS	12502500	03 Jan 2018 18:15	PST	2.551	1.494
USGS	12502500	03 Jan 2018 18:30	PST	2.551	1.494
USGS	12502500	03 Jan 2018 18:45	PST	2.551	1.494
USGS	12502500	03 Jan 2018 19:00	PST	2.551	1.494
USGS	12502500	03 Jan 2018 19:15	PST	2.568	1.497
USGS	12502500	03 Jan 2018 19:30	PST	2.551	1.494
USGS	12502500	03 Jan 2018 19:45	PST	2.568	1.497
USGS	12502500	03 Jan 2018 20:00	PST	2.551	1.494
USGS	12502500	03 Jan 2018 20:15	PST	2.568	1.497
USGS	12502500	03 Jan 2018 20:30	PST	2.568	1.497
USGS	12502500	03 Jan 2018 20:45	PST	2.568	1.497
USGS	12502500	03 Jan 2018 21:00	PST	2.568	1.497
USGS	12502500	03 Jan 2018 21:15	PST	2.582	1.5
USGS	12502500	03 Jan 2018 21:30	PST	2.582	1.5
USGS	12502500	03 Jan 2018 21:45	PST	2.582	1.5
USGS	12502500	03 Jan 2018 22:00	PST	2.582	1.5
USGS	12502500	03 Jan 2018 22:15	PST	2.599	1.503
USGS	12502500	03 Jan 2018 22:30	PST	2.599	1.503
USGS	12502500	03 Jan 2018 22:45	PST	2.599	1.503
USGS	12502500	03 Jan 2018 23:00	PST	2.582	1.5
USGS	12502500	03 Jan 2018 23:15	PST	2.582	1.5
USGS	12502500	03 Jan 2018 23:30	PST	2.582	1.5
USGS	12502500	03 Jan 2018 23:45	PST	2.582	1.5
USGS	12502500	04 Jan 2018 00:00	PST	2.568	1.497
USGS	12502500	04 Jan 2018 00:15	PST	2.568	1.497
USGS	12502500	04 Jan 2018 00:30	PST	2.568	1.497
USGS	12502500	04 Jan 2018 00:45	PST	2.568	1.497
USGS	12502500	04 Jan 2018 01:00	PST	2.551	1.494
USGS	12502500	04 Jan 2018 01:15	PST	2.551	1.494
USGS	12502500	04 Jan 2018 01:30	PST	2.551	1.494
USGS	12502500	04 Jan 2018 01:45	PST	2.551	1.494
USGS	12502500	04 Jan 2018 02:00	PST	2.551	1.494
USGS	12502500	04 Jan 2018 02:15	PST	2.551	1.494
USGS	12502500	04 Jan 2018 02:30	PST	2.551	1.494
USGS	12502500	04 Jan 2018 02:45	PST	2.551	1.494
USGS	12502500	04 Jan 2018 03:00	PST	2.551	1.494
USGS	12502500	04 Jan 2018 03:15	PST	2.537	1.49
USGS	12502500	04 Jan 2018 03:30	PST	2.537	1.49
USGS	12502500	04 Jan 2018 03:45	PST	2.537	1.49
USGS	12502500	04 Jan 2018 04:00	PST	2.52	1.487
USGS	12502500	04 Jan 2018 04:15	PST	2.52	1.487
USGS	12502500	04 Jan 2018 04:30	PST	2.52	1.487
USGS	12502500	04 Jan 2018 04:45	PST	2.52	1.487
USGS	12502500	04 Jan 2018 05:00	PST	2.52	1.487
USGS	12502500	04 Jan 2018 05:15	PST	2.506	1.484
USGS	12502500	04 Jan 2018 05:30	PST	2.52	1.487
USGS	12502500	04 Jan 2018 05:45	PST	2.52	1.487
USGS	12502500	04 Jan 2018 06:00	PST	2.506	1.484
USGS	12502500	04 Jan 2018 06:15	PST	2.52	1.487
USGS	12502500	04 Jan 2018 06:30	PST	2.52	1.487
USGS	12502500	04 Jan 2018 06:45	PST	2.52	1.487
USGS	12502500	04 Jan 2018 07:00	PST	2.52	1.487
USGS	12502500	04 Jan 2018 07:15	PST	2.52	1.487
USGS	12502500	04 Jan 2018 07:30	PST	2.52	1.487
USGS	12502500	04 Jan 2018 07:45	PST	2.52	1.487
USGS	12502500	04 Jan 2018 08:00	PST	2.52	1.487
USGS	12502500	04 Jan 2018 08:15	PST	2.537	1.49
USGS	12502500	04 Jan 2018 08:30	PST	2.537	1.49
USGS	12502500	04 Jan 2018 08:45	PST	2.537	1.49
USGS	12502500	04 Jan 2018 09:00	PST	2.537	1.49
USGS	12502500	04 Jan 2018 09:15	PST	2.537	1.49
USGS	12502500	04 Jan 2018 09:30	PST	2.52	1.487
USGS	12502500	04 Jan 2018 09:45	PST	2.537	1.49
USGS	12502500	04 Jan 2018 10:00	PST	2.52	1.487
USGS	12502500	04 Jan 2018 10:15	PST	2.52	1.487
USGS	12502500	04 Jan 2018 10:30	PST	2.52	1.487
USGS	12502500	04 Jan 2018 10:45	PST	2.52	1.487
USGS	12502500	04 Jan 2018 11:00	PST	2.52	1.487
USGS	12502500	04 Jan 2018 11:15	PST	2.52	1.487
USGS	12502500	04 Jan 2018 11:30	PST	2.52	1.487
USGS	12502500	04 Jan 2018 11:45	PST	2.52	1.487
USGS	12502500	04 Jan 2018 12:00	PST	2.52	1.487
USGS	12502500	04 Jan 2018 12:15	PST	2.52	1.487
USGS	12502500	04 Jan 2018 12:30	PST	2.52	1.487
USGS	12502500	04 Jan 2018 12:45	PST	2.52	1.487
USGS	12502500	04 Jan 2018 13:00	PST	2.52	1.487
USGS	12502500	04 Jan 2018 13:15	PST	2.52	1.487
USGS	12502500	04 Jan 2018 13:30	PST	2.52	1.487
USGS	12502500	04 Jan 2018 13:45	PST	2.52	1.487
USGS	12502500	04 Jan 2018 14:00	PST	2.52	1.487
USGS	12502500	04 Jan 2018 14:15	PST	2.52	1.487
USGS	12502500	04 Jan 2018 14:30	PST	2.506	1.484
USGS	12502500	04 Jan 2018 14:45	PST	2.52	1.487
USGS	12502500	04 Jan 2018 15:00	PST	2.506	1.484
USGS	12502500	04 Jan 2018 15:15	PST	2.52	1.487
USGS	12502500	04 Jan 2018 15:30	PST	2.506	1.484
USGS	12502500	04 Jan 2018 15:45	PST	2.506	1.484
USGS	12502500	04 Jan 2018 16:00	PST	2.506	1.484
USGS	12502500	04 Jan 2018 16:15	PST	2.506	1.484
USGS	12502500	04 Jan 2018 16:30	PST	2.506	1.484
USGS	12502500	04 Jan 2018 16:45	PST	2.506	1.484
USGS	12502500	04 Jan 2018 17:00	PST	2.506	1.484
USGS	12502500	04 Jan 2018 17:15	PST	2.506	1.484
USGS	12502500	04 Jan 2018 17:30	PST	2.52	1.487
USGS	12502500	04 Jan 2018 17:45	PST	2.52	1.487
USGS	12502500	04 Jan 2018 18:00	PST	2.52	1.487
USGS	12502500	04 Jan 2018 18:15	PST	2.52	1.487
USGS	12502500	04 Jan 2018 18:30	PST	2.52	1.487
USGS	12502500	04 Jan 2018 18:45	PST	2.52	1.487
USGS	12502500	04 Jan 2018 19:00	PST	2.52	1.487
USGS	12502500	04 Jan 2018 19:15	PST	2.537	1.49
USGS	12502500	04 Jan 2018 19:30	PST	2.537	1.49
USGS	12502500	04 Jan 2018 19:45	PST	2.537	1.49
USGS	12502500	04 Jan 2018 20:00	PST	2.537	1.49
USGS	12502500	04 Jan 2018 20:15	PST	2.537	1.49
USGS	12502500	04 Jan 2018 20:30	PST	2.537	1.49
USGS	12502500	04 Jan 2018 20:45	PST	2.537	1.49
USGS	12502500	04 Jan 2018 21:00	PST	2.537	1.49
USGS	12502500	04 Jan 2018 21:15	PST	2.537	1.49
USGS	12502500	04 Jan 2018 21:30	PST	2.537	1.49
USGS	12502500	04 Jan 2018 21:45	PST	2.537	1.49
USGS	12502500	04 Jan 2018 22:00	PST	2.537	1.49
USGS	12502500	04 Jan 2018 22:15	PST	2.537	1.49
USGS	12502500	04 Jan 2018 22:30	PST	2.537	1.49
USGS	12502500	04 Jan 2018 22:45	PST	2.551	1.494
USGS	12502500	04 Jan 2018 23:00	PST	2.551	1.494
USGS	12502500	04 Jan 2018 23:15	PST	2.551	1.494
USGS	12502500	04 Jan 2018 23:30	PST	2.551	1.494
USGS	12502500	04 Jan 2018 23:45	PST	2.551	1.494
USGS	12502500	05 Jan 2018 00:00	PST	2.551	1.494
USGS	12502500	05 Jan 2018 00:15	PST	2.551	1.494
USGS	12502500	05 Jan 2018 00:30	PST	2.551	1.494
USGS	12502500	05 Jan 2018 00:45	PST	2.551	1.494
USGS	12502500	05 Jan 2018 01:00	PST	2.551	1.494
USGS	12502500	05 Jan 2018 01:15	PST	2.551	1.494
USGS	12502500	05 Jan 2018 01:30	PST	2.551	1.494
USGS	12502500	05 Jan 2018 01:45	PST	2.551	1.494
USGS	12502500	05 Jan 2018 02:00	PST	2.568	1.497
USGS	12502500	05 Jan 2018 02:15	PST	2.568	1.497
USGS	12502500	05 Jan 2018 02:30	PST	2.551	1.494
USGS	12502500	05 Jan 2018 02:45	PST	2.551	1.494
USGS	12502500	05 Jan 2018 03:00	PST	2.551	1.494
USGS	12502500	05 Jan 2018 03:15	PST	2.551	1.494
USGS	12502500	05 Jan 2018 03:30	PST	2.537	1.49
USGS	12502500	05 Jan 2018 03:45	PST	2.537	1.49
USGS	12502500	05 Jan 2018 04:00	PST	2.537	1.49
USGS	12502500	05 Jan 2018 04:15	PST	2.52	1.487
USGS	12502500	05 Jan 2018 04:30	PST	2.52	1.487
USGS	12502500	05 Jan 2018 04:45	PST	2.52	1.487
USGS	12502500	05 Jan 2018 05:00	PST	2.52	1.487
USGS	12502500	05 Jan 2018 05:15	PST	2.52	1.487
USGS	12502500	05 Jan 2018 05:30	PST	2.52	1.487
USGS	12502500	05 Jan 2018 05:45	PST	2.52	1.487
USGS	12502500	05 Jan 2018 06:00	PST	2.506	1.484
USGS	12502500	05 Jan 2018 06:15	PST	2.506	1.484
USGS	12502500	05 Jan 2018 06:30	PST	2.506	1.484
USGS	12502500	05 Jan 2018 06:45	PST	2.506	1.484
USGS	12502500	05 Jan 2018 07:00	PST	2.506	1.484
USGS	12502500	05 Jan 2018 07:15	PST	2.506	1.484
USGS	12502500	05 Jan 2018 07:30	PST	2.506	1.484
USGS	12502500	05 Jan 2018 07:45	PST	2.506	1.484
USGS	12502500	05 Jan 2018 08:00	PST	2.506	1.484
USGS	12502500	05 Jan 2018 08:15	PST	2.506	1.484
USGS	12502500	05 Jan 2018 08:30	PST	2.506	1.484
USGS	12502500	05 Jan 2018 08:45	PST	2.506	1.484
USGS	12502500	05 Jan 2018 09:00	PST	2.506	1.484
USGS	12502500	05 Jan 2018 09:15	PST	2.506	1.484
USGS	12502500	05 Jan 2018 09:30	PST	2.506	1.484
USGS	12502500	05 Jan 2018 09:45	PST	2.492	1.481
USGS	12502500	05 Jan 2018 10:00	PST	2.492	1.481
USGS	12502500	05 Jan 2018 10:15	PST	2.492	1.481
USGS	12502500	05 Jan 2018 10:30	PST	2.506	1.484
USGS	12502500	05 Jan 2018 10:45	PST	2.492	1.481
USGS	12502500	05 Jan 2018 11:00	PST	2.492	1.481
USGS	12502500	05 Jan 2018 11:15	PST	2.492	1.481
USGS	12502500	05 Jan 2018 11:30	PST	2.492	1.481
USGS	12502500	05 Jan 2018 11:45	PST	2.492	1.481
USGS	12502500	05 Jan 2018 12:00	PST	2.492	1.481
USGS	12502500	05 Jan 2018 12:15	PST	2.492	1.481
USGS	12502500	05 Jan 2018 12:30	PST	2.492	1.481
USGS	12502500	05 Jan 2018 12:45	PST	2.492	1.481
USGS	12502500	05 Jan 2018 13:00	PST	2.492	1.481
USGS	12502500	05 Jan 2018 13:15	PST	2.492	1.481
USGS	12502500	05 Jan 2018 13:30	PST	2.492	1.481
USGS	12502500	05 Jan 2018 13:45	PST	2.492	1.481
USGS	12502500	05 Jan 2018 14:00	PST	2.492	1.481
USGS	12502500	05 Jan 2018 14:15	PST	2.492	1.481
USGS	12502500	05 Jan 2018 14:30	PST	2.492	1.481
USGS	12502500	05 Jan 2018 14:45	PST	2.492	1.481
USGS	12502500	05 Jan 2018 15:00	PST	2.492	1.481
USGS	12502500	05 Jan 2018 15:15	PST	2.492	1.481
USGS	12502500	05 Jan 2018 15:30	PST	2.475	1.478
USGS	12502500	05 Jan 2018 15:45	PST	2.492	1.481
USGS	12502500	05 Jan 2018 16:00	PST	2.492	1.481
USGS	12502500	05 Jan 2018 16:15	PST	2.492	1.481
USGS	12502500	05 Jan 2018 16:30	PST	2.492	1.481
USGS	12502500	05 Jan 2018 16:45	PST	2.492	1.481
USGS	12502500	05 Jan 2018 17:00	PST	2.492	1.481
USGS	12502500	05 Jan 2018 17:15	PST	2.492	1.481
USGS	12502500	05 Jan 2018 17:30	PST	2.492	1.481
USGS	12502500	05 Jan 2018 17:45	PST	2.492	1.481
USGS	12502500	05 Jan 2018 18:00	PST	2.475	1.478
USGS	12502500	05 Jan 2018 18:15	PST	2.475	1.478
USGS	12502500	05 Jan 2018 18:30	PST	2.475	1.478
USGS	12502500	05 Jan 2018 18:45	PST	2.492	1.481
USGS	12502500	05 Jan 2018 19:00	PST	2.475	1.478
USGS	12502500	05 Jan 2018 19:15	PST	2.475	1.478
USGS	12502500	05 Jan 2018 19:30	PST	2.475	1.478
USGS	12502500	05 Jan 2018 19:45	PST	2.475	1.478
USGS	12502500	05 Jan 2018 20:00	PST	2.475	1.478
USGS	12502500	05 Jan 2018 20:15	PST	2.475	1.478
USGS	12502500	05 Jan 2018 20:30	PST	2.475	1.478
USGS	12502500	05 Jan 2018 20:45	PST	2.475	1.478
USGS	12502500	05 Jan 2018 21:00	PST	2.475	1.478
USGS	12502500	05 Jan 2018 21:15	PST	2.475	1.478
USGS	12502500	05 Jan 2018 21:30	PST	2.475	1.478
USGS	12502500	05 Jan 2018 21:45	PST	2.475	1.478
USGS	12502500	05 Jan 2018 22:00	PST	2.475	1.478
USGS	12502500	05 Jan 2018 22:15	PST	2.475	1.478
USGS	12502500	05 Jan 2018 22:30	PST	2.475	1.478
USGS	12502500	05 Jan 2018 22:45	PST	2.475	1.478
USGS	12502500	05 Jan 2018 23:00	PST	2.475	1.478
USGS	12502500	05 Jan 2018 23:15	PST	2.475	1.478
USGS	12502500	05 Jan 2018 23:30	PST	2.475	1.478
USGS	12502500	05 Jan 2018 23:45	PST	2.475	1.478
USGS	12502500	06 Jan 2018 00:00	PST	2.461	1.475
USGS	12502500	06 Jan 2018 00:15	PST	2.475	1.478
USGS	12502500	06 Jan 2018 00:30	PST	2.461	1.475
USGS	12502500	06 Jan 2018 00:45	PST	2.461	1.475
USGS	12502500	06 Jan 2018 01:00	PST	2.475	1.478
USGS	12502500	06 Jan 2018 01:15	PST	2.475	1.478
USGS	12502500	06 Jan 2018 01:30	PST	2.475	1.478
USGS	12502500	06 Jan 2018 01:45	PST	2.475	1.478
USGS	12502500	06 Jan 2018 02:00	PST	2.461	1.475
USGS	12502500	06 Jan 2018 02:15	PST	2.475	1.478
USGS	12502500	06 Jan 2018 02:30	PST	2.475	1.478
USGS	12502500	06 Jan 2018 02:45	PST	2.475	1.478
USGS	12502500	06 Jan 2018 03:00	PST	2.475	1.478
USGS	12502500	06 Jan 2018 03:15	PST	2.475	1.478
USGS	12502500	06 Jan 2018 03:30	PST	2.475	1.478
USGS	12502500	06 Jan 2018 03:45	PST	2.475	1.478
USGS	12502500	06 Jan 2018 04:00	PST	2.475	1.478
USGS	12502500	06 Jan 2018 04:15	PST	2.475	1.478
USGS	12502500	06 Jan 2018 04:30	PST	2.475	1.478
USGS	12502500	06 Jan 2018 04:45	PST	2.475	1.478
USGS	12502500	06 Jan 2018 05:00	PST	2.475	1.478
USGS	12502500	06 Jan 2018 05:15	PST	2.475	1.478
USGS	12502500	06 Jan 2018 05:30	PST	2.475	1.478
USGS	12502500	06 Jan 2018 05:45	PST	2.475	1.478
USGS	12502500	06 Jan 2018 06:00	PST	2.475	1.478
USGS	12502500	06 Jan 2018 06:15	PST	2.475	1.478
USGS	12502500	06 Jan 2018 06:30	PST	2.475	1.478
USGS	12502500	06 Jan 2018 06:45	PST	2.475	1.478
USGS	12502500	06 Jan 2018 07:00	PST	2.475	1.478
USGS	12502500	06 Jan 2018 07:15	PST	2.492	1.481
USGS	12502500	06 Jan 2018 07:30	PST	2.492	1.481
USGS	12502500	06 Jan 2018 07:45	PST	2.492	1.481
USGS	12502500	06 Jan 2018 08:00	PST	2.492	1.481
USGS	12502500	06 Jan 2018 08:15	PST	2.492	1.481
USGS	12502500	06 Jan 2018 08:30	PST	2.492	1.481
USGS	12502500	06 Jan 2018 08:45	PST	2.492	1.481
USGS	12502500	06 Jan 2018 09:00	PST	2.492	1.481
USGS	12502500	06 Jan 2018 09:15	PST	2.492	1.481
USGS	12502500	06 Jan 2018 09:30	PST	2.492	1.481
USGS	12502500	06 Jan 2018 09:45	PST	2.492	1.481
USGS	12502500	06 Jan 2018 10:00	PST	2.492	1.481
USGS	12502500	06 Jan 2018 10:15	PST	2.492	1.481
USGS	12502500	06 Jan 2018 10:30	PST	2.492	1.481
USGS	12502500	06 Jan 2018 10:45	PST	2.475	1.478
USGS	12502500	06 Jan 2018 11:00	PST	2.492	1.481
USGS	12502500	06 Jan 2018 11:15	PST	2.492	1.481
USGS	12502500	06 Jan 2018 11:30	PST	2.475	1.478
USGS	12502500	06 Jan 2018 11:45	PST	2.492	1.481
USGS	12502500	06 Jan 2018 12:00	PST	2.492	1.481
USGS	12502500	06 Jan 2018 12:15	PST	2.475	1.478
USGS	12502500	06 Jan 2018 12:30	PST	2.475	1.478
USGS	12502500	06 Jan 2018 12:45	PST	2.475	1.478
USGS	12502500	06 Jan 2018 13:00	PST	2.475	1.478
USGS	12502500	06 Jan 2018 13:15	PST	2.475	1.478
USGS	12502500	06 Jan 2018 13:30	PST	2.475	1.478
USGS	12502500	06 Jan 2018 13:45	PST	2.475	1.478
USGS	12502500	06 Jan 2018 14:00	PST	2.475	1.478
USGS	12502500	06 Jan 2018 14:15	PST	2.475	1.478
USGS	12502500	06 Jan 2018 14:30	PST	2.475	1.478
USGS	12502500	06 Jan 2018 14:45	PST	2.475	1.478
USGS	12502500	06 Jan 2018 15:00	PST	2.461	1.475
USGS	12502500	06 Jan 2018 15:15	PST	2.461	1.475
USGS	12502500	06 Jan 2018 15:30	PST	2.475	1.478
USGS	12502500	06 Jan 2018 15:45	PST	2.475	1.478
USGS	12502500	06 Jan 2018 16:00	PST	2.475	1.478
USGS	12502500	06 Jan 2018 16:15	PST	2.461	1.475
USGS	12502500	06 Jan 2018 16:30	PST	2.461	1.475
USGS	12502500	06 Jan 2018 16:45	PST	2.461	1.475
USGS	12502500	06 Jan 2018 17:00	PST	2.461	1.475
USGS	12502500	06 Jan 2018 17:15	PST	2.461	1.475
USGS	12502500	06 Jan 2018 17:30	PST	2.461	1.475
USGS	12502500	06 Jan 2018 17:45	PST	2.461	1.475
USGS	12502500	06 Jan 2018 18:00	PST	2.461	1.475
USGS	12502500	06 Jan 2018 18:15	PST	2.461	1.475
USGS	12502500	06 Jan 2018 18:30	PST	2.461	1.475
USGS	12502500	06 Jan 2018 18:45	PST	2.461	1.475
USGS	12502500	06 Jan 2018 19:00	PST	2.461	1.475
USGS	12502500	06 Jan 2018 19:15	PST	2.447	1.472
USGS	12502500	06 Jan 2018 19:30	PST	2.461	1.475
USGS	12502500	06 Jan 2018 19:45	PST	2.447	1.472
USGS	12502500	06 Jan 2018 20:00	PST	2.447	1.472
USGS	12502500	06 Jan 2018 20:15	PST	2.447	1.472
USGS	12502500	06 Jan 2018 20:30	PST	2.447	1.472
USGS	12502500	06 Jan 2018 20:45	PST	2.447	1.472
USGS	12502500	06 Jan 2018 21:00	PST	2.447	1.472
USGS	12502500	06 Jan 2018 21:15	PST	2.447	1.472
USGS	12502500	06 Jan 2018 21:30	PST	2.447	1.472
USGS	12502500	06 Jan 2018 21:45	PST	2.447	1.472
USGS	12502500	06 Jan 2018 22:00	PST	2.447	1.472
USGS	12502500	06 Jan 2018 22:15	PST	2.447	1.472
USGS	12502500	06 Jan 2018 22:30	PST	2.447	1.472
USGS	12502500	06 Jan 2018 22:45	PST	2.447	1.472
USGS	12502500	06 Jan 2018 23:00	PST	2.432	1.469
USGS	12502500	06 Jan 2018 23:15	PST	2.447	1.472
USGS	12502500	06 Jan 2018 23:30	PST	2.447	1.472
USGS	12502500	06 Jan 2018 23:45	PST	2.447	1.472
USGS	12502500	07 Jan 2018 00:00	PST	2.447	1.472
USGS	12502500	07 Jan 2018 00:15	PST	2.447	1.472
USGS	12502500	07 Jan 2018 00:30	PST	2.432	1.469
USGS	12502500	07 Jan 2018 00:45	PST	2.432	1.469
USGS	12502500	07 Jan 2018 01:00	PST	2.447	1.472
USGS	12502500	07 Jan 2018 01:15	PST	2.432	1.469
USGS	12502500	07 Jan 2018 01:30	PST	2.432	1.469
USGS	12502500	07 Jan 2018 01:45	PST	2.432	1.469
USGS	12502500	07 Jan 2018 02:00	PST	2.432	1.469
USGS	12502500	07 Jan 2018 02:15	PST	2.432	1.469
USGS	12502500	07 Jan 2018 02:30	PST	2.432	1.469
USGS	12502500	07 Jan 2018 02:45	PST	2.432	1.469
USGS	12502500	07 Jan 2018 03:00	PST	2.432	1.469
USGS	12502500	07 Jan 2018 03:15	PST	2.432	1.469
USGS	12502500	07 Jan 2018 03:30	PST	2.432	1.469
USGS	12502500	07 Jan 2018 03:45	PST	2.432	1.469
USGS	12502500	07 Jan 2018 04:00	PST	2.432	1.469
USGS	12502500	07 Jan 2018 04:15	PST	2.432	1.469
USGS	12502500	07 Jan 2018 04:30	PST	2.432	1.469
USGS	12502500	07 Jan 2018 04:45	PST	2.432	1.469
USGS	12502500	07 Jan 2018 05:00	PST	2.432	1.469
USGS	12502500	07 Jan 2018 05:15	PST	2.415	1.466
USGS	12502500	07 Jan 2018 05:30	PST	2.415	1.466
USGS	12502500	07 Jan 2018 05:45	PST	2.415	1.466
USGS	12502500	07 Jan 2018 06:00	PST	2.415	1.466
USGS	12502500	07 Jan 2018 06:15	PST	2.415	1.466
USGS	12502500	07 Jan 2018 06:30	PST	2.415	1.466
USGS	12502500	07 Jan 2018 06:45	PST	2.415	1.466
USGS	12502500	07 Jan 2018 07:00	PST	2.415	1.466
USGS	12502500	07 Jan 2018 07:15	PST	2.415	1.466
USGS	12502500	07 Jan 2018 07:30	PST	2.415	1.466
USGS	12502500	07 Jan 2018 07:45	PST	2.415	1.466
USGS	12502500	07 Jan 2018 08:00	PST	2.415	1.466
USGS	12502500	07 Jan 2018 08:15	PST	2.415	1.466
USGS	12502500	07 Jan 2018 08:30	PST	2.415	1.466
USGS	12502500	07 Jan 2018 08:45	PST	2.415	1.466
USGS	12502500	07 Jan 2018 09:00	PST	2.415	1.466
USGS	12502500	07 Jan 2018 09:15	PST	2.415	1.466
USGS	12502500	07 Jan 2018 09:30	PST	2.415	1.466
USGS	12502500	07 Jan 2018 09:45	PST	2.415	1.466
USGS	12502500	07 Jan 2018 10:00	PST	2.401	1.463
USGS	12502500	07 Jan 2018 10:15	PST	2.401	1.463
USGS	12502500	07 Jan 2018 10:30	PST	2.401	1.463
USGS	12502500	07 Jan 2018 10:45	PST	2.401	1.463
USGS	12502500	07 Jan 2018 11:00	PST	2.415	1.466
USGS	12502500	07 Jan 2018 11:15	PST	2.415	1.466
USGS	12502500	07 Jan 2018 11:30	PST	2.401	1.463
USGS	12502500	07 Jan 2018 11:45	PST	2.401	1.463
USGS	12502500	07 Jan 2018 12:00	PST	2.401	1.463
USGS	12502500	07 Jan 2018 12:15	PST	2.401	1.463
USGS	12502500	07 Jan 2018 12:30	PST	2.401	1.463
USGS	12502500	07 Jan 2018 12:45	PST	2.401	1.463
USGS	12502500	07 Jan 2018 13:00	PST	2.401	1.463
USGS	12502500	07 Jan 2018 13:15	PST	2.401	1.463
USGS	12502500	07 Jan 2018 13:30	PST	2.401	1.463
USGS	12502500	07 Jan 2018 13:45	PST	2.401	1.463
USGS	12502500	07 Jan 2018 14:00	PST	2.401	1.463
USGS	12502500	07 Jan 2018 14:15	PST	2.401	1.463
USGS	12502500	07 Jan 2018 14:30	PST	2.401	1.463
USGS	12502500	07 Jan 2018 14:45	PST	2.401	1.463
USGS	12502500	07 Jan 2018 15:00	PST	2.401	1.463
USGS	12502500	07 Jan 2018 15:15	PST	2.401	1.463
USGS	12502500	07 Jan 2018 15:30	PST	2.387	1.46
USGS	12502500	07 Jan 2018 15:45	PST	2.401	1.463
USGS	12502500	07 Jan 2018 16:00	PST	2.401	1.463
USGS	12502500	07 Jan 2018 16:15	PST	2.401	1.463
USGS	12502500	07 Jan 2018 16:30	PST	2.401	1.463
USGS	12502500	07 Jan 2018 16:45	PST	2.401	1.463
USGS	12502500	07 Jan 2018 17:00	PST	2.401	1.463
USGS	12502500	07 Jan 2018 17:15	PST	2.401	1.463
USGS	12502500	07 Jan 2018 17:30	PST	2.401	1.463
USGS	12502500	07 Jan 2018 17:45	PST	2.401	1.463
USGS	12502500	07 Jan 2018 18:00	PST	2.401	1.463
USGS	12502500	07 Jan 2018 18:15	PST	2.401	1.463
USGS	12502500	07 Jan 2018 18:30	PST	2.401	1.463
USGS	12502500	07 Jan 2018 18:45	PST	2.401	1.463
USGS	12502500	07 Jan 2018 19:00	PST	2.401	1.463
USGS	12502500	07 Jan 2018 19:15	PST	2.401	1.463
USGS	12502500	07 Jan 2018 19:30	PST	2.401	1.463
USGS	12502500	07 Jan 2018 19:45	PST	2.401	1.463
USGS	12502500	07 Jan 2018 20:00	PST	2.401	1.463
USGS	12502500	07 Jan 2018 20:15	PST	2.401	1.463
USGS	12502500	07 Jan 2018 20:30	PST	2.401	1.463
USGS	12502500	07 Jan 2018 20:45	PST	2.401	1.463
USGS	12502500	07 Jan 2018 21:00	PST	2.401	1.463
USGS	12502500	07 Jan 2018 21:15	PST	2.401	1.463
USGS	12502500	07 Jan 2018 21:30	PST	2.401	1.463
USGS	12502500	07 Jan 2018 21:45	PST	2.401	1.463
USGS	12502500	07 Jan 2018 22:00	PST	2.401	1.463
USGS	12502500	07 Jan 2018 22:15	PST	2.401	1.463
USGS	12502500	07 Jan 2018 22:30	PST	2.401	1.463
USGS	12502500	07 Jan 2018 22:45	PST	2.401	1.463
USGS	12502500	07 Jan 2018 23:00	PST	2.401	1.463
USGS	12502500	07 Jan 2018 23:15	PST	2.401	1.463
USGS	12502500	07 Jan 2018 23:30	PST	2.401	1.463
USGS	12502500	07 Jan 2018 23:45	PST	2.401	1.463
USGS	12502500	08 Jan 2018 00:00	PST	2.401	1.463
USGS	12502500	08 Jan 2018 00:15	PST	2.401	1.463
USGS	12502500	08 Jan 2018 00:30	PST	2.401	1.463
USGS	12502500	08 Jan 2018 00:45	PST	2.401	1.463
USGS	12502500	08 Jan 2018 01:00	PST	2.401	1.463
USGS	12502500	08 Jan 2018 01:15	PST	2.401	1.463
USGS	12502500	08 Jan 2018 01:30	PST	2.401	1.463
USGS	12502500	08 Jan 2018 01:45	PST	2.415	1.466
USGS	12502500	08 Jan 2018 02:00	PST	2.415	1.466
USGS	12502500	08 Jan 2018 02:15	PST	2.401	1.463
USGS	12502500	08 Jan 2018 02:30	PST	2.415	1.466
USGS	12502500	08 Jan 2018 02:45	PST	2.415	1.466
USGS	12502500	08 Jan 2018 03:00	PST	2.415	1.466
USGS	12502500	08 Jan 2018 03:15	PST	2.415	1.466
USGS	12502500	08 Jan 2018 03:30	PST	2.401	1.463
USGS	12502500	08 Jan 2018 03:45	PST	2.401	1.463
USGS	12502500	08 Jan 2018 04:00	PST	2.401	1.463
USGS	12502500	08 Jan 2018 04:15	PST	2.415	1.466
USGS	12502500	08 Jan 2018 04:30	PST	2.415	1.466
USGS	12502500	08 Jan 2018 04:45	PST	2.401	1.463
USGS	12502500	08 Jan 2018 05:00	PST	2.401	1.463
USGS	12502500	08 Jan 2018 05:15	PST	2.401	1.463
USGS	12502500	08 Jan 2018 05:30	PST	2.401	1.463
USGS	12502500	08 Jan 2018 05:45	PST	2.401	1.463
USGS	12502500	08 Jan 2018 06:00	PST	2.401	1.463
USGS	12502500	08 Jan 2018 06:15	PST	2.401	1.463
USGS	12502500	08 Jan 2018 06:30	PST	2.401	1.463
USGS	12502500	08 Jan 2018 06:45	PST	2.401	1.463
USGS	12502500	08 Jan 2018 07:00	PST	2.401	1.463
USGS	12502500	08 Jan 2018 07:15	PST	2.401	1.463
USGS	12502500	08 Jan 2018 07:30	PST	2.401	1.463
USGS	12502500	08 Jan 2018 07:45	PST	2.401	1.463
USGS	12502500	08 Jan 2018 08:00	PST	2.401	1.463
USGS	12502500	08 Jan 2018 08:15	PST	2.401	1.463
USGS	12502500	08 Jan 2018 08:30	PST	2.401	1.463
USGS	12502500	08 Jan 2018 08:45	PST	2.401	1.463
USGS	12502500	08 Jan 2018 09:00	PST	2.401	1.463
USGS	12502500	08 Jan 2018 09:15	PST	2.401	1.463
USGS	12502500	08 Jan 2018 09:30	PST	2.401	1.463
USGS	12502500	08 Jan 2018 09:45	PST	2.401	1.463
USGS	12502500	08 Jan 2018 10:00	PST	2.401	1.463
USGS	12502500	08 Jan 2018 10:15	PST	2.401	1.463
USGS	12502500	08 Jan 2018 10:30	PST	2.401	1.463
USGS	12502500	08 Jan 2018 10:45	PST	2.401	1.463
USGS	12502500	08 Jan 2018 11:00	PST	2.387	1.46
USGS	12502500	08 Jan 2018 11:15	PST	2.387	1.46
USGS	12502500	08 Jan 2018 11:30	PST	2.387	1.46
USGS	12502500	08 Jan 2018 11:45	PST	2.387	1.46
USGS	12502500	08 Jan 2018 12:00	PST	2.387	1.46
USGS	12502500	08 Jan 2018 12:15	PST	2.387	1.46
USGS	12502500	08 Jan 2018 12:30	PST	2.387	1.46
USGS	12502500	08 Jan 2018 12:45	PST	2.387	1.46
USGS	12502500	08 Jan 2018 13:00	PST	2.387	1.46
USGS	12502500	08 Jan 2018 13:15	PST	2.387	1.46
USGS	12502500	08 Jan 2018 13:30	PST	2.387	1.46
USGS	12502500	08 Jan 2018 13:45	PST	2.387	1.46
USGS	12502500	08 Jan 2018 14:00	PST	2.387	1.46
USGS	12502500	08 Jan 2018 14:15	PST	2.387	1.46
USGS	12502500	08 Jan 2018 14:30	PST	2.387	1.46
USGS	12502500	08 Jan 2018 14:45	PST	2.373	1.457
USGS	12502500	08 Jan 2018 15:00	PST	2.387	1.46
USGS	12502500	08 Jan 2018 15:15	PST	2.387	1.46
USGS	12502500	08 Jan 2018 15:30	PST	2.387	1.46
USGS	12502500	08 Jan 2018 15:45	PST	2.387	1.46
USGS	12502500	08 Jan 2018 16:00	PST	2.387	1.46
USGS	12502500	08 Jan 2018 16:15	PST	2.387	1.46
USGS	12502500	08 Jan 2018 16:30	PST	2.373	1.457
USGS	12502500	08 Jan 2018 16:45	PST	2.373	1.457
USGS	12502500	08 Jan 2018 17:00	PST	2.387	1.46
USGS	12502500	08 Jan 2018 17:15	PST	2.373	1.457
USGS	12502500	08 Jan 2018 17:30	PST	2.387	1.46
USGS	12502500	08 Jan 2018 17:45	PST	2.373	1.457
USGS	12502500	08 Jan 2018 18:00	PST	2.387	1.46
USGS	12502500	08 Jan 2018 18:15	PST	2.373	1.457
USGS	12502500	08 Jan 2018 18:30	PST	2.373	1.457
USGS	12502500	08 Jan 2018 18:45	PST	2.373	1.457
USGS	12502500	08 Jan 2018 19:00	PST	2.387	1.46
USGS	12502500	08 Jan 2018 19:15	PST	2.373	1.457
USGS	12502500	08 Jan 2018 19:30	PST	2.373	1.457
USGS	12502500	08 Jan 2018 19:45	PST	2.373	1.457
USGS	12502500	08 Jan 2018 20:00	PST	2.373	1.457
USGS	12502500	08 Jan 2018 20:15	PST	2.373	1.457
USGS	12502500	08 Jan 2018 20:30	PST	2.387	1.46
USGS	12502500	08 Jan 2018 20:45	PST	2.373	1.457
USGS	12502500	08 Jan 2018 21:00	PST	2.373	1.457
USGS	12502500	08 Jan 2018 21:15	PST	2.373	1.457
USGS	12502500	08 Jan 2018 21:30	PST	2.387	1.46
USGS	12502500	08 Jan 2018 21:45	PST	2.373	1.457
USGS	12502500	08 Jan 2018 22:00	PST	2.373	1.457
USGS	12502500	08 Jan 2018 22:15	PST	2.373	1.457
USGS	12502500	08 Jan 2018 22:30	PST	2.373	1.457
USGS	12502500	08 Jan 2018 22:45	PST	2.373	1.457
USGS	12502500	08 Jan 2018 23:00	PST	2.373	1.457
USGS	12502500	08 Jan 2018 23:15	PST	2.373	1.457
USGS	12502500	08 Jan 2018 23:30	PST	2.373	1.457
USGS	12502500	08 Jan 2018 23:45	PST	2.387	1.46
USGS	12502500	09 Jan 2018 00:00	PST	2.373	1.457
USGS	12502500	09 Jan 2018 00:15	PST	2.387	1.46
USGS	12502500	09 Jan 2018 00:30	PST	2.387	1.46
USGS	12502500	09 Jan 2018 00:45	PST	2.373	1.457
USGS	12502500	09 Jan 2018 01:00	PST	2.387	1.46
USGS	12502500	09 Jan 2018 01:15	PST	2.373	1.457
USGS	12502500	09 Jan 2018 01:30	PST	2.373	1.457
USGS	12502500	09 Jan 2018 01:45	PST	2.373	1.457
USGS	12502500	09 Jan 2018 02:00	PST	2.373	1.457
USGS	12502500	09 Jan 2018 02:15	PST	2.373	1.457
USGS	12502500	09 Jan 2018 02:30	PST	2.387	1.46
USGS	12502500	09 Jan 2018 02:45	PST	2.387	1.46
USGS	12502500	09 Jan 2018 03:00	PST	2.387	1.46
USGS	12502500	09 Jan 2018 03:15	PST	2.387	1.46
USGS	12502500	09 Jan 2018 03:30	PST	2.387	1.46
USGS	12502500	09 Jan 2018 03:45	PST	2.387	1.46
USGS	12502500	09 Jan 2018 04:00	PST	2.387	1.46
USGS	12502500	09 Jan 2018 04:15	PST	2.387	1.46
USGS	12502500	09 Jan 2018 04:30	PST	2.387	1.46
USGS	12502500	09 Jan 2018 04:45	PST	2.387	1.46
USGS	12502500	09 Jan 2018 05:00	PST	2.387	1.46
USGS	12502500	09 Jan 2018 05:15	PST	2.401	1.463
USGS	12502500	09 Jan 2018 05:30	PST	2.387	1.46
USGS	12502500	09 Jan 2018 05:45	PST	2.387	1.46
USGS	12502500	09 Jan 2018 06:00	PST	2.387	1.46
USGS	12502500	09 Jan 2018 06:15	PST	2.401	1.463
USGS	12502500	09 Jan 2018 06:30	PST	2.387	1.46
USGS	12502500	09 Jan 2018 06:45	PST	2.387	1.46
USGS	12502500	09 Jan 2018 07:00	PST	2.387	1.46
USGS	12502500	09 Jan 2018 07:15	PST	2.387	1.46
USGS	12502500	09 Jan 2018 07:30	PST	2.387	1.46
USGS	12502500	09 Jan 2018 07:45	PST	2.387	1.46
USGS	12502500	09 Jan 2018 08:00	PST	2.387	1.46
USGS	12502500	09 Jan 2018 08:15	PST	2.387	1.46
USGS	12502500	09 Jan 2018 08:30	PST	2.387	1.46
USGS	12502500	09 Jan 2018 08:45	PST	2.387	1.46
USGS	12502500	09 Jan 2018 09:00	PST	2.387	1.46
USGS	12502500	09 Jan 2018 09:15	PST	2.387	1.46
USGS	12502500	09 Jan 2018 09:30	PST	2.387	1.46
USGS	12502500	09 Jan 2018 09:45	PST	2.387	1.46
USGS	12502500	09 Jan 2018 10:00	PST	2.387	1.46
USGS	12502500	09 Jan 2018 10:15	PST	2.387	1.46
USGS	12502500	09 Jan 2018 10:30	PST	2.387	1.46
USGS	12502500	09 Jan 2018 10:45	PST	2.387	1.46
USGS	12502500	09 Jan 2018 11:00	PST	2.401	1.463
USGS	12502500	09 Jan 2018 11:15	PST	2.401	1.463
USGS	12502500	09 Jan 2018 11:30	PST	2.387	1.46
USGS	12502500	09 Jan 2018 11:45	PST	2.387	1.46
USGS	12502500	09 Jan 2018 12:00	PST	2.387	1.46
USGS	12502500	09 Jan 2018 12:15	PST	2.387	1.46
USGS	12502500	09 Jan 2018 12:30	PST	2.387	1.46
USGS	12502500	09 Jan 2018 12:45	PST	2.387	1.46
USGS	12502500	09 Jan 2018 13:00	PST	2.387	1.46
USGS	12502500	09 Jan 2018 13:15	PST	2.387	1.46
USGS	12502500	09 Jan 2018 13:30	PST	2.387	1.46
USGS	12502500	09 Jan 2018 13:45	PST	2.387	1.46
USGS	12502500	09 Jan 2018 14:00	PST	2.387	1.46
USGS	12502500	09 Jan 2018 14:15	PST	2.387	1.46
USGS	12502500	09 Jan 2018 14:30	PST	2.387	1.46
USGS	12502500	09 Jan 2018 14:45	PST	2.373	1.457
USGS	12502500	09 Jan 2018 15:00	PST	2.373	1.457
USGS	12502500	09 Jan 2018 15:15	PST	2.387	1.46
USGS	12502500	09 Jan 2018 15:30	PST	2.373	1.457
USGS	12502500	09 Jan 2018 15:45	PST	2.373	1.457
USGS	12502500	09 Jan 2018 16:00	PST	2.373	1.457
USGS	12502500	09 Jan 2018 16:15	PST	2.373	1.457
USGS	12502500	09 Jan 2018 16:30	PST	2.373	1.457
USGS	12502500	09 Jan 2018 16:45	PST	2.373	1.457
USGS	12502500	09 Jan 2018 17:00	PST	2.373	1.457
USGS	12502500	09 Jan 2018 17:15	PST	2.373	1.457
USGS	12502500	09 Jan 2018 17:30	PST	2.373	1.457
USGS	12502500	09 Jan 2018 17:45	PST	2.373	1.457
USGS	12502500	09 Jan 2018 18:00	PST	2.373	1.457
USGS	12502500	09 Jan 2018 18:15	PST	2.373	1.457
USGS	12502500	09 Jan 2018 18:30	PST	2.373	1.457
USGS	12502500	09 Jan 2018 18:45	PST	2.373	1.457
USGS	12502500	09 Jan 2018 19:00	PST	2.373	1.457
USGS	12502500	09 Jan 2018 19:15	PST	2.373	1.457
USGS	12502500	09 Jan 2018 19:30	PST	2.373	1.457
USGS	12502500	09 Jan 2018 19:45	PST	2.373	1.457
USGS	12502500	09 Jan 2018 20:00	PST	2.356	1.454
USGS	12502500	09 Jan 2018 20:15	PST	2.373	1.457
USGS	12502500	09 Jan 2018 20:30	PST	2.373	1.457
USGS	12502500	09 Jan 2018 20:45	PST	2.373	1.457
USGS	12502500	09 Jan 2018 21:00	PST	2.373	1.457
USGS	12502500	09 Jan 2018 21:15	PST	2.373	1.457
USGS	12502500	09 Jan 2018 21:30	PST	2.373	1.457
USGS	12502500	09 Jan 2018 21:45	PST	2.373	1.457
USGS	12502500	09 Jan 2018 22:00	PST	2.373	1.457
USGS	12502500	09 Jan 2018 22:15	PST	2.373	1.457
USGS	12502500	09 Jan 2018 22:30	PST	2.373	1.457
USGS	12502500	09 Jan 2018 22:45	PST	2.373	1.457
USGS	12502500	09 Jan 2018 23:00	PST	2.373	1.457
USGS	12502500	09 Jan 2018 23:15	PST	2.373	1.457
USGS	12502500	09 Jan 2018 23:30	PST	2.373	1.457
USGS	12502500	09 Jan 2018 23:45	PST	2.373	1.457
USGS	12502500	10 Jan 2018 00:00	PST	2.373	1.457
USGS	12502500	10 Jan 2018 00:15	PST	2.373	1.457
USGS	12502500	10 Jan 2018 00:30	PST	2.373	1.457
USGS	12502500	10 Jan 2018 00:45	PST	2.373	1.457
USGS	12502500	10 Jan 2018 01:00	PST	2.373	1.457
USGS	12502500	10 Jan 2018 01:15	PST	2.373	1.457
USGS	12502500	10 Jan 2018 01:30	PST	2.373	1.457
USGS	12502500	10 Jan 2018 01:45	PST	2.373	1.457
USGS	12502500	10 Jan 2018 02:00	PST	2.373	1.457
USGS	12502500	10 Jan 2018 02:15	PST	2.373	1.457
USGS	12502500	10 Jan 2018 02:30	PST	2.373	1.457
USGS	12502500	10 Jan 2018 02:45	PST	2.373	1.457
USGS	12502500	10 Jan 2018 03:00	PST	2.356	1.454
USGS	12502500	10 Jan 2018 03:15	PST	2.373	1.457
USGS	12502500	10 Jan 2018 03:30	PST	2.356	1.454
USGS	12502500	10 Jan 2018 03:45	PST	2.356	1.454
USGS	12502500	10 Jan 2018 04:00	PST	2.356	1.454
USGS	12502500	10 Jan 2018 04:15	PST	2.356	1.454
USGS	12502500	10 Jan 2018 04:30	PST	2.356	1.454
USGS	12502500	10 Jan 2018 04:45	PST	2.356	1.454
USGS	12502500	10 Jan 2018 05:00	PST	2.356	1.454
USGS	12502500	10 Jan 2018 05:15	PST	2.356	1.454
USGS	12502500	10 Jan 2018 05:30	PST	2.356	1.454
USGS	12502500	10 Jan 2018 05:45	PST	2.356	1.454
USGS	12502500	10 Jan 2018 06:00	PST	2.356	1.454
USGS	12502500	10 Jan 2018 06:15	PST	2.356	1.454
USGS	12502500	10 Jan 2018 06:30	PST	2.356	1.454
USGS	12502500	10 Jan 2018 06:45	PST	2.356	1.454
USGS	12502500	10 Jan 2018 07:00	PST	2.356	1.454
USGS	12502500	10 Jan 2018 07:15	PST	2.356	1.454
USGS	12502500	10 Jan 2018 07:30	PST	2.356	1.454
USGS	12502500	10 Jan 2018 07:45	PST	2.356	1.454
USGS	12502500	10 Jan 2018 08:00	PST	2.342	1.451
USGS	12502500	10 Jan 2018 08:15	PST	2.342	1.451
USGS	12502500	10 Jan 2018 08:30	PST	2.342	1.451
USGS	12502500	10 Jan 2018 08:45	PST	2.342	1.451
USGS	12502500	10 Jan 2018 09:00	PST	2.342	1.451
USGS	12502500	10 Jan 2018 09:15	PST	2.342	1.451
USGS	12502500	10 Jan 2018 09:30	PST	2.342	1.451
USGS	12502500	10 Jan 2018 09:45	PST	2.342	1.451
USGS	12502500	10 Jan 2018 10:00	PST	2.342	1.451
USGS	12502500	10 Jan 2018 10:15	PST	2.342	1.451
USGS	12502500	10 Jan 2018 10:30	PST	2.342	1.451
USGS	12502500	10 Jan 2018 10:45	PST	2.342	1.451
USGS	12502500	10 Jan 2018 11:00	PST	2.342	1.451
USGS	12502500	10 Jan 2018 11:15	PST	2.342	1.451
USGS	12502500	10 Jan 2018 11:30	PST	2.342	1.451
USGS	12502500	10 Jan 2018 11:45	PST	2.342	1.451
USGS	12502500	10 Jan 2018 12:00	PST	2.342	1.451
USGS	12502500	10 Jan 2018 12:15	PST	2.342	1.451
USGS	12502500	10 Jan 2018 12:30	PST	2.328	1.448
USGS	12502500	10 Jan 2018 12:45	PST	2.342	1.451
USGS	12502500	10 Jan 2018 13:00	PST	2.342	1.451
USGS	12502500	10 Jan 2018 13:15	PST	2.342	1.451
USGS	12502500	10 Jan 2018 13:30	PST	2.328	1.448
USGS	12502500	10 Jan 2018 13:45	PST	2.328	1.448
USGS	12502500	10 Jan 2018 14:00	PST	2.328	1.448
USGS	12502500	10 Jan 2018 14:15	PST	2.328	1.448
USGS	12502500	10 Jan 2018 14:30	PST	2.328	1.448
USGS	12502500	10 Jan 2018 14:45	PST	2.328	1.448
USGS	12502500	10 Jan 2018 15:00	PST	2.328	1.448
USGS	12502500	10 Jan 2018 15:15	PST	2.328	1.448
USGS	12502500	10 Jan 2018 15:30	PST	2.328	1.448
USGS	12502500	10 Jan 2018 15:45	PST	2.328	1.448
USGS	12502500	10 Jan 2018 16:00	PST	2.328	1.448
USGS	12502500	10 Jan 2018 16:15	PST	2.313	1.445
USGS	12502500	10 Jan 2018 16:30	PST	2.313	1.445
USGS	12502500	10 Jan 2018 16:45	PST	2.313	1.445
USGS	12502500	10 Jan 2018 17:00	PST	2.313	1.445
USGS	12502500	10 Jan 2018 17:15	PST	2.313	1.445
USGS	12502500	10 Jan 2018 17:30	PST	2.313	1.445
USGS	12502500	10 Jan 2018 17:45	PST	2.313	1.445
USGS	12502500	10 Jan 2018 18:00	PST	2.313	1.445
USGS	12502500	10 Jan 2018 18:15	PST	2.313	1.445
USGS	12502500	10 Jan 2018 18:30	PST	2.313	1.445
USGS	12502500	10 Jan 2018 18:45	PST	2.313	1.445
USGS	12502500	10 Jan 2018 19:00	PST	2.313	1.445
USGS	12502500	10 Jan 2018 19:15	PST	2.299	1.442
USGS	12502500	10 Jan 2018 19:30	PST	2.313	1.445
USGS	12502500	10 Jan 2018 19:45	PST	2.313	1.445
USGS	12502500	10 Jan 2018 20:00	PST	2.299	1.442
USGS	12502500	10 Jan 2018 20:15	PST	2.299	1.442
USGS	12502500	10 Jan 2018 20:30	PST	2.299	1.442
USGS	12502500	10 Jan 2018 20:45	PST	2.299	1.442
USGS	12502500	10 Jan 2018 21:00	PST	2.299	1.442
USGS	12502500	10 Jan 2018 21:15	PST	2.299	1.442
USGS	12502500	10 Jan 2018 21:30	PST	2.299	1.442
USGS	12502500	10 Jan 2018 21:45	PST	2.299	1.442
USGS	12502500	10 Jan 2018 22:00	PST	2.299	1.442
USGS	12502500	10 Jan 2018 22:15	PST	2.299	1.442
USGS	12502500	10 Jan 2018 22:30	PST	2.299	1.442
USGS	12502500	10 Jan 2018 22:45	PST	2.299	1.442
USGS	12502500	10 Jan 2018 23:00	PST	2.299	1.442
USGS	12502500	10 Jan 2018 23:15	PST	2.299	1.442
USGS	12502500	10 Jan 2018 23:30	PST	2.299	1.442
USGS	12502500	10 Jan 2018 23:45	PST	2.299	1.442
USGS	12502500	11 Jan 2018 00:00	PST	2.299	1.442
USGS	12502500	11 Jan 2018 00:15	PST	2.299	1.442
USGS	12502500	11 Jan 2018 00:30	PST	2.299	1.442
USGS	12502500	11 Jan 2018 00:45	PST	2.299	1.442
USGS	12502500	11 Jan 2018 01:00	PST	2.299	1.442
USGS	12502500	11 Jan 2018 01:15	PST	2.299	1.442
USGS	12502500	11 Jan 2018 01:30	PST	2.299	1.442
USGS	12502500	11 Jan 2018 01:45	PST	2.299	1.442
USGS	12502500	11 Jan 2018 02:00	PST	2.299	1.442
USGS	12502500	11 Jan 2018 02:15	PST	2.299	1.442
USGS	12502500	11 Jan 2018 02:30	PST	2.285	1.439
USGS	12502500	11 Jan 2018 02:45	PST	2.299	1.442
USGS	12502500	11 Jan 2018 03:00	PST	2.299	1.442
USGS	12502500	11 Jan 2018 03:15	PST	2.285	1.439
USGS	12502500	11 Jan 2018 03:30	PST	2.285	1.439
USGS	12502500	11 Jan 2018 03:45	PST	2.299	1.442
USGS	12502500	11 Jan 2018 04:00	PST	2.299	1.442
USGS	12502500	11 Jan 2018 04:15	PST	2.285	1.439
USGS	12502500	11 Jan 2018 04:30	PST	2.299	1.442
USGS	12502500	11 Jan 2018 04:45	PST	2.285	1.439
USGS	12502500	11 Jan 2018 05:00	PST	2.299	1.442
USGS	12502500	11 Jan 2018 05:15	PST	2.285	1.439
USGS	12502500	11 Jan 2018 05:30	PST	2.285	1.439
USGS	12502500	11 Jan 2018 05:45	PST	2.285	1.439
USGS	12502500	11 Jan 2018 06:00	PST	2.285	1.439
USGS	12502500	11 Jan 2018 06:15	PST	2.285	1.439
USGS	12502500	11 Jan 2018 06:30	PST	2.285	1.439
USGS	12502500	11 Jan 2018 06:45	PST	2.285	1.439
USGS	12502500	11 Jan 2018 07:00	PST	2.285	1.439
USGS	12502500	11 Jan 2018 07:15	PST	2.285	1.439
USGS	12502500	11 Jan 2018 07:30	PST	2.299	1.442
USGS	12502500	11 Jan 2018 07:45	PST	2.299	1.442
USGS	12502500	11 Jan 2018 08:00	PST	2.313	1.445
USGS	12502500	11 Jan 2018 08:15	PST	2.313	1.445
USGS	12502500	11 Jan 2018 08:30	PST	2.299	1.442
USGS	12502500	11 Jan 2018 08:45	PST	2.313	1.445
USGS	12502500	11 Jan 2018 09:00	PST	2.328	1.448
USGS	12502500	11 Jan 2018 09:15	PST	2.328	1.448
USGS	12502500	11 Jan 2018 09:30	PST	2.328	1.448
USGS	12502500	11 Jan 2018 09:45	PST	2.328	1.448
USGS	12502500	11 Jan 2018 10:00	PST	2.342	1.451
USGS	12502500	11 Jan 2018 10:15	PST	2.342	1.451
USGS	12502500	11 Jan 2018 10:30	PST	2.356	1.454
USGS	12502500	11 Jan 2018 10:45	PST	2.356	1.454
USGS	12502500	11 Jan 2018 11:00	PST	2.356	1.454
USGS	12502500	11 Jan 2018 11:15	PST	2.373	1.457
USGS	12502500	11 Jan 2018 11:30	PST	2.373	1.457
USGS	12502500	11 Jan 2018 11:45	PST	2.373	1.457
USGS	12502500	11 Jan 2018 12:00	PST	2.387	1.46
USGS	12502500	11 Jan 2018 12:15	PST	2.387	1.46
USGS	12502500	11 Jan 2018 12:30	PST	2.401	1.463
USGS	12502500	11 Jan 2018 12:45	PST	2.401	1.463
USGS	12502500	11 Jan 2018 13:00	PST	2.401	1.463
USGS	12502500	11 Jan 2018 13:15	PST	2.401	1.463
USGS	12502500	11 Jan 2018 13:30	PST	2.415	1.466
USGS	12502500	11 Jan 2018 13:45	PST	2.432	1.469
USGS	12502500	11 Jan 2018 14:00	PST	2.447	1.472
USGS	12502500	11 Jan 2018 14:15	PST	2.461	1.475
USGS	12502500	11 Jan 2018 14:30	PST	2.461	1.475
USGS	12502500	11 Jan 2018 14:45	PST	2.461	1.475
USGS	12502500	11 Jan 2018 15:00	PST	2.475	1.478
USGS	12502500	11 Jan 2018 15:15	PST	2.492	1.481
USGS	12502500	11 Jan 2018 15:30	PST	2.492	1.481
USGS	12502500	11 Jan 2018 15:45	PST	2.492	1.481
USGS	12502500	11 Jan 2018 16:00	PST	2.492	1.481
USGS	12502500	11 Jan 2018 16:15	PST	2.475	1.478
USGS	12502500	11 Jan 2018 16:30	PST	2.492	1.481
USGS	12502500	11 Jan 2018 16:45	PST	2.492	1.481
USGS	12502500	11 Jan 2018 17:00	PST	2.492	1.481
USGS	12502500	11 Jan 2018 17:15	PST	2.475	1.478
USGS	12502500	11 Jan 2018 17:30	PST	2.475	1.478
USGS	12502500	11 Jan 2018 17:45	PST	2.492	1.481
USGS	12502500	11 Jan 2018 18:00	PST	2.475	1.478
USGS	12502500	11 Jan 2018 18:15	PST	2.475	1.478
USGS	12502500	11 Jan 2018 18:30	PST	2.475	1.478
USGS	12502500	11 Jan 2018 18:45	PST	2.475	1.478
USGS	12502500	11 Jan 2018 19:00	PST	2.475	1.478
USGS	12502500	11 Jan 2018 19:15	PST	2.475	1.478
USGS	12502500	11 Jan 2018 19:30	PST	2.461	1.475
USGS	12502500	11 Jan 2018 19:45	PST	2.475	1.478
USGS	12502500	11 Jan 2018 20:00	PST	2.475	1.478
USGS	12502500	11 Jan 2018 20:15	PST	2.475	1.478
USGS	12502500	11 Jan 2018 20:30	PST	2.475	1.478
USGS	12502500	11 Jan 2018 20:45	PST	2.475	1.478
USGS	12502500	11 Jan 2018 21:00	PST	2.475	1.478
USGS	12502500	11 Jan 2018 21:15	PST	2.475	1.478
USGS	12502500	11 Jan 2018 21:30	PST	2.475	1.478
USGS	12502500	11 Jan 2018 21:45	PST	2.475	1.478
USGS	12502500	11 Jan 2018 22:00	PST	2.475	1.478
USGS	12502500	11 Jan 2018 22:15	PST	2.475	1.478
USGS	12502500	11 Jan 2018 22:30	PST	2.475	1.478
USGS	12502500	11 Jan 2018 22:45	PST	2.475	1.478
USGS	12502500	11 Jan 2018 23:00	PST	2.475	1.478
USGS	12502500	11 Jan 2018 23:15	PST	2.475	1.478
USGS	12502500	11 Jan 2018 23:30	PST	2.492	1.481
USGS	12502500	11 Jan 2018 23:45	PST	2.492	1.481
USGS	12502500	12 Jan 2018 00:00	PST	2.475	1.478
USGS	12502500	12 Jan 2018 00:15	PST	2.475	1.478
USGS	12502500	12 Jan 2018 00:30	PST	2.475	1.478
USGS	12502500	12 Jan 2018 00:45	PST	2.475	1.478
USGS	12502500	12 Jan 2018 01:00	PST	2.492	1.481
USGS	12502500	12 Jan 2018 01:15	PST	2.475	1.478
USGS	12502500	12 Jan 2018 01:30	PST	2.475	1.478
USGS	12502500	12 Jan 2018 01:45	PST	2.475	1.478
USGS	12502500	12 Jan 2018 02:00	PST	2.475	1.478
USGS	12502500	12 Jan 2018 02:15	PST	2.475	1.478
USGS	12502500	12 Jan 2018 02:30	PST	2.475	1.478
USGS	12502500	12 Jan 2018 02:45	PST	2.475	1.478
USGS	12502500	12 Jan 2018 03:00	PST	2.475	1.478
USGS	12502500	12 Jan 2018 03:15	PST	2.475	1.478
USGS	12502500	12 Jan 2018 03:30	PST	2.475	1.478
USGS	12502500	12 Jan 2018 03:45	PST	2.475	1.478
USGS	12502500	12 Jan 2018 04:00	PST	2.461	1.475
USGS	12502500	12 Jan 2018 04:15	PST	2.461	1.475
USGS	12502500	12 Jan 2018 04:30	PST	2.461	1.475
USGS	12502500	12 Jan 2018 04:45	PST	2.461	1.475
USGS	12502500	12 Jan 2018 05:00	PST	2.461	1.475
USGS	12502500	12 Jan 2018 05:15	PST	2.447	1.472
USGS	12502500	12 Jan 2018 05:30	PST	2.461	1.475
USGS	12502500	12 Jan 2018 05:45	PST	2.447	1.472
USGS	12502500	12 Jan 2018 06:00	PST	2.447	1.472
USGS	12502500	12 Jan 2018 06:15	PST	2.447	1.472
USGS	12502500	12 Jan 2018 06:30	PST	2.447	1.472
USGS	12502500	12 Jan 2018 06:45	PST	2.447	1.472
USGS	12502500	12 Jan 2018 07:00	PST	2.447	1.472
USGS	12502500	12 Jan 2018 07:15	PST	2.447	1.472
USGS	12502500	12 Jan 2018 07:30	PST	2.447	1.472
USGS	12502500	12 Jan 2018 07:45	PST	2.447	1.472
USGS	12502500	12 Jan 2018 08:00	PST	2.447	1.472
USGS	12502500	12 Jan 2018 08:15	PST	2.461	1.475
USGS	12502500	12 Jan 2018 08:30	PST	2.447	1.472
USGS	12502500	12 Jan 2018 08:45	PST	2.447	1.472
USGS	12502500	12 Jan 2018 09:00	PST	2.461	1.475
USGS	12502500	12 Jan 2018 09:15	PST	2.461	1.475
USGS	12502500	12 Jan 2018 09:30	PST	2.461	1.475
USGS	12502500	12 Jan 2018 09:45	PST	2.461	1.475
USGS	12502500	12 Jan 2018 10:00	PST	2.461	1.475
USGS	12502500	12 Jan 2018 10:15	PST	2.447	1.472
USGS	12502500	12 Jan 2018 10:30	PST	2.447	1.472
USGS	12502500	12 Jan 2018 10:45	PST	2.447	1.472
USGS	12502500	12 Jan 2018 11:00	PST	2.461	1.475
USGS	12502500	12 Jan 2018 11:15	PST	2.447	1.472
USGS	12502500	12 Jan 2018 11:30	PST	2.447	1.472
USGS	12502500	12 Jan 2018 11:45	PST	2.447	1.472
USGS	12502500	12 Jan 2018 12:00	PST	2.447	1.472
USGS	12502500	12 Jan 2018 12:15	PST	2.447	1.472
USGS	12502500	12 Jan 2018 12:30	PST	2.447	1.472
USGS	12502500	12 Jan 2018 12:45	PST	2.447	1.472
USGS	12502500	12 Jan 2018 13:00	PST	2.432	1.469
USGS	12502500	12 Jan 2018 13:15	PST	2.432	1.469
USGS	12502500	12 Jan 2018 13:30	PST	2.432	1.469
USGS	12502500	12 Jan 2018 13:45	PST	2.432	1.469
USGS	12502500	12 Jan 2018 14:00	PST	2.432	1.469
USGS	12502500	12 Jan 2018 14:15	PST	2.432	1.469
USGS	12502500	12 Jan 2018 14:30	PST	2.432	1.469
USGS	12502500	12 Jan 2018 14:45	PST	2.432	1.469
USGS	12502500	12 Jan 2018 15:00	PST	2.415	1.466
USGS	12502500	12 Jan 2018 15:15	PST	2.415	1.466
USGS	12502500	12 Jan 2018 15:30	PST	2.415	1.466
USGS	12502500	12 Jan 2018 15:45	PST	2.415	1.466
USGS	12502500	12 Jan 2018 16:00	PST	2.415	1.466
USGS	12502500	12 Jan 2018 16:15	PST	2.415	1.466
USGS	12502500	12 Jan 2018 16:30	PST	2.401	1.463
USGS	12502500	12 Jan 2018 16:45	PST	2.401	1.463
USGS	12502500	12 Jan 2018 17:00	PST	2.401	1.463
USGS	12502500	12 Jan 2018 17:15	PST	2.401	1.463
USGS	12502500	12 Jan 2018 17:30	PST	2.401	1.463
USGS	12502500	12 Jan 2018 17:45	PST	2.401	1.463
USGS	12502500	12 Jan 2018 18:00	PST	2.401	1.463
USGS	12502500	12 Jan 2018 18:15	PST	2.401	1.463
USGS	12502500	12 Jan 2018 18:30	PST	2.401	1.463
USGS	12502500	12 Jan 2018 18:45	PST	2.387	1.46
USGS	12502500	12 Jan 2018 19:00	PST	2.387	1.46
USGS	12502500	12 Jan 2018 19:15	PST	2.387	1.46
USGS	12502500	12 Jan 2018 19:30	PST	2.401	1.463
USGS	12502500	12 Jan 2018 19:45	PST	2.401	1.463
USGS	12502500	12 Jan 2018 20:00	PST	2.401	1.463
USGS	12502500	12 Jan 2018 20:15	PST	2.401	1.463
USGS	12502500	12 Jan 2018 20:30	PST	2.387	1.46
USGS	12502500	12 Jan 2018 20:45	PST	2.401	1.463
USGS	12502500	12 Jan 2018 21:00	PST	2.401	1.463
USGS	12502500	12 Jan 2018 21:15	PST	2.401	1.463
USGS	12502500	12 Jan 2018 21:30	PST	2.387	1.46
USGS	12502500	12 Jan 2018 21:45	PST	2.387	1.46
USGS	12502500	12 Jan 2018 22:00	PST	2.401	1.463
USGS	12502500	12 Jan 2018 22:15	PST	2.401	1.463
USGS	12502500	12 Jan 2018 22:30	PST	2.387	1.46
USGS	12502500	12 Jan 2018 22:45	PST	2.387	1.46
USGS	12502500	12 Jan 2018 23:00	PST	2.401	1.463
USGS	12502500	12 Jan 2018 23:15	PST	2.387	1.46
USGS	12502500	12 Jan 2018 23:30	PST	2.387	1.46
USGS	12502500	12 Jan 2018 23:45	PST	2.387	1.46
USGS	12502500	13 Jan 2018 00:00	PST	2.387	1.46
USGS	12502500	13 Jan 2018 00:15	PST	2.387	1.46
USGS	12502500	13 Jan 2018 00:30	PST	2.387	1.46
USGS	12502500	13 Jan 2018 00:45	PST	2.387	1.46
USGS	12502500	13 Jan 2018 01:00	PST	2.387	1.46
USGS	12502500	13 Jan 2018 01:15	PST	2.387	1.46
USGS	12502500	13 Jan 2018 01:30	PST	2.387	1.46
USGS	12502500	13 Jan 2018 01:45	PST	2.387	1.46
USGS	12502500	13 Jan 2018 02:00	PST	2.387	1.46
USGS	12502500	13 Jan 2018 02:15	PST	2.387	1.46
USGS	12502500	13 Jan 2018 02:30	PST	2.387	1.46
USGS	12502500	13 Jan 2018 02:45	PST	2.387	1.46
USGS	12502500	13 Jan 2018 03:00	PST	2.387	1.46
USGS	12502500	13 Jan 2018 03:15	PST	2.373	1.457
USGS	12502500	13 Jan 2018 03:30	PST	2.387	1.46
USGS	12502500	13 Jan 2018 03:45	PST	2.387	1.46
USGS	12502500	13 Jan 2018 04:00	PST	2.387	1.46
USGS	12502500	13 Jan 2018 04:15	PST	2.387	1.46
USGS	12502500	13 Jan 2018 04:30	PST	2.387	1.46
USGS	12502500	13 Jan 2018 04:45	PST	2.387	1.46
USGS	12502500	13 Jan 2018 05:00	PST	2.387	1.46
USGS	12502500	13 Jan 2018 05:15	PST	2.387	1.46
USGS	12502500	13 Jan 2018 05:30	PST	2.387	1.46
USGS	12502500	13 Jan 2018 05:45	PST	2.387	1.46
USGS	12502500	13 Jan 2018 06:00	PST	2.387	1.46
USGS	12502500	13 Jan 2018 06:15	PST	2.387	1.46
USGS	12502500	13 Jan 2018 06:30	PST	2.387	1.46
USGS	12502500	13 Jan 2018 06:45	PST	2.387	1.46
USGS	12502500	13 Jan 2018 07:00	PST	2.387	1.46
USGS	12502500	13 Jan 2018 07:15	PST	2.387	1.46
USGS	12502500	13 Jan 2018 07:30	PST	2.387	1.46
USGS	12502500	13 Jan 2018 07:45	PST	2.373	1.457
USGS	12502500	13 Jan 2018 08:00	PST	2.373	1.457
USGS	12502500	13 Jan 2018 08:15	PST	2.387	1.46
USGS	12502500	13 Jan 2018 08:30	PST	2.373	1.457
USGS	12502500	13 Jan 2018 08:45	PST	2.373	1.457
USGS	12502500	13 Jan 2018 09:00	PST	2.387	1.46
USGS	12502500	13 Jan 2018 09:15	PST	2.373	1.457
USGS	12502500	13 Jan 2018 09:30	PST	2.373	1.457
USGS	12502500	13 Jan 2018 09:45	PST	2.373	1.457
USGS	12502500	13 Jan 2018 10:00	PST	2.373	1.457
USGS	12502500	13 Jan 2018 10:15	PST	2.373	1.457
USGS	12502500	13 Jan 2018 10:30	PST	2.373	1.457
USGS	12502500	13 Jan 2018 10:45	PST	2.373	1.457
USGS	12502500	13 Jan 2018 11:00	PST	2.373	1.457
USGS	12502500	13 Jan 2018 11:15	PST	2.373	1.457
USGS	12502500	13 Jan 2018 11:30	PST	2.356	1.454
USGS	12502500	13 Jan 2018 11:45	PST	2.373	1.457
USGS	12502500	13 Jan 2018 12:00	PST	2.356	1.454
USGS	12502500	13 Jan 2018 12:15	PST	2.356	1.454
USGS	12502500	13 Jan 2018 12:30	PST	2.356	1.454
USGS	12502500	13 Jan 2018 12:45	PST	2.373	1.457
USGS	12502500	13 Jan 2018 13:00	PST	2.356	1.454
USGS	12502500	13 Jan 2018 13:15	PST	2.356	1.454
USGS	12502500	13 Jan 2018 13:30	PST	2.356	1.454
USGS	12502500	13 Jan 2018 13:45	PST	2.356	1.454
USGS	12502500	13 Jan 2018 14:00	PST	2.356	1.454
USGS	12502500	13 Jan 2018 14:15	PST	2.356	1.454
USGS	12502500	13 Jan 2018 14:30	PST	2.356	1.454
USGS	12502500	13 Jan 2018 14:45	PST	2.356	1.454
USGS	12502500	13 Jan 2018 15:00	PST	2.356	1.454
USGS	12502500	13 Jan 2018 15:15	PST	2.356	1.454
USGS	12502500	13 Jan 2018 15:30	PST	2.356	1.454
USGS	12502500	13 Jan 2018 15:45	PST	2.342	1.451
USGS	12502500	13 Jan 2018 16:00	PST	2.342	1.451
USGS	12502500	13 Jan 2018 16:15	PST	2.342	1.451
USGS	12502500	13 Jan 2018 16:30	PST	2.342	1.451
USGS	12502500	13 Jan 2018 16:45	PST	2.342	1.451
USGS	12502500	13 Jan 2018 17:00	PST	2.342	1.451
USGS	12502500	13 Jan 2018 17:15	PST	2.342	1.451
USGS	12502500	13 Jan 2018 17:30	PST	2.328	1.448
USGS	12502500	13 Jan 2018 17:45	PST	2.328	1.448
USGS	12502500	13 Jan 2018 18:00	PST	2.342	1.451
USGS	12502500	13 Jan 2018 18:15	PST	2.328	1.448
USGS	12502500	13 Jan 2018 18:30	PST	2.328	1.448
USGS	12502500	13 Jan 2018 18:45	PST	2.342	1.451
USGS	12502500	13 Jan 2018 19:00	PST	2.328	1.448
USGS	12502500	13 Jan 2018 19:15	PST	2.328	1.448
USGS	12502500	13 Jan 2018 19:30	PST	2.328	1.448
USGS	12502500	13 Jan 2018 19:45	PST	2.328	1.448
USGS	12502500	13 Jan 2018 20:00	PST	2.328	1.448
USGS	12502500	13 Jan 2018 20:15	PST	2.313	1.445
USGS	12502500	13 Jan 2018 20:30	PST	2.313	1.445
USGS	12502500	13 Jan 2018 20:45	PST	2.313	1.445
USGS	12502500	13 Jan 2018 21:00	PST	2.313	1.445
USGS	12502500	13 Jan 2018 21:15	PST	2.299	1.442
USGS	12502500	13 Jan 2018 21:30	PST	2.313	1.445
USGS	12502500	13 Jan 2018 21:45	PST	2.313	1.445
USGS	12502500	13 Jan 2018 22:00	PST	2.299	1.442
USGS	12502500	13 Jan 2018 22:15	PST	2.313	1.445
USGS	12502500	13 Jan 2018 22:30	PST	2.299	1.442
USGS	12502500	13 Jan 2018 22:45	PST	2.299	1.442
USGS	12502500	13 Jan 2018 23:00	PST	2.313	1.445
USGS	12502500	13 Jan 2018 23:15	PST	2.313	1.445
USGS	12502500	13 Jan 2018 23:30	PST	2.299	1.442
USGS	12502500	13 Jan 2018 23:45	PST	2.313	1.445
USGS	12502500	14 Jan 2018 00:00	PST	2.313	1.445
USGS	12502500	14 Jan 2018 00:15	PST	2.313	1.445
USGS	12502500	14 Jan 2018 00:30	PST	2.313	1.445
USGS	12502500	14 Jan 2018 00:45	PST	2.313	1.445
USGS	12502500	14 Jan 2018 01:00	PST	2.313	1.445
USGS	12502500	14 Jan 2018 01:15	PST	2.313	1.445
USGS	12502500	14 Jan 2018 01:30	PST	2.313	1.445
USGS	12502500	14 Jan 2018 01:45	PST	2.313	1.445
USGS	12502500	14 Jan 2018 02:00	PST	2.328	1.448
USGS	12502500	14 Jan 2018 02:15	PST	2.328	1.448
USGS	12502500	14 Jan 2018 02:30	PST	2.328	1.448
USGS	12502500	14 Jan 2018 02:45	PST	2.328	1.448
USGS	12502500	14 Jan 2018 03:00	PST	2.328	1.448
USGS	12502500	14 Jan 2018 03:15	PST	2.328	1.448
USGS	12502500	14 Jan 2018 03:30	PST	2.328	1.448
USGS	12502500	14 Jan 2018 03:45	PST	2.328	1.448
USGS	12502500	14 Jan 2018 04:00	PST	2.342	1.451
USGS	12502500	14 Jan 2018 04:15	PST	2.328	1.448
USGS	12502500	14 Jan 2018 04:30	PST	2.342	1.451
USGS	12502500	14 Jan 2018 04:45	PST	2.342	1.451
USGS	12502500	14 Jan 2018 05:00	PST	2.342	1.451
USGS	12502500	14 Jan 2018 05:15	PST	2.342	1.451
USGS	12502500	14 Jan 2018 05:30	PST	2.342	1.451
USGS	12502500	14 Jan 2018 05:45	PST	2.342	1.451
USGS	12502500	14 Jan 2018 06:00	PST	2.342	1.451
USGS	12502500	14 Jan 2018 06:15	PST	2.356	1.454
USGS	12502500	14 Jan 2018 06:30	PST	2.342	1.451
USGS	12502500	14 Jan 2018 06:45	PST	2.342	1.451
USGS	12502500	14 Jan 2018 07:00	PST	2.356	1.454
USGS	12502500	14 Jan 2018 07:15	PST	2.356	1.454
USGS	12502500	14 Jan 2018 07:30	PST	2.356	1.454
USGS	12502500	14 Jan 2018 07:45	PST	2.356	1.454
USGS	12502500	14 Jan 2018 08:00	PST	2.356	1.454
USGS	12502500	14 Jan 2018 08:15	PST	2.373	1.457
USGS	12502500	14 Jan 2018 08:30	PST	2.356	1.454
USGS	12502500	14 Jan 2018 08:45	PST	2.373	1.457
USGS	12502500	14 Jan 2018 09:00	PST	2.373	1.457
USGS	12502500	14 Jan 2018 09:15	PST	2.373	1.457
USGS	12502500	14 Jan 2018 09:30	PST	2.356	1.454
USGS	12502500	14 Jan 2018 09:45	PST	2.356	1.454
USGS	12502500	14 Jan 2018 10:00	PST	2.356	1.454
USGS	12502500	14 Jan 2018 10:15	PST	2.373	1.457
USGS	12502500	14 Jan 2018 10:30	PST	2.373	1.457
USGS	12502500	14 Jan 2018 10:45	PST	2.373	1.457
USGS	12502500	14 Jan 2018 11:00	PST	2.373	1.457
USGS	12502500	14 Jan 2018 11:15	PST	2.373	1.457
USGS	12502500	14 Jan 2018 11:30	PST	2.373	1.457
USGS	12502500	14 Jan 2018 11:45	PST	2.373	1.457
USGS	12502500	14 Jan 2018 12:00	PST	2.373	1.457
USGS	12502500	14 Jan 2018 12:15	PST	2.373	1.457
USGS	12502500	14 Jan 2018 12:30	PST	2.373	1.457
USGS	12502500	14 Jan 2018 12:45	PST	2.373	1.457
USGS	12502500	14 Jan 2018 13:00	PST	2.373	1.457
USGS	12502500	14 Jan 2018 13:15	PST	2.373	1.457
USGS	12502500	14 Jan 2018 13:30	PST	2.373	1.457
USGS	12502500	14 Jan 2018 13:45	PST	2.373	1.457
USGS	12502500	14 Jan 2018 14:00	PST	2.356	1.454
USGS	12502500	14 Jan 2018 14:15	PST	2.373	1.457
USGS	12502500	14 Jan 2018 14:30	PST	2.373	1.457
USGS	12502500	14 Jan 2018 14:45	PST	2.356	1.454
USGS	12502500	14 Jan 2018 15:00	PST	2.356	1.454
USGS	12502500	14 Jan 2018 15:15	PST	2.356	1.454
USGS	12502500	14 Jan 2018 15:30	PST	2.356	1.454
USGS	12502500	14 Jan 2018 15:45	PST	2.356	1.454
USGS	12502500	14 Jan 2018 16:00	PST	2.356	1.454
USGS	12502500	14 Jan 2018 16:15	PST	2.356	1.454
USGS	12502500	14 Jan 2018 16:30	PST	2.356	1.454
USGS	12502500	14 Jan 2018 16:45	PST	2.356	1.454
USGS	12502500	14 Jan 2018 17:00	PST	2.356	1.454
USGS	12502500	14 Jan 2018 17:15	PST	2.356	1.454
USGS	12502500	14 Jan 2018 17:30	PST	2.342	1.451
USGS	12502500	14 Jan 2018 17:45	PST	2.356	1.454
USGS	12502500	14 Jan 2018 18:00	PST	2.342	1.451
USGS	12502500	14 Jan 2018 18:15	PST	2.342	1.451
USGS	12502500	14 Jan 2018 18:30	PST	2.342	1.451
USGS	12502500	14 Jan 2018 18:45	PST	2.342	1.451
USGS	12502500	14 Jan 2018 19:00	PST	2.342	1.451
USGS	12502500	14 Jan 2018 19:15	PST	2.342	1.451
USGS	12502500	14 Jan 2018 19:30	PST	2.342	1.451
USGS	12502500	14 Jan 2018 19:45	PST	2.342	1.451
USGS	12502500	14 Jan 2018 20:00	PST	2.342	1.451
USGS	12502500	14 Jan 2018 20:15	PST	2.342	1.451
USGS	12502500	14 Jan 2018 20:30	PST	2.342	1.451
USGS	12502500	14 Jan 2018 20:45	PST	2.342	1.451
USGS	12502500	14 Jan 2018 21:00	PST	2.342	1.451
USGS	12502500	14 Jan 2018 21:15	PST	2.342	1.451
USGS	12502500	14 Jan 2018 21:30	PST	2.342	1.451
USGS	12502500	14 Jan 2018 21:45	PST	2.328	1.448
USGS	12502500	14 Jan 2018 22:00	PST	2.342	1.451
USGS	12502500	14 Jan 2018 22:15	PST	2.342	1.451
USGS	12502500	14 Jan 2018 22:30	PST	2.342	1.451
USGS	12502500	14 Jan 2018 22:45	PST	2.342	1.451
USGS	12502500	14 Jan 2018 23:00	PST	2.328	1.448
USGS	12502500	14 Jan 2018 23:15	PST	2.328	1.448
USGS	12502500	14 Jan 2018 23:30	PST	2.328	1.448
USGS	12502500	14 Jan 2018 23:45	PST	2.342	1.451
USGS	12502500	15 Jan 2018 00:00	PST	2.328	1.448
USGS	12502500	15 Jan 2018 00:15	PST	2.328	1.448
USGS	12502500	15 Jan 2018 00:30	PST	2.342	1.451
USGS	12502500	15 Jan 2018 00:45	PST	2.328	1.448
USGS	12502500	15 Jan 2018 01:00	PST	2.342	1.451
USGS	12502500	15 Jan 2018 01:15	PST	2.328	1.448
USGS	12502500	15 Jan 2018 01:30	PST	2.342	1.451
USGS	12502500	15 Jan 2018 01:45	PST	2.342	1.451
USGS	12502500	15 Jan 2018 02:00	PST	2.328	1.448
USGS	12502500	15 Jan 2018 02:15	PST	2.328	1.448
USGS	12502500	15 Jan 2018 02:30	PST	2.342	1.451
USGS	12502500	15 Jan 2018 02:45	PST	2.342	1.451
USGS	12502500	15 Jan 2018 03:00	PST	2.342	1.451
USGS	12502500	15 Jan 2018 03:15	PST	2.342	1.451
USGS	12502500	15 Jan 2018 03:30	PST	2.328	1.448
USGS	12502500	15 Jan 2018 03:45	PST	2.328	1.448
USGS	12502500	15 Jan 2018 04:00	PST	2.328	1.448
USGS	12502500	15 Jan 2018 04:15	PST	2.328	1.448
USGS	12502500	15 Jan 2018 04:30	PST	2.342	1.451
USGS	12502500	15 Jan 2018 04:45	PST	2.342	1.451
USGS	12502500	15 Jan 2018 05:00	PST	2.342	1.451
USGS	12502500	15 Jan 2018 05:15	PST	2.342	1.451
USGS	12502500	15 Jan 2018 05:30	PST	2.342	1.451
USGS	12502500	15 Jan 2018 05:45	PST	2.328	1.448
USGS	12502500	15 Jan 2018 06:00	PST	2.342	1.451
USGS	12502500	15 Jan 2018 06:15	PST	2.342	1.451
USGS	12502500	15 Jan 2018 06:30	PST	2.342	1.451
USGS	12502500	15 Jan 2018 06:45	PST	2.328	1.448
USGS	12502500	15 Jan 2018 07:00	PST	2.342	1.451
USGS	12502500	15 Jan 2018 07:15	PST	2.342	1.451
USGS	12502500	15 Jan 2018 07:30	PST	2.342	1.451
USGS	12502500	15 Jan 2018 07:45	PST	2.342	1.451
USGS	12502500	15 Jan 2018 08:00	PST	2.328	1.448
USGS	12502500	15 Jan 2018 08:15	PST	2.328	1.448
USGS	12502500	15 Jan 2018 08:30	PST	2.342	1.451
USGS	12502500	15 Jan 2018 08:45	PST	2.328	1.448
USGS	12502500	15 Jan 2018 09:00	PST	2.342	1.451
USGS	12502500	15 Jan 2018 09:15	PST	2.328	1.448
USGS	12502500	15 Jan 2018 09:30	PST	2.328	1.448
USGS	12502500	15 Jan 2018 09:45	PST	2.328	1.448
USGS	12502500	15 Jan 2018 10:00	PST	2.328	1.448
USGS	12502500	15 Jan 2018 10:15	PST	2.328	1.448
USGS	12502500	15 Jan 2018 10:30	PST	2.328	1.448
USGS	12502500	15 Jan 2018 10:45	PST	2.328	1.448
USGS	12502500	15 Jan 2018 11:00	PST	2.328	1.448
USGS	12502500	15 Jan 2018 11:15	PST	2.342	1.451
USGS	12502500	15 Jan 2018 11:30	PST	2.328	1.448
USGS	12502500	15 Jan 2018 11:45	PST	2.342	1.451
USGS	12502500	15 Jan 2018 12:00	PST	2.328	1.448
USGS	12502500	15 Jan 2018 12:15	PST	2.328	1.448
USGS	12502500	15 Jan 2018 12:30	PST	2.328	1.448
USGS	12502500	15 Jan 2018 12:45	PST	2.342	1.451
USGS	12502500	15 Jan 2018 13:00	PST	2.328	1.448
USGS	12502500	15 Jan 2018 13:15	PST	2.328	1.448
USGS	12502500	15 Jan 2018 13:30	PST	2.328	1.448
USGS	12502500	15 Jan 2018 13:45	PST	2.328	1.448
USGS	12502500	15 Jan 2018 14:00	PST	2.342	1.451
USGS	12502500	15 Jan 2018 14:15	PST	2.328	1.448
USGS	12502500	15 Jan 2018 14:30	PST	2.328	1.448
USGS	12502500	15 Jan 2018 14:45	PST	2.342	1.451
USGS	12502500	15 Jan 2018 15:00	PST	2.342	1.451
USGS	12502500	15 Jan 2018 15:15	PST	2.328	1.448
USGS	12502500	15 Jan 2018 15:30	PST	2.328	1.448
USGS	12502500	15 Jan 2018 15:45	PST	2.342	1.451
USGS	12502500	15 Jan 2018 16:00	PST	2.328	1.448
USGS	12502500	15 Jan 2018 16:15	PST	2.328	1.448
USGS	12502500	15 Jan 2018 16:30	PST	2.328	1.448
USGS	12502500	15 Jan 2018 16:45	PST	2.328	1.448
USGS	12502500	15 Jan 2018 17:00	PST	2.328	1.448
USGS	12502500	15 Jan 2018 17:15	PST	2.328	1.448
USGS	12502500	15 Jan 2018 17:30	PST	2.328	1.448
USGS	12502500	15 Jan 2018 17:45	PST	2.328	1.448
USGS	12502500	15 Jan 2018 18:00	PST	2.328	1.448
USGS	12502500	15 Jan 2018 18:15	PST	2.328	1.448
USGS	12502500	15 Jan 2018 18:30	PST	2.328	1.448
USGS	12502500	15 Jan 2018 18:45	PST	2.328	1.448
USGS	12502500	15 Jan 2018 19:00	PST	2.328	1.448
USGS	12502500	15 Jan 2018 19:15	PST	2.328	1.448
USGS	12502500	15 Jan 2018 19:30	PST	2.328	1.448
USGS	12502500	15 Jan 2018 19:45	PST	2.328	1.448
USGS	12502500	15 Jan 2018 20:00	PST	2.328	1.448
USGS	12502500	15 Jan 2018 20:15	PST	2.328	1.448
USGS	12502500	15 Jan 2018 20:30	PST	2.328	1.448
USGS	12502500	15 Jan 2018 20:45	PST	2.328	1.448
USGS	12502500	15 Jan 2018 21:00	PST	2.328	1.448
USGS	12502500	15 Jan 2018 21:15	PST	2.328	1.448
USGS	12502500	15 Jan 2018 21:30	PST	2.328	1.448
USGS	12502500	15 Jan 2018 21:45	PST	2.328	1.448
USGS	12502500	15 Jan 2018 22:00	PST	2.328	1.448
USGS	12502500	15 Jan 2018 22:15	PST	2.328	1.448
USGS	12502500	15 Jan 2018 22:30	PST	2.328	1.448
USGS	12502500	15 Jan 2018 22:45	PST	2.328	1.448
USGS	12502500	15 Jan 2018 23:00	PST	2.328	1.448
USGS	12502500	15 Jan 2018 23:15	PST	2.328	1.448
USGS	12502500	15 Jan 2018 23:30	PST	2.328	1.448
USGS	12502500	15 Jan 2018 23:45	PST	2.328	1.448
USGS	12502500	16 Jan 2018 00:00	PST	2.328	1.448
USGS	12502500	16 Jan 2018 00:15	PST	2.328	1.448
USGS	12502500	16 Jan 2018 00:30	PST	2.328	1.448
USGS	12502500	16 Jan 2018 00:45	PST	2.328	1.448
USGS	12502500	16 Jan 2018 01:00	PST	2.328	1.448
USGS	12502500	16 Jan 2018 01:15	PST	2.328	1.448
USGS	12502500	16 Jan 2018 01:30	PST	2.328	1.448
USGS	12502500	16 Jan 2018 01:45	PST	2.328	1.448
USGS	12502500	16 Jan 2018 02:00	PST	2.328	1.448
USGS	12502500	16 Jan 2018 02:15	PST	2.328	1.448
USGS	12502500	16 Jan 2018 02:30	PST	2.328	1.448
USGS	12502500	16 Jan 2018 02:45	PST	2.328	1.448
USGS	12502500	16 Jan 2018 03:00	PST	2.328	1.448
USGS	12502500	16 Jan 2018 03:15	PST	2.328	1.448
USGS	12502500	16 Jan 2018 03:30	PST	2.328	1.448
USGS	12502500	16 Jan 2018 03:45	PST	2.328	1.448
USGS	12502500	16 Jan 2018 04:00	PST	2.342	1.451
USGS	12502500	16 Jan 2018 04:15	PST	2.328	1.448
USGS	12502500	16 Jan 2018 04:30	PST	2.342	1.451
USGS	12502500	16 Jan 2018 04:45	PST	2.342	1.451
USGS	12502500	16 Jan 2018 05:00	PST	2.342	1.451
USGS	12502500	16 Jan 2018 05:15	PST	2.356	1.454
USGS	12502500	16 Jan 2018 05:30	PST	2.356	1.454
USGS	12502500	16 Jan 2018 05:45	PST	2.356	1.454
USGS	12502500	16 Jan 2018 06:00	PST	2.373	1.457
USGS	12502500	16 Jan 2018 06:15	PST	2.356	1.454
USGS	12502500	16 Jan 2018 06:30	PST	2.373	1.457
USGS	12502500	16 Jan 2018 06:45	PST	2.356	1.454
USGS	12502500	16 Jan 2018 07:00	PST	2.373	1.457
USGS	12502500	16 Jan 2018 07:15	PST	2.373	1.457
USGS	12502500	16 Jan 2018 07:30	PST	2.373	1.457
USGS	12502500	16 Jan 2018 07:45	PST	2.373	1.457
USGS	12502500	16 Jan 2018 08:00	PST	2.373	1.457
USGS	12502500	16 Jan 2018 08:15	PST	2.373	1.457
USGS	12502500	16 Jan 2018 08:30	PST	2.373	1.457
USGS	12502500	16 Jan 2018 08:45	PST	2.373	1.457
USGS	12502500	16 Jan 2018 09:00	PST	2.373	1.457
USGS	12502500	16 Jan 2018 09:15	PST	2.373	1.457
USGS	12502500	16 Jan 2018 09:30	PST	2.373	1.457
USGS	12502500	16 Jan 2018 09:45	PST	2.387	1.46
USGS	12502500	16 Jan 2018 10:00	PST	2.387	1.46
USGS	12502500	16 Jan 2018 10:15	PST	2.387	1.46
USGS	12502500	16 Jan 2018 10:30	PST	2.387	1.46
USGS	12502500	16 Jan 2018 10:45	PST	2.387	1.46
USGS	12502500	16 Jan 2018 11:00	PST	2.401	1.463
USGS	12502500	16 Jan 2018 11:15	PST	2.401	1.463
USGS	12502500	16 Jan 2018 11:30	PST	2.401	1.463
USGS	12502500	16 Jan 2018 11:45	PST	2.401	1.463
USGS	12502500	16 Jan 2018 12:00	PST	2.401	1.463
USGS	12502500	16 Jan 2018 12:15	PST	2.401	1.463
USGS	12502500	16 Jan 2018 12:30	PST	2.401	1.463
USGS	12502500	16 Jan 2018 12:45	PST	2.401	1.463
USGS	12502500	16 Jan 2018 13:00	PST	2.401	1.463
USGS	12502500	16 Jan 2018 13:15	PST	2.401	1.463
USGS	12502500	16 Jan 2018 13:30	PST	2.387	1.46
USGS	12502500	16 Jan 2018 13:45	PST	2.387	1.46
USGS	12502500	16 Jan 2018 14:00	PST	2.387	1.46
USGS	12502500	16 Jan 2018 14:15	PST	2.387	1.46
USGS	12502500	16 Jan 2018 14:30	PST	2.401	1.463
USGS	12502500	16 Jan 2018 14:45	PST	2.387	1.46
USGS	12502500	16 Jan 2018 15:00	PST	2.387	1.46
USGS	12502500	16 Jan 2018 15:15	PST	2.387	1.46
USGS	12502500	16 Jan 2018 15:30	PST	2.387	1.46
USGS	12502500	16 Jan 2018 15:45	PST	2.373	1.457
USGS	12502500	16 Jan 2018 16:00	PST	2.373	1.457
USGS	12502500	16 Jan 2018 16:15	PST	2.373	1.457
USGS	12502500	16 Jan 2018 16:30	PST	2.373	1.457
USGS	12502500	16 Jan 2018 16:45	PST	2.373	1.457
USGS	12502500	16 Jan 2018 17:00	PST	2.373	1.457
USGS	12502500	16 Jan 2018 17:15	PST	2.373	1.457
USGS	12502500	16 Jan 2018 17:30	PST	2.356	1.454
USGS	12502500	16 Jan 2018 17:45	PST	2.356	1.454
USGS	12502500	16 Jan 2018 18:00	PST	2.356	1.454
USGS	12502500	16 Jan 2018 18:15	PST	2.356	1.454
USGS	12502500	16 Jan 2018 18:30	PST	2.356	1.454
USGS	12502500	16 Jan 2018 18:45	PST	2.356	1.454
USGS	12502500	16 Jan 2018 19:00	PST	2.356	1.454
USGS	12502500	16 Jan 2018 19:15	PST	2.356	1.454
USGS	12502500	16 Jan 2018 19:30	PST	2.356	1.454
USGS	12502500	16 Jan 2018 19:45	PST	2.356	1.454
USGS	12502500	16 Jan 2018 20:00	PST	2.356	1.454
USGS	12502500	16 Jan 2018 20:15	PST	2.342	1.451
USGS	12502500	16 Jan 2018 20:30	PST	2.342	1.451
USGS	12502500	16 Jan 2018 20:45	PST	2.356	1.454
USGS	12502500	16 Jan 2018 21:00	PST	2.342	1.451
USGS	12502500	16 Jan 2018 21:15	PST	2.356	1.454
USGS	12502500	16 Jan 2018 21:30	PST	2.356	1.454
USGS	12502500	16 Jan 2018 21:45	PST	2.342	1.451
USGS	12502500	16 Jan 2018 22:00	PST	2.356	1.454
USGS	12502500	16 Jan 2018 22:15	PST	2.342	1.451
USGS	12502500	16 Jan 2018 22:30	PST	2.356	1.454
USGS	12502500	16 Jan 2018 22:45	PST	2.342	1.451
USGS	12502500	16 Jan 2018 23:00	PST	2.342	1.451
USGS	12502500	16 Jan 2018 23:15	PST	2.342	1.451
USGS	12502500	16 Jan 2018 23:30	PST	2.342	1.451
USGS	12502500	16 Jan 2018 23:45	PST	2.342	1.451
USGS	12502500	17 Jan 2018 00:00	PST	2.342	1.451
USGS	12502500	17 Jan 2018 00:15	PST	2.342	1.451
USGS	12502500	17 Jan 2018 00:30	PST	2.356	1.454
USGS	12502500	17 Jan 2018 00:45	PST	2.342	1.451
USGS	12502500	17 Jan 2018 01:00	PST	2.342	1.451
USGS	12502500	17 Jan 2018 01:15	PST	2.342	1.451
USGS	12502500	17 Jan 2018 01:30	PST	2.342	1.451
USGS	12502500	17 Jan 2018 01:45	PST	2.342	1.451
USGS	12502500	17 Jan 2018 02:00	PST	2.342	1.451
USGS	12502500	17 Jan 2018 02:15	PST	2.342	1.451
USGS	12502500	17 Jan 2018 02:30	PST	2.342	1.451
USGS	12502500	17 Jan 2018 02:45	PST	2.342	1.451
USGS	12502500	17 Jan 2018 03:00	PST	2.342	1.451
USGS	12502500	17 Jan 2018 03:15	PST	2.356	1.454
USGS	12502500	17 Jan 2018 03:30	PST	2.356	1.454
USGS	12502500	17 Jan 2018 03:45	PST	2.356	1.454
USGS	12502500	17 Jan 2018 04:00	PST	2.356	1.454
USGS	12502500	17 Jan 2018 04:15	PST	2.342	1.451
USGS	12502500	17 Jan 2018 04:30	PST	2.342	1.451
USGS	12502500	17 Jan 2018 04:45	PST	2.356	1.454
USGS	12502500	17 Jan 2018 05:00	PST	2.342	1.451
USGS	12502500	17 Jan 2018 05:15	PST	2.342	1.451
USGS	12502500	17 Jan 2018 05:30	PST	2.342	1.451
USGS	12502500	17 Jan 2018 05:45	PST	2.356	1.454
USGS	12502500	17 Jan 2018 06:00	PST	2.356	1.454
USGS	12502500	17 Jan 2018 06:15	PST	2.342	1.451
USGS	12502500	17 Jan 2018 06:30	PST	2.342	1.451
USGS	12502500	17 Jan 2018 06:45	PST	2.342	1.451
USGS	12502500	17 Jan 2018 07:00	PST	2.356	1.454
USGS	12502500	17 Jan 2018 07:15	PST	2.342	1.451
USGS	12502500	17 Jan 2018 07:30	PST	2.356	1.454
USGS	12502500	17 Jan 2018 07:45	PST	2.342	1.451
USGS	12502500	17 Jan 2018 08:00	PST	2.342	1.451
USGS	12502500	17 Jan 2018 08:15	PST	2.342	1.451
USGS	12502500	17 Jan 2018 08:30	PST	2.342	1.451
USGS	12502500	17 Jan 2018 08:45	PST	2.342	1.451
USGS	12502500	17 Jan 2018 09:00	PST	2.342	1.451
USGS	12502500	17 Jan 2018 09:15	PST	2.342	1.451
USGS	12502500	17 Jan 2018 09:30	PST	2.342	1.451
USGS	12502500	17 Jan 2018 09:45	PST	2.342	1.451
USGS	12502500	17 Jan 2018 10:00	PST	2.342	1.451
USGS	12502500	17 Jan 2018 10:15	PST	2.342	1.451
USGS	12502500	17 Jan 2018 10:30	PST	2.342	1.451
USGS	12502500	17 Jan 2018 10:45	PST	2.342	1.451
USGS	12502500	17 Jan 2018 11:00	PST	2.342	1.451
USGS	12502500	17 Jan 2018 11:15	PST	2.342	1.451
USGS	12502500	17 Jan 2018 11:30	PST	2.342	1.451
USGS	12502500	17 Jan 2018 11:45	PST	2.342	1.451
USGS	12502500	17 Jan 2018 12:00	PST	2.342	1.451
USGS	12502500	17 Jan 2018 12:15	PST	2.342	1.451
USGS	12502500	17 Jan 2018 12:30	PST	2.342	1.451
USGS	12502500	17 Jan 2018 12:45	PST	2.342	1.451
USGS	12502500	17 Jan 2018 13:00	PST	2.342	1.451
USGS	12502500	17 Jan 2018 13:15	PST	2.342	1.451
USGS	12502500	17 Jan 2018 13:30	PST	2.342	1.451
USGS	12502500	17 Jan 2018 13:45	PST	2.342	1.451
USGS	12502500	17 Jan 2018 14:00	PST	2.342	1.451
USGS	12502500	17 Jan 2018 14:15	PST	2.342	1.451
USGS	12502500	17 Jan 2018 14:30	PST	2.342	1.451
USGS	12502500	17 Jan 2018 14:45	PST	2.342	1.451
USGS	12502500	17 Jan 2018 15:00	PST	2.328	1.448
USGS	12502500	17 Jan 2018 15:15	PST	2.342	1.451
USGS	12502500	17 Jan 2018 15:30	PST	2.328	1.448
USGS	12502500	17 Jan 2018 15:45	PST	2.328	1.448
USGS	12502500	17 Jan 2018 16:00	PST	2.328	1.448
USGS	12502500	17 Jan 2018 16:15	PST	2.328	1.448
USGS	12502500	17 Jan 2018 16:30	PST	2.328	1.448
USGS	12502500	17 Jan 2018 16:45	PST	2.328	1.448
USGS	12502500	17 Jan 2018 17:00	PST	2.328	1.448
USGS	12502500	17 Jan 2018 17:15	PST	2.328	1.448
USGS	12502500	17 Jan 2018 17:30	PST	2.328	1.448
USGS	12502500	17 Jan 2018 17:45	PST	2.328	1.448
USGS	12502500	17 Jan 2018 18:00	PST	2.328	1.448
USGS	12502500	17 Jan 2018 18:15	PST	2.328	1.448
USGS	12502500	17 Jan 2018 18:30	PST	2.328	1.448
USGS	12502500	17 Jan 2018 18:45	PST	2.328	1.448
USGS	12502500	17 Jan 2018 19:00	PST	2.328	1.448
USGS	12502500	17 Jan 2018 19:15	PST	2.328	1.448
USGS	12502500	17 Jan 2018 19:30	PST	2.328	1.448
USGS	12502500	17 Jan 2018 19:45	PST	2.328	1.448
USGS	12502500	17 Jan 2018 20:00	PST	2.328	1.448
USGS	12502500	17 Jan 2018 20:15	PST	2.328	1.448
USGS	12502500	17 Jan 2018 20:30	PST	2.342	1.451
USGS	12502500	17 Jan 2018 20:45	PST	2.342	1.451
USGS	12502500	17 Jan 2018 21:00	PST	2.342	1.451
USGS	12502500	17 Jan 2018 21:15	PST	2.342	1.451
USGS	12502500	17 Jan 2018 21:30	PST	2.342	1.451
USGS	12502500	17 Jan 2018 21:45	PST	2.342	1.451
USGS	12502500	17 Jan 2018 22:00	PST	2.342	1.451
USGS	12502500	17 Jan 2018 22:15	PST	2.342	1.451
USGS	12502500	17 Jan 2018 22:30	PST	2.342	1.451
USGS	12502500	17 Jan 2018 22:45	PST	2.342	1.451
USGS	12502500	17 Jan 2018 23:00	PST	2.342	1.451
USGS	12502500	17 Jan 2018 23:15	PST	2.342	1.451
USGS	12502500	17 Jan 2018 23:30	PST	2.342	1.451
USGS	12502500	17 Jan 2018 23:45	PST	2.342	1.451
USGS	12502500	18 Jan 2018 00:00	PST	2.342	1.451
USGS	12502500	18 Jan 2018 00:15	PST	2.356	1.454
USGS	12502500	18 Jan 2018 00:30	PST	2.356	1.454
USGS	12502500	18 Jan 2018 00:45	PST	2.342	1.451
USGS	12502500	18 Jan 2018 01:00	PST	2.342	1.451
USGS	12502500	18 Jan 2018 01:15	PST	2.356	1.454
USGS	12502500	18 Jan 2018 01:30	PST	2.356	1.454
USGS	12502500	18 Jan 2018 01:45	PST	2.356	1.454
USGS	12502500	18 Jan 2018 02:00	PST	2.342	1.451
USGS	12502500	18 Jan 2018 02:15	PST	2.356	1.454
USGS	12502500	18 Jan 2018 02:30	PST	2.356	1.454
USGS	12502500	18 Jan 2018 02:45	PST	2.356	1.454
USGS	12502500	18 Jan 2018 03:00	PST	2.356	1.454
USGS	12502500	18 Jan 2018 03:15	PST	2.356	1.454
USGS	12502500	18 Jan 2018 03:30	PST	2.356	1.454
USGS	12502500	18 Jan 2018 03:45	PST	2.356	1.454
USGS	12502500	18 Jan 2018 04:00	PST	2.356	1.454
USGS	12502500	18 Jan 2018 04:15	PST	2.356	1.454
USGS	12502500	18 Jan 2018 04:30	PST	2.356	1.454
USGS	12502500	18 Jan 2018 04:45	PST	2.373	1.457
USGS	12502500	18 Jan 2018 05:00	PST	2.356	1.454
USGS	12502500	18 Jan 2018 05:15	PST	2.373	1.457
USGS	12502500	18 Jan 2018 05:30	PST	2.373	1.457
USGS	12502500	18 Jan 2018 05:45	PST	2.373	1.457
USGS	12502500	18 Jan 2018 06:00	PST	2.373	1.457
USGS	12502500	18 Jan 2018 06:15	PST	2.356	1.454
USGS	12502500	18 Jan 2018 06:30	PST	2.373	1.457
USGS	12502500	18 Jan 2018 06:45	PST	2.373	1.457
USGS	12502500	18 Jan 2018 07:00	PST	2.373	1.457
USGS	12502500	18 Jan 2018 07:15	PST	2.373	1.457
USGS	12502500	18 Jan 2018 07:30	PST	2.373	1.457
USGS	12502500	18 Jan 2018 07:45	PST	2.387	1.46
USGS	12502500	18 Jan 2018 08:00	PST	2.373	1.457
USGS	12502500	18 Jan 2018 08:15	PST	2.373	1.457
USGS	12502500	18 Jan 2018 08:30	PST	2.387	1.46
USGS	12502500	18 Jan 2018 08:45	PST	2.373	1.457
USGS	12502500	18 Jan 2018 09:00	PST	2.387	1.46
USGS	12502500	18 Jan 2018 09:15	PST	2.387	1.46
USGS	12502500	18 Jan 2018 09:30	PST	2.387	1.46
USGS	12502500	18 Jan 2018 09:45	PST	2.387	1.46
USGS	12502500	18 Jan 2018 10:00	PST	2.401	1.463
USGS	12502500	18 Jan 2018 10:15	PST	2.387	1.46
USGS	12502500	18 Jan 2018 10:30	PST	2.401	1.463
USGS	12502500	18 Jan 2018 10:45	PST	2.401	1.463
USGS	12502500	18 Jan 2018 11:00	PST	2.415	1.466
USGS	12502500	18 Jan 2018 11:15	PST	2.415	1.466
USGS	12502500	18 Jan 2018 11:30	PST	2.432	1.469
USGS	12502500	18 Jan 2018 11:45	PST	2.447	1.472
USGS	12502500	18 Jan 2018 12:00	PST	2.447	1.472
USGS	12502500	18 Jan 2018 12:15	PST	2.475	1.478
USGS	12502500	18 Jan 2018 12:30	PST	2.492	1.481
USGS	12502500	18 Jan 2018 12:45	PST	2.506	1.484
USGS	12502500	18 Jan 2018 13:00	PST	2.551	1.494
USGS	12502500	18 Jan 2018 13:15	PST	2.568	1.497
USGS	12502500	18 Jan 2018 13:30	PST	2.599	1.503
USGS	12502500	18 Jan 2018 13:45	PST	2.631	1.509
USGS	12502500	18 Jan 2018 14:00	PST	2.645	1.512
USGS	12502500	18 Jan 2018 14:15	PST	2.676	1.518
USGS	12502500	18 Jan 2018 14:30	PST	2.693	1.521
USGS	12502500	18 Jan 2018 14:45	PST	2.71	1.524
USGS	12502500	18 Jan 2018 15:00	PST	2.71	1.524
USGS	12502500	18 Jan 2018 15:15	PST	2.724	1.527
USGS	12502500	18 Jan 2018 15:30	PST	2.741	1.53
USGS	12502500	18 Jan 2018 15:45	PST	2.741	1.53
USGS	12502500	18 Jan 2018 16:00	PST	2.741	1.53
USGS	12502500	18 Jan 2018 16:15	PST	2.741	1.53
USGS	12502500	18 Jan 2018 16:30	PST	2.741	1.53
USGS	12502500	18 Jan 2018 16:45	PST	2.758	1.533
USGS	12502500	18 Jan 2018 17:00	PST	2.741	1.53
USGS	12502500	18 Jan 2018 17:15	PST	2.741	1.53
USGS	12502500	18 Jan 2018 17:30	PST	2.741	1.53
USGS	12502500	18 Jan 2018 17:45	PST	2.741	1.53
USGS	12502500	18 Jan 2018 18:00	PST	2.741	1.53
USGS	12502500	18 Jan 2018 18:15	PST	2.741	1.53
USGS	12502500	18 Jan 2018 18:30	PST	2.724	1.527
USGS	12502500	18 Jan 2018 18:45	PST	2.724	1.527
USGS	12502500	18 Jan 2018 19:00	PST	2.724	1.527
USGS	12502500	18 Jan 2018 19:15	PST	2.71	1.524
USGS	12502500	18 Jan 2018 19:30	PST	2.71	1.524
USGS	12502500	18 Jan 2018 19:45	PST	2.71	1.524
USGS	12502500	18 Jan 2018 20:00	PST	2.71	1.524
USGS	12502500	18 Jan 2018 20:15	PST	2.71	1.524
USGS	12502500	18 Jan 2018 20:30	PST	2.693	1.521
USGS	12502500	18 Jan 2018 20:45	PST	2.693	1.521
USGS	12502500	18 Jan 2018 21:00	PST	2.71	1.524
USGS	12502500	18 Jan 2018 21:15	PST	2.693	1.521
USGS	12502500	18 Jan 2018 21:30	PST	2.693	1.521
USGS	12502500	18 Jan 2018 21:45	PST	2.693	1.521
USGS	12502500	18 Jan 2018 22:00	PST	2.676	1.518
USGS	12502500	18 Jan 2018 22:15	PST	2.676	1.518
USGS	12502500	18 Jan 2018 22:30	PST	2.676	1.518
USGS	12502500	18 Jan 2018 22:45	PST	2.676	1.518
USGS	12502500	18 Jan 2018 23:00	PST	2.676	1.518
USGS	12502500	18 Jan 2018 23:15	PST	2.676	1.518
USGS	12502500	18 Jan 2018 23:30	PST	2.662	1.515
USGS	12502500	18 Jan 2018 23:45	PST	2.662	1.515
USGS	12502500	19 Jan 2018 00:00	PST	2.662	1.515
USGS	12502500	19 Jan 2018 00:15	PST	2.662	1.515
USGS	12502500	19 Jan 2018 00:30	PST	2.662	1.515
USGS	12502500	19 Jan 2018 00:45	PST	2.662	1.515
USGS	12502500	19 Jan 2018 01:00	PST	2.645	1.512
USGS	12502500	19 Jan 2018 01:15	PST	2.645	1.512
USGS	12502500	19 Jan 2018 01:30	PST	2.645	1.512
USGS	12502500	19 Jan 2018 01:45	PST	2.645	1.512
USGS	12502500	19 Jan 2018 02:00	PST	2.645	1.512
USGS	12502500	19 Jan 2018 02:15	PST	2.645	1.512
USGS	12502500	19 Jan 2018 02:30	PST	2.631	1.509
USGS	12502500	19 Jan 2018 02:45	PST	2.645	1.512
USGS	12502500	19 Jan 2018 03:00	PST	2.645	1.512
USGS	12502500	19 Jan 2018 03:15	PST	2.645	1.512
USGS	12502500	19 Jan 2018 03:30	PST	2.645	1.512
USGS	12502500	19 Jan 2018 03:45	PST	2.631	1.509
USGS	12502500	19 Jan 2018 04:00	PST	2.631	1.509
USGS	12502500	19 Jan 2018 04:15	PST	2.631	1.509
USGS	12502500	19 Jan 2018 04:30	PST	2.631	1.509
USGS	12502500	19 Jan 2018 04:45	PST	2.631	1.509
USGS	12502500	19 Jan 2018 05:00	PST	2.631	1.509
USGS	12502500	19 Jan 2018 05:15	PST	2.631	1.509
USGS	12502500	19 Jan 2018 05:30	PST	2.631	1.509
USGS	12502500	19 Jan 2018 05:45	PST	2.614	1.506
USGS	12502500	19 Jan 2018 06:00	PST	2.614	1.506
USGS	12502500	19 Jan 2018 06:15	PST	2.631	1.509
USGS	12502500	19 Jan 2018 06:30	PST	2.614	1.506
USGS	12502500	19 Jan 2018 06:45	PST	2.614	1.506
USGS	12502500	19 Jan 2018 07:00	PST	2.614	1.506
USGS	12502500	19 Jan 2018 07:15	PST	2.614	1.506
USGS	12502500	19 Jan 2018 07:30	PST	2.614	1.506
USGS	12502500	19 Jan 2018 07:45	PST	2.614	1.506
USGS	12502500	19 Jan 2018 08:00	PST	2.614	1.506
USGS	12502500	19 Jan 2018 08:15	PST	2.614	1.506
USGS	12502500	19 Jan 2018 08:30	PST	2.614	1.506
USGS	12502500	19 Jan 2018 08:45	PST	2.614	1.506
USGS	12502500	19 Jan 2018 09:00	PST	2.614	1.506
USGS	12502500	19 Jan 2018 09:15	PST	2.599	1.503
USGS	12502500	19 Jan 2018 09:30	PST	2.614	1.506
USGS	12502500	19 Jan 2018 09:45	PST	2.614	1.506
USGS	12502500	19 Jan 2018 10:00	PST	2.614	1.506
USGS	12502500	19 Jan 2018 10:15	PST	2.614	1.506
USGS	12502500	19 Jan 2018 10:30	PST	2.614	1.506
USGS	12502500	19 Jan 2018 10:45	PST	2.614	1.506
USGS	12502500	19 Jan 2018 11:00	PST	2.614	1.506
USGS	12502500	19 Jan 2018 11:15	PST	2.614	1.506
USGS	12502500	19 Jan 2018 11:30	PST	2.614	1.506
USGS	12502500	19 Jan 2018 11:45	PST	2.614	1.506
USGS	12502500	19 Jan 2018 12:00	PST	2.614	1.506
USGS	12502500	19 Jan 2018 12:15	PST	2.614	1.506
USGS	12502500	19 Jan 2018 12:30	PST	2.614	1.506
USGS	12502500	19 Jan 2018 12:45	PST	2.614	1.506
USGS	12502500	19 Jan 2018 13:00	PST	2.614	1.506
USGS	12502500	19 Jan 2018 13:15	PST	2.614	1.506
USGS	12502500	19 Jan 2018 13:30	PST	2.614	1.506
USGS	12502500	19 Jan 2018 13:45	PST	2.614	1.506
USGS	12502500	19 Jan 2018 14:00	PST	2.599	1.503
USGS	12502500	19 Jan 2018 14:15	PST	2.614	1.506
USGS	12502500	19 Jan 2018 14:30	PST	2.599	1.503
USGS	12502500	19 Jan 2018 14:45	PST	2.599	1.503
USGS	12502500	19 Jan 2018 15:00	PST	2.599	1.503
USGS	12502500	19 Jan 2018 15:15	PST	2.599	1.503
USGS	12502500	19 Jan 2018 15:30	PST	2.599	1.503
USGS	12502500	19 Jan 2018 15:45	PST	2.599	1.503
USGS	12502500	19 Jan 2018 16:00	PST	2.599	1.503
USGS	12502500	19 Jan 2018 16:15	PST	2.614	1.506
USGS	12502500	19 Jan 2018 16:30	PST	2.662	1.515
USGS	12502500	19 Jan 2018 16:45	PST	2.724	1.527
USGS	12502500	19 Jan 2018 17:00	PST	2.741	1.53
USGS	12502500	19 Jan 2018 17:15	PST	2.741	1.53
USGS	12502500	19 Jan 2018 17:30	PST	2.724	1.527
USGS	12502500	19 Jan 2018 17:45	PST	2.71	1.524
USGS	12502500	19 Jan 2018 18:00	PST	2.676	1.518
USGS	12502500	19 Jan 2018 18:15	PST	2.662	1.515
USGS	12502500	19 Jan 2018 18:30	PST	2.645	1.512
USGS	12502500	19 Jan 2018 18:45	PST	2.631	1.509
USGS	12502500	19 Jan 2018 19:00	PST	2.631	1.509
USGS	12502500	19 Jan 2018 19:15	PST	2.614	1.506
USGS	12502500	19 Jan 2018 19:30	PST	2.599	1.503
USGS	12502500	19 Jan 2018 19:45	PST	2.599	1.503
USGS	12502500	19 Jan 2018 20:00	PST	2.599	1.503
USGS	12502500	19 Jan 2018 20:15	PST	2.599	1.503
USGS	12502500	19 Jan 2018 20:30	PST	2.582	1.5
USGS	12502500	19 Jan 2018 20:45	PST	2.582	1.5
USGS	12502500	19 Jan 2018 21:00	PST	2.582	1.5
USGS	12502500	19 Jan 2018 21:15	PST	2.582	1.5
USGS	12502500	19 Jan 2018 21:30	PST	2.582	1.5
USGS	12502500	19 Jan 2018 21:45	PST	2.582	1.5
USGS	12502500	19 Jan 2018 22:00	PST	2.582	1.5
USGS	12502500	19 Jan 2018 22:15	PST	2.582	1.5
USGS	12502500	19 Jan 2018 22:30	PST	2.568	1.497
USGS	12502500	19 Jan 2018 22:45	PST	2.582	1.5
USGS	12502500	19 Jan 2018 23:00	PST	2.582	1.5
USGS	12502500	19 Jan 2018 23:15	PST	2.582	1.5
USGS	12502500	19 Jan 2018 23:30	PST	2.582	1.5
USGS	12502500	19 Jan 2018 23:45	PST	2.582	1.5
USGS	12502500	20 Jan 2018 00:00	PST	2.582	1.5
USGS	12502500	20 Jan 2018 00:15	PST	2.582	1.5
USGS	12502500	20 Jan 2018 00:30	PST	2.582	1.5
USGS	12502500	20 Jan 2018 00:45	PST	2.582	1.5
USGS	12502500	20 Jan 2018 01:00	PST	2.568	1.497
USGS	12502500	20 Jan 2018 01:15	PST	2.568	1.497
USGS	12502500	20 Jan 2018 01:30	PST	2.582	1.5
USGS	12502500	20 Jan 2018 01:45	PST	2.568	1.497
USGS	12502500	20 Jan 2018 02:00	PST	2.568	1.497
USGS	12502500	20 Jan 2018 02:15	PST	2.568	1.497
USGS	12502500	20 Jan 2018 02:30	PST	2.568	1.497
USGS	12502500	20 Jan 2018 02:45	PST	2.568	1.497
USGS	12502500	20 Jan 2018 03:00	PST	2.568	1.497
USGS	12502500	20 Jan 2018 03:15	PST	2.568	1.497
USGS	12502500	20 Jan 2018 03:30	PST	2.568	1.497
USGS	12502500	20 Jan 2018 03:45	PST	2.568	1.497
USGS	12502500	20 Jan 2018 04:00	PST	2.568	1.497
USGS	12502500	20 Jan 2018 04:15	PST	2.568	1.497
USGS	12502500	20 Jan 2018 04:30	PST	2.568	1.497
USGS	12502500	20 Jan 2018 04:45	PST	2.568	1.497
USGS	12502500	20 Jan 2018 05:00	PST	2.568	1.497
USGS	12502500	20 Jan 2018 05:15	PST	2.568	1.497
USGS	12502500	20 Jan 2018 05:30	PST	2.568	1.497
USGS	12502500	20 Jan 2018 05:45	PST	2.568	1.497
USGS	12502500	20 Jan 2018 06:00	PST	2.568	1.497
USGS	12502500	20 Jan 2018 06:15	PST	2.551	1.494
USGS	12502500	20 Jan 2018 06:30	PST	2.568	1.497
USGS	12502500	20 Jan 2018 06:45	PST	2.568	1.497
USGS	12502500	20 Jan 2018 07:00	PST	2.568	1.497
USGS	12502500	20 Jan 2018 07:15	PST	2.551	1.494
USGS	12502500	20 Jan 2018 07:30	PST	2.568	1.497
USGS	12502500	20 Jan 2018 07:45	PST	2.568	1.497
USGS	12502500	20 Jan 2018 08:00	PST	2.568	1.497
USGS	12502500	20 Jan 2018 08:15	PST	2.568	1.497
USGS	12502500	20 Jan 2018 08:30	PST	2.568	1.497
USGS	12502500	20 Jan 2018 08:45	PST	2.568	1.497
USGS	12502500	20 Jan 2018 09:00	PST	2.568	1.497
USGS	12502500	20 Jan 2018 09:15	PST	2.568	1.497
USGS	12502500	20 Jan 2018 09:30	PST	2.568	1.497
USGS	12502500	20 Jan 2018 09:45	PST	2.568	1.497
USGS	12502500	20 Jan 2018 10:00	PST	2.568	1.497
USGS	12502500	20 Jan 2018 10:15	PST	2.568	1.497
USGS	12502500	20 Jan 2018 10:30	PST	2.568	1.497
USGS	12502500	20 Jan 2018 10:45	PST	2.568	1.497
USGS	12502500	20 Jan 2018 11:00	PST	2.568	1.497
USGS	12502500	20 Jan 2018 11:15	PST	2.568	1.497
USGS	12502500	20 Jan 2018 11:30	PST	2.568	1.497
USGS	12502500	20 Jan 2018 11:45	PST	2.568	1.497
USGS	12502500	20 Jan 2018 12:00	PST	2.568	1.497
USGS	12502500	20 Jan 2018 12:15	PST	2.568	1.497
USGS	12502500	20 Jan 2018 12:30	PST	2.568	1.497
USGS	12502500	20 Jan 2018 12:45	PST	2.582	1.5
USGS	12502500	20 Jan 2018 13:00	PST	2.568	1.497
USGS	12502500	20 Jan 2018 13:15	PST	2.568	1.497
USGS	12502500	20 Jan 2018 13:30	PST	2.568	1.497
USGS	12502500	20 Jan 2018 13:45	PST	2.568	1.497
USGS	12502500	20 Jan 2018 14:00	PST	2.568	1.497
USGS	12502500	20 Jan 2018 14:15	PST	2.568	1.497
USGS	12502500	20 Jan 2018 14:30	PST	2.568	1.497
USGS	12502500	20 Jan 2018 14:45	PST	2.568	1.497
USGS	12502500	20 Jan 2018 15:00	PST	2.568	1.497
USGS	12502500	20 Jan 2018 15:15	PST	2.551	1.494
USGS	12502500	20 Jan 2018 15:30	PST	2.568	1.497
USGS	12502500	20 Jan 2018 15:45	PST	2.568	1.497
USGS	12502500	20 Jan 2018 16:00	PST	2.551	1.494
USGS	12502500	20 Jan 2018 16:15	PST	2.568	1.497
USGS	12502500	20 Jan 2018 16:30	PST	2.551	1.494
USGS	12502500	20 Jan 2018 16:45	PST	2.551	1.494
USGS	12502500	20 Jan 2018 17:00	PST	2.551	1.494
USGS	12502500	20 Jan 2018 17:15	PST	2.551	1.494
USGS	12502500	20 Jan 2018 17:30	PST	2.551	1.494
USGS	12502500	20 Jan 2018 17:45	PST	2.551	1.494
USGS	12502500	20 Jan 2018 18:00	PST	2.551	1.494
USGS	12502500	20 Jan 2018 18:15	PST	2.551	1.494
USGS	12502500	20 Jan 2018 18:30	PST	2.551	1.494
USGS	12502500	20 Jan 2018 18:45	PST	2.551	1.494
USGS	12502500	20 Jan 2018 19:00	PST	2.551	1.494
USGS	12502500	20 Jan 2018 19:15	PST	2.551	1.494
USGS	12502500	20 Jan 2018 19:30	PST	2.551	1.494
USGS	12502500	20 Jan 2018 19:45	PST	2.537	1.49
USGS	12502500	20 Jan 2018 20:00	PST	2.551	1.494
USGS	12502500	20 Jan 2018 20:15	PST	2.551	1.494
USGS	12502500	20 Jan 2018 20:30	PST	2.551	1.494
USGS	12502500	20 Jan 2018 20:45	PST	2.551	1.494
USGS	12502500	20 Jan 2018 21:00	PST	2.551	1.494
USGS	12502500	20 Jan 2018 21:15	PST	2.537	1.49
USGS	12502500	20 Jan 2018 21:30	PST	2.551	1.494
USGS	12502500	20 Jan 2018 21:45	PST	2.551	1.494
USGS	12502500	20 Jan 2018 22:00	PST	2.551	1.494
USGS	12502500	20 Jan 2018 22:15	PST	2.537	1.49
USGS	12502500	20 Jan 2018 22:30	PST	2.551	1.494
USGS	12502500	20 Jan 2018 22:45	PST	2.551	1.494
USGS	12502500	20 Jan 2018 23:00	PST	2.551	1.494
USGS	12502500	20 Jan 2018 23:15	PST	2.551	1.494
USGS	12502500	20 Jan 2018 23:30	PST	2.537	1.49
USGS	12502500	20 Jan 2018 23:45	PST	2.537	1.49
USGS	12502500	21 Jan 2018 00:00	PST	2.537	1.49
USGS	12502500	21 Jan 2018 00:15	PST	2.537	1.49
USGS	12502500	21 Jan 2018 00:30	PST	2.551	1.494
USGS	12502500	21 Jan 2018 00:45	PST	2.537	1.49
USGS	12502500	21 Jan 2018 01:00	PST	2.537	1.49
USGS	12502500	21 Jan 2018 01:15	PST	2.537	1.49
USGS	12502500	21 Jan 2018 01:30	PST	2.537	1.49
USGS	12502500	21 Jan 2018 01:45	PST	2.537	1.49
USGS	12502500	21 Jan 2018 02:00	PST	2.537	1.49
USGS	12502500	21 Jan 2018 02:15	PST	2.537	1.49
USGS	12502500	21 Jan 2018 02:30	PST	2.537	1.49
USGS	12502500	21 Jan 2018 02:45	PST	2.537	1.49
USGS	12502500	21 Jan 2018 03:00	PST	2.537	1.49
USGS	12502500	21 Jan 2018 03:15	PST	2.551	1.494
USGS	12502500	21 Jan 2018 03:30	PST	2.537	1.49
USGS	12502500	21 Jan 2018 03:45	PST	2.537	1.49
USGS	12502500	21 Jan 2018 04:00	PST	2.551	1.494
USGS	12502500	21 Jan 2018 04:15	PST	2.537	1.49
USGS	12502500	21 Jan 2018 04:30	PST	2.537	1.49
USGS	12502500	21 Jan 2018 04:45	PST	2.537	1.49
USGS	12502500	21 Jan 2018 05:00	PST	2.537	1.49
USGS	12502500	21 Jan 2018 05:15	PST	2.551	1.494
USGS	12502500	21 Jan 2018 05:30	PST	2.551	1.494
USGS	12502500	21 Jan 2018 05:45	PST	2.551	1.494
USGS	12502500	21 Jan 2018 06:00	PST	2.551	1.494
USGS	12502500	21 Jan 2018 06:15	PST	2.551	1.494
USGS	12502500	21 Jan 2018 06:30	PST	2.551	1.494
USGS	12502500	21 Jan 2018 06:45	PST	2.537	1.49
USGS	12502500	21 Jan 2018 07:00	PST	2.537	1.49
USGS	12502500	21 Jan 2018 07:15	PST	2.537	1.49
USGS	12502500	21 Jan 2018 07:30	PST	2.537	1.49
USGS	12502500	21 Jan 2018 07:45	PST	2.537	1.49
USGS	12502500	21 Jan 2018 08:00	PST	2.537	1.49
USGS	12502500	21 Jan 2018 08:15	PST	2.537	1.49
USGS	12502500	21 Jan 2018 08:30	PST	2.537	1.49
USGS	12502500	21 Jan 2018 08:45	PST	2.537	1.49
USGS	12502500	21 Jan 2018 09:00	PST	2.537	1.49
USGS	12502500	21 Jan 2018 09:15	PST	2.537	1.49
USGS	12502500	21 Jan 2018 09:30	PST	2.537	1.49
USGS	12502500	21 Jan 2018 09:45	PST	2.537	1.49
USGS	12502500	21 Jan 2018 10:00	PST	2.537	1.49
USGS	12502500	21 Jan 2018 10:15	PST	2.537	1.49
USGS	12502500	21 Jan 2018 10:30	PST	2.537	1.49
USGS	12502500	21 Jan 2018 10:45	PST	2.551	1.494
USGS	12502500	21 Jan 2018 11:00	PST	2.537	1.49
USGS	12502500	21 Jan 2018 11:15	PST	2.537	1.49
USGS	12502500	21 Jan 2018 11:30	PST	2.537	1.49
USGS	12502500	21 Jan 2018 11:45	PST	2.537	1.49
USGS	12502500	21 Jan 2018 12:00	PST	2.537	1.49
USGS	12502500	21 Jan 2018 12:15	PST	2.537	1.49
USGS	12502500	21 Jan 2018 12:30	PST	2.537	1.49
USGS	12502500	21 Jan 2018 12:45	PST	2.537	1.49
USGS	12502500	21 Jan 2018 13:00	PST	2.537	1.49
USGS	12502500	21 Jan 2018 13:15	PST	2.537	1.49
USGS	12502500	21 Jan 2018 13:30	PST	2.537	1.49
USGS	12502500	21 Jan 2018 13:45	PST	2.537	1.49
USGS	12502500	21 Jan 2018 14:00	PST	2.537	1.49
USGS	12502500	21 Jan 2018 14:15	PST	2.537	1.49
USGS	12502500	21 Jan 2018 14:30	PST	2.537	1.49
USGS	12502500	21 Jan 2018 14:45	PST	2.537	1.49
USGS	12502500	21 Jan 2018 15:00	PST	2.537	1.49
USGS	12502500	21 Jan 2018 15:15	PST	2.537	1.49
USGS	12502500	21 Jan 2018 15:30	PST	2.537	1.49
USGS	12502500	21 Jan 2018 15:45	PST	2.537	1.49
USGS	12502500	21 Jan 2018 16:00	PST	2.537	1.49
USGS	12502500	21 Jan 2018 16:15	PST	2.537	1.49
USGS	12502500	21 Jan 2018 16:30	PST	2.537	1.49
USGS	12502500	21 Jan 2018 16:45	PST	2.52	1.487
USGS	12502500	21 Jan 2018 17:00	PST	2.537	1.49
USGS	12502500	21 Jan 2018 17:15	PST	2.52	1.487
USGS	12502500	21 Jan 2018 17:30	PST	2.537	1.49
USGS	12502500	21 Jan 2018 17:45	PST	2.52	1.487
USGS	12502500	21 Jan 2018 18:00	PST	2.537	1.49
USGS	12502500	21 Jan 2018 18:15	PST	2.537	1.49
USGS	12502500	21 Jan 2018 18:30	PST	2.537	1.49
USGS	12502500	21 Jan 2018 18:45	PST	2.537	1.49
USGS	12502500	21 Jan 2018 19:00	PST	2.537	1.49
[truncated: 18,351 more rows]
