# Supplementary material for: WHONDRS-GUI: a web application for global survey of surface water metabolites
Source: PeerJ. 2020 Jul 22;8:e9277. doi: 10.7717/peerj.9277 (PMC7382364; doi:10.7717/peerj.9277)
Supplement: Supplemental Information 1 [file peerj-08-9277-s001.zip › WHONDRS_S_Kit/data/WHONDRS_SW_Kits_Hydrographs/WHONDRS_SW_Kits_Hydrograph_S000012.csv]

# retrieved: 2018-11-19 https://oreis.ettp.energy.gov
# EAST POPULAR CREEK
agency_cd	site_no	datetime	tz_cd	Discharge_cubic_m_per_second	Gauge_height_m
ORNL	EFK_23.4	01 Oct 2017 00:02	EST	0.1252164	Not_Provided
ORNL	EFK_23.4	01 Oct 2017 00:07	EST	0.1252164	Not_Provided
ORNL	EFK_23.4	01 Oct 2017 00:13	EST	0.1246030	Not_Provided
ORNL	EFK_23.4	01 Oct 2017 00:19	EST	0.1252164	Not_Provided
ORNL	EFK_23.4	01 Oct 2017 00:24	EST	0.1252164	Not_Provided
ORNL	EFK_23.4	01 Oct 2017 00:30	EST	0.1239897	Not_Provided
ORNL	EFK_23.4	01 Oct 2017 00:35	EST	0.1246030	Not_Provided
ORNL	EFK_23.4	01 Oct 2017 00:41	EST	0.1252164	Not_Provided
ORNL	EFK_23.4	01 Oct 2017 00:46	EST	0.1246030	Not_Provided
ORNL	EFK_23.4	01 Oct 2017 00:52	EST	0.1252164	Not_Provided
ORNL	EFK_23.4	01 Oct 2017 00:57	EST	0.1252164	Not_Provided
ORNL	EFK_23.4	01 Oct 2017 01:02	EST	0.1246030	Not_Provided
ORNL	EFK_23.4	01 Oct 2017 01:13	EST	0.1246030	Not_Provided
ORNL	EFK_23.4	01 Oct 2017 01:19	EST	0.1239897	Not_Provided
ORNL	EFK_23.4	01 Oct 2017 01:24	EST	0.1246030	Not_Provided
ORNL	EFK_23.4	01 Oct 2017 01:29	EST	0.1246030	Not_Provided
ORNL	EFK_23.4	01 Oct 2017 01:34	EST	0.1246030	Not_Provided
ORNL	EFK_23.4	01 Oct 2017 01:40	EST	0.1235077	Not_Provided
ORNL	EFK_23.4	01 Oct 2017 01:45	EST	0.1246030	Not_Provided
ORNL	EFK_23.4	01 Oct 2017 01:50	EST	0.1239897	Not_Provided
ORNL	EFK_23.4	01 Oct 2017 01:55	EST	0.1246030	Not_Provided
ORNL	EFK_23.4	01 Oct 2017 02:01	EST	0.1239897	Not_Provided
ORNL	EFK_23.4	01 Oct 2017 02:06	EST	0.1239897	Not_Provided
ORNL	EFK_23.4	01 Oct 2017 02:11	EST	0.1239897	Not_Provided
ORNL	EFK_23.4	01 Oct 2017 02:17	EST	0.1246030	Not_Provided
ORNL	EFK_23.4	01 Oct 2017 02:22	EST	0.1239897	Not_Provided
ORNL	EFK_23.4	01 Oct 2017 02:27	EST	0.1239897	Not_Provided
ORNL	EFK_23.4	01 Oct 2017 02:43	EST	0.1239897	Not_Provided
ORNL	EFK_23.4	01 Oct 2017 02:49	EST	0.1239897	Not_Provided
ORNL	EFK_23.4	01 Oct 2017 02:54	EST	0.1228943	Not_Provided
ORNL	EFK_23.4	01 Oct 2017 03:00	EST	0.1239897	Not_Provided
ORNL	EFK_23.4	01 Oct 2017 03:05	EST	0.1228943	Not_Provided
ORNL	EFK_23.4	01 Oct 2017 03:11	EST	0.1228943	Not_Provided
ORNL	EFK_23.4	01 Oct 2017 03:17	EST	0.1228943	Not_Provided
ORNL	EFK_23.4	01 Oct 2017 03:22	EST	0.1239897	Not_Provided
ORNL	EFK_23.4	01 Oct 2017 03:27	EST	0.1239897	Not_Provided
ORNL	EFK_23.4	01 Oct 2017 03:32	EST	0.1239897	Not_Provided
ORNL	EFK_23.4	01 Oct 2017 03:38	EST	0.1239897	Not_Provided
ORNL	EFK_23.4	01 Oct 2017 03:43	EST	0.1239897	Not_Provided
ORNL	EFK_23.4	01 Oct 2017 03:48	EST	0.1235077	Not_Provided
ORNL	EFK_23.4	01 Oct 2017 03:54	EST	0.1235077	Not_Provided
ORNL	EFK_23.4	01 Oct 2017 03:59	EST	0.1224124	Not_Provided
ORNL	EFK_23.4	01 Oct 2017 04:04	EST	0.1235077	Not_Provided
ORNL	EFK_23.4	01 Oct 2017 04:10	EST	0.1235077	Not_Provided
ORNL	EFK_23.4	01 Oct 2017 04:15	EST	0.1235077	Not_Provided
ORNL	EFK_23.4	01 Oct 2017 04:20	EST	0.1235077	Not_Provided
ORNL	EFK_23.4	01 Oct 2017 04:26	EST	0.1235077	Not_Provided
ORNL	EFK_23.4	01 Oct 2017 04:31	EST	0.1224124	Not_Provided
ORNL	EFK_23.4	01 Oct 2017 04:36	EST	0.1228943	Not_Provided
ORNL	EFK_23.4	01 Oct 2017 04:42	EST	0.1235077	Not_Provided
ORNL	EFK_23.4	01 Oct 2017 04:47	EST	0.1228943	Not_Provided
ORNL	EFK_23.4	01 Oct 2017 04:52	EST	0.1235077	Not_Provided
ORNL	EFK_23.4	01 Oct 2017 04:57	EST	0.1228943	Not_Provided
ORNL	EFK_23.4	01 Oct 2017 05:03	EST	0.1228943	Not_Provided
ORNL	EFK_23.4	01 Oct 2017 05:08	EST	0.1224124	Not_Provided
ORNL	EFK_23.4	01 Oct 2017 05:13	EST	0.1228943	Not_Provided
ORNL	EFK_23.4	01 Oct 2017 05:19	EST	0.1228943	Not_Provided
ORNL	EFK_23.4	01 Oct 2017 05:24	EST	0.1224124	Not_Provided
ORNL	EFK_23.4	01 Oct 2017 05:30	EST	0.1224124	Not_Provided
ORNL	EFK_23.4	01 Oct 2017 05:36	EST	0.1224124	Not_Provided
ORNL	EFK_23.4	01 Oct 2017 05:41	EST	0.1224124	Not_Provided
ORNL	EFK_23.4	01 Oct 2017 05:46	EST	0.1211857	Not_Provided
ORNL	EFK_23.4	01 Oct 2017 05:57	EST	0.1211857	Not_Provided
ORNL	EFK_23.4	01 Oct 2017 06:02	EST	0.1211857	Not_Provided
ORNL	EFK_23.4	01 Oct 2017 06:07	EST	0.1211857	Not_Provided
ORNL	EFK_23.4	01 Oct 2017 06:13	EST	0.1207037	Not_Provided
ORNL	EFK_23.4	01 Oct 2017 06:18	EST	0.1207037	Not_Provided
ORNL	EFK_23.4	01 Oct 2017 06:24	EST	0.1211857	Not_Provided
ORNL	EFK_23.4	01 Oct 2017 06:34	EST	0.1207037	Not_Provided
ORNL	EFK_23.4	01 Oct 2017 06:40	EST	0.1200903	Not_Provided
ORNL	EFK_23.4	01 Oct 2017 06:45	EST	0.1207037	Not_Provided
ORNL	EFK_23.4	01 Oct 2017 06:51	EST	0.1200903	Not_Provided
ORNL	EFK_23.4	01 Oct 2017 06:56	EST	0.1200903	Not_Provided
ORNL	EFK_23.4	01 Oct 2017 07:02	EST	0.1200903	Not_Provided
ORNL	EFK_23.4	01 Oct 2017 07:07	EST	0.1189950	Not_Provided
ORNL	EFK_23.4	01 Oct 2017 07:12	EST	0.1189950	Not_Provided
ORNL	EFK_23.4	01 Oct 2017 07:18	EST	0.1189950	Not_Provided
ORNL	EFK_23.4	01 Oct 2017 07:24	EST	0.1189950	Not_Provided
ORNL	EFK_23.4	01 Oct 2017 07:29	EST	0.1189950	Not_Provided
ORNL	EFK_23.4	01 Oct 2017 07:34	EST	0.1189950	Not_Provided
ORNL	EFK_23.4	01 Oct 2017 07:40	EST	0.1183816	Not_Provided
ORNL	EFK_23.4	01 Oct 2017 07:45	EST	0.1183816	Not_Provided
ORNL	EFK_23.4	01 Oct 2017 07:51	EST	0.1183816	Not_Provided
ORNL	EFK_23.4	01 Oct 2017 07:56	EST	0.1183816	Not_Provided
ORNL	EFK_23.4	01 Oct 2017 08:02	EST	0.1183816	Not_Provided
ORNL	EFK_23.4	01 Oct 2017 08:08	EST	0.1172863	Not_Provided
ORNL	EFK_23.4	01 Oct 2017 08:13	EST	0.1172863	Not_Provided
ORNL	EFK_23.4	01 Oct 2017 08:18	EST	0.1172863	Not_Provided
ORNL	EFK_23.4	01 Oct 2017 08:24	EST	0.1172863	Not_Provided
ORNL	EFK_23.4	01 Oct 2017 08:29	EST	0.1172863	Not_Provided
ORNL	EFK_23.4	01 Oct 2017 08:35	EST	0.1178997	Not_Provided
ORNL	EFK_23.4	01 Oct 2017 08:41	EST	0.1167168	Not_Provided
ORNL	EFK_23.4	01 Oct 2017 08:46	EST	0.1167168	Not_Provided
ORNL	EFK_23.4	01 Oct 2017 08:51	EST	0.1178997	Not_Provided
ORNL	EFK_23.4	01 Oct 2017 08:56	EST	0.1167168	Not_Provided
ORNL	EFK_23.4	01 Oct 2017 09:02	EST	0.1167168	Not_Provided
ORNL	EFK_23.4	01 Oct 2017 09:13	EST	0.1167168	Not_Provided
ORNL	EFK_23.4	01 Oct 2017 09:18	EST	0.1167168	Not_Provided
ORNL	EFK_23.4	01 Oct 2017 09:23	EST	0.1161910	Not_Provided
ORNL	EFK_23.4	01 Oct 2017 09:28	EST	0.1161910	Not_Provided
ORNL	EFK_23.4	01 Oct 2017 09:33	EST	0.1172863	Not_Provided
ORNL	EFK_23.4	01 Oct 2017 09:39	EST	0.1161910	Not_Provided
ORNL	EFK_23.4	01 Oct 2017 09:44	EST	0.1161910	Not_Provided
ORNL	EFK_23.4	01 Oct 2017 09:49	EST	0.1161910	Not_Provided
ORNL	EFK_23.4	01 Oct 2017 09:54	EST	0.1161910	Not_Provided
ORNL	EFK_23.4	01 Oct 2017 10:00	EST	0.1161910	Not_Provided
ORNL	EFK_23.4	01 Oct 2017 10:05	EST	0.1156215	Not_Provided
ORNL	EFK_23.4	01 Oct 2017 10:11	EST	0.1161910	Not_Provided
ORNL	EFK_23.4	01 Oct 2017 10:17	EST	0.1161910	Not_Provided
ORNL	EFK_23.4	01 Oct 2017 10:22	EST	0.1161910	Not_Provided
ORNL	EFK_23.4	01 Oct 2017 10:27	EST	0.1161910	Not_Provided
ORNL	EFK_23.4	01 Oct 2017 10:33	EST	0.1161910	Not_Provided
ORNL	EFK_23.4	01 Oct 2017 10:38	EST	0.1161910	Not_Provided
ORNL	EFK_23.4	01 Oct 2017 10:43	EST	0.1161910	Not_Provided
ORNL	EFK_23.4	01 Oct 2017 10:49	EST	0.1161910	Not_Provided
ORNL	EFK_23.4	01 Oct 2017 10:55	EST	0.1161910	Not_Provided
ORNL	EFK_23.4	01 Oct 2017 11:00	EST	0.1161910	Not_Provided
ORNL	EFK_23.4	01 Oct 2017 11:05	EST	0.1167168	Not_Provided
ORNL	EFK_23.4	01 Oct 2017 11:11	EST	0.1161910	Not_Provided
ORNL	EFK_23.4	01 Oct 2017 11:16	EST	0.1167168	Not_Provided
ORNL	EFK_23.4	01 Oct 2017 11:21	EST	0.1167168	Not_Provided
ORNL	EFK_23.4	01 Oct 2017 11:26	EST	0.1167168	Not_Provided
ORNL	EFK_23.4	01 Oct 2017 11:32	EST	0.1161910	Not_Provided
ORNL	EFK_23.4	01 Oct 2017 11:43	EST	0.1167168	Not_Provided
ORNL	EFK_23.4	01 Oct 2017 11:48	EST	0.1172863	Not_Provided
ORNL	EFK_23.4	01 Oct 2017 11:54	EST	0.1172863	Not_Provided
ORNL	EFK_23.4	01 Oct 2017 11:59	EST	0.1172863	Not_Provided
ORNL	EFK_23.4	01 Oct 2017 12:04	EST	0.1172863	Not_Provided
ORNL	EFK_23.4	01 Oct 2017 12:09	EST	0.1172863	Not_Provided
ORNL	EFK_23.4	01 Oct 2017 12:15	EST	0.1167168	Not_Provided
ORNL	EFK_23.4	01 Oct 2017 12:20	EST	0.1172863	Not_Provided
ORNL	EFK_23.4	01 Oct 2017 12:26	EST	0.1172863	Not_Provided
ORNL	EFK_23.4	01 Oct 2017 12:31	EST	0.1172863	Not_Provided
ORNL	EFK_23.4	01 Oct 2017 12:36	EST	0.1178997	Not_Provided
ORNL	EFK_23.4	01 Oct 2017 12:47	EST	0.1172863	Not_Provided
ORNL	EFK_23.4	01 Oct 2017 12:53	EST	0.1172863	Not_Provided
ORNL	EFK_23.4	01 Oct 2017 12:58	EST	0.1178997	Not_Provided
ORNL	EFK_23.4	01 Oct 2017 13:03	EST	0.1178997	Not_Provided
ORNL	EFK_23.4	01 Oct 2017 13:08	EST	0.1178997	Not_Provided
ORNL	EFK_23.4	01 Oct 2017 13:14	EST	0.1183816	Not_Provided
ORNL	EFK_23.4	01 Oct 2017 13:19	EST	0.1178997	Not_Provided
ORNL	EFK_23.4	01 Oct 2017 13:24	EST	0.1172863	Not_Provided
ORNL	EFK_23.4	01 Oct 2017 13:30	EST	0.1172863	Not_Provided
ORNL	EFK_23.4	01 Oct 2017 13:35	EST	0.1183816	Not_Provided
ORNL	EFK_23.4	01 Oct 2017 13:40	EST	0.1183816	Not_Provided
ORNL	EFK_23.4	01 Oct 2017 13:45	EST	0.1183816	Not_Provided
ORNL	EFK_23.4	01 Oct 2017 13:51	EST	0.1183816	Not_Provided
ORNL	EFK_23.4	01 Oct 2017 13:56	EST	0.1183816	Not_Provided
ORNL	EFK_23.4	01 Oct 2017 14:01	EST	0.1172863	Not_Provided
ORNL	EFK_23.4	01 Oct 2017 14:07	EST	0.1183816	Not_Provided
ORNL	EFK_23.4	01 Oct 2017 14:12	EST	0.1189950	Not_Provided
ORNL	EFK_23.4	01 Oct 2017 14:18	EST	0.1183816	Not_Provided
ORNL	EFK_23.4	01 Oct 2017 14:23	EST	0.1178997	Not_Provided
ORNL	EFK_23.4	01 Oct 2017 14:28	EST	0.1178997	Not_Provided
ORNL	EFK_23.4	01 Oct 2017 14:33	EST	0.1189950	Not_Provided
ORNL	EFK_23.4	01 Oct 2017 14:38	EST	0.1189950	Not_Provided
ORNL	EFK_23.4	01 Oct 2017 14:49	EST	0.1189950	Not_Provided
ORNL	EFK_23.4	01 Oct 2017 14:55	EST	0.1189950	Not_Provided
ORNL	EFK_23.4	01 Oct 2017 15:00	EST	0.1189950	Not_Provided
ORNL	EFK_23.4	01 Oct 2017 15:06	EST	0.1183816	Not_Provided
ORNL	EFK_23.4	01 Oct 2017 15:11	EST	0.1183816	Not_Provided
ORNL	EFK_23.4	01 Oct 2017 15:16	EST	0.1183816	Not_Provided
ORNL	EFK_23.4	01 Oct 2017 15:21	EST	0.1196084	Not_Provided
ORNL	EFK_23.4	01 Oct 2017 15:27	EST	0.1196084	Not_Provided
ORNL	EFK_23.4	01 Oct 2017 15:32	EST	0.1196084	Not_Provided
ORNL	EFK_23.4	01 Oct 2017 15:38	EST	0.1196084	Not_Provided
ORNL	EFK_23.4	01 Oct 2017 15:43	EST	0.1189950	Not_Provided
ORNL	EFK_23.4	01 Oct 2017 15:49	EST	0.1189950	Not_Provided
ORNL	EFK_23.4	01 Oct 2017 15:54	EST	0.1189950	Not_Provided
ORNL	EFK_23.4	01 Oct 2017 15:59	EST	0.1189950	Not_Provided
ORNL	EFK_23.4	01 Oct 2017 16:05	EST	0.1200903	Not_Provided
ORNL	EFK_23.4	01 Oct 2017 16:10	EST	0.1189950	Not_Provided
ORNL	EFK_23.4	01 Oct 2017 16:16	EST	0.1200903	Not_Provided
ORNL	EFK_23.4	01 Oct 2017 16:21	EST	0.1200903	Not_Provided
ORNL	EFK_23.4	01 Oct 2017 16:26	EST	0.1196084	Not_Provided
ORNL	EFK_23.4	01 Oct 2017 16:31	EST	0.1200903	Not_Provided
ORNL	EFK_23.4	01 Oct 2017 16:37	EST	0.1200903	Not_Provided
ORNL	EFK_23.4	01 Oct 2017 16:47	EST	0.1200903	Not_Provided
ORNL	EFK_23.4	01 Oct 2017 16:53	EST	0.1200903	Not_Provided
ORNL	EFK_23.4	01 Oct 2017 16:58	EST	0.1200903	Not_Provided
ORNL	EFK_23.4	01 Oct 2017 17:04	EST	0.1200903	Not_Provided
ORNL	EFK_23.4	01 Oct 2017 17:09	EST	0.1200903	Not_Provided
ORNL	EFK_23.4	01 Oct 2017 17:14	EST	0.1200903	Not_Provided
ORNL	EFK_23.4	01 Oct 2017 17:19	EST	0.1207037	Not_Provided
ORNL	EFK_23.4	01 Oct 2017 17:25	EST	0.1207037	Not_Provided
ORNL	EFK_23.4	01 Oct 2017 17:30	EST	0.1207037	Not_Provided
ORNL	EFK_23.4	01 Oct 2017 17:35	EST	0.1207037	Not_Provided
ORNL	EFK_23.4	01 Oct 2017 17:40	EST	0.1207037	Not_Provided
ORNL	EFK_23.4	01 Oct 2017 17:46	EST	0.1207037	Not_Provided
ORNL	EFK_23.4	01 Oct 2017 17:51	EST	0.1200903	Not_Provided
ORNL	EFK_23.4	01 Oct 2017 17:57	EST	0.1211857	Not_Provided
ORNL	EFK_23.4	01 Oct 2017 18:02	EST	0.1207037	Not_Provided
ORNL	EFK_23.4	01 Oct 2017 18:07	EST	0.1207037	Not_Provided
ORNL	EFK_23.4	01 Oct 2017 18:13	EST	0.1211857	Not_Provided
ORNL	EFK_23.4	01 Oct 2017 18:18	EST	0.1211857	Not_Provided
ORNL	EFK_23.4	01 Oct 2017 18:24	EST	0.1211857	Not_Provided
ORNL	EFK_23.4	01 Oct 2017 18:29	EST	0.1211857	Not_Provided
ORNL	EFK_23.4	01 Oct 2017 18:34	EST	0.1211857	Not_Provided
ORNL	EFK_23.4	01 Oct 2017 18:39	EST	0.1211857	Not_Provided
ORNL	EFK_23.4	01 Oct 2017 18:45	EST	0.1207037	Not_Provided
ORNL	EFK_23.4	01 Oct 2017 18:50	EST	0.1211857	Not_Provided
ORNL	EFK_23.4	01 Oct 2017 18:55	EST	0.1207037	Not_Provided
ORNL	EFK_23.4	01 Oct 2017 19:01	EST	0.1211857	Not_Provided
ORNL	EFK_23.4	01 Oct 2017 19:06	EST	0.1211857	Not_Provided
ORNL	EFK_23.4	01 Oct 2017 19:11	EST	0.1211857	Not_Provided
ORNL	EFK_23.4	01 Oct 2017 19:16	EST	0.1211857	Not_Provided
ORNL	EFK_23.4	01 Oct 2017 19:22	EST	0.1211857	Not_Provided
ORNL	EFK_23.4	01 Oct 2017 19:27	EST	0.1211857	Not_Provided
ORNL	EFK_23.4	01 Oct 2017 19:32	EST	0.1211857	Not_Provided
ORNL	EFK_23.4	01 Oct 2017 19:37	EST	0.1211857	Not_Provided
ORNL	EFK_23.4	01 Oct 2017 19:43	EST	0.1211857	Not_Provided
ORNL	EFK_23.4	01 Oct 2017 19:48	EST	0.1211857	Not_Provided
ORNL	EFK_23.4	01 Oct 2017 19:59	EST	0.1217990	Not_Provided
ORNL	EFK_23.4	01 Oct 2017 20:05	EST	0.1217990	Not_Provided
ORNL	EFK_23.4	01 Oct 2017 20:10	EST	0.1211857	Not_Provided
ORNL	EFK_23.4	01 Oct 2017 20:16	EST	0.1211857	Not_Provided
ORNL	EFK_23.4	01 Oct 2017 20:21	EST	0.1211857	Not_Provided
ORNL	EFK_23.4	01 Oct 2017 20:26	EST	0.1211857	Not_Provided
ORNL	EFK_23.4	01 Oct 2017 20:37	EST	0.1217990	Not_Provided
ORNL	EFK_23.4	01 Oct 2017 20:43	EST	0.1217990	Not_Provided
ORNL	EFK_23.4	01 Oct 2017 20:48	EST	0.1211857	Not_Provided
ORNL	EFK_23.4	01 Oct 2017 20:53	EST	0.1211857	Not_Provided
ORNL	EFK_23.4	01 Oct 2017 20:58	EST	0.1211857	Not_Provided
ORNL	EFK_23.4	01 Oct 2017 21:04	EST	0.1224124	Not_Provided
ORNL	EFK_23.4	01 Oct 2017 21:10	EST	0.1217990	Not_Provided
ORNL	EFK_23.4	01 Oct 2017 21:15	EST	0.1224124	Not_Provided
ORNL	EFK_23.4	01 Oct 2017 21:20	EST	0.1211857	Not_Provided
ORNL	EFK_23.4	01 Oct 2017 21:26	EST	0.1224124	Not_Provided
ORNL	EFK_23.4	01 Oct 2017 21:32	EST	0.1211857	Not_Provided
ORNL	EFK_23.4	01 Oct 2017 21:38	EST	0.1224124	Not_Provided
ORNL	EFK_23.4	01 Oct 2017 21:43	EST	0.1211857	Not_Provided
ORNL	EFK_23.4	01 Oct 2017 21:48	EST	0.1224124	Not_Provided
ORNL	EFK_23.4	01 Oct 2017 21:54	EST	0.1224124	Not_Provided
ORNL	EFK_23.4	01 Oct 2017 21:59	EST	0.1217990	Not_Provided
ORNL	EFK_23.4	01 Oct 2017 22:04	EST	0.1211857	Not_Provided
ORNL	EFK_23.4	01 Oct 2017 22:10	EST	0.1217990	Not_Provided
ORNL	EFK_23.4	01 Oct 2017 22:15	EST	0.1217990	Not_Provided
ORNL	EFK_23.4	01 Oct 2017 22:20	EST	0.1217990	Not_Provided
ORNL	EFK_23.4	01 Oct 2017 22:25	EST	0.1217990	Not_Provided
ORNL	EFK_23.4	01 Oct 2017 22:36	EST	0.1217990	Not_Provided
ORNL	EFK_23.4	01 Oct 2017 22:42	EST	0.1217990	Not_Provided
ORNL	EFK_23.4	01 Oct 2017 22:47	EST	0.1217990	Not_Provided
ORNL	EFK_23.4	01 Oct 2017 22:52	EST	0.1217990	Not_Provided
ORNL	EFK_23.4	01 Oct 2017 22:58	EST	0.1217990	Not_Provided
ORNL	EFK_23.4	01 Oct 2017 23:03	EST	0.1217990	Not_Provided
ORNL	EFK_23.4	01 Oct 2017 23:08	EST	0.1211857	Not_Provided
ORNL	EFK_23.4	01 Oct 2017 23:13	EST	0.1217990	Not_Provided
ORNL	EFK_23.4	01 Oct 2017 23:19	EST	0.1224124	Not_Provided
ORNL	EFK_23.4	01 Oct 2017 23:24	EST	0.1211857	Not_Provided
ORNL	EFK_23.4	01 Oct 2017 23:29	EST	0.1224124	Not_Provided
ORNL	EFK_23.4	01 Oct 2017 23:35	EST	0.1211857	Not_Provided
ORNL	EFK_23.4	01 Oct 2017 23:40	EST	0.1211857	Not_Provided
ORNL	EFK_23.4	01 Oct 2017 23:45	EST	0.1217990	Not_Provided
ORNL	EFK_23.4	01 Oct 2017 23:51	EST	0.1224124	Not_Provided
ORNL	EFK_23.4	01 Oct 2017 23:56	EST	0.1224124	Not_Provided
ORNL	EFK_23.4	02 Oct 2017 00:01	EST	0.1224124	Not_Provided
ORNL	EFK_23.4	02 Oct 2017 00:07	EST	0.1217990	Not_Provided
ORNL	EFK_23.4	02 Oct 2017 00:12	EST	0.1224124	Not_Provided
ORNL	EFK_23.4	02 Oct 2017 00:18	EST	0.1224124	Not_Provided
ORNL	EFK_23.4	02 Oct 2017 00:24	EST	0.1224124	Not_Provided
ORNL	EFK_23.4	02 Oct 2017 00:34	EST	0.1224124	Not_Provided
ORNL	EFK_23.4	02 Oct 2017 00:40	EST	0.1217990	Not_Provided
ORNL	EFK_23.4	02 Oct 2017 00:45	EST	0.1224124	Not_Provided
ORNL	EFK_23.4	02 Oct 2017 00:50	EST	0.1224124	Not_Provided
ORNL	EFK_23.4	02 Oct 2017 00:56	EST	0.1217990	Not_Provided
ORNL	EFK_23.4	02 Oct 2017 01:02	EST	0.1217990	Not_Provided
ORNL	EFK_23.4	02 Oct 2017 01:07	EST	0.1217990	Not_Provided
ORNL	EFK_23.4	02 Oct 2017 01:13	EST	0.1211857	Not_Provided
ORNL	EFK_23.4	02 Oct 2017 01:18	EST	0.1224124	Not_Provided
ORNL	EFK_23.4	02 Oct 2017 01:23	EST	0.1211857	Not_Provided
ORNL	EFK_23.4	02 Oct 2017 01:28	EST	0.1211857	Not_Provided
ORNL	EFK_23.4	02 Oct 2017 01:34	EST	0.1200903	Not_Provided
ORNL	EFK_23.4	02 Oct 2017 01:39	EST	0.1211857	Not_Provided
ORNL	EFK_23.4	02 Oct 2017 01:44	EST	0.1207037	Not_Provided
ORNL	EFK_23.4	02 Oct 2017 01:50	EST	0.1211857	Not_Provided
ORNL	EFK_23.4	02 Oct 2017 01:55	EST	0.1207037	Not_Provided
ORNL	EFK_23.4	02 Oct 2017 02:00	EST	0.1211857	Not_Provided
ORNL	EFK_23.4	02 Oct 2017 02:05	EST	0.1207037	Not_Provided
ORNL	EFK_23.4	02 Oct 2017 02:11	EST	0.1207037	Not_Provided
ORNL	EFK_23.4	02 Oct 2017 02:16	EST	0.1196084	Not_Provided
ORNL	EFK_23.4	02 Oct 2017 02:22	EST	0.1196084	Not_Provided
ORNL	EFK_23.4	02 Oct 2017 02:29	EST	0.1200903	Not_Provided
ORNL	EFK_23.4	02 Oct 2017 02:34	EST	0.1200903	Not_Provided
ORNL	EFK_23.4	02 Oct 2017 02:40	EST	0.1200903	Not_Provided
ORNL	EFK_23.4	02 Oct 2017 02:45	EST	0.1200903	Not_Provided
ORNL	EFK_23.4	02 Oct 2017 02:50	EST	0.1189950	Not_Provided
ORNL	EFK_23.4	02 Oct 2017 02:56	EST	0.1200903	Not_Provided
ORNL	EFK_23.4	02 Oct 2017 03:01	EST	0.1200903	Not_Provided
ORNL	EFK_23.4	02 Oct 2017 03:12	EST	0.1189950	Not_Provided
ORNL	EFK_23.4	02 Oct 2017 03:17	EST	0.1189950	Not_Provided
ORNL	EFK_23.4	02 Oct 2017 03:23	EST	0.1196084	Not_Provided
ORNL	EFK_23.4	02 Oct 2017 03:28	EST	0.1196084	Not_Provided
ORNL	EFK_23.4	02 Oct 2017 03:33	EST	0.1189950	Not_Provided
ORNL	EFK_23.4	02 Oct 2017 03:38	EST	0.1183816	Not_Provided
ORNL	EFK_23.4	02 Oct 2017 03:44	EST	0.1183816	Not_Provided
ORNL	EFK_23.4	02 Oct 2017 03:49	EST	0.1183816	Not_Provided
ORNL	EFK_23.4	02 Oct 2017 03:55	EST	0.1183816	Not_Provided
ORNL	EFK_23.4	02 Oct 2017 04:00	EST	0.1189950	Not_Provided
ORNL	EFK_23.4	02 Oct 2017 04:06	EST	0.1178997	Not_Provided
ORNL	EFK_23.4	02 Oct 2017 04:11	EST	0.1178997	Not_Provided
ORNL	EFK_23.4	02 Oct 2017 04:16	EST	0.1178997	Not_Provided
ORNL	EFK_23.4	02 Oct 2017 04:21	EST	0.1178997	Not_Provided
ORNL	EFK_23.4	02 Oct 2017 04:27	EST	0.1167168	Not_Provided
ORNL	EFK_23.4	02 Oct 2017 04:33	EST	0.1172863	Not_Provided
ORNL	EFK_23.4	02 Oct 2017 04:38	EST	0.1172863	Not_Provided
ORNL	EFK_23.4	02 Oct 2017 04:44	EST	0.1167168	Not_Provided
ORNL	EFK_23.4	02 Oct 2017 04:49	EST	0.1161910	Not_Provided
ORNL	EFK_23.4	02 Oct 2017 04:55	EST	0.1161910	Not_Provided
ORNL	EFK_23.4	02 Oct 2017 05:00	EST	0.1172863	Not_Provided
ORNL	EFK_23.4	02 Oct 2017 05:05	EST	0.1172863	Not_Provided
ORNL	EFK_23.4	02 Oct 2017 05:11	EST	0.1161910	Not_Provided
ORNL	EFK_23.4	02 Oct 2017 05:16	EST	0.1167168	Not_Provided
ORNL	EFK_23.4	02 Oct 2017 05:21	EST	0.1167168	Not_Provided
ORNL	EFK_23.4	02 Oct 2017 05:27	EST	0.1161910	Not_Provided
ORNL	EFK_23.4	02 Oct 2017 05:33	EST	0.1161910	Not_Provided
ORNL	EFK_23.4	02 Oct 2017 05:38	EST	0.1167168	Not_Provided
ORNL	EFK_23.4	02 Oct 2017 05:43	EST	0.1161910	Not_Provided
ORNL	EFK_23.4	02 Oct 2017 05:49	EST	0.1156215	Not_Provided
ORNL	EFK_23.4	02 Oct 2017 05:54	EST	0.1156215	Not_Provided
ORNL	EFK_23.4	02 Oct 2017 06:00	EST	0.1167168	Not_Provided
ORNL	EFK_23.4	02 Oct 2017 06:05	EST	0.1167168	Not_Provided
ORNL	EFK_23.4	02 Oct 2017 06:11	EST	0.1161910	Not_Provided
ORNL	EFK_23.4	02 Oct 2017 06:21	EST	0.1161910	Not_Provided
ORNL	EFK_23.4	02 Oct 2017 06:27	EST	0.1161910	Not_Provided
ORNL	EFK_23.4	02 Oct 2017 06:32	EST	0.1161910	Not_Provided
ORNL	EFK_23.4	02 Oct 2017 06:37	EST	0.1161910	Not_Provided
ORNL	EFK_23.4	02 Oct 2017 06:42	EST	0.1161910	Not_Provided
ORNL	EFK_23.4	02 Oct 2017 06:48	EST	0.1161910	Not_Provided
ORNL	EFK_23.4	02 Oct 2017 06:54	EST	0.1161910	Not_Provided
ORNL	EFK_23.4	02 Oct 2017 06:59	EST	0.1156215	Not_Provided
ORNL	EFK_23.4	02 Oct 2017 07:04	EST	0.1167168	Not_Provided
ORNL	EFK_23.4	02 Oct 2017 07:09	EST	0.1161910	Not_Provided
ORNL	EFK_23.4	02 Oct 2017 07:14	EST	0.1161910	Not_Provided
ORNL	EFK_23.4	02 Oct 2017 07:20	EST	0.1161910	Not_Provided
ORNL	EFK_23.4	02 Oct 2017 07:25	EST	0.1161910	Not_Provided
ORNL	EFK_23.4	02 Oct 2017 07:30	EST	0.1161910	Not_Provided
ORNL	EFK_23.4	02 Oct 2017 07:41	EST	0.1161910	Not_Provided
ORNL	EFK_23.4	02 Oct 2017 07:47	EST	0.1167168	Not_Provided
ORNL	EFK_23.4	02 Oct 2017 07:52	EST	0.1167168	Not_Provided
ORNL	EFK_23.4	02 Oct 2017 07:58	EST	0.1167168	Not_Provided
ORNL	EFK_23.4	02 Oct 2017 08:03	EST	0.1167168	Not_Provided
ORNL	EFK_23.4	02 Oct 2017 08:08	EST	0.1167168	Not_Provided
ORNL	EFK_23.4	02 Oct 2017 08:13	EST	0.1156215	Not_Provided
ORNL	EFK_23.4	02 Oct 2017 08:19	EST	0.1167168	Not_Provided
ORNL	EFK_23.4	02 Oct 2017 08:30	EST	0.1167168	Not_Provided
ORNL	EFK_23.4	02 Oct 2017 08:35	EST	0.1172863	Not_Provided
ORNL	EFK_23.4	02 Oct 2017 08:41	EST	0.1167168	Not_Provided
ORNL	EFK_23.4	02 Oct 2017 08:46	EST	0.1167168	Not_Provided
ORNL	EFK_23.4	02 Oct 2017 09:03	EST	0.1172863	Not_Provided
ORNL	EFK_23.4	02 Oct 2017 09:09	EST	0.1167168	Not_Provided
ORNL	EFK_23.4	02 Oct 2017 09:14	EST	0.1172863	Not_Provided
ORNL	EFK_23.4	02 Oct 2017 09:19	EST	0.1172863	Not_Provided
ORNL	EFK_23.4	02 Oct 2017 09:25	EST	0.1167168	Not_Provided
ORNL	EFK_23.4	02 Oct 2017 09:30	EST	0.1178997	Not_Provided
ORNL	EFK_23.4	02 Oct 2017 09:35	EST	0.1178997	Not_Provided
ORNL	EFK_23.4	02 Oct 2017 09:40	EST	0.1178997	Not_Provided
ORNL	EFK_23.4	02 Oct 2017 09:46	EST	0.1172863	Not_Provided
ORNL	EFK_23.4	02 Oct 2017 09:51	EST	0.1178997	Not_Provided
ORNL	EFK_23.4	02 Oct 2017 09:57	EST	0.1178997	Not_Provided
ORNL	EFK_23.4	02 Oct 2017 10:02	EST	0.1189950	Not_Provided
ORNL	EFK_23.4	02 Oct 2017 10:07	EST	0.1178997	Not_Provided
ORNL	EFK_23.4	02 Oct 2017 10:12	EST	0.1178997	Not_Provided
ORNL	EFK_23.4	02 Oct 2017 10:17	EST	0.1178997	Not_Provided
ORNL	EFK_23.4	02 Oct 2017 10:23	EST	0.1189950	Not_Provided
ORNL	EFK_23.4	02 Oct 2017 10:28	EST	0.1178997	Not_Provided
ORNL	EFK_23.4	02 Oct 2017 10:34	EST	0.1189950	Not_Provided
ORNL	EFK_23.4	02 Oct 2017 10:39	EST	0.1183816	Not_Provided
ORNL	EFK_23.4	02 Oct 2017 10:44	EST	0.1196084	Not_Provided
ORNL	EFK_23.4	02 Oct 2017 10:49	EST	0.1183816	Not_Provided
ORNL	EFK_23.4	02 Oct 2017 10:55	EST	0.1189950	Not_Provided
ORNL	EFK_23.4	02 Oct 2017 11:00	EST	0.1196084	Not_Provided
ORNL	EFK_23.4	02 Oct 2017 11:05	EST	0.1196084	Not_Provided
ORNL	EFK_23.4	02 Oct 2017 11:11	EST	0.1183816	Not_Provided
ORNL	EFK_23.4	02 Oct 2017 11:16	EST	0.1196084	Not_Provided
ORNL	EFK_23.4	02 Oct 2017 11:21	EST	0.1200903	Not_Provided
ORNL	EFK_23.4	02 Oct 2017 11:26	EST	0.1196084	Not_Provided
ORNL	EFK_23.4	02 Oct 2017 11:32	EST	0.1196084	Not_Provided
ORNL	EFK_23.4	02 Oct 2017 11:37	EST	0.1200903	Not_Provided
ORNL	EFK_23.4	02 Oct 2017 11:42	EST	0.1207037	Not_Provided
ORNL	EFK_23.4	02 Oct 2017 11:47	EST	0.1211857	Not_Provided
ORNL	EFK_23.4	02 Oct 2017 11:53	EST	0.1211857	Not_Provided
ORNL	EFK_23.4	02 Oct 2017 11:58	EST	0.1207037	Not_Provided
ORNL	EFK_23.4	02 Oct 2017 12:03	EST	0.1207037	Not_Provided
ORNL	EFK_23.4	02 Oct 2017 12:08	EST	0.1211857	Not_Provided
ORNL	EFK_23.4	02 Oct 2017 12:14	EST	0.1217990	Not_Provided
ORNL	EFK_23.4	02 Oct 2017 12:19	EST	0.1211857	Not_Provided
ORNL	EFK_23.4	02 Oct 2017 12:24	EST	0.1217990	Not_Provided
ORNL	EFK_23.4	02 Oct 2017 12:30	EST	0.1224124	Not_Provided
ORNL	EFK_23.4	02 Oct 2017 12:40	EST	0.1211857	Not_Provided
ORNL	EFK_23.4	02 Oct 2017 12:46	EST	0.1211857	Not_Provided
ORNL	EFK_23.4	02 Oct 2017 12:51	EST	0.1224124	Not_Provided
ORNL	EFK_23.4	02 Oct 2017 12:57	EST	0.1224124	Not_Provided
ORNL	EFK_23.4	02 Oct 2017 13:03	EST	0.1224124	Not_Provided
ORNL	EFK_23.4	02 Oct 2017 13:15	EST	0.1228943	Not_Provided
ORNL	EFK_23.4	02 Oct 2017 13:21	EST	0.1228943	Not_Provided
ORNL	EFK_23.4	02 Oct 2017 13:26	EST	0.1228943	Not_Provided
ORNL	EFK_23.4	02 Oct 2017 13:31	EST	0.1228943	Not_Provided
ORNL	EFK_23.4	02 Oct 2017 13:42	EST	0.1228943	Not_Provided
ORNL	EFK_23.4	02 Oct 2017 13:47	EST	0.1235077	Not_Provided
ORNL	EFK_23.4	02 Oct 2017 13:53	EST	0.1235077	Not_Provided
ORNL	EFK_23.4	02 Oct 2017 13:58	EST	0.1224124	Not_Provided
ORNL	EFK_23.4	02 Oct 2017 14:03	EST	0.1235077	Not_Provided
ORNL	EFK_23.4	02 Oct 2017 14:09	EST	0.1235077	Not_Provided
ORNL	EFK_23.4	02 Oct 2017 14:15	EST	0.1235077	Not_Provided
ORNL	EFK_23.4	02 Oct 2017 14:20	EST	0.1228943	Not_Provided
ORNL	EFK_23.4	02 Oct 2017 14:26	EST	0.1239897	Not_Provided
ORNL	EFK_23.4	02 Oct 2017 14:31	EST	0.1239897	Not_Provided
ORNL	EFK_23.4	02 Oct 2017 14:36	EST	0.1239897	Not_Provided
ORNL	EFK_23.4	02 Oct 2017 14:41	EST	0.1239897	Not_Provided
ORNL	EFK_23.4	02 Oct 2017 14:47	EST	0.1246030	Not_Provided
ORNL	EFK_23.4	02 Oct 2017 14:52	EST	0.1246030	Not_Provided
ORNL	EFK_23.4	02 Oct 2017 14:57	EST	0.1246030	Not_Provided
ORNL	EFK_23.4	02 Oct 2017 15:02	EST	0.1246030	Not_Provided
ORNL	EFK_23.4	02 Oct 2017 15:08	EST	0.1246030	Not_Provided
ORNL	EFK_23.4	02 Oct 2017 15:13	EST	0.1246030	Not_Provided
ORNL	EFK_23.4	02 Oct 2017 15:18	EST	0.1246030	Not_Provided
ORNL	EFK_23.4	02 Oct 2017 15:23	EST	0.1252164	Not_Provided
ORNL	EFK_23.4	02 Oct 2017 15:29	EST	0.1252164	Not_Provided
ORNL	EFK_23.4	02 Oct 2017 15:34	EST	0.1252164	Not_Provided
ORNL	EFK_23.4	02 Oct 2017 15:39	EST	0.1252164	Not_Provided
ORNL	EFK_23.4	02 Oct 2017 15:45	EST	0.1252164	Not_Provided
ORNL	EFK_23.4	02 Oct 2017 15:50	EST	0.1252164	Not_Provided
ORNL	EFK_23.4	02 Oct 2017 15:56	EST	0.1252164	Not_Provided
ORNL	EFK_23.4	02 Oct 2017 16:01	EST	0.1252164	Not_Provided
ORNL	EFK_23.4	02 Oct 2017 16:12	EST	0.1256983	Not_Provided
ORNL	EFK_23.4	02 Oct 2017 16:17	EST	0.1252164	Not_Provided
ORNL	EFK_23.4	02 Oct 2017 16:23	EST	0.1252164	Not_Provided
ORNL	EFK_23.4	02 Oct 2017 16:28	EST	0.1256983	Not_Provided
ORNL	EFK_23.4	02 Oct 2017 16:34	EST	0.1256983	Not_Provided
ORNL	EFK_23.4	02 Oct 2017 16:39	EST	0.1252164	Not_Provided
ORNL	EFK_23.4	02 Oct 2017 16:44	EST	0.1256983	Not_Provided
ORNL	EFK_23.4	02 Oct 2017 16:49	EST	0.1256983	Not_Provided
ORNL	EFK_23.4	02 Oct 2017 16:55	EST	0.1256983	Not_Provided
ORNL	EFK_23.4	02 Oct 2017 17:00	EST	0.1256983	Not_Provided
ORNL	EFK_23.4	02 Oct 2017 17:06	EST	0.1256983	Not_Provided
ORNL	EFK_23.4	02 Oct 2017 17:11	EST	0.1252164	Not_Provided
ORNL	EFK_23.4	02 Oct 2017 17:16	EST	0.1252164	Not_Provided
ORNL	EFK_23.4	02 Oct 2017 17:21	EST	0.1252164	Not_Provided
ORNL	EFK_23.4	02 Oct 2017 17:27	EST	0.1263117	Not_Provided
ORNL	EFK_23.4	02 Oct 2017 17:32	EST	0.1252164	Not_Provided
ORNL	EFK_23.4	02 Oct 2017 17:37	EST	0.1256983	Not_Provided
ORNL	EFK_23.4	02 Oct 2017 17:43	EST	0.1263117	Not_Provided
ORNL	EFK_23.4	02 Oct 2017 17:48	EST	0.1252164	Not_Provided
ORNL	EFK_23.4	02 Oct 2017 17:53	EST	0.1263117	Not_Provided
ORNL	EFK_23.4	02 Oct 2017 17:59	EST	0.1252164	Not_Provided
ORNL	EFK_23.4	02 Oct 2017 18:05	EST	0.1263117	Not_Provided
ORNL	EFK_23.4	02 Oct 2017 18:10	EST	0.1252164	Not_Provided
ORNL	EFK_23.4	02 Oct 2017 18:15	EST	0.1263117	Not_Provided
ORNL	EFK_23.4	02 Oct 2017 18:20	EST	0.1252164	Not_Provided
ORNL	EFK_23.4	02 Oct 2017 18:26	EST	0.1252164	Not_Provided
ORNL	EFK_23.4	02 Oct 2017 18:31	EST	0.1252164	Not_Provided
ORNL	EFK_23.4	02 Oct 2017 18:36	EST	0.1252164	Not_Provided
ORNL	EFK_23.4	02 Oct 2017 18:41	EST	0.1252164	Not_Provided
ORNL	EFK_23.4	02 Oct 2017 18:47	EST	0.1252164	Not_Provided
ORNL	EFK_23.4	02 Oct 2017 18:52	EST	0.1252164	Not_Provided
ORNL	EFK_23.4	02 Oct 2017 18:57	EST	0.1246030	Not_Provided
ORNL	EFK_23.4	02 Oct 2017 19:02	EST	0.1252164	Not_Provided
ORNL	EFK_23.4	02 Oct 2017 19:08	EST	0.1252164	Not_Provided
ORNL	EFK_23.4	02 Oct 2017 19:13	EST	0.1252164	Not_Provided
ORNL	EFK_23.4	02 Oct 2017 19:18	EST	0.1246030	Not_Provided
ORNL	EFK_23.4	02 Oct 2017 19:24	EST	0.1239897	Not_Provided
ORNL	EFK_23.4	02 Oct 2017 19:29	EST	0.1239897	Not_Provided
ORNL	EFK_23.4	02 Oct 2017 19:35	EST	0.1246030	Not_Provided
ORNL	EFK_23.4	02 Oct 2017 19:40	EST	0.1239897	Not_Provided
ORNL	EFK_23.4	02 Oct 2017 19:45	EST	0.1239897	Not_Provided
ORNL	EFK_23.4	02 Oct 2017 19:50	EST	0.1239897	Not_Provided
ORNL	EFK_23.4	02 Oct 2017 19:55	EST	0.1239897	Not_Provided
ORNL	EFK_23.4	02 Oct 2017 20:01	EST	0.1239897	Not_Provided
ORNL	EFK_23.4	02 Oct 2017 20:06	EST	0.1228943	Not_Provided
ORNL	EFK_23.4	02 Oct 2017 20:11	EST	0.1239897	Not_Provided
ORNL	EFK_23.4	02 Oct 2017 20:16	EST	0.1239897	Not_Provided
ORNL	EFK_23.4	02 Oct 2017 20:22	EST	0.1228943	Not_Provided
ORNL	EFK_23.4	02 Oct 2017 20:27	EST	0.1228943	Not_Provided
ORNL	EFK_23.4	02 Oct 2017 20:33	EST	0.1224124	Not_Provided
ORNL	EFK_23.4	02 Oct 2017 20:39	EST	0.1228943	Not_Provided
ORNL	EFK_23.4	02 Oct 2017 20:44	EST	0.1228943	Not_Provided
ORNL	EFK_23.4	02 Oct 2017 20:50	EST	0.1235077	Not_Provided
ORNL	EFK_23.4	02 Oct 2017 20:56	EST	0.1224124	Not_Provided
ORNL	EFK_23.4	02 Oct 2017 21:01	EST	0.1228943	Not_Provided
ORNL	EFK_23.4	02 Oct 2017 21:07	EST	0.1224124	Not_Provided
ORNL	EFK_23.4	02 Oct 2017 21:12	EST	0.1224124	Not_Provided
ORNL	EFK_23.4	02 Oct 2017 21:18	EST	0.1211857	Not_Provided
ORNL	EFK_23.4	02 Oct 2017 21:23	EST	0.1224124	Not_Provided
ORNL	EFK_23.4	02 Oct 2017 21:29	EST	0.1211857	Not_Provided
ORNL	EFK_23.4	02 Oct 2017 21:34	EST	0.1211857	Not_Provided
ORNL	EFK_23.4	02 Oct 2017 21:46	EST	0.1211857	Not_Provided
ORNL	EFK_23.4	02 Oct 2017 21:51	EST	0.1211857	Not_Provided
ORNL	EFK_23.4	02 Oct 2017 21:57	EST	0.1207037	Not_Provided
ORNL	EFK_23.4	02 Oct 2017 22:02	EST	0.1211857	Not_Provided
ORNL	EFK_23.4	02 Oct 2017 22:08	EST	0.1207037	Not_Provided
ORNL	EFK_23.4	02 Oct 2017 22:13	EST	0.1207037	Not_Provided
ORNL	EFK_23.4	02 Oct 2017 22:19	EST	0.1207037	Not_Provided
ORNL	EFK_23.4	02 Oct 2017 22:24	EST	0.1207037	Not_Provided
ORNL	EFK_23.4	02 Oct 2017 22:29	EST	0.1200903	Not_Provided
ORNL	EFK_23.4	02 Oct 2017 22:34	EST	0.1200903	Not_Provided
ORNL	EFK_23.4	02 Oct 2017 22:40	EST	0.1207037	Not_Provided
ORNL	EFK_23.4	02 Oct 2017 22:45	EST	0.1200903	Not_Provided
ORNL	EFK_23.4	02 Oct 2017 22:50	EST	0.1200903	Not_Provided
ORNL	EFK_23.4	02 Oct 2017 22:56	EST	0.1200903	Not_Provided
ORNL	EFK_23.4	02 Oct 2017 23:01	EST	0.1200903	Not_Provided
ORNL	EFK_23.4	02 Oct 2017 23:12	EST	0.1189950	Not_Provided
ORNL	EFK_23.4	02 Oct 2017 23:17	EST	0.1189950	Not_Provided
ORNL	EFK_23.4	02 Oct 2017 23:22	EST	0.1189950	Not_Provided
ORNL	EFK_23.4	02 Oct 2017 23:28	EST	0.1200903	Not_Provided
ORNL	EFK_23.4	02 Oct 2017 23:33	EST	0.1189950	Not_Provided
ORNL	EFK_23.4	02 Oct 2017 23:38	EST	0.1196084	Not_Provided
ORNL	EFK_23.4	02 Oct 2017 23:43	EST	0.1196084	Not_Provided
ORNL	EFK_23.4	02 Oct 2017 23:49	EST	0.1196084	Not_Provided
ORNL	EFK_23.4	02 Oct 2017 23:54	EST	0.1196084	Not_Provided
ORNL	EFK_23.4	03 Oct 2017 00:00	EST	0.1183816	Not_Provided
ORNL	EFK_23.4	03 Oct 2017 00:05	EST	0.1183816	Not_Provided
ORNL	EFK_23.4	03 Oct 2017 00:10	EST	0.1189950	Not_Provided
ORNL	EFK_23.4	03 Oct 2017 00:17	EST	0.1189950	Not_Provided
ORNL	EFK_23.4	03 Oct 2017 00:22	EST	0.1189950	Not_Provided
ORNL	EFK_23.4	03 Oct 2017 00:27	EST	0.1196084	Not_Provided
ORNL	EFK_23.4	03 Oct 2017 00:32	EST	0.1189950	Not_Provided
ORNL	EFK_23.4	03 Oct 2017 00:38	EST	0.1189950	Not_Provided
ORNL	EFK_23.4	03 Oct 2017 00:44	EST	0.1196084	Not_Provided
ORNL	EFK_23.4	03 Oct 2017 00:49	EST	0.1189950	Not_Provided
ORNL	EFK_23.4	03 Oct 2017 00:55	EST	0.1189950	Not_Provided
ORNL	EFK_23.4	03 Oct 2017 01:00	EST	0.1189950	Not_Provided
ORNL	EFK_23.4	03 Oct 2017 01:06	EST	0.1189950	Not_Provided
ORNL	EFK_23.4	03 Oct 2017 01:12	EST	0.1200903	Not_Provided
ORNL	EFK_23.4	03 Oct 2017 01:17	EST	0.1189950	Not_Provided
ORNL	EFK_23.4	03 Oct 2017 01:22	EST	0.1200903	Not_Provided
ORNL	EFK_23.4	03 Oct 2017 01:28	EST	0.1189950	Not_Provided
ORNL	EFK_23.4	03 Oct 2017 01:33	EST	0.1189950	Not_Provided
ORNL	EFK_23.4	03 Oct 2017 01:39	EST	0.1189950	Not_Provided
ORNL	EFK_23.4	03 Oct 2017 01:44	EST	0.1189950	Not_Provided
ORNL	EFK_23.4	03 Oct 2017 01:50	EST	0.1196084	Not_Provided
ORNL	EFK_23.4	03 Oct 2017 01:55	EST	0.1196084	Not_Provided
ORNL	EFK_23.4	03 Oct 2017 02:01	EST	0.1196084	Not_Provided
ORNL	EFK_23.4	03 Oct 2017 02:06	EST	0.1196084	Not_Provided
ORNL	EFK_23.4	03 Oct 2017 02:11	EST	0.1183816	Not_Provided
ORNL	EFK_23.4	03 Oct 2017 02:17	EST	0.1196084	Not_Provided
ORNL	EFK_23.4	03 Oct 2017 02:22	EST	0.1196084	Not_Provided
ORNL	EFK_23.4	03 Oct 2017 02:28	EST	0.1196084	Not_Provided
ORNL	EFK_23.4	03 Oct 2017 02:33	EST	0.1196084	Not_Provided
ORNL	EFK_23.4	03 Oct 2017 02:39	EST	0.1196084	Not_Provided
ORNL	EFK_23.4	03 Oct 2017 02:44	EST	0.1189950	Not_Provided
ORNL	EFK_23.4	03 Oct 2017 02:49	EST	0.1200903	Not_Provided
ORNL	EFK_23.4	03 Oct 2017 02:55	EST	0.1200903	Not_Provided
ORNL	EFK_23.4	03 Oct 2017 03:00	EST	0.1200903	Not_Provided
ORNL	EFK_23.4	03 Oct 2017 03:05	EST	0.1200903	Not_Provided
ORNL	EFK_23.4	03 Oct 2017 03:11	EST	0.1200903	Not_Provided
ORNL	EFK_23.4	03 Oct 2017 03:16	EST	0.1189950	Not_Provided
ORNL	EFK_23.4	03 Oct 2017 03:21	EST	0.1200903	Not_Provided
ORNL	EFK_23.4	03 Oct 2017 03:27	EST	0.1196084	Not_Provided
ORNL	EFK_23.4	03 Oct 2017 03:32	EST	0.1200903	Not_Provided
ORNL	EFK_23.4	03 Oct 2017 03:37	EST	0.1200903	Not_Provided
ORNL	EFK_23.4	03 Oct 2017 03:49	EST	0.1196084	Not_Provided
ORNL	EFK_23.4	03 Oct 2017 03:54	EST	0.1200903	Not_Provided
ORNL	EFK_23.4	03 Oct 2017 04:00	EST	0.1200903	Not_Provided
ORNL	EFK_23.4	03 Oct 2017 04:06	EST	0.1196084	Not_Provided
ORNL	EFK_23.4	03 Oct 2017 04:11	EST	0.1200903	Not_Provided
ORNL	EFK_23.4	03 Oct 2017 04:16	EST	0.1200903	Not_Provided
ORNL	EFK_23.4	03 Oct 2017 04:22	EST	0.1200903	Not_Provided
ORNL	EFK_23.4	03 Oct 2017 04:27	EST	0.1196084	Not_Provided
ORNL	EFK_23.4	03 Oct 2017 04:32	EST	0.1200903	Not_Provided
ORNL	EFK_23.4	03 Oct 2017 04:38	EST	0.1207037	Not_Provided
ORNL	EFK_23.4	03 Oct 2017 04:43	EST	0.1207037	Not_Provided
ORNL	EFK_23.4	03 Oct 2017 04:49	EST	0.1200903	Not_Provided
ORNL	EFK_23.4	03 Oct 2017 04:54	EST	0.1207037	Not_Provided
ORNL	EFK_23.4	03 Oct 2017 04:59	EST	0.1200903	Not_Provided
ORNL	EFK_23.4	03 Oct 2017 05:05	EST	0.1196084	Not_Provided
ORNL	EFK_23.4	03 Oct 2017 05:10	EST	0.1207037	Not_Provided
ORNL	EFK_23.4	03 Oct 2017 05:15	EST	0.1207037	Not_Provided
ORNL	EFK_23.4	03 Oct 2017 05:20	EST	0.1207037	Not_Provided
ORNL	EFK_23.4	03 Oct 2017 05:26	EST	0.1196084	Not_Provided
ORNL	EFK_23.4	03 Oct 2017 05:31	EST	0.1200903	Not_Provided
ORNL	EFK_23.4	03 Oct 2017 05:36	EST	0.1207037	Not_Provided
ORNL	EFK_23.4	03 Oct 2017 05:42	EST	0.1200903	Not_Provided
ORNL	EFK_23.4	03 Oct 2017 05:47	EST	0.1200903	Not_Provided
ORNL	EFK_23.4	03 Oct 2017 05:52	EST	0.1207037	Not_Provided
ORNL	EFK_23.4	03 Oct 2017 05:57	EST	0.1200903	Not_Provided
ORNL	EFK_23.4	03 Oct 2017 06:03	EST	0.1200903	Not_Provided
ORNL	EFK_23.4	03 Oct 2017 06:08	EST	0.1200903	Not_Provided
ORNL	EFK_23.4	03 Oct 2017 06:14	EST	0.1200903	Not_Provided
ORNL	EFK_23.4	03 Oct 2017 06:19	EST	0.1200903	Not_Provided
ORNL	EFK_23.4	03 Oct 2017 06:24	EST	0.1200903	Not_Provided
ORNL	EFK_23.4	03 Oct 2017 06:29	EST	0.1200903	Not_Provided
ORNL	EFK_23.4	03 Oct 2017 06:35	EST	0.1200903	Not_Provided
ORNL	EFK_23.4	03 Oct 2017 06:46	EST	0.1189950	Not_Provided
ORNL	EFK_23.4	03 Oct 2017 06:51	EST	0.1200903	Not_Provided
ORNL	EFK_23.4	03 Oct 2017 06:57	EST	0.1200903	Not_Provided
ORNL	EFK_23.4	03 Oct 2017 07:02	EST	0.1200903	Not_Provided
ORNL	EFK_23.4	03 Oct 2017 07:07	EST	0.1200903	Not_Provided
ORNL	EFK_23.4	03 Oct 2017 07:12	EST	0.1200903	Not_Provided
ORNL	EFK_23.4	03 Oct 2017 07:18	EST	0.1196084	Not_Provided
ORNL	EFK_23.4	03 Oct 2017 07:23	EST	0.1207037	Not_Provided
ORNL	EFK_23.4	03 Oct 2017 07:28	EST	0.1207037	Not_Provided
ORNL	EFK_23.4	03 Oct 2017 07:33	EST	0.1207037	Not_Provided
ORNL	EFK_23.4	03 Oct 2017 07:39	EST	0.1207037	Not_Provided
ORNL	EFK_23.4	03 Oct 2017 07:45	EST	0.1196084	Not_Provided
ORNL	EFK_23.4	03 Oct 2017 07:50	EST	0.1196084	Not_Provided
ORNL	EFK_23.4	03 Oct 2017 08:08	EST	0.1200903	Not_Provided
ORNL	EFK_23.4	03 Oct 2017 08:13	EST	0.1207037	Not_Provided
ORNL	EFK_23.4	03 Oct 2017 08:19	EST	0.1207037	Not_Provided
ORNL	EFK_23.4	03 Oct 2017 08:38	EST	0.1207037	Not_Provided
ORNL	EFK_23.4	03 Oct 2017 08:43	EST	0.1207037	Not_Provided
ORNL	EFK_23.4	03 Oct 2017 08:48	EST	0.1207037	Not_Provided
ORNL	EFK_23.4	03 Oct 2017 08:53	EST	0.1207037	Not_Provided
ORNL	EFK_23.4	03 Oct 2017 08:59	EST	0.1200903	Not_Provided
ORNL	EFK_23.4	03 Oct 2017 09:04	EST	0.1207037	Not_Provided
ORNL	EFK_23.4	03 Oct 2017 09:09	EST	0.1207037	Not_Provided
ORNL	EFK_23.4	03 Oct 2017 09:14	EST	0.1207037	Not_Provided
ORNL	EFK_23.4	03 Oct 2017 09:20	EST	0.1211857	Not_Provided
ORNL	EFK_23.4	03 Oct 2017 09:25	EST	0.1207037	Not_Provided
ORNL	EFK_23.4	03 Oct 2017 09:30	EST	0.1207037	Not_Provided
ORNL	EFK_23.4	03 Oct 2017 09:35	EST	0.1207037	Not_Provided
ORNL	EFK_23.4	03 Oct 2017 09:41	EST	0.1211857	Not_Provided
ORNL	EFK_23.4	03 Oct 2017 09:46	EST	0.1207037	Not_Provided
ORNL	EFK_23.4	03 Oct 2017 09:51	EST	0.1207037	Not_Provided
ORNL	EFK_23.4	03 Oct 2017 09:56	EST	0.1217990	Not_Provided
ORNL	EFK_23.4	03 Oct 2017 10:01	EST	0.1207037	Not_Provided
ORNL	EFK_23.4	03 Oct 2017 10:07	EST	0.1207037	Not_Provided
ORNL	EFK_23.4	03 Oct 2017 10:12	EST	0.1207037	Not_Provided
ORNL	EFK_23.4	03 Oct 2017 10:18	EST	0.1217990	Not_Provided
ORNL	EFK_23.4	03 Oct 2017 10:23	EST	0.1211857	Not_Provided
ORNL	EFK_23.4	03 Oct 2017 10:29	EST	0.1211857	Not_Provided
ORNL	EFK_23.4	03 Oct 2017 10:34	EST	0.1211857	Not_Provided
ORNL	EFK_23.4	03 Oct 2017 10:39	EST	0.1211857	Not_Provided
ORNL	EFK_23.4	03 Oct 2017 10:45	EST	0.1224124	Not_Provided
ORNL	EFK_23.4	03 Oct 2017 10:50	EST	0.1224124	Not_Provided
ORNL	EFK_23.4	03 Oct 2017 10:55	EST	0.1224124	Not_Provided
ORNL	EFK_23.4	03 Oct 2017 11:00	EST	0.1211857	Not_Provided
ORNL	EFK_23.4	03 Oct 2017 11:06	EST	0.1228943	Not_Provided
ORNL	EFK_23.4	03 Oct 2017 11:11	EST	0.1228943	Not_Provided
ORNL	EFK_23.4	03 Oct 2017 11:16	EST	0.1224124	Not_Provided
ORNL	EFK_23.4	03 Oct 2017 11:21	EST	0.1224124	Not_Provided
ORNL	EFK_23.4	03 Oct 2017 11:27	EST	0.1228943	Not_Provided
ORNL	EFK_23.4	03 Oct 2017 11:32	EST	0.1239897	Not_Provided
ORNL	EFK_23.4	03 Oct 2017 11:37	EST	0.1239897	Not_Provided
ORNL	EFK_23.4	03 Oct 2017 11:42	EST	0.1228943	Not_Provided
ORNL	EFK_23.4	03 Oct 2017 11:48	EST	0.1239897	Not_Provided
ORNL	EFK_23.4	03 Oct 2017 11:53	EST	0.1235077	Not_Provided
ORNL	EFK_23.4	03 Oct 2017 11:58	EST	0.1235077	Not_Provided
ORNL	EFK_23.4	03 Oct 2017 12:03	EST	0.1235077	Not_Provided
ORNL	EFK_23.4	03 Oct 2017 12:09	EST	0.1235077	Not_Provided
ORNL	EFK_23.4	03 Oct 2017 12:14	EST	0.1239897	Not_Provided
ORNL	EFK_23.4	03 Oct 2017 12:19	EST	0.1246030	Not_Provided
ORNL	EFK_23.4	03 Oct 2017 12:24	EST	0.1252164	Not_Provided
ORNL	EFK_23.4	03 Oct 2017 12:30	EST	0.1252164	Not_Provided
ORNL	EFK_23.4	03 Oct 2017 12:35	EST	0.1252164	Not_Provided
ORNL	EFK_23.4	03 Oct 2017 12:40	EST	0.1252164	Not_Provided
ORNL	EFK_23.4	03 Oct 2017 12:45	EST	0.1256983	Not_Provided
ORNL	EFK_23.4	03 Oct 2017 12:51	EST	0.1252164	Not_Provided
ORNL	EFK_23.4	03 Oct 2017 12:56	EST	0.1256983	Not_Provided
ORNL	EFK_23.4	03 Oct 2017 13:01	EST	0.1256983	Not_Provided
ORNL	EFK_23.4	03 Oct 2017 13:07	EST	0.1256983	Not_Provided
ORNL	EFK_23.4	03 Oct 2017 13:12	EST	0.1256983	Not_Provided
ORNL	EFK_23.4	03 Oct 2017 13:17	EST	0.1263117	Not_Provided
ORNL	EFK_23.4	03 Oct 2017 13:23	EST	0.1274070	Not_Provided
ORNL	EFK_23.4	03 Oct 2017 13:28	EST	0.1263117	Not_Provided
ORNL	EFK_23.4	03 Oct 2017 13:33	EST	0.1267937	Not_Provided
ORNL	EFK_23.4	03 Oct 2017 13:39	EST	0.1263117	Not_Provided
ORNL	EFK_23.4	03 Oct 2017 13:44	EST	0.1274070	Not_Provided
ORNL	EFK_23.4	03 Oct 2017 13:49	EST	0.1267937	Not_Provided
ORNL	EFK_23.4	03 Oct 2017 13:54	EST	0.1280204	Not_Provided
ORNL	EFK_23.4	03 Oct 2017 13:59	EST	0.1280204	Not_Provided
ORNL	EFK_23.4	03 Oct 2017 14:05	EST	0.1280204	Not_Provided
ORNL	EFK_23.4	03 Oct 2017 14:10	EST	0.1280204	Not_Provided
ORNL	EFK_23.4	03 Oct 2017 14:16	EST	0.1280204	Not_Provided
ORNL	EFK_23.4	03 Oct 2017 14:21	EST	0.1280204	Not_Provided
ORNL	EFK_23.4	03 Oct 2017 14:26	EST	0.1285024	Not_Provided
ORNL	EFK_23.4	03 Oct 2017 14:37	EST	0.1285024	Not_Provided
ORNL	EFK_23.4	03 Oct 2017 14:43	EST	0.1280204	Not_Provided
ORNL	EFK_23.4	03 Oct 2017 14:48	EST	0.1285024	Not_Provided
ORNL	EFK_23.4	03 Oct 2017 14:53	EST	0.1291157	Not_Provided
ORNL	EFK_23.4	03 Oct 2017 14:59	EST	0.1291157	Not_Provided
ORNL	EFK_23.4	03 Oct 2017 15:04	EST	0.1291157	Not_Provided
ORNL	EFK_23.4	03 Oct 2017 15:10	EST	0.1291157	Not_Provided
ORNL	EFK_23.4	03 Oct 2017 15:15	EST	0.1291157	Not_Provided
ORNL	EFK_23.4	03 Oct 2017 15:21	EST	0.1285024	Not_Provided
ORNL	EFK_23.4	03 Oct 2017 15:26	EST	0.1285024	Not_Provided
ORNL	EFK_23.4	03 Oct 2017 15:31	EST	0.1291157	Not_Provided
ORNL	EFK_23.4	03 Oct 2017 15:36	EST	0.1291157	Not_Provided
ORNL	EFK_23.4	03 Oct 2017 15:42	EST	0.1291157	Not_Provided
ORNL	EFK_23.4	03 Oct 2017 15:47	EST	0.1291157	Not_Provided
ORNL	EFK_23.4	03 Oct 2017 15:53	EST	0.1291157	Not_Provided
ORNL	EFK_23.4	03 Oct 2017 15:58	EST	0.1291157	Not_Provided
ORNL	EFK_23.4	03 Oct 2017 16:03	EST	0.1285024	Not_Provided
ORNL	EFK_23.4	03 Oct 2017 16:09	EST	0.1285024	Not_Provided
ORNL	EFK_23.4	03 Oct 2017 16:14	EST	0.1285024	Not_Provided
ORNL	EFK_23.4	03 Oct 2017 16:19	EST	0.1291157	Not_Provided
ORNL	EFK_23.4	03 Oct 2017 16:25	EST	0.1291157	Not_Provided
ORNL	EFK_23.4	03 Oct 2017 16:30	EST	0.1296853	Not_Provided
ORNL	EFK_23.4	03 Oct 2017 16:35	EST	0.1296853	Not_Provided
ORNL	EFK_23.4	03 Oct 2017 16:40	EST	0.1296853	Not_Provided
ORNL	EFK_23.4	03 Oct 2017 16:46	EST	0.1285024	Not_Provided
ORNL	EFK_23.4	03 Oct 2017 16:51	EST	0.1285024	Not_Provided
ORNL	EFK_23.4	03 Oct 2017 16:57	EST	0.1285024	Not_Provided
ORNL	EFK_23.4	03 Oct 2017 17:08	EST	0.1285024	Not_Provided
ORNL	EFK_23.4	03 Oct 2017 17:13	EST	0.1285024	Not_Provided
ORNL	EFK_23.4	03 Oct 2017 17:18	EST	0.1285024	Not_Provided
ORNL	EFK_23.4	03 Oct 2017 17:24	EST	0.1285024	Not_Provided
ORNL	EFK_23.4	03 Oct 2017 17:29	EST	0.1285024	Not_Provided
ORNL	EFK_23.4	03 Oct 2017 17:34	EST	0.1285024	Not_Provided
ORNL	EFK_23.4	03 Oct 2017 17:40	EST	0.1285024	Not_Provided
ORNL	EFK_23.4	03 Oct 2017 17:45	EST	0.1291157	Not_Provided
ORNL	EFK_23.4	03 Oct 2017 17:51	EST	0.1280204	Not_Provided
ORNL	EFK_23.4	03 Oct 2017 17:56	EST	0.1280204	Not_Provided
ORNL	EFK_23.4	03 Oct 2017 18:08	EST	0.1285024	Not_Provided
ORNL	EFK_23.4	03 Oct 2017 18:13	EST	0.1280204	Not_Provided
ORNL	EFK_23.4	03 Oct 2017 18:18	EST	0.1280204	Not_Provided
ORNL	EFK_23.4	03 Oct 2017 18:23	EST	0.1280204	Not_Provided
ORNL	EFK_23.4	03 Oct 2017 18:29	EST	0.1274070	Not_Provided
ORNL	EFK_23.4	03 Oct 2017 18:34	EST	0.1274070	Not_Provided
ORNL	EFK_23.4	03 Oct 2017 18:39	EST	0.1280204	Not_Provided
ORNL	EFK_23.4	03 Oct 2017 18:45	EST	0.1274070	Not_Provided
ORNL	EFK_23.4	03 Oct 2017 18:56	EST	0.1267937	Not_Provided
ORNL	EFK_23.4	03 Oct 2017 19:01	EST	0.1274070	Not_Provided
ORNL	EFK_23.4	03 Oct 2017 19:07	EST	0.1267937	Not_Provided
ORNL	EFK_23.4	03 Oct 2017 19:12	EST	0.1267937	Not_Provided
ORNL	EFK_23.4	03 Oct 2017 19:23	EST	0.1267937	Not_Provided
ORNL	EFK_23.4	03 Oct 2017 19:28	EST	0.1263117	Not_Provided
ORNL	EFK_23.4	03 Oct 2017 19:34	EST	0.1267937	Not_Provided
ORNL	EFK_23.4	03 Oct 2017 19:40	EST	0.1263117	Not_Provided
ORNL	EFK_23.4	03 Oct 2017 19:45	EST	0.1263117	Not_Provided
ORNL	EFK_23.4	03 Oct 2017 19:50	EST	0.1263117	Not_Provided
ORNL	EFK_23.4	03 Oct 2017 19:55	EST	0.1263117	Not_Provided
ORNL	EFK_23.4	03 Oct 2017 20:01	EST	0.1263117	Not_Provided
ORNL	EFK_23.4	03 Oct 2017 20:06	EST	0.1252164	Not_Provided
ORNL	EFK_23.4	03 Oct 2017 20:11	EST	0.1263117	Not_Provided
ORNL	EFK_23.4	03 Oct 2017 20:17	EST	0.1252164	Not_Provided
ORNL	EFK_23.4	03 Oct 2017 20:22	EST	0.1252164	Not_Provided
ORNL	EFK_23.4	03 Oct 2017 20:27	EST	0.1256983	Not_Provided
ORNL	EFK_23.4	03 Oct 2017 20:33	EST	0.1256983	Not_Provided
ORNL	EFK_23.4	03 Oct 2017 20:38	EST	0.1252164	Not_Provided
ORNL	EFK_23.4	03 Oct 2017 20:43	EST	0.1263117	Not_Provided
ORNL	EFK_23.4	03 Oct 2017 20:48	EST	0.1252164	Not_Provided
ORNL	EFK_23.4	03 Oct 2017 20:54	EST	0.1252164	Not_Provided
ORNL	EFK_23.4	03 Oct 2017 20:59	EST	0.1252164	Not_Provided
ORNL	EFK_23.4	03 Oct 2017 21:04	EST	0.1252164	Not_Provided
ORNL	EFK_23.4	03 Oct 2017 21:09	EST	0.1252164	Not_Provided
ORNL	EFK_23.4	03 Oct 2017 21:15	EST	0.1252164	Not_Provided
ORNL	EFK_23.4	03 Oct 2017 21:20	EST	0.1252164	Not_Provided
ORNL	EFK_23.4	03 Oct 2017 21:26	EST	0.1252164	Not_Provided
ORNL	EFK_23.4	03 Oct 2017 21:31	EST	0.1252164	Not_Provided
ORNL	EFK_23.4	03 Oct 2017 21:36	EST	0.1252164	Not_Provided
ORNL	EFK_23.4	03 Oct 2017 21:42	EST	0.1252164	Not_Provided
ORNL	EFK_23.4	03 Oct 2017 21:47	EST	0.1252164	Not_Provided
ORNL	EFK_23.4	03 Oct 2017 21:58	EST	0.1252164	Not_Provided
ORNL	EFK_23.4	03 Oct 2017 22:03	EST	0.1252164	Not_Provided
ORNL	EFK_23.4	03 Oct 2017 22:08	EST	0.1252164	Not_Provided
ORNL	EFK_23.4	03 Oct 2017 22:14	EST	0.1252164	Not_Provided
ORNL	EFK_23.4	03 Oct 2017 22:19	EST	0.1256983	Not_Provided
ORNL	EFK_23.4	03 Oct 2017 22:24	EST	0.1246030	Not_Provided
ORNL	EFK_23.4	03 Oct 2017 22:30	EST	0.1246030	Not_Provided
ORNL	EFK_23.4	03 Oct 2017 22:35	EST	0.1246030	Not_Provided
ORNL	EFK_23.4	03 Oct 2017 22:40	EST	0.1246030	Not_Provided
ORNL	EFK_23.4	03 Oct 2017 22:46	EST	0.1263117	Not_Provided
ORNL	EFK_23.4	03 Oct 2017 22:51	EST	0.1256983	Not_Provided
ORNL	EFK_23.4	03 Oct 2017 22:57	EST	0.1256983	Not_Provided
ORNL	EFK_23.4	03 Oct 2017 23:02	EST	0.1256983	Not_Provided
ORNL	EFK_23.4	03 Oct 2017 23:07	EST	0.1256983	Not_Provided
ORNL	EFK_23.4	03 Oct 2017 23:12	EST	0.1256983	Not_Provided
ORNL	EFK_23.4	03 Oct 2017 23:18	EST	0.1252164	Not_Provided
ORNL	EFK_23.4	03 Oct 2017 23:23	EST	0.1256983	Not_Provided
ORNL	EFK_23.4	03 Oct 2017 23:29	EST	0.1256983	Not_Provided
ORNL	EFK_23.4	03 Oct 2017 23:34	EST	0.1252164	Not_Provided
ORNL	EFK_23.4	03 Oct 2017 23:45	EST	0.1256983	Not_Provided
ORNL	EFK_23.4	03 Oct 2017 23:50	EST	0.1263117	Not_Provided
ORNL	EFK_23.4	03 Oct 2017 23:56	EST	0.1252164	Not_Provided
ORNL	EFK_23.4	04 Oct 2017 00:01	EST	0.1252164	Not_Provided
ORNL	EFK_23.4	04 Oct 2017 00:06	EST	0.1263117	Not_Provided
ORNL	EFK_23.4	04 Oct 2017 00:11	EST	0.1263117	Not_Provided
ORNL	EFK_23.4	04 Oct 2017 00:17	EST	0.1252164	Not_Provided
ORNL	EFK_23.4	04 Oct 2017 00:22	EST	0.1263117	Not_Provided
ORNL	EFK_23.4	04 Oct 2017 00:27	EST	0.1263117	Not_Provided
ORNL	EFK_23.4	04 Oct 2017 00:33	EST	0.1252164	Not_Provided
ORNL	EFK_23.4	04 Oct 2017 00:38	EST	0.1256983	Not_Provided
ORNL	EFK_23.4	04 Oct 2017 00:44	EST	0.1263117	Not_Provided
ORNL	EFK_23.4	04 Oct 2017 00:49	EST	0.1252164	Not_Provided
ORNL	EFK_23.4	04 Oct 2017 00:54	EST	0.1252164	Not_Provided
ORNL	EFK_23.4	04 Oct 2017 00:59	EST	0.1252164	Not_Provided
ORNL	EFK_23.4	04 Oct 2017 01:05	EST	0.1252164	Not_Provided
ORNL	EFK_23.4	04 Oct 2017 01:10	EST	0.1256983	Not_Provided
ORNL	EFK_23.4	04 Oct 2017 01:16	EST	0.1263117	Not_Provided
ORNL	EFK_23.4	04 Oct 2017 01:21	EST	0.1256983	Not_Provided
ORNL	EFK_23.4	04 Oct 2017 01:32	EST	0.1256983	Not_Provided
ORNL	EFK_23.4	04 Oct 2017 01:37	EST	0.1263117	Not_Provided
ORNL	EFK_23.4	04 Oct 2017 01:43	EST	0.1256983	Not_Provided
ORNL	EFK_23.4	04 Oct 2017 01:48	EST	0.1256983	Not_Provided
ORNL	EFK_23.4	04 Oct 2017 01:53	EST	0.1256983	Not_Provided
ORNL	EFK_23.4	04 Oct 2017 01:59	EST	0.1263117	Not_Provided
ORNL	EFK_23.4	04 Oct 2017 02:04	EST	0.1256983	Not_Provided
ORNL	EFK_23.4	04 Oct 2017 02:09	EST	0.1256983	Not_Provided
ORNL	EFK_23.4	04 Oct 2017 02:15	EST	0.1256983	Not_Provided
ORNL	EFK_23.4	04 Oct 2017 02:20	EST	0.1256983	Not_Provided
ORNL	EFK_23.4	04 Oct 2017 02:25	EST	0.1256983	Not_Provided
ORNL	EFK_23.4	04 Oct 2017 02:31	EST	0.1256983	Not_Provided
ORNL	EFK_23.4	04 Oct 2017 02:36	EST	0.1256983	Not_Provided
ORNL	EFK_23.4	04 Oct 2017 02:41	EST	0.1256983	Not_Provided
ORNL	EFK_23.4	04 Oct 2017 02:47	EST	0.1252164	Not_Provided
ORNL	EFK_23.4	04 Oct 2017 02:52	EST	0.1263117	Not_Provided
ORNL	EFK_23.4	04 Oct 2017 02:57	EST	0.1252164	Not_Provided
ORNL	EFK_23.4	04 Oct 2017 03:03	EST	0.1263117	Not_Provided
ORNL	EFK_23.4	04 Oct 2017 03:08	EST	0.1263117	Not_Provided
ORNL	EFK_23.4	04 Oct 2017 03:14	EST	0.1263117	Not_Provided
ORNL	EFK_23.4	04 Oct 2017 03:19	EST	0.1263117	Not_Provided
ORNL	EFK_23.4	04 Oct 2017 03:24	EST	0.1263117	Not_Provided
ORNL	EFK_23.4	04 Oct 2017 03:30	EST	0.1252164	Not_Provided
ORNL	EFK_23.4	04 Oct 2017 03:35	EST	0.1263117	Not_Provided
ORNL	EFK_23.4	04 Oct 2017 03:40	EST	0.1263117	Not_Provided
ORNL	EFK_23.4	04 Oct 2017 03:46	EST	0.1263117	Not_Provided
ORNL	EFK_23.4	04 Oct 2017 03:51	EST	0.1252164	Not_Provided
ORNL	EFK_23.4	04 Oct 2017 03:56	EST	0.1252164	Not_Provided
ORNL	EFK_23.4	04 Oct 2017 04:01	EST	0.1252164	Not_Provided
ORNL	EFK_23.4	04 Oct 2017 04:07	EST	0.1252164	Not_Provided
ORNL	EFK_23.4	04 Oct 2017 04:13	EST	0.1252164	Not_Provided
ORNL	EFK_23.4	04 Oct 2017 04:18	EST	0.1252164	Not_Provided
ORNL	EFK_23.4	04 Oct 2017 04:24	EST	0.1252164	Not_Provided
ORNL	EFK_23.4	04 Oct 2017 04:29	EST	0.1256983	Not_Provided
ORNL	EFK_23.4	04 Oct 2017 04:34	EST	0.1256983	Not_Provided
ORNL	EFK_23.4	04 Oct 2017 04:39	EST	0.1256983	Not_Provided
ORNL	EFK_23.4	04 Oct 2017 04:45	EST	0.1256983	Not_Provided
ORNL	EFK_23.4	04 Oct 2017 04:50	EST	0.1256983	Not_Provided
ORNL	EFK_23.4	04 Oct 2017 04:55	EST	0.1263117	Not_Provided
ORNL	EFK_23.4	04 Oct 2017 05:00	EST	0.1252164	Not_Provided
ORNL	EFK_23.4	04 Oct 2017 05:05	EST	0.1256983	Not_Provided
ORNL	EFK_23.4	04 Oct 2017 05:11	EST	0.1246030	Not_Provided
ORNL	EFK_23.4	04 Oct 2017 05:16	EST	0.1252164	Not_Provided
ORNL	EFK_23.4	04 Oct 2017 05:21	EST	0.1252164	Not_Provided
ORNL	EFK_23.4	04 Oct 2017 05:27	EST	0.1252164	Not_Provided
ORNL	EFK_23.4	04 Oct 2017 05:32	EST	0.1252164	Not_Provided
ORNL	EFK_23.4	04 Oct 2017 05:37	EST	0.1252164	Not_Provided
ORNL	EFK_23.4	04 Oct 2017 05:43	EST	0.1252164	Not_Provided
ORNL	EFK_23.4	04 Oct 2017 05:48	EST	0.1256983	Not_Provided
ORNL	EFK_23.4	04 Oct 2017 05:59	EST	0.1256983	Not_Provided
ORNL	EFK_23.4	04 Oct 2017 06:04	EST	0.1252164	Not_Provided
ORNL	EFK_23.4	04 Oct 2017 06:09	EST	0.1252164	Not_Provided
ORNL	EFK_23.4	04 Oct 2017 06:14	EST	0.1252164	Not_Provided
ORNL	EFK_23.4	04 Oct 2017 06:20	EST	0.1246030	Not_Provided
ORNL	EFK_23.4	04 Oct 2017 06:25	EST	0.1252164	Not_Provided
ORNL	EFK_23.4	04 Oct 2017 06:30	EST	0.1252164	Not_Provided
ORNL	EFK_23.4	04 Oct 2017 06:36	EST	0.1246030	Not_Provided
ORNL	EFK_23.4	04 Oct 2017 06:41	EST	0.1252164	Not_Provided
ORNL	EFK_23.4	04 Oct 2017 06:46	EST	0.1252164	Not_Provided
ORNL	EFK_23.4	04 Oct 2017 06:52	EST	0.1246030	Not_Provided
ORNL	EFK_23.4	04 Oct 2017 06:57	EST	0.1246030	Not_Provided
ORNL	EFK_23.4	04 Oct 2017 07:02	EST	0.1246030	Not_Provided
ORNL	EFK_23.4	04 Oct 2017 07:08	EST	0.1252164	Not_Provided
ORNL	EFK_23.4	04 Oct 2017 07:13	EST	0.1252164	Not_Provided
ORNL	EFK_23.4	04 Oct 2017 07:19	EST	0.1252164	Not_Provided
ORNL	EFK_23.4	04 Oct 2017 07:25	EST	0.1246030	Not_Provided
ORNL	EFK_23.4	04 Oct 2017 07:30	EST	0.1256983	Not_Provided
ORNL	EFK_23.4	04 Oct 2017 07:35	EST	0.1246030	Not_Provided
ORNL	EFK_23.4	04 Oct 2017 07:41	EST	0.1246030	Not_Provided
ORNL	EFK_23.4	04 Oct 2017 07:46	EST	0.1246030	Not_Provided
ORNL	EFK_23.4	04 Oct 2017 07:51	EST	0.1246030	Not_Provided
ORNL	EFK_23.4	04 Oct 2017 07:57	EST	0.1246030	Not_Provided
ORNL	EFK_23.4	04 Oct 2017 08:02	EST	0.1246030	Not_Provided
ORNL	EFK_23.4	04 Oct 2017 08:08	EST	0.1239897	Not_Provided
ORNL	EFK_23.4	04 Oct 2017 08:13	EST	0.1239897	Not_Provided
ORNL	EFK_23.4	04 Oct 2017 08:18	EST	0.1228943	Not_Provided
ORNL	EFK_23.4	04 Oct 2017 08:23	EST	0.1239897	Not_Provided
ORNL	EFK_23.4	04 Oct 2017 08:29	EST	0.1228943	Not_Provided
ORNL	EFK_23.4	04 Oct 2017 08:34	EST	0.1228943	Not_Provided
ORNL	EFK_23.4	04 Oct 2017 08:39	EST	0.1239897	Not_Provided
ORNL	EFK_23.4	04 Oct 2017 08:44	EST	0.1235077	Not_Provided
ORNL	EFK_23.4	04 Oct 2017 08:50	EST	0.1235077	Not_Provided
ORNL	EFK_23.4	04 Oct 2017 08:55	EST	0.1239897	Not_Provided
ORNL	EFK_23.4	04 Oct 2017 09:00	EST	0.1235077	Not_Provided
ORNL	EFK_23.4	04 Oct 2017 09:06	EST	0.1235077	Not_Provided
ORNL	EFK_23.4	04 Oct 2017 09:11	EST	0.1235077	Not_Provided
ORNL	EFK_23.4	04 Oct 2017 09:16	EST	0.1235077	Not_Provided
ORNL	EFK_23.4	04 Oct 2017 09:22	EST	0.1235077	Not_Provided
ORNL	EFK_23.4	04 Oct 2017 09:27	EST	0.1235077	Not_Provided
ORNL	EFK_23.4	04 Oct 2017 09:32	EST	0.1235077	Not_Provided
ORNL	EFK_23.4	04 Oct 2017 09:43	EST	0.1235077	Not_Provided
ORNL	EFK_23.4	04 Oct 2017 09:48	EST	0.1235077	Not_Provided
ORNL	EFK_23.4	04 Oct 2017 09:54	EST	0.1235077	Not_Provided
ORNL	EFK_23.4	04 Oct 2017 10:00	EST	0.1235077	Not_Provided
ORNL	EFK_23.4	04 Oct 2017 10:05	EST	0.1235077	Not_Provided
ORNL	EFK_23.4	04 Oct 2017 10:10	EST	0.1235077	Not_Provided
ORNL	EFK_23.4	04 Oct 2017 10:16	EST	0.1235077	Not_Provided
ORNL	EFK_23.4	04 Oct 2017 10:21	EST	0.1224124	Not_Provided
ORNL	EFK_23.4	04 Oct 2017 10:26	EST	0.1224124	Not_Provided
ORNL	EFK_23.4	04 Oct 2017 10:32	EST	0.1228943	Not_Provided
ORNL	EFK_23.4	04 Oct 2017 10:37	EST	0.1228943	Not_Provided
ORNL	EFK_23.4	04 Oct 2017 10:42	EST	0.1228943	Not_Provided
ORNL	EFK_23.4	04 Oct 2017 10:47	EST	0.1228943	Not_Provided
ORNL	EFK_23.4	04 Oct 2017 10:53	EST	0.1228943	Not_Provided
ORNL	EFK_23.4	04 Oct 2017 10:58	EST	0.1228943	Not_Provided
ORNL	EFK_23.4	04 Oct 2017 11:03	EST	0.1239897	Not_Provided
ORNL	EFK_23.4	04 Oct 2017 11:08	EST	0.1228943	Not_Provided
ORNL	EFK_23.4	04 Oct 2017 11:13	EST	0.1228943	Not_Provided
ORNL	EFK_23.4	04 Oct 2017 11:19	EST	0.1239897	Not_Provided
ORNL	EFK_23.4	04 Oct 2017 11:24	EST	0.1239897	Not_Provided
ORNL	EFK_23.4	04 Oct 2017 11:30	EST	0.1235077	Not_Provided
ORNL	EFK_23.4	04 Oct 2017 11:35	EST	0.1239897	Not_Provided
ORNL	EFK_23.4	04 Oct 2017 11:40	EST	0.1235077	Not_Provided
ORNL	EFK_23.4	04 Oct 2017 11:45	EST	0.1235077	Not_Provided
ORNL	EFK_23.4	04 Oct 2017 11:50	EST	0.1246030	Not_Provided
ORNL	EFK_23.4	04 Oct 2017 11:56	EST	0.1235077	Not_Provided
ORNL	EFK_23.4	04 Oct 2017 12:01	EST	0.1235077	Not_Provided
ORNL	EFK_23.4	04 Oct 2017 12:06	EST	0.1239897	Not_Provided
ORNL	EFK_23.4	04 Oct 2017 12:12	EST	0.1239897	Not_Provided
ORNL	EFK_23.4	04 Oct 2017 12:17	EST	0.1239897	Not_Provided
ORNL	EFK_23.4	04 Oct 2017 12:22	EST	0.1239897	Not_Provided
ORNL	EFK_23.4	04 Oct 2017 12:27	EST	0.1246030	Not_Provided
ORNL	EFK_23.4	04 Oct 2017 12:33	EST	0.1252164	Not_Provided
ORNL	EFK_23.4	04 Oct 2017 12:44	EST	0.1246030	Not_Provided
ORNL	EFK_23.4	04 Oct 2017 12:50	EST	0.1246030	Not_Provided
ORNL	EFK_23.4	04 Oct 2017 12:55	EST	0.1246030	Not_Provided
ORNL	EFK_23.4	04 Oct 2017 13:00	EST	0.1246030	Not_Provided
ORNL	EFK_23.4	04 Oct 2017 13:05	EST	0.1252164	Not_Provided
ORNL	EFK_23.4	04 Oct 2017 13:10	EST	0.1246030	Not_Provided
ORNL	EFK_23.4	04 Oct 2017 13:16	EST	0.1246030	Not_Provided
ORNL	EFK_23.4	04 Oct 2017 13:22	EST	0.1252164	Not_Provided
ORNL	EFK_23.4	04 Oct 2017 13:27	EST	0.1252164	Not_Provided
ORNL	EFK_23.4	04 Oct 2017 13:32	EST	0.1263117	Not_Provided
ORNL	EFK_23.4	04 Oct 2017 13:39	EST	0.1252164	Not_Provided
ORNL	EFK_23.4	04 Oct 2017 13:44	EST	0.1263117	Not_Provided
ORNL	EFK_23.4	04 Oct 2017 13:49	EST	0.1263117	Not_Provided
ORNL	EFK_23.4	04 Oct 2017 13:54	EST	0.1263117	Not_Provided
ORNL	EFK_23.4	04 Oct 2017 13:59	EST	0.1256983	Not_Provided
ORNL	EFK_23.4	04 Oct 2017 14:05	EST	0.1256983	Not_Provided
ORNL	EFK_23.4	04 Oct 2017 14:10	EST	0.1263117	Not_Provided
ORNL	EFK_23.4	04 Oct 2017 14:16	EST	0.1267937	Not_Provided
ORNL	EFK_23.4	04 Oct 2017 14:21	EST	0.1267937	Not_Provided
ORNL	EFK_23.4	04 Oct 2017 14:27	EST	0.1267937	Not_Provided
ORNL	EFK_23.4	04 Oct 2017 14:32	EST	0.1267937	Not_Provided
ORNL	EFK_23.4	04 Oct 2017 14:38	EST	0.1263117	Not_Provided
ORNL	EFK_23.4	04 Oct 2017 14:43	EST	0.1274070	Not_Provided
ORNL	EFK_23.4	04 Oct 2017 14:48	EST	0.1274070	Not_Provided
ORNL	EFK_23.4	04 Oct 2017 14:53	EST	0.1274070	Not_Provided
ORNL	EFK_23.4	04 Oct 2017 14:59	EST	0.1274070	Not_Provided
ORNL	EFK_23.4	04 Oct 2017 15:09	EST	0.1280204	Not_Provided
ORNL	EFK_23.4	04 Oct 2017 15:15	EST	0.1285024	Not_Provided
ORNL	EFK_23.4	04 Oct 2017 15:20	EST	0.1280204	Not_Provided
ORNL	EFK_23.4	04 Oct 2017 15:25	EST	0.1291157	Not_Provided
ORNL	EFK_23.4	04 Oct 2017 15:30	EST	0.1280204	Not_Provided
ORNL	EFK_23.4	04 Oct 2017 15:36	EST	0.1285024	Not_Provided
ORNL	EFK_23.4	04 Oct 2017 15:41	EST	0.1291157	Not_Provided
ORNL	EFK_23.4	04 Oct 2017 15:46	EST	0.1291157	Not_Provided
ORNL	EFK_23.4	04 Oct 2017 15:52	EST	0.1291157	Not_Provided
ORNL	EFK_23.4	04 Oct 2017 15:57	EST	0.1291157	Not_Provided
ORNL	EFK_23.4	04 Oct 2017 16:02	EST	0.1302110	Not_Provided
ORNL	EFK_23.4	04 Oct 2017 16:07	EST	0.1302110	Not_Provided
ORNL	EFK_23.4	04 Oct 2017 16:13	EST	0.1302110	Not_Provided
ORNL	EFK_23.4	04 Oct 2017 16:18	EST	0.1296853	Not_Provided
ORNL	EFK_23.4	04 Oct 2017 16:23	EST	0.1296853	Not_Provided
ORNL	EFK_23.4	04 Oct 2017 16:29	EST	0.1302110	Not_Provided
ORNL	EFK_23.4	04 Oct 2017 16:34	EST	0.1296853	Not_Provided
ORNL	EFK_23.4	04 Oct 2017 16:39	EST	0.1307806	Not_Provided
ORNL	EFK_23.4	04 Oct 2017 16:45	EST	0.1302110	Not_Provided
ORNL	EFK_23.4	04 Oct 2017 16:50	EST	0.1307806	Not_Provided
ORNL	EFK_23.4	04 Oct 2017 16:55	EST	0.1307806	Not_Provided
ORNL	EFK_23.4	04 Oct 2017 17:01	EST	0.1319197	Not_Provided
ORNL	EFK_23.4	04 Oct 2017 17:06	EST	0.1307806	Not_Provided
ORNL	EFK_23.4	04 Oct 2017 17:11	EST	0.1313064	Not_Provided
ORNL	EFK_23.4	04 Oct 2017 17:16	EST	0.1313064	Not_Provided
ORNL	EFK_23.4	04 Oct 2017 17:22	EST	0.1307806	Not_Provided
ORNL	EFK_23.4	04 Oct 2017 17:27	EST	0.1313064	Not_Provided
ORNL	EFK_23.4	04 Oct 2017 17:32	EST	0.1307806	Not_Provided
ORNL	EFK_23.4	04 Oct 2017 17:37	EST	0.1313064	Not_Provided
ORNL	EFK_23.4	04 Oct 2017 17:43	EST	0.1313064	Not_Provided
ORNL	EFK_23.4	04 Oct 2017 17:48	EST	0.1313064	Not_Provided
ORNL	EFK_23.4	04 Oct 2017 17:53	EST	0.1313064	Not_Provided
ORNL	EFK_23.4	04 Oct 2017 17:58	EST	0.1313064	Not_Provided
ORNL	EFK_23.4	04 Oct 2017 18:04	EST	0.1313064	Not_Provided
ORNL	EFK_23.4	04 Oct 2017 18:09	EST	0.1313064	Not_Provided
ORNL	EFK_23.4	04 Oct 2017 18:14	EST	0.1313064	Not_Provided
ORNL	EFK_23.4	04 Oct 2017 18:20	EST	0.1324893	Not_Provided
ORNL	EFK_23.4	04 Oct 2017 18:25	EST	0.1324893	Not_Provided
ORNL	EFK_23.4	04 Oct 2017 18:30	EST	0.1313064	Not_Provided
ORNL	EFK_23.4	04 Oct 2017 18:35	EST	0.1324893	Not_Provided
ORNL	EFK_23.4	04 Oct 2017 18:40	EST	0.1324893	Not_Provided
ORNL	EFK_23.4	04 Oct 2017 18:46	EST	0.1324893	Not_Provided
ORNL	EFK_23.4	04 Oct 2017 18:51	EST	0.1324893	Not_Provided
ORNL	EFK_23.4	04 Oct 2017 18:56	EST	0.1324893	Not_Provided
ORNL	EFK_23.4	04 Oct 2017 19:01	EST	0.1319197	Not_Provided
ORNL	EFK_23.4	04 Oct 2017 19:07	EST	0.1319197	Not_Provided
ORNL	EFK_23.4	04 Oct 2017 19:12	EST	0.1324893	Not_Provided
ORNL	EFK_23.4	04 Oct 2017 19:17	EST	0.1313064	Not_Provided
ORNL	EFK_23.4	04 Oct 2017 19:23	EST	0.1324893	Not_Provided
ORNL	EFK_23.4	04 Oct 2017 19:28	EST	0.1324893	Not_Provided
ORNL	EFK_23.4	04 Oct 2017 19:33	EST	0.1313064	Not_Provided
ORNL	EFK_23.4	04 Oct 2017 19:44	EST	0.1324893	Not_Provided
ORNL	EFK_23.4	04 Oct 2017 19:49	EST	0.1313064	Not_Provided
ORNL	EFK_23.4	04 Oct 2017 19:55	EST	0.1324893	Not_Provided
ORNL	EFK_23.4	04 Oct 2017 20:00	EST	0.1313064	Not_Provided
ORNL	EFK_23.4	04 Oct 2017 20:09	EST	0.1313064	Not_Provided
ORNL	EFK_23.4	04 Oct 2017 20:17	EST	0.1313064	Not_Provided
ORNL	EFK_23.4	04 Oct 2017 20:38	EST	0.1313064	Not_Provided
ORNL	EFK_23.4	04 Oct 2017 20:44	EST	0.1313064	Not_Provided
ORNL	EFK_23.4	04 Oct 2017 20:50	EST	0.1313064	Not_Provided
ORNL	EFK_23.4	04 Oct 2017 20:55	EST	0.1313064	Not_Provided
ORNL	EFK_23.4	04 Oct 2017 21:01	EST	0.1313064	Not_Provided
ORNL	EFK_23.4	04 Oct 2017 21:06	EST	0.1313064	Not_Provided
ORNL	EFK_23.4	04 Oct 2017 21:12	EST	0.1313064	Not_Provided
ORNL	EFK_23.4	04 Oct 2017 21:17	EST	0.1313064	Not_Provided
ORNL	EFK_23.4	04 Oct 2017 21:22	EST	0.1313064	Not_Provided
ORNL	EFK_23.4	04 Oct 2017 21:28	EST	0.1307806	Not_Provided
ORNL	EFK_23.4	04 Oct 2017 21:33	EST	0.1307806	Not_Provided
ORNL	EFK_23.4	04 Oct 2017 21:39	EST	0.1302110	Not_Provided
ORNL	EFK_23.4	04 Oct 2017 21:44	EST	0.1302110	Not_Provided
ORNL	EFK_23.4	04 Oct 2017 21:49	EST	0.1302110	Not_Provided
ORNL	EFK_23.4	04 Oct 2017 21:54	EST	0.1302110	Not_Provided
ORNL	EFK_23.4	04 Oct 2017 22:00	EST	0.1302110	Not_Provided
ORNL	EFK_23.4	04 Oct 2017 22:05	EST	0.1302110	Not_Provided
ORNL	EFK_23.4	04 Oct 2017 22:10	EST	0.1302110	Not_Provided
ORNL	EFK_23.4	04 Oct 2017 22:16	EST	0.1302110	Not_Provided
ORNL	EFK_23.4	04 Oct 2017 22:21	EST	0.1302110	Not_Provided
ORNL	EFK_23.4	04 Oct 2017 22:26	EST	0.1302110	Not_Provided
ORNL	EFK_23.4	04 Oct 2017 22:31	EST	0.1296853	Not_Provided
ORNL	EFK_23.4	04 Oct 2017 22:36	EST	0.1307806	Not_Provided
ORNL	EFK_23.4	04 Oct 2017 22:42	EST	0.1296853	Not_Provided
ORNL	EFK_23.4	04 Oct 2017 22:47	EST	0.1307806	Not_Provided
ORNL	EFK_23.4	04 Oct 2017 22:52	EST	0.1296853	Not_Provided
ORNL	EFK_23.4	04 Oct 2017 22:58	EST	0.1296853	Not_Provided
ORNL	EFK_23.4	04 Oct 2017 23:03	EST	0.1296853	Not_Provided
ORNL	EFK_23.4	04 Oct 2017 23:08	EST	0.1296853	Not_Provided
ORNL	EFK_23.4	04 Oct 2017 23:13	EST	0.1296853	Not_Provided
ORNL	EFK_23.4	04 Oct 2017 23:19	EST	0.1296853	Not_Provided
ORNL	EFK_23.4	04 Oct 2017 23:24	EST	0.1291157	Not_Provided
ORNL	EFK_23.4	04 Oct 2017 23:29	EST	0.1285024	Not_Provided
ORNL	EFK_23.4	04 Oct 2017 23:35	EST	0.1285024	Not_Provided
ORNL	EFK_23.4	04 Oct 2017 23:40	EST	0.1285024	Not_Provided
ORNL	EFK_23.4	04 Oct 2017 23:45	EST	0.1285024	Not_Provided
ORNL	EFK_23.4	04 Oct 2017 23:50	EST	0.1302110	Not_Provided
ORNL	EFK_23.4	04 Oct 2017 23:56	EST	0.1285024	Not_Provided
ORNL	EFK_23.4	05 Oct 2017 00:01	EST	0.1285024	Not_Provided
ORNL	EFK_23.4	05 Oct 2017 00:06	EST	0.1285024	Not_Provided
ORNL	EFK_23.4	05 Oct 2017 00:12	EST	0.1291157	Not_Provided
ORNL	EFK_23.4	05 Oct 2017 00:17	EST	0.1291157	Not_Provided
ORNL	EFK_23.4	05 Oct 2017 00:22	EST	0.1291157	Not_Provided
ORNL	EFK_23.4	05 Oct 2017 00:27	EST	0.1280204	Not_Provided
ORNL	EFK_23.4	05 Oct 2017 00:33	EST	0.1291157	Not_Provided
ORNL	EFK_23.4	05 Oct 2017 00:38	EST	0.1291157	Not_Provided
ORNL	EFK_23.4	05 Oct 2017 00:43	EST	0.1291157	Not_Provided
ORNL	EFK_23.4	05 Oct 2017 00:48	EST	0.1291157	Not_Provided
ORNL	EFK_23.4	05 Oct 2017 00:54	EST	0.1291157	Not_Provided
ORNL	EFK_23.4	05 Oct 2017 00:59	EST	0.1280204	Not_Provided
ORNL	EFK_23.4	05 Oct 2017 01:04	EST	0.1280204	Not_Provided
ORNL	EFK_23.4	05 Oct 2017 01:10	EST	0.1285024	Not_Provided
ORNL	EFK_23.4	05 Oct 2017 01:16	EST	0.1285024	Not_Provided
ORNL	EFK_23.4	05 Oct 2017 01:26	EST	0.1285024	Not_Provided
ORNL	EFK_23.4	05 Oct 2017 01:38	EST	0.1285024	Not_Provided
ORNL	EFK_23.4	05 Oct 2017 01:43	EST	0.1285024	Not_Provided
ORNL	EFK_23.4	05 Oct 2017 01:49	EST	0.1285024	Not_Provided
ORNL	EFK_23.4	05 Oct 2017 01:54	EST	0.1274070	Not_Provided
ORNL	EFK_23.4	05 Oct 2017 01:59	EST	0.1285024	Not_Provided
ORNL	EFK_23.4	05 Oct 2017 02:05	EST	0.1280204	Not_Provided
ORNL	EFK_23.4	05 Oct 2017 02:10	EST	0.1280204	Not_Provided
ORNL	EFK_23.4	05 Oct 2017 02:15	EST	0.1285024	Not_Provided
ORNL	EFK_23.4	05 Oct 2017 02:20	EST	0.1285024	Not_Provided
ORNL	EFK_23.4	05 Oct 2017 02:26	EST	0.1280204	Not_Provided
ORNL	EFK_23.4	05 Oct 2017 02:31	EST	0.1280204	Not_Provided
ORNL	EFK_23.4	05 Oct 2017 02:37	EST	0.1285024	Not_Provided
ORNL	EFK_23.4	05 Oct 2017 02:42	EST	0.1285024	Not_Provided
ORNL	EFK_23.4	05 Oct 2017 02:47	EST	0.1280204	Not_Provided
ORNL	EFK_23.4	05 Oct 2017 02:53	EST	0.1280204	Not_Provided
ORNL	EFK_23.4	05 Oct 2017 02:58	EST	0.1280204	Not_Provided
ORNL	EFK_23.4	05 Oct 2017 03:03	EST	0.1280204	Not_Provided
ORNL	EFK_23.4	05 Oct 2017 03:09	EST	0.1280204	Not_Provided
ORNL	EFK_23.4	05 Oct 2017 03:14	EST	0.1280204	Not_Provided
ORNL	EFK_23.4	05 Oct 2017 03:19	EST	0.1280204	Not_Provided
ORNL	EFK_23.4	05 Oct 2017 03:24	EST	0.1280204	Not_Provided
ORNL	EFK_23.4	05 Oct 2017 03:29	EST	0.1280204	Not_Provided
ORNL	EFK_23.4	05 Oct 2017 03:41	EST	0.1285024	Not_Provided
ORNL	EFK_23.4	05 Oct 2017 03:47	EST	0.1285024	Not_Provided
ORNL	EFK_23.4	05 Oct 2017 03:53	EST	0.1274070	Not_Provided
ORNL	EFK_23.4	05 Oct 2017 03:58	EST	0.1274070	Not_Provided
ORNL	EFK_23.4	05 Oct 2017 04:03	EST	0.1280204	Not_Provided
ORNL	EFK_23.4	05 Oct 2017 04:09	EST	0.1274070	Not_Provided
ORNL	EFK_23.4	05 Oct 2017 04:14	EST	0.1274070	Not_Provided
ORNL	EFK_23.4	05 Oct 2017 04:19	EST	0.1274070	Not_Provided
ORNL	EFK_23.4	05 Oct 2017 04:24	EST	0.1274070	Not_Provided
ORNL	EFK_23.4	05 Oct 2017 04:30	EST	0.1274070	Not_Provided
ORNL	EFK_23.4	05 Oct 2017 04:35	EST	0.1274070	Not_Provided
ORNL	EFK_23.4	05 Oct 2017 04:40	EST	0.1267937	Not_Provided
ORNL	EFK_23.4	05 Oct 2017 04:46	EST	0.1274070	Not_Provided
ORNL	EFK_23.4	05 Oct 2017 04:51	EST	0.1280204	Not_Provided
ORNL	EFK_23.4	05 Oct 2017 04:56	EST	0.1267937	Not_Provided
ORNL	EFK_23.4	05 Oct 2017 05:02	EST	0.1280204	Not_Provided
ORNL	EFK_23.4	05 Oct 2017 05:13	EST	0.1267937	Not_Provided
ORNL	EFK_23.4	05 Oct 2017 05:18	EST	0.1267937	Not_Provided
ORNL	EFK_23.4	05 Oct 2017 05:23	EST	0.1267937	Not_Provided
ORNL	EFK_23.4	05 Oct 2017 05:29	EST	0.1263117	Not_Provided
ORNL	EFK_23.4	05 Oct 2017 05:34	EST	0.1267937	Not_Provided
ORNL	EFK_23.4	05 Oct 2017 05:40	EST	0.1263117	Not_Provided
ORNL	EFK_23.4	05 Oct 2017 05:45	EST	0.1263117	Not_Provided
ORNL	EFK_23.4	05 Oct 2017 05:50	EST	0.1263117	Not_Provided
ORNL	EFK_23.4	05 Oct 2017 05:55	EST	0.1263117	Not_Provided
ORNL	EFK_23.4	05 Oct 2017 06:01	EST	0.1263117	Not_Provided
ORNL	EFK_23.4	05 Oct 2017 06:06	EST	0.1263117	Not_Provided
ORNL	EFK_23.4	05 Oct 2017 06:11	EST	0.1263117	Not_Provided
ORNL	EFK_23.4	05 Oct 2017 06:17	EST	0.1263117	Not_Provided
ORNL	EFK_23.4	05 Oct 2017 06:23	EST	0.1263117	Not_Provided
ORNL	EFK_23.4	05 Oct 2017 06:28	EST	0.1263117	Not_Provided
ORNL	EFK_23.4	05 Oct 2017 06:34	EST	0.1252164	Not_Provided
ORNL	EFK_23.4	05 Oct 2017 06:39	EST	0.1252164	Not_Provided
ORNL	EFK_23.4	05 Oct 2017 06:44	EST	0.1252164	Not_Provided
ORNL	EFK_23.4	05 Oct 2017 06:50	EST	0.1252164	Not_Provided
ORNL	EFK_23.4	05 Oct 2017 06:56	EST	0.1246030	Not_Provided
ORNL	EFK_23.4	05 Oct 2017 07:01	EST	0.1246030	Not_Provided
ORNL	EFK_23.4	05 Oct 2017 07:06	EST	0.1246030	Not_Provided
ORNL	EFK_23.4	05 Oct 2017 07:11	EST	0.1252164	Not_Provided
ORNL	EFK_23.4	05 Oct 2017 07:17	EST	0.1246030	Not_Provided
ORNL	EFK_23.4	05 Oct 2017 07:22	EST	0.1246030	Not_Provided
ORNL	EFK_23.4	05 Oct 2017 07:28	EST	0.1246030	Not_Provided
ORNL	EFK_23.4	05 Oct 2017 07:33	EST	0.1246030	Not_Provided
ORNL	EFK_23.4	05 Oct 2017 07:38	EST	0.1246030	Not_Provided
ORNL	EFK_23.4	05 Oct 2017 07:44	EST	0.1252164	Not_Provided
ORNL	EFK_23.4	05 Oct 2017 07:49	EST	0.1239897	Not_Provided
ORNL	EFK_23.4	05 Oct 2017 07:54	EST	0.1239897	Not_Provided
ORNL	EFK_23.4	05 Oct 2017 08:00	EST	0.1239897	Not_Provided
ORNL	EFK_23.4	05 Oct 2017 08:11	EST	0.1228943	Not_Provided
ORNL	EFK_23.4	05 Oct 2017 08:16	EST	0.1235077	Not_Provided
ORNL	EFK_23.4	05 Oct 2017 08:28	EST	0.1239897	Not_Provided
ORNL	EFK_23.4	05 Oct 2017 08:33	EST	0.1228943	Not_Provided
ORNL	EFK_23.4	05 Oct 2017 08:38	EST	0.1235077	Not_Provided
ORNL	EFK_23.4	05 Oct 2017 08:43	EST	0.1228943	Not_Provided
ORNL	EFK_23.4	05 Oct 2017 08:49	EST	0.1228943	Not_Provided
ORNL	EFK_23.4	05 Oct 2017 08:54	EST	0.1224124	Not_Provided
ORNL	EFK_23.4	05 Oct 2017 08:59	EST	0.1224124	Not_Provided
ORNL	EFK_23.4	05 Oct 2017 09:04	EST	0.1224124	Not_Provided
ORNL	EFK_23.4	05 Oct 2017 09:10	EST	0.1224124	Not_Provided
ORNL	EFK_23.4	05 Oct 2017 09:15	EST	0.1235077	Not_Provided
ORNL	EFK_23.4	05 Oct 2017 09:20	EST	0.1239897	Not_Provided
ORNL	EFK_23.4	05 Oct 2017 09:25	EST	0.1235077	Not_Provided
ORNL	EFK_23.4	05 Oct 2017 09:31	EST	0.1239897	Not_Provided
ORNL	EFK_23.4	05 Oct 2017 09:36	EST	0.1235077	Not_Provided
ORNL	EFK_23.4	05 Oct 2017 09:43	EST	0.1235077	Not_Provided
ORNL	EFK_23.4	05 Oct 2017 09:48	EST	0.1235077	Not_Provided
ORNL	EFK_23.4	05 Oct 2017 09:53	EST	0.1235077	Not_Provided
ORNL	EFK_23.4	05 Oct 2017 10:00	EST	0.1228943	Not_Provided
ORNL	EFK_23.4	05 Oct 2017 10:05	EST	0.1239897	Not_Provided
ORNL	EFK_23.4	05 Oct 2017 10:10	EST	0.1239897	Not_Provided
ORNL	EFK_23.4	05 Oct 2017 10:16	EST	0.1239897	Not_Provided
ORNL	EFK_23.4	05 Oct 2017 10:21	EST	0.1228943	Not_Provided
ORNL	EFK_23.4	05 Oct 2017 10:26	EST	0.1239897	Not_Provided
ORNL	EFK_23.4	05 Oct 2017 10:32	EST	0.1239897	Not_Provided
ORNL	EFK_23.4	05 Oct 2017 10:37	EST	0.1239897	Not_Provided
ORNL	EFK_23.4	05 Oct 2017 10:42	EST	0.1239897	Not_Provided
ORNL	EFK_23.4	05 Oct 2017 10:49	EST	0.1239897	Not_Provided
ORNL	EFK_23.4	05 Oct 2017 10:54	EST	0.1239897	Not_Provided
ORNL	EFK_23.4	05 Oct 2017 10:59	EST	0.1246030	Not_Provided
ORNL	EFK_23.4	05 Oct 2017 11:04	EST	0.1246030	Not_Provided
ORNL	EFK_23.4	05 Oct 2017 11:09	EST	0.1239897	Not_Provided
ORNL	EFK_23.4	05 Oct 2017 11:15	EST	0.1246030	Not_Provided
ORNL	EFK_23.4	05 Oct 2017 11:20	EST	0.1246030	Not_Provided
ORNL	EFK_23.4	05 Oct 2017 11:25	EST	0.1246030	Not_Provided
ORNL	EFK_23.4	05 Oct 2017 11:31	EST	0.1246030	Not_Provided
ORNL	EFK_23.4	05 Oct 2017 11:36	EST	0.1252164	Not_Provided
ORNL	EFK_23.4	05 Oct 2017 11:42	EST	0.1246030	Not_Provided
ORNL	EFK_23.4	05 Oct 2017 11:47	EST	0.1252164	Not_Provided
ORNL	EFK_23.4	05 Oct 2017 11:52	EST	0.1263117	Not_Provided
ORNL	EFK_23.4	05 Oct 2017 11:58	EST	0.1252164	Not_Provided
ORNL	EFK_23.4	05 Oct 2017 12:03	EST	0.1256983	Not_Provided
ORNL	EFK_23.4	05 Oct 2017 12:14	EST	0.1252164	Not_Provided
ORNL	EFK_23.4	05 Oct 2017 12:19	EST	0.1256983	Not_Provided
ORNL	EFK_23.4	05 Oct 2017 12:24	EST	0.1256983	Not_Provided
ORNL	EFK_23.4	05 Oct 2017 12:30	EST	0.1263117	Not_Provided
ORNL	EFK_23.4	05 Oct 2017 12:36	EST	0.1256983	Not_Provided
ORNL	EFK_23.4	05 Oct 2017 12:41	EST	0.1263117	Not_Provided
ORNL	EFK_23.4	05 Oct 2017 12:47	EST	0.1267937	Not_Provided
ORNL	EFK_23.4	05 Oct 2017 12:52	EST	0.1274070	Not_Provided
ORNL	EFK_23.4	05 Oct 2017 12:57	EST	0.1267937	Not_Provided
ORNL	EFK_23.4	05 Oct 2017 13:03	EST	0.1263117	Not_Provided
ORNL	EFK_23.4	05 Oct 2017 13:08	EST	0.1267937	Not_Provided
ORNL	EFK_23.4	05 Oct 2017 13:14	EST	0.1267937	Not_Provided
ORNL	EFK_23.4	05 Oct 2017 13:19	EST	0.1267937	Not_Provided
ORNL	EFK_23.4	05 Oct 2017 13:25	EST	0.1280204	Not_Provided
ORNL	EFK_23.4	05 Oct 2017 13:30	EST	0.1280204	Not_Provided
ORNL	EFK_23.4	05 Oct 2017 13:36	EST	0.1280204	Not_Provided
ORNL	EFK_23.4	05 Oct 2017 13:41	EST	0.1280204	Not_Provided
ORNL	EFK_23.4	05 Oct 2017 13:46	EST	0.1280204	Not_Provided
ORNL	EFK_23.4	05 Oct 2017 13:51	EST	0.1280204	Not_Provided
ORNL	EFK_23.4	05 Oct 2017 13:57	EST	0.1280204	Not_Provided
ORNL	EFK_23.4	05 Oct 2017 14:02	EST	0.1285024	Not_Provided
ORNL	EFK_23.4	05 Oct 2017 14:07	EST	0.1285024	Not_Provided
ORNL	EFK_23.4	05 Oct 2017 14:12	EST	0.1285024	Not_Provided
ORNL	EFK_23.4	05 Oct 2017 14:18	EST	0.1285024	Not_Provided
ORNL	EFK_23.4	05 Oct 2017 14:23	EST	0.1296853	Not_Provided
ORNL	EFK_23.4	05 Oct 2017 14:28	EST	0.1291157	Not_Provided
ORNL	EFK_23.4	05 Oct 2017 14:33	EST	0.1291157	Not_Provided
ORNL	EFK_23.4	05 Oct 2017 14:39	EST	0.1291157	Not_Provided
ORNL	EFK_23.4	05 Oct 2017 14:44	EST	0.1291157	Not_Provided
ORNL	EFK_23.4	05 Oct 2017 14:50	EST	0.1291157	Not_Provided
ORNL	EFK_23.4	05 Oct 2017 14:55	EST	0.1296853	Not_Provided
ORNL	EFK_23.4	05 Oct 2017 15:01	EST	0.1302110	Not_Provided
ORNL	EFK_23.4	05 Oct 2017 15:06	EST	0.1291157	Not_Provided
ORNL	EFK_23.4	05 Oct 2017 15:11	EST	0.1302110	Not_Provided
ORNL	EFK_23.4	05 Oct 2017 15:22	EST	0.1313064	Not_Provided
ORNL	EFK_23.4	05 Oct 2017 15:28	EST	0.1313064	Not_Provided
ORNL	EFK_23.4	05 Oct 2017 15:33	EST	0.1307806	Not_Provided
ORNL	EFK_23.4	05 Oct 2017 15:38	EST	0.1313064	Not_Provided
ORNL	EFK_23.4	05 Oct 2017 15:44	EST	0.1313064	Not_Provided
ORNL	EFK_23.4	05 Oct 2017 15:49	EST	0.1313064	Not_Provided
ORNL	EFK_23.4	05 Oct 2017 15:54	EST	0.1307806	Not_Provided
ORNL	EFK_23.4	05 Oct 2017 16:00	EST	0.1307806	Not_Provided
ORNL	EFK_23.4	05 Oct 2017 16:05	EST	0.1307806	Not_Provided
ORNL	EFK_23.4	05 Oct 2017 16:10	EST	0.1319197	Not_Provided
ORNL	EFK_23.4	05 Oct 2017 16:16	EST	0.1319197	Not_Provided
ORNL	EFK_23.4	05 Oct 2017 16:21	EST	0.1307806	Not_Provided
ORNL	EFK_23.4	05 Oct 2017 16:26	EST	0.1319197	Not_Provided
ORNL	EFK_23.4	05 Oct 2017 16:31	EST	0.1319197	Not_Provided
ORNL	EFK_23.4	05 Oct 2017 16:37	EST	0.1319197	Not_Provided
ORNL	EFK_23.4	05 Oct 2017 16:42	EST	0.1319197	Not_Provided
ORNL	EFK_23.4	05 Oct 2017 16:47	EST	0.1319197	Not_Provided
ORNL	EFK_23.4	05 Oct 2017 16:53	EST	0.1319197	Not_Provided
ORNL	EFK_23.4	05 Oct 2017 16:58	EST	0.1324893	Not_Provided
ORNL	EFK_23.4	05 Oct 2017 17:04	EST	0.1319197	Not_Provided
ORNL	EFK_23.4	05 Oct 2017 17:09	EST	0.1324893	Not_Provided
ORNL	EFK_23.4	05 Oct 2017 17:14	EST	0.1324893	Not_Provided
ORNL	EFK_23.4	05 Oct 2017 17:19	EST	0.1324893	Not_Provided
ORNL	EFK_23.4	05 Oct 2017 17:25	EST	0.1324893	Not_Provided
ORNL	EFK_23.4	05 Oct 2017 17:30	EST	0.1330151	Not_Provided
ORNL	EFK_23.4	05 Oct 2017 17:35	EST	0.1324893	Not_Provided
ORNL	EFK_23.4	05 Oct 2017 17:41	EST	0.1330151	Not_Provided
ORNL	EFK_23.4	05 Oct 2017 17:46	EST	0.1335846	Not_Provided
ORNL	EFK_23.4	05 Oct 2017 17:51	EST	0.1335846	Not_Provided
ORNL	EFK_23.4	05 Oct 2017 17:57	EST	0.1330151	Not_Provided
ORNL	EFK_23.4	05 Oct 2017 18:02	EST	0.1335846	Not_Provided
ORNL	EFK_23.4	05 Oct 2017 18:13	EST	0.1324893	Not_Provided
ORNL	EFK_23.4	05 Oct 2017 18:24	EST	0.1335846	Not_Provided
ORNL	EFK_23.4	05 Oct 2017 18:30	EST	0.1335846	Not_Provided
ORNL	EFK_23.4	05 Oct 2017 18:35	EST	0.1335846	Not_Provided
ORNL	EFK_23.4	05 Oct 2017 18:41	EST	0.1335846	Not_Provided
ORNL	EFK_23.4	05 Oct 2017 18:46	EST	0.1335846	Not_Provided
ORNL	EFK_23.4	05 Oct 2017 18:51	EST	0.1335846	Not_Provided
ORNL	EFK_23.4	05 Oct 2017 18:56	EST	0.1330151	Not_Provided
ORNL	EFK_23.4	05 Oct 2017 19:09	EST	0.1335846	Not_Provided
ORNL	EFK_23.4	05 Oct 2017 19:20	EST	0.1335846	Not_Provided
ORNL	EFK_23.4	05 Oct 2017 19:25	EST	0.1335846	Not_Provided
ORNL	EFK_23.4	05 Oct 2017 19:31	EST	0.1335846	Not_Provided
ORNL	EFK_23.4	05 Oct 2017 19:36	EST	0.1335846	Not_Provided
ORNL	EFK_23.4	05 Oct 2017 19:41	EST	0.1335846	Not_Provided
ORNL	EFK_23.4	05 Oct 2017 19:47	EST	0.1324893	Not_Provided
ORNL	EFK_23.4	05 Oct 2017 19:52	EST	0.1324893	Not_Provided
ORNL	EFK_23.4	05 Oct 2017 19:57	EST	0.1335846	Not_Provided
ORNL	EFK_23.4	05 Oct 2017 20:03	EST	0.1330151	Not_Provided
ORNL	EFK_23.4	05 Oct 2017 20:08	EST	0.1324893	Not_Provided
ORNL	EFK_23.4	05 Oct 2017 20:14	EST	0.1324893	Not_Provided
ORNL	EFK_23.4	05 Oct 2017 20:20	EST	0.1324893	Not_Provided
ORNL	EFK_23.4	05 Oct 2017 20:25	EST	0.1324893	Not_Provided
ORNL	EFK_23.4	05 Oct 2017 20:30	EST	0.1324893	Not_Provided
ORNL	EFK_23.4	05 Oct 2017 20:35	EST	0.1313064	Not_Provided
ORNL	EFK_23.4	05 Oct 2017 20:41	EST	0.1313064	Not_Provided
ORNL	EFK_23.4	05 Oct 2017 20:46	EST	0.1313064	Not_Provided
ORNL	EFK_23.4	05 Oct 2017 20:51	EST	0.1324893	Not_Provided
ORNL	EFK_23.4	05 Oct 2017 20:56	EST	0.1313064	Not_Provided
ORNL	EFK_23.4	05 Oct 2017 21:02	EST	0.1324893	Not_Provided
ORNL	EFK_23.4	05 Oct 2017 21:13	EST	0.1324893	Not_Provided
ORNL	EFK_23.4	05 Oct 2017 21:19	EST	0.1313064	Not_Provided
ORNL	EFK_23.4	05 Oct 2017 21:24	EST	0.1324893	Not_Provided
ORNL	EFK_23.4	05 Oct 2017 21:29	EST	0.1313064	Not_Provided
ORNL	EFK_23.4	05 Oct 2017 21:34	EST	0.1313064	Not_Provided
ORNL	EFK_23.4	05 Oct 2017 21:40	EST	0.1313064	Not_Provided
ORNL	EFK_23.4	05 Oct 2017 21:50	EST	0.1313064	Not_Provided
ORNL	EFK_23.4	05 Oct 2017 21:56	EST	0.1302110	Not_Provided
ORNL	EFK_23.4	05 Oct 2017 22:01	EST	0.1313064	Not_Provided
ORNL	EFK_23.4	05 Oct 2017 22:06	EST	0.1313064	Not_Provided
ORNL	EFK_23.4	05 Oct 2017 22:11	EST	0.1307806	Not_Provided
ORNL	EFK_23.4	05 Oct 2017 22:17	EST	0.1313064	Not_Provided
ORNL	EFK_23.4	05 Oct 2017 22:22	EST	0.1313064	Not_Provided
ORNL	EFK_23.4	05 Oct 2017 22:27	EST	0.1302110	Not_Provided
ORNL	EFK_23.4	05 Oct 2017 22:32	EST	0.1302110	Not_Provided
ORNL	EFK_23.4	05 Oct 2017 22:38	EST	0.1302110	Not_Provided
ORNL	EFK_23.4	05 Oct 2017 22:43	EST	0.1302110	Not_Provided
ORNL	EFK_23.4	05 Oct 2017 22:48	EST	0.1302110	Not_Provided
ORNL	EFK_23.4	05 Oct 2017 22:54	EST	0.1302110	Not_Provided
ORNL	EFK_23.4	05 Oct 2017 22:59	EST	0.1302110	Not_Provided
ORNL	EFK_23.4	05 Oct 2017 23:04	EST	0.1296853	Not_Provided
ORNL	EFK_23.4	05 Oct 2017 23:10	EST	0.1307806	Not_Provided
ORNL	EFK_23.4	05 Oct 2017 23:15	EST	0.1296853	Not_Provided
ORNL	EFK_23.4	05 Oct 2017 23:20	EST	0.1296853	Not_Provided
ORNL	EFK_23.4	05 Oct 2017 23:25	EST	0.1296853	Not_Provided
ORNL	EFK_23.4	05 Oct 2017 23:31	EST	0.1307806	Not_Provided
ORNL	EFK_23.4	05 Oct 2017 23:36	EST	0.1302110	Not_Provided
ORNL	EFK_23.4	05 Oct 2017 23:41	EST	0.1296853	Not_Provided
ORNL	EFK_23.4	05 Oct 2017 23:46	EST	0.1296853	Not_Provided
ORNL	EFK_23.4	05 Oct 2017 23:57	EST	0.1296853	Not_Provided
ORNL	EFK_23.4	06 Oct 2017 00:03	EST	0.1296853	Not_Provided
ORNL	EFK_23.4	06 Oct 2017 00:08	EST	0.1296853	Not_Provided
ORNL	EFK_23.4	06 Oct 2017 00:13	EST	0.1291157	Not_Provided
ORNL	EFK_23.4	06 Oct 2017 00:19	EST	0.1291157	Not_Provided
ORNL	EFK_23.4	06 Oct 2017 00:24	EST	0.1296853	Not_Provided
ORNL	EFK_23.4	06 Oct 2017 00:30	EST	0.1296853	Not_Provided
ORNL	EFK_23.4	06 Oct 2017 00:35	EST	0.1296853	Not_Provided
ORNL	EFK_23.4	06 Oct 2017 00:40	EST	0.1285024	Not_Provided
ORNL	EFK_23.4	06 Oct 2017 00:46	EST	0.1285024	Not_Provided
ORNL	EFK_23.4	06 Oct 2017 00:51	EST	0.1296853	Not_Provided
ORNL	EFK_23.4	06 Oct 2017 00:56	EST	0.1285024	Not_Provided
ORNL	EFK_23.4	06 Oct 2017 01:02	EST	0.1285024	Not_Provided
ORNL	EFK_23.4	06 Oct 2017 01:07	EST	0.1285024	Not_Provided
ORNL	EFK_23.4	06 Oct 2017 01:12	EST	0.1291157	Not_Provided
ORNL	EFK_23.4	06 Oct 2017 01:17	EST	0.1291157	Not_Provided
ORNL	EFK_23.4	06 Oct 2017 01:23	EST	0.1280204	Not_Provided
ORNL	EFK_23.4	06 Oct 2017 01:28	EST	0.1280204	Not_Provided
ORNL	EFK_23.4	06 Oct 2017 01:33	EST	0.1285024	Not_Provided
ORNL	EFK_23.4	06 Oct 2017 01:38	EST	0.1280204	Not_Provided
ORNL	EFK_23.4	06 Oct 2017 01:43	EST	0.1274070	Not_Provided
ORNL	EFK_23.4	06 Oct 2017 01:49	EST	0.1280204	Not_Provided
ORNL	EFK_23.4	06 Oct 2017 01:54	EST	0.1280204	Not_Provided
ORNL	EFK_23.4	06 Oct 2017 01:59	EST	0.1280204	Not_Provided
ORNL	EFK_23.4	06 Oct 2017 02:05	EST	0.1280204	Not_Provided
ORNL	EFK_23.4	06 Oct 2017 02:10	EST	0.1280204	Not_Provided
ORNL	EFK_23.4	06 Oct 2017 02:15	EST	0.1280204	Not_Provided
ORNL	EFK_23.4	06 Oct 2017 02:20	EST	0.1285024	Not_Provided
ORNL	EFK_23.4	06 Oct 2017 02:26	EST	0.1274070	Not_Provided
ORNL	EFK_23.4	06 Oct 2017 02:31	EST	0.1274070	Not_Provided
ORNL	EFK_23.4	06 Oct 2017 02:36	EST	0.1280204	Not_Provided
ORNL	EFK_23.4	06 Oct 2017 02:41	EST	0.1274070	Not_Provided
ORNL	EFK_23.4	06 Oct 2017 02:47	EST	0.1263117	Not_Provided
ORNL	EFK_23.4	06 Oct 2017 02:52	EST	0.1263117	Not_Provided
ORNL	EFK_23.4	06 Oct 2017 02:57	EST	0.1274070	Not_Provided
ORNL	EFK_23.4	06 Oct 2017 03:03	EST	0.1263117	Not_Provided
ORNL	EFK_23.4	06 Oct 2017 03:08	EST	0.1267937	Not_Provided
ORNL	EFK_23.4	06 Oct 2017 03:13	EST	0.1267937	Not_Provided
ORNL	EFK_23.4	06 Oct 2017 03:19	EST	0.1267937	Not_Provided
ORNL	EFK_23.4	06 Oct 2017 03:24	EST	0.1267937	Not_Provided
ORNL	EFK_23.4	06 Oct 2017 03:29	EST	0.1267937	Not_Provided
ORNL	EFK_23.4	06 Oct 2017 03:40	EST	0.1256983	Not_Provided
ORNL	EFK_23.4	06 Oct 2017 03:45	EST	0.1267937	Not_Provided
ORNL	EFK_23.4	06 Oct 2017 03:51	EST	0.1263117	Not_Provided
ORNL	EFK_23.4	06 Oct 2017 03:56	EST	0.1256983	Not_Provided
ORNL	EFK_23.4	06 Oct 2017 04:01	EST	0.1267937	Not_Provided
ORNL	EFK_23.4	06 Oct 2017 04:06	EST	0.1263117	Not_Provided
ORNL	EFK_23.4	06 Oct 2017 04:12	EST	0.1263117	Not_Provided
ORNL	EFK_23.4	06 Oct 2017 04:17	EST	0.1263117	Not_Provided
ORNL	EFK_23.4	06 Oct 2017 04:22	EST	0.1263117	Not_Provided
ORNL	EFK_23.4	06 Oct 2017 04:27	EST	0.1263117	Not_Provided
ORNL	EFK_23.4	06 Oct 2017 04:33	EST	0.1252164	Not_Provided
ORNL	EFK_23.4	06 Oct 2017 04:38	EST	0.1252164	Not_Provided
ORNL	EFK_23.4	06 Oct 2017 04:44	EST	0.1252164	Not_Provided
ORNL	EFK_23.4	06 Oct 2017 04:51	EST	0.1252164	Not_Provided
ORNL	EFK_23.4	06 Oct 2017 04:56	EST	0.1246030	Not_Provided
ORNL	EFK_23.4	06 Oct 2017 05:01	EST	0.1252164	Not_Provided
ORNL	EFK_23.4	06 Oct 2017 05:06	EST	0.1246030	Not_Provided
ORNL	EFK_23.4	06 Oct 2017 05:12	EST	0.1252164	Not_Provided
ORNL	EFK_23.4	06 Oct 2017 05:17	EST	0.1246030	Not_Provided
ORNL	EFK_23.4	06 Oct 2017 05:22	EST	0.1246030	Not_Provided
ORNL	EFK_23.4	06 Oct 2017 05:27	EST	0.1246030	Not_Provided
ORNL	EFK_23.4	06 Oct 2017 05:33	EST	0.1246030	Not_Provided
ORNL	EFK_23.4	06 Oct 2017 05:38	EST	0.1235077	Not_Provided
ORNL	EFK_23.4	06 Oct 2017 05:44	EST	0.1235077	Not_Provided
ORNL	EFK_23.4	06 Oct 2017 05:55	EST	0.1239897	Not_Provided
ORNL	EFK_23.4	06 Oct 2017 06:01	EST	0.1235077	Not_Provided
ORNL	EFK_23.4	06 Oct 2017 06:06	EST	0.1228943	Not_Provided
ORNL	EFK_23.4	06 Oct 2017 06:11	EST	0.1239897	Not_Provided
ORNL	EFK_23.4	06 Oct 2017 06:17	EST	0.1228943	Not_Provided
ORNL	EFK_23.4	06 Oct 2017 06:28	EST	0.1228943	Not_Provided
ORNL	EFK_23.4	06 Oct 2017 06:33	EST	0.1228943	Not_Provided
ORNL	EFK_23.4	06 Oct 2017 06:38	EST	0.1239897	Not_Provided
ORNL	EFK_23.4	06 Oct 2017 06:44	EST	0.1224124	Not_Provided
ORNL	EFK_23.4	06 Oct 2017 06:49	EST	0.1228943	Not_Provided
ORNL	EFK_23.4	06 Oct 2017 06:55	EST	0.1224124	Not_Provided
ORNL	EFK_23.4	06 Oct 2017 07:00	EST	0.1224124	Not_Provided
ORNL	EFK_23.4	06 Oct 2017 07:05	EST	0.1224124	Not_Provided
ORNL	EFK_23.4	06 Oct 2017 07:10	EST	0.1224124	Not_Provided
ORNL	EFK_23.4	06 Oct 2017 07:15	EST	0.1224124	Not_Provided
ORNL	EFK_23.4	06 Oct 2017 07:21	EST	0.1224124	Not_Provided
ORNL	EFK_23.4	06 Oct 2017 07:26	EST	0.1224124	Not_Provided
ORNL	EFK_23.4	06 Oct 2017 07:31	EST	0.1211857	Not_Provided
ORNL	EFK_23.4	06 Oct 2017 07:42	EST	0.1211857	Not_Provided
ORNL	EFK_23.4	06 Oct 2017 07:47	EST	0.1211857	Not_Provided
ORNL	EFK_23.4	06 Oct 2017 07:53	EST	0.1211857	Not_Provided
ORNL	EFK_23.4	06 Oct 2017 07:59	EST	0.1211857	Not_Provided
ORNL	EFK_23.4	06 Oct 2017 08:04	EST	0.1224124	Not_Provided
ORNL	EFK_23.4	06 Oct 2017 08:09	EST	0.1217990	Not_Provided
ORNL	EFK_23.4	06 Oct 2017 08:14	EST	0.1217990	Not_Provided
ORNL	EFK_23.4	06 Oct 2017 08:20	EST	0.1211857	Not_Provided
ORNL	EFK_23.4	06 Oct 2017 08:25	EST	0.1211857	Not_Provided
ORNL	EFK_23.4	06 Oct 2017 08:31	EST	0.1211857	Not_Provided
ORNL	EFK_23.4	06 Oct 2017 08:36	EST	0.1207037	Not_Provided
ORNL	EFK_23.4	06 Oct 2017 08:41	EST	0.1207037	Not_Provided
ORNL	EFK_23.4	06 Oct 2017 08:47	EST	0.1207037	Not_Provided
ORNL	EFK_23.4	06 Oct 2017 08:52	EST	0.1207037	Not_Provided
ORNL	EFK_23.4	06 Oct 2017 08:57	EST	0.1217990	Not_Provided
ORNL	EFK_23.4	06 Oct 2017 09:02	EST	0.1217990	Not_Provided
ORNL	EFK_23.4	06 Oct 2017 09:08	EST	0.1217990	Not_Provided
ORNL	EFK_23.4	06 Oct 2017 09:13	EST	0.1217990	Not_Provided
ORNL	EFK_23.4	06 Oct 2017 09:18	EST	0.1217990	Not_Provided
ORNL	EFK_23.4	06 Oct 2017 09:24	EST	0.1217990	Not_Provided
ORNL	EFK_23.4	06 Oct 2017 09:34	EST	0.1217990	Not_Provided
ORNL	EFK_23.4	06 Oct 2017 09:40	EST	0.1217990	Not_Provided
ORNL	EFK_23.4	06 Oct 2017 09:45	EST	0.1217990	Not_Provided
ORNL	EFK_23.4	06 Oct 2017 09:50	EST	0.1217990	Not_Provided
ORNL	EFK_23.4	06 Oct 2017 09:56	EST	0.1217990	Not_Provided
ORNL	EFK_23.4	06 Oct 2017 10:06	EST	0.1217990	Not_Provided
ORNL	EFK_23.4	06 Oct 2017 10:18	EST	0.1228943	Not_Provided
ORNL	EFK_23.4	06 Oct 2017 10:23	EST	0.1217990	Not_Provided
ORNL	EFK_23.4	06 Oct 2017 10:28	EST	0.1224124	Not_Provided
ORNL	EFK_23.4	06 Oct 2017 10:34	EST	0.1224124	Not_Provided
ORNL	EFK_23.4	06 Oct 2017 10:39	EST	0.1224124	Not_Provided
ORNL	EFK_23.4	06 Oct 2017 10:45	EST	0.1224124	Not_Provided
ORNL	EFK_23.4	06 Oct 2017 10:51	EST	0.1224124	Not_Provided
ORNL	EFK_23.4	06 Oct 2017 10:56	EST	0.1224124	Not_Provided
ORNL	EFK_23.4	06 Oct 2017 11:01	EST	0.1235077	Not_Provided
ORNL	EFK_23.4	06 Oct 2017 11:06	EST	0.1224124	Not_Provided
ORNL	EFK_23.4	06 Oct 2017 11:11	EST	0.1228943	Not_Provided
ORNL	EFK_23.4	06 Oct 2017 11:17	EST	0.1224124	Not_Provided
ORNL	EFK_23.4	06 Oct 2017 11:23	EST	0.1224124	Not_Provided
ORNL	EFK_23.4	06 Oct 2017 11:33	EST	0.1228943	Not_Provided
ORNL	EFK_23.4	06 Oct 2017 11:39	EST	0.1239897	Not_Provided
ORNL	EFK_23.4	06 Oct 2017 11:44	EST	0.1235077	Not_Provided
ORNL	EFK_23.4	06 Oct 2017 11:50	EST	0.1228943	Not_Provided
ORNL	EFK_23.4	06 Oct 2017 11:55	EST	0.1228943	Not_Provided
ORNL	EFK_23.4	06 Oct 2017 12:00	EST	0.1239897	Not_Provided
ORNL	EFK_23.4	06 Oct 2017 12:06	EST	0.1228943	Not_Provided
ORNL	EFK_23.4	06 Oct 2017 12:11	EST	0.1228943	Not_Provided
ORNL	EFK_23.4	06 Oct 2017 12:21	EST	0.1224124	Not_Provided
ORNL	EFK_23.4	06 Oct 2017 12:27	EST	0.1235077	Not_Provided
ORNL	EFK_23.4	06 Oct 2017 12:32	EST	0.1224124	Not_Provided
ORNL	EFK_23.4	06 Oct 2017 12:38	EST	0.1224124	Not_Provided
ORNL	EFK_23.4	06 Oct 2017 12:44	EST	0.1224124	Not_Provided
ORNL	EFK_23.4	06 Oct 2017 12:49	EST	0.1228943	Not_Provided
ORNL	EFK_23.4	06 Oct 2017 12:54	EST	0.1228943	Not_Provided
ORNL	EFK_23.4	06 Oct 2017 13:00	EST	0.1228943	Not_Provided
ORNL	EFK_23.4	06 Oct 2017 13:05	EST	0.1228943	Not_Provided
ORNL	EFK_23.4	06 Oct 2017 13:11	EST	0.1228943	Not_Provided
ORNL	EFK_23.4	06 Oct 2017 13:16	EST	0.1228943	Not_Provided
ORNL	EFK_23.4	06 Oct 2017 13:21	EST	0.1235077	Not_Provided
ORNL	EFK_23.4	06 Oct 2017 13:26	EST	0.1228943	Not_Provided
ORNL	EFK_23.4	06 Oct 2017 13:31	EST	0.1228943	Not_Provided
ORNL	EFK_23.4	06 Oct 2017 13:37	EST	0.1228943	Not_Provided
ORNL	EFK_23.4	06 Oct 2017 13:42	EST	0.1228943	Not_Provided
ORNL	EFK_23.4	06 Oct 2017 13:47	EST	0.1239897	Not_Provided
ORNL	EFK_23.4	06 Oct 2017 13:53	EST	0.1228943	Not_Provided
ORNL	EFK_23.4	06 Oct 2017 13:58	EST	0.1235077	Not_Provided
ORNL	EFK_23.4	06 Oct 2017 14:03	EST	0.1235077	Not_Provided
ORNL	EFK_23.4	06 Oct 2017 14:09	EST	0.1235077	Not_Provided
ORNL	EFK_23.4	06 Oct 2017 14:15	EST	0.1235077	Not_Provided
ORNL	EFK_23.4	06 Oct 2017 14:20	EST	0.1235077	Not_Provided
ORNL	EFK_23.4	06 Oct 2017 14:26	EST	0.1235077	Not_Provided
ORNL	EFK_23.4	06 Oct 2017 14:31	EST	0.1235077	Not_Provided
ORNL	EFK_23.4	06 Oct 2017 14:42	EST	0.1235077	Not_Provided
ORNL	EFK_23.4	06 Oct 2017 14:47	EST	0.1235077	Not_Provided
ORNL	EFK_23.4	06 Oct 2017 14:52	EST	0.1235077	Not_Provided
ORNL	EFK_23.4	06 Oct 2017 14:57	EST	0.1235077	Not_Provided
ORNL	EFK_23.4	06 Oct 2017 15:03	EST	0.1235077	Not_Provided
ORNL	EFK_23.4	06 Oct 2017 15:08	EST	0.1235077	Not_Provided
ORNL	EFK_23.4	06 Oct 2017 15:19	EST	0.1228943	Not_Provided
ORNL	EFK_23.4	06 Oct 2017 15:24	EST	0.1228943	Not_Provided
ORNL	EFK_23.4	06 Oct 2017 15:30	EST	0.1228943	Not_Provided
ORNL	EFK_23.4	06 Oct 2017 15:35	EST	0.1235077	Not_Provided
ORNL	EFK_23.4	06 Oct 2017 15:41	EST	0.1235077	Not_Provided
ORNL	EFK_23.4	06 Oct 2017 15:46	EST	0.1228943	Not_Provided
ORNL	EFK_23.4	06 Oct 2017 15:51	EST	0.1235077	Not_Provided
ORNL	EFK_23.4	06 Oct 2017 15:57	EST	0.1235077	Not_Provided
ORNL	EFK_23.4	06 Oct 2017 16:02	EST	0.1235077	Not_Provided
ORNL	EFK_23.4	06 Oct 2017 16:07	EST	0.1239897	Not_Provided
ORNL	EFK_23.4	06 Oct 2017 16:18	EST	0.1239897	Not_Provided
ORNL	EFK_23.4	06 Oct 2017 16:23	EST	0.1239897	Not_Provided
ORNL	EFK_23.4	06 Oct 2017 16:29	EST	0.1239897	Not_Provided
ORNL	EFK_23.4	06 Oct 2017 16:34	EST	0.1235077	Not_Provided
ORNL	EFK_23.4	06 Oct 2017 16:40	EST	0.1235077	Not_Provided
ORNL	EFK_23.4	06 Oct 2017 16:45	EST	0.1235077	Not_Provided
ORNL	EFK_23.4	06 Oct 2017 16:50	EST	0.1239897	Not_Provided
ORNL	EFK_23.4	06 Oct 2017 16:55	EST	0.1239897	Not_Provided
ORNL	EFK_23.4	06 Oct 2017 17:01	EST	0.1239897	Not_Provided
ORNL	EFK_23.4	06 Oct 2017 17:06	EST	0.1239897	Not_Provided
ORNL	EFK_23.4	06 Oct 2017 17:11	EST	0.1239897	Not_Provided
ORNL	EFK_23.4	06 Oct 2017 17:17	EST	0.1239897	Not_Provided
ORNL	EFK_23.4	06 Oct 2017 17:22	EST	0.1235077	Not_Provided
ORNL	EFK_23.4	06 Oct 2017 17:27	EST	0.1239897	Not_Provided
ORNL	EFK_23.4	06 Oct 2017 17:32	EST	0.1235077	Not_Provided
ORNL	EFK_23.4	06 Oct 2017 17:38	EST	0.1235077	Not_Provided
ORNL	EFK_23.4	06 Oct 2017 17:43	EST	0.1246030	Not_Provided
ORNL	EFK_23.4	06 Oct 2017 17:50	EST	0.1246030	Not_Provided
ORNL	EFK_23.4	06 Oct 2017 17:55	EST	0.1235077	Not_Provided
ORNL	EFK_23.4	06 Oct 2017 18:02	EST	0.1235077	Not_Provided
ORNL	EFK_23.4	06 Oct 2017 18:08	EST	0.1235077	Not_Provided
ORNL	EFK_23.4	06 Oct 2017 18:14	EST	0.1239897	Not_Provided
ORNL	EFK_23.4	06 Oct 2017 18:21	EST	0.1235077	Not_Provided
ORNL	EFK_23.4	06 Oct 2017 18:27	EST	0.1246030	Not_Provided
ORNL	EFK_23.4	06 Oct 2017 18:34	EST	0.1235077	Not_Provided
ORNL	EFK_23.4	06 Oct 2017 18:40	EST	0.1235077	Not_Provided
ORNL	EFK_23.4	06 Oct 2017 18:47	EST	0.1246030	Not_Provided
ORNL	EFK_23.4	06 Oct 2017 18:54	EST	0.1235077	Not_Provided
ORNL	EFK_23.4	06 Oct 2017 19:00	EST	0.1235077	Not_Provided
ORNL	EFK_23.4	06 Oct 2017 19:13	EST	0.1246030	Not_Provided
ORNL	EFK_23.4	06 Oct 2017 19:20	EST	0.1246030	Not_Provided
ORNL	EFK_23.4	06 Oct 2017 19:26	EST	0.1246030	Not_Provided
ORNL	EFK_23.4	06 Oct 2017 19:33	EST	0.1235077	Not_Provided
ORNL	EFK_23.4	06 Oct 2017 19:39	EST	0.1235077	Not_Provided
ORNL	EFK_23.4	06 Oct 2017 19:45	EST	0.1235077	Not_Provided
ORNL	EFK_23.4	06 Oct 2017 19:59	EST	0.1235077	Not_Provided
ORNL	EFK_23.4	06 Oct 2017 20:05	EST	0.1235077	Not_Provided
ORNL	EFK_23.4	06 Oct 2017 20:11	EST	0.1235077	Not_Provided
ORNL	EFK_23.4	06 Oct 2017 20:18	EST	0.1235077	Not_Provided
ORNL	EFK_23.4	06 Oct 2017 20:24	EST	0.1235077	Not_Provided
ORNL	EFK_23.4	06 Oct 2017 20:44	EST	0.1235077	Not_Provided
ORNL	EFK_23.4	06 Oct 2017 20:51	EST	0.1235077	Not_Provided
ORNL	EFK_23.4	06 Oct 2017 20:58	EST	0.1235077	Not_Provided
ORNL	EFK_23.4	06 Oct 2017 21:04	EST	0.1239897	Not_Provided
ORNL	EFK_23.4	06 Oct 2017 21:10	EST	0.1235077	Not_Provided
ORNL	EFK_23.4	06 Oct 2017 21:17	EST	0.1235077	Not_Provided
ORNL	EFK_23.4	06 Oct 2017 21:23	EST	0.1235077	Not_Provided
ORNL	EFK_23.4	06 Oct 2017 21:30	EST	0.1235077	Not_Provided
ORNL	EFK_23.4	06 Oct 2017 21:37	EST	0.1228943	Not_Provided
ORNL	EFK_23.4	06 Oct 2017 21:43	EST	0.1228943	Not_Provided
ORNL	EFK_23.4	06 Oct 2017 21:49	EST	0.1235077	Not_Provided
ORNL	EFK_23.4	06 Oct 2017 21:55	EST	0.1235077	Not_Provided
ORNL	EFK_23.4	06 Oct 2017 22:00	EST	0.1235077	Not_Provided
ORNL	EFK_23.4	06 Oct 2017 22:05	EST	0.1235077	Not_Provided
ORNL	EFK_23.4	06 Oct 2017 22:10	EST	0.1235077	Not_Provided
ORNL	EFK_23.4	06 Oct 2017 22:16	EST	0.1224124	Not_Provided
ORNL	EFK_23.4	06 Oct 2017 22:21	EST	0.1228943	Not_Provided
ORNL	EFK_23.4	06 Oct 2017 22:26	EST	0.1228943	Not_Provided
ORNL	EFK_23.4	06 Oct 2017 22:32	EST	0.1228943	Not_Provided
ORNL	EFK_23.4	06 Oct 2017 22:37	EST	0.1228943	Not_Provided
ORNL	EFK_23.4	06 Oct 2017 22:42	EST	0.1228943	Not_Provided
ORNL	EFK_23.4	06 Oct 2017 22:47	EST	0.1228943	Not_Provided
ORNL	EFK_23.4	06 Oct 2017 22:53	EST	0.1228943	Not_Provided
ORNL	EFK_23.4	06 Oct 2017 22:58	EST	0.1217990	Not_Provided
ORNL	EFK_23.4	06 Oct 2017 23:03	EST	0.1228943	Not_Provided
ORNL	EFK_23.4	06 Oct 2017 23:10	EST	0.1217990	Not_Provided
ORNL	EFK_23.4	06 Oct 2017 23:15	EST	0.1217990	Not_Provided
ORNL	EFK_23.4	06 Oct 2017 23:20	EST	0.1217990	Not_Provided
ORNL	EFK_23.4	06 Oct 2017 23:26	EST	0.1217990	Not_Provided
ORNL	EFK_23.4	06 Oct 2017 23:32	EST	0.1217990	Not_Provided
ORNL	EFK_23.4	06 Oct 2017 23:37	EST	0.1217990	Not_Provided
ORNL	EFK_23.4	06 Oct 2017 23:42	EST	0.1217990	Not_Provided
ORNL	EFK_23.4	06 Oct 2017 23:47	EST	0.1211857	Not_Provided
ORNL	EFK_23.4	06 Oct 2017 23:53	EST	0.1217990	Not_Provided
ORNL	EFK_23.4	06 Oct 2017 23:58	EST	0.1217990	Not_Provided
ORNL	EFK_23.4	07 Oct 2017 00:04	EST	0.1217990	Not_Provided
ORNL	EFK_23.4	07 Oct 2017 00:10	EST	0.1217990	Not_Provided
ORNL	EFK_23.4	07 Oct 2017 00:15	EST	0.1211857	Not_Provided
ORNL	EFK_23.4	07 Oct 2017 00:20	EST	0.1224124	Not_Provided
ORNL	EFK_23.4	07 Oct 2017 00:26	EST	0.1217990	Not_Provided
ORNL	EFK_23.4	07 Oct 2017 00:32	EST	0.1217990	Not_Provided
ORNL	EFK_23.4	07 Oct 2017 00:38	EST	0.1224124	Not_Provided
ORNL	EFK_23.4	07 Oct 2017 00:43	EST	0.1211857	Not_Provided
ORNL	EFK_23.4	07 Oct 2017 00:49	EST	0.1211857	Not_Provided
ORNL	EFK_23.4	07 Oct 2017 01:00	EST	0.1211857	Not_Provided
ORNL	EFK_23.4	07 Oct 2017 01:05	EST	0.1224124	Not_Provided
ORNL	EFK_23.4	07 Oct 2017 01:10	EST	0.1217990	Not_Provided
ORNL	EFK_23.4	07 Oct 2017 01:15	EST	0.1217990	Not_Provided
ORNL	EFK_23.4	07 Oct 2017 01:21	EST	0.1217990	Not_Provided
ORNL	EFK_23.4	07 Oct 2017 01:26	EST	0.1224124	Not_Provided
ORNL	EFK_23.4	07 Oct 2017 01:31	EST	0.1211857	Not_Provided
ORNL	EFK_23.4	07 Oct 2017 01:42	EST	0.1211857	Not_Provided
ORNL	EFK_23.4	07 Oct 2017 01:48	EST	0.1211857	Not_Provided
ORNL	EFK_23.4	07 Oct 2017 01:53	EST	0.1211857	Not_Provided
ORNL	EFK_23.4	07 Oct 2017 01:58	EST	0.1211857	Not_Provided
ORNL	EFK_23.4	07 Oct 2017 02:03	EST	0.1211857	Not_Provided
ORNL	EFK_23.4	07 Oct 2017 02:08	EST	0.1224124	Not_Provided
ORNL	EFK_23.4	07 Oct 2017 02:14	EST	0.1217990	Not_Provided
ORNL	EFK_23.4	07 Oct 2017 02:19	EST	0.1217990	Not_Provided
ORNL	EFK_23.4	07 Oct 2017 02:24	EST	0.1224124	Not_Provided
ORNL	EFK_23.4	07 Oct 2017 02:30	EST	0.1211857	Not_Provided
ORNL	EFK_23.4	07 Oct 2017 02:35	EST	0.1211857	Not_Provided
ORNL	EFK_23.4	07 Oct 2017 02:41	EST	0.1211857	Not_Provided
ORNL	EFK_23.4	07 Oct 2017 02:46	EST	0.1224124	Not_Provided
ORNL	EFK_23.4	07 Oct 2017 02:57	EST	0.1224124	Not_Provided
ORNL	EFK_23.4	07 Oct 2017 03:02	EST	0.1217990	Not_Provided
ORNL	EFK_23.4	07 Oct 2017 03:08	EST	0.1224124	Not_Provided
ORNL	EFK_23.4	07 Oct 2017 03:13	EST	0.1224124	Not_Provided
ORNL	EFK_23.4	07 Oct 2017 03:18	EST	0.1224124	Not_Provided
ORNL	EFK_23.4	07 Oct 2017 03:24	EST	0.1228943	Not_Provided
ORNL	EFK_23.4	07 Oct 2017 03:35	EST	0.1228943	Not_Provided
ORNL	EFK_23.4	07 Oct 2017 03:40	EST	0.1228943	Not_Provided
ORNL	EFK_23.4	07 Oct 2017 03:45	EST	0.1228943	Not_Provided
ORNL	EFK_23.4	07 Oct 2017 03:50	EST	0.1228943	Not_Provided
ORNL	EFK_23.4	07 Oct 2017 03:56	EST	0.1235077	Not_Provided
ORNL	EFK_23.4	07 Oct 2017 04:01	EST	0.1239897	Not_Provided
ORNL	EFK_23.4	07 Oct 2017 04:06	EST	0.1239897	Not_Provided
ORNL	EFK_23.4	07 Oct 2017 04:11	EST	0.1239897	Not_Provided
ORNL	EFK_23.4	07 Oct 2017 04:17	EST	0.1239897	Not_Provided
ORNL	EFK_23.4	07 Oct 2017 04:22	EST	0.1239897	Not_Provided
ORNL	EFK_23.4	07 Oct 2017 04:27	EST	0.1239897	Not_Provided
ORNL	EFK_23.4	07 Oct 2017 04:33	EST	0.1239897	Not_Provided
ORNL	EFK_23.4	07 Oct 2017 04:38	EST	0.1239897	Not_Provided
ORNL	EFK_23.4	07 Oct 2017 04:43	EST	0.1239897	Not_Provided
ORNL	EFK_23.4	07 Oct 2017 04:49	EST	0.1239897	Not_Provided
ORNL	EFK_23.4	07 Oct 2017 04:54	EST	0.1239897	Not_Provided
ORNL	EFK_23.4	07 Oct 2017 05:00	EST	0.1239897	Not_Provided
ORNL	EFK_23.4	07 Oct 2017 05:05	EST	0.1246030	Not_Provided
ORNL	EFK_23.4	07 Oct 2017 05:10	EST	0.1239897	Not_Provided
ORNL	EFK_23.4	07 Oct 2017 05:16	EST	0.1239897	Not_Provided
ORNL	EFK_23.4	07 Oct 2017 05:21	EST	0.1239897	Not_Provided
ORNL	EFK_23.4	07 Oct 2017 05:26	EST	0.1239897	Not_Provided
ORNL	EFK_23.4	07 Oct 2017 05:37	EST	0.1239897	Not_Provided
ORNL	EFK_23.4	07 Oct 2017 05:42	EST	0.1239897	Not_Provided
ORNL	EFK_23.4	07 Oct 2017 05:48	EST	0.1252164	Not_Provided
ORNL	EFK_23.4	07 Oct 2017 05:53	EST	0.1239897	Not_Provided
ORNL	EFK_23.4	07 Oct 2017 05:58	EST	0.1239897	Not_Provided
ORNL	EFK_23.4	07 Oct 2017 06:03	EST	0.1239897	Not_Provided
ORNL	EFK_23.4	07 Oct 2017 06:09	EST	0.1239897	Not_Provided
ORNL	EFK_23.4	07 Oct 2017 06:14	EST	0.1239897	Not_Provided
ORNL	EFK_23.4	07 Oct 2017 06:19	EST	0.1239897	Not_Provided
ORNL	EFK_23.4	07 Oct 2017 06:25	EST	0.1239897	Not_Provided
ORNL	EFK_23.4	07 Oct 2017 06:30	EST	0.1246030	Not_Provided
ORNL	EFK_23.4	07 Oct 2017 06:35	EST	0.1246030	Not_Provided
ORNL	EFK_23.4	07 Oct 2017 06:41	EST	0.1246030	Not_Provided
ORNL	EFK_23.4	07 Oct 2017 06:46	EST	0.1246030	Not_Provided
ORNL	EFK_23.4	07 Oct 2017 06:52	EST	0.1239897	Not_Provided
ORNL	EFK_23.4	07 Oct 2017 06:57	EST	0.1239897	Not_Provided
ORNL	EFK_23.4	07 Oct 2017 07:02	EST	0.1246030	Not_Provided
ORNL	EFK_23.4	07 Oct 2017 07:07	EST	0.1239897	Not_Provided
ORNL	EFK_23.4	07 Oct 2017 07:13	EST	0.1235077	Not_Provided
ORNL	EFK_23.4	07 Oct 2017 07:18	EST	0.1235077	Not_Provided
ORNL	EFK_23.4	07 Oct 2017 07:24	EST	0.1235077	Not_Provided
ORNL	EFK_23.4	07 Oct 2017 07:29	EST	0.1235077	Not_Provided
ORNL	EFK_23.4	07 Oct 2017 07:35	EST	0.1246030	Not_Provided
ORNL	EFK_23.4	07 Oct 2017 07:40	EST	0.1246030	Not_Provided
ORNL	EFK_23.4	07 Oct 2017 07:45	EST	0.1235077	Not_Provided
ORNL	EFK_23.4	07 Oct 2017 07:50	EST	0.1246030	Not_Provided
ORNL	EFK_23.4	07 Oct 2017 07:56	EST	0.1246030	Not_Provided
ORNL	EFK_23.4	07 Oct 2017 08:01	EST	0.1235077	Not_Provided
ORNL	EFK_23.4	07 Oct 2017 08:12	EST	0.1235077	Not_Provided
ORNL	EFK_23.4	07 Oct 2017 08:23	EST	0.1235077	Not_Provided
ORNL	EFK_23.4	07 Oct 2017 08:29	EST	0.1235077	Not_Provided
ORNL	EFK_23.4	07 Oct 2017 08:34	EST	0.1239897	Not_Provided
ORNL	EFK_23.4	07 Oct 2017 08:39	EST	0.1235077	Not_Provided
ORNL	EFK_23.4	07 Oct 2017 08:45	EST	0.1239897	Not_Provided
ORNL	EFK_23.4	07 Oct 2017 08:50	EST	0.1239897	Not_Provided
ORNL	EFK_23.4	07 Oct 2017 08:55	EST	0.1239897	Not_Provided
ORNL	EFK_23.4	07 Oct 2017 09:01	EST	0.1228943	Not_Provided
ORNL	EFK_23.4	07 Oct 2017 09:06	EST	0.1239897	Not_Provided
ORNL	EFK_23.4	07 Oct 2017 09:11	EST	0.1239897	Not_Provided
ORNL	EFK_23.4	07 Oct 2017 09:17	EST	0.1239897	Not_Provided
ORNL	EFK_23.4	07 Oct 2017 09:22	EST	0.1239897	Not_Provided
ORNL	EFK_23.4	07 Oct 2017 09:34	EST	0.1235077	Not_Provided
ORNL	EFK_23.4	07 Oct 2017 09:39	EST	0.1235077	Not_Provided
ORNL	EFK_23.4	07 Oct 2017 09:44	EST	0.1239897	Not_Provided
ORNL	EFK_23.4	07 Oct 2017 09:50	EST	0.1239897	Not_Provided
ORNL	EFK_23.4	07 Oct 2017 09:55	EST	0.1239897	Not_Provided
ORNL	EFK_23.4	07 Oct 2017 10:00	EST	0.1239897	Not_Provided
ORNL	EFK_23.4	07 Oct 2017 10:06	EST	0.1239897	Not_Provided
ORNL	EFK_23.4	07 Oct 2017 10:11	EST	0.1239897	Not_Provided
ORNL	EFK_23.4	07 Oct 2017 10:17	EST	0.1239897	Not_Provided
ORNL	EFK_23.4	07 Oct 2017 10:22	EST	0.1246030	Not_Provided
ORNL	EFK_23.4	07 Oct 2017 10:27	EST	0.1239897	Not_Provided
ORNL	EFK_23.4	07 Oct 2017 10:33	EST	0.1246030	Not_Provided
ORNL	EFK_23.4	07 Oct 2017 10:38	EST	0.1246030	Not_Provided
ORNL	EFK_23.4	07 Oct 2017 10:43	EST	0.1246030	Not_Provided
ORNL	EFK_23.4	07 Oct 2017 10:49	EST	0.1235077	Not_Provided
ORNL	EFK_23.4	07 Oct 2017 10:55	EST	0.1246030	Not_Provided
ORNL	EFK_23.4	07 Oct 2017 11:00	EST	0.1239897	Not_Provided
ORNL	EFK_23.4	07 Oct 2017 11:05	EST	0.1246030	Not_Provided
ORNL	EFK_23.4	07 Oct 2017 11:10	EST	0.1246030	Not_Provided
ORNL	EFK_23.4	07 Oct 2017 11:16	EST	0.1246030	Not_Provided
ORNL	EFK_23.4	07 Oct 2017 11:22	EST	0.1246030	Not_Provided
ORNL	EFK_23.4	07 Oct 2017 11:33	EST	0.1246030	Not_Provided
ORNL	EFK_23.4	07 Oct 2017 11:38	EST	0.1246030	Not_Provided
ORNL	EFK_23.4	07 Oct 2017 11:43	EST	0.1252164	Not_Provided
ORNL	EFK_23.4	07 Oct 2017 11:48	EST	0.1239897	Not_Provided
ORNL	EFK_23.4	07 Oct 2017 11:54	EST	0.1252164	Not_Provided
ORNL	EFK_23.4	07 Oct 2017 11:59	EST	0.1239897	Not_Provided
ORNL	EFK_23.4	07 Oct 2017 12:04	EST	0.1239897	Not_Provided
ORNL	EFK_23.4	07 Oct 2017 12:09	EST	0.1252164	Not_Provided
ORNL	EFK_23.4	07 Oct 2017 12:14	EST	0.1252164	Not_Provided
ORNL	EFK_23.4	07 Oct 2017 12:20	EST	0.1252164	Not_Provided
ORNL	EFK_23.4	07 Oct 2017 12:25	EST	0.1239897	Not_Provided
ORNL	EFK_23.4	07 Oct 2017 12:31	EST	0.1252164	Not_Provided
ORNL	EFK_23.4	07 Oct 2017 12:36	EST	0.1246030	Not_Provided
ORNL	EFK_23.4	07 Oct 2017 12:41	EST	0.1246030	Not_Provided
ORNL	EFK_23.4	07 Oct 2017 12:47	EST	0.1246030	Not_Provided
ORNL	EFK_23.4	07 Oct 2017 12:52	EST	0.1246030	Not_Provided
ORNL	EFK_23.4	07 Oct 2017 12:57	EST	0.1246030	Not_Provided
ORNL	EFK_23.4	07 Oct 2017 13:03	EST	0.1256983	Not_Provided
ORNL	EFK_23.4	07 Oct 2017 13:08	EST	0.1246030	Not_Provided
ORNL	EFK_23.4	07 Oct 2017 13:14	EST	0.1246030	Not_Provided
ORNL	EFK_23.4	07 Oct 2017 13:25	EST	0.1252164	Not_Provided
ORNL	EFK_23.4	07 Oct 2017 13:30	EST	0.1246030	Not_Provided
ORNL	EFK_23.4	07 Oct 2017 13:36	EST	0.1252164	Not_Provided
ORNL	EFK_23.4	07 Oct 2017 13:41	EST	0.1252164	Not_Provided
ORNL	EFK_23.4	07 Oct 2017 13:47	EST	0.1246030	Not_Provided
ORNL	EFK_23.4	07 Oct 2017 13:52	EST	0.1246030	Not_Provided
ORNL	EFK_23.4	07 Oct 2017 13:58	EST	0.1252164	Not_Provided
ORNL	EFK_23.4	07 Oct 2017 14:03	EST	0.1239897	Not_Provided
ORNL	EFK_23.4	07 Oct 2017 14:09	EST	0.1239897	Not_Provided
ORNL	EFK_23.4	07 Oct 2017 14:14	EST	0.1252164	Not_Provided
ORNL	EFK_23.4	07 Oct 2017 14:19	EST	0.1252164	Not_Provided
ORNL	EFK_23.4	07 Oct 2017 14:25	EST	0.1252164	Not_Provided
ORNL	EFK_23.4	07 Oct 2017 14:30	EST	0.1239897	Not_Provided
ORNL	EFK_23.4	07 Oct 2017 14:35	EST	0.1252164	Not_Provided
ORNL	EFK_23.4	07 Oct 2017 14:41	EST	0.1239897	Not_Provided
ORNL	EFK_23.4	07 Oct 2017 14:46	EST	0.1252164	Not_Provided
ORNL	EFK_23.4	07 Oct 2017 14:57	EST	0.1246030	Not_Provided
ORNL	EFK_23.4	07 Oct 2017 15:03	EST	0.1246030	Not_Provided
ORNL	EFK_23.4	07 Oct 2017 15:08	EST	0.1252164	Not_Provided
ORNL	EFK_23.4	07 Oct 2017 15:13	EST	0.1246030	Not_Provided
ORNL	EFK_23.4	07 Oct 2017 15:18	EST	0.1246030	Not_Provided
ORNL	EFK_23.4	07 Oct 2017 15:24	EST	0.1246030	Not_Provided
ORNL	EFK_23.4	07 Oct 2017 15:30	EST	0.1246030	Not_Provided
ORNL	EFK_23.4	07 Oct 2017 15:35	EST	0.1246030	Not_Provided
ORNL	EFK_23.4	07 Oct 2017 15:40	EST	0.1246030	Not_Provided
ORNL	EFK_23.4	07 Oct 2017 15:45	EST	0.1246030	Not_Provided
ORNL	EFK_23.4	07 Oct 2017 15:51	EST	0.1246030	Not_Provided
ORNL	EFK_23.4	07 Oct 2017 15:57	EST	0.1246030	Not_Provided
ORNL	EFK_23.4	07 Oct 2017 16:02	EST	0.1246030	Not_Provided
ORNL	EFK_23.4	07 Oct 2017 16:13	EST	0.1246030	Not_Provided
ORNL	EFK_23.4	07 Oct 2017 16:18	EST	0.1246030	Not_Provided
ORNL	EFK_23.4	07 Oct 2017 16:24	EST	0.1239897	Not_Provided
ORNL	EFK_23.4	07 Oct 2017 16:29	EST	0.1246030	Not_Provided
ORNL	EFK_23.4	07 Oct 2017 16:35	EST	0.1239897	Not_Provided
ORNL	EFK_23.4	07 Oct 2017 16:40	EST	0.1239897	Not_Provided
ORNL	EFK_23.4	07 Oct 2017 16:46	EST	0.1239897	Not_Provided
ORNL	EFK_23.4	07 Oct 2017 16:51	EST	0.1235077	Not_Provided
ORNL	EFK_23.4	07 Oct 2017 16:56	EST	0.1239897	Not_Provided
ORNL	EFK_23.4	07 Oct 2017 17:01	EST	0.1235077	Not_Provided
ORNL	EFK_23.4	07 Oct 2017 17:07	EST	0.1239897	Not_Provided
ORNL	EFK_23.4	07 Oct 2017 17:12	EST	0.1235077	Not_Provided
ORNL	EFK_23.4	07 Oct 2017 17:17	EST	0.1235077	Not_Provided
ORNL	EFK_23.4	07 Oct 2017 17:22	EST	0.1235077	Not_Provided
ORNL	EFK_23.4	07 Oct 2017 17:28	EST	0.1228943	Not_Provided
ORNL	EFK_23.4	07 Oct 2017 17:39	EST	0.1235077	Not_Provided
ORNL	EFK_23.4	07 Oct 2017 17:44	EST	0.1235077	Not_Provided
ORNL	EFK_23.4	07 Oct 2017 17:49	EST	0.1235077	Not_Provided
ORNL	EFK_23.4	07 Oct 2017 17:54	EST	0.1235077	Not_Provided
ORNL	EFK_23.4	07 Oct 2017 18:00	EST	0.1235077	Not_Provided
ORNL	EFK_23.4	07 Oct 2017 18:05	EST	0.1224124	Not_Provided
ORNL	EFK_23.4	07 Oct 2017 18:11	EST	0.1235077	Not_Provided
ORNL	EFK_23.4	07 Oct 2017 18:16	EST	0.1224124	Not_Provided
ORNL	EFK_23.4	07 Oct 2017 18:21	EST	0.1228943	Not_Provided
ORNL	EFK_23.4	07 Oct 2017 18:26	EST	0.1228943	Not_Provided
ORNL	EFK_23.4	07 Oct 2017 18:43	EST	0.1224124	Not_Provided
ORNL	EFK_23.4	07 Oct 2017 18:48	EST	0.1224124	Not_Provided
ORNL	EFK_23.4	07 Oct 2017 18:54	EST	0.1224124	Not_Provided
ORNL	EFK_23.4	07 Oct 2017 18:59	EST	0.1224124	Not_Provided
ORNL	EFK_23.4	07 Oct 2017 19:05	EST	0.1224124	Not_Provided
ORNL	EFK_23.4	07 Oct 2017 19:10	EST	0.1224124	Not_Provided
ORNL	EFK_23.4	07 Oct 2017 19:15	EST	0.1211857	Not_Provided
ORNL	EFK_23.4	07 Oct 2017 19:20	EST	0.1224124	Not_Provided
ORNL	EFK_23.4	07 Oct 2017 19:26	EST	0.1224124	Not_Provided
ORNL	EFK_23.4	07 Oct 2017 19:31	EST	0.1211857	Not_Provided
ORNL	EFK_23.4	07 Oct 2017 19:36	EST	0.1211857	Not_Provided
ORNL	EFK_23.4	07 Oct 2017 19:42	EST	0.1211857	Not_Provided
ORNL	EFK_23.4	07 Oct 2017 19:47	EST	0.1224124	Not_Provided
ORNL	EFK_23.4	07 Oct 2017 19:52	EST	0.1224124	Not_Provided
ORNL	EFK_23.4	07 Oct 2017 19:58	EST	0.1211857	Not_Provided
ORNL	EFK_23.4	07 Oct 2017 20:03	EST	0.1224124	Not_Provided
ORNL	EFK_23.4	07 Oct 2017 20:09	EST	0.1211857	Not_Provided
ORNL	EFK_23.4	07 Oct 2017 20:14	EST	0.1211857	Not_Provided
ORNL	EFK_23.4	07 Oct 2017 20:20	EST	0.1211857	Not_Provided
ORNL	EFK_23.4	07 Oct 2017 20:25	EST	0.1211857	Not_Provided
ORNL	EFK_23.4	07 Oct 2017 20:30	EST	0.1211857	Not_Provided
ORNL	EFK_23.4	07 Oct 2017 20:36	EST	0.1211857	Not_Provided
ORNL	EFK_23.4	07 Oct 2017 20:41	EST	0.1211857	Not_Provided
ORNL	EFK_23.4	07 Oct 2017 20:46	EST	0.1211857	Not_Provided
ORNL	EFK_23.4	07 Oct 2017 20:53	EST	0.1211857	Not_Provided
ORNL	EFK_23.4	07 Oct 2017 20:58	EST	0.1211857	Not_Provided
ORNL	EFK_23.4	07 Oct 2017 21:03	EST	0.1211857	Not_Provided
ORNL	EFK_23.4	07 Oct 2017 21:08	EST	0.1211857	Not_Provided
ORNL	EFK_23.4	07 Oct 2017 21:14	EST	0.1211857	Not_Provided
ORNL	EFK_23.4	07 Oct 2017 21:19	EST	0.1217990	Not_Provided
ORNL	EFK_23.4	07 Oct 2017 21:25	EST	0.1211857	Not_Provided
ORNL	EFK_23.4	07 Oct 2017 21:30	EST	0.1224124	Not_Provided
ORNL	EFK_23.4	07 Oct 2017 21:36	EST	0.1211857	Not_Provided
ORNL	EFK_23.4	07 Oct 2017 21:42	EST	0.1224124	Not_Provided
ORNL	EFK_23.4	07 Oct 2017 21:47	EST	0.1224124	Not_Provided
ORNL	EFK_23.4	07 Oct 2017 21:52	EST	0.1224124	Not_Provided
ORNL	EFK_23.4	07 Oct 2017 21:58	EST	0.1211857	Not_Provided
ORNL	EFK_23.4	07 Oct 2017 22:03	EST	0.1211857	Not_Provided
ORNL	EFK_23.4	07 Oct 2017 22:08	EST	0.1224124	Not_Provided
ORNL	EFK_23.4	07 Oct 2017 22:14	EST	0.1224124	Not_Provided
ORNL	EFK_23.4	07 Oct 2017 22:19	EST	0.1224124	Not_Provided
ORNL	EFK_23.4	07 Oct 2017 22:25	EST	0.1224124	Not_Provided
ORNL	EFK_23.4	07 Oct 2017 22:30	EST	0.1211857	Not_Provided
ORNL	EFK_23.4	07 Oct 2017 22:41	EST	0.1224124	Not_Provided
ORNL	EFK_23.4	07 Oct 2017 22:47	EST	0.1217990	Not_Provided
ORNL	EFK_23.4	07 Oct 2017 22:52	EST	0.1224124	Not_Provided
ORNL	EFK_23.4	07 Oct 2017 22:58	EST	0.1224124	Not_Provided
ORNL	EFK_23.4	07 Oct 2017 23:03	EST	0.1224124	Not_Provided
ORNL	EFK_23.4	07 Oct 2017 23:08	EST	0.1224124	Not_Provided
ORNL	EFK_23.4	07 Oct 2017 23:13	EST	0.1228943	Not_Provided
ORNL	EFK_23.4	07 Oct 2017 23:19	EST	0.1224124	Not_Provided
ORNL	EFK_23.4	07 Oct 2017 23:24	EST	0.1224124	Not_Provided
ORNL	EFK_23.4	07 Oct 2017 23:30	EST	0.1224124	Not_Provided
ORNL	EFK_23.4	07 Oct 2017 23:36	EST	0.1224124	Not_Provided
ORNL	EFK_23.4	07 Oct 2017 23:41	EST	0.1224124	Not_Provided
ORNL	EFK_23.4	07 Oct 2017 23:46	EST	0.1224124	Not_Provided
ORNL	EFK_23.4	07 Oct 2017 23:52	EST	0.1224124	Not_Provided
ORNL	EFK_23.4	07 Oct 2017 23:57	EST	0.1228943	Not_Provided
ORNL	EFK_23.4	08 Oct 2017 00:02	EST	0.1224124	Not_Provided
ORNL	EFK_23.4	08 Oct 2017 00:07	EST	0.1224124	Not_Provided
ORNL	EFK_23.4	08 Oct 2017 00:13	EST	0.1228943	Not_Provided
ORNL	EFK_23.4	08 Oct 2017 00:18	EST	0.1228943	Not_Provided
ORNL	EFK_23.4	08 Oct 2017 00:24	EST	0.1228943	Not_Provided
ORNL	EFK_23.4	08 Oct 2017 00:29	EST	0.1228943	Not_Provided
ORNL	EFK_23.4	08 Oct 2017 00:34	EST	0.1228943	Not_Provided
ORNL	EFK_23.4	08 Oct 2017 00:39	EST	0.1228943	Not_Provided
ORNL	EFK_23.4	08 Oct 2017 00:45	EST	0.1228943	Not_Provided
ORNL	EFK_23.4	08 Oct 2017 00:50	EST	0.1235077	Not_Provided
ORNL	EFK_23.4	08 Oct 2017 00:56	EST	0.1239897	Not_Provided
ORNL	EFK_23.4	08 Oct 2017 01:01	EST	0.1239897	Not_Provided
ORNL	EFK_23.4	08 Oct 2017 01:06	EST	0.1239897	Not_Provided
ORNL	EFK_23.4	08 Oct 2017 01:17	EST	0.1239897	Not_Provided
ORNL	EFK_23.4	08 Oct 2017 01:23	EST	0.1239897	Not_Provided
ORNL	EFK_23.4	08 Oct 2017 01:28	EST	0.1239897	Not_Provided
ORNL	EFK_23.4	08 Oct 2017 01:33	EST	0.1239897	Not_Provided
ORNL	EFK_23.4	08 Oct 2017 01:38	EST	0.1239897	Not_Provided
ORNL	EFK_23.4	08 Oct 2017 01:44	EST	0.1239897	Not_Provided
ORNL	EFK_23.4	08 Oct 2017 01:50	EST	0.1239897	Not_Provided
ORNL	EFK_23.4	08 Oct 2017 01:55	EST	0.1239897	Not_Provided
ORNL	EFK_23.4	08 Oct 2017 02:00	EST	0.1239897	Not_Provided
ORNL	EFK_23.4	08 Oct 2017 02:05	EST	0.1239897	Not_Provided
ORNL	EFK_23.4	08 Oct 2017 02:11	EST	0.1239897	Not_Provided
ORNL	EFK_23.4	08 Oct 2017 02:16	EST	0.1239897	Not_Provided
ORNL	EFK_23.4	08 Oct 2017 02:21	EST	0.1239897	Not_Provided
ORNL	EFK_23.4	08 Oct 2017 02:26	EST	0.1246030	Not_Provided
ORNL	EFK_23.4	08 Oct 2017 02:31	EST	0.1239897	Not_Provided
ORNL	EFK_23.4	08 Oct 2017 02:38	EST	0.1239897	Not_Provided
ORNL	EFK_23.4	08 Oct 2017 02:43	EST	0.1239897	Not_Provided
ORNL	EFK_23.4	08 Oct 2017 02:48	EST	0.1252164	Not_Provided
ORNL	EFK_23.4	08 Oct 2017 02:54	EST	0.1239897	Not_Provided
ORNL	EFK_23.4	08 Oct 2017 02:59	EST	0.1246030	Not_Provided
ORNL	EFK_23.4	08 Oct 2017 03:05	EST	0.1239897	Not_Provided
ORNL	EFK_23.4	08 Oct 2017 03:10	EST	0.1252164	Not_Provided
ORNL	EFK_23.4	08 Oct 2017 03:15	EST	0.1246030	Not_Provided
ORNL	EFK_23.4	08 Oct 2017 03:20	EST	0.1252164	Not_Provided
ORNL	EFK_23.4	08 Oct 2017 03:26	EST	0.1246030	Not_Provided
ORNL	EFK_23.4	08 Oct 2017 03:32	EST	0.1239897	Not_Provided
ORNL	EFK_23.4	08 Oct 2017 03:37	EST	0.1252164	Not_Provided
ORNL	EFK_23.4	08 Oct 2017 03:42	EST	0.1252164	Not_Provided
ORNL	EFK_23.4	08 Oct 2017 03:48	EST	0.1246030	Not_Provided
ORNL	EFK_23.4	08 Oct 2017 03:53	EST	0.1252164	Not_Provided
ORNL	EFK_23.4	08 Oct 2017 03:58	EST	0.1252164	Not_Provided
ORNL	EFK_23.4	08 Oct 2017 04:04	EST	0.1252164	Not_Provided
ORNL	EFK_23.4	08 Oct 2017 04:10	EST	0.1252164	Not_Provided
ORNL	EFK_23.4	08 Oct 2017 04:16	EST	0.1252164	Not_Provided
ORNL	EFK_23.4	08 Oct 2017 04:21	EST	0.1256983	Not_Provided
ORNL	EFK_23.4	08 Oct 2017 04:32	EST	0.1252164	Not_Provided
ORNL	EFK_23.4	08 Oct 2017 04:37	EST	0.1263117	Not_Provided
ORNL	EFK_23.4	08 Oct 2017 04:42	EST	0.1252164	Not_Provided
ORNL	EFK_23.4	08 Oct 2017 04:48	EST	0.1252164	Not_Provided
ORNL	EFK_23.4	08 Oct 2017 04:53	EST	0.1252164	Not_Provided
ORNL	EFK_23.4	08 Oct 2017 04:59	EST	0.1263117	Not_Provided
ORNL	EFK_23.4	08 Oct 2017 05:04	EST	0.1263117	Not_Provided
ORNL	EFK_23.4	08 Oct 2017 05:09	EST	0.1263117	Not_Provided
ORNL	EFK_23.4	08 Oct 2017 05:14	EST	0.1252164	Not_Provided
ORNL	EFK_23.4	08 Oct 2017 05:20	EST	0.1263117	Not_Provided
ORNL	EFK_23.4	08 Oct 2017 05:25	EST	0.1263117	Not_Provided
ORNL	EFK_23.4	08 Oct 2017 05:30	EST	0.1263117	Not_Provided
ORNL	EFK_23.4	08 Oct 2017 05:36	EST	0.1263117	Not_Provided
ORNL	EFK_23.4	08 Oct 2017 05:41	EST	0.1263117	Not_Provided
ORNL	EFK_23.4	08 Oct 2017 05:46	EST	0.1263117	Not_Provided
ORNL	EFK_23.4	08 Oct 2017 05:51	EST	0.1263117	Not_Provided
ORNL	EFK_23.4	08 Oct 2017 05:57	EST	0.1267937	Not_Provided
ORNL	EFK_23.4	08 Oct 2017 06:02	EST	0.1263117	Not_Provided
ORNL	EFK_23.4	08 Oct 2017 06:07	EST	0.1267937	Not_Provided
ORNL	EFK_23.4	08 Oct 2017 06:13	EST	0.1267937	Not_Provided
ORNL	EFK_23.4	08 Oct 2017 06:18	EST	0.1267937	Not_Provided
ORNL	EFK_23.4	08 Oct 2017 06:24	EST	0.1267937	Not_Provided
ORNL	EFK_23.4	08 Oct 2017 06:29	EST	0.1267937	Not_Provided
ORNL	EFK_23.4	08 Oct 2017 06:34	EST	0.1280204	Not_Provided
ORNL	EFK_23.4	08 Oct 2017 06:39	EST	0.1280204	Not_Provided
ORNL	EFK_23.4	08 Oct 2017 06:45	EST	0.1280204	Not_Provided
ORNL	EFK_23.4	08 Oct 2017 06:50	EST	0.1285024	Not_Provided
ORNL	EFK_23.4	08 Oct 2017 06:56	EST	0.1285024	Not_Provided
ORNL	EFK_23.4	08 Oct 2017 07:01	EST	0.1285024	Not_Provided
ORNL	EFK_23.4	08 Oct 2017 07:07	EST	0.1285024	Not_Provided
ORNL	EFK_23.4	08 Oct 2017 07:12	EST	0.1302110	Not_Provided
ORNL	EFK_23.4	08 Oct 2017 07:18	EST	0.1302110	Not_Provided
ORNL	EFK_23.4	08 Oct 2017 07:23	EST	0.1302110	Not_Provided
ORNL	EFK_23.4	08 Oct 2017 07:28	EST	0.1307806	Not_Provided
ORNL	EFK_23.4	08 Oct 2017 07:33	EST	0.1307806	Not_Provided
ORNL	EFK_23.4	08 Oct 2017 07:39	EST	0.1313064	Not_Provided
ORNL	EFK_23.4	08 Oct 2017 07:45	EST	0.1319197	Not_Provided
ORNL	EFK_23.4	08 Oct 2017 07:50	EST	0.1330151	Not_Provided
ORNL	EFK_23.4	08 Oct 2017 07:56	EST	0.1346799	Not_Provided
ORNL	EFK_23.4	08 Oct 2017 08:01	EST	0.1358191	Not_Provided
ORNL	EFK_23.4	08 Oct 2017 08:06	EST	0.1380973	Not_Provided
ORNL	EFK_23.4	08 Oct 2017 08:11	EST	0.1402879	Not_Provided
ORNL	EFK_23.4	08 Oct 2017 08:17	EST	0.1430920	Not_Provided
ORNL	EFK_23.4	08 Oct 2017 08:22	EST	0.1465093	Not_Provided
ORNL	EFK_23.4	08 Oct 2017 08:27	EST	0.1493133	Not_Provided
ORNL	EFK_23.4	08 Oct 2017 08:32	EST	0.1526869	Not_Provided
ORNL	EFK_23.4	08 Oct 2017 08:38	EST	0.1571996	Not_Provided
ORNL	EFK_23.4	08 Oct 2017 08:43	EST	0.1615809	Not_Provided
ORNL	EFK_23.4	08 Oct 2017 08:48	EST	0.1660936	Not_Provided
ORNL	EFK_23.4	08 Oct 2017 08:54	EST	0.1700805	Not_Provided
ORNL	EFK_23.4	08 Oct 2017 08:59	EST	0.1745932	Not_Provided
ORNL	EFK_23.4	08 Oct 2017 09:04	EST	0.1795878	Not_Provided
ORNL	EFK_23.4	08 Oct 2017 09:10	EST	0.1830052	Not_Provided
ORNL	EFK_23.4	08 Oct 2017 09:15	EST	0.1869046	Not_Provided
ORNL	EFK_23.4	08 Oct 2017 09:20	EST	0.1908039	Not_Provided
ORNL	EFK_23.4	08 Oct 2017 09:26	EST	0.1947908	Not_Provided
ORNL	EFK_23.4	08 Oct 2017 09:31	EST	0.1986901	Not_Provided
ORNL	EFK_23.4	08 Oct 2017 09:37	EST	0.2014941	Not_Provided
ORNL	EFK_23.4	08 Oct 2017 09:42	EST	0.2036848	Not_Provided
ORNL	EFK_23.4	08 Oct 2017 09:47	EST	0.2064888	Not_Provided
ORNL	EFK_23.4	08 Oct 2017 09:53	EST	0.2093804	Not_Provided
ORNL	EFK_23.4	08 Oct 2017 09:58	EST	0.2110015	Not_Provided
ORNL	EFK_23.4	08 Oct 2017 10:03	EST	0.2132797	Not_Provided
ORNL	EFK_23.4	08 Oct 2017 10:08	EST	0.2144189	Not_Provided
ORNL	EFK_23.4	08 Oct 2017 10:14	EST	0.2155142	Not_Provided
ORNL	EFK_23.4	08 Oct 2017 10:19	EST	0.2160837	Not_Provided
ORNL	EFK_23.4	08 Oct 2017 10:25	EST	0.2171791	Not_Provided
ORNL	EFK_23.4	08 Oct 2017 10:30	EST	0.2199831	Not_Provided
ORNL	EFK_23.4	08 Oct 2017 10:35	EST	0.2210784	Not_Provided
ORNL	EFK_23.4	08 Oct 2017 10:41	EST	0.2216918	Not_Provided
ORNL	EFK_23.4	08 Oct 2017 10:46	EST	0.2227871	Not_Provided
ORNL	EFK_23.4	08 Oct 2017 10:51	EST	0.2244958	Not_Provided
ORNL	EFK_23.4	08 Oct 2017 10:57	EST	0.2255911	Not_Provided
ORNL	EFK_23.4	08 Oct 2017 11:02	EST	0.2272998	Not_Provided
ORNL	EFK_23.4	08 Oct 2017 11:07	EST	0.2283951	Not_Provided
ORNL	EFK_23.4	08 Oct 2017 11:13	EST	0.2301038	Not_Provided
ORNL	EFK_23.4	08 Oct 2017 11:18	EST	0.2311991	Not_Provided
ORNL	EFK_23.4	08 Oct 2017 11:23	EST	0.2340907	Not_Provided
ORNL	EFK_23.4	08 Oct 2017 11:29	EST	0.2379900	Not_Provided
ORNL	EFK_23.4	08 Oct 2017 11:34	EST	0.2429847	Not_Provided
ORNL	EFK_23.4	08 Oct 2017 11:39	EST	0.2485927	Not_Provided
ORNL	EFK_23.4	08 Oct 2017 11:45	EST	0.2553836	Not_Provided
ORNL	EFK_23.4	08 Oct 2017 11:50	EST	0.2598963	Not_Provided
ORNL	EFK_23.4	08 Oct 2017 11:55	EST	0.2648910	Not_Provided
ORNL	EFK_23.4	08 Oct 2017 12:00	EST	0.2687903	Not_Provided
ORNL	EFK_23.4	08 Oct 2017 12:06	EST	0.2739164	Not_Provided
ORNL	EFK_23.4	08 Oct 2017 12:11	EST	0.2794806	Not_Provided
ORNL	EFK_23.4	08 Oct 2017 12:16	EST	0.2839933	Not_Provided
ORNL	EFK_23.4	08 Oct 2017 12:22	EST	0.2885060	Not_Provided
ORNL	EFK_23.4	08 Oct 2017 12:27	EST	0.2935006	Not_Provided
ORNL	EFK_23.4	08 Oct 2017 12:33	EST	0.2974876	Not_Provided
ORNL	EFK_23.4	08 Oct 2017 12:38	EST	0.3013869	Not_Provided
ORNL	EFK_23.4	08 Oct 2017 12:43	EST	0.3058996	Not_Provided
ORNL	EFK_23.4	08 Oct 2017 12:49	EST	0.3087036	Not_Provided
ORNL	EFK_23.4	08 Oct 2017 12:54	EST	0.3126029	Not_Provided
ORNL	EFK_23.4	08 Oct 2017 13:00	EST	0.3148812	Not_Provided
ORNL	EFK_23.4	08 Oct 2017 13:05	EST	0.3171156	Not_Provided
ORNL	EFK_23.4	08 Oct 2017 13:10	EST	0.3193939	Not_Provided
ORNL	EFK_23.4	08 Oct 2017 13:15	EST	0.3204892	Not_Provided
ORNL	EFK_23.4	08 Oct 2017 13:21	EST	0.3215845	Not_Provided
ORNL	EFK_23.4	08 Oct 2017 13:26	EST	0.3226798	Not_Provided
ORNL	EFK_23.4	08 Oct 2017 13:31	EST	0.3250019	Not_Provided
ORNL	EFK_23.4	08 Oct 2017 13:37	EST	0.3254838	Not_Provided
ORNL	EFK_23.4	08 Oct 2017 13:42	EST	0.3282878	Not_Provided
ORNL	EFK_23.4	08 Oct 2017 13:47	EST	0.3299965	Not_Provided
ORNL	EFK_23.4	08 Oct 2017 13:52	EST	0.3317052	Not_Provided
ORNL	EFK_23.4	08 Oct 2017 13:57	EST	0.3334139	Not_Provided
ORNL	EFK_23.4	08 Oct 2017 14:03	EST	0.3373132	Not_Provided
ORNL	EFK_23.4	08 Oct 2017 14:08	EST	0.3406868	Not_Provided
ORNL	EFK_23.4	08 Oct 2017 14:13	EST	0.3423955	Not_Provided
ORNL	EFK_23.4	08 Oct 2017 14:19	EST	0.3480035	Not_Provided
ORNL	EFK_23.4	08 Oct 2017 14:24	EST	0.3529981	Not_Provided
ORNL	EFK_23.4	08 Oct 2017 14:30	EST	0.3636884	Not_Provided
ORNL	EFK_23.4	08 Oct 2017 14:36	EST	0.5303953	Not_Provided
ORNL	EFK_23.4	08 Oct 2017 14:41	EST	1.7680137	Not_Provided
ORNL	EFK_23.4	08 Oct 2017 14:47	EST	3.7390111	Not_Provided
ORNL	EFK_23.4	08 Oct 2017 14:52	EST	4.7999770	Not_Provided
ORNL	EFK_23.4	08 Oct 2017 14:58	EST	4.8179840	Not_Provided
ORNL	EFK_23.4	08 Oct 2017 15:03	EST	4.5880117	Not_Provided
ORNL	EFK_23.4	08 Oct 2017 15:09	EST	4.1820003	Not_Provided
ORNL	EFK_23.4	08 Oct 2017 15:14	EST	3.6329846	Not_Provided
ORNL	EFK_23.4	08 Oct 2017 15:20	EST	3.0419964	Not_Provided
ORNL	EFK_23.4	08 Oct 2017 15:25	EST	2.6299828	Not_Provided
ORNL	EFK_23.4	08 Oct 2017 15:30	EST	2.2870177	Not_Provided
ORNL	EFK_23.4	08 Oct 2017 15:35	EST	2.0439892	Not_Provided
ORNL	EFK_23.4	08 Oct 2017 15:41	EST	1.8290008	Not_Provided
ORNL	EFK_23.4	08 Oct 2017 15:47	EST	1.6430163	Not_Provided
ORNL	EFK_23.4	08 Oct 2017 15:53	EST	1.5160036	Not_Provided
ORNL	EFK_23.4	08 Oct 2017 15:58	EST	1.3999878	Not_Provided
ORNL	EFK_23.4	08 Oct 2017 16:04	EST	1.3359776	Not_Provided
ORNL	EFK_23.4	08 Oct 2017 16:09	EST	1.3149914	Not_Provided
ORNL	EFK_23.4	08 Oct 2017 16:14	EST	1.3019790	Not_Provided
ORNL	EFK_23.4	08 Oct 2017 16:20	EST	1.2929975	Not_Provided
ORNL	EFK_23.4	08 Oct 2017 16:25	EST	1.2859874	Not_Provided
ORNL	EFK_23.4	08 Oct 2017 16:36	EST	1.2699958	Not_Provided
ORNL	EFK_23.4	08 Oct 2017 16:41	EST	1.2579912	Not_Provided
ORNL	EFK_23.4	08 Oct 2017 16:46	EST	1.2490096	Not_Provided
ORNL	EFK_23.4	08 Oct 2017 16:58	EST	1.2189980	Not_Provided
ORNL	EFK_23.4	08 Oct 2017 17:03	EST	1.2069933	Not_Provided
ORNL	EFK_23.4	08 Oct 2017 17:08	EST	1.1930171	Not_Provided
ORNL	EFK_23.4	08 Oct 2017 17:14	EST	1.1760178	Not_Provided
ORNL	EFK_23.4	08 Oct 2017 17:19	EST	1.1619978	Not_Provided
ORNL	EFK_23.4	08 Oct 2017 17:25	EST	1.1449985	Not_Provided
ORNL	EFK_23.4	08 Oct 2017 17:30	EST	1.1300146	Not_Provided
ORNL	EFK_23.4	08 Oct 2017 17:36	EST	1.1159945	Not_Provided
ORNL	EFK_23.4	08 Oct 2017 17:41	EST	1.1000029	Not_Provided
ORNL	EFK_23.4	08 Oct 2017 17:47	EST	1.0850190	Not_Provided
ORNL	EFK_23.4	08 Oct 2017 17:53	EST	1.0689836	Not_Provided
ORNL	EFK_23.4	08 Oct 2017 17:58	EST	1.0589944	Not_Provided
ORNL	EFK_23.4	08 Oct 2017 18:03	EST	1.0450181	Not_Provided
ORNL	EFK_23.4	08 Oct 2017 18:09	EST	1.0330135	Not_Provided
ORNL	EFK_23.4	08 Oct 2017 18:14	EST	1.0229804	Not_Provided
ORNL	EFK_23.4	08 Oct 2017 18:19	EST	1.0110196	Not_Provided
ORNL	EFK_23.4	08 Oct 2017 18:25	EST	1.0009865	Not_Provided
ORNL	EFK_23.4	08 Oct 2017 18:30	EST	0.9945898	Not_Provided
ORNL	EFK_23.4	08 Oct 2017 18:35	EST	0.9849949	Not_Provided
ORNL	EFK_23.4	08 Oct 2017 18:40	EST	0.9789049	Not_Provided
ORNL	EFK_23.4	08 Oct 2017 18:46	EST	0.9743922	Not_Provided
ORNL	EFK_23.4	08 Oct 2017 18:51	EST	0.9693100	Not_Provided
ORNL	EFK_23.4	08 Oct 2017 18:56	EST	0.9637020	Not_Provided
ORNL	EFK_23.4	08 Oct 2017 19:02	EST	0.9602846	Not_Provided
ORNL	EFK_23.4	08 Oct 2017 19:07	EST	0.9626066	Not_Provided
ORNL	EFK_23.4	08 Oct 2017 19:12	EST	0.9647973	Not_Provided
ORNL	EFK_23.4	08 Oct 2017 19:17	EST	0.9671193	Not_Provided
ORNL	EFK_23.4	08 Oct 2017 19:23	EST	0.9743922	Not_Provided
ORNL	EFK_23.4	08 Oct 2017 19:28	EST	0.9804822	Not_Provided
ORNL	EFK_23.4	08 Oct 2017 19:34	EST	1.1199815	Not_Provided
ORNL	EFK_23.4	08 Oct 2017 19:39	EST	1.6219863	Not_Provided
ORNL	EFK_23.4	08 Oct 2017 19:44	EST	1.9589928	Not_Provided
ORNL	EFK_23.4	08 Oct 2017 19:50	EST	2.2319891	Not_Provided
ORNL	EFK_23.4	08 Oct 2017 19:55	EST	2.5530040	Not_Provided
ORNL	EFK_23.4	08 Oct 2017 20:00	EST	2.8229773	Not_Provided
ORNL	EFK_23.4	08 Oct 2017 20:06	EST	2.9259807	Not_Provided
ORNL	EFK_23.4	08 Oct 2017 20:11	EST	2.9300114	Not_Provided
ORNL	EFK_23.4	08 Oct 2017 20:16	EST	2.9520054	Not_Provided
ORNL	EFK_23.4	08 Oct 2017 20:21	EST	2.9149837	Not_Provided
[truncated: 78,747 more rows]
