# Supplementary material for: WHONDRS-GUI: a web application for global survey of surface water metabolites
Source: PeerJ. 2020 Jul 22;8:e9277. doi: 10.7717/peerj.9277 (PMC7382364; doi:10.7717/peerj.9277)
Supplement: Supplemental Information 1 [file peerj-08-9277-s001.zip › WHONDRS_S_Kit/data/WHONDRS_SW_Kits_Hydrographs/WHONDRS_SW_Kits_Hydrograph_S000014.csv]

# U.S. Geological Survey. 2018. National Water Information System data available on the World Wide Web (USGS Water Data for the Nation) accessed at 2019-01-03 19:35:45 EST (nadww01) at http://waterdata.usgs.gov/nwis/
# USGS 08158000 Colorado Rv at Austin TX
agency_cd	site_no	datetime	tz_cd	Discharge_cubic_m_per_second	Gauge_height_m
USGS	08158000	01 Jan 2018 00:00	CST	5.069	3.42
USGS	08158000	01 Jan 2018 00:05	CST	5.069	3.42
USGS	08158000	01 Jan 2018 00:10	CST	5.125	3.423
USGS	08158000	01 Jan 2018 00:15	CST	4.955	3.414
USGS	08158000	01 Jan 2018 00:20	CST	4.955	3.414
USGS	08158000	01 Jan 2018 00:25	CST	4.955	3.414
USGS	08158000	01 Jan 2018 00:30	CST	4.955	3.414
USGS	08158000	01 Jan 2018 00:35	CST	5.012	3.417
USGS	08158000	01 Jan 2018 00:40	CST	4.955	3.414
USGS	08158000	01 Jan 2018 00:45	CST	5.012	3.417
USGS	08158000	01 Jan 2018 00:50	CST	5.069	3.42
USGS	08158000	01 Jan 2018 00:55	CST	4.899	3.411
USGS	08158000	01 Jan 2018 01:00	CST	4.955	3.414
USGS	08158000	01 Jan 2018 01:05	CST	4.899	3.411
USGS	08158000	01 Jan 2018 01:10	CST	4.87	3.408
USGS	08158000	01 Jan 2018 01:15	CST	4.927	3.411
USGS	08158000	01 Jan 2018 01:20	CST	4.955	3.414
USGS	08158000	01 Jan 2018 01:25	CST	4.87	3.408
USGS	08158000	01 Jan 2018 01:30	CST	4.927	3.411
USGS	08158000	01 Jan 2018 01:35	CST	4.927	3.411
USGS	08158000	01 Jan 2018 01:40	CST	4.927	3.411
USGS	08158000	01 Jan 2018 01:45	CST	4.927	3.411
USGS	08158000	01 Jan 2018 01:50	CST	4.927	3.411
USGS	08158000	01 Jan 2018 01:55	CST	4.757	3.402
USGS	08158000	01 Jan 2018 02:00	CST	4.87	3.408
USGS	08158000	01 Jan 2018 02:05	CST	4.814	3.405
USGS	08158000	01 Jan 2018 02:10	CST	4.87	3.408
USGS	08158000	01 Jan 2018 02:15	CST	4.87	3.408
USGS	08158000	01 Jan 2018 02:20	CST	4.87	3.408
USGS	08158000	01 Jan 2018 02:25	CST	4.87	3.408
USGS	08158000	01 Jan 2018 02:30	CST	4.87	3.408
USGS	08158000	01 Jan 2018 02:35	CST	4.87	3.408
USGS	08158000	01 Jan 2018 02:40	CST	4.927	3.411
USGS	08158000	01 Jan 2018 02:45	CST	4.701	3.399
USGS	08158000	01 Jan 2018 02:50	CST	4.757	3.402
USGS	08158000	01 Jan 2018 02:55	CST	4.757	3.402
USGS	08158000	01 Jan 2018 03:00	CST	4.814	3.405
USGS	08158000	01 Jan 2018 03:05	CST	4.701	3.399
USGS	08158000	01 Jan 2018 03:10	CST	4.757	3.402
USGS	08158000	01 Jan 2018 03:15	CST	4.757	3.402
USGS	08158000	01 Jan 2018 03:20	CST	4.814	3.405
USGS	08158000	01 Jan 2018 03:25	CST	4.814	3.405
USGS	08158000	01 Jan 2018 03:30	CST	4.644	3.396
USGS	08158000	01 Jan 2018 03:35	CST	4.701	3.399
USGS	08158000	01 Jan 2018 03:40	CST	4.701	3.399
USGS	08158000	01 Jan 2018 03:45	CST	4.701	3.399
USGS	08158000	01 Jan 2018 03:50	CST	4.701	3.399
USGS	08158000	01 Jan 2018 03:55	CST	4.701	3.399
USGS	08158000	01 Jan 2018 04:00	CST	4.757	3.402
USGS	08158000	01 Jan 2018 04:05	CST	4.701	3.399
USGS	08158000	01 Jan 2018 04:10	CST	4.757	3.402
USGS	08158000	01 Jan 2018 04:15	CST	4.701	3.399
USGS	08158000	01 Jan 2018 04:20	CST	4.757	3.402
USGS	08158000	01 Jan 2018 04:25	CST	4.587	3.392
USGS	08158000	01 Jan 2018 04:30	CST	4.587	3.392
USGS	08158000	01 Jan 2018 04:35	CST	4.587	3.392
USGS	08158000	01 Jan 2018 04:40	CST	4.644	3.396
USGS	08158000	01 Jan 2018 04:45	CST	4.644	3.396
USGS	08158000	01 Jan 2018 04:50	CST	4.644	3.396
USGS	08158000	01 Jan 2018 04:55	CST	4.587	3.392
USGS	08158000	01 Jan 2018 05:00	CST	4.587	3.392
USGS	08158000	01 Jan 2018 05:05	CST	4.587	3.392
USGS	08158000	01 Jan 2018 05:10	CST	4.587	3.392
USGS	08158000	01 Jan 2018 05:15	CST	4.502	3.386
USGS	08158000	01 Jan 2018 05:20	CST	4.502	3.386
USGS	08158000	01 Jan 2018 05:25	CST	4.446	3.383
USGS	08158000	01 Jan 2018 05:30	CST	4.389	3.38
USGS	08158000	01 Jan 2018 05:35	CST	4.389	3.38
USGS	08158000	01 Jan 2018 05:40	CST	4.332	3.377
USGS	08158000	01 Jan 2018 05:45	CST	4.332	3.377
USGS	08158000	01 Jan 2018 05:50	CST	4.332	3.377
USGS	08158000	01 Jan 2018 05:55	CST	4.247	3.371
USGS	08158000	01 Jan 2018 06:00	CST	4.304	3.374
USGS	08158000	01 Jan 2018 06:05	CST	4.163	3.365
USGS	08158000	01 Jan 2018 06:10	CST	4.049	3.359
USGS	08158000	01 Jan 2018 06:15	CST	4.106	3.362
USGS	08158000	01 Jan 2018 06:20	CST	4.049	3.359
USGS	08158000	01 Jan 2018 06:25	CST	4.049	3.359
USGS	08158000	01 Jan 2018 06:30	CST	3.993	3.356
USGS	08158000	01 Jan 2018 06:35	CST	3.993	3.356
USGS	08158000	01 Jan 2018 06:40	CST	3.993	3.356
USGS	08158000	01 Jan 2018 06:45	CST	3.964	3.353
USGS	08158000	01 Jan 2018 06:50	CST	3.964	3.353
USGS	08158000	01 Jan 2018 06:55	CST	3.908	3.35
USGS	08158000	01 Jan 2018 07:00	CST	3.766	3.341
USGS	08158000	01 Jan 2018 07:05	CST	3.766	3.341
USGS	08158000	01 Jan 2018 07:10	CST	3.766	3.341
USGS	08158000	01 Jan 2018 07:15	CST	3.681	3.335
USGS	08158000	01 Jan 2018 07:20	CST	3.681	3.335
USGS	08158000	01 Jan 2018 07:25	CST	3.681	3.335
USGS	08158000	01 Jan 2018 07:30	CST	3.681	3.335
USGS	08158000	01 Jan 2018 07:35	CST	3.625	3.332
USGS	08158000	01 Jan 2018 07:40	CST	3.625	3.332
USGS	08158000	01 Jan 2018 07:45	CST	3.596	3.328
USGS	08158000	01 Jan 2018 07:50	CST	3.596	3.328
USGS	08158000	01 Jan 2018 07:55	CST	3.455	3.319
USGS	08158000	01 Jan 2018 08:00	CST	3.426	3.316
USGS	08158000	01 Jan 2018 08:05	CST	3.426	3.316
USGS	08158000	01 Jan 2018 08:10	CST	3.37	3.313
USGS	08158000	01 Jan 2018 08:15	CST	3.37	3.313
USGS	08158000	01 Jan 2018 08:20	CST	3.37	3.313
USGS	08158000	01 Jan 2018 08:25	CST	3.37	3.313
USGS	08158000	01 Jan 2018 08:30	CST	3.341	3.31
USGS	08158000	01 Jan 2018 08:35	CST	3.37	3.313
USGS	08158000	01 Jan 2018 08:40	CST	3.341	3.31
USGS	08158000	01 Jan 2018 08:45	CST	3.2	3.301
USGS	08158000	01 Jan 2018 08:50	CST	3.143	3.298
USGS	08158000	01 Jan 2018 08:55	CST	3.2	3.301
USGS	08158000	01 Jan 2018 09:00	CST	3.2	3.301
USGS	08158000	01 Jan 2018 09:05	CST	3.143	3.298
USGS	08158000	01 Jan 2018 09:10	CST	3.143	3.298
USGS	08158000	01 Jan 2018 09:15	CST	3.143	3.298
USGS	08158000	01 Jan 2018 09:20	CST	3.2	3.301
USGS	08158000	01 Jan 2018 09:25	CST	3.115	3.295
USGS	08158000	01 Jan 2018 09:30	CST	3.03	3.289
USGS	08158000	01 Jan 2018 09:35	CST	3.03	3.289
USGS	08158000	01 Jan 2018 09:40	CST	3.002	3.286
USGS	08158000	01 Jan 2018 09:45	CST	3.002	3.286
USGS	08158000	01 Jan 2018 09:50	CST	3.002	3.286
USGS	08158000	01 Jan 2018 09:55	CST	3.002	3.286
USGS	08158000	01 Jan 2018 10:00	CST	3.002	3.286
USGS	08158000	01 Jan 2018 10:05	CST	2.945	3.283
USGS	08158000	01 Jan 2018 10:10	CST	2.945	3.283
USGS	08158000	01 Jan 2018 10:15	CST	2.806	3.274
USGS	08158000	01 Jan 2018 10:20	CST	2.806	3.274
USGS	08158000	01 Jan 2018 10:25	CST	2.806	3.274
USGS	08158000	01 Jan 2018 10:30	CST	2.806	3.274
USGS	08158000	01 Jan 2018 10:35	CST	2.806	3.274
USGS	08158000	01 Jan 2018 10:40	CST	2.806	3.274
USGS	08158000	01 Jan 2018 10:45	CST	2.764	3.271
USGS	08158000	01 Jan 2018 10:50	CST	2.806	3.274
USGS	08158000	01 Jan 2018 10:55	CST	2.718	3.267
USGS	08158000	01 Jan 2018 11:00	CST	2.718	3.267
USGS	08158000	01 Jan 2018 11:05	CST	3.03	3.289
USGS	08158000	01 Jan 2018 11:10	CST	2.888	3.28
USGS	08158000	01 Jan 2018 11:15	CST	2.764	3.271
USGS	08158000	01 Jan 2018 11:20	CST	2.676	3.264
USGS	08158000	01 Jan 2018 11:25	CST	2.633	3.261
USGS	08158000	01 Jan 2018 11:30	CST	2.676	3.264
USGS	08158000	01 Jan 2018 11:35	CST	2.676	3.264
USGS	08158000	01 Jan 2018 11:40	CST	2.591	3.258
USGS	08158000	01 Jan 2018 11:45	CST	2.591	3.258
USGS	08158000	01 Jan 2018 11:50	CST	2.548	3.255
USGS	08158000	01 Jan 2018 11:55	CST	2.633	3.261
USGS	08158000	01 Jan 2018 12:00	CST	2.591	3.258
USGS	08158000	01 Jan 2018 12:05	CST	2.591	3.258
USGS	08158000	01 Jan 2018 12:10	CST	2.548	3.255
USGS	08158000	01 Jan 2018 12:15	CST	2.548	3.255
USGS	08158000	01 Jan 2018 12:20	CST	2.548	3.255
USGS	08158000	01 Jan 2018 12:25	CST	2.464	3.249
USGS	08158000	01 Jan 2018 12:30	CST	2.506	3.252
USGS	08158000	01 Jan 2018 12:35	CST	2.506	3.252
USGS	08158000	01 Jan 2018 12:40	CST	2.466	3.249
USGS	08158000	01 Jan 2018 12:45	CST	2.466	3.249
USGS	08158000	01 Jan 2018 12:50	CST	2.424	3.246
USGS	08158000	01 Jan 2018 12:55	CST	2.424	3.246
USGS	08158000	01 Jan 2018 13:00	CST	2.424	3.246
USGS	08158000	01 Jan 2018 13:05	CST	2.424	3.246
USGS	08158000	01 Jan 2018 13:10	CST	2.384	3.243
USGS	08158000	01 Jan 2018 13:15	CST	2.424	3.246
USGS	08158000	01 Jan 2018 13:20	CST	2.424	3.246
USGS	08158000	01 Jan 2018 13:25	CST	2.384	3.243
USGS	08158000	01 Jan 2018 13:30	CST	2.424	3.246
USGS	08158000	01 Jan 2018 13:35	CST	2.384	3.243
USGS	08158000	01 Jan 2018 13:40	CST	2.384	3.243
USGS	08158000	01 Jan 2018 13:45	CST	2.305	3.237
USGS	08158000	01 Jan 2018 13:50	CST	2.305	3.237
USGS	08158000	01 Jan 2018 13:55	CST	2.305	3.237
USGS	08158000	01 Jan 2018 14:00	CST	2.345	3.24
USGS	08158000	01 Jan 2018 14:05	CST	2.345	3.24
USGS	08158000	01 Jan 2018 14:10	CST	2.345	3.24
USGS	08158000	01 Jan 2018 14:15	CST	2.384	3.243
USGS	08158000	01 Jan 2018 14:20	CST	2.384	3.243
USGS	08158000	01 Jan 2018 14:25	CST	2.305	3.237
USGS	08158000	01 Jan 2018 14:30	CST	2.305	3.237
USGS	08158000	01 Jan 2018 14:35	CST	2.305	3.237
USGS	08158000	01 Jan 2018 14:40	CST	2.345	3.24
USGS	08158000	01 Jan 2018 14:45	CST	2.305	3.237
USGS	08158000	01 Jan 2018 14:50	CST	2.305	3.237
USGS	08158000	01 Jan 2018 14:55	CST	2.345	3.24
USGS	08158000	01 Jan 2018 15:00	CST	2.265	3.234
USGS	08158000	01 Jan 2018 15:05	CST	2.265	3.234
USGS	08158000	01 Jan 2018 15:10	CST	2.265	3.234
USGS	08158000	01 Jan 2018 15:15	CST	2.265	3.234
USGS	08158000	01 Jan 2018 15:20	CST	2.305	3.237
USGS	08158000	01 Jan 2018 15:25	CST	2.345	3.24
USGS	08158000	01 Jan 2018 15:30	CST	2.345	3.24
USGS	08158000	01 Jan 2018 15:35	CST	2.345	3.24
USGS	08158000	01 Jan 2018 15:40	CST	2.265	3.234
USGS	08158000	01 Jan 2018 15:45	CST	2.265	3.234
USGS	08158000	01 Jan 2018 15:50	CST	2.265	3.234
USGS	08158000	01 Jan 2018 15:55	CST	2.265	3.234
USGS	08158000	01 Jan 2018 16:00	CST	2.265	3.234
USGS	08158000	01 Jan 2018 16:05	CST	2.265	3.234
USGS	08158000	01 Jan 2018 16:10	CST	2.345	3.24
USGS	08158000	01 Jan 2018 16:15	CST	2.265	3.234
USGS	08158000	01 Jan 2018 16:20	CST	2.265	3.234
USGS	08158000	01 Jan 2018 16:25	CST	2.265	3.234
USGS	08158000	01 Jan 2018 16:30	CST	2.305	3.237
USGS	08158000	01 Jan 2018 16:35	CST	2.305	3.237
USGS	08158000	01 Jan 2018 16:40	CST	2.265	3.234
USGS	08158000	01 Jan 2018 16:45	CST	2.305	3.237
USGS	08158000	01 Jan 2018 16:50	CST	2.229	3.231
USGS	08158000	01 Jan 2018 16:55	CST	2.305	3.237
USGS	08158000	01 Jan 2018 17:00	CST	2.305	3.237
USGS	08158000	01 Jan 2018 17:05	CST	2.265	3.234
USGS	08158000	01 Jan 2018 17:10	CST	2.305	3.237
USGS	08158000	01 Jan 2018 17:15	CST	2.305	3.237
USGS	08158000	01 Jan 2018 17:20	CST	2.305	3.237
USGS	08158000	01 Jan 2018 17:25	CST	2.305	3.237
USGS	08158000	01 Jan 2018 17:30	CST	2.268	3.234
USGS	08158000	01 Jan 2018 17:35	CST	2.268	3.234
USGS	08158000	01 Jan 2018 17:40	CST	2.268	3.234
USGS	08158000	01 Jan 2018 17:45	CST	2.305	3.237
USGS	08158000	01 Jan 2018 17:50	CST	2.305	3.237
USGS	08158000	01 Jan 2018 17:55	CST	2.345	3.24
USGS	08158000	01 Jan 2018 18:00	CST	2.345	3.24
USGS	08158000	01 Jan 2018 18:05	CST	2.305	3.237
USGS	08158000	01 Jan 2018 18:10	CST	2.305	3.237
USGS	08158000	01 Jan 2018 18:15	CST	2.268	3.234
USGS	08158000	01 Jan 2018 18:20	CST	2.268	3.234
USGS	08158000	01 Jan 2018 18:25	CST	2.347	3.24
USGS	08158000	01 Jan 2018 18:30	CST	2.308	3.237
USGS	08158000	01 Jan 2018 18:35	CST	2.347	3.24
USGS	08158000	01 Jan 2018 18:40	CST	2.347	3.24
USGS	08158000	01 Jan 2018 18:45	CST	2.308	3.237
USGS	08158000	01 Jan 2018 18:50	CST	2.308	3.237
USGS	08158000	01 Jan 2018 18:55	CST	2.308	3.237
USGS	08158000	01 Jan 2018 19:00	CST	2.347	3.24
USGS	08158000	01 Jan 2018 19:05	CST	2.347	3.24
USGS	08158000	01 Jan 2018 19:10	CST	2.347	3.24
USGS	08158000	01 Jan 2018 19:15	CST	2.387	3.243
USGS	08158000	01 Jan 2018 19:20	CST	2.308	3.237
USGS	08158000	01 Jan 2018 19:25	CST	2.347	3.24
USGS	08158000	01 Jan 2018 19:30	CST	2.347	3.24
USGS	08158000	01 Jan 2018 19:35	CST	2.347	3.24
USGS	08158000	01 Jan 2018 19:40	CST	2.387	3.243
USGS	08158000	01 Jan 2018 19:45	CST	2.387	3.243
USGS	08158000	01 Jan 2018 19:50	CST	2.387	3.243
USGS	08158000	01 Jan 2018 19:55	CST	2.387	3.243
USGS	08158000	01 Jan 2018 20:00	CST	2.347	3.24
USGS	08158000	01 Jan 2018 20:05	CST	2.347	3.24
USGS	08158000	01 Jan 2018 20:10	CST	2.347	3.24
USGS	08158000	01 Jan 2018 20:15	CST	2.387	3.243
USGS	08158000	01 Jan 2018 20:20	CST	2.387	3.243
USGS	08158000	01 Jan 2018 20:25	CST	2.387	3.243
USGS	08158000	01 Jan 2018 20:30	CST	2.427	3.246
USGS	08158000	01 Jan 2018 20:35	CST	2.469	3.249
USGS	08158000	01 Jan 2018 20:40	CST	2.347	3.24
USGS	08158000	01 Jan 2018 20:45	CST	2.387	3.243
USGS	08158000	01 Jan 2018 20:50	CST	2.387	3.243
USGS	08158000	01 Jan 2018 20:55	CST	2.43	3.246
USGS	08158000	01 Jan 2018 21:00	CST	2.43	3.246
USGS	08158000	01 Jan 2018 21:05	CST	2.43	3.246
USGS	08158000	01 Jan 2018 21:10	CST	2.469	3.249
USGS	08158000	01 Jan 2018 21:15	CST	2.43	3.246
USGS	08158000	01 Jan 2018 21:20	CST	2.387	3.243
USGS	08158000	01 Jan 2018 21:25	CST	2.43	3.246
USGS	08158000	01 Jan 2018 21:30	CST	2.43	3.246
USGS	08158000	01 Jan 2018 21:35	CST	2.43	3.246
USGS	08158000	01 Jan 2018 21:40	CST	2.469	3.249
USGS	08158000	01 Jan 2018 21:45	CST	2.469	3.249
USGS	08158000	01 Jan 2018 21:50	CST	2.512	3.252
USGS	08158000	01 Jan 2018 21:55	CST	2.512	3.252
USGS	08158000	01 Jan 2018 22:00	CST	2.43	3.246
USGS	08158000	01 Jan 2018 22:05	CST	2.469	3.249
USGS	08158000	01 Jan 2018 22:10	CST	2.469	3.249
USGS	08158000	01 Jan 2018 22:15	CST	2.469	3.249
USGS	08158000	01 Jan 2018 22:20	CST	2.512	3.252
USGS	08158000	01 Jan 2018 22:25	CST	2.512	3.252
USGS	08158000	01 Jan 2018 22:30	CST	2.512	3.252
USGS	08158000	01 Jan 2018 22:35	CST	2.554	3.255
USGS	08158000	01 Jan 2018 22:40	CST	2.512	3.252
USGS	08158000	01 Jan 2018 22:45	CST	2.512	3.252
USGS	08158000	01 Jan 2018 22:50	CST	2.512	3.252
USGS	08158000	01 Jan 2018 22:55	CST	2.554	3.255
USGS	08158000	01 Jan 2018 23:00	CST	2.554	3.255
USGS	08158000	01 Jan 2018 23:05	CST	2.554	3.255
USGS	08158000	01 Jan 2018 23:10	CST	2.597	3.258
USGS	08158000	01 Jan 2018 23:15	CST	2.639	3.261
USGS	08158000	01 Jan 2018 23:20	CST	2.554	3.255
USGS	08158000	01 Jan 2018 23:25	CST	2.554	3.255
USGS	08158000	01 Jan 2018 23:30	CST	2.554	3.255
USGS	08158000	01 Jan 2018 23:35	CST	2.597	3.258
USGS	08158000	01 Jan 2018 23:40	CST	2.597	3.258
USGS	08158000	01 Jan 2018 23:45	CST	2.639	3.261
USGS	08158000	01 Jan 2018 23:50	CST	2.639	3.261
USGS	08158000	01 Jan 2018 23:55	CST	2.682	3.264
USGS	08158000	02 Jan 2018 00:00	CST	2.639	3.261
USGS	08158000	02 Jan 2018 00:05	CST	2.639	3.261
USGS	08158000	02 Jan 2018 00:10	CST	2.639	3.261
USGS	08158000	02 Jan 2018 00:15	CST	2.682	3.264
USGS	08158000	02 Jan 2018 00:20	CST	2.682	3.264
USGS	08158000	02 Jan 2018 00:25	CST	2.727	3.267
USGS	08158000	02 Jan 2018 00:30	CST	2.727	3.267
USGS	08158000	02 Jan 2018 00:35	CST	2.769	3.271
USGS	08158000	02 Jan 2018 00:40	CST	2.769	3.271
USGS	08158000	02 Jan 2018 00:45	CST	2.727	3.267
USGS	08158000	02 Jan 2018 00:50	CST	2.727	3.267
USGS	08158000	02 Jan 2018 00:55	CST	2.769	3.271
USGS	08158000	02 Jan 2018 01:00	CST	2.769	3.271
USGS	08158000	02 Jan 2018 01:05	CST	2.815	3.274
USGS	08158000	02 Jan 2018 01:10	CST	2.815	3.274
USGS	08158000	02 Jan 2018 01:15	CST	2.86	3.277
USGS	08158000	02 Jan 2018 01:20	CST	2.86	3.277
USGS	08158000	02 Jan 2018 01:25	CST	2.815	3.274
USGS	08158000	02 Jan 2018 01:30	CST	2.815	3.274
USGS	08158000	02 Jan 2018 01:35	CST	2.86	3.277
USGS	08158000	02 Jan 2018 01:40	CST	2.86	3.277
USGS	08158000	02 Jan 2018 01:45	CST	2.917	3.28
USGS	08158000	02 Jan 2018 01:50	CST	2.945	3.283
USGS	08158000	02 Jan 2018 01:55	CST	2.945	3.283
USGS	08158000	02 Jan 2018 02:00	CST	2.945	3.283
USGS	08158000	02 Jan 2018 02:05	CST	3.002	3.286
USGS	08158000	02 Jan 2018 02:10	CST	2.945	3.283
USGS	08158000	02 Jan 2018 02:15	CST	2.945	3.283
USGS	08158000	02 Jan 2018 02:20	CST	3.002	3.286
USGS	08158000	02 Jan 2018 02:25	CST	3.002	3.286
USGS	08158000	02 Jan 2018 02:30	CST	3.03	3.289
USGS	08158000	02 Jan 2018 02:35	CST	3.087	3.292
USGS	08158000	02 Jan 2018 02:40	CST	3.087	3.292
USGS	08158000	02 Jan 2018 02:45	CST	3.115	3.295
USGS	08158000	02 Jan 2018 02:50	CST	3.115	3.295
USGS	08158000	02 Jan 2018 02:55	CST	3.087	3.292
USGS	08158000	02 Jan 2018 03:00	CST	3.115	3.295
USGS	08158000	02 Jan 2018 03:05	CST	3.115	3.295
USGS	08158000	02 Jan 2018 03:10	CST	3.171	3.298
USGS	08158000	02 Jan 2018 03:15	CST	3.171	3.298
USGS	08158000	02 Jan 2018 03:20	CST	3.171	3.298
USGS	08158000	02 Jan 2018 03:25	CST	3.2	3.301
USGS	08158000	02 Jan 2018 03:30	CST	3.256	3.304
USGS	08158000	02 Jan 2018 03:35	CST	3.313	3.307
USGS	08158000	02 Jan 2018 03:40	CST	3.2	3.301
USGS	08158000	02 Jan 2018 03:45	CST	3.256	3.304
USGS	08158000	02 Jan 2018 03:50	CST	3.256	3.304
USGS	08158000	02 Jan 2018 03:55	CST	3.313	3.307
USGS	08158000	02 Jan 2018 04:00	CST	3.341	3.31
USGS	08158000	02 Jan 2018 04:05	CST	3.341	3.31
USGS	08158000	02 Jan 2018 04:10	CST	3.398	3.313
USGS	08158000	02 Jan 2018 04:15	CST	3.398	3.313
USGS	08158000	02 Jan 2018 04:20	CST	3.341	3.31
USGS	08158000	02 Jan 2018 04:25	CST	3.398	3.313
USGS	08158000	02 Jan 2018 04:30	CST	3.398	3.313
USGS	08158000	02 Jan 2018 04:35	CST	3.426	3.316
USGS	08158000	02 Jan 2018 04:40	CST	3.426	3.316
USGS	08158000	02 Jan 2018 04:45	CST	3.483	3.319
USGS	08158000	02 Jan 2018 04:50	CST	3.483	3.319
USGS	08158000	02 Jan 2018 04:55	CST	3.511	3.322
USGS	08158000	02 Jan 2018 05:00	CST	3.568	3.325
USGS	08158000	02 Jan 2018 05:05	CST	3.483	3.319
USGS	08158000	02 Jan 2018 05:10	CST	3.511	3.322
USGS	08158000	02 Jan 2018 05:15	CST	3.511	3.322
USGS	08158000	02 Jan 2018 05:20	CST	3.568	3.325
USGS	08158000	02 Jan 2018 05:25	CST	3.596	3.328
USGS	08158000	02 Jan 2018 05:30	CST	3.596	3.328
USGS	08158000	02 Jan 2018 05:35	CST	3.653	3.332
USGS	08158000	02 Jan 2018 05:40	CST	3.709	3.335
USGS	08158000	02 Jan 2018 05:45	CST	3.625	3.328
USGS	08158000	02 Jan 2018 05:50	CST	3.653	3.332
USGS	08158000	02 Jan 2018 05:55	CST	3.709	3.335
USGS	08158000	02 Jan 2018 06:00	CST	3.709	3.335
USGS	08158000	02 Jan 2018 06:05	CST	3.738	3.338
USGS	08158000	02 Jan 2018 06:10	CST	3.738	3.338
USGS	08158000	02 Jan 2018 06:15	CST	3.794	3.341
USGS	08158000	02 Jan 2018 06:20	CST	3.794	3.341
USGS	08158000	02 Jan 2018 06:25	CST	3.851	3.344
USGS	08158000	02 Jan 2018 06:30	CST	3.738	3.338
USGS	08158000	02 Jan 2018 06:35	CST	3.794	3.341
USGS	08158000	02 Jan 2018 06:40	CST	3.851	3.344
USGS	08158000	02 Jan 2018 06:45	CST	3.851	3.344
USGS	08158000	02 Jan 2018 06:50	CST	3.879	3.347
USGS	08158000	02 Jan 2018 06:55	CST	3.879	3.347
USGS	08158000	02 Jan 2018 07:00	CST	3.936	3.35
USGS	08158000	02 Jan 2018 07:05	CST	3.936	3.35
USGS	08158000	02 Jan 2018 07:10	CST	3.879	3.347
USGS	08158000	02 Jan 2018 07:15	CST	3.879	3.347
USGS	08158000	02 Jan 2018 07:20	CST	3.936	3.35
USGS	08158000	02 Jan 2018 07:25	CST	3.936	3.35
USGS	08158000	02 Jan 2018 07:30	CST	3.964	3.353
USGS	08158000	02 Jan 2018 07:35	CST	4.021	3.356
USGS	08158000	02 Jan 2018 07:40	CST	4.021	3.356
USGS	08158000	02 Jan 2018 07:45	CST	4.021	3.356
USGS	08158000	02 Jan 2018 07:50	CST	4.078	3.359
USGS	08158000	02 Jan 2018 07:55	CST	4.021	3.356
USGS	08158000	02 Jan 2018 08:00	CST	4.078	3.359
USGS	08158000	02 Jan 2018 08:05	CST	4.078	3.359
USGS	08158000	02 Jan 2018 08:10	CST	4.078	3.359
USGS	08158000	02 Jan 2018 08:15	CST	4.134	3.362
USGS	08158000	02 Jan 2018 08:20	CST	4.163	3.365
USGS	08158000	02 Jan 2018 08:25	CST	4.163	3.365
USGS	08158000	02 Jan 2018 08:30	CST	4.276	3.371
USGS	08158000	02 Jan 2018 08:35	CST	4.219	3.368
USGS	08158000	02 Jan 2018 08:40	CST	4.276	3.371
USGS	08158000	02 Jan 2018 08:45	CST	4.304	3.374
USGS	08158000	02 Jan 2018 08:50	CST	4.361	3.377
USGS	08158000	02 Jan 2018 08:55	CST	4.474	3.383
USGS	08158000	02 Jan 2018 09:00	CST	4.531	3.386
USGS	08158000	02 Jan 2018 09:05	CST	4.616	3.392
USGS	08158000	02 Jan 2018 09:10	CST	4.672	3.396
USGS	08158000	02 Jan 2018 09:15	CST	4.786	3.402
USGS	08158000	02 Jan 2018 09:20	CST	4.842	3.405
USGS	08158000	02 Jan 2018 09:25	CST	4.842	3.405
USGS	08158000	02 Jan 2018 09:30	CST	4.899	3.408
USGS	08158000	02 Jan 2018 09:35	CST	4.927	3.411
USGS	08158000	02 Jan 2018 09:40	CST	5.04	3.417
USGS	08158000	02 Jan 2018 09:45	CST	5.097	3.42
USGS	08158000	02 Jan 2018 09:50	CST	5.21	3.426
USGS	08158000	02 Jan 2018 09:55	CST	5.267	3.429
USGS	08158000	02 Jan 2018 10:00	CST	5.38	3.435
USGS	08158000	02 Jan 2018 10:05	CST	5.437	3.438
USGS	08158000	02 Jan 2018 10:10	CST	5.493	3.441
USGS	08158000	02 Jan 2018 10:15	CST	5.437	3.438
USGS	08158000	02 Jan 2018 10:20	CST	5.55	3.444
USGS	08158000	02 Jan 2018 10:25	CST	5.607	3.447
USGS	08158000	02 Jan 2018 10:30	CST	5.663	3.45
USGS	08158000	02 Jan 2018 10:35	CST	5.805	3.456
USGS	08158000	02 Jan 2018 10:40	CST	5.805	3.456
USGS	08158000	02 Jan 2018 10:45	CST	5.862	3.46
USGS	08158000	02 Jan 2018 10:50	CST	5.975	3.466
USGS	08158000	02 Jan 2018 10:55	CST	6.031	3.469
USGS	08158000	02 Jan 2018 11:00	CST	6.088	3.472
USGS	08158000	02 Jan 2018 11:05	CST	6.598	3.496
USGS	08158000	02 Jan 2018 11:10	CST	6.4	3.487
USGS	08158000	02 Jan 2018 11:15	CST	6.286	3.481
USGS	08158000	02 Jan 2018 11:20	CST	6.173	3.475
USGS	08158000	02 Jan 2018 11:25	CST	6.286	3.481
USGS	08158000	02 Jan 2018 11:30	CST	6.286	3.481
USGS	08158000	02 Jan 2018 11:35	CST	6.343	3.484
USGS	08158000	02 Jan 2018 11:40	CST	6.4	3.487
USGS	08158000	02 Jan 2018 11:45	CST	6.484	3.49
USGS	08158000	02 Jan 2018 11:50	CST	6.4	3.487
USGS	08158000	02 Jan 2018 11:55	CST	6.4	3.487
USGS	08158000	02 Jan 2018 12:00	CST	6.484	3.49
USGS	08158000	02 Jan 2018 12:05	CST	6.541	3.493
USGS	08158000	02 Jan 2018 12:10	CST	6.541	3.493
USGS	08158000	02 Jan 2018 12:15	CST	6.598	3.496
USGS	08158000	02 Jan 2018 12:20	CST	6.683	3.499
USGS	08158000	02 Jan 2018 12:25	CST	6.683	3.499
USGS	08158000	02 Jan 2018 12:30	CST	6.739	3.502
USGS	08158000	02 Jan 2018 12:35	CST	6.739	3.502
USGS	08158000	02 Jan 2018 12:40	CST	6.796	3.505
USGS	08158000	02 Jan 2018 12:45	CST	6.796	3.505
USGS	08158000	02 Jan 2018 12:50	CST	6.739	3.502
USGS	08158000	02 Jan 2018 12:55	CST	6.796	3.505
USGS	08158000	02 Jan 2018 13:00	CST	6.796	3.505
USGS	08158000	02 Jan 2018 13:05	CST	6.796	3.505
USGS	08158000	02 Jan 2018 13:10	CST	6.881	3.508
USGS	08158000	02 Jan 2018 13:15	CST	6.881	3.508
USGS	08158000	02 Jan 2018 13:20	CST	6.938	3.511
USGS	08158000	02 Jan 2018 13:25	CST	6.994	3.514
USGS	08158000	02 Jan 2018 13:30	CST	6.994	3.514
USGS	08158000	02 Jan 2018 13:35	CST	6.994	3.514
USGS	08158000	02 Jan 2018 13:40	CST	6.938	3.511
USGS	08158000	02 Jan 2018 13:45	CST	6.938	3.511
USGS	08158000	02 Jan 2018 13:50	CST	6.938	3.511
USGS	08158000	02 Jan 2018 13:55	CST	6.994	3.514
USGS	08158000	02 Jan 2018 14:00	CST	6.994	3.514
USGS	08158000	02 Jan 2018 14:05	CST	7.079	3.517
USGS	08158000	02 Jan 2018 14:10	CST	7.079	3.517
USGS	08158000	02 Jan 2018 14:15	CST	7.079	3.517
USGS	08158000	02 Jan 2018 14:20	CST	7.079	3.517
USGS	08158000	02 Jan 2018 14:25	CST	7.136	3.52
USGS	08158000	02 Jan 2018 14:30	CST	7.136	3.52
USGS	08158000	02 Jan 2018 14:35	CST	6.994	3.514
USGS	08158000	02 Jan 2018 14:40	CST	6.994	3.514
USGS	08158000	02 Jan 2018 14:45	CST	7.079	3.517
USGS	08158000	02 Jan 2018 14:50	CST	7.079	3.517
USGS	08158000	02 Jan 2018 14:55	CST	7.079	3.517
USGS	08158000	02 Jan 2018 15:00	CST	7.136	3.52
USGS	08158000	02 Jan 2018 15:05	CST	7.136	3.52
USGS	08158000	02 Jan 2018 15:10	CST	7.136	3.52
USGS	08158000	02 Jan 2018 15:15	CST	7.221	3.524
USGS	08158000	02 Jan 2018 15:20	CST	7.221	3.524
USGS	08158000	02 Jan 2018 15:25	CST	7.136	3.52
USGS	08158000	02 Jan 2018 15:30	CST	7.079	3.517
USGS	08158000	02 Jan 2018 15:35	CST	7.136	3.52
USGS	08158000	02 Jan 2018 15:40	CST	7.136	3.52
USGS	08158000	02 Jan 2018 15:45	CST	7.136	3.52
USGS	08158000	02 Jan 2018 15:50	CST	7.136	3.52
USGS	08158000	02 Jan 2018 15:55	CST	7.136	3.52
USGS	08158000	02 Jan 2018 16:00	CST	7.221	3.524
USGS	08158000	02 Jan 2018 16:05	CST	7.136	3.52
USGS	08158000	02 Jan 2018 16:10	CST	7.221	3.524
USGS	08158000	02 Jan 2018 16:15	CST	7.221	3.524
USGS	08158000	02 Jan 2018 16:20	CST	7.079	3.517
USGS	08158000	02 Jan 2018 16:25	CST	7.136	3.52
USGS	08158000	02 Jan 2018 16:30	CST	7.136	3.52
USGS	08158000	02 Jan 2018 16:35	CST	7.136	3.52
USGS	08158000	02 Jan 2018 16:40	CST	7.136	3.52
USGS	08158000	02 Jan 2018 16:45	CST	7.221	3.524
USGS	08158000	02 Jan 2018 16:50	CST	7.221	3.524
USGS	08158000	02 Jan 2018 16:55	CST	7.221	3.524
USGS	08158000	02 Jan 2018 17:00	CST	7.221	3.524
USGS	08158000	02 Jan 2018 17:05	CST	7.277	3.527
USGS	08158000	02 Jan 2018 17:10	CST	7.136	3.52
USGS	08158000	02 Jan 2018 17:15	CST	7.136	3.52
USGS	08158000	02 Jan 2018 17:20	CST	7.136	3.52
USGS	08158000	02 Jan 2018 17:25	CST	7.136	3.52
USGS	08158000	02 Jan 2018 17:30	CST	7.136	3.52
USGS	08158000	02 Jan 2018 17:35	CST	7.136	3.52
USGS	08158000	02 Jan 2018 17:40	CST	7.221	3.524
USGS	08158000	02 Jan 2018 17:45	CST	7.221	3.524
USGS	08158000	02 Jan 2018 17:50	CST	7.221	3.524
USGS	08158000	02 Jan 2018 17:55	CST	7.221	3.524
USGS	08158000	02 Jan 2018 18:00	CST	7.079	3.517
USGS	08158000	02 Jan 2018 18:05	CST	7.136	3.52
USGS	08158000	02 Jan 2018 18:10	CST	7.136	3.52
USGS	08158000	02 Jan 2018 18:15	CST	7.136	3.52
USGS	08158000	02 Jan 2018 18:20	CST	7.136	3.52
USGS	08158000	02 Jan 2018 18:25	CST	7.136	3.52
USGS	08158000	02 Jan 2018 18:30	CST	7.136	3.52
USGS	08158000	02 Jan 2018 18:35	CST	7.136	3.52
USGS	08158000	02 Jan 2018 18:40	CST	7.136	3.52
USGS	08158000	02 Jan 2018 18:45	CST	7.136	3.52
USGS	08158000	02 Jan 2018 18:50	CST	7.079	3.517
USGS	08158000	02 Jan 2018 18:55	CST	7.079	3.517
USGS	08158000	02 Jan 2018 19:00	CST	7.079	3.517
USGS	08158000	02 Jan 2018 19:05	CST	7.079	3.517
USGS	08158000	02 Jan 2018 19:10	CST	7.079	3.517
USGS	08158000	02 Jan 2018 19:15	CST	7.079	3.517
USGS	08158000	02 Jan 2018 19:20	CST	6.994	3.514
USGS	08158000	02 Jan 2018 19:25	CST	6.994	3.514
USGS	08158000	02 Jan 2018 19:30	CST	6.938	3.511
USGS	08158000	02 Jan 2018 19:35	CST	6.994	3.514
USGS	08158000	02 Jan 2018 19:40	CST	6.938	3.511
USGS	08158000	02 Jan 2018 19:45	CST	6.796	3.505
USGS	08158000	02 Jan 2018 19:50	CST	6.739	3.502
USGS	08158000	02 Jan 2018 19:55	CST	6.739	3.502
USGS	08158000	02 Jan 2018 20:00	CST	6.683	3.499
USGS	08158000	02 Jan 2018 20:05	CST	6.626	3.496
USGS	08158000	02 Jan 2018 20:10	CST	6.626	3.496
USGS	08158000	02 Jan 2018 20:15	CST	6.541	3.493
USGS	08158000	02 Jan 2018 20:20	CST	6.484	3.49
USGS	08158000	02 Jan 2018 20:25	CST	6.428	3.487
USGS	08158000	02 Jan 2018 20:30	CST	6.428	3.487
USGS	08158000	02 Jan 2018 20:35	CST	6.173	3.475
USGS	08158000	02 Jan 2018 20:40	CST	6.173	3.475
USGS	08158000	02 Jan 2018 20:45	CST	6.116	3.472
USGS	08158000	02 Jan 2018 20:50	CST	6.06	3.469
USGS	08158000	02 Jan 2018 20:55	CST	5.975	3.466
USGS	08158000	02 Jan 2018 21:00	CST	5.918	3.463
USGS	08158000	02 Jan 2018 21:05	CST	5.862	3.46
USGS	08158000	02 Jan 2018 21:10	CST	5.805	3.456
USGS	08158000	02 Jan 2018 21:15	CST	5.805	3.456
USGS	08158000	02 Jan 2018 21:20	CST	5.748	3.453
USGS	08158000	02 Jan 2018 21:25	CST	5.578	3.444
USGS	08158000	02 Jan 2018 21:30	CST	5.522	3.441
USGS	08158000	02 Jan 2018 21:35	CST	5.522	3.441
USGS	08158000	02 Jan 2018 21:40	CST	5.465	3.438
USGS	08158000	02 Jan 2018 21:45	CST	5.408	3.435
USGS	08158000	02 Jan 2018 21:50	CST	5.352	3.432
USGS	08158000	02 Jan 2018 21:55	CST	5.295	3.429
USGS	08158000	02 Jan 2018 22:00	CST	5.352	3.432
USGS	08158000	02 Jan 2018 22:05	CST	5.295	3.429
USGS	08158000	02 Jan 2018 22:10	CST	5.125	3.42
USGS	08158000	02 Jan 2018 22:15	CST	5.069	3.417
USGS	08158000	02 Jan 2018 22:20	CST	5.069	3.417
USGS	08158000	02 Jan 2018 22:25	CST	5.012	3.414
USGS	08158000	02 Jan 2018 22:30	CST	5.012	3.414
USGS	08158000	02 Jan 2018 22:35	CST	5.012	3.414
USGS	08158000	02 Jan 2018 22:40	CST	4.955	3.411
USGS	08158000	02 Jan 2018 22:45	CST	4.955	3.411
USGS	08158000	02 Jan 2018 22:50	CST	4.899	3.408
USGS	08158000	02 Jan 2018 22:55	CST	4.786	3.402
USGS	08158000	02 Jan 2018 23:00	CST	4.729	3.399
USGS	08158000	02 Jan 2018 23:05	CST	4.729	3.399
USGS	08158000	02 Jan 2018 23:10	CST	4.701	3.396
USGS	08158000	02 Jan 2018 23:15	CST	4.701	3.396
USGS	08158000	02 Jan 2018 23:20	CST	4.701	3.396
USGS	08158000	02 Jan 2018 23:25	CST	4.644	3.392
USGS	08158000	02 Jan 2018 23:30	CST	4.644	3.392
USGS	08158000	02 Jan 2018 23:35	CST	4.644	3.392
USGS	08158000	02 Jan 2018 23:40	CST	4.474	3.383
USGS	08158000	02 Jan 2018 23:45	CST	4.474	3.383
USGS	08158000	02 Jan 2018 23:50	CST	4.474	3.383
USGS	08158000	02 Jan 2018 23:55	CST	4.474	3.383
USGS	08158000	03 Jan 2018 00:00	CST	4.474	3.383
USGS	08158000	03 Jan 2018 00:05	CST	4.474	3.383
USGS	08158000	03 Jan 2018 00:10	CST	4.417	3.38
USGS	08158000	03 Jan 2018 00:15	CST	4.417	3.38
USGS	08158000	03 Jan 2018 00:20	CST	4.332	3.374
USGS	08158000	03 Jan 2018 00:25	CST	4.332	3.374
USGS	08158000	03 Jan 2018 00:30	CST	4.332	3.374
USGS	08158000	03 Jan 2018 00:35	CST	4.276	3.371
USGS	08158000	03 Jan 2018 00:40	CST	4.276	3.371
USGS	08158000	03 Jan 2018 00:45	CST	4.276	3.371
USGS	08158000	03 Jan 2018 00:50	CST	4.276	3.371
USGS	08158000	03 Jan 2018 00:55	CST	4.276	3.371
USGS	08158000	03 Jan 2018 01:00	CST	4.191	3.365
USGS	08158000	03 Jan 2018 01:05	CST	4.191	3.365
USGS	08158000	03 Jan 2018 01:10	CST	4.191	3.365
USGS	08158000	03 Jan 2018 01:15	CST	4.134	3.362
USGS	08158000	03 Jan 2018 01:20	CST	4.134	3.362
USGS	08158000	03 Jan 2018 01:25	CST	4.134	3.362
USGS	08158000	03 Jan 2018 01:30	CST	4.134	3.362
USGS	08158000	03 Jan 2018 01:35	CST	4.134	3.362
USGS	08158000	03 Jan 2018 01:40	CST	4.134	3.362
USGS	08158000	03 Jan 2018 01:45	CST	4.049	3.356
USGS	08158000	03 Jan 2018 01:50	CST	4.049	3.356
USGS	08158000	03 Jan 2018 01:55	CST	4.049	3.356
USGS	08158000	03 Jan 2018 02:00	CST	4.049	3.356
USGS	08158000	03 Jan 2018 02:05	CST	4.049	3.356
USGS	08158000	03 Jan 2018 02:10	CST	4.049	3.356
USGS	08158000	03 Jan 2018 02:15	CST	4.049	3.356
USGS	08158000	03 Jan 2018 02:20	CST	4.049	3.356
USGS	08158000	03 Jan 2018 02:25	CST	3.936	3.35
USGS	08158000	03 Jan 2018 02:30	CST	3.936	3.35
USGS	08158000	03 Jan 2018 02:35	CST	3.993	3.353
USGS	08158000	03 Jan 2018 02:40	CST	3.936	3.35
USGS	08158000	03 Jan 2018 02:45	CST	3.936	3.35
USGS	08158000	03 Jan 2018 02:50	CST	3.936	3.35
USGS	08158000	03 Jan 2018 02:55	CST	3.993	3.353
USGS	08158000	03 Jan 2018 03:00	CST	3.993	3.353
USGS	08158000	03 Jan 2018 03:05	CST	3.908	3.347
USGS	08158000	03 Jan 2018 03:10	CST	3.908	3.347
USGS	08158000	03 Jan 2018 03:15	CST	3.908	3.347
USGS	08158000	03 Jan 2018 03:20	CST	3.908	3.347
USGS	08158000	03 Jan 2018 03:25	CST	3.908	3.347
USGS	08158000	03 Jan 2018 03:30	CST	3.908	3.347
USGS	08158000	03 Jan 2018 03:35	CST	3.908	3.347
USGS	08158000	03 Jan 2018 03:40	CST	3.908	3.347
USGS	08158000	03 Jan 2018 03:45	CST	3.908	3.347
USGS	08158000	03 Jan 2018 03:50	CST	3.794	3.341
USGS	08158000	03 Jan 2018 03:55	CST	3.794	3.341
USGS	08158000	03 Jan 2018 04:00	CST	3.794	3.341
USGS	08158000	03 Jan 2018 04:05	CST	3.851	3.344
USGS	08158000	03 Jan 2018 04:10	CST	3.794	3.341
USGS	08158000	03 Jan 2018 04:15	CST	3.851	3.344
USGS	08158000	03 Jan 2018 04:20	CST	3.851	3.344
USGS	08158000	03 Jan 2018 04:25	CST	3.851	3.344
USGS	08158000	03 Jan 2018 04:30	CST	3.851	3.344
USGS	08158000	03 Jan 2018 04:35	CST	3.851	3.344
USGS	08158000	03 Jan 2018 04:40	CST	3.766	3.338
USGS	08158000	03 Jan 2018 04:45	CST	3.766	3.338
USGS	08158000	03 Jan 2018 04:50	CST	3.794	3.341
USGS	08158000	03 Jan 2018 04:55	CST	3.766	3.338
USGS	08158000	03 Jan 2018 05:00	CST	3.794	3.341
USGS	08158000	03 Jan 2018 05:05	CST	3.794	3.341
USGS	08158000	03 Jan 2018 05:10	CST	3.794	3.341
USGS	08158000	03 Jan 2018 05:15	CST	3.794	3.341
USGS	08158000	03 Jan 2018 05:20	CST	3.794	3.341
USGS	08158000	03 Jan 2018 05:25	CST	3.709	3.335
USGS	08158000	03 Jan 2018 05:30	CST	3.709	3.335
USGS	08158000	03 Jan 2018 05:35	CST	3.766	3.338
USGS	08158000	03 Jan 2018 05:40	CST	3.709	3.335
USGS	08158000	03 Jan 2018 05:45	CST	3.766	3.338
USGS	08158000	03 Jan 2018 05:50	CST	3.766	3.338
USGS	08158000	03 Jan 2018 05:55	CST	3.766	3.338
USGS	08158000	03 Jan 2018 06:00	CST	3.766	3.338
USGS	08158000	03 Jan 2018 06:05	CST	3.766	3.338
USGS	08158000	03 Jan 2018 06:10	CST	3.681	3.332
USGS	08158000	03 Jan 2018 06:15	CST	3.681	3.332
USGS	08158000	03 Jan 2018 06:20	CST	3.681	3.332
USGS	08158000	03 Jan 2018 06:25	CST	3.709	3.335
USGS	08158000	03 Jan 2018 06:30	CST	3.709	3.335
USGS	08158000	03 Jan 2018 06:35	CST	3.709	3.335
USGS	08158000	03 Jan 2018 06:40	CST	3.709	3.335
USGS	08158000	03 Jan 2018 06:45	CST	3.709	3.335
USGS	08158000	03 Jan 2018 06:50	CST	3.709	3.335
USGS	08158000	03 Jan 2018 06:55	CST	3.709	3.335
USGS	08158000	03 Jan 2018 07:00	CST	3.625	3.328
USGS	08158000	03 Jan 2018 07:05	CST	3.681	3.332
USGS	08158000	03 Jan 2018 07:10	CST	3.681	3.332
USGS	08158000	03 Jan 2018 07:15	CST	3.681	3.332
USGS	08158000	03 Jan 2018 07:20	CST	3.681	3.332
USGS	08158000	03 Jan 2018 07:25	CST	3.681	3.332
USGS	08158000	03 Jan 2018 07:30	CST	3.681	3.332
USGS	08158000	03 Jan 2018 07:35	CST	3.681	3.332
USGS	08158000	03 Jan 2018 07:40	CST	3.681	3.332
USGS	08158000	03 Jan 2018 07:45	CST	3.681	3.332
USGS	08158000	03 Jan 2018 07:50	CST	3.681	3.332
USGS	08158000	03 Jan 2018 07:55	CST	3.625	3.328
USGS	08158000	03 Jan 2018 08:00	CST	3.625	3.328
USGS	08158000	03 Jan 2018 08:05	CST	3.625	3.328
USGS	08158000	03 Jan 2018 08:10	CST	3.625	3.328
USGS	08158000	03 Jan 2018 08:15	CST	3.625	3.328
USGS	08158000	03 Jan 2018 08:20	CST	3.625	3.328
USGS	08158000	03 Jan 2018 08:25	CST	3.625	3.328
USGS	08158000	03 Jan 2018 08:30	CST	3.681	3.332
USGS	08158000	03 Jan 2018 08:35	CST	3.681	3.332
USGS	08158000	03 Jan 2018 08:40	CST	3.681	3.332
USGS	08158000	03 Jan 2018 08:45	CST	3.596	3.325
USGS	08158000	03 Jan 2018 08:50	CST	3.596	3.325
USGS	08158000	03 Jan 2018 08:55	CST	3.596	3.325
USGS	08158000	03 Jan 2018 09:00	CST	3.625	3.328
USGS	08158000	03 Jan 2018 09:05	CST	3.625	3.328
USGS	08158000	03 Jan 2018 09:10	CST	3.625	3.328
USGS	08158000	03 Jan 2018 09:15	CST	3.625	3.328
USGS	08158000	03 Jan 2018 09:20	CST	3.625	3.328
USGS	08158000	03 Jan 2018 09:25	CST	3.681	3.332
USGS	08158000	03 Jan 2018 09:30	CST	3.596	3.325
USGS	08158000	03 Jan 2018 09:35	CST	3.596	3.325
USGS	08158000	03 Jan 2018 09:40	CST	3.596	3.325
USGS	08158000	03 Jan 2018 09:45	CST	3.596	3.325
USGS	08158000	03 Jan 2018 09:50	CST	3.625	3.328
USGS	08158000	03 Jan 2018 09:55	CST	3.625	3.328
USGS	08158000	03 Jan 2018 10:00	CST	3.625	3.328
USGS	08158000	03 Jan 2018 10:05	CST	3.625	3.328
USGS	08158000	03 Jan 2018 10:10	CST	3.681	3.332
USGS	08158000	03 Jan 2018 10:15	CST	3.681	3.332
USGS	08158000	03 Jan 2018 10:20	CST	3.596	3.325
USGS	08158000	03 Jan 2018 10:25	CST	3.596	3.325
USGS	08158000	03 Jan 2018 10:30	CST	3.596	3.325
USGS	08158000	03 Jan 2018 10:35	CST	3.596	3.325
USGS	08158000	03 Jan 2018 10:40	CST	3.625	3.328
USGS	08158000	03 Jan 2018 10:45	CST	3.625	3.328
USGS	08158000	03 Jan 2018 10:50	CST	3.625	3.328
USGS	08158000	03 Jan 2018 10:55	CST	3.625	3.328
USGS	08158000	03 Jan 2018 11:00	CST	3.596	3.325
USGS	08158000	03 Jan 2018 11:05	CST	3.964	3.35
USGS	08158000	03 Jan 2018 11:10	CST	3.823	3.341
USGS	08158000	03 Jan 2018 11:15	CST	3.681	3.332
USGS	08158000	03 Jan 2018 11:20	CST	3.625	3.328
USGS	08158000	03 Jan 2018 11:25	CST	3.625	3.328
USGS	08158000	03 Jan 2018 11:30	CST	3.625	3.328
USGS	08158000	03 Jan 2018 11:35	CST	3.54	3.322
USGS	08158000	03 Jan 2018 11:40	CST	3.596	3.325
USGS	08158000	03 Jan 2018 11:45	CST	3.596	3.325
USGS	08158000	03 Jan 2018 11:50	CST	3.596	3.325
USGS	08158000	03 Jan 2018 11:55	CST	3.596	3.325
USGS	08158000	03 Jan 2018 12:00	CST	3.625	3.328
USGS	08158000	03 Jan 2018 12:05	CST	3.625	3.328
USGS	08158000	03 Jan 2018 12:10	CST	3.54	3.322
USGS	08158000	03 Jan 2018 12:15	CST	3.596	3.325
USGS	08158000	03 Jan 2018 12:20	CST	3.596	3.325
USGS	08158000	03 Jan 2018 12:25	CST	3.596	3.325
USGS	08158000	03 Jan 2018 12:30	CST	3.625	3.328
USGS	08158000	03 Jan 2018 12:35	CST	3.681	3.332
USGS	08158000	03 Jan 2018 12:40	CST	3.596	3.325
USGS	08158000	03 Jan 2018 12:45	CST	3.596	3.325
USGS	08158000	03 Jan 2018 12:50	CST	3.596	3.325
USGS	08158000	03 Jan 2018 12:55	CST	3.625	3.328
USGS	08158000	03 Jan 2018 13:00	CST	3.625	3.328
USGS	08158000	03 Jan 2018 13:05	CST	3.625	3.328
USGS	08158000	03 Jan 2018 13:10	CST	3.681	3.332
USGS	08158000	03 Jan 2018 13:15	CST	3.596	3.325
USGS	08158000	03 Jan 2018 13:20	CST	3.596	3.325
USGS	08158000	03 Jan 2018 13:25	CST	3.625	3.328
USGS	08158000	03 Jan 2018 13:30	CST	3.625	3.328
USGS	08158000	03 Jan 2018 13:35	CST	3.625	3.328
USGS	08158000	03 Jan 2018 13:40	CST	3.681	3.332
USGS	08158000	03 Jan 2018 13:45	CST	3.596	3.325
USGS	08158000	03 Jan 2018 13:50	CST	3.596	3.325
USGS	08158000	03 Jan 2018 13:55	CST	3.625	3.328
USGS	08158000	03 Jan 2018 14:00	CST	3.625	3.328
USGS	08158000	03 Jan 2018 14:05	CST	3.681	3.332
USGS	08158000	03 Jan 2018 14:10	CST	3.681	3.332
USGS	08158000	03 Jan 2018 14:15	CST	3.596	3.325
USGS	08158000	03 Jan 2018 14:20	CST	3.596	3.325
USGS	08158000	03 Jan 2018 14:25	CST	3.625	3.328
USGS	08158000	03 Jan 2018 14:30	CST	3.625	3.328
USGS	08158000	03 Jan 2018 14:35	CST	3.681	3.332
USGS	08158000	03 Jan 2018 14:40	CST	3.625	3.328
USGS	08158000	03 Jan 2018 14:45	CST	3.681	3.332
USGS	08158000	03 Jan 2018 14:50	CST	3.596	3.325
USGS	08158000	03 Jan 2018 14:55	CST	3.625	3.328
USGS	08158000	03 Jan 2018 15:00	CST	3.625	3.328
USGS	08158000	03 Jan 2018 15:05	CST	3.681	3.332
USGS	08158000	03 Jan 2018 15:10	CST	3.681	3.332
USGS	08158000	03 Jan 2018 15:15	CST	3.625	3.328
USGS	08158000	03 Jan 2018 15:20	CST	3.596	3.325
USGS	08158000	03 Jan 2018 15:25	CST	3.625	3.328
USGS	08158000	03 Jan 2018 15:30	CST	3.625	3.328
USGS	08158000	03 Jan 2018 15:35	CST	3.681	3.332
USGS	08158000	03 Jan 2018 15:40	CST	3.681	3.332
USGS	08158000	03 Jan 2018 15:45	CST	3.596	3.325
USGS	08158000	03 Jan 2018 15:50	CST	3.625	3.328
USGS	08158000	03 Jan 2018 15:55	CST	3.625	3.328
USGS	08158000	03 Jan 2018 16:00	CST	3.681	3.332
USGS	08158000	03 Jan 2018 16:05	CST	3.681	3.332
USGS	08158000	03 Jan 2018 16:10	CST	3.681	3.332
USGS	08158000	03 Jan 2018 16:15	CST	3.625	3.328
USGS	08158000	03 Jan 2018 16:20	CST	3.625	3.328
USGS	08158000	03 Jan 2018 16:25	CST	3.625	3.328
USGS	08158000	03 Jan 2018 16:30	CST	3.681	3.332
USGS	08158000	03 Jan 2018 16:35	CST	3.681	3.332
USGS	08158000	03 Jan 2018 16:40	CST	3.681	3.332
USGS	08158000	03 Jan 2018 16:45	CST	3.625	3.328
USGS	08158000	03 Jan 2018 16:50	CST	3.625	3.328
USGS	08158000	03 Jan 2018 16:55	CST	3.681	3.332
USGS	08158000	03 Jan 2018 17:00	CST	3.681	3.332
USGS	08158000	03 Jan 2018 17:05	CST	3.681	3.332
USGS	08158000	03 Jan 2018 17:10	CST	3.738	3.335
USGS	08158000	03 Jan 2018 17:15	CST	3.625	3.328
USGS	08158000	03 Jan 2018 17:20	CST	3.681	3.332
USGS	08158000	03 Jan 2018 17:25	CST	3.681	3.332
USGS	08158000	03 Jan 2018 17:30	CST	3.738	3.335
USGS	08158000	03 Jan 2018 17:35	CST	3.738	3.335
USGS	08158000	03 Jan 2018 17:40	CST	3.625	3.328
USGS	08158000	03 Jan 2018 17:45	CST	3.681	3.332
USGS	08158000	03 Jan 2018 17:50	CST	3.681	3.332
USGS	08158000	03 Jan 2018 17:55	CST	3.681	3.332
USGS	08158000	03 Jan 2018 18:00	CST	3.738	3.335
USGS	08158000	03 Jan 2018 18:05	CST	3.738	3.335
USGS	08158000	03 Jan 2018 18:10	CST	3.625	3.328
USGS	08158000	03 Jan 2018 18:15	CST	3.681	3.332
USGS	08158000	03 Jan 2018 18:20	CST	3.681	3.332
USGS	08158000	03 Jan 2018 18:25	CST	3.738	3.335
USGS	08158000	03 Jan 2018 18:30	CST	3.738	3.335
USGS	08158000	03 Jan 2018 18:35	CST	3.738	3.335
USGS	08158000	03 Jan 2018 18:40	CST	3.681	3.332
USGS	08158000	03 Jan 2018 18:45	CST	3.681	3.332
USGS	08158000	03 Jan 2018 18:50	CST	3.681	3.332
USGS	08158000	03 Jan 2018 18:55	CST	3.738	3.335
USGS	08158000	03 Jan 2018 19:00	CST	3.738	3.335
USGS	08158000	03 Jan 2018 19:05	CST	3.766	3.338
USGS	08158000	03 Jan 2018 19:10	CST	3.681	3.332
USGS	08158000	03 Jan 2018 19:15	CST	3.681	3.332
USGS	08158000	03 Jan 2018 19:20	CST	3.681	3.332
USGS	08158000	03 Jan 2018 19:25	CST	3.738	3.335
USGS	08158000	03 Jan 2018 19:30	CST	3.738	3.335
USGS	08158000	03 Jan 2018 19:35	CST	3.766	3.338
USGS	08158000	03 Jan 2018 19:40	CST	3.766	3.338
USGS	08158000	03 Jan 2018 19:45	CST	3.681	3.332
USGS	08158000	03 Jan 2018 19:50	CST	3.681	3.332
USGS	08158000	03 Jan 2018 19:55	CST	3.738	3.335
USGS	08158000	03 Jan 2018 20:00	CST	3.738	3.335
USGS	08158000	03 Jan 2018 20:05	CST	3.738	3.335
USGS	08158000	03 Jan 2018 20:10	CST	3.766	3.338
USGS	08158000	03 Jan 2018 20:15	CST	3.766	3.338
USGS	08158000	03 Jan 2018 20:20	CST	3.681	3.332
USGS	08158000	03 Jan 2018 20:25	CST	3.738	3.335
USGS	08158000	03 Jan 2018 20:30	CST	3.738	3.335
USGS	08158000	03 Jan 2018 20:35	CST	3.738	3.335
USGS	08158000	03 Jan 2018 20:40	CST	3.766	3.338
USGS	08158000	03 Jan 2018 20:45	CST	3.766	3.338
USGS	08158000	03 Jan 2018 20:50	CST	3.823	3.341
USGS	08158000	03 Jan 2018 20:55	CST	3.681	3.332
USGS	08158000	03 Jan 2018 21:00	CST	3.738	3.335
USGS	08158000	03 Jan 2018 21:05	CST	3.738	3.335
USGS	08158000	03 Jan 2018 21:10	CST	3.738	3.335
USGS	08158000	03 Jan 2018 21:15	CST	3.766	3.338
USGS	08158000	03 Jan 2018 21:20	CST	3.766	3.338
USGS	08158000	03 Jan 2018 21:25	CST	3.738	3.335
USGS	08158000	03 Jan 2018 21:30	CST	3.738	3.335
USGS	08158000	03 Jan 2018 21:35	CST	3.738	3.335
USGS	08158000	03 Jan 2018 21:40	CST	3.766	3.338
USGS	08158000	03 Jan 2018 21:45	CST	3.766	3.338
USGS	08158000	03 Jan 2018 21:50	CST	3.766	3.338
USGS	08158000	03 Jan 2018 21:55	CST	3.823	3.341
USGS	08158000	03 Jan 2018 22:00	CST	3.738	3.335
USGS	08158000	03 Jan 2018 22:05	CST	3.738	3.335
USGS	08158000	03 Jan 2018 22:10	CST	3.738	3.335
USGS	08158000	03 Jan 2018 22:15	CST	3.766	3.338
USGS	08158000	03 Jan 2018 22:20	CST	3.766	3.338
USGS	08158000	03 Jan 2018 22:25	CST	3.766	3.338
USGS	08158000	03 Jan 2018 22:30	CST	3.823	3.341
USGS	08158000	03 Jan 2018 22:35	CST	3.766	3.338
USGS	08158000	03 Jan 2018 22:40	CST	3.766	3.338
USGS	08158000	03 Jan 2018 22:45	CST	3.766	3.338
USGS	08158000	03 Jan 2018 22:50	CST	3.766	3.338
USGS	08158000	03 Jan 2018 22:55	CST	3.766	3.338
USGS	08158000	03 Jan 2018 23:00	CST	3.766	3.338
USGS	08158000	03 Jan 2018 23:05	CST	3.823	3.341
USGS	08158000	03 Jan 2018 23:10	CST	3.823	3.341
USGS	08158000	03 Jan 2018 23:15	CST	3.823	3.341
USGS	08158000	03 Jan 2018 23:20	CST	3.766	3.338
USGS	08158000	03 Jan 2018 23:25	CST	3.766	3.338
USGS	08158000	03 Jan 2018 23:30	CST	3.766	3.338
USGS	08158000	03 Jan 2018 23:35	CST	3.823	3.341
USGS	08158000	03 Jan 2018 23:40	CST	3.823	3.341
USGS	08158000	03 Jan 2018 23:45	CST	3.823	3.341
USGS	08158000	03 Jan 2018 23:50	CST	3.823	3.341
USGS	08158000	03 Jan 2018 23:55	CST	3.879	3.344
USGS	08158000	04 Jan 2018 00:00	CST	3.766	3.338
USGS	08158000	04 Jan 2018 00:05	CST	3.766	3.338
USGS	08158000	04 Jan 2018 00:10	CST	3.823	3.341
USGS	08158000	04 Jan 2018 00:15	CST	3.823	3.341
USGS	08158000	04 Jan 2018 00:20	CST	3.823	3.341
USGS	08158000	04 Jan 2018 00:25	CST	3.823	3.341
USGS	08158000	04 Jan 2018 00:30	CST	3.823	3.341
USGS	08158000	04 Jan 2018 00:35	CST	3.879	3.344
USGS	08158000	04 Jan 2018 00:40	CST	3.879	3.344
USGS	08158000	04 Jan 2018 00:45	CST	3.879	3.344
USGS	08158000	04 Jan 2018 00:50	CST	3.766	3.338
USGS	08158000	04 Jan 2018 00:55	CST	3.823	3.341
USGS	08158000	04 Jan 2018 01:00	CST	3.766	3.338
USGS	08158000	04 Jan 2018 01:05	CST	3.823	3.341
USGS	08158000	04 Jan 2018 01:10	CST	3.823	3.341
USGS	08158000	04 Jan 2018 01:15	CST	3.823	3.341
USGS	08158000	04 Jan 2018 01:20	CST	3.879	3.344
USGS	08158000	04 Jan 2018 01:25	CST	3.879	3.344
USGS	08158000	04 Jan 2018 01:30	CST	3.879	3.344
USGS	08158000	04 Jan 2018 01:35	CST	3.766	3.338
USGS	08158000	04 Jan 2018 01:40	CST	3.766	3.338
USGS	08158000	04 Jan 2018 01:45	CST	3.823	3.341
USGS	08158000	04 Jan 2018 01:50	CST	3.823	3.341
USGS	08158000	04 Jan 2018 01:55	CST	3.823	3.341
USGS	08158000	04 Jan 2018 02:00	CST	3.823	3.341
USGS	08158000	04 Jan 2018 02:05	CST	3.879	3.344
USGS	08158000	04 Jan 2018 02:10	CST	3.879	3.344
USGS	08158000	04 Jan 2018 02:15	CST	3.879	3.344
USGS	08158000	04 Jan 2018 02:20	CST	3.823	3.341
USGS	08158000	04 Jan 2018 02:25	CST	3.823	3.341
USGS	08158000	04 Jan 2018 02:30	CST	3.823	3.341
USGS	08158000	04 Jan 2018 02:35	CST	3.823	3.341
USGS	08158000	04 Jan 2018 02:40	CST	3.823	3.341
USGS	08158000	04 Jan 2018 02:45	CST	3.879	3.344
USGS	08158000	04 Jan 2018 02:50	CST	3.879	3.344
USGS	08158000	04 Jan 2018 02:55	CST	3.879	3.344
USGS	08158000	04 Jan 2018 03:00	CST	3.879	3.344
USGS	08158000	04 Jan 2018 03:05	CST	3.879	3.344
USGS	08158000	04 Jan 2018 03:10	CST	3.823	3.341
USGS	08158000	04 Jan 2018 03:15	CST	3.823	3.341
USGS	08158000	04 Jan 2018 03:20	CST	3.823	3.341
USGS	08158000	04 Jan 2018 03:25	CST	3.823	3.341
USGS	08158000	04 Jan 2018 03:30	CST	3.879	3.344
USGS	08158000	04 Jan 2018 03:35	CST	3.879	3.344
USGS	08158000	04 Jan 2018 03:40	CST	3.908	3.347
USGS	08158000	04 Jan 2018 03:45	CST	3.908	3.347
USGS	08158000	04 Jan 2018 03:50	CST	3.908	3.347
USGS	08158000	04 Jan 2018 03:55	CST	3.823	3.341
USGS	08158000	04 Jan 2018 04:00	CST	3.823	3.341
USGS	08158000	04 Jan 2018 04:05	CST	3.823	3.341
USGS	08158000	04 Jan 2018 04:10	CST	3.879	3.344
USGS	08158000	04 Jan 2018 04:15	CST	3.879	3.344
USGS	08158000	04 Jan 2018 04:20	CST	3.879	3.344
USGS	08158000	04 Jan 2018 04:25	CST	3.879	3.344
USGS	08158000	04 Jan 2018 04:30	CST	3.879	3.344
USGS	08158000	04 Jan 2018 04:35	CST	3.879	3.344
USGS	08158000	04 Jan 2018 04:40	CST	3.908	3.347
USGS	08158000	04 Jan 2018 04:45	CST	3.908	3.347
USGS	08158000	04 Jan 2018 04:50	CST	3.908	3.347
USGS	08158000	04 Jan 2018 04:55	CST	3.908	3.347
USGS	08158000	04 Jan 2018 05:00	CST	3.879	3.344
USGS	08158000	04 Jan 2018 05:05	CST	3.823	3.341
USGS	08158000	04 Jan 2018 05:10	CST	3.879	3.344
USGS	08158000	04 Jan 2018 05:15	CST	3.879	3.344
USGS	08158000	04 Jan 2018 05:20	CST	3.879	3.344
USGS	08158000	04 Jan 2018 05:25	CST	3.879	3.344
USGS	08158000	04 Jan 2018 05:30	CST	3.879	3.344
USGS	08158000	04 Jan 2018 05:35	CST	3.879	3.344
USGS	08158000	04 Jan 2018 05:40	CST	3.908	3.347
USGS	08158000	04 Jan 2018 05:45	CST	3.908	3.347
USGS	08158000	04 Jan 2018 05:50	CST	3.908	3.347
USGS	08158000	04 Jan 2018 05:55	CST	3.908	3.347
USGS	08158000	04 Jan 2018 06:00	CST	3.908	3.347
USGS	08158000	04 Jan 2018 06:05	CST	3.879	3.344
USGS	08158000	04 Jan 2018 06:10	CST	3.879	3.344
USGS	08158000	04 Jan 2018 06:15	CST	3.879	3.344
USGS	08158000	04 Jan 2018 06:20	CST	3.879	3.344
USGS	08158000	04 Jan 2018 06:25	CST	3.879	3.344
USGS	08158000	04 Jan 2018 06:30	CST	3.879	3.344
USGS	08158000	04 Jan 2018 06:35	CST	3.879	3.344
USGS	08158000	04 Jan 2018 06:40	CST	3.879	3.344
USGS	08158000	04 Jan 2018 06:45	CST	3.908	3.347
USGS	08158000	04 Jan 2018 06:50	CST	3.908	3.347
USGS	08158000	04 Jan 2018 06:55	CST	3.908	3.347
USGS	08158000	04 Jan 2018 07:00	CST	3.908	3.347
USGS	08158000	04 Jan 2018 07:05	CST	3.908	3.347
USGS	08158000	04 Jan 2018 07:10	CST	3.964	3.35
USGS	08158000	04 Jan 2018 07:15	CST	3.879	3.344
USGS	08158000	04 Jan 2018 07:20	CST	3.879	3.344
USGS	08158000	04 Jan 2018 07:25	CST	3.879	3.344
USGS	08158000	04 Jan 2018 07:30	CST	3.879	3.344
USGS	08158000	04 Jan 2018 07:35	CST	3.879	3.344
USGS	08158000	04 Jan 2018 07:40	CST	3.879	3.344
USGS	08158000	04 Jan 2018 07:45	CST	3.879	3.344
USGS	08158000	04 Jan 2018 07:50	CST	3.879	3.344
USGS	08158000	04 Jan 2018 07:55	CST	3.879	3.344
USGS	08158000	04 Jan 2018 08:00	CST	3.908	3.347
USGS	08158000	04 Jan 2018 08:05	CST	3.908	3.347
USGS	08158000	04 Jan 2018 08:10	CST	3.908	3.347
USGS	08158000	04 Jan 2018 08:15	CST	3.879	3.344
USGS	08158000	04 Jan 2018 08:20	CST	3.879	3.344
USGS	08158000	04 Jan 2018 08:25	CST	3.879	3.344
USGS	08158000	04 Jan 2018 08:30	CST	3.908	3.347
USGS	08158000	04 Jan 2018 08:35	CST	3.908	3.347
USGS	08158000	04 Jan 2018 08:40	CST	3.964	3.35
USGS	08158000	04 Jan 2018 08:45	CST	3.964	3.35
USGS	08158000	04 Jan 2018 08:50	CST	4.021	3.353
USGS	08158000	04 Jan 2018 08:55	CST	4.078	3.356
USGS	08158000	04 Jan 2018 09:00	CST	4.106	3.359
USGS	08158000	04 Jan 2018 09:05	CST	4.163	3.362
USGS	08158000	04 Jan 2018 09:10	CST	4.219	3.365
USGS	08158000	04 Jan 2018 09:15	CST	4.247	3.368
USGS	08158000	04 Jan 2018 09:20	CST	4.219	3.365
USGS	08158000	04 Jan 2018 09:25	CST	4.247	3.368
USGS	08158000	04 Jan 2018 09:30	CST	4.304	3.371
USGS	08158000	04 Jan 2018 09:35	CST	4.361	3.374
USGS	08158000	04 Jan 2018 09:40	CST	4.417	3.377
USGS	08158000	04 Jan 2018 09:45	CST	4.446	3.38
USGS	08158000	04 Jan 2018 09:50	CST	4.502	3.383
USGS	08158000	04 Jan 2018 09:55	CST	4.559	3.386
USGS	08158000	04 Jan 2018 10:00	CST	4.616	3.389
USGS	08158000	04 Jan 2018 10:05	CST	4.616	3.389
USGS	08158000	04 Jan 2018 10:10	CST	4.616	3.389
USGS	08158000	04 Jan 2018 10:15	CST	4.616	3.389
USGS	08158000	04 Jan 2018 10:20	CST	4.672	3.392
USGS	08158000	04 Jan 2018 10:25	CST	4.729	3.396
USGS	08158000	04 Jan 2018 10:30	CST	4.757	3.399
USGS	08158000	04 Jan 2018 10:35	CST	4.757	3.399
USGS	08158000	04 Jan 2018 10:40	CST	4.814	3.402
USGS	08158000	04 Jan 2018 10:45	CST	4.87	3.405
USGS	08158000	04 Jan 2018 10:50	CST	4.927	3.408
USGS	08158000	04 Jan 2018 10:55	CST	4.927	3.408
USGS	08158000	04 Jan 2018 11:00	CST	4.984	3.411
USGS	08158000	04 Jan 2018 11:05	CST	5.437	3.435
USGS	08158000	04 Jan 2018 11:10	CST	5.267	3.426
USGS	08158000	04 Jan 2018 11:15	CST	5.097	3.417
USGS	08158000	04 Jan 2018 11:20	CST	5.04	3.414
USGS	08158000	04 Jan 2018 11:25	CST	5.04	3.414
USGS	08158000	04 Jan 2018 11:30	CST	5.097	3.417
USGS	08158000	04 Jan 2018 11:35	CST	5.154	3.42
USGS	08158000	04 Jan 2018 11:40	CST	5.21	3.423
USGS	08158000	04 Jan 2018 11:45	CST	5.21	3.423
USGS	08158000	04 Jan 2018 11:50	CST	5.267	3.426
USGS	08158000	04 Jan 2018 11:55	CST	5.154	3.42
USGS	08158000	04 Jan 2018 12:00	CST	5.154	3.42
USGS	08158000	04 Jan 2018 12:05	CST	5.21	3.423
USGS	08158000	04 Jan 2018 12:10	CST	5.267	3.426
USGS	08158000	04 Jan 2018 12:15	CST	5.267	3.426
USGS	08158000	04 Jan 2018 12:20	CST	5.324	3.429
USGS	08158000	04 Jan 2018 12:25	CST	5.324	3.429
USGS	08158000	04 Jan 2018 12:30	CST	5.38	3.432
USGS	08158000	04 Jan 2018 12:35	CST	5.267	3.426
USGS	08158000	04 Jan 2018 12:40	CST	5.324	3.429
USGS	08158000	04 Jan 2018 12:45	CST	5.324	3.429
USGS	08158000	04 Jan 2018 12:50	CST	5.324	3.429
USGS	08158000	04 Jan 2018 12:55	CST	5.38	3.432
USGS	08158000	04 Jan 2018 13:00	CST	5.38	3.432
USGS	08158000	04 Jan 2018 13:05	CST	5.437	3.435
USGS	08158000	04 Jan 2018 13:10	CST	5.493	3.438
USGS	08158000	04 Jan 2018 13:15	CST	5.493	3.438
USGS	08158000	04 Jan 2018 13:20	CST	5.437	3.435
USGS	08158000	04 Jan 2018 13:25	CST	5.437	3.435
USGS	08158000	04 Jan 2018 13:30	CST	5.437	3.435
USGS	08158000	04 Jan 2018 13:35	CST	5.493	3.438
USGS	08158000	04 Jan 2018 13:40	CST	5.55	3.441
USGS	08158000	04 Jan 2018 13:45	CST	5.55	3.441
USGS	08158000	04 Jan 2018 13:50	CST	5.55	3.441
USGS	08158000	04 Jan 2018 13:55	CST	5.607	3.444
USGS	08158000	04 Jan 2018 14:00	CST	5.607	3.444
USGS	08158000	04 Jan 2018 14:05	CST	5.55	3.441
USGS	08158000	04 Jan 2018 14:10	CST	5.55	3.441
USGS	08158000	04 Jan 2018 14:15	CST	5.607	3.444
USGS	08158000	04 Jan 2018 14:20	CST	5.607	3.444
USGS	08158000	04 Jan 2018 14:25	CST	5.607	3.444
USGS	08158000	04 Jan 2018 14:30	CST	5.663	3.447
USGS	08158000	04 Jan 2018 14:35	CST	5.72	3.45
USGS	08158000	04 Jan 2018 14:40	CST	5.72	3.45
USGS	08158000	04 Jan 2018 14:45	CST	5.607	3.444
USGS	08158000	04 Jan 2018 14:50	CST	5.663	3.447
USGS	08158000	04 Jan 2018 14:55	CST	5.663	3.447
USGS	08158000	04 Jan 2018 15:00	CST	5.663	3.447
USGS	08158000	04 Jan 2018 15:05	CST	5.72	3.45
USGS	08158000	04 Jan 2018 15:10	CST	5.72	3.45
USGS	08158000	04 Jan 2018 15:15	CST	5.777	3.453
USGS	08158000	04 Jan 2018 15:20	CST	5.663	3.447
USGS	08158000	04 Jan 2018 15:25	CST	5.72	3.45
USGS	08158000	04 Jan 2018 15:30	CST	5.72	3.45
USGS	08158000	04 Jan 2018 15:35	CST	5.72	3.45
USGS	08158000	04 Jan 2018 15:40	CST	5.72	3.45
USGS	08158000	04 Jan 2018 15:45	CST	5.777	3.453
USGS	08158000	04 Jan 2018 15:50	CST	5.777	3.453
USGS	08158000	04 Jan 2018 15:55	CST	5.833	3.456
USGS	08158000	04 Jan 2018 16:00	CST	5.72	3.45
USGS	08158000	04 Jan 2018 16:05	CST	5.777	3.453
USGS	08158000	04 Jan 2018 16:10	CST	5.777	3.453
USGS	08158000	04 Jan 2018 16:15	CST	5.777	3.453
USGS	08158000	04 Jan 2018 16:20	CST	5.833	3.456
USGS	08158000	04 Jan 2018 16:25	CST	5.833	3.456
USGS	08158000	04 Jan 2018 16:30	CST	5.833	3.456
USGS	08158000	04 Jan 2018 16:35	CST	5.918	3.46
USGS	08158000	04 Jan 2018 16:40	CST	5.777	3.453
USGS	08158000	04 Jan 2018 16:45	CST	5.777	3.453
USGS	08158000	04 Jan 2018 16:50	CST	5.777	3.453
USGS	08158000	04 Jan 2018 16:55	CST	5.833	3.456
USGS	08158000	04 Jan 2018 17:00	CST	5.833	3.456
USGS	08158000	04 Jan 2018 17:05	CST	5.918	3.46
USGS	08158000	04 Jan 2018 17:10	CST	5.918	3.46
USGS	08158000	04 Jan 2018 17:15	CST	5.918	3.46
USGS	08158000	04 Jan 2018 17:20	CST	5.833	3.456
USGS	08158000	04 Jan 2018 17:25	CST	5.833	3.456
USGS	08158000	04 Jan 2018 17:30	CST	5.833	3.456
USGS	08158000	04 Jan 2018 17:35	CST	5.833	3.456
USGS	08158000	04 Jan 2018 17:40	CST	5.918	3.46
USGS	08158000	04 Jan 2018 17:45	CST	5.918	3.46
USGS	08158000	04 Jan 2018 17:50	CST	5.975	3.463
USGS	08158000	04 Jan 2018 17:55	CST	5.833	3.456
USGS	08158000	04 Jan 2018 18:00	CST	5.833	3.456
USGS	08158000	04 Jan 2018 18:05	CST	5.918	3.46
USGS	08158000	04 Jan 2018 18:10	CST	5.918	3.46
USGS	08158000	04 Jan 2018 18:15	CST	5.918	3.46
USGS	08158000	04 Jan 2018 18:20	CST	5.975	3.463
USGS	08158000	04 Jan 2018 18:25	CST	5.975	3.463
USGS	08158000	04 Jan 2018 18:30	CST	5.975	3.463
USGS	08158000	04 Jan 2018 18:35	CST	5.918	3.46
USGS	08158000	04 Jan 2018 18:40	CST	5.918	3.46
USGS	08158000	04 Jan 2018 18:45	CST	5.918	3.46
USGS	08158000	04 Jan 2018 18:50	CST	5.975	3.463
USGS	08158000	04 Jan 2018 18:55	CST	5.975	3.463
USGS	08158000	04 Jan 2018 19:00	CST	5.975	3.463
USGS	08158000	04 Jan 2018 19:05	CST	6.031	3.466
USGS	08158000	04 Jan 2018 19:10	CST	5.918	3.46
USGS	08158000	04 Jan 2018 19:15	CST	5.918	3.46
USGS	08158000	04 Jan 2018 19:20	CST	5.975	3.463
USGS	08158000	04 Jan 2018 19:25	CST	5.975	3.463
USGS	08158000	04 Jan 2018 19:30	CST	5.975	3.463
USGS	08158000	04 Jan 2018 19:35	CST	6.031	3.466
USGS	08158000	04 Jan 2018 19:40	CST	6.031	3.466
USGS	08158000	04 Jan 2018 19:45	CST	6.031	3.466
USGS	08158000	04 Jan 2018 19:50	CST	5.975	3.463
USGS	08158000	04 Jan 2018 19:55	CST	5.975	3.463
USGS	08158000	04 Jan 2018 20:00	CST	5.975	3.463
USGS	08158000	04 Jan 2018 20:05	CST	6.031	3.466
USGS	08158000	04 Jan 2018 20:10	CST	6.031	3.466
USGS	08158000	04 Jan 2018 20:15	CST	6.031	3.466
USGS	08158000	04 Jan 2018 20:20	CST	6.031	3.466
USGS	08158000	04 Jan 2018 20:25	CST	5.975	3.463
USGS	08158000	04 Jan 2018 20:30	CST	5.975	3.463
USGS	08158000	04 Jan 2018 20:35	CST	5.975	3.463
USGS	08158000	04 Jan 2018 20:40	CST	5.975	3.463
USGS	08158000	04 Jan 2018 20:45	CST	6.031	3.466
USGS	08158000	04 Jan 2018 20:50	CST	6.031	3.466
USGS	08158000	04 Jan 2018 20:55	CST	6.031	3.466
USGS	08158000	04 Jan 2018 21:00	CST	6.031	3.466
USGS	08158000	04 Jan 2018 21:05	CST	6.088	3.469
USGS	08158000	04 Jan 2018 21:10	CST	5.975	3.463
USGS	08158000	04 Jan 2018 21:15	CST	5.975	3.463
USGS	08158000	04 Jan 2018 21:20	CST	5.975	3.463
USGS	08158000	04 Jan 2018 21:25	CST	6.031	3.466
USGS	08158000	04 Jan 2018 21:30	CST	6.031	3.466
USGS	08158000	04 Jan 2018 21:35	CST	6.031	3.466
USGS	08158000	04 Jan 2018 21:40	CST	6.031	3.466
USGS	08158000	04 Jan 2018 21:45	CST	6.088	3.469
USGS	08158000	04 Jan 2018 21:50	CST	5.918	3.46
USGS	08158000	04 Jan 2018 21:55	CST	5.975	3.463
USGS	08158000	04 Jan 2018 22:00	CST	5.975	3.463
USGS	08158000	04 Jan 2018 22:05	CST	5.975	3.463
USGS	08158000	04 Jan 2018 22:10	CST	5.975	3.463
USGS	08158000	04 Jan 2018 22:15	CST	5.975	3.463
USGS	08158000	04 Jan 2018 22:20	CST	5.918	3.46
USGS	08158000	04 Jan 2018 22:25	CST	5.918	3.46
USGS	08158000	04 Jan 2018 22:30	CST	5.777	3.453
USGS	08158000	04 Jan 2018 22:35	CST	5.777	3.453
USGS	08158000	04 Jan 2018 22:40	CST	5.777	3.453
USGS	08158000	04 Jan 2018 22:45	CST	5.777	3.453
USGS	08158000	04 Jan 2018 22:50	CST	5.777	3.453
USGS	08158000	04 Jan 2018 22:55	CST	5.805	3.453
USGS	08158000	04 Jan 2018 23:00	CST	5.72	3.45
USGS	08158000	04 Jan 2018 23:05	CST	5.72	3.45
USGS	08158000	04 Jan 2018 23:10	CST	5.607	3.444
USGS	08158000	04 Jan 2018 23:15	CST	5.55	3.441
USGS	08158000	04 Jan 2018 23:20	CST	5.55	3.441
USGS	08158000	04 Jan 2018 23:25	CST	5.55	3.441
USGS	08158000	04 Jan 2018 23:30	CST	5.55	3.441
USGS	08158000	04 Jan 2018 23:35	CST	5.55	3.441
USGS	08158000	04 Jan 2018 23:40	CST	5.493	3.438
USGS	08158000	04 Jan 2018 23:45	CST	5.38	3.432
USGS	08158000	04 Jan 2018 23:50	CST	5.38	3.432
USGS	08158000	04 Jan 2018 23:55	CST	5.324	3.429
USGS	08158000	05 Jan 2018 00:00	CST	5.324	3.429
USGS	08158000	05 Jan 2018 00:05	CST	5.324	3.429
USGS	08158000	05 Jan 2018 00:10	CST	5.324	3.429
USGS	08158000	05 Jan 2018 00:15	CST	5.324	3.429
USGS	08158000	05 Jan 2018 00:20	CST	5.324	3.429
USGS	08158000	05 Jan 2018 00:25	CST	5.21	3.423
USGS	08158000	05 Jan 2018 00:30	CST	5.154	3.42
USGS	08158000	05 Jan 2018 00:35	CST	5.154	3.42
USGS	08158000	05 Jan 2018 00:40	CST	5.154	3.42
USGS	08158000	05 Jan 2018 00:45	CST	5.154	3.42
USGS	08158000	05 Jan 2018 00:50	CST	5.154	3.42
USGS	08158000	05 Jan 2018 00:55	CST	5.154	3.42
USGS	08158000	05 Jan 2018 01:00	CST	5.154	3.42
USGS	08158000	05 Jan 2018 01:05	CST	5.04	3.414
USGS	08158000	05 Jan 2018 01:10	CST	5.04	3.414
USGS	08158000	05 Jan 2018 01:15	CST	5.04	3.414
USGS	08158000	05 Jan 2018 01:20	CST	4.984	3.411
USGS	08158000	05 Jan 2018 01:25	CST	4.984	3.411
USGS	08158000	05 Jan 2018 01:30	CST	4.984	3.411
USGS	08158000	05 Jan 2018 01:35	CST	5.04	3.414
USGS	08158000	05 Jan 2018 01:40	CST	4.984	3.411
USGS	08158000	05 Jan 2018 01:45	CST	4.899	3.405
USGS	08158000	05 Jan 2018 01:50	CST	4.899	3.405
USGS	08158000	05 Jan 2018 01:55	CST	4.899	3.405
USGS	08158000	05 Jan 2018 02:00	CST	4.899	3.405
USGS	08158000	05 Jan 2018 02:05	CST	4.899	3.405
USGS	08158000	05 Jan 2018 02:10	CST	4.899	3.405
USGS	08158000	05 Jan 2018 02:15	CST	4.899	3.405
USGS	08158000	05 Jan 2018 02:20	CST	4.786	3.399
USGS	08158000	05 Jan 2018 02:25	CST	4.786	3.399
USGS	08158000	05 Jan 2018 02:30	CST	4.786	3.399
USGS	08158000	05 Jan 2018 02:35	CST	4.786	3.399
USGS	08158000	05 Jan 2018 02:40	CST	4.786	3.399
USGS	08158000	05 Jan 2018 02:45	CST	4.786	3.399
USGS	08158000	05 Jan 2018 02:50	CST	4.786	3.399
USGS	08158000	05 Jan 2018 02:55	CST	4.786	3.399
USGS	08158000	05 Jan 2018 03:00	CST	4.672	3.392
USGS	08158000	05 Jan 2018 03:05	CST	4.672	3.392
USGS	08158000	05 Jan 2018 03:10	CST	4.672	3.392
USGS	08158000	05 Jan 2018 03:15	CST	4.672	3.392
USGS	08158000	05 Jan 2018 03:20	CST	4.672	3.392
USGS	08158000	05 Jan 2018 03:25	CST	4.672	3.392
USGS	08158000	05 Jan 2018 03:30	CST	4.672	3.392
USGS	08158000	05 Jan 2018 03:35	CST	4.587	3.386
USGS	08158000	05 Jan 2018 03:40	CST	4.616	3.389
USGS	08158000	05 Jan 2018 03:45	CST	4.616	3.389
USGS	08158000	05 Jan 2018 03:50	CST	4.616	3.389
USGS	08158000	05 Jan 2018 03:55	CST	4.616	3.389
USGS	08158000	05 Jan 2018 04:00	CST	4.616	3.389
USGS	08158000	05 Jan 2018 04:05	CST	4.616	3.389
USGS	08158000	05 Jan 2018 04:10	CST	4.616	3.389
USGS	08158000	05 Jan 2018 04:15	CST	4.531	3.383
USGS	08158000	05 Jan 2018 04:20	CST	4.531	3.383
USGS	08158000	05 Jan 2018 04:25	CST	4.531	3.383
USGS	08158000	05 Jan 2018 04:30	CST	4.531	3.383
USGS	08158000	05 Jan 2018 04:35	CST	4.587	3.386
USGS	08158000	05 Jan 2018 04:40	CST	4.587	3.386
USGS	08158000	05 Jan 2018 04:45	CST	4.587	3.386
USGS	08158000	05 Jan 2018 04:50	CST	4.474	3.38
USGS	08158000	05 Jan 2018 04:55	CST	4.474	3.38
USGS	08158000	05 Jan 2018 05:00	CST	4.474	3.38
USGS	08158000	05 Jan 2018 05:05	CST	4.474	3.38
USGS	08158000	05 Jan 2018 05:10	CST	4.474	3.38
USGS	08158000	05 Jan 2018 05:15	CST	4.474	3.38
USGS	08158000	05 Jan 2018 05:20	CST	4.474	3.38
USGS	08158000	05 Jan 2018 05:25	CST	4.531	3.383
USGS	08158000	05 Jan 2018 05:30	CST	4.417	3.377
USGS	08158000	05 Jan 2018 05:35	CST	4.417	3.377
USGS	08158000	05 Jan 2018 05:40	CST	4.417	3.377
USGS	08158000	05 Jan 2018 05:45	CST	4.474	3.38
USGS	08158000	05 Jan 2018 05:50	CST	4.417	3.377
USGS	08158000	05 Jan 2018 05:55	CST	4.417	3.377
USGS	08158000	05 Jan 2018 06:00	CST	4.474	3.38
USGS	08158000	05 Jan 2018 06:05	CST	4.361	3.374
USGS	08158000	05 Jan 2018 06:10	CST	4.361	3.374
USGS	08158000	05 Jan 2018 06:15	CST	4.361	3.374
USGS	08158000	05 Jan 2018 06:20	CST	4.361	3.374
USGS	08158000	05 Jan 2018 06:25	CST	4.361	3.374
USGS	08158000	05 Jan 2018 06:30	CST	4.361	3.374
USGS	08158000	05 Jan 2018 06:35	CST	4.417	3.377
USGS	08158000	05 Jan 2018 06:40	CST	4.417	3.377
USGS	08158000	05 Jan 2018 06:45	CST	4.417	3.377
USGS	08158000	05 Jan 2018 06:50	CST	4.332	3.371
USGS	08158000	05 Jan 2018 06:55	CST	4.332	3.371
USGS	08158000	05 Jan 2018 07:00	CST	4.332	3.371
USGS	08158000	05 Jan 2018 07:05	CST	4.361	3.374
USGS	08158000	05 Jan 2018 07:10	CST	4.361	3.374
USGS	08158000	05 Jan 2018 07:15	CST	4.361	3.374
USGS	08158000	05 Jan 2018 07:20	CST	4.361	3.374
USGS	08158000	05 Jan 2018 07:25	CST	4.389	3.374
USGS	08158000	05 Jan 2018 07:30	CST	4.332	3.371
USGS	08158000	05 Jan 2018 07:35	CST	4.276	3.368
USGS	08158000	05 Jan 2018 07:40	CST	4.332	3.371
USGS	08158000	05 Jan 2018 07:45	CST	4.332	3.371
USGS	08158000	05 Jan 2018 07:50	CST	4.332	3.371
USGS	08158000	05 Jan 2018 07:55	CST	4.332	3.371
USGS	08158000	05 Jan 2018 08:00	CST	4.332	3.371
USGS	08158000	05 Jan 2018 08:05	CST	4.332	3.371
USGS	08158000	05 Jan 2018 08:10	CST	4.219	3.365
USGS	08158000	05 Jan 2018 08:15	CST	4.276	3.368
USGS	08158000	05 Jan 2018 08:20	CST	4.276	3.368
USGS	08158000	05 Jan 2018 08:25	CST	4.276	3.368
USGS	08158000	05 Jan 2018 08:30	CST	4.276	3.368
USGS	08158000	05 Jan 2018 08:35	CST	4.276	3.368
USGS	08158000	05 Jan 2018 08:40	CST	4.332	3.371
USGS	08158000	05 Jan 2018 08:45	CST	4.276	3.368
USGS	08158000	05 Jan 2018 08:50	CST	4.332	3.371
USGS	08158000	05 Jan 2018 08:55	CST	4.219	3.365
USGS	08158000	05 Jan 2018 09:00	CST	4.219	3.365
USGS	08158000	05 Jan 2018 09:05	CST	4.219	3.365
USGS	08158000	05 Jan 2018 09:10	CST	4.219	3.365
USGS	08158000	05 Jan 2018 09:15	CST	4.276	3.368
USGS	08158000	05 Jan 2018 09:20	CST	4.276	3.368
USGS	08158000	05 Jan 2018 09:25	CST	4.276	3.368
USGS	08158000	05 Jan 2018 09:30	CST	4.191	3.362
USGS	08158000	05 Jan 2018 09:35	CST	4.219	3.365
USGS	08158000	05 Jan 2018 09:40	CST	4.219	3.365
USGS	08158000	05 Jan 2018 09:45	CST	4.219	3.365
USGS	08158000	05 Jan 2018 09:50	CST	4.219	3.365
USGS	08158000	05 Jan 2018 09:55	CST	4.219	3.365
USGS	08158000	05 Jan 2018 10:00	CST	4.219	3.365
USGS	08158000	05 Jan 2018 10:05	CST	4.219	3.365
USGS	08158000	05 Jan 2018 10:10	CST	4.191	3.362
USGS	08158000	05 Jan 2018 10:15	CST	4.191	3.362
USGS	08158000	05 Jan 2018 10:20	CST	4.191	3.362
USGS	08158000	05 Jan 2018 10:25	CST	4.191	3.362
USGS	08158000	05 Jan 2018 10:30	CST	4.219	3.365
USGS	08158000	05 Jan 2018 10:35	CST	4.219	3.365
USGS	08158000	05 Jan 2018 10:40	CST	4.219	3.365
USGS	08158000	05 Jan 2018 10:45	CST	4.134	3.359
USGS	08158000	05 Jan 2018 10:50	CST	4.191	3.362
USGS	08158000	05 Jan 2018 10:55	CST	4.191	3.362
USGS	08158000	05 Jan 2018 11:00	CST	4.191	3.362
USGS	08158000	05 Jan 2018 11:05	CST	4.587	3.386
USGS	08158000	05 Jan 2018 11:10	CST	4.417	3.377
USGS	08158000	05 Jan 2018 11:15	CST	4.276	3.368
USGS	08158000	05 Jan 2018 11:20	CST	4.191	3.362
USGS	08158000	05 Jan 2018 11:25	CST	4.191	3.362
USGS	08158000	05 Jan 2018 11:30	CST	4.191	3.362
USGS	08158000	05 Jan 2018 11:35	CST	4.219	3.365
USGS	08158000	05 Jan 2018 11:40	CST	4.134	3.359
USGS	08158000	05 Jan 2018 11:45	CST	4.191	3.362
USGS	08158000	05 Jan 2018 11:50	CST	4.134	3.359
USGS	08158000	05 Jan 2018 11:55	CST	4.191	3.362
USGS	08158000	05 Jan 2018 12:00	CST	4.191	3.362
USGS	08158000	05 Jan 2018 12:05	CST	4.191	3.362
USGS	08158000	05 Jan 2018 12:10	CST	4.191	3.362
USGS	08158000	05 Jan 2018 12:15	CST	4.134	3.359
USGS	08158000	05 Jan 2018 12:20	CST	4.134	3.359
USGS	08158000	05 Jan 2018 12:25	CST	4.134	3.359
USGS	08158000	05 Jan 2018 12:30	CST	4.134	3.359
USGS	08158000	05 Jan 2018 12:35	CST	4.191	3.362
USGS	08158000	05 Jan 2018 12:40	CST	4.191	3.362
USGS	08158000	05 Jan 2018 12:45	CST	4.078	3.356
USGS	08158000	05 Jan 2018 12:50	CST	4.134	3.359
USGS	08158000	05 Jan 2018 12:55	CST	4.134	3.359
USGS	08158000	05 Jan 2018 13:00	CST	4.134	3.359
USGS	08158000	05 Jan 2018 13:05	CST	4.134	3.359
USGS	08158000	05 Jan 2018 13:10	CST	4.191	3.362
USGS	08158000	05 Jan 2018 13:15	CST	4.191	3.362
USGS	08158000	05 Jan 2018 13:20	CST	4.078	3.356
USGS	08158000	05 Jan 2018 13:25	CST	4.134	3.359
USGS	08158000	05 Jan 2018 13:30	CST	4.134	3.359
USGS	08158000	05 Jan 2018 13:35	CST	4.191	3.362
USGS	08158000	05 Jan 2018 13:40	CST	4.134	3.359
USGS	08158000	05 Jan 2018 13:45	CST	4.191	3.362
USGS	08158000	05 Jan 2018 13:50	CST	4.191	3.362
USGS	08158000	05 Jan 2018 13:55	CST	4.078	3.356
USGS	08158000	05 Jan 2018 14:00	CST	4.078	3.356
USGS	08158000	05 Jan 2018 14:05	CST	4.078	3.356
USGS	08158000	05 Jan 2018 14:10	CST	4.134	3.359
USGS	08158000	05 Jan 2018 14:15	CST	4.134	3.359
USGS	08158000	05 Jan 2018 14:20	CST	4.134	3.359
USGS	08158000	05 Jan 2018 14:25	CST	4.078	3.356
USGS	08158000	05 Jan 2018 14:30	CST	4.049	3.353
USGS	08158000	05 Jan 2018 14:35	CST	4.078	3.356
USGS	08158000	05 Jan 2018 14:40	CST	4.134	3.359
USGS	08158000	05 Jan 2018 14:45	CST	4.134	3.359
USGS	08158000	05 Jan 2018 14:50	CST	4.134	3.359
USGS	08158000	05 Jan 2018 14:55	CST	4.078	3.356
USGS	08158000	05 Jan 2018 15:00	CST	4.078	3.356
USGS	08158000	05 Jan 2018 15:05	CST	4.078	3.356
USGS	08158000	05 Jan 2018 15:10	CST	4.134	3.359
USGS	08158000	05 Jan 2018 15:15	CST	4.078	3.356
USGS	08158000	05 Jan 2018 15:20	CST	4.134	3.359
USGS	08158000	05 Jan 2018 15:25	CST	4.049	3.353
USGS	08158000	05 Jan 2018 15:30	CST	4.049	3.353
USGS	08158000	05 Jan 2018 15:35	CST	4.049	3.353
USGS	08158000	05 Jan 2018 15:40	CST	4.049	3.353
USGS	08158000	05 Jan 2018 15:45	CST	4.049	3.353
USGS	08158000	05 Jan 2018 15:50	CST	4.049	3.353
USGS	08158000	05 Jan 2018 15:55	CST	3.993	3.35
USGS	08158000	05 Jan 2018 16:00	CST	3.936	3.347
USGS	08158000	05 Jan 2018 16:05	CST	3.936	3.347
USGS	08158000	05 Jan 2018 16:10	CST	3.936	3.347
USGS	08158000	05 Jan 2018 16:15	CST	3.936	3.347
USGS	08158000	05 Jan 2018 16:20	CST	3.936	3.347
USGS	08158000	05 Jan 2018 16:25	CST	3.851	3.341
USGS	08158000	05 Jan 2018 16:30	CST	3.851	3.341
USGS	08158000	05 Jan 2018 16:35	CST	3.851	3.341
USGS	08158000	05 Jan 2018 16:40	CST	3.851	3.341
USGS	08158000	05 Jan 2018 16:45	CST	3.851	3.341
USGS	08158000	05 Jan 2018 16:50	CST	3.766	3.335
USGS	08158000	05 Jan 2018 16:55	CST	3.709	3.332
USGS	08158000	05 Jan 2018 17:00	CST	3.709	3.332
USGS	08158000	05 Jan 2018 17:05	CST	3.709	3.332
USGS	08158000	05 Jan 2018 17:10	CST	3.709	3.332
USGS	08158000	05 Jan 2018 17:15	CST	3.709	3.332
USGS	08158000	05 Jan 2018 17:20	CST	3.596	3.322
USGS	08158000	05 Jan 2018 17:25	CST	3.596	3.322
USGS	08158000	05 Jan 2018 17:30	CST	3.596	3.322
USGS	08158000	05 Jan 2018 17:35	CST	3.596	3.322
USGS	08158000	05 Jan 2018 17:40	CST	3.596	3.322
USGS	08158000	05 Jan 2018 17:45	CST	3.54	3.319
USGS	08158000	05 Jan 2018 17:50	CST	3.455	3.313
USGS	08158000	05 Jan 2018 17:55	CST	3.455	3.313
USGS	08158000	05 Jan 2018 18:00	CST	3.455	3.313
USGS	08158000	05 Jan 2018 18:05	CST	3.455	3.313
USGS	08158000	05 Jan 2018 18:10	CST	3.398	3.31
USGS	08158000	05 Jan 2018 18:15	CST	3.398	3.31
USGS	08158000	05 Jan 2018 18:20	CST	3.313	3.304
USGS	08158000	05 Jan 2018 18:25	CST	3.313	3.304
USGS	08158000	05 Jan 2018 18:30	CST	3.313	3.304
USGS	08158000	05 Jan 2018 18:35	CST	3.256	3.301
USGS	08158000	05 Jan 2018 18:40	CST	3.256	3.301
USGS	08158000	05 Jan 2018 18:45	CST	3.256	3.301
USGS	08158000	05 Jan 2018 18:50	CST	3.171	3.295
USGS	08158000	05 Jan 2018 18:55	CST	3.171	3.295
USGS	08158000	05 Jan 2018 19:00	CST	3.171	3.295
USGS	08158000	05 Jan 2018 19:05	CST	3.171	3.295
USGS	08158000	05 Jan 2018 19:10	CST	3.143	3.292
USGS	08158000	05 Jan 2018 19:15	CST	3.058	3.286
USGS	08158000	05 Jan 2018 19:20	CST	3.058	3.286
USGS	08158000	05 Jan 2018 19:25	CST	3.058	3.286
USGS	08158000	05 Jan 2018 19:30	CST	3.058	3.286
USGS	08158000	05 Jan 2018 19:35	CST	3.058	3.286
USGS	08158000	05 Jan 2018 19:40	CST	3.058	3.286
USGS	08158000	05 Jan 2018 19:45	CST	2.945	3.28
USGS	08158000	05 Jan 2018 19:50	CST	2.945	3.28
USGS	08158000	05 Jan 2018 19:55	CST	2.945	3.28
USGS	08158000	05 Jan 2018 20:00	CST	2.945	3.28
USGS	08158000	05 Jan 2018 20:05	CST	2.945	3.28
USGS	08158000	05 Jan 2018 20:10	CST	2.945	3.28
USGS	08158000	05 Jan 2018 20:15	CST	2.86	3.274
USGS	08158000	05 Jan 2018 20:20	CST	2.86	3.274
USGS	08158000	05 Jan 2018 20:25	CST	2.86	3.274
USGS	08158000	05 Jan 2018 20:30	CST	2.86	3.274
USGS	08158000	05 Jan 2018 20:35	CST	2.82	3.271
USGS	08158000	05 Jan 2018 20:40	CST	2.86	3.274
USGS	08158000	05 Jan 2018 20:45	CST	2.778	3.267
USGS	08158000	05 Jan 2018 20:50	CST	2.778	3.267
USGS	08158000	05 Jan 2018 20:55	CST	2.733	3.264
USGS	08158000	05 Jan 2018 21:00	CST	2.778	3.267
USGS	08158000	05 Jan 2018 21:05	CST	2.778	3.267
USGS	08158000	05 Jan 2018 21:10	CST	2.778	3.267
USGS	08158000	05 Jan 2018 21:15	CST	2.69	3.261
USGS	08158000	05 Jan 2018 21:20	CST	2.69	3.261
USGS	08158000	05 Jan 2018 21:25	CST	2.69	3.261
USGS	08158000	05 Jan 2018 21:30	CST	2.69	3.261
USGS	08158000	05 Jan 2018 21:35	CST	2.69	3.261
USGS	08158000	05 Jan 2018 21:40	CST	2.69	3.261
USGS	08158000	05 Jan 2018 21:45	CST	2.645	3.258
USGS	08158000	05 Jan 2018 21:50	CST	2.602	3.255
USGS	08158000	05 Jan 2018 21:55	CST	2.602	3.255
USGS	08158000	05 Jan 2018 22:00	CST	2.602	3.255
USGS	08158000	05 Jan 2018 22:05	CST	2.602	3.255
USGS	08158000	05 Jan 2018 22:10	CST	2.648	3.258
USGS	08158000	05 Jan 2018 22:15	CST	2.648	3.258
USGS	08158000	05 Jan 2018 22:20	CST	2.56	3.252
USGS	08158000	05 Jan 2018 22:25	CST	2.563	3.252
USGS	08158000	05 Jan 2018 22:30	CST	2.563	3.252
USGS	08158000	05 Jan 2018 22:35	CST	2.563	3.252
USGS	08158000	05 Jan 2018 22:40	CST	2.605	3.255
USGS	08158000	05 Jan 2018 22:45	CST	2.52	3.249
USGS	08158000	05 Jan 2018 22:50	CST	2.52	3.249
USGS	08158000	05 Jan 2018 22:55	CST	2.52	3.249
USGS	08158000	05 Jan 2018 23:00	CST	2.52	3.249
USGS	08158000	05 Jan 2018 23:05	CST	2.52	3.249
USGS	08158000	05 Jan 2018 23:10	CST	2.563	3.252
USGS	08158000	05 Jan 2018 23:15	CST	2.563	3.252
USGS	08158000	05 Jan 2018 23:20	CST	2.478	3.246
USGS	08158000	05 Jan 2018 23:25	CST	2.478	3.246
USGS	08158000	05 Jan 2018 23:30	CST	2.478	3.246
USGS	08158000	05 Jan 2018 23:35	CST	2.478	3.246
USGS	08158000	05 Jan 2018 23:40	CST	2.52	3.249
USGS	08158000	05 Jan 2018 23:45	CST	2.52	3.249
USGS	08158000	05 Jan 2018 23:50	CST	2.438	3.243
USGS	08158000	05 Jan 2018 23:55	CST	2.438	3.243
USGS	08158000	06 Jan 2018 00:00	CST	2.438	3.243
USGS	08158000	06 Jan 2018 00:05	CST	2.478	3.246
USGS	08158000	06 Jan 2018 00:10	CST	2.478	3.246
USGS	08158000	06 Jan 2018 00:15	CST	2.396	3.24
USGS	08158000	06 Jan 2018 00:20	CST	2.396	3.24
USGS	08158000	06 Jan 2018 00:25	CST	2.438	3.243
USGS	08158000	06 Jan 2018 00:30	CST	2.438	3.243
USGS	08158000	06 Jan 2018 00:35	CST	2.438	3.243
USGS	08158000	06 Jan 2018 00:40	CST	2.438	3.243
USGS	08158000	06 Jan 2018 00:45	CST	2.478	3.246
USGS	08158000	06 Jan 2018 00:50	CST	2.398	3.24
USGS	08158000	06 Jan 2018 00:55	CST	2.398	3.24
USGS	08158000	06 Jan 2018 01:00	CST	2.398	3.24
USGS	08158000	06 Jan 2018 01:05	CST	2.438	3.243
USGS	08158000	06 Jan 2018 01:10	CST	2.438	3.243
USGS	08158000	06 Jan 2018 01:15	CST	2.438	3.243
USGS	08158000	06 Jan 2018 01:20	CST	2.356	3.237
USGS	08158000	06 Jan 2018 01:25	CST	2.356	3.237
USGS	08158000	06 Jan 2018 01:30	CST	2.398	3.24
USGS	08158000	06 Jan 2018 01:35	CST	2.398	3.24
USGS	08158000	06 Jan 2018 01:40	CST	2.398	3.24
USGS	08158000	06 Jan 2018 01:45	CST	2.398	3.24
USGS	08158000	06 Jan 2018 01:50	CST	2.398	3.24
USGS	08158000	06 Jan 2018 01:55	CST	2.359	3.237
USGS	08158000	06 Jan 2018 02:00	CST	2.359	3.237
USGS	08158000	06 Jan 2018 02:05	CST	2.359	3.237
USGS	08158000	06 Jan 2018 02:10	CST	2.438	3.243
USGS	08158000	06 Jan 2018 02:15	CST	2.398	3.24
USGS	08158000	06 Jan 2018 02:20	CST	2.398	3.24
USGS	08158000	06 Jan 2018 02:25	CST	2.359	3.237
USGS	08158000	06 Jan 2018 02:30	CST	2.359	3.237
USGS	08158000	06 Jan 2018 02:35	CST	2.359	3.237
USGS	08158000	06 Jan 2018 02:40	CST	2.398	3.24
USGS	08158000	06 Jan 2018 02:45	CST	2.398	3.24
USGS	08158000	06 Jan 2018 02:50	CST	2.398	3.24
USGS	08158000	06 Jan 2018 02:55	CST	2.319	3.234
USGS	08158000	06 Jan 2018 03:00	CST	2.359	3.237
USGS	08158000	06 Jan 2018 03:05	CST	2.359	3.237
USGS	08158000	06 Jan 2018 03:10	CST	2.359	3.237
USGS	08158000	06 Jan 2018 03:15	CST	2.398	3.24
USGS	08158000	06 Jan 2018 03:20	CST	2.398	3.24
USGS	08158000	06 Jan 2018 03:25	CST	2.359	3.237
USGS	08158000	06 Jan 2018 03:30	CST	2.359	3.237
USGS	08158000	06 Jan 2018 03:35	CST	2.359	3.237
USGS	08158000	06 Jan 2018 03:40	CST	2.359	3.237
USGS	08158000	06 Jan 2018 03:45	CST	2.398	3.24
USGS	08158000	06 Jan 2018 03:50	CST	2.398	3.24
USGS	08158000	06 Jan 2018 03:55	CST	2.319	3.234
USGS	08158000	06 Jan 2018 04:00	CST	2.359	3.237
USGS	08158000	06 Jan 2018 04:05	CST	2.359	3.237
USGS	08158000	06 Jan 2018 04:10	CST	2.398	3.24
USGS	08158000	06 Jan 2018 04:15	CST	2.398	3.24
USGS	08158000	06 Jan 2018 04:20	CST	2.441	3.243
USGS	08158000	06 Jan 2018 04:25	CST	2.359	3.237
USGS	08158000	06 Jan 2018 04:30	CST	2.359	3.237
USGS	08158000	06 Jan 2018 04:35	CST	2.359	3.237
USGS	08158000	06 Jan 2018 04:40	CST	2.398	3.24
USGS	08158000	06 Jan 2018 04:45	CST	2.398	3.24
USGS	08158000	06 Jan 2018 04:50	CST	2.359	3.237
USGS	08158000	06 Jan 2018 04:55	CST	2.359	3.237
USGS	08158000	06 Jan 2018 05:00	CST	2.359	3.237
USGS	08158000	06 Jan 2018 05:05	CST	2.398	3.24
USGS	08158000	06 Jan 2018 05:10	CST	2.398	3.24
USGS	08158000	06 Jan 2018 05:15	CST	2.441	3.243
USGS	08158000	06 Jan 2018 05:20	CST	2.359	3.237
USGS	08158000	06 Jan 2018 05:25	CST	2.359	3.237
USGS	08158000	06 Jan 2018 05:30	CST	2.398	3.24
USGS	08158000	06 Jan 2018 05:35	CST	2.398	3.24
USGS	08158000	06 Jan 2018 05:40	CST	2.441	3.243
USGS	08158000	06 Jan 2018 05:45	CST	2.441	3.243
USGS	08158000	06 Jan 2018 05:50	CST	2.359	3.237
USGS	08158000	06 Jan 2018 05:55	CST	2.359	3.237
USGS	08158000	06 Jan 2018 06:00	CST	2.398	3.24
USGS	08158000	06 Jan 2018 06:05	CST	2.398	3.24
USGS	08158000	06 Jan 2018 06:10	CST	2.441	3.243
USGS	08158000	06 Jan 2018 06:15	CST	2.441	3.243
USGS	08158000	06 Jan 2018 06:20	CST	2.401	3.24
USGS	08158000	06 Jan 2018 06:25	CST	2.401	3.24
USGS	08158000	06 Jan 2018 06:30	CST	2.401	3.24
USGS	08158000	06 Jan 2018 06:35	CST	2.441	3.243
USGS	08158000	06 Jan 2018 06:40	CST	2.441	3.243
USGS	08158000	06 Jan 2018 06:45	CST	2.483	3.246
USGS	08158000	06 Jan 2018 06:50	CST	2.401	3.24
USGS	08158000	06 Jan 2018 06:55	CST	2.441	3.243
USGS	08158000	06 Jan 2018 07:00	CST	2.441	3.243
USGS	08158000	06 Jan 2018 07:05	CST	2.441	3.243
USGS	08158000	06 Jan 2018 07:10	CST	2.483	3.246
USGS	08158000	06 Jan 2018 07:15	CST	2.401	3.24
USGS	08158000	06 Jan 2018 07:20	CST	2.441	3.243
USGS	08158000	06 Jan 2018 07:25	CST	2.441	3.243
USGS	08158000	06 Jan 2018 07:30	CST	2.441	3.243
USGS	08158000	06 Jan 2018 07:35	CST	2.483	3.246
USGS	08158000	06 Jan 2018 07:40	CST	2.523	3.249
USGS	08158000	06 Jan 2018 07:45	CST	2.441	3.243
USGS	08158000	06 Jan 2018 07:50	CST	2.441	3.243
USGS	08158000	06 Jan 2018 07:55	CST	2.483	3.246
USGS	08158000	06 Jan 2018 08:00	CST	2.483	3.246
USGS	08158000	06 Jan 2018 08:05	CST	2.523	3.249
USGS	08158000	06 Jan 2018 08:10	CST	2.523	3.249
USGS	08158000	06 Jan 2018 08:15	CST	2.483	3.246
USGS	08158000	06 Jan 2018 08:20	CST	2.483	3.246
USGS	08158000	06 Jan 2018 08:25	CST	2.483	3.246
USGS	08158000	06 Jan 2018 08:30	CST	2.526	3.249
USGS	08158000	06 Jan 2018 08:35	CST	2.565	3.252
USGS	08158000	06 Jan 2018 08:40	CST	2.565	3.252
USGS	08158000	06 Jan 2018 08:45	CST	2.526	3.249
USGS	08158000	06 Jan 2018 08:50	CST	2.526	3.249
USGS	08158000	06 Jan 2018 08:55	CST	2.565	3.252
USGS	08158000	06 Jan 2018 09:00	CST	2.565	3.252
USGS	08158000	06 Jan 2018 09:05	CST	2.565	3.252
USGS	08158000	06 Jan 2018 09:10	CST	2.608	3.255
USGS	08158000	06 Jan 2018 09:15	CST	2.568	3.252
USGS	08158000	06 Jan 2018 09:20	CST	2.568	3.252
USGS	08158000	06 Jan 2018 09:25	CST	2.611	3.255
USGS	08158000	06 Jan 2018 09:30	CST	2.611	3.255
USGS	08158000	06 Jan 2018 09:35	CST	2.653	3.258
USGS	08158000	06 Jan 2018 09:40	CST	2.568	3.252
USGS	08158000	06 Jan 2018 09:45	CST	2.611	3.255
USGS	08158000	06 Jan 2018 09:50	CST	2.653	3.258
USGS	08158000	06 Jan 2018 09:55	CST	2.653	3.258
USGS	08158000	06 Jan 2018 10:00	CST	2.696	3.261
USGS	08158000	06 Jan 2018 10:05	CST	2.696	3.261
USGS	08158000	06 Jan 2018 10:10	CST	2.653	3.258
USGS	08158000	06 Jan 2018 10:15	CST	2.653	3.258
USGS	08158000	06 Jan 2018 10:20	CST	2.696	3.261
USGS	08158000	06 Jan 2018 10:25	CST	2.696	3.261
USGS	08158000	06 Jan 2018 10:30	CST	2.741	3.264
USGS	08158000	06 Jan 2018 10:35	CST	2.784	3.267
USGS	08158000	06 Jan 2018 10:40	CST	2.696	3.261
USGS	08158000	06 Jan 2018 10:45	CST	2.741	3.264
USGS	08158000	06 Jan 2018 10:50	CST	2.741	3.264
USGS	08158000	06 Jan 2018 10:55	CST	2.784	3.267
USGS	08158000	06 Jan 2018 11:00	CST	2.829	3.271
USGS	08158000	06 Jan 2018 11:05	CST	3.143	3.292
USGS	08158000	06 Jan 2018 11:10	CST	3.002	3.283
USGS	08158000	06 Jan 2018 11:15	CST	2.917	3.277
USGS	08158000	06 Jan 2018 11:20	CST	2.829	3.271
USGS	08158000	06 Jan 2018 11:25	CST	2.888	3.274
USGS	08158000	06 Jan 2018 11:30	CST	2.888	3.274
USGS	08158000	06 Jan 2018 11:35	CST	2.829	3.271
USGS	08158000	06 Jan 2018 11:40	CST	2.888	3.274
USGS	08158000	06 Jan 2018 11:45	CST	2.888	3.274
USGS	08158000	06 Jan 2018 11:50	CST	2.917	3.277
USGS	08158000	06 Jan 2018 11:55	CST	2.917	3.277
USGS	08158000	06 Jan 2018 12:00	CST	2.888	3.274
USGS	08158000	06 Jan 2018 12:05	CST	2.917	3.277
USGS	08158000	06 Jan 2018 12:10	CST	2.917	3.277
USGS	08158000	06 Jan 2018 12:15	CST	2.973	3.28
USGS	08158000	06 Jan 2018 12:20	CST	3.002	3.283
USGS	08158000	06 Jan 2018 12:25	CST	3.002	3.283
USGS	08158000	06 Jan 2018 12:30	CST	2.973	3.28
USGS	08158000	06 Jan 2018 12:35	CST	3.002	3.283
USGS	08158000	06 Jan 2018 12:40	CST	3.002	3.283
USGS	08158000	06 Jan 2018 12:45	CST	3.058	3.286
USGS	08158000	06 Jan 2018 12:50	CST	3.115	3.289
USGS	08158000	06 Jan 2018 12:55	CST	3.002	3.283
USGS	08158000	06 Jan 2018 13:00	CST	3.058	3.286
USGS	08158000	06 Jan 2018 13:05	CST	3.115	3.289
USGS	08158000	06 Jan 2018 13:10	CST	3.115	3.289
USGS	08158000	06 Jan 2018 13:15	CST	3.143	3.292
USGS	08158000	06 Jan 2018 13:20	CST	3.2	3.295
USGS	08158000	06 Jan 2018 13:25	CST	3.143	3.292
USGS	08158000	06 Jan 2018 13:30	CST	3.143	3.292
USGS	08158000	06 Jan 2018 13:35	CST	3.2	3.295
USGS	08158000	06 Jan 2018 13:40	CST	3.2	3.295
USGS	08158000	06 Jan 2018 13:45	CST	3.228	3.298
USGS	08158000	06 Jan 2018 13:50	CST	3.285	3.301
USGS	08158000	06 Jan 2018 13:55	CST	3.228	3.298
USGS	08158000	06 Jan 2018 14:00	CST	3.285	3.301
USGS	08158000	06 Jan 2018 14:05	CST	3.228	3.298
USGS	08158000	06 Jan 2018 14:10	CST	3.313	3.304
USGS	08158000	06 Jan 2018 14:15	CST	3.313	3.304
USGS	08158000	06 Jan 2018 14:20	CST	3.285	3.301
USGS	08158000	06 Jan 2018 14:25	CST	3.313	3.304
USGS	08158000	06 Jan 2018 14:30	CST	3.313	3.304
USGS	08158000	06 Jan 2018 14:35	CST	3.37	3.307
USGS	08158000	06 Jan 2018 14:40	CST	3.455	3.313
USGS	08158000	06 Jan 2018 14:45	CST	3.37	3.307
USGS	08158000	06 Jan 2018 14:50	CST	3.426	3.31
USGS	08158000	06 Jan 2018 14:55	CST	3.455	3.313
USGS	08158000	06 Jan 2018 15:00	CST	3.455	3.313
USGS	08158000	06 Jan 2018 15:05	CST	3.511	3.316
USGS	08158000	06 Jan 2018 15:10	CST	3.455	3.313
USGS	08158000	06 Jan 2018 15:15	CST	3.455	3.313
USGS	08158000	06 Jan 2018 15:20	CST	3.511	3.316
USGS	08158000	06 Jan 2018 15:25	CST	3.568	3.319
USGS	08158000	06 Jan 2018 15:30	CST	3.596	3.322
USGS	08158000	06 Jan 2018 15:35	CST	3.568	3.319
USGS	08158000	06 Jan 2018 15:40	CST	3.596	3.322
USGS	08158000	06 Jan 2018 15:45	CST	3.596	3.322
USGS	08158000	06 Jan 2018 15:50	CST	3.653	3.325
USGS	08158000	06 Jan 2018 15:55	CST	3.653	3.325
USGS	08158000	06 Jan 2018 16:00	CST	3.738	3.332
USGS	08158000	06 Jan 2018 16:05	CST	3.681	3.328
USGS	08158000	06 Jan 2018 16:10	CST	3.681	3.328
USGS	08158000	06 Jan 2018 16:15	CST	3.738	3.332
USGS	08158000	06 Jan 2018 16:20	CST	3.766	3.335
USGS	08158000	06 Jan 2018 16:25	CST	3.823	3.338
USGS	08158000	06 Jan 2018 16:30	CST	3.738	3.332
USGS	08158000	06 Jan 2018 16:35	CST	3.766	3.335
USGS	08158000	06 Jan 2018 16:40	CST	3.766	3.335
USGS	08158000	06 Jan 2018 16:45	CST	3.879	3.341
USGS	08158000	06 Jan 2018 16:50	CST	3.879	3.341
USGS	08158000	06 Jan 2018 16:55	CST	3.823	3.338
USGS	08158000	06 Jan 2018 17:00	CST	3.879	3.341
USGS	08158000	06 Jan 2018 17:05	CST	3.908	3.344
USGS	08158000	06 Jan 2018 17:10	CST	3.908	3.344
USGS	08158000	06 Jan 2018 17:15	CST	3.964	3.347
USGS	08158000	06 Jan 2018 17:20	CST	3.908	3.344
USGS	08158000	06 Jan 2018 17:25	CST	3.964	3.347
USGS	08158000	06 Jan 2018 17:30	CST	4.021	3.35
USGS	08158000	06 Jan 2018 17:35	CST	4.021	3.35
USGS	08158000	06 Jan 2018 17:40	CST	4.049	3.353
USGS	08158000	06 Jan 2018 17:45	CST	4.049	3.353
USGS	08158000	06 Jan 2018 17:50	CST	4.021	3.35
USGS	08158000	06 Jan 2018 17:55	CST	4.049	3.353
USGS	08158000	06 Jan 2018 18:00	CST	4.106	3.356
USGS	08158000	06 Jan 2018 18:05	CST	4.106	3.356
USGS	08158000	06 Jan 2018 18:10	CST	4.163	3.359
USGS	08158000	06 Jan 2018 18:15	CST	4.106	3.356
USGS	08158000	06 Jan 2018 18:20	CST	4.163	3.359
USGS	08158000	06 Jan 2018 18:25	CST	4.163	3.359
USGS	08158000	06 Jan 2018 18:30	CST	4.219	3.362
USGS	08158000	06 Jan 2018 18:35	CST	4.219	3.362
USGS	08158000	06 Jan 2018 18:40	CST	4.247	3.365
USGS	08158000	06 Jan 2018 18:45	CST	4.219	3.362
USGS	08158000	06 Jan 2018 18:50	CST	4.247	3.365
USGS	08158000	06 Jan 2018 18:55	CST	4.247	3.365
USGS	08158000	06 Jan 2018 19:00	CST	4.304	3.368
USGS	08158000	06 Jan 2018 19:05	CST	4.304	3.368
USGS	08158000	06 Jan 2018 19:10	CST	4.247	3.365
USGS	08158000	06 Jan 2018 19:15	CST	4.304	3.368
USGS	08158000	06 Jan 2018 19:20	CST	4.304	3.368
USGS	08158000	06 Jan 2018 19:25	CST	4.361	3.371
USGS	08158000	06 Jan 2018 19:30	CST	4.417	3.374
USGS	08158000	06 Jan 2018 19:35	CST	4.446	3.377
USGS	08158000	06 Jan 2018 19:40	CST	4.361	3.371
USGS	08158000	06 Jan 2018 19:45	CST	4.417	3.374
USGS	08158000	06 Jan 2018 19:50	CST	4.417	3.374
USGS	08158000	06 Jan 2018 19:55	CST	4.446	3.377
USGS	08158000	06 Jan 2018 20:00	CST	4.502	3.38
USGS	08158000	06 Jan 2018 20:05	CST	4.446	3.377
USGS	08158000	06 Jan 2018 20:10	CST	4.446	3.377
USGS	08158000	06 Jan 2018 20:15	CST	4.502	3.38
USGS	08158000	06 Jan 2018 20:20	CST	4.559	3.383
USGS	08158000	06 Jan 2018 20:25	CST	4.446	3.377
USGS	08158000	06 Jan 2018 20:30	CST	4.502	3.38
USGS	08158000	06 Jan 2018 20:35	CST	4.559	3.383
USGS	08158000	06 Jan 2018 20:40	CST	4.616	3.386
USGS	08158000	06 Jan 2018 20:45	CST	4.616	3.386
USGS	08158000	06 Jan 2018 20:50	CST	4.672	3.389
USGS	08158000	06 Jan 2018 20:55	CST	4.559	3.383
USGS	08158000	06 Jan 2018 21:00	CST	4.616	3.386
USGS	08158000	06 Jan 2018 21:05	CST	4.672	3.389
USGS	08158000	06 Jan 2018 21:10	CST	4.672	3.389
USGS	08158000	06 Jan 2018 21:15	CST	4.701	3.392
USGS	08158000	06 Jan 2018 21:20	CST	4.701	3.392
USGS	08158000	06 Jan 2018 21:25	CST	4.672	3.389
USGS	08158000	06 Jan 2018 21:30	CST	4.701	3.392
USGS	08158000	06 Jan 2018 21:35	CST	4.701	3.392
USGS	08158000	06 Jan 2018 21:40	CST	4.757	3.396
USGS	08158000	06 Jan 2018 21:45	CST	4.757	3.396
USGS	08158000	06 Jan 2018 21:50	CST	4.814	3.399
USGS	08158000	06 Jan 2018 21:55	CST	4.701	3.392
USGS	08158000	06 Jan 2018 22:00	CST	4.701	3.392
USGS	08158000	06 Jan 2018 22:05	CST	4.814	3.399
USGS	08158000	06 Jan 2018 22:10	CST	4.814	3.399
USGS	08158000	06 Jan 2018 22:15	CST	4.814	3.399
USGS	08158000	06 Jan 2018 22:20	CST	4.814	3.399
USGS	08158000	06 Jan 2018 22:25	CST	4.757	3.396
USGS	08158000	06 Jan 2018 22:30	CST	4.757	3.396
USGS	08158000	06 Jan 2018 22:35	CST	4.814	3.399
USGS	08158000	06 Jan 2018 22:40	CST	4.814	3.399
USGS	08158000	06 Jan 2018 22:45	CST	4.814	3.399
USGS	08158000	06 Jan 2018 22:50	CST	4.701	3.392
USGS	08158000	06 Jan 2018 22:55	CST	4.701	3.392
USGS	08158000	06 Jan 2018 23:00	CST	4.757	3.396
USGS	08158000	06 Jan 2018 23:05	CST	4.757	3.396
USGS	08158000	06 Jan 2018 23:10	CST	4.757	3.396
USGS	08158000	06 Jan 2018 23:15	CST	4.757	3.396
USGS	08158000	06 Jan 2018 23:20	CST	4.672	3.389
USGS	08158000	06 Jan 2018 23:25	CST	4.672	3.389
USGS	08158000	06 Jan 2018 23:30	CST	4.672	3.389
USGS	08158000	06 Jan 2018 23:35	CST	4.672	3.389
USGS	08158000	06 Jan 2018 23:40	CST	4.672	3.389
USGS	08158000	06 Jan 2018 23:45	CST	4.672	3.389
USGS	08158000	06 Jan 2018 23:50	CST	4.559	3.383
USGS	08158000	06 Jan 2018 23:55	CST	4.502	3.38
USGS	08158000	07 Jan 2018 00:00	CST	4.502	3.38
USGS	08158000	07 Jan 2018 00:05	CST	4.502	3.38
USGS	08158000	07 Jan 2018 00:10	CST	4.502	3.38
USGS	08158000	07 Jan 2018 00:15	CST	4.502	3.38
USGS	08158000	07 Jan 2018 00:20	CST	4.417	3.374
USGS	08158000	07 Jan 2018 00:25	CST	4.361	3.371
USGS	08158000	07 Jan 2018 00:30	CST	4.361	3.371
USGS	08158000	07 Jan 2018 00:35	CST	4.361	3.371
USGS	08158000	07 Jan 2018 00:40	CST	4.361	3.371
USGS	08158000	07 Jan 2018 00:45	CST	4.304	3.368
USGS	08158000	07 Jan 2018 00:50	CST	4.219	3.362
USGS	08158000	07 Jan 2018 00:55	CST	4.219	3.362
USGS	08158000	07 Jan 2018 01:00	CST	4.219	3.362
USGS	08158000	07 Jan 2018 01:05	CST	4.163	3.359
USGS	08158000	07 Jan 2018 01:10	CST	4.163	3.359
USGS	08158000	07 Jan 2018 01:15	CST	4.163	3.359
USGS	08158000	07 Jan 2018 01:20	CST	4.078	3.353
USGS	08158000	07 Jan 2018 01:25	CST	4.021	3.35
USGS	08158000	07 Jan 2018 01:30	CST	4.021	3.35
USGS	08158000	07 Jan 2018 01:35	CST	4.021	3.35
USGS	08158000	07 Jan 2018 01:40	CST	4.021	3.35
USGS	08158000	07 Jan 2018 01:45	CST	4.021	3.35
USGS	08158000	07 Jan 2018 01:50	CST	3.936	3.344
USGS	08158000	07 Jan 2018 01:55	CST	3.936	3.344
USGS	08158000	07 Jan 2018 02:00	CST	3.936	3.344
USGS	08158000	07 Jan 2018 02:05	CST	3.936	3.344
USGS	08158000	07 Jan 2018 02:10	CST	3.879	3.341
USGS	08158000	07 Jan 2018 02:15	CST	3.794	3.335
USGS	08158000	07 Jan 2018 02:20	CST	3.794	3.335
USGS	08158000	07 Jan 2018 02:25	CST	3.794	3.335
USGS	08158000	07 Jan 2018 02:30	CST	3.794	3.335
USGS	08158000	07 Jan 2018 02:35	CST	3.794	3.335
USGS	08158000	07 Jan 2018 02:40	CST	3.738	3.332
USGS	08158000	07 Jan 2018 02:45	CST	3.709	3.328
USGS	08158000	07 Jan 2018 02:50	CST	3.709	3.328
USGS	08158000	07 Jan 2018 02:55	CST	3.738	3.332
USGS	08158000	07 Jan 2018 03:00	CST	3.709	3.328
USGS	08158000	07 Jan 2018 03:05	CST	3.738	3.332
USGS	08158000	07 Jan 2018 03:10	CST	3.653	3.325
USGS	08158000	07 Jan 2018 03:15	CST	3.653	3.325
USGS	08158000	07 Jan 2018 03:20	CST	3.653	3.325
USGS	08158000	07 Jan 2018 03:25	CST	3.653	3.325
USGS	08158000	07 Jan 2018 03:30	CST	3.653	3.325
USGS	08158000	07 Jan 2018 03:35	CST	3.568	3.319
USGS	08158000	07 Jan 2018 03:40	CST	3.568	3.319
USGS	08158000	07 Jan 2018 03:45	CST	3.568	3.319
USGS	08158000	07 Jan 2018 03:50	CST	3.568	3.319
USGS	08158000	07 Jan 2018 03:55	CST	3.568	3.319
USGS	08158000	07 Jan 2018 04:00	CST	3.483	3.313
USGS	08158000	07 Jan 2018 04:05	CST	3.483	3.313
USGS	08158000	07 Jan 2018 04:10	CST	3.511	3.316
USGS	08158000	07 Jan 2018 04:15	CST	3.511	3.316
USGS	08158000	07 Jan 2018 04:20	CST	3.511	3.316
USGS	08158000	07 Jan 2018 04:25	CST	3.511	3.316
USGS	08158000	07 Jan 2018 04:30	CST	3.426	3.31
USGS	08158000	07 Jan 2018 04:35	CST	3.426	3.31
USGS	08158000	07 Jan 2018 04:40	CST	3.426	3.31
USGS	08158000	07 Jan 2018 04:45	CST	3.426	3.31
USGS	08158000	07 Jan 2018 04:50	CST	3.426	3.31
USGS	08158000	07 Jan 2018 04:55	CST	3.483	3.313
USGS	08158000	07 Jan 2018 05:00	CST	3.37	3.307
USGS	08158000	07 Jan 2018 05:05	CST	3.37	3.307
USGS	08158000	07 Jan 2018 05:10	CST	3.37	3.307
USGS	08158000	07 Jan 2018 05:15	CST	3.37	3.307
USGS	08158000	07 Jan 2018 05:20	CST	3.37	3.307
USGS	08158000	07 Jan 2018 05:25	CST	3.341	3.304
USGS	08158000	07 Jan 2018 05:30	CST	3.341	3.304
USGS	08158000	07 Jan 2018 05:35	CST	3.37	3.307
USGS	08158000	07 Jan 2018 05:40	CST	3.341	3.304
USGS	08158000	07 Jan 2018 05:45	CST	3.37	3.307
USGS	08158000	07 Jan 2018 05:50	CST	3.285	3.301
USGS	08158000	07 Jan 2018 05:55	CST	3.285	3.301
USGS	08158000	07 Jan 2018 06:00	CST	3.285	3.301
USGS	08158000	07 Jan 2018 06:05	CST	3.285	3.301
USGS	08158000	07 Jan 2018 06:10	CST	3.341	3.304
USGS	08158000	07 Jan 2018 06:15	CST	3.341	3.304
USGS	08158000	07 Jan 2018 06:20	CST	3.256	3.298
USGS	08158000	07 Jan 2018 06:25	CST	3.256	3.298
USGS	08158000	07 Jan 2018 06:30	CST	3.285	3.301
USGS	08158000	07 Jan 2018 06:35	CST	3.285	3.301
USGS	08158000	07 Jan 2018 06:40	CST	3.285	3.301
USGS	08158000	07 Jan 2018 06:45	CST	3.285	3.301
USGS	08158000	07 Jan 2018 06:50	CST	3.256	3.298
USGS	08158000	07 Jan 2018 06:55	CST	3.256	3.298
USGS	08158000	07 Jan 2018 07:00	CST	3.256	3.298
USGS	08158000	07 Jan 2018 07:05	CST	3.256	3.298
USGS	08158000	07 Jan 2018 07:10	CST	3.285	3.301
USGS	08158000	07 Jan 2018 07:15	CST	3.285	3.301
USGS	08158000	07 Jan 2018 07:20	CST	3.2	3.295
USGS	08158000	07 Jan 2018 07:25	CST	3.2	3.295
USGS	08158000	07 Jan 2018 07:30	CST	3.256	3.298
USGS	08158000	07 Jan 2018 07:35	CST	3.256	3.298
USGS	08158000	07 Jan 2018 07:40	CST	3.256	3.298
USGS	08158000	07 Jan 2018 07:45	CST	3.2	3.295
USGS	08158000	07 Jan 2018 07:50	CST	3.2	3.295
USGS	08158000	07 Jan 2018 07:55	CST	3.2	3.295
USGS	08158000	07 Jan 2018 08:00	CST	3.256	3.298
USGS	08158000	07 Jan 2018 08:05	CST	3.256	3.298
USGS	08158000	07 Jan 2018 08:10	CST	3.256	3.298
USGS	08158000	07 Jan 2018 08:15	CST	3.2	3.295
USGS	08158000	07 Jan 2018 08:20	CST	3.2	3.295
USGS	08158000	07 Jan 2018 08:25	CST	3.2	3.295
USGS	08158000	07 Jan 2018 08:30	CST	3.256	3.298
USGS	08158000	07 Jan 2018 08:35	CST	3.256	3.298
USGS	08158000	07 Jan 2018 08:40	CST	3.171	3.292
USGS	08158000	07 Jan 2018 08:45	CST	3.2	3.295
USGS	08158000	07 Jan 2018 08:50	CST	3.2	3.295
USGS	08158000	07 Jan 2018 08:55	CST	3.2	3.295
USGS	08158000	07 Jan 2018 09:00	CST	3.115	3.289
USGS	08158000	07 Jan 2018 09:05	CST	3.171	3.292
USGS	08158000	07 Jan 2018 09:10	CST	3.171	3.292
USGS	08158000	07 Jan 2018 09:15	CST	3.171	3.292
USGS	08158000	07 Jan 2018 09:20	CST	3.2	3.295
USGS	08158000	07 Jan 2018 09:25	CST	3.171	3.292
USGS	08158000	07 Jan 2018 09:30	CST	3.171	3.292
USGS	08158000	07 Jan 2018 09:35	CST	3.171	3.292
USGS	08158000	07 Jan 2018 09:40	CST	3.171	3.292
USGS	08158000	07 Jan 2018 09:45	CST	3.2	3.295
USGS	08158000	07 Jan 2018 09:50	CST	3.171	3.292
USGS	08158000	07 Jan 2018 09:55	CST	3.171	3.292
USGS	08158000	07 Jan 2018 10:00	CST	3.171	3.292
USGS	08158000	07 Jan 2018 10:05	CST	3.2	3.295
USGS	08158000	07 Jan 2018 10:10	CST	3.115	3.289
USGS	08158000	07 Jan 2018 10:15	CST	3.171	3.292
USGS	08158000	07 Jan 2018 10:20	CST	3.171	3.292
USGS	08158000	07 Jan 2018 10:25	CST	3.171	3.292
USGS	08158000	07 Jan 2018 10:30	CST	3.115	3.289
USGS	08158000	07 Jan 2018 10:35	CST	3.115	3.289
USGS	08158000	07 Jan 2018 10:40	CST	3.115	3.289
USGS	08158000	07 Jan 2018 10:45	CST	3.171	3.292
USGS	08158000	07 Jan 2018 10:50	CST	3.171	3.292
USGS	08158000	07 Jan 2018 10:55	CST	3.115	3.289
USGS	08158000	07 Jan 2018 11:00	CST	3.115	3.289
USGS	08158000	07 Jan 2018 11:05	CST	3.483	3.313
USGS	08158000	07 Jan 2018 11:10	CST	3.341	3.304
USGS	08158000	07 Jan 2018 11:15	CST	3.256	3.298
USGS	08158000	07 Jan 2018 11:20	CST	3.171	3.292
USGS	08158000	07 Jan 2018 11:25	CST	3.2	3.295
USGS	08158000	07 Jan 2018 11:30	CST	3.115	3.289
USGS	08158000	07 Jan 2018 11:35	CST	3.171	3.292
USGS	08158000	07 Jan 2018 11:40	CST	3.2	3.295
USGS	08158000	07 Jan 2018 11:45	CST	3.2	3.295
USGS	08158000	07 Jan 2018 11:50	CST	3.087	3.286
USGS	08158000	07 Jan 2018 11:55	CST	3.087	3.286
USGS	08158000	07 Jan 2018 12:00	CST	3.171	3.292
USGS	08158000	07 Jan 2018 12:05	CST	3.171	3.292
USGS	08158000	07 Jan 2018 12:10	CST	3.171	3.292
USGS	08158000	07 Jan 2018 12:15	CST	3.115	3.289
USGS	08158000	07 Jan 2018 12:20	CST	3.115	3.289
USGS	08158000	07 Jan 2018 12:25	CST	3.171	3.292
USGS	08158000	07 Jan 2018 12:30	CST	3.171	3.292
USGS	08158000	07 Jan 2018 12:35	CST	3.115	3.289
USGS	08158000	07 Jan 2018 12:40	CST	3.171	3.292
USGS	08158000	07 Jan 2018 12:45	CST	3.2	3.295
USGS	08158000	07 Jan 2018 12:50	CST	3.115	3.289
USGS	08158000	07 Jan 2018 12:55	CST	3.2	3.295
USGS	08158000	07 Jan 2018 13:00	CST	3.087	3.286
USGS	08158000	07 Jan 2018 13:05	CST	3.171	3.292
USGS	08158000	07 Jan 2018 13:10	CST	3.171	3.292
USGS	08158000	07 Jan 2018 13:15	CST	3.171	3.292
USGS	08158000	07 Jan 2018 13:20	CST	3.115	3.289
USGS	08158000	07 Jan 2018 13:25	CST	3.115	3.289
USGS	08158000	07 Jan 2018 13:30	CST	3.115	3.289
USGS	08158000	07 Jan 2018 13:35	CST	3.171	3.292
USGS	08158000	07 Jan 2018 13:40	CST	3.115	3.289
USGS	08158000	07 Jan 2018 13:45	CST	3.115	3.289
USGS	08158000	07 Jan 2018 13:50	CST	3.171	3.292
USGS	08158000	07 Jan 2018 13:55	CST	3.2	3.295
USGS	08158000	07 Jan 2018 14:00	CST	3.115	3.289
USGS	08158000	07 Jan 2018 14:05	CST	3.115	3.289
USGS	08158000	07 Jan 2018 14:10	CST	3.171	3.292
USGS	08158000	07 Jan 2018 14:15	CST	3.171	3.292
USGS	08158000	07 Jan 2018 14:20	CST	3.115	3.289
USGS	08158000	07 Jan 2018 14:25	CST	3.171	3.292
USGS	08158000	07 Jan 2018 14:30	CST	3.171	3.292
USGS	08158000	07 Jan 2018 14:35	CST	3.2	3.295
USGS	08158000	07 Jan 2018 14:40	CST	3.2	3.295
USGS	08158000	07 Jan 2018 14:45	CST	3.171	3.292
USGS	08158000	07 Jan 2018 14:50	CST	3.171	3.292
USGS	08158000	07 Jan 2018 14:55	CST	3.2	3.295
USGS	08158000	07 Jan 2018 15:00	CST	3.256	3.298
USGS	08158000	07 Jan 2018 15:05	CST	3.115	3.289
USGS	08158000	07 Jan 2018 15:10	CST	3.171	3.292
USGS	08158000	07 Jan 2018 15:15	CST	3.2	3.295
USGS	08158000	07 Jan 2018 15:20	CST	3.2	3.295
USGS	08158000	07 Jan 2018 15:25	CST	3.256	3.298
USGS	08158000	07 Jan 2018 15:30	CST	3.2	3.295
USGS	08158000	07 Jan 2018 15:35	CST	3.2	3.295
USGS	08158000	07 Jan 2018 15:40	CST	3.256	3.298
USGS	08158000	07 Jan 2018 15:45	CST	3.256	3.298
USGS	08158000	07 Jan 2018 15:50	CST	3.2	3.295
USGS	08158000	07 Jan 2018 15:55	CST	3.256	3.298
USGS	08158000	07 Jan 2018 16:00	CST	3.256	3.298
USGS	08158000	07 Jan 2018 16:05	CST	3.256	3.298
USGS	08158000	07 Jan 2018 16:10	CST	3.285	3.301
USGS	08158000	07 Jan 2018 16:15	CST	3.256	3.298
USGS	08158000	07 Jan 2018 16:20	CST	3.256	3.298
USGS	08158000	07 Jan 2018 16:25	CST	3.285	3.301
USGS	08158000	07 Jan 2018 16:30	CST	3.341	3.304
USGS	08158000	07 Jan 2018 16:35	CST	3.256	3.298
USGS	08158000	07 Jan 2018 16:40	CST	3.285	3.301
USGS	08158000	07 Jan 2018 16:45	CST	3.313	3.301
USGS	08158000	07 Jan 2018 16:50	CST	3.341	3.304
USGS	08158000	07 Jan 2018 16:55	CST	3.256	3.298
USGS	08158000	07 Jan 2018 17:00	CST	3.313	3.301
USGS	08158000	07 Jan 2018 17:05	CST	3.313	3.301
USGS	08158000	07 Jan 2018 17:10	CST	3.341	3.304
USGS	08158000	07 Jan 2018 17:15	CST	3.341	3.304
USGS	08158000	07 Jan 2018 17:20	CST	3.313	3.301
USGS	08158000	07 Jan 2018 17:25	CST	3.313	3.301
USGS	08158000	07 Jan 2018 17:30	CST	3.341	3.304
USGS	08158000	07 Jan 2018 17:35	CST	3.398	3.307
USGS	08158000	07 Jan 2018 17:40	CST	3.398	3.307
USGS	08158000	07 Jan 2018 17:45	CST	3.341	3.304
USGS	08158000	07 Jan 2018 17:50	CST	3.341	3.304
USGS	08158000	07 Jan 2018 17:55	CST	3.398	3.307
USGS	08158000	07 Jan 2018 18:00	CST	3.398	3.307
USGS	08158000	07 Jan 2018 18:05	CST	3.341	3.304
USGS	08158000	07 Jan 2018 18:10	CST	3.341	3.304
USGS	08158000	07 Jan 2018 18:15	CST	3.398	3.307
USGS	08158000	07 Jan 2018 18:20	CST	3.398	3.307
USGS	08158000	07 Jan 2018 18:25	CST	3.341	3.304
USGS	08158000	07 Jan 2018 18:30	CST	3.341	3.304
USGS	08158000	07 Jan 2018 18:35	CST	3.398	3.307
USGS	08158000	07 Jan 2018 18:40	CST	3.398	3.307
USGS	08158000	07 Jan 2018 18:45	CST	3.426	3.31
USGS	08158000	07 Jan 2018 18:50	CST	3.398	3.307
USGS	08158000	07 Jan 2018 18:55	CST	3.398	3.307
USGS	08158000	07 Jan 2018 19:00	CST	3.426	3.31
USGS	08158000	07 Jan 2018 19:05	CST	3.426	3.31
USGS	08158000	07 Jan 2018 19:10	CST	3.398	3.307
USGS	08158000	07 Jan 2018 19:15	CST	3.398	3.307
USGS	08158000	07 Jan 2018 19:20	CST	3.426	3.31
USGS	08158000	07 Jan 2018 19:25	CST	3.426	3.31
USGS	08158000	07 Jan 2018 19:30	CST	3.398	3.307
USGS	08158000	07 Jan 2018 19:35	CST	3.426	3.31
USGS	08158000	07 Jan 2018 19:40	CST	3.426	3.31
USGS	08158000	07 Jan 2018 19:45	CST	3.483	3.313
USGS	08158000	07 Jan 2018 19:50	CST	3.483	3.313
USGS	08158000	07 Jan 2018 19:55	CST	3.426	3.31
USGS	08158000	07 Jan 2018 20:00	CST	3.426	3.31
USGS	08158000	07 Jan 2018 20:05	CST	3.483	3.313
USGS	08158000	07 Jan 2018 20:10	CST	3.483	3.313
USGS	08158000	07 Jan 2018 20:15	CST	3.54	3.316
USGS	08158000	07 Jan 2018 20:20	CST	3.426	3.31
USGS	08158000	07 Jan 2018 20:25	CST	3.426	3.31
USGS	08158000	07 Jan 2018 20:30	CST	3.483	3.313
USGS	08158000	07 Jan 2018 20:35	CST	3.54	3.316
USGS	08158000	07 Jan 2018 20:40	CST	3.426	3.31
USGS	08158000	07 Jan 2018 20:45	CST	3.483	3.313
USGS	08158000	07 Jan 2018 20:50	CST	3.483	3.313
USGS	08158000	07 Jan 2018 20:55	CST	3.54	3.316
USGS	08158000	07 Jan 2018 21:00	CST	3.483	3.313
USGS	08158000	07 Jan 2018 21:05	CST	3.483	3.313
USGS	08158000	07 Jan 2018 21:10	CST	3.54	3.316
USGS	08158000	07 Jan 2018 21:15	CST	3.54	3.316
USGS	08158000	07 Jan 2018 21:20	CST	3.568	3.319
USGS	08158000	07 Jan 2018 21:25	CST	3.54	3.316
USGS	08158000	07 Jan 2018 21:30	CST	3.54	3.316
USGS	08158000	07 Jan 2018 21:35	CST	3.568	3.319
USGS	08158000	07 Jan 2018 21:40	CST	3.625	3.322
USGS	08158000	07 Jan 2018 21:45	CST	3.54	3.316
USGS	08158000	07 Jan 2018 21:50	CST	3.568	3.319
USGS	08158000	07 Jan 2018 21:55	CST	3.568	3.319
USGS	08158000	07 Jan 2018 22:00	CST	3.625	3.322
USGS	08158000	07 Jan 2018 22:05	CST	3.568	3.319
USGS	08158000	07 Jan 2018 22:10	CST	3.568	3.319
USGS	08158000	07 Jan 2018 22:15	CST	3.625	3.322
USGS	08158000	07 Jan 2018 22:20	CST	3.625	3.322
[truncated: 50,111 more rows]
