# Supplementary material for: WHONDRS-GUI: a web application for global survey of surface water metabolites
Source: PeerJ. 2020 Jul 22;8:e9277. doi: 10.7717/peerj.9277 (PMC7382364; doi:10.7717/peerj.9277)
Supplement: Supplemental Information 1 [file peerj-08-9277-s001.zip › WHONDRS_S_Kit/data/WHONDRS_SW_Kits_Hydrographs/WHONDRS_SW_Kits_Hydrograph_S000022.csv]

# U.S. Geological Survey. 2018. National Water Information System data available on the World Wide Web (USGS Water Data for the Nation) accessed at 2019-01-03 19:36:02 EST (nadww01) at http://waterdata.usgs.gov/nwis/
# USGS 11467000 RUSSIAN R NR GUERNEVILLE CA
agency_cd	site_no	datetime	tz_cd	Discharge_cubic_m_per_second	Gauge_height_m
USGS	11467000	01 Jan 2018 00:00	PST	9.628	0.988
USGS	11467000	01 Jan 2018 00:15	PST	9.628	0.988
USGS	11467000	01 Jan 2018 00:30	PST	9.628	0.988
USGS	11467000	01 Jan 2018 00:45	PST	9.628	0.988
USGS	11467000	01 Jan 2018 01:00	PST	9.628	0.988
USGS	11467000	01 Jan 2018 01:15	PST	9.684	0.991
USGS	11467000	01 Jan 2018 01:30	PST	9.628	0.988
USGS	11467000	01 Jan 2018 01:45	PST	9.628	0.988
USGS	11467000	01 Jan 2018 02:00	PST	9.628	0.988
USGS	11467000	01 Jan 2018 02:15	PST	9.628	0.988
USGS	11467000	01 Jan 2018 02:30	PST	9.628	0.988
USGS	11467000	01 Jan 2018 02:45	PST	9.628	0.988
USGS	11467000	01 Jan 2018 03:00	PST	9.684	0.991
USGS	11467000	01 Jan 2018 03:15	PST	9.628	0.988
USGS	11467000	01 Jan 2018 03:30	PST	9.684	0.991
USGS	11467000	01 Jan 2018 03:45	PST	9.628	0.988
USGS	11467000	01 Jan 2018 04:00	PST	9.628	0.988
USGS	11467000	01 Jan 2018 04:15	PST	9.628	0.988
USGS	11467000	01 Jan 2018 04:30	PST	9.684	0.991
USGS	11467000	01 Jan 2018 04:45	PST	9.684	0.991
USGS	11467000	01 Jan 2018 05:00	PST	9.684	0.991
USGS	11467000	01 Jan 2018 05:15	PST	9.684	0.991
USGS	11467000	01 Jan 2018 05:30	PST	9.684	0.991
USGS	11467000	01 Jan 2018 05:45	PST	9.684	0.991
USGS	11467000	01 Jan 2018 06:00	PST	9.684	0.991
USGS	11467000	01 Jan 2018 06:15	PST	9.684	0.991
USGS	11467000	01 Jan 2018 06:30	PST	9.684	0.991
USGS	11467000	01 Jan 2018 06:45	PST	9.684	0.991
USGS	11467000	01 Jan 2018 07:00	PST	9.684	0.991
USGS	11467000	01 Jan 2018 07:15	PST	9.684	0.991
USGS	11467000	01 Jan 2018 07:30	PST	9.684	0.991
USGS	11467000	01 Jan 2018 07:45	PST	9.684	0.991
USGS	11467000	01 Jan 2018 08:00	PST	9.684	0.991
USGS	11467000	01 Jan 2018 08:15	PST	9.684	0.991
USGS	11467000	01 Jan 2018 08:30	PST	9.684	0.991
USGS	11467000	01 Jan 2018 08:45	PST	9.684	0.991
USGS	11467000	01 Jan 2018 09:00	PST	9.684	0.991
USGS	11467000	01 Jan 2018 09:15	PST	9.684	0.991
USGS	11467000	01 Jan 2018 09:30	PST	9.684	0.991
USGS	11467000	01 Jan 2018 09:45	PST	9.684	0.991
USGS	11467000	01 Jan 2018 10:00	PST	9.684	0.991
USGS	11467000	01 Jan 2018 10:15	PST	9.684	0.991
USGS	11467000	01 Jan 2018 10:30	PST	9.684	0.991
USGS	11467000	01 Jan 2018 10:45	PST	9.684	0.991
USGS	11467000	01 Jan 2018 11:00	PST	9.684	0.991
USGS	11467000	01 Jan 2018 11:15	PST	9.684	0.991
USGS	11467000	01 Jan 2018 11:30	PST	9.684	0.991
USGS	11467000	01 Jan 2018 11:45	PST	9.684	0.991
USGS	11467000	01 Jan 2018 12:00	PST	9.684	0.991
USGS	11467000	01 Jan 2018 12:15	PST	9.628	0.988
USGS	11467000	01 Jan 2018 12:30	PST	9.684	0.991
USGS	11467000	01 Jan 2018 12:45	PST	9.628	0.988
USGS	11467000	01 Jan 2018 13:00	PST	9.628	0.988
USGS	11467000	01 Jan 2018 13:15	PST	9.628	0.988
USGS	11467000	01 Jan 2018 13:30	PST	9.628	0.988
USGS	11467000	01 Jan 2018 13:45	PST	9.628	0.988
USGS	11467000	01 Jan 2018 14:00	PST	9.628	0.988
USGS	11467000	01 Jan 2018 14:15	PST	9.628	0.988
USGS	11467000	01 Jan 2018 14:30	PST	9.628	0.988
USGS	11467000	01 Jan 2018 14:45	PST	9.628	0.988
USGS	11467000	01 Jan 2018 15:00	PST	9.628	0.988
USGS	11467000	01 Jan 2018 15:15	PST	9.628	0.988
USGS	11467000	01 Jan 2018 15:30	PST	9.628	0.988
USGS	11467000	01 Jan 2018 15:45	PST	9.628	0.988
USGS	11467000	01 Jan 2018 16:00	PST	9.628	0.988
USGS	11467000	01 Jan 2018 16:15	PST	9.628	0.988
USGS	11467000	01 Jan 2018 16:30	PST	9.628	0.988
USGS	11467000	01 Jan 2018 16:45	PST	9.628	0.988
USGS	11467000	01 Jan 2018 17:00	PST	9.684	0.991
USGS	11467000	01 Jan 2018 17:15	PST	9.684	0.991
USGS	11467000	01 Jan 2018 17:30	PST	9.684	0.991
USGS	11467000	01 Jan 2018 17:45	PST	9.684	0.991
USGS	11467000	01 Jan 2018 18:00	PST	9.684	0.991
USGS	11467000	01 Jan 2018 18:15	PST	9.684	0.991
USGS	11467000	01 Jan 2018 18:30	PST	9.684	0.991
USGS	11467000	01 Jan 2018 18:45	PST	9.628	0.988
USGS	11467000	01 Jan 2018 19:00	PST	9.684	0.991
USGS	11467000	01 Jan 2018 19:15	PST	9.684	0.991
USGS	11467000	01 Jan 2018 19:30	PST	9.684	0.991
USGS	11467000	01 Jan 2018 19:45	PST	9.684	0.991
USGS	11467000	01 Jan 2018 20:00	PST	9.684	0.991
USGS	11467000	01 Jan 2018 20:15	PST	9.684	0.991
USGS	11467000	01 Jan 2018 20:30	PST	9.684	0.991
USGS	11467000	01 Jan 2018 20:45	PST	9.684	0.991
USGS	11467000	01 Jan 2018 21:00	PST	9.684	0.991
USGS	11467000	01 Jan 2018 21:15	PST	9.684	0.991
USGS	11467000	01 Jan 2018 21:30	PST	9.684	0.991
USGS	11467000	01 Jan 2018 21:45	PST	9.684	0.991
USGS	11467000	01 Jan 2018 22:00	PST	9.684	0.991
USGS	11467000	01 Jan 2018 22:15	PST	9.684	0.991
USGS	11467000	01 Jan 2018 22:30	PST	9.684	0.991
USGS	11467000	01 Jan 2018 22:45	PST	9.684	0.991
USGS	11467000	01 Jan 2018 23:00	PST	9.684	0.991
USGS	11467000	01 Jan 2018 23:15	PST	9.684	0.991
USGS	11467000	01 Jan 2018 23:30	PST	9.684	0.991
USGS	11467000	01 Jan 2018 23:45	PST	9.684	0.991
USGS	11467000	02 Jan 2018 00:00	PST	9.684	0.991
USGS	11467000	02 Jan 2018 00:15	PST	9.684	0.991
USGS	11467000	02 Jan 2018 00:30	PST	9.684	0.991
USGS	11467000	02 Jan 2018 00:45	PST	9.684	0.991
USGS	11467000	02 Jan 2018 01:00	PST	9.684	0.991
USGS	11467000	02 Jan 2018 01:15	PST	9.684	0.991
USGS	11467000	02 Jan 2018 01:30	PST	9.684	0.991
USGS	11467000	02 Jan 2018 01:45	PST	9.684	0.991
USGS	11467000	02 Jan 2018 02:00	PST	9.684	0.991
USGS	11467000	02 Jan 2018 02:15	PST	9.684	0.991
USGS	11467000	02 Jan 2018 02:30	PST	9.684	0.991
USGS	11467000	02 Jan 2018 02:45	PST	9.684	0.991
USGS	11467000	02 Jan 2018 03:00	PST	9.684	0.991
USGS	11467000	02 Jan 2018 03:15	PST	9.684	0.991
USGS	11467000	02 Jan 2018 03:30	PST	9.684	0.991
USGS	11467000	02 Jan 2018 03:45	PST	9.684	0.991
USGS	11467000	02 Jan 2018 04:00	PST	9.684	0.991
USGS	11467000	02 Jan 2018 04:15	PST	9.684	0.991
USGS	11467000	02 Jan 2018 04:30	PST	9.684	0.991
USGS	11467000	02 Jan 2018 04:45	PST	9.684	0.991
USGS	11467000	02 Jan 2018 05:00	PST	9.684	0.991
USGS	11467000	02 Jan 2018 05:15	PST	9.684	0.991
USGS	11467000	02 Jan 2018 05:30	PST	9.684	0.991
USGS	11467000	02 Jan 2018 05:45	PST	9.684	0.991
USGS	11467000	02 Jan 2018 06:00	PST	9.684	0.991
USGS	11467000	02 Jan 2018 06:15	PST	9.684	0.991
USGS	11467000	02 Jan 2018 06:30	PST	9.684	0.991
USGS	11467000	02 Jan 2018 06:45	PST	9.684	0.991
USGS	11467000	02 Jan 2018 07:00	PST	9.684	0.991
USGS	11467000	02 Jan 2018 07:15	PST	9.684	0.991
USGS	11467000	02 Jan 2018 07:30	PST	9.684	0.991
USGS	11467000	02 Jan 2018 07:45	PST	9.684	0.991
USGS	11467000	02 Jan 2018 08:00	PST	9.684	0.991
USGS	11467000	02 Jan 2018 08:15	PST	9.684	0.991
USGS	11467000	02 Jan 2018 08:30	PST	9.684	0.991
USGS	11467000	02 Jan 2018 08:45	PST	9.684	0.991
USGS	11467000	02 Jan 2018 09:00	PST	9.684	0.991
USGS	11467000	02 Jan 2018 09:15	PST	9.684	0.991
USGS	11467000	02 Jan 2018 09:30	PST	9.684	0.991
USGS	11467000	02 Jan 2018 09:45	PST	9.684	0.991
USGS	11467000	02 Jan 2018 10:00	PST	9.684	0.991
USGS	11467000	02 Jan 2018 10:15	PST	9.684	0.991
USGS	11467000	02 Jan 2018 10:30	PST	9.684	0.991
USGS	11467000	02 Jan 2018 10:45	PST	9.684	0.991
USGS	11467000	02 Jan 2018 11:00	PST	9.684	0.991
USGS	11467000	02 Jan 2018 11:15	PST	9.684	0.991
USGS	11467000	02 Jan 2018 11:30	PST	9.684	0.991
USGS	11467000	02 Jan 2018 11:45	PST	9.684	0.991
USGS	11467000	02 Jan 2018 12:00	PST	9.684	0.991
USGS	11467000	02 Jan 2018 12:15	PST	9.628	0.988
USGS	11467000	02 Jan 2018 12:30	PST	9.628	0.988
USGS	11467000	02 Jan 2018 12:45	PST	9.684	0.991
USGS	11467000	02 Jan 2018 13:00	PST	9.684	0.991
USGS	11467000	02 Jan 2018 13:15	PST	9.628	0.988
USGS	11467000	02 Jan 2018 13:30	PST	9.628	0.988
USGS	11467000	02 Jan 2018 13:45	PST	9.628	0.988
USGS	11467000	02 Jan 2018 14:00	PST	9.628	0.988
USGS	11467000	02 Jan 2018 14:15	PST	9.628	0.988
USGS	11467000	02 Jan 2018 14:30	PST	9.684	0.991
USGS	11467000	02 Jan 2018 14:45	PST	9.684	0.991
USGS	11467000	02 Jan 2018 15:00	PST	9.684	0.991
USGS	11467000	02 Jan 2018 15:15	PST	9.684	0.991
USGS	11467000	02 Jan 2018 15:30	PST	9.628	0.988
USGS	11467000	02 Jan 2018 15:45	PST	9.684	0.991
USGS	11467000	02 Jan 2018 16:00	PST	9.684	0.991
USGS	11467000	02 Jan 2018 16:15	PST	9.684	0.991
USGS	11467000	02 Jan 2018 16:30	PST	9.684	0.991
USGS	11467000	02 Jan 2018 16:45	PST	9.684	0.991
USGS	11467000	02 Jan 2018 17:00	PST	9.684	0.991
USGS	11467000	02 Jan 2018 17:15	PST	9.684	0.991
USGS	11467000	02 Jan 2018 17:30	PST	9.684	0.991
USGS	11467000	02 Jan 2018 17:45	PST	9.684	0.991
USGS	11467000	02 Jan 2018 18:00	PST	9.684	0.991
USGS	11467000	02 Jan 2018 18:15	PST	9.684	0.991
USGS	11467000	02 Jan 2018 18:30	PST	9.684	0.991
USGS	11467000	02 Jan 2018 18:45	PST	9.684	0.991
USGS	11467000	02 Jan 2018 19:00	PST	9.684	0.991
USGS	11467000	02 Jan 2018 19:15	PST	9.769	0.994
USGS	11467000	02 Jan 2018 19:30	PST	9.684	0.991
USGS	11467000	02 Jan 2018 19:45	PST	9.684	0.991
USGS	11467000	02 Jan 2018 20:00	PST	9.769	0.994
USGS	11467000	02 Jan 2018 20:15	PST	9.769	0.994
USGS	11467000	02 Jan 2018 20:30	PST	9.769	0.994
USGS	11467000	02 Jan 2018 20:45	PST	9.769	0.994
USGS	11467000	02 Jan 2018 21:00	PST	9.769	0.994
USGS	11467000	02 Jan 2018 21:15	PST	9.769	0.994
USGS	11467000	02 Jan 2018 21:30	PST	9.769	0.994
USGS	11467000	02 Jan 2018 21:45	PST	9.769	0.994
USGS	11467000	02 Jan 2018 22:00	PST	9.769	0.994
USGS	11467000	02 Jan 2018 22:15	PST	9.769	0.994
USGS	11467000	02 Jan 2018 22:30	PST	9.769	0.994
USGS	11467000	02 Jan 2018 22:45	PST	9.769	0.994
USGS	11467000	02 Jan 2018 23:00	PST	9.769	0.994
USGS	11467000	02 Jan 2018 23:15	PST	9.769	0.994
USGS	11467000	02 Jan 2018 23:30	PST	9.769	0.994
USGS	11467000	02 Jan 2018 23:45	PST	9.769	0.994
USGS	11467000	03 Jan 2018 00:00	PST	9.769	0.994
USGS	11467000	03 Jan 2018 00:15	PST	9.769	0.994
USGS	11467000	03 Jan 2018 00:30	PST	9.769	0.994
USGS	11467000	03 Jan 2018 00:45	PST	9.769	0.994
USGS	11467000	03 Jan 2018 01:00	PST	9.769	0.994
USGS	11467000	03 Jan 2018 01:15	PST	9.769	0.994
USGS	11467000	03 Jan 2018 01:30	PST	9.769	0.994
USGS	11467000	03 Jan 2018 01:45	PST	9.769	0.994
USGS	11467000	03 Jan 2018 02:00	PST	9.769	0.994
USGS	11467000	03 Jan 2018 02:15	PST	9.769	0.994
USGS	11467000	03 Jan 2018 02:30	PST	9.769	0.994
USGS	11467000	03 Jan 2018 02:45	PST	9.769	0.994
USGS	11467000	03 Jan 2018 03:00	PST	9.769	0.994
USGS	11467000	03 Jan 2018 03:15	PST	9.769	0.994
USGS	11467000	03 Jan 2018 03:30	PST	9.769	0.994
USGS	11467000	03 Jan 2018 03:45	PST	9.769	0.994
USGS	11467000	03 Jan 2018 04:00	PST	9.769	0.994
USGS	11467000	03 Jan 2018 04:15	PST	9.769	0.994
USGS	11467000	03 Jan 2018 04:30	PST	9.769	0.994
USGS	11467000	03 Jan 2018 04:45	PST	9.769	0.994
USGS	11467000	03 Jan 2018 05:00	PST	9.769	0.994
USGS	11467000	03 Jan 2018 05:15	PST	9.769	0.994
USGS	11467000	03 Jan 2018 05:30	PST	9.769	0.994
USGS	11467000	03 Jan 2018 05:45	PST	9.769	0.994
USGS	11467000	03 Jan 2018 06:00	PST	9.769	0.994
USGS	11467000	03 Jan 2018 06:15	PST	9.769	0.994
USGS	11467000	03 Jan 2018 06:30	PST	9.769	0.994
USGS	11467000	03 Jan 2018 06:45	PST	9.769	0.994
USGS	11467000	03 Jan 2018 07:00	PST	9.769	0.994
USGS	11467000	03 Jan 2018 07:15	PST	9.769	0.994
USGS	11467000	03 Jan 2018 07:30	PST	9.769	0.994
USGS	11467000	03 Jan 2018 07:45	PST	9.769	0.994
USGS	11467000	03 Jan 2018 08:00	PST	9.769	0.994
USGS	11467000	03 Jan 2018 08:15	PST	9.769	0.994
USGS	11467000	03 Jan 2018 08:30	PST	9.769	0.994
USGS	11467000	03 Jan 2018 08:45	PST	9.684	0.991
USGS	11467000	03 Jan 2018 09:00	PST	9.769	0.994
USGS	11467000	03 Jan 2018 09:15	PST	9.684	0.991
USGS	11467000	03 Jan 2018 09:30	PST	9.684	0.991
USGS	11467000	03 Jan 2018 09:45	PST	9.684	0.991
USGS	11467000	03 Jan 2018 10:00	PST	9.769	0.994
USGS	11467000	03 Jan 2018 10:15	PST	9.684	0.991
USGS	11467000	03 Jan 2018 10:30	PST	9.684	0.991
USGS	11467000	03 Jan 2018 10:45	PST	9.684	0.991
USGS	11467000	03 Jan 2018 11:00	PST	9.684	0.991
USGS	11467000	03 Jan 2018 11:15	PST	9.684	0.991
USGS	11467000	03 Jan 2018 11:30	PST	9.684	0.991
USGS	11467000	03 Jan 2018 11:45	PST	9.684	0.991
USGS	11467000	03 Jan 2018 12:00	PST	9.684	0.991
USGS	11467000	03 Jan 2018 12:15	PST	9.684	0.991
USGS	11467000	03 Jan 2018 12:30	PST	9.684	0.991
USGS	11467000	03 Jan 2018 12:45	PST	9.684	0.991
USGS	11467000	03 Jan 2018 13:00	PST	9.684	0.991
USGS	11467000	03 Jan 2018 13:15	PST	9.684	0.991
USGS	11467000	03 Jan 2018 13:30	PST	9.684	0.991
USGS	11467000	03 Jan 2018 13:45	PST	9.684	0.991
USGS	11467000	03 Jan 2018 14:00	PST	9.684	0.991
USGS	11467000	03 Jan 2018 14:15	PST	9.684	0.991
USGS	11467000	03 Jan 2018 14:30	PST	9.684	0.991
USGS	11467000	03 Jan 2018 14:45	PST	9.684	0.991
USGS	11467000	03 Jan 2018 15:00	PST	9.684	0.991
USGS	11467000	03 Jan 2018 15:15	PST	9.684	0.991
USGS	11467000	03 Jan 2018 15:30	PST	9.684	0.991
USGS	11467000	03 Jan 2018 15:45	PST	9.684	0.991
USGS	11467000	03 Jan 2018 16:00	PST	9.684	0.991
USGS	11467000	03 Jan 2018 16:15	PST	9.684	0.991
USGS	11467000	03 Jan 2018 16:30	PST	9.684	0.991
USGS	11467000	03 Jan 2018 16:45	PST	9.684	0.991
USGS	11467000	03 Jan 2018 17:00	PST	9.684	0.991
USGS	11467000	03 Jan 2018 17:15	PST	9.684	0.991
USGS	11467000	03 Jan 2018 17:30	PST	9.684	0.991
USGS	11467000	03 Jan 2018 17:45	PST	9.684	0.991
USGS	11467000	03 Jan 2018 18:00	PST	9.684	0.991
USGS	11467000	03 Jan 2018 18:15	PST	9.684	0.991
USGS	11467000	03 Jan 2018 18:30	PST	9.684	0.991
USGS	11467000	03 Jan 2018 18:45	PST	9.684	0.991
USGS	11467000	03 Jan 2018 19:00	PST	9.684	0.991
USGS	11467000	03 Jan 2018 19:15	PST	9.684	0.991
USGS	11467000	03 Jan 2018 19:30	PST	9.684	0.991
USGS	11467000	03 Jan 2018 19:45	PST	9.684	0.991
USGS	11467000	03 Jan 2018 20:00	PST	9.684	0.991
USGS	11467000	03 Jan 2018 20:15	PST	9.684	0.991
USGS	11467000	03 Jan 2018 20:30	PST	9.684	0.991
USGS	11467000	03 Jan 2018 20:45	PST	9.684	0.991
USGS	11467000	03 Jan 2018 21:00	PST	9.684	0.991
USGS	11467000	03 Jan 2018 21:15	PST	9.684	0.991
USGS	11467000	03 Jan 2018 21:30	PST	9.684	0.991
USGS	11467000	03 Jan 2018 21:45	PST	9.684	0.991
USGS	11467000	03 Jan 2018 22:00	PST	9.684	0.991
USGS	11467000	03 Jan 2018 22:15	PST	9.684	0.991
USGS	11467000	03 Jan 2018 22:30	PST	9.684	0.991
USGS	11467000	03 Jan 2018 22:45	PST	9.684	0.991
USGS	11467000	03 Jan 2018 23:00	PST	9.684	0.991
USGS	11467000	03 Jan 2018 23:15	PST	9.684	0.991
USGS	11467000	03 Jan 2018 23:30	PST	9.684	0.991
USGS	11467000	03 Jan 2018 23:45	PST	9.684	0.991
USGS	11467000	04 Jan 2018 00:00	PST	9.684	0.991
USGS	11467000	04 Jan 2018 00:15	PST	9.684	0.991
USGS	11467000	04 Jan 2018 00:30	PST	9.684	0.991
USGS	11467000	04 Jan 2018 00:45	PST	9.684	0.991
USGS	11467000	04 Jan 2018 01:00	PST	9.684	0.991
USGS	11467000	04 Jan 2018 01:15	PST	9.684	0.991
USGS	11467000	04 Jan 2018 01:30	PST	9.684	0.991
USGS	11467000	04 Jan 2018 01:45	PST	9.684	0.991
USGS	11467000	04 Jan 2018 02:00	PST	9.769	0.994
USGS	11467000	04 Jan 2018 02:15	PST	9.769	0.994
USGS	11467000	04 Jan 2018 02:30	PST	9.684	0.991
USGS	11467000	04 Jan 2018 02:45	PST	9.769	0.994
USGS	11467000	04 Jan 2018 03:00	PST	9.684	0.991
USGS	11467000	04 Jan 2018 03:15	PST	9.769	0.994
USGS	11467000	04 Jan 2018 03:30	PST	9.769	0.994
USGS	11467000	04 Jan 2018 03:45	PST	9.769	0.994
USGS	11467000	04 Jan 2018 04:00	PST	9.769	0.994
USGS	11467000	04 Jan 2018 04:15	PST	9.769	0.994
USGS	11467000	04 Jan 2018 04:30	PST	9.769	0.994
USGS	11467000	04 Jan 2018 04:45	PST	9.769	0.994
USGS	11467000	04 Jan 2018 05:00	PST	9.769	0.994
USGS	11467000	04 Jan 2018 05:15	PST	9.769	0.994
USGS	11467000	04 Jan 2018 05:30	PST	9.769	0.994
USGS	11467000	04 Jan 2018 05:45	PST	9.769	0.994
USGS	11467000	04 Jan 2018 06:00	PST	9.769	0.994
USGS	11467000	04 Jan 2018 06:15	PST	9.769	0.994
USGS	11467000	04 Jan 2018 06:30	PST	9.769	0.994
USGS	11467000	04 Jan 2018 06:45	PST	9.769	0.994
USGS	11467000	04 Jan 2018 07:00	PST	9.769	0.994
USGS	11467000	04 Jan 2018 07:15	PST	9.769	0.994
USGS	11467000	04 Jan 2018 07:30	PST	9.769	0.994
USGS	11467000	04 Jan 2018 07:45	PST	9.769	0.994
USGS	11467000	04 Jan 2018 08:00	PST	9.769	0.994
USGS	11467000	04 Jan 2018 08:15	PST	9.769	0.994
USGS	11467000	04 Jan 2018 08:30	PST	9.769	0.994
USGS	11467000	04 Jan 2018 08:45	PST	9.769	0.994
USGS	11467000	04 Jan 2018 09:00	PST	9.769	0.994
USGS	11467000	04 Jan 2018 09:15	PST	9.769	0.994
USGS	11467000	04 Jan 2018 09:30	PST	9.769	0.994
USGS	11467000	04 Jan 2018 09:45	PST	9.769	0.994
USGS	11467000	04 Jan 2018 10:00	PST	9.769	0.994
USGS	11467000	04 Jan 2018 10:15	PST	9.769	0.994
USGS	11467000	04 Jan 2018 10:30	PST	9.769	0.994
USGS	11467000	04 Jan 2018 10:45	PST	9.769	0.994
USGS	11467000	04 Jan 2018 11:00	PST	9.769	0.994
USGS	11467000	04 Jan 2018 11:15	PST	9.769	0.994
USGS	11467000	04 Jan 2018 11:30	PST	9.826	0.997
USGS	11467000	04 Jan 2018 11:45	PST	9.769	0.994
USGS	11467000	04 Jan 2018 12:00	PST	9.769	0.994
USGS	11467000	04 Jan 2018 12:15	PST	9.769	0.994
USGS	11467000	04 Jan 2018 12:30	PST	9.826	0.997
USGS	11467000	04 Jan 2018 13:00	PST	9.769	0.994
USGS	11467000	04 Jan 2018 13:15	PST	9.826	0.997
USGS	11467000	04 Jan 2018 13:30	PST	9.769	0.994
USGS	11467000	04 Jan 2018 13:45	PST	9.769	0.994
USGS	11467000	04 Jan 2018 14:00	PST	9.769	0.994
USGS	11467000	04 Jan 2018 14:15	PST	9.769	0.994
USGS	11467000	04 Jan 2018 14:30	PST	9.826	0.997
USGS	11467000	04 Jan 2018 14:45	PST	9.769	0.994
USGS	11467000	04 Jan 2018 15:00	PST	9.826	0.997
USGS	11467000	04 Jan 2018 15:15	PST	9.826	0.997
USGS	11467000	04 Jan 2018 15:30	PST	9.826	0.997
USGS	11467000	04 Jan 2018 15:45	PST	9.826	0.997
USGS	11467000	04 Jan 2018 16:00	PST	9.826	0.997
USGS	11467000	04 Jan 2018 16:15	PST	9.911	1
USGS	11467000	04 Jan 2018 16:30	PST	9.826	0.997
USGS	11467000	04 Jan 2018 16:45	PST	9.911	1
USGS	11467000	04 Jan 2018 17:00	PST	9.911	1
USGS	11467000	04 Jan 2018 17:15	PST	9.911	1
USGS	11467000	04 Jan 2018 17:30	PST	9.911	1
USGS	11467000	04 Jan 2018 17:45	PST	9.911	1
USGS	11467000	04 Jan 2018 18:00	PST	9.967	1.003
USGS	11467000	04 Jan 2018 18:15	PST	9.911	1
USGS	11467000	04 Jan 2018 18:30	PST	9.911	1
USGS	11467000	04 Jan 2018 18:45	PST	9.967	1.003
USGS	11467000	04 Jan 2018 19:00	PST	9.911	1
USGS	11467000	04 Jan 2018 19:15	PST	9.967	1.003
USGS	11467000	04 Jan 2018 19:30	PST	9.967	1.003
USGS	11467000	04 Jan 2018 19:45	PST	9.967	1.003
USGS	11467000	04 Jan 2018 20:00	PST	9.967	1.003
USGS	11467000	04 Jan 2018 20:15	PST	10.052	1.006
USGS	11467000	04 Jan 2018 20:30	PST	10.052	1.006
USGS	11467000	04 Jan 2018 20:45	PST	10.052	1.006
USGS	11467000	04 Jan 2018 21:00	PST	10.052	1.006
USGS	11467000	04 Jan 2018 21:15	PST	10.137	1.009
USGS	11467000	04 Jan 2018 21:30	PST	10.137	1.009
USGS	11467000	04 Jan 2018 21:45	PST	10.137	1.009
USGS	11467000	04 Jan 2018 22:00	PST	10.194	1.012
USGS	11467000	04 Jan 2018 22:15	PST	10.194	1.012
USGS	11467000	04 Jan 2018 22:30	PST	10.194	1.012
USGS	11467000	04 Jan 2018 22:45	PST	10.194	1.012
USGS	11467000	04 Jan 2018 23:00	PST	10.279	1.015
USGS	11467000	04 Jan 2018 23:15	PST	10.279	1.015
USGS	11467000	04 Jan 2018 23:30	PST	10.279	1.015
USGS	11467000	04 Jan 2018 23:45	PST	10.364	1.018
USGS	11467000	05 Jan 2018 00:00	PST	10.364	1.018
USGS	11467000	05 Jan 2018 00:15	PST	10.364	1.018
USGS	11467000	05 Jan 2018 00:30	PST	10.364	1.018
USGS	11467000	05 Jan 2018 00:45	PST	10.364	1.018
USGS	11467000	05 Jan 2018 01:00	PST	10.421	1.021
USGS	11467000	05 Jan 2018 01:15	PST	10.421	1.021
USGS	11467000	05 Jan 2018 01:30	PST	10.421	1.021
USGS	11467000	05 Jan 2018 01:45	PST	10.421	1.021
USGS	11467000	05 Jan 2018 02:00	PST	10.421	1.021
USGS	11467000	05 Jan 2018 02:15	PST	10.421	1.021
USGS	11467000	05 Jan 2018 02:30	PST	10.421	1.021
USGS	11467000	05 Jan 2018 02:45	PST	10.421	1.021
USGS	11467000	05 Jan 2018 03:00	PST	10.421	1.021
USGS	11467000	05 Jan 2018 03:15	PST	10.421	1.021
USGS	11467000	05 Jan 2018 03:30	PST	10.421	1.021
USGS	11467000	05 Jan 2018 03:45	PST	10.421	1.021
USGS	11467000	05 Jan 2018 04:00	PST	10.421	1.021
USGS	11467000	05 Jan 2018 04:15	PST	10.421	1.021
USGS	11467000	05 Jan 2018 04:30	PST	10.421	1.021
USGS	11467000	05 Jan 2018 04:45	PST	10.421	1.021
USGS	11467000	05 Jan 2018 05:00	PST	10.421	1.021
USGS	11467000	05 Jan 2018 05:15	PST	10.421	1.021
USGS	11467000	05 Jan 2018 05:30	PST	10.421	1.021
USGS	11467000	05 Jan 2018 05:45	PST	10.505	1.024
USGS	11467000	05 Jan 2018 06:00	PST	10.505	1.024
USGS	11467000	05 Jan 2018 06:15	PST	10.505	1.024
USGS	11467000	05 Jan 2018 06:30	PST	10.505	1.024
USGS	11467000	05 Jan 2018 06:45	PST	10.59	1.027
USGS	11467000	05 Jan 2018 07:00	PST	10.59	1.027
USGS	11467000	05 Jan 2018 07:15	PST	10.647	1.03
USGS	11467000	05 Jan 2018 07:30	PST	10.647	1.03
USGS	11467000	05 Jan 2018 07:45	PST	10.732	1.033
USGS	11467000	05 Jan 2018 08:00	PST	10.732	1.033
USGS	11467000	05 Jan 2018 08:15	PST	10.817	1.036
USGS	11467000	05 Jan 2018 08:30	PST	10.817	1.036
USGS	11467000	05 Jan 2018 08:45	PST	10.817	1.036
USGS	11467000	05 Jan 2018 09:00	PST	10.817	1.036
USGS	11467000	05 Jan 2018 09:15	PST	10.817	1.036
USGS	11467000	05 Jan 2018 09:30	PST	10.817	1.036
USGS	11467000	05 Jan 2018 09:45	PST	10.817	1.036
USGS	11467000	05 Jan 2018 10:00	PST	10.817	1.036
USGS	11467000	05 Jan 2018 10:15	PST	10.817	1.036
USGS	11467000	05 Jan 2018 10:30	PST	10.874	1.039
USGS	11467000	05 Jan 2018 10:45	PST	10.817	1.036
USGS	11467000	05 Jan 2018 11:00	PST	10.817	1.036
USGS	11467000	05 Jan 2018 11:15	PST	10.874	1.039
USGS	11467000	05 Jan 2018 11:30	PST	10.874	1.039
USGS	11467000	05 Jan 2018 11:45	PST	10.874	1.039
USGS	11467000	05 Jan 2018 12:00	PST	10.959	1.042
USGS	11467000	05 Jan 2018 12:15	PST	11.043	1.045
USGS	11467000	05 Jan 2018 12:30	PST	11.043	1.045
USGS	11467000	05 Jan 2018 12:45	PST	11.128	1.049
USGS	11467000	05 Jan 2018 13:00	PST	11.185	1.052
USGS	11467000	05 Jan 2018 13:15	PST	11.27	1.055
USGS	11467000	05 Jan 2018 13:30	PST	11.355	1.058
USGS	11467000	05 Jan 2018 13:45	PST	11.44	1.061
USGS	11467000	05 Jan 2018 14:00	PST	11.497	1.064
USGS	11467000	05 Jan 2018 14:15	PST	11.581	1.067
USGS	11467000	05 Jan 2018 14:30	PST	11.666	1.07
USGS	11467000	05 Jan 2018 14:45	PST	11.666	1.07
USGS	11467000	05 Jan 2018 15:00	PST	11.666	1.07
USGS	11467000	05 Jan 2018 15:15	PST	11.751	1.073
USGS	11467000	05 Jan 2018 15:30	PST	11.751	1.073
USGS	11467000	05 Jan 2018 15:45	PST	11.751	1.073
USGS	11467000	05 Jan 2018 16:00	PST	11.751	1.073
USGS	11467000	05 Jan 2018 16:15	PST	11.751	1.073
USGS	11467000	05 Jan 2018 16:30	PST	11.808	1.076
USGS	11467000	05 Jan 2018 16:45	PST	11.751	1.073
USGS	11467000	05 Jan 2018 17:00	PST	11.808	1.076
USGS	11467000	05 Jan 2018 17:15	PST	11.808	1.076
USGS	11467000	05 Jan 2018 17:30	PST	11.808	1.076
USGS	11467000	05 Jan 2018 17:45	PST	11.808	1.076
USGS	11467000	05 Jan 2018 18:00	PST	11.893	1.079
USGS	11467000	05 Jan 2018 18:15	PST	11.893	1.079
USGS	11467000	05 Jan 2018 18:30	PST	11.978	1.082
USGS	11467000	05 Jan 2018 18:45	PST	11.978	1.082
USGS	11467000	05 Jan 2018 19:00	PST	12.063	1.085
USGS	11467000	05 Jan 2018 19:15	PST	12.063	1.085
USGS	11467000	05 Jan 2018 19:30	PST	12.148	1.088
USGS	11467000	05 Jan 2018 19:45	PST	12.148	1.088
USGS	11467000	05 Jan 2018 20:00	PST	12.233	1.091
USGS	11467000	05 Jan 2018 20:15	PST	12.148	1.088
USGS	11467000	05 Jan 2018 20:30	PST	12.233	1.091
USGS	11467000	05 Jan 2018 20:45	PST	12.233	1.091
USGS	11467000	05 Jan 2018 21:00	PST	12.233	1.091
USGS	11467000	05 Jan 2018 21:15	PST	12.289	1.094
USGS	11467000	05 Jan 2018 21:30	PST	12.289	1.094
USGS	11467000	05 Jan 2018 21:45	PST	12.289	1.094
USGS	11467000	05 Jan 2018 22:00	PST	12.289	1.094
USGS	11467000	05 Jan 2018 22:15	PST	12.233	1.091
USGS	11467000	05 Jan 2018 22:30	PST	12.233	1.091
USGS	11467000	05 Jan 2018 22:45	PST	12.233	1.091
USGS	11467000	05 Jan 2018 23:00	PST	12.148	1.088
USGS	11467000	05 Jan 2018 23:15	PST	12.148	1.088
USGS	11467000	05 Jan 2018 23:30	PST	12.148	1.088
USGS	11467000	05 Jan 2018 23:45	PST	12.148	1.088
USGS	11467000	06 Jan 2018 00:00	PST	12.063	1.085
USGS	11467000	06 Jan 2018 00:15	PST	12.063	1.085
USGS	11467000	06 Jan 2018 00:30	PST	12.063	1.085
USGS	11467000	06 Jan 2018 00:45	PST	11.978	1.082
USGS	11467000	06 Jan 2018 01:00	PST	11.978	1.082
USGS	11467000	06 Jan 2018 01:15	PST	11.978	1.082
USGS	11467000	06 Jan 2018 01:30	PST	11.978	1.082
USGS	11467000	06 Jan 2018 01:45	PST	11.978	1.082
USGS	11467000	06 Jan 2018 02:00	PST	11.978	1.082
USGS	11467000	06 Jan 2018 02:15	PST	12.063	1.085
USGS	11467000	06 Jan 2018 02:30	PST	11.978	1.082
USGS	11467000	06 Jan 2018 02:45	PST	11.978	1.082
USGS	11467000	06 Jan 2018 03:00	PST	12.063	1.085
USGS	11467000	06 Jan 2018 03:15	PST	12.063	1.085
USGS	11467000	06 Jan 2018 03:30	PST	12.063	1.085
USGS	11467000	06 Jan 2018 03:45	PST	12.148	1.088
USGS	11467000	06 Jan 2018 04:00	PST	12.148	1.088
USGS	11467000	06 Jan 2018 04:15	PST	12.233	1.091
USGS	11467000	06 Jan 2018 04:30	PST	12.233	1.091
USGS	11467000	06 Jan 2018 04:45	PST	12.289	1.094
USGS	11467000	06 Jan 2018 05:00	PST	12.289	1.094
USGS	11467000	06 Jan 2018 05:15	PST	12.374	1.097
USGS	11467000	06 Jan 2018 05:30	PST	12.374	1.097
USGS	11467000	06 Jan 2018 05:45	PST	12.459	1.1
USGS	11467000	06 Jan 2018 06:00	PST	12.459	1.1
USGS	11467000	06 Jan 2018 06:15	PST	12.459	1.1
USGS	11467000	06 Jan 2018 06:30	PST	12.544	1.103
USGS	11467000	06 Jan 2018 06:45	PST	12.629	1.106
USGS	11467000	06 Jan 2018 07:00	PST	12.629	1.106
USGS	11467000	06 Jan 2018 07:15	PST	12.714	1.109
USGS	11467000	06 Jan 2018 07:30	PST	12.714	1.109
USGS	11467000	06 Jan 2018 07:45	PST	12.799	1.113
USGS	11467000	06 Jan 2018 08:00	PST	12.884	1.116
USGS	11467000	06 Jan 2018 08:15	PST	12.884	1.116
USGS	11467000	06 Jan 2018 08:30	PST	12.969	1.119
USGS	11467000	06 Jan 2018 08:45	PST	13.054	1.122
USGS	11467000	06 Jan 2018 09:00	PST	13.224	1.128
USGS	11467000	06 Jan 2018 09:15	PST	13.28	1.131
USGS	11467000	06 Jan 2018 09:30	PST	13.45	1.137
USGS	11467000	06 Jan 2018 09:45	PST	13.535	1.14
USGS	11467000	06 Jan 2018 10:00	PST	13.705	1.146
USGS	11467000	06 Jan 2018 10:15	PST	13.79	1.149
USGS	11467000	06 Jan 2018 10:30	PST	13.96	1.155
USGS	11467000	06 Jan 2018 10:45	PST	14.158	1.161
USGS	11467000	06 Jan 2018 11:00	PST	14.328	1.167
USGS	11467000	06 Jan 2018 11:15	PST	14.413	1.17
USGS	11467000	06 Jan 2018 11:30	PST	14.498	1.173
USGS	11467000	06 Jan 2018 11:45	PST	14.668	1.18
USGS	11467000	06 Jan 2018 12:00	PST	14.753	1.183
USGS	11467000	06 Jan 2018 12:15	PST	14.923	1.189
USGS	11467000	06 Jan 2018 12:30	PST	15.008	1.192
USGS	11467000	06 Jan 2018 12:45	PST	15.121	1.195
USGS	11467000	06 Jan 2018 13:00	PST	15.291	1.201
USGS	11467000	06 Jan 2018 13:15	PST	15.291	1.201
USGS	11467000	06 Jan 2018 13:30	PST	15.376	1.204
USGS	11467000	06 Jan 2018 13:45	PST	15.461	1.207
USGS	11467000	06 Jan 2018 14:00	PST	15.546	1.21
USGS	11467000	06 Jan 2018 14:15	PST	15.461	1.207
USGS	11467000	06 Jan 2018 14:30	PST	15.546	1.21
USGS	11467000	06 Jan 2018 14:45	PST	15.659	1.213
USGS	11467000	06 Jan 2018 15:00	PST	15.659	1.213
USGS	11467000	06 Jan 2018 15:15	PST	15.659	1.213
USGS	11467000	06 Jan 2018 15:30	PST	15.659	1.213
USGS	11467000	06 Jan 2018 15:45	PST	15.744	1.216
USGS	11467000	06 Jan 2018 16:00	PST	15.659	1.213
USGS	11467000	06 Jan 2018 16:15	PST	15.744	1.216
USGS	11467000	06 Jan 2018 16:30	PST	15.744	1.216
USGS	11467000	06 Jan 2018 16:45	PST	15.744	1.216
USGS	11467000	06 Jan 2018 17:00	PST	15.744	1.216
USGS	11467000	06 Jan 2018 17:15	PST	15.744	1.216
USGS	11467000	06 Jan 2018 17:30	PST	15.744	1.216
USGS	11467000	06 Jan 2018 17:45	PST	15.744	1.216
USGS	11467000	06 Jan 2018 18:00	PST	15.659	1.213
USGS	11467000	06 Jan 2018 18:15	PST	15.659	1.213
USGS	11467000	06 Jan 2018 18:30	PST	15.659	1.213
USGS	11467000	06 Jan 2018 18:45	PST	15.546	1.21
USGS	11467000	06 Jan 2018 19:00	PST	15.546	1.21
USGS	11467000	06 Jan 2018 19:15	PST	15.461	1.207
USGS	11467000	06 Jan 2018 19:30	PST	15.461	1.207
USGS	11467000	06 Jan 2018 19:45	PST	15.461	1.207
USGS	11467000	06 Jan 2018 20:00	PST	15.376	1.204
USGS	11467000	06 Jan 2018 20:15	PST	15.376	1.204
USGS	11467000	06 Jan 2018 20:30	PST	15.376	1.204
USGS	11467000	06 Jan 2018 20:45	PST	15.291	1.201
USGS	11467000	06 Jan 2018 21:00	PST	15.291	1.201
USGS	11467000	06 Jan 2018 21:15	PST	15.291	1.201
USGS	11467000	06 Jan 2018 21:30	PST	15.291	1.201
USGS	11467000	06 Jan 2018 21:45	PST	15.206	1.198
USGS	11467000	06 Jan 2018 22:00	PST	15.206	1.198
USGS	11467000	06 Jan 2018 22:15	PST	15.121	1.195
USGS	11467000	06 Jan 2018 22:30	PST	15.121	1.195
USGS	11467000	06 Jan 2018 22:45	PST	15.121	1.195
USGS	11467000	06 Jan 2018 23:00	PST	15.008	1.192
USGS	11467000	06 Jan 2018 23:15	PST	15.008	1.192
USGS	11467000	06 Jan 2018 23:30	PST	14.923	1.189
USGS	11467000	06 Jan 2018 23:45	PST	14.923	1.189
USGS	11467000	07 Jan 2018 00:00	PST	14.838	1.186
USGS	11467000	07 Jan 2018 00:15	PST	14.838	1.186
USGS	11467000	07 Jan 2018 00:30	PST	14.838	1.186
USGS	11467000	07 Jan 2018 00:45	PST	14.753	1.183
USGS	11467000	07 Jan 2018 01:00	PST	14.753	1.183
USGS	11467000	07 Jan 2018 01:15	PST	14.753	1.183
USGS	11467000	07 Jan 2018 01:30	PST	14.668	1.18
USGS	11467000	07 Jan 2018 01:45	PST	14.668	1.18
USGS	11467000	07 Jan 2018 02:00	PST	14.668	1.18
USGS	11467000	07 Jan 2018 02:15	PST	14.583	1.177
USGS	11467000	07 Jan 2018 02:30	PST	14.583	1.177
USGS	11467000	07 Jan 2018 02:45	PST	14.498	1.173
USGS	11467000	07 Jan 2018 03:00	PST	14.498	1.173
USGS	11467000	07 Jan 2018 03:15	PST	14.498	1.173
USGS	11467000	07 Jan 2018 03:30	PST	14.413	1.17
USGS	11467000	07 Jan 2018 03:45	PST	14.413	1.17
USGS	11467000	07 Jan 2018 04:00	PST	14.413	1.17
USGS	11467000	07 Jan 2018 04:15	PST	14.413	1.17
USGS	11467000	07 Jan 2018 04:30	PST	14.328	1.167
USGS	11467000	07 Jan 2018 04:45	PST	14.328	1.167
USGS	11467000	07 Jan 2018 05:00	PST	14.328	1.167
USGS	11467000	07 Jan 2018 05:15	PST	14.243	1.164
USGS	11467000	07 Jan 2018 05:30	PST	14.243	1.164
USGS	11467000	07 Jan 2018 05:45	PST	14.243	1.164
USGS	11467000	07 Jan 2018 06:00	PST	14.158	1.161
USGS	11467000	07 Jan 2018 06:15	PST	14.158	1.161
USGS	11467000	07 Jan 2018 06:30	PST	14.158	1.161
USGS	11467000	07 Jan 2018 06:45	PST	14.073	1.158
USGS	11467000	07 Jan 2018 07:00	PST	14.073	1.158
USGS	11467000	07 Jan 2018 07:15	PST	14.073	1.158
USGS	11467000	07 Jan 2018 07:30	PST	13.96	1.155
USGS	11467000	07 Jan 2018 07:45	PST	13.96	1.155
USGS	11467000	07 Jan 2018 08:00	PST	13.96	1.155
USGS	11467000	07 Jan 2018 08:15	PST	13.875	1.152
USGS	11467000	07 Jan 2018 08:30	PST	13.875	1.152
USGS	11467000	07 Jan 2018 08:45	PST	13.875	1.152
USGS	11467000	07 Jan 2018 09:00	PST	13.875	1.152
USGS	11467000	07 Jan 2018 09:15	PST	13.875	1.152
USGS	11467000	07 Jan 2018 09:30	PST	13.79	1.149
USGS	11467000	07 Jan 2018 09:45	PST	13.79	1.149
USGS	11467000	07 Jan 2018 10:00	PST	13.79	1.149
USGS	11467000	07 Jan 2018 10:15	PST	13.705	1.146
USGS	11467000	07 Jan 2018 10:30	PST	13.705	1.146
USGS	11467000	07 Jan 2018 10:45	PST	13.705	1.146
USGS	11467000	07 Jan 2018 11:00	PST	13.62	1.143
USGS	11467000	07 Jan 2018 11:15	PST	13.62	1.143
USGS	11467000	07 Jan 2018 11:30	PST	13.62	1.143
USGS	11467000	07 Jan 2018 11:45	PST	13.62	1.143
USGS	11467000	07 Jan 2018 12:00	PST	13.535	1.14
USGS	11467000	07 Jan 2018 12:15	PST	13.535	1.14
USGS	11467000	07 Jan 2018 12:30	PST	13.535	1.14
USGS	11467000	07 Jan 2018 12:45	PST	13.535	1.14
USGS	11467000	07 Jan 2018 13:00	PST	13.45	1.137
USGS	11467000	07 Jan 2018 13:15	PST	13.45	1.137
USGS	11467000	07 Jan 2018 13:30	PST	13.535	1.14
USGS	11467000	07 Jan 2018 13:45	PST	13.45	1.137
USGS	11467000	07 Jan 2018 14:00	PST	13.45	1.137
USGS	11467000	07 Jan 2018 14:15	PST	13.45	1.137
USGS	11467000	07 Jan 2018 14:30	PST	13.365	1.134
USGS	11467000	07 Jan 2018 14:45	PST	13.365	1.134
USGS	11467000	07 Jan 2018 15:00	PST	13.365	1.134
USGS	11467000	07 Jan 2018 15:15	PST	13.365	1.134
USGS	11467000	07 Jan 2018 15:30	PST	13.365	1.134
USGS	11467000	07 Jan 2018 15:45	PST	13.28	1.131
USGS	11467000	07 Jan 2018 16:00	PST	13.28	1.131
USGS	11467000	07 Jan 2018 16:15	PST	13.28	1.131
USGS	11467000	07 Jan 2018 16:30	PST	13.28	1.131
USGS	11467000	07 Jan 2018 16:45	PST	13.28	1.131
USGS	11467000	07 Jan 2018 17:00	PST	13.224	1.128
USGS	11467000	07 Jan 2018 17:15	PST	13.224	1.128
USGS	11467000	07 Jan 2018 17:30	PST	13.224	1.128
USGS	11467000	07 Jan 2018 17:45	PST	13.224	1.128
USGS	11467000	07 Jan 2018 18:00	PST	13.224	1.128
USGS	11467000	07 Jan 2018 18:15	PST	13.224	1.128
USGS	11467000	07 Jan 2018 18:30	PST	13.139	1.125
USGS	11467000	07 Jan 2018 18:45	PST	13.139	1.125
USGS	11467000	07 Jan 2018 19:00	PST	13.139	1.125
USGS	11467000	07 Jan 2018 19:15	PST	13.139	1.125
USGS	11467000	07 Jan 2018 19:30	PST	13.139	1.125
USGS	11467000	07 Jan 2018 19:45	PST	13.054	1.122
USGS	11467000	07 Jan 2018 20:00	PST	13.054	1.122
USGS	11467000	07 Jan 2018 20:15	PST	13.054	1.122
USGS	11467000	07 Jan 2018 20:30	PST	13.054	1.122
USGS	11467000	07 Jan 2018 20:45	PST	12.969	1.119
USGS	11467000	07 Jan 2018 21:00	PST	13.054	1.122
USGS	11467000	07 Jan 2018 21:15	PST	13.054	1.122
USGS	11467000	07 Jan 2018 21:30	PST	12.969	1.119
USGS	11467000	07 Jan 2018 21:45	PST	12.969	1.119
USGS	11467000	07 Jan 2018 22:00	PST	12.969	1.119
USGS	11467000	07 Jan 2018 22:15	PST	12.884	1.116
USGS	11467000	07 Jan 2018 22:30	PST	12.969	1.119
USGS	11467000	07 Jan 2018 22:45	PST	12.884	1.116
USGS	11467000	07 Jan 2018 23:00	PST	12.884	1.116
USGS	11467000	07 Jan 2018 23:15	PST	12.884	1.116
USGS	11467000	07 Jan 2018 23:30	PST	12.884	1.116
USGS	11467000	07 Jan 2018 23:45	PST	12.884	1.116
USGS	11467000	08 Jan 2018 00:00	PST	12.884	1.116
USGS	11467000	08 Jan 2018 00:15	PST	12.884	1.116
USGS	11467000	08 Jan 2018 00:30	PST	12.884	1.116
USGS	11467000	08 Jan 2018 00:45	PST	12.799	1.113
USGS	11467000	08 Jan 2018 01:00	PST	12.799	1.113
USGS	11467000	08 Jan 2018 01:15	PST	12.799	1.113
USGS	11467000	08 Jan 2018 01:30	PST	12.799	1.113
USGS	11467000	08 Jan 2018 01:45	PST	12.799	1.113
USGS	11467000	08 Jan 2018 02:00	PST	12.799	1.113
USGS	11467000	08 Jan 2018 02:15	PST	12.799	1.113
USGS	11467000	08 Jan 2018 02:30	PST	12.799	1.113
USGS	11467000	08 Jan 2018 02:45	PST	12.799	1.113
USGS	11467000	08 Jan 2018 03:00	PST	12.799	1.113
USGS	11467000	08 Jan 2018 03:15	PST	12.799	1.113
USGS	11467000	08 Jan 2018 03:30	PST	12.799	1.113
USGS	11467000	08 Jan 2018 03:45	PST	12.714	1.109
USGS	11467000	08 Jan 2018 04:00	PST	12.799	1.113
USGS	11467000	08 Jan 2018 04:15	PST	12.799	1.113
USGS	11467000	08 Jan 2018 04:30	PST	12.799	1.113
USGS	11467000	08 Jan 2018 04:45	PST	12.799	1.113
USGS	11467000	08 Jan 2018 05:00	PST	12.799	1.113
USGS	11467000	08 Jan 2018 05:15	PST	12.799	1.113
USGS	11467000	08 Jan 2018 05:30	PST	12.799	1.113
USGS	11467000	08 Jan 2018 05:45	PST	12.799	1.113
USGS	11467000	08 Jan 2018 06:00	PST	12.884	1.116
USGS	11467000	08 Jan 2018 06:15	PST	12.884	1.116
USGS	11467000	08 Jan 2018 06:30	PST	12.884	1.116
USGS	11467000	08 Jan 2018 06:45	PST	12.884	1.116
USGS	11467000	08 Jan 2018 07:00	PST	12.884	1.116
USGS	11467000	08 Jan 2018 07:15	PST	12.969	1.119
USGS	11467000	08 Jan 2018 07:30	PST	12.969	1.119
USGS	11467000	08 Jan 2018 07:45	PST	13.054	1.122
USGS	11467000	08 Jan 2018 08:00	PST	13.054	1.122
USGS	11467000	08 Jan 2018 08:15	PST	13.054	1.122
USGS	11467000	08 Jan 2018 08:30	PST	13.139	1.125
USGS	11467000	08 Jan 2018 08:45	PST	13.139	1.125
USGS	11467000	08 Jan 2018 09:00	PST	13.224	1.128
USGS	11467000	08 Jan 2018 09:15	PST	13.224	1.128
USGS	11467000	08 Jan 2018 09:30	PST	13.28	1.131
USGS	11467000	08 Jan 2018 09:45	PST	13.28	1.131
USGS	11467000	08 Jan 2018 10:00	PST	13.365	1.134
USGS	11467000	08 Jan 2018 10:15	PST	13.45	1.137
USGS	11467000	08 Jan 2018 10:30	PST	13.45	1.137
USGS	11467000	08 Jan 2018 10:45	PST	13.62	1.143
USGS	11467000	08 Jan 2018 11:00	PST	13.79	1.149
USGS	11467000	08 Jan 2018 11:15	PST	14.243	1.164
USGS	11467000	08 Jan 2018 11:30	PST	14.923	1.189
USGS	11467000	08 Jan 2018 11:45	PST	15.999	1.225
USGS	11467000	08 Jan 2018 12:00	PST	17.301	1.268
USGS	11467000	08 Jan 2018 12:15	PST	18.576	1.308
USGS	11467000	08 Jan 2018 12:30	PST	19.85	1.347
USGS	11467000	08 Jan 2018 12:45	PST	20.869	1.378
USGS	11467000	08 Jan 2018 13:00	PST	21.804	1.405
USGS	11467000	08 Jan 2018 13:15	PST	22.568	1.426
USGS	11467000	08 Jan 2018 13:30	PST	23.418	1.451
USGS	11467000	08 Jan 2018 13:45	PST	23.956	1.466
USGS	11467000	08 Jan 2018 14:00	PST	24.522	1.481
USGS	11467000	08 Jan 2018 14:15	PST	25.287	1.503
USGS	11467000	08 Jan 2018 14:30	PST	25.966	1.521
USGS	11467000	08 Jan 2018 14:45	PST	26.901	1.545
USGS	11467000	08 Jan 2018 15:00	PST	27.948	1.573
USGS	11467000	08 Jan 2018 15:15	PST	28.883	1.6
USGS	11467000	08 Jan 2018 15:30	PST	30.299	1.634
USGS	11467000	08 Jan 2018 15:45	PST	31.715	1.667
USGS	11467000	08 Jan 2018 16:00	PST	33.697	1.713
USGS	11467000	08 Jan 2018 16:15	PST	35.679	1.765
USGS	11467000	08 Jan 2018 16:30	PST	37.944	1.814
USGS	11467000	08 Jan 2018 16:45	PST	40.21	1.868
USGS	11467000	08 Jan 2018 17:00	PST	42.475	1.923
USGS	11467000	08 Jan 2018 17:15	PST	44.74	1.975
USGS	11467000	08 Jan 2018 17:30	PST	46.722	2.021
USGS	11467000	08 Jan 2018 17:45	PST	48.988	2.07
USGS	11467000	08 Jan 2018 18:00	PST	50.97	2.115
USGS	11467000	08 Jan 2018 18:15	PST	52.952	2.155
USGS	11467000	08 Jan 2018 18:30	PST	54.651	2.195
USGS	11467000	08 Jan 2018 18:45	PST	56.633	2.231
USGS	11467000	08 Jan 2018 19:00	PST	58.332	2.268
USGS	11467000	08 Jan 2018 19:15	PST	60.031	2.304
USGS	11467000	08 Jan 2018 19:30	PST	61.73	2.338
USGS	11467000	08 Jan 2018 19:45	PST	63.146	2.365
USGS	11467000	08 Jan 2018 20:00	PST	64.845	2.399
USGS	11467000	08 Jan 2018 20:15	PST	66.261	2.426
USGS	11467000	08 Jan 2018 20:30	PST	67.96	2.457
USGS	11467000	08 Jan 2018 20:45	PST	69.092	2.478
USGS	11467000	08 Jan 2018 21:00	PST	70.508	2.502
USGS	11467000	08 Jan 2018 21:15	PST	71.641	2.527
USGS	11467000	08 Jan 2018 21:30	PST	72.774	2.545
USGS	11467000	08 Jan 2018 21:45	PST	74.473	2.579
USGS	11467000	08 Jan 2018 22:00	PST	76.172	2.606
USGS	11467000	08 Jan 2018 22:15	PST	77.871	2.64
USGS	11467000	08 Jan 2018 22:30	PST	80.419	2.682
USGS	11467000	08 Jan 2018 22:45	PST	82.401	2.716
USGS	11467000	08 Jan 2018 23:00	PST	84.667	2.755
USGS	11467000	08 Jan 2018 23:15	PST	87.215	2.801
USGS	11467000	08 Jan 2018 23:30	PST	90.047	2.847
USGS	11467000	08 Jan 2018 23:45	PST	92.595	2.89
USGS	11467000	09 Jan 2018 00:00	PST	95.71	2.941
USGS	11467000	09 Jan 2018 00:15	PST	99.108	2.996
USGS	11467000	09 Jan 2018 00:30	PST	102.789	3.054
USGS	11467000	09 Jan 2018 00:45	PST	106.187	3.103
USGS	11467000	09 Jan 2018 01:00	PST	111.567	3.176
USGS	11467000	09 Jan 2018 01:15	PST	113.833	3.207
USGS	11467000	09 Jan 2018 01:30	PST	119.213	3.28
USGS	11467000	09 Jan 2018 01:45	PST	122.611	3.325
USGS	11467000	09 Jan 2018 02:00	PST	126.009	3.371
USGS	11467000	09 Jan 2018 02:15	PST	130.539	3.429
USGS	11467000	09 Jan 2018 02:30	PST	133.371	3.466
USGS	11467000	09 Jan 2018 02:45	PST	137.902	3.524
USGS	11467000	09 Jan 2018 03:00	PST	140.733	3.557
USGS	11467000	09 Jan 2018 03:15	PST	144.415	3.603
USGS	11467000	09 Jan 2018 03:30	PST	146.68	3.63
USGS	11467000	09 Jan 2018 03:45	PST	149.512	3.667
USGS	11467000	09 Jan 2018 04:00	PST	151.777	3.694
USGS	11467000	09 Jan 2018 04:15	PST	154.609	3.728
USGS	11467000	09 Jan 2018 04:30	PST	156.874	3.755
USGS	11467000	09 Jan 2018 04:45	PST	158.007	3.767
USGS	11467000	09 Jan 2018 05:00	PST	163.387	3.831
USGS	11467000	09 Jan 2018 05:15	PST	163.67	3.834
USGS	11467000	09 Jan 2018 05:30	PST	165.935	3.859
USGS	11467000	09 Jan 2018 05:45	PST	168.2	3.886
USGS	11467000	09 Jan 2018 06:00	PST	169.333	3.898
USGS	11467000	09 Jan 2018 06:15	PST	171.882	3.929
USGS	11467000	09 Jan 2018 06:30	PST	173.297	3.944
USGS	11467000	09 Jan 2018 06:45	PST	177.545	3.99
USGS	11467000	09 Jan 2018 07:00	PST	179.244	4.011
USGS	11467000	09 Jan 2018 07:15	PST	180.943	4.03
USGS	11467000	09 Jan 2018 07:30	PST	182.359	4.045
USGS	11467000	09 Jan 2018 07:45	PST	184.341	4.066
USGS	11467000	09 Jan 2018 08:00	PST	187.739	4.103
USGS	11467000	09 Jan 2018 08:15	PST	187.456	4.1
USGS	11467000	09 Jan 2018 08:30	PST	192.553	4.154
USGS	11467000	09 Jan 2018 08:45	PST	194.818	4.179
USGS	11467000	09 Jan 2018 09:00	PST	196.517	4.197
USGS	11467000	09 Jan 2018 09:15	PST	197.933	4.212
USGS	11467000	09 Jan 2018 09:30	PST	199.349	4.228
USGS	11467000	09 Jan 2018 09:45	PST	201.897	4.255
USGS	11467000	09 Jan 2018 10:00	PST	201.897	4.255
USGS	11467000	09 Jan 2018 10:15	PST	205.012	4.289
USGS	11467000	09 Jan 2018 10:30	PST	206.994	4.31
USGS	11467000	09 Jan 2018 10:45	PST	206.145	4.301
USGS	11467000	09 Jan 2018 11:00	PST	209.26	4.331
USGS	11467000	09 Jan 2018 11:15	PST	210.109	4.34
USGS	11467000	09 Jan 2018 11:30	PST	212.374	4.365
USGS	11467000	09 Jan 2018 11:45	PST	211.808	4.359
USGS	11467000	09 Jan 2018 12:00	PST	213.507	4.377
USGS	11467000	09 Jan 2018 12:15	PST	213.224	4.374
USGS	11467000	09 Jan 2018 12:30	PST	214.64	4.389
USGS	11467000	09 Jan 2018 12:45	PST	216.056	4.401
USGS	11467000	09 Jan 2018 13:00	PST	216.622	4.407
USGS	11467000	09 Jan 2018 13:15	PST	216.622	4.407
USGS	11467000	09 Jan 2018 13:30	PST	216.622	4.407
USGS	11467000	09 Jan 2018 13:45	PST	218.038	4.423
USGS	11467000	09 Jan 2018 14:00	PST	218.038	4.423
USGS	11467000	09 Jan 2018 14:15	PST	219.737	4.441
USGS	11467000	09 Jan 2018 14:30	PST	217.754	4.42
USGS	11467000	09 Jan 2018 14:45	PST	219.737	4.441
USGS	11467000	09 Jan 2018 15:00	PST	218.321	4.426
USGS	11467000	09 Jan 2018 15:15	PST	220.586	4.45
USGS	11467000	09 Jan 2018 15:30	PST	219.737	4.441
USGS	11467000	09 Jan 2018 15:45	PST	218.604	4.429
USGS	11467000	09 Jan 2018 16:00	PST	218.321	4.426
USGS	11467000	09 Jan 2018 16:15	PST	220.586	4.45
USGS	11467000	09 Jan 2018 16:30	PST	219.453	4.438
USGS	11467000	09 Jan 2018 16:45	PST	219.737	4.441
USGS	11467000	09 Jan 2018 17:00	PST	216.622	4.407
USGS	11467000	09 Jan 2018 17:15	PST	216.339	4.404
USGS	11467000	09 Jan 2018 17:30	PST	217.471	4.417
USGS	11467000	09 Jan 2018 17:45	PST	218.321	4.426
USGS	11467000	09 Jan 2018 18:00	PST	214.357	4.386
USGS	11467000	09 Jan 2018 18:15	PST	215.206	4.395
USGS	11467000	09 Jan 2018 18:30	PST	214.923	4.392
USGS	11467000	09 Jan 2018 18:45	PST	212.941	4.371
USGS	11467000	09 Jan 2018 19:00	PST	213.224	4.374
USGS	11467000	09 Jan 2018 19:15	PST	208.976	4.328
USGS	11467000	09 Jan 2018 19:30	PST	208.976	4.328
USGS	11467000	09 Jan 2018 19:45	PST	207.277	4.313
USGS	11467000	09 Jan 2018 20:00	PST	207.277	4.313
USGS	11467000	09 Jan 2018 20:15	PST	203.879	4.276
USGS	11467000	09 Jan 2018 20:30	PST	202.464	4.261
USGS	11467000	09 Jan 2018 20:45	PST	201.897	4.255
USGS	11467000	09 Jan 2018 21:00	PST	201.048	4.246
USGS	11467000	09 Jan 2018 21:15	PST	198.782	4.222
USGS	11467000	09 Jan 2018 21:30	PST	195.668	4.188
USGS	11467000	09 Jan 2018 21:45	PST	194.818	4.179
USGS	11467000	09 Jan 2018 22:00	PST	190.571	4.133
USGS	11467000	09 Jan 2018 22:15	PST	190.571	4.133
USGS	11467000	09 Jan 2018 22:30	PST	187.173	4.097
USGS	11467000	09 Jan 2018 22:45	PST	185.474	4.078
USGS	11467000	09 Jan 2018 23:00	PST	184.907	4.072
USGS	11467000	09 Jan 2018 23:15	PST	182.925	4.051
USGS	11467000	09 Jan 2018 23:30	PST	179.81	4.017
USGS	11467000	09 Jan 2018 23:45	PST	177.545	3.99
USGS	11467000	10 Jan 2018 00:00	PST	175.846	3.972
USGS	11467000	10 Jan 2018 00:15	PST	173.864	3.95
USGS	11467000	10 Jan 2018 00:30	PST	173.297	3.944
USGS	11467000	10 Jan 2018 00:45	PST	169.899	3.905
USGS	11467000	10 Jan 2018 01:00	PST	168.767	3.892
USGS	11467000	10 Jan 2018 01:15	PST	166.501	3.865
USGS	11467000	10 Jan 2018 01:30	PST	165.086	3.85
USGS	11467000	10 Jan 2018 01:45	PST	162.82	3.822
USGS	11467000	10 Jan 2018 02:00	PST	159.989	3.789
USGS	11467000	10 Jan 2018 02:15	PST	159.139	3.78
USGS	11467000	10 Jan 2018 02:30	PST	157.723	3.764
USGS	11467000	10 Jan 2018 02:45	PST	157.157	3.758
USGS	11467000	10 Jan 2018 03:00	PST	154.325	3.722
USGS	11467000	10 Jan 2018 03:15	PST	152.06	3.697
USGS	11467000	10 Jan 2018 03:30	PST	151.777	3.691
USGS	11467000	10 Jan 2018 03:45	PST	150.927	3.682
USGS	11467000	10 Jan 2018 04:00	PST	149.512	3.667
USGS	11467000	10 Jan 2018 04:15	PST	146.963	3.636
USGS	11467000	10 Jan 2018 04:30	PST	144.981	3.609
USGS	11467000	10 Jan 2018 04:45	PST	143.565	3.594
USGS	11467000	10 Jan 2018 05:00	PST	141.017	3.563
USGS	11467000	10 Jan 2018 05:15	PST	141.866	3.572
USGS	11467000	10 Jan 2018 05:30	PST	139.034	3.536
USGS	11467000	10 Jan 2018 05:45	PST	139.318	3.539
USGS	11467000	10 Jan 2018 06:00	PST	136.203	3.502
USGS	11467000	10 Jan 2018 06:15	PST	135.07	3.487
USGS	11467000	10 Jan 2018 06:30	PST	134.221	3.478
USGS	11467000	10 Jan 2018 06:45	PST	132.805	3.456
USGS	11467000	10 Jan 2018 07:00	PST	131.389	3.441
USGS	11467000	10 Jan 2018 07:15	PST	129.973	3.423
USGS	11467000	10 Jan 2018 07:30	PST	127.991	3.396
USGS	11467000	10 Jan 2018 07:45	PST	127.425	3.389
USGS	11467000	10 Jan 2018 08:00	PST	126.009	3.371
USGS	11467000	10 Jan 2018 08:15	PST	125.726	3.365
USGS	11467000	10 Jan 2018 08:30	PST	125.442	3.362
USGS	11467000	10 Jan 2018 08:45	PST	123.177	3.332
USGS	11467000	10 Jan 2018 09:00	PST	121.478	3.31
USGS	11467000	10 Jan 2018 09:15	PST	120.345	3.295
USGS	11467000	10 Jan 2018 09:30	PST	119.496	3.286
USGS	11467000	10 Jan 2018 09:45	PST	118.646	3.274
USGS	11467000	10 Jan 2018 10:00	PST	118.08	3.264
USGS	11467000	10 Jan 2018 10:15	PST	116.947	3.249
USGS	11467000	10 Jan 2018 10:30	PST	115.532	3.231
USGS	11467000	10 Jan 2018 10:45	PST	114.682	3.219
USGS	11467000	10 Jan 2018 11:00	PST	112.983	3.194
USGS	11467000	10 Jan 2018 11:15	PST	112.7	3.191
USGS	11467000	10 Jan 2018 11:30	PST	111.001	3.167
USGS	11467000	10 Jan 2018 11:45	PST	110.718	3.164
USGS	11467000	10 Jan 2018 12:00	PST	109.019	3.143
USGS	11467000	10 Jan 2018 12:15	PST	108.452	3.133
USGS	11467000	10 Jan 2018 12:30	PST	107.037	3.112
USGS	11467000	10 Jan 2018 12:45	PST	105.904	3.097
USGS	11467000	10 Jan 2018 13:00	PST	105.621	3.094
USGS	11467000	10 Jan 2018 13:15	PST	105.055	3.085
USGS	11467000	10 Jan 2018 13:30	PST	103.639	3.066
USGS	11467000	10 Jan 2018 13:45	PST	103.356	3.06
USGS	11467000	10 Jan 2018 14:00	PST	101.94	3.042
USGS	11467000	10 Jan 2018 14:15	PST	100.807	3.024
USGS	11467000	10 Jan 2018 14:30	PST	100.524	3.018
USGS	11467000	10 Jan 2018 14:45	PST	99.391	2.999
USGS	11467000	10 Jan 2018 15:00	PST	98.825	2.99
USGS	11467000	10 Jan 2018 15:15	PST	98.825	2.99
USGS	11467000	10 Jan 2018 15:30	PST	97.126	2.966
USGS	11467000	10 Jan 2018 15:45	PST	96.276	2.95
USGS	11467000	10 Jan 2018 16:00	PST	95.993	2.944
USGS	11467000	10 Jan 2018 16:15	PST	95.427	2.935
USGS	11467000	10 Jan 2018 16:30	PST	94.577	2.92
USGS	11467000	10 Jan 2018 16:45	PST	94.577	2.92
USGS	11467000	10 Jan 2018 17:00	PST	93.445	2.905
USGS	11467000	10 Jan 2018 17:15	PST	93.445	2.902
USGS	11467000	10 Jan 2018 17:30	PST	92.312	2.883
USGS	11467000	10 Jan 2018 17:45	PST	91.746	2.877
USGS	11467000	10 Jan 2018 18:00	PST	90.613	2.859
USGS	11467000	10 Jan 2018 18:15	PST	90.613	2.859
USGS	11467000	10 Jan 2018 18:30	PST	90.047	2.847
USGS	11467000	10 Jan 2018 18:45	PST	89.197	2.832
USGS	11467000	10 Jan 2018 19:00	PST	88.348	2.819
USGS	11467000	10 Jan 2018 19:15	PST	87.781	2.81
USGS	11467000	10 Jan 2018 19:30	PST	87.498	2.804
USGS	11467000	10 Jan 2018 19:45	PST	86.932	2.795
USGS	11467000	10 Jan 2018 20:00	PST	86.649	2.789
USGS	11467000	10 Jan 2018 20:15	PST	86.082	2.78
USGS	11467000	10 Jan 2018 20:30	PST	85.516	2.771
USGS	11467000	10 Jan 2018 20:45	PST	84.667	2.755
USGS	11467000	10 Jan 2018 21:00	PST	84.383	2.752
USGS	11467000	10 Jan 2018 21:15	PST	83.817	2.74
USGS	11467000	10 Jan 2018 21:30	PST	83.251	2.731
USGS	11467000	10 Jan 2018 21:45	PST	82.968	2.728
USGS	11467000	10 Jan 2018 22:00	PST	82.118	2.713
USGS	11467000	10 Jan 2018 22:15	PST	82.118	2.713
USGS	11467000	10 Jan 2018 22:30	PST	81.552	2.704
USGS	11467000	10 Jan 2018 22:45	PST	80.702	2.688
USGS	11467000	10 Jan 2018 23:00	PST	80.136	2.679
USGS	11467000	10 Jan 2018 23:15	PST	79.57	2.67
USGS	11467000	10 Jan 2018 23:30	PST	79.57	2.667
USGS	11467000	10 Jan 2018 23:45	PST	78.72	2.655
USGS	11467000	11 Jan 2018 00:00	PST	78.437	2.649
USGS	11467000	11 Jan 2018 00:15	PST	77.871	2.637
USGS	11467000	11 Jan 2018 00:30	PST	77.304	2.63
USGS	11467000	11 Jan 2018 00:45	PST	77.304	2.63
USGS	11467000	11 Jan 2018 01:00	PST	77.021	2.621
USGS	11467000	11 Jan 2018 01:15	PST	76.455	2.615
USGS	11467000	11 Jan 2018 01:30	PST	75.605	2.6
USGS	11467000	11 Jan 2018 01:45	PST	75.605	2.597
USGS	11467000	11 Jan 2018 02:00	PST	74.756	2.582
USGS	11467000	11 Jan 2018 02:15	PST	74.189	2.573
USGS	11467000	11 Jan 2018 02:30	PST	73.906	2.566
USGS	11467000	11 Jan 2018 02:45	PST	73.623	2.56
USGS	11467000	11 Jan 2018 03:00	PST	73.057	2.551
USGS	11467000	11 Jan 2018 03:15	PST	72.774	2.545
USGS	11467000	11 Jan 2018 03:30	PST	72.207	2.536
USGS	11467000	11 Jan 2018 03:45	PST	71.924	2.53
USGS	11467000	11 Jan 2018 04:00	PST	71.358	2.521
USGS	11467000	11 Jan 2018 04:15	PST	70.791	2.512
USGS	11467000	11 Jan 2018 04:30	PST	70.791	2.509
USGS	11467000	11 Jan 2018 04:45	PST	70.508	2.502
USGS	11467000	11 Jan 2018 05:00	PST	69.659	2.49
USGS	11467000	11 Jan 2018 05:15	PST	69.376	2.481
USGS	11467000	11 Jan 2018 05:30	PST	69.092	2.478
USGS	11467000	11 Jan 2018 05:45	PST	68.809	2.472
USGS	11467000	11 Jan 2018 06:00	PST	68.243	2.46
USGS	11467000	11 Jan 2018 06:15	PST	67.677	2.454
USGS	11467000	11 Jan 2018 06:30	PST	67.393	2.448
USGS	11467000	11 Jan 2018 06:45	PST	67.11	2.441
USGS	11467000	11 Jan 2018 07:00	PST	66.827	2.435
USGS	11467000	11 Jan 2018 07:15	PST	66.261	2.423
USGS	11467000	11 Jan 2018 07:30	PST	65.978	2.42
USGS	11467000	11 Jan 2018 07:45	PST	65.978	2.417
USGS	11467000	11 Jan 2018 08:00	PST	65.128	2.405
USGS	11467000	11 Jan 2018 08:15	PST	64.845	2.396
USGS	11467000	11 Jan 2018 08:30	PST	64.562	2.39
USGS	11467000	11 Jan 2018 08:45	PST	64.279	2.384
USGS	11467000	11 Jan 2018 09:00	PST	63.712	2.377
USGS	11467000	11 Jan 2018 09:15	PST	63.429	2.371
USGS	11467000	11 Jan 2018 09:30	PST	63.146	2.365
USGS	11467000	11 Jan 2018 09:45	PST	62.863	2.359
USGS	11467000	11 Jan 2018 10:00	PST	62.58	2.35
USGS	11467000	11 Jan 2018 10:15	PST	62.013	2.344
USGS	11467000	11 Jan 2018 10:30	PST	61.73	2.338
USGS	11467000	11 Jan 2018 10:45	PST	61.447	2.332
USGS	11467000	11 Jan 2018 11:00	PST	61.164	2.326
USGS	11467000	11 Jan 2018 11:15	PST	60.881	2.32
USGS	11467000	11 Jan 2018 11:30	PST	60.314	2.31
USGS	11467000	11 Jan 2018 11:45	PST	60.031	2.304
USGS	11467000	11 Jan 2018 12:00	PST	60.031	2.301
USGS	11467000	11 Jan 2018 12:15	PST	59.748	2.295
USGS	11467000	11 Jan 2018 12:30	PST	59.465	2.289
USGS	11467000	11 Jan 2018 12:45	PST	58.898	2.28
USGS	11467000	11 Jan 2018 13:00	PST	58.898	2.277
USGS	11467000	11 Jan 2018 13:15	PST	58.615	2.271
USGS	11467000	11 Jan 2018 13:30	PST	58.049	2.262
USGS	11467000	11 Jan 2018 13:45	PST	57.766	2.256
USGS	11467000	11 Jan 2018 14:00	PST	57.483	2.249
USGS	11467000	11 Jan 2018 14:15	PST	57.199	2.246
USGS	11467000	11 Jan 2018 14:30	PST	56.916	2.237
USGS	11467000	11 Jan 2018 14:45	PST	56.633	2.231
USGS	11467000	11 Jan 2018 15:00	PST	56.35	2.225
USGS	11467000	11 Jan 2018 15:15	PST	56.067	2.219
USGS	11467000	11 Jan 2018 15:30	PST	55.784	2.216
USGS	11467000	11 Jan 2018 15:45	PST	55.784	2.213
USGS	11467000	11 Jan 2018 16:00	PST	55.217	2.204
USGS	11467000	11 Jan 2018 16:15	PST	54.934	2.198
USGS	11467000	11 Jan 2018 16:30	PST	54.651	2.195
USGS	11467000	11 Jan 2018 16:45	PST	54.368	2.188
USGS	11467000	11 Jan 2018 17:00	PST	54.085	2.182
USGS	11467000	11 Jan 2018 17:15	PST	53.802	2.176
USGS	11467000	11 Jan 2018 17:30	PST	53.518	2.167
USGS	11467000	11 Jan 2018 17:45	PST	53.802	2.173
USGS	11467000	11 Jan 2018 18:00	PST	52.952	2.158
USGS	11467000	11 Jan 2018 18:15	PST	52.952	2.158
USGS	11467000	11 Jan 2018 18:30	PST	52.669	2.149
USGS	11467000	11 Jan 2018 18:45	PST	52.669	2.149
USGS	11467000	11 Jan 2018 19:00	PST	52.103	2.14
USGS	11467000	11 Jan 2018 19:15	PST	52.103	2.137
USGS	11467000	11 Jan 2018 19:30	PST	51.819	2.134
USGS	11467000	11 Jan 2018 19:45	PST	51.536	2.128
USGS	11467000	11 Jan 2018 20:00	PST	51.253	2.121
USGS	11467000	11 Jan 2018 20:15	PST	50.97	2.115
USGS	11467000	11 Jan 2018 20:30	PST	50.97	2.112
USGS	11467000	11 Jan 2018 20:45	PST	50.404	2.103
USGS	11467000	11 Jan 2018 21:00	PST	50.404	2.1
USGS	11467000	11 Jan 2018 21:15	PST	50.12	2.097
USGS	11467000	11 Jan 2018 21:30	PST	50.12	2.094
USGS	11467000	11 Jan 2018 21:45	PST	49.837	2.091
USGS	11467000	11 Jan 2018 22:00	PST	49.837	2.088
USGS	11467000	11 Jan 2018 22:15	PST	49.554	2.082
USGS	11467000	11 Jan 2018 22:30	PST	49.271	2.079
USGS	11467000	11 Jan 2018 22:45	PST	48.988	2.073
USGS	11467000	11 Jan 2018 23:00	PST	48.988	2.073
USGS	11467000	11 Jan 2018 23:15	PST	48.705	2.067
USGS	11467000	11 Jan 2018 23:30	PST	48.421	2.06
USGS	11467000	11 Jan 2018 23:45	PST	48.138	2.054
USGS	11467000	12 Jan 2018 00:00	PST	48.138	2.054
USGS	11467000	12 Jan 2018 00:15	PST	48.138	2.051
USGS	11467000	12 Jan 2018 00:30	PST	47.855	2.048
USGS	11467000	12 Jan 2018 00:45	PST	47.572	2.042
USGS	11467000	12 Jan 2018 01:00	PST	47.572	2.039
USGS	11467000	12 Jan 2018 01:15	PST	47.289	2.036
USGS	11467000	12 Jan 2018 01:30	PST	47.006	2.03
USGS	11467000	12 Jan 2018 01:45	PST	47.006	2.027
USGS	11467000	12 Jan 2018 02:00	PST	47.006	2.027
USGS	11467000	12 Jan 2018 02:15	PST	46.722	2.018
USGS	11467000	12 Jan 2018 02:30	PST	46.439	2.015
USGS	11467000	12 Jan 2018 02:45	PST	46.439	2.015
USGS	11467000	12 Jan 2018 03:00	PST	46.439	2.012
USGS	11467000	12 Jan 2018 03:15	PST	46.439	2.012
USGS	11467000	12 Jan 2018 03:30	PST	45.873	2.003
USGS	11467000	12 Jan 2018 03:45	PST	45.59	1.996
USGS	11467000	12 Jan 2018 04:00	PST	45.59	1.993
USGS	11467000	12 Jan 2018 04:15	PST	45.307	1.99
USGS	11467000	12 Jan 2018 04:30	PST	45.307	1.987
USGS	11467000	12 Jan 2018 04:45	PST	45.023	1.984
USGS	11467000	12 Jan 2018 05:00	PST	45.023	1.984
USGS	11467000	12 Jan 2018 05:15	PST	44.74	1.978
USGS	11467000	12 Jan 2018 05:30	PST	44.74	1.975
USGS	11467000	12 Jan 2018 05:45	PST	44.457	1.972
USGS	11467000	12 Jan 2018 06:00	PST	44.174	1.963
USGS	11467000	12 Jan 2018 06:15	PST	44.174	1.963
USGS	11467000	12 Jan 2018 06:30	PST	44.174	1.96
USGS	11467000	12 Jan 2018 06:45	PST	44.174	1.96
USGS	11467000	12 Jan 2018 07:00	PST	43.608	1.951
USGS	11467000	12 Jan 2018 07:15	PST	43.608	1.948
USGS	11467000	12 Jan 2018 07:30	PST	43.608	1.948
USGS	11467000	12 Jan 2018 07:45	PST	43.324	1.945
USGS	11467000	12 Jan 2018 08:00	PST	43.041	1.939
USGS	11467000	12 Jan 2018 08:15	PST	43.041	1.936
USGS	11467000	12 Jan 2018 08:30	PST	42.758	1.932
USGS	11467000	12 Jan 2018 08:45	PST	42.475	1.926
USGS	11467000	12 Jan 2018 09:00	PST	42.475	1.926
USGS	11467000	12 Jan 2018 09:15	PST	42.475	1.923
USGS	11467000	12 Jan 2018 09:30	PST	42.192	1.917
USGS	11467000	12 Jan 2018 09:45	PST	42.192	1.914
USGS	11467000	12 Jan 2018 10:00	PST	41.909	1.911
USGS	11467000	12 Jan 2018 10:15	PST	41.625	1.905
USGS	11467000	12 Jan 2018 10:30	PST	41.625	1.905
USGS	11467000	12 Jan 2018 10:45	PST	41.625	1.902
USGS	11467000	12 Jan 2018 11:00	PST	41.342	1.899
USGS	11467000	12 Jan 2018 11:15	PST	41.342	1.899
USGS	11467000	12 Jan 2018 11:30	PST	41.059	1.89
USGS	11467000	12 Jan 2018 11:45	PST	41.059	1.887
USGS	11467000	12 Jan 2018 12:00	PST	41.059	1.89
USGS	11467000	12 Jan 2018 12:15	PST	41.059	1.887
USGS	11467000	12 Jan 2018 12:30	PST	40.776	1.881
USGS	11467000	12 Jan 2018 12:45	PST	40.493	1.875
USGS	11467000	12 Jan 2018 13:00	PST	40.493	1.875
USGS	11467000	12 Jan 2018 13:15	PST	40.21	1.871
USGS	11467000	12 Jan 2018 13:30	PST	40.21	1.868
USGS	11467000	12 Jan 2018 13:45	PST	39.926	1.865
USGS	11467000	12 Jan 2018 14:00	PST	39.926	1.859
USGS	11467000	12 Jan 2018 14:15	PST	39.926	1.859
USGS	11467000	12 Jan 2018 14:30	PST	39.643	1.856
USGS	11467000	12 Jan 2018 14:45	PST	39.643	1.853
USGS	11467000	12 Jan 2018 15:00	PST	39.36	1.85
USGS	11467000	12 Jan 2018 15:15	PST	39.36	1.847
USGS	11467000	12 Jan 2018 15:30	PST	39.36	1.847
USGS	11467000	12 Jan 2018 15:45	PST	39.077	1.841
USGS	11467000	12 Jan 2018 16:00	PST	38.794	1.838
USGS	11467000	12 Jan 2018 16:15	PST	38.794	1.838
USGS	11467000	12 Jan 2018 16:30	PST	38.794	1.832
USGS	11467000	12 Jan 2018 16:45	PST	38.794	1.832
USGS	11467000	12 Jan 2018 17:00	PST	38.511	1.829
USGS	11467000	12 Jan 2018 17:15	PST	38.511	1.826
USGS	11467000	12 Jan 2018 17:30	PST	38.511	1.826
USGS	11467000	12 Jan 2018 17:45	PST	38.227	1.823
USGS	11467000	12 Jan 2018 18:00	PST	37.944	1.817
USGS	11467000	12 Jan 2018 18:15	PST	37.944	1.814
USGS	11467000	12 Jan 2018 18:30	PST	37.944	1.814
USGS	11467000	12 Jan 2018 18:45	PST	37.661	1.811
USGS	11467000	12 Jan 2018 19:00	PST	37.661	1.807
USGS	11467000	12 Jan 2018 19:15	PST	37.661	1.804
USGS	11467000	12 Jan 2018 19:30	PST	37.378	1.801
USGS	11467000	12 Jan 2018 19:45	PST	37.378	1.798
USGS	11467000	12 Jan 2018 20:00	PST	37.095	1.792
USGS	11467000	12 Jan 2018 20:15	PST	37.095	1.792
USGS	11467000	12 Jan 2018 20:30	PST	37.095	1.792
USGS	11467000	12 Jan 2018 20:45	PST	36.812	1.789
USGS	11467000	12 Jan 2018 21:00	PST	36.812	1.789
USGS	11467000	12 Jan 2018 21:15	PST	36.528	1.783
USGS	11467000	12 Jan 2018 21:30	PST	36.528	1.78
USGS	11467000	12 Jan 2018 21:45	PST	36.245	1.777
USGS	11467000	12 Jan 2018 22:00	PST	36.245	1.774
USGS	11467000	12 Jan 2018 22:15	PST	36.245	1.774
USGS	11467000	12 Jan 2018 22:30	PST	35.962	1.771
USGS	11467000	12 Jan 2018 22:45	PST	35.962	1.768
USGS	11467000	12 Jan 2018 23:00	PST	35.679	1.765
USGS	11467000	12 Jan 2018 23:15	PST	35.679	1.762
USGS	11467000	12 Jan 2018 23:30	PST	35.679	1.759
USGS	11467000	12 Jan 2018 23:45	PST	35.679	1.759
USGS	11467000	13 Jan 2018 00:00	PST	35.396	1.756
USGS	11467000	13 Jan 2018 00:15	PST	35.396	1.756
USGS	11467000	13 Jan 2018 00:30	PST	35.113	1.75
USGS	11467000	13 Jan 2018 00:45	PST	35.113	1.75
USGS	11467000	13 Jan 2018 01:00	PST	35.113	1.747
USGS	11467000	13 Jan 2018 01:15	PST	34.829	1.74
USGS	11467000	13 Jan 2018 01:30	PST	34.829	1.74
USGS	11467000	13 Jan 2018 01:45	PST	34.546	1.737
USGS	11467000	13 Jan 2018 02:00	PST	34.546	1.734
USGS	11467000	13 Jan 2018 02:15	PST	34.546	1.734
USGS	11467000	13 Jan 2018 02:30	PST	34.263	1.731
USGS	11467000	13 Jan 2018 02:45	PST	34.263	1.728
USGS	11467000	13 Jan 2018 03:00	PST	33.98	1.725
USGS	11467000	13 Jan 2018 03:15	PST	33.98	1.725
USGS	11467000	13 Jan 2018 03:30	PST	33.98	1.722
USGS	11467000	13 Jan 2018 03:45	PST	33.98	1.719
USGS	11467000	13 Jan 2018 04:00	PST	33.697	1.716
USGS	11467000	13 Jan 2018 04:15	PST	33.697	1.713
USGS	11467000	13 Jan 2018 04:30	PST	33.697	1.713
USGS	11467000	13 Jan 2018 04:45	PST	33.414	1.71
USGS	11467000	13 Jan 2018 05:00	PST	33.414	1.707
USGS	11467000	13 Jan 2018 05:15	PST	33.13	1.704
USGS	11467000	13 Jan 2018 05:30	PST	33.13	1.704
USGS	11467000	13 Jan 2018 05:45	PST	33.13	1.701
USGS	11467000	13 Jan 2018 06:00	PST	33.13	1.701
USGS	11467000	13 Jan 2018 06:15	PST	32.847	1.695
USGS	11467000	13 Jan 2018 06:30	PST	32.847	1.695
USGS	11467000	13 Jan 2018 06:45	PST	32.564	1.692
USGS	11467000	13 Jan 2018 07:00	PST	32.564	1.689
USGS	11467000	13 Jan 2018 07:15	PST	32.564	1.686
USGS	11467000	13 Jan 2018 07:30	PST	32.564	1.686
USGS	11467000	13 Jan 2018 07:45	PST	32.564	1.686
USGS	11467000	13 Jan 2018 08:00	PST	32.281	1.679
USGS	11467000	13 Jan 2018 08:15	PST	32.281	1.679
USGS	11467000	13 Jan 2018 08:30	PST	31.998	1.676
USGS	11467000	13 Jan 2018 08:45	PST	31.998	1.673
USGS	11467000	13 Jan 2018 09:00	PST	31.715	1.67
USGS	11467000	13 Jan 2018 09:15	PST	31.998	1.673
USGS	11467000	13 Jan 2018 09:30	PST	31.715	1.667
USGS	11467000	13 Jan 2018 09:45	PST	31.715	1.664
USGS	11467000	13 Jan 2018 10:00	PST	31.431	1.661
USGS	11467000	13 Jan 2018 10:15	PST	31.431	1.661
USGS	11467000	13 Jan 2018 10:30	PST	31.431	1.661
USGS	11467000	13 Jan 2018 10:45	PST	31.431	1.658
USGS	11467000	13 Jan 2018 11:00	PST	31.148	1.655
USGS	11467000	13 Jan 2018 11:15	PST	31.148	1.655
USGS	11467000	13 Jan 2018 11:30	PST	31.148	1.652
USGS	11467000	13 Jan 2018 11:45	PST	30.865	1.649
USGS	11467000	13 Jan 2018 12:00	PST	30.865	1.646
USGS	11467000	13 Jan 2018 12:15	PST	30.865	1.646
USGS	11467000	13 Jan 2018 12:30	PST	30.582	1.643
USGS	11467000	13 Jan 2018 12:45	PST	30.582	1.64
USGS	11467000	13 Jan 2018 13:00	PST	30.582	1.64
USGS	11467000	13 Jan 2018 13:15	PST	30.582	1.637
USGS	11467000	13 Jan 2018 13:30	PST	30.582	1.637
USGS	11467000	13 Jan 2018 13:45	PST	30.299	1.634
USGS	11467000	13 Jan 2018 14:00	PST	30.299	1.631
USGS	11467000	13 Jan 2018 14:15	PST	30.299	1.631
USGS	11467000	13 Jan 2018 14:30	PST	30.016	1.628
USGS	11467000	13 Jan 2018 14:45	PST	30.016	1.628
USGS	11467000	13 Jan 2018 15:00	PST	30.016	1.625
USGS	11467000	13 Jan 2018 15:15	PST	29.732	1.622
USGS	11467000	13 Jan 2018 15:30	PST	29.732	1.622
USGS	11467000	13 Jan 2018 15:45	PST	29.732	1.619
USGS	11467000	13 Jan 2018 16:00	PST	29.732	1.619
USGS	11467000	13 Jan 2018 16:15	PST	29.732	1.615
USGS	11467000	13 Jan 2018 16:30	PST	29.449	1.612
USGS	11467000	13 Jan 2018 16:45	PST	29.449	1.612
USGS	11467000	13 Jan 2018 17:00	PST	29.449	1.609
USGS	11467000	13 Jan 2018 17:15	PST	29.449	1.609
USGS	11467000	13 Jan 2018 17:30	PST	29.166	1.606
USGS	11467000	13 Jan 2018 17:45	PST	29.166	1.606
USGS	11467000	13 Jan 2018 18:00	PST	29.166	1.603
USGS	11467000	13 Jan 2018 18:15	PST	29.166	1.603
USGS	11467000	13 Jan 2018 18:30	PST	29.166	1.603
USGS	11467000	13 Jan 2018 18:45	PST	28.883	1.597
USGS	11467000	13 Jan 2018 19:00	PST	28.883	1.597
USGS	11467000	13 Jan 2018 19:15	PST	28.883	1.594
USGS	11467000	13 Jan 2018 19:30	PST	28.883	1.594
USGS	11467000	13 Jan 2018 19:45	PST	28.883	1.594
USGS	11467000	13 Jan 2018 20:00	PST	28.6	1.588
USGS	11467000	13 Jan 2018 20:15	PST	28.6	1.591
USGS	11467000	13 Jan 2018 20:30	PST	28.6	1.588
USGS	11467000	13 Jan 2018 20:45	PST	28.317	1.585
USGS	11467000	13 Jan 2018 21:00	PST	28.317	1.585
USGS	11467000	13 Jan 2018 21:15	PST	28.288	1.582
USGS	11467000	13 Jan 2018 21:30	PST	28.288	1.582
USGS	11467000	13 Jan 2018 21:45	PST	28.175	1.579
USGS	11467000	13 Jan 2018 22:00	PST	28.062	1.576
USGS	11467000	13 Jan 2018 22:15	PST	27.948	1.573
USGS	11467000	13 Jan 2018 22:30	PST	27.948	1.573
USGS	11467000	13 Jan 2018 22:45	PST	27.948	1.573
USGS	11467000	13 Jan 2018 23:00	PST	27.835	1.57
USGS	11467000	13 Jan 2018 23:15	PST	27.835	1.57
USGS	11467000	13 Jan 2018 23:30	PST	27.722	1.567
USGS	11467000	13 Jan 2018 23:45	PST	27.722	1.567
USGS	11467000	14 Jan 2018 00:00	PST	27.58	1.564
USGS	11467000	14 Jan 2018 00:15	PST	27.58	1.564
USGS	11467000	14 Jan 2018 00:30	PST	27.467	1.561
USGS	11467000	14 Jan 2018 00:45	PST	27.241	1.554
USGS	11467000	14 Jan 2018 01:00	PST	27.241	1.554
USGS	11467000	14 Jan 2018 01:15	PST	27.241	1.554
USGS	11467000	14 Jan 2018 01:30	PST	27.241	1.554
USGS	11467000	14 Jan 2018 01:45	PST	27.014	1.548
USGS	11467000	14 Jan 2018 02:00	PST	27.014	1.548
USGS	11467000	14 Jan 2018 02:15	PST	27.014	1.548
USGS	11467000	14 Jan 2018 02:30	PST	26.901	1.545
USGS	11467000	14 Jan 2018 02:45	PST	26.787	1.542
USGS	11467000	14 Jan 2018 03:00	PST	26.674	1.539
USGS	11467000	14 Jan 2018 03:15	PST	26.674	1.539
USGS	11467000	14 Jan 2018 03:30	PST	26.533	1.536
USGS	11467000	14 Jan 2018 03:45	PST	26.533	1.536
USGS	11467000	14 Jan 2018 04:00	PST	26.419	1.533
USGS	11467000	14 Jan 2018 04:15	PST	26.533	1.536
USGS	11467000	14 Jan 2018 04:30	PST	26.306	1.53
USGS	11467000	14 Jan 2018 04:45	PST	26.306	1.53
USGS	11467000	14 Jan 2018 05:00	PST	26.306	1.53
USGS	11467000	14 Jan 2018 05:15	PST	26.08	1.524
USGS	11467000	14 Jan 2018 05:30	PST	26.193	1.527
USGS	11467000	14 Jan 2018 05:45	PST	26.08	1.524
USGS	11467000	14 Jan 2018 06:00	PST	25.966	1.521
USGS	11467000	14 Jan 2018 06:15	PST	25.966	1.521
USGS	11467000	14 Jan 2018 06:30	PST	25.853	1.518
USGS	11467000	14 Jan 2018 06:45	PST	25.853	1.518
USGS	11467000	14 Jan 2018 07:00	PST	25.74	1.515
USGS	11467000	14 Jan 2018 07:15	PST	25.627	1.512
USGS	11467000	14 Jan 2018 07:30	PST	25.627	1.512
USGS	11467000	14 Jan 2018 07:45	PST	25.627	1.512
USGS	11467000	14 Jan 2018 08:00	PST	25.513	1.509
USGS	11467000	14 Jan 2018 08:15	PST	25.513	1.509
USGS	11467000	14 Jan 2018 08:30	PST	25.4	1.506
USGS	11467000	14 Jan 2018 08:45	PST	25.4	1.506
USGS	11467000	14 Jan 2018 09:00	PST	25.4	1.506
USGS	11467000	14 Jan 2018 09:15	PST	25.287	1.503
USGS	11467000	14 Jan 2018 09:30	PST	25.287	1.503
USGS	11467000	14 Jan 2018 09:45	PST	25.173	1.5
USGS	11467000	14 Jan 2018 10:00	PST	25.06	1.497
USGS	11467000	14 Jan 2018 10:15	PST	25.06	1.497
USGS	11467000	14 Jan 2018 10:30	PST	24.947	1.494
USGS	11467000	14 Jan 2018 10:45	PST	24.834	1.49
USGS	11467000	14 Jan 2018 11:00	PST	24.834	1.49
USGS	11467000	14 Jan 2018 11:15	PST	24.834	1.49
USGS	11467000	14 Jan 2018 11:30	PST	24.749	1.487
USGS	11467000	14 Jan 2018 11:45	PST	24.749	1.487
USGS	11467000	14 Jan 2018 12:00	PST	24.749	1.487
USGS	11467000	14 Jan 2018 12:15	PST	24.635	1.484
USGS	11467000	14 Jan 2018 12:30	PST	24.522	1.481
USGS	11467000	14 Jan 2018 12:45	PST	24.522	1.481
USGS	11467000	14 Jan 2018 13:00	PST	24.522	1.481
USGS	11467000	14 Jan 2018 13:15	PST	24.409	1.478
USGS	11467000	14 Jan 2018 13:30	PST	24.409	1.478
USGS	11467000	14 Jan 2018 13:45	PST	24.182	1.472
USGS	11467000	14 Jan 2018 14:00	PST	24.296	1.475
USGS	11467000	14 Jan 2018 14:15	PST	24.182	1.472
USGS	11467000	14 Jan 2018 14:30	PST	24.182	1.472
USGS	11467000	14 Jan 2018 14:45	PST	24.182	1.472
USGS	11467000	14 Jan 2018 15:00	PST	24.182	1.472
USGS	11467000	14 Jan 2018 15:15	PST	23.956	1.466
USGS	11467000	14 Jan 2018 15:30	PST	23.956	1.466
USGS	11467000	14 Jan 2018 15:45	PST	23.956	1.466
USGS	11467000	14 Jan 2018 16:00	PST	23.843	1.463
USGS	11467000	14 Jan 2018 16:15	PST	23.843	1.463
USGS	11467000	14 Jan 2018 16:30	PST	23.729	1.46
USGS	11467000	14 Jan 2018 16:45	PST	23.729	1.46
USGS	11467000	14 Jan 2018 17:00	PST	23.729	1.46
USGS	11467000	14 Jan 2018 17:15	PST	23.644	1.457
USGS	11467000	14 Jan 2018 17:30	PST	23.644	1.457
USGS	11467000	14 Jan 2018 17:45	PST	23.531	1.454
USGS	11467000	14 Jan 2018 18:00	PST	23.531	1.454
USGS	11467000	14 Jan 2018 18:15	PST	23.531	1.454
USGS	11467000	14 Jan 2018 18:30	PST	23.531	1.454
USGS	11467000	14 Jan 2018 18:45	PST	23.418	1.451
USGS	11467000	14 Jan 2018 19:00	PST	23.305	1.448
USGS	11467000	14 Jan 2018 19:15	PST	23.305	1.448
USGS	11467000	14 Jan 2018 19:30	PST	23.305	1.448
USGS	11467000	14 Jan 2018 19:45	PST	23.191	1.445
USGS	11467000	14 Jan 2018 20:00	PST	23.305	1.448
USGS	11467000	14 Jan 2018 20:15	PST	23.191	1.445
USGS	11467000	14 Jan 2018 20:30	PST	23.078	1.442
USGS	11467000	14 Jan 2018 20:45	PST	22.993	1.439
USGS	11467000	14 Jan 2018 21:00	PST	23.078	1.442
USGS	11467000	14 Jan 2018 21:15	PST	22.993	1.439
USGS	11467000	14 Jan 2018 21:30	PST	22.993	1.439
USGS	11467000	14 Jan 2018 21:45	PST	22.88	1.436
USGS	11467000	14 Jan 2018 22:00	PST	22.88	1.436
USGS	11467000	14 Jan 2018 22:15	PST	22.88	1.436
USGS	11467000	14 Jan 2018 22:30	PST	22.767	1.433
USGS	11467000	14 Jan 2018 22:45	PST	22.88	1.436
USGS	11467000	14 Jan 2018 23:00	PST	22.653	1.43
USGS	11467000	14 Jan 2018 23:15	PST	22.653	1.43
USGS	11467000	14 Jan 2018 23:30	PST	22.653	1.43
USGS	11467000	14 Jan 2018 23:45	PST	22.653	1.43
USGS	11467000	15 Jan 2018 00:00	PST	22.568	1.426
USGS	11467000	15 Jan 2018 00:15	PST	22.568	1.426
USGS	11467000	15 Jan 2018 00:30	PST	22.568	1.426
USGS	11467000	15 Jan 2018 00:45	PST	22.568	1.426
USGS	11467000	15 Jan 2018 01:00	PST	22.455	1.423
USGS	11467000	15 Jan 2018 01:15	PST	22.342	1.42
USGS	11467000	15 Jan 2018 01:30	PST	22.342	1.42
USGS	11467000	15 Jan 2018 01:45	PST	22.342	1.42
USGS	11467000	15 Jan 2018 02:00	PST	22.229	1.417
USGS	11467000	15 Jan 2018 02:15	PST	22.229	1.417
USGS	11467000	15 Jan 2018 02:30	PST	22.229	1.417
USGS	11467000	15 Jan 2018 02:45	PST	22.144	1.414
USGS	11467000	15 Jan 2018 03:00	PST	22.144	1.414
USGS	11467000	15 Jan 2018 03:15	PST	22.03	1.411
USGS	11467000	15 Jan 2018 03:30	PST	22.144	1.414
USGS	11467000	15 Jan 2018 03:45	PST	22.03	1.411
USGS	11467000	15 Jan 2018 04:00	PST	21.917	1.408
USGS	11467000	15 Jan 2018 04:15	PST	21.917	1.408
USGS	11467000	15 Jan 2018 04:30	PST	21.917	1.408
USGS	11467000	15 Jan 2018 04:45	PST	21.917	1.408
USGS	11467000	15 Jan 2018 05:00	PST	21.804	1.405
USGS	11467000	15 Jan 2018 05:15	PST	21.804	1.405
USGS	11467000	15 Jan 2018 05:30	PST	21.804	1.405
USGS	11467000	15 Jan 2018 05:45	PST	21.804	1.405
USGS	11467000	15 Jan 2018 06:00	PST	21.719	1.402
USGS	11467000	15 Jan 2018 06:15	PST	21.606	1.399
USGS	11467000	15 Jan 2018 06:30	PST	21.606	1.399
USGS	11467000	15 Jan 2018 06:45	PST	21.606	1.399
USGS	11467000	15 Jan 2018 07:00	PST	21.606	1.399
USGS	11467000	15 Jan 2018 07:15	PST	21.606	1.399
USGS	11467000	15 Jan 2018 07:30	PST	21.492	1.396
USGS	11467000	15 Jan 2018 07:45	PST	21.492	1.396
USGS	11467000	15 Jan 2018 08:00	PST	21.407	1.393
USGS	11467000	15 Jan 2018 08:15	PST	21.407	1.393
USGS	11467000	15 Jan 2018 08:30	PST	21.407	1.393
USGS	11467000	15 Jan 2018 08:45	PST	21.407	1.393
USGS	11467000	15 Jan 2018 09:00	PST	21.294	1.39
USGS	11467000	15 Jan 2018 09:15	PST	21.294	1.39
USGS	11467000	15 Jan 2018 09:30	PST	21.181	1.387
USGS	11467000	15 Jan 2018 09:45	PST	21.294	1.39
USGS	11467000	15 Jan 2018 10:00	PST	21.181	1.387
USGS	11467000	15 Jan 2018 10:15	PST	21.181	1.387
USGS	11467000	15 Jan 2018 10:30	PST	21.096	1.384
USGS	11467000	15 Jan 2018 10:45	PST	21.096	1.384
USGS	11467000	15 Jan 2018 11:00	PST	20.983	1.381
USGS	11467000	15 Jan 2018 11:15	PST	20.983	1.381
USGS	11467000	15 Jan 2018 11:30	PST	20.983	1.381
USGS	11467000	15 Jan 2018 11:45	PST	20.983	1.381
USGS	11467000	15 Jan 2018 12:00	PST	20.983	1.381
USGS	11467000	15 Jan 2018 12:15	PST	20.869	1.378
USGS	11467000	15 Jan 2018 12:30	PST	20.869	1.378
USGS	11467000	15 Jan 2018 12:45	PST	20.784	1.375
USGS	11467000	15 Jan 2018 13:00	PST	20.784	1.375
USGS	11467000	15 Jan 2018 13:15	PST	20.869	1.378
USGS	11467000	15 Jan 2018 13:30	PST	20.784	1.375
USGS	11467000	15 Jan 2018 13:45	PST	20.784	1.375
USGS	11467000	15 Jan 2018 14:00	PST	20.671	1.372
USGS	11467000	15 Jan 2018 14:15	PST	20.671	1.372
USGS	11467000	15 Jan 2018 14:30	PST	20.558	1.369
USGS	11467000	15 Jan 2018 14:45	PST	20.558	1.369
USGS	11467000	15 Jan 2018 15:00	PST	20.558	1.369
USGS	11467000	15 Jan 2018 15:15	PST	20.558	1.369
USGS	11467000	15 Jan 2018 15:30	PST	20.558	1.369
USGS	11467000	15 Jan 2018 15:45	PST	20.558	1.369
USGS	11467000	15 Jan 2018 16:00	PST	20.473	1.366
USGS	11467000	15 Jan 2018 16:15	PST	20.473	1.366
USGS	11467000	15 Jan 2018 16:30	PST	20.473	1.366
USGS	11467000	15 Jan 2018 16:45	PST	20.36	1.362
USGS	11467000	15 Jan 2018 17:00	PST	20.36	1.362
USGS	11467000	15 Jan 2018 17:15	PST	20.36	1.362
USGS	11467000	15 Jan 2018 17:30	PST	20.36	1.362
USGS	11467000	15 Jan 2018 17:45	PST	20.275	1.359
USGS	11467000	15 Jan 2018 18:00	PST	20.275	1.359
USGS	11467000	15 Jan 2018 18:15	PST	20.275	1.359
USGS	11467000	15 Jan 2018 18:30	PST	20.275	1.359
USGS	11467000	15 Jan 2018 18:45	PST	20.275	1.359
USGS	11467000	15 Jan 2018 19:00	PST	20.275	1.359
USGS	11467000	15 Jan 2018 19:15	PST	20.161	1.356
USGS	11467000	15 Jan 2018 19:30	PST	20.161	1.356
USGS	11467000	15 Jan 2018 19:45	PST	20.161	1.356
USGS	11467000	15 Jan 2018 20:00	PST	20.048	1.353
USGS	11467000	15 Jan 2018 20:15	PST	20.048	1.353
USGS	11467000	15 Jan 2018 20:30	PST	20.048	1.353
USGS	11467000	15 Jan 2018 20:45	PST	20.048	1.353
USGS	11467000	15 Jan 2018 21:00	PST	20.048	1.353
USGS	11467000	15 Jan 2018 21:15	PST	19.963	1.35
USGS	11467000	15 Jan 2018 21:30	PST	19.963	1.35
USGS	11467000	15 Jan 2018 21:45	PST	19.963	1.35
USGS	11467000	15 Jan 2018 22:00	PST	19.963	1.35
USGS	11467000	15 Jan 2018 22:15	PST	19.85	1.347
USGS	11467000	15 Jan 2018 22:30	PST	19.85	1.347
USGS	11467000	15 Jan 2018 22:45	PST	19.85	1.347
USGS	11467000	15 Jan 2018 23:00	PST	19.85	1.347
USGS	11467000	15 Jan 2018 23:15	PST	19.85	1.347
USGS	11467000	15 Jan 2018 23:30	PST	19.765	1.344
USGS	11467000	15 Jan 2018 23:45	PST	19.765	1.344
USGS	11467000	16 Jan 2018 00:00	PST	19.765	1.344
USGS	11467000	16 Jan 2018 00:15	PST	19.765	1.344
USGS	11467000	16 Jan 2018 00:30	PST	19.765	1.344
USGS	11467000	16 Jan 2018 00:45	PST	19.765	1.344
USGS	11467000	16 Jan 2018 01:00	PST	19.652	1.341
USGS	11467000	16 Jan 2018 01:15	PST	19.765	1.344
USGS	11467000	16 Jan 2018 01:30	PST	19.652	1.341
USGS	11467000	16 Jan 2018 01:45	PST	19.652	1.341
USGS	11467000	16 Jan 2018 02:00	PST	19.652	1.341
USGS	11467000	16 Jan 2018 02:15	PST	19.652	1.341
USGS	11467000	16 Jan 2018 02:30	PST	19.652	1.341
USGS	11467000	16 Jan 2018 02:45	PST	19.567	1.338
USGS	11467000	16 Jan 2018 03:00	PST	19.567	1.338
USGS	11467000	16 Jan 2018 03:15	PST	19.567	1.338
USGS	11467000	16 Jan 2018 03:30	PST	19.567	1.338
USGS	11467000	16 Jan 2018 03:45	PST	19.567	1.338
USGS	11467000	16 Jan 2018 04:00	PST	19.567	1.338
USGS	11467000	16 Jan 2018 04:15	PST	19.567	1.338
USGS	11467000	16 Jan 2018 04:30	PST	19.453	1.335
USGS	11467000	16 Jan 2018 04:45	PST	19.567	1.338
USGS	11467000	16 Jan 2018 05:00	PST	19.453	1.335
USGS	11467000	16 Jan 2018 05:15	PST	19.567	1.338
USGS	11467000	16 Jan 2018 05:30	PST	19.453	1.335
USGS	11467000	16 Jan 2018 05:45	PST	19.453	1.335
USGS	11467000	16 Jan 2018 06:00	PST	19.369	1.332
USGS	11467000	16 Jan 2018 06:15	PST	19.369	1.332
USGS	11467000	16 Jan 2018 06:30	PST	19.369	1.332
USGS	11467000	16 Jan 2018 06:45	PST	19.369	1.332
USGS	11467000	16 Jan 2018 07:00	PST	19.369	1.332
USGS	11467000	16 Jan 2018 07:15	PST	19.369	1.332
USGS	11467000	16 Jan 2018 07:30	PST	19.255	1.329
USGS	11467000	16 Jan 2018 07:45	PST	19.255	1.329
USGS	11467000	16 Jan 2018 08:00	PST	19.255	1.329
USGS	11467000	16 Jan 2018 08:15	PST	19.255	1.329
USGS	11467000	16 Jan 2018 08:30	PST	19.17	1.326
USGS	11467000	16 Jan 2018 08:45	PST	19.17	1.326
USGS	11467000	16 Jan 2018 09:00	PST	19.255	1.329
USGS	11467000	16 Jan 2018 09:15	PST	19.17	1.326
USGS	11467000	16 Jan 2018 09:30	PST	19.17	1.326
USGS	11467000	16 Jan 2018 09:45	PST	19.057	1.323
USGS	11467000	16 Jan 2018 10:00	PST	19.057	1.323
USGS	11467000	16 Jan 2018 10:15	PST	19.057	1.323
USGS	11467000	16 Jan 2018 10:30	PST	19.057	1.323
USGS	11467000	16 Jan 2018 10:45	PST	19.17	1.326
USGS	11467000	16 Jan 2018 11:00	PST	19.057	1.323
USGS	11467000	16 Jan 2018 11:15	PST	18.972	1.32
USGS	11467000	16 Jan 2018 11:30	PST	18.972	1.32
USGS	11467000	16 Jan 2018 11:45	PST	18.972	1.32
USGS	11467000	16 Jan 2018 12:00	PST	18.972	1.32
USGS	11467000	16 Jan 2018 12:15	PST	18.972	1.32
USGS	11467000	16 Jan 2018 12:30	PST	18.972	1.32
USGS	11467000	16 Jan 2018 12:45	PST	18.972	1.32
USGS	11467000	16 Jan 2018 13:00	PST	18.859	1.317
USGS	11467000	16 Jan 2018 13:15	PST	18.972	1.32
USGS	11467000	16 Jan 2018 13:30	PST	18.859	1.317
USGS	11467000	16 Jan 2018 13:45	PST	18.972	1.32
USGS	11467000	16 Jan 2018 14:00	PST	18.859	1.317
USGS	11467000	16 Jan 2018 14:15	PST	18.859	1.317
USGS	11467000	16 Jan 2018 14:30	PST	18.972	1.32
USGS	11467000	16 Jan 2018 14:45	PST	18.859	1.317
USGS	11467000	16 Jan 2018 15:00	PST	18.859	1.317
USGS	11467000	16 Jan 2018 15:15	PST	18.859	1.317
USGS	11467000	16 Jan 2018 15:30	PST	18.859	1.317
USGS	11467000	16 Jan 2018 15:45	PST	18.859	1.317
USGS	11467000	16 Jan 2018 16:00	PST	18.859	1.317
USGS	11467000	16 Jan 2018 16:15	PST	18.859	1.317
USGS	11467000	16 Jan 2018 16:30	PST	18.859	1.317
USGS	11467000	16 Jan 2018 16:45	PST	18.859	1.317
USGS	11467000	16 Jan 2018 17:00	PST	18.859	1.317
USGS	11467000	16 Jan 2018 17:15	PST	18.774	1.314
USGS	11467000	16 Jan 2018 17:30	PST	18.774	1.314
USGS	11467000	16 Jan 2018 17:45	PST	18.859	1.317
USGS	11467000	16 Jan 2018 18:00	PST	18.774	1.314
USGS	11467000	16 Jan 2018 18:15	PST	18.774	1.314
USGS	11467000	16 Jan 2018 18:30	PST	18.774	1.314
USGS	11467000	16 Jan 2018 18:45	PST	18.774	1.314
USGS	11467000	16 Jan 2018 19:00	PST	18.774	1.314
USGS	11467000	16 Jan 2018 19:15	PST	18.774	1.314
USGS	11467000	16 Jan 2018 19:30	PST	18.774	1.314
USGS	11467000	16 Jan 2018 19:45	PST	18.774	1.314
USGS	11467000	16 Jan 2018 20:00	PST	18.774	1.314
USGS	11467000	16 Jan 2018 20:15	PST	18.774	1.314
USGS	11467000	16 Jan 2018 20:30	PST	18.774	1.314
USGS	11467000	16 Jan 2018 20:45	PST	18.774	1.314
USGS	11467000	16 Jan 2018 21:00	PST	18.661	1.311
USGS	11467000	16 Jan 2018 21:15	PST	18.661	1.311
USGS	11467000	16 Jan 2018 21:30	PST	18.661	1.311
USGS	11467000	16 Jan 2018 21:45	PST	18.774	1.314
USGS	11467000	16 Jan 2018 22:00	PST	18.774	1.314
USGS	11467000	16 Jan 2018 22:15	PST	18.774	1.314
USGS	11467000	16 Jan 2018 22:30	PST	18.774	1.314
USGS	11467000	16 Jan 2018 22:45	PST	18.661	1.311
USGS	11467000	16 Jan 2018 23:00	PST	18.661	1.311
USGS	11467000	16 Jan 2018 23:15	PST	18.576	1.308
USGS	11467000	16 Jan 2018 23:30	PST	18.576	1.308
USGS	11467000	16 Jan 2018 23:45	PST	18.576	1.308
USGS	11467000	17 Jan 2018 00:00	PST	18.576	1.308
USGS	11467000	17 Jan 2018 00:15	PST	18.576	1.308
USGS	11467000	17 Jan 2018 00:30	PST	18.576	1.308
USGS	11467000	17 Jan 2018 00:45	PST	18.576	1.308
USGS	11467000	17 Jan 2018 01:00	PST	18.576	1.308
USGS	11467000	17 Jan 2018 01:15	PST	18.576	1.308
USGS	11467000	17 Jan 2018 01:30	PST	18.576	1.308
USGS	11467000	17 Jan 2018 01:45	PST	18.576	1.308
USGS	11467000	17 Jan 2018 02:00	PST	18.462	1.305
USGS	11467000	17 Jan 2018 02:15	PST	18.462	1.305
USGS	11467000	17 Jan 2018 02:30	PST	18.462	1.305
USGS	11467000	17 Jan 2018 02:45	PST	18.462	1.305
USGS	11467000	17 Jan 2018 03:00	PST	18.462	1.305
USGS	11467000	17 Jan 2018 03:15	PST	18.462	1.305
USGS	11467000	17 Jan 2018 03:30	PST	18.462	1.305
USGS	11467000	17 Jan 2018 03:45	PST	18.377	1.302
USGS	11467000	17 Jan 2018 04:00	PST	18.377	1.302
USGS	11467000	17 Jan 2018 04:15	PST	18.377	1.302
USGS	11467000	17 Jan 2018 04:30	PST	18.377	1.302
USGS	11467000	17 Jan 2018 04:45	PST	18.264	1.298
USGS	11467000	17 Jan 2018 05:00	PST	18.377	1.302
USGS	11467000	17 Jan 2018 05:15	PST	18.264	1.298
USGS	11467000	17 Jan 2018 05:30	PST	18.264	1.298
USGS	11467000	17 Jan 2018 05:45	PST	18.264	1.298
USGS	11467000	17 Jan 2018 06:00	PST	18.264	1.298
USGS	11467000	17 Jan 2018 06:15	PST	18.264	1.298
USGS	11467000	17 Jan 2018 06:30	PST	18.377	1.302
USGS	11467000	17 Jan 2018 06:45	PST	18.179	1.295
USGS	11467000	17 Jan 2018 07:00	PST	18.264	1.298
USGS	11467000	17 Jan 2018 07:15	PST	18.179	1.295
USGS	11467000	17 Jan 2018 07:30	PST	18.179	1.295
USGS	11467000	17 Jan 2018 07:45	PST	18.264	1.298
USGS	11467000	17 Jan 2018 08:00	PST	18.179	1.295
USGS	11467000	17 Jan 2018 08:15	PST	18.179	1.295
USGS	11467000	17 Jan 2018 08:30	PST	18.179	1.295
USGS	11467000	17 Jan 2018 08:45	PST	18.179	1.295
USGS	11467000	17 Jan 2018 09:00	PST	18.179	1.295
USGS	11467000	17 Jan 2018 09:15	PST	18.179	1.295
USGS	11467000	17 Jan 2018 09:30	PST	18.094	1.292
USGS	11467000	17 Jan 2018 09:45	PST	18.179	1.295
USGS	11467000	17 Jan 2018 10:00	PST	18.179	1.295
USGS	11467000	17 Jan 2018 10:15	PST	18.179	1.295
USGS	11467000	17 Jan 2018 10:30	PST	18.094	1.292
USGS	11467000	17 Jan 2018 10:45	PST	18.094	1.292
USGS	11467000	17 Jan 2018 11:00	PST	18.094	1.292
USGS	11467000	17 Jan 2018 11:15	PST	18.094	1.292
USGS	11467000	17 Jan 2018 11:30	PST	18.094	1.292
USGS	11467000	17 Jan 2018 11:45	PST	18.094	1.292
USGS	11467000	17 Jan 2018 12:00	PST	17.981	1.289
USGS	11467000	17 Jan 2018 12:15	PST	17.981	1.289
USGS	11467000	17 Jan 2018 12:30	PST	17.981	1.289
USGS	11467000	17 Jan 2018 12:45	PST	17.981	1.289
USGS	11467000	17 Jan 2018 13:00	PST	17.981	1.289
USGS	11467000	17 Jan 2018 13:15	PST	17.981	1.289
USGS	11467000	17 Jan 2018 13:30	PST	17.981	1.289
USGS	11467000	17 Jan 2018 13:45	PST	17.981	1.289
USGS	11467000	17 Jan 2018 14:00	PST	17.896	1.286
USGS	11467000	17 Jan 2018 14:15	PST	17.896	1.286
USGS	11467000	17 Jan 2018 14:30	PST	17.896	1.286
USGS	11467000	17 Jan 2018 14:45	PST	17.896	1.286
USGS	11467000	17 Jan 2018 15:00	PST	17.783	1.283
USGS	11467000	17 Jan 2018 15:15	PST	17.783	1.283
USGS	11467000	17 Jan 2018 15:30	PST	17.783	1.283
USGS	11467000	17 Jan 2018 15:45	PST	17.783	1.283
USGS	11467000	17 Jan 2018 16:00	PST	17.783	1.283
USGS	11467000	17 Jan 2018 16:15	PST	17.896	1.286
USGS	11467000	17 Jan 2018 16:30	PST	17.698	1.28
USGS	11467000	17 Jan 2018 16:45	PST	17.698	1.28
USGS	11467000	17 Jan 2018 17:00	PST	17.783	1.283
USGS	11467000	17 Jan 2018 17:15	PST	17.783	1.283
USGS	11467000	17 Jan 2018 17:30	PST	17.698	1.28
USGS	11467000	17 Jan 2018 17:45	PST	17.698	1.28
USGS	11467000	17 Jan 2018 18:00	PST	17.698	1.28
USGS	11467000	17 Jan 2018 18:15	PST	17.698	1.28
USGS	11467000	17 Jan 2018 18:30	PST	17.698	1.28
USGS	11467000	17 Jan 2018 18:45	PST	17.698	1.28
USGS	11467000	17 Jan 2018 19:00	PST	17.698	1.28
USGS	11467000	17 Jan 2018 19:15	PST	17.613	1.277
USGS	11467000	17 Jan 2018 19:30	PST	17.698	1.28
USGS	11467000	17 Jan 2018 19:45	PST	17.613	1.277
USGS	11467000	17 Jan 2018 20:00	PST	17.613	1.277
USGS	11467000	17 Jan 2018 20:15	PST	17.698	1.28
USGS	11467000	17 Jan 2018 20:30	PST	17.613	1.277
USGS	11467000	17 Jan 2018 20:45	PST	17.698	1.28
USGS	11467000	17 Jan 2018 21:00	PST	17.613	1.277
USGS	11467000	17 Jan 2018 21:15	PST	17.613	1.277
USGS	11467000	17 Jan 2018 21:30	PST	17.613	1.277
USGS	11467000	17 Jan 2018 21:45	PST	17.613	1.277
USGS	11467000	17 Jan 2018 22:00	PST	17.613	1.277
USGS	11467000	17 Jan 2018 22:15	PST	17.613	1.277
USGS	11467000	17 Jan 2018 22:30	PST	17.5	1.274
USGS	11467000	17 Jan 2018 22:45	PST	17.5	1.274
USGS	11467000	17 Jan 2018 23:00	PST	17.5	1.274
USGS	11467000	17 Jan 2018 23:15	PST	17.613	1.277
USGS	11467000	17 Jan 2018 23:30	PST	17.5	1.274
USGS	11467000	17 Jan 2018 23:45	PST	17.5	1.274
USGS	11467000	18 Jan 2018 00:00	PST	17.5	1.274
USGS	11467000	18 Jan 2018 00:15	PST	17.5	1.274
USGS	11467000	18 Jan 2018 00:30	PST	17.5	1.274
USGS	11467000	18 Jan 2018 00:45	PST	17.415	1.271
USGS	11467000	18 Jan 2018 01:00	PST	17.415	1.271
USGS	11467000	18 Jan 2018 01:15	PST	17.415	1.271
USGS	11467000	18 Jan 2018 01:30	PST	17.415	1.271
USGS	11467000	18 Jan 2018 01:45	PST	17.415	1.271
USGS	11467000	18 Jan 2018 02:00	PST	17.415	1.271
USGS	11467000	18 Jan 2018 02:15	PST	17.415	1.271
USGS	11467000	18 Jan 2018 02:30	PST	17.415	1.271
USGS	11467000	18 Jan 2018 02:45	PST	17.415	1.271
USGS	11467000	18 Jan 2018 03:00	PST	17.415	1.271
USGS	11467000	18 Jan 2018 03:15	PST	17.415	1.271
USGS	11467000	18 Jan 2018 03:30	PST	17.301	1.268
USGS	11467000	18 Jan 2018 03:45	PST	17.301	1.268
USGS	11467000	18 Jan 2018 04:00	PST	17.301	1.268
USGS	11467000	18 Jan 2018 04:15	PST	17.301	1.268
USGS	11467000	18 Jan 2018 04:30	PST	17.301	1.268
USGS	11467000	18 Jan 2018 04:45	PST	17.301	1.268
USGS	11467000	18 Jan 2018 05:00	PST	17.301	1.268
USGS	11467000	18 Jan 2018 05:15	PST	17.216	1.265
USGS	11467000	18 Jan 2018 05:30	PST	17.301	1.268
USGS	11467000	18 Jan 2018 05:45	PST	17.216	1.265
USGS	11467000	18 Jan 2018 06:00	PST	17.216	1.265
USGS	11467000	18 Jan 2018 06:15	PST	17.216	1.265
USGS	11467000	18 Jan 2018 06:30	PST	17.216	1.265
USGS	11467000	18 Jan 2018 06:45	PST	17.216	1.265
USGS	11467000	18 Jan 2018 07:00	PST	17.216	1.265
USGS	11467000	18 Jan 2018 07:15	PST	17.216	1.265
USGS	11467000	18 Jan 2018 07:30	PST	17.216	1.265
USGS	11467000	18 Jan 2018 07:45	PST	17.216	1.265
USGS	11467000	18 Jan 2018 08:00	PST	17.216	1.265
USGS	11467000	18 Jan 2018 08:15	PST	17.216	1.265
USGS	11467000	18 Jan 2018 08:30	PST	17.132	1.262
USGS	11467000	18 Jan 2018 08:45	PST	17.132	1.262
USGS	11467000	18 Jan 2018 09:00	PST	17.216	1.265
USGS	11467000	18 Jan 2018 09:15	PST	17.132	1.262
USGS	11467000	18 Jan 2018 09:30	PST	17.132	1.262
USGS	11467000	18 Jan 2018 09:45	PST	17.132	1.262
USGS	11467000	18 Jan 2018 10:00	PST	17.132	1.262
USGS	11467000	18 Jan 2018 10:15	PST	17.132	1.262
USGS	11467000	18 Jan 2018 10:30	PST	17.132	1.262
USGS	11467000	18 Jan 2018 10:45	PST	17.216	1.265
USGS	11467000	18 Jan 2018 11:00	PST	17.132	1.262
USGS	11467000	18 Jan 2018 11:15	PST	17.132	1.262
USGS	11467000	18 Jan 2018 11:30	PST	17.132	1.262
USGS	11467000	18 Jan 2018 11:45	PST	17.132	1.262
USGS	11467000	18 Jan 2018 12:00	PST	17.132	1.262
USGS	11467000	18 Jan 2018 12:15	PST	17.132	1.262
USGS	11467000	18 Jan 2018 12:30	PST	17.132	1.262
USGS	11467000	18 Jan 2018 12:45	PST	17.132	1.262
USGS	11467000	18 Jan 2018 13:00	PST	17.132	1.262
USGS	11467000	18 Jan 2018 13:15	PST	17.132	1.262
USGS	11467000	18 Jan 2018 13:30	PST	17.132	1.262
USGS	11467000	18 Jan 2018 13:45	PST	17.132	1.262
USGS	11467000	18 Jan 2018 14:00	PST	17.018	1.259
USGS	11467000	18 Jan 2018 14:15	PST	17.018	1.259
USGS	11467000	18 Jan 2018 14:30	PST	17.018	1.259
USGS	11467000	18 Jan 2018 14:45	PST	17.018	1.259
USGS	11467000	18 Jan 2018 15:00	PST	17.018	1.259
USGS	11467000	18 Jan 2018 15:15	PST	17.018	1.259
USGS	11467000	18 Jan 2018 15:30	PST	17.018	1.259
USGS	11467000	18 Jan 2018 15:45	PST	17.018	1.259
USGS	11467000	18 Jan 2018 16:00	PST	17.018	1.259
USGS	11467000	18 Jan 2018 16:15	PST	17.132	1.262
USGS	11467000	18 Jan 2018 16:30	PST	17.018	1.259
USGS	11467000	18 Jan 2018 16:45	PST	17.018	1.259
USGS	11467000	18 Jan 2018 17:00	PST	17.132	1.262
USGS	11467000	18 Jan 2018 17:15	PST	17.018	1.259
USGS	11467000	18 Jan 2018 17:30	PST	17.018	1.259
USGS	11467000	18 Jan 2018 17:45	PST	17.018	1.259
USGS	11467000	18 Jan 2018 18:00	PST	17.018	1.259
USGS	11467000	18 Jan 2018 18:15	PST	17.018	1.259
USGS	11467000	18 Jan 2018 18:30	PST	17.018	1.259
USGS	11467000	18 Jan 2018 18:45	PST	17.132	1.262
USGS	11467000	18 Jan 2018 19:00	PST	17.132	1.262
USGS	11467000	18 Jan 2018 19:15	PST	17.132	1.262
USGS	11467000	18 Jan 2018 19:30	PST	17.216	1.265
USGS	11467000	18 Jan 2018 19:45	PST	17.132	1.262
USGS	11467000	18 Jan 2018 20:00	PST	17.216	1.265
USGS	11467000	18 Jan 2018 20:15	PST	17.216	1.265
USGS	11467000	18 Jan 2018 20:30	PST	17.216	1.265
USGS	11467000	18 Jan 2018 20:45	PST	17.216	1.265
USGS	11467000	18 Jan 2018 21:00	PST	17.216	1.265
USGS	11467000	18 Jan 2018 21:15	PST	17.216	1.265
USGS	11467000	18 Jan 2018 21:30	PST	17.301	1.268
USGS	11467000	18 Jan 2018 21:45	PST	17.216	1.265
USGS	11467000	18 Jan 2018 22:00	PST	17.301	1.268
USGS	11467000	18 Jan 2018 22:15	PST	17.301	1.268
USGS	11467000	18 Jan 2018 22:30	PST	17.301	1.268
USGS	11467000	18 Jan 2018 22:45	PST	17.301	1.268
USGS	11467000	18 Jan 2018 23:00	PST	17.301	1.268
USGS	11467000	18 Jan 2018 23:15	PST	17.415	1.271
USGS	11467000	18 Jan 2018 23:30	PST	17.301	1.268
USGS	11467000	18 Jan 2018 23:45	PST	17.415	1.271
USGS	11467000	19 Jan 2018 00:00	PST	17.415	1.271
USGS	11467000	19 Jan 2018 00:15	PST	17.5	1.274
USGS	11467000	19 Jan 2018 00:30	PST	17.415	1.271
USGS	11467000	19 Jan 2018 00:45	PST	17.5	1.274
USGS	11467000	19 Jan 2018 01:00	PST	17.5	1.274
USGS	11467000	19 Jan 2018 01:15	PST	17.5	1.274
USGS	11467000	19 Jan 2018 01:30	PST	17.5	1.274
USGS	11467000	19 Jan 2018 01:45	PST	17.613	1.277
USGS	11467000	19 Jan 2018 02:00	PST	17.698	1.28
USGS	11467000	19 Jan 2018 02:15	PST	17.698	1.28
USGS	11467000	19 Jan 2018 02:30	PST	17.613	1.277
USGS	11467000	19 Jan 2018 02:45	PST	17.698	1.28
USGS	11467000	19 Jan 2018 03:00	PST	17.783	1.283
USGS	11467000	19 Jan 2018 03:15	PST	17.783	1.283
USGS	11467000	19 Jan 2018 03:30	PST	17.896	1.286
USGS	11467000	19 Jan 2018 03:45	PST	17.896	1.286
USGS	11467000	19 Jan 2018 04:00	PST	17.981	1.289
USGS	11467000	19 Jan 2018 04:15	PST	18.094	1.292
USGS	11467000	19 Jan 2018 04:30	PST	18.179	1.295
USGS	11467000	19 Jan 2018 04:45	PST	18.264	1.298
USGS	11467000	19 Jan 2018 05:00	PST	18.462	1.305
USGS	11467000	19 Jan 2018 05:15	PST	18.576	1.308
USGS	11467000	19 Jan 2018 05:30	PST	18.774	1.314
USGS	11467000	19 Jan 2018 05:45	PST	18.859	1.317
USGS	11467000	19 Jan 2018 06:00	PST	18.972	1.32
USGS	11467000	19 Jan 2018 06:15	PST	19.057	1.323
USGS	11467000	19 Jan 2018 06:30	PST	19.17	1.326
USGS	11467000	19 Jan 2018 06:45	PST	19.369	1.332
USGS	11467000	19 Jan 2018 07:00	PST	19.567	1.338
USGS	11467000	19 Jan 2018 07:15	PST	19.567	1.338
USGS	11467000	19 Jan 2018 07:30	PST	19.652	1.341
USGS	11467000	19 Jan 2018 07:45	PST	19.765	1.344
USGS	11467000	19 Jan 2018 08:00	PST	19.85	1.347
USGS	11467000	19 Jan 2018 08:15	PST	19.963	1.35
USGS	11467000	19 Jan 2018 08:30	PST	19.963	1.35
USGS	11467000	19 Jan 2018 08:45	PST	20.048	1.353
USGS	11467000	19 Jan 2018 09:00	PST	20.048	1.353
USGS	11467000	19 Jan 2018 09:15	PST	20.275	1.359
USGS	11467000	19 Jan 2018 09:30	PST	20.161	1.356
USGS	11467000	19 Jan 2018 09:45	PST	20.275	1.359
USGS	11467000	19 Jan 2018 10:00	PST	20.161	1.356
USGS	11467000	19 Jan 2018 10:15	PST	20.161	1.356
USGS	11467000	19 Jan 2018 10:30	PST	20.275	1.359
USGS	11467000	19 Jan 2018 10:45	PST	20.36	1.362
USGS	11467000	19 Jan 2018 11:00	PST	20.275	1.359
USGS	11467000	19 Jan 2018 11:15	PST	20.36	1.362
USGS	11467000	19 Jan 2018 11:30	PST	20.36	1.362
USGS	11467000	19 Jan 2018 11:45	PST	20.36	1.362
USGS	11467000	19 Jan 2018 12:00	PST	20.473	1.366
USGS	11467000	19 Jan 2018 12:15	PST	20.473	1.366
USGS	11467000	19 Jan 2018 12:30	PST	20.473	1.366
USGS	11467000	19 Jan 2018 12:45	PST	20.473	1.366
USGS	11467000	19 Jan 2018 13:00	PST	20.473	1.366
USGS	11467000	19 Jan 2018 13:15	PST	20.558	1.369
USGS	11467000	19 Jan 2018 13:30	PST	20.558	1.369
USGS	11467000	19 Jan 2018 13:45	PST	20.671	1.372
USGS	11467000	19 Jan 2018 14:00	PST	20.671	1.372
USGS	11467000	19 Jan 2018 14:15	PST	20.671	1.372
USGS	11467000	19 Jan 2018 14:30	PST	20.671	1.372
USGS	11467000	19 Jan 2018 14:45	PST	20.784	1.375
USGS	11467000	19 Jan 2018 15:00	PST	20.869	1.378
USGS	11467000	19 Jan 2018 15:15	PST	20.869	1.378
USGS	11467000	19 Jan 2018 15:30	PST	20.983	1.381
USGS	11467000	19 Jan 2018 15:45	PST	20.983	1.381
USGS	11467000	19 Jan 2018 16:00	PST	21.096	1.384
USGS	11467000	19 Jan 2018 16:15	PST	21.181	1.387
USGS	11467000	19 Jan 2018 16:30	PST	21.181	1.387
USGS	11467000	19 Jan 2018 16:45	PST	21.294	1.39
USGS	11467000	19 Jan 2018 17:00	PST	21.294	1.39
USGS	11467000	19 Jan 2018 17:15	PST	21.407	1.393
USGS	11467000	19 Jan 2018 17:30	PST	21.407	1.393
USGS	11467000	19 Jan 2018 17:45	PST	21.492	1.396
USGS	11467000	19 Jan 2018 18:00	PST	21.492	1.396
USGS	11467000	19 Jan 2018 18:15	PST	21.606	1.399
USGS	11467000	19 Jan 2018 18:30	PST	21.606	1.399
USGS	11467000	19 Jan 2018 18:45	PST	21.606	1.399
USGS	11467000	19 Jan 2018 19:00	PST	21.719	1.402
USGS	11467000	19 Jan 2018 19:15	PST	21.804	1.405
USGS	11467000	19 Jan 2018 19:30	PST	21.917	1.408
USGS	11467000	19 Jan 2018 19:45	PST	21.917	1.408
USGS	11467000	19 Jan 2018 20:00	PST	22.03	1.411
USGS	11467000	19 Jan 2018 20:15	PST	22.03	1.411
USGS	11467000	19 Jan 2018 20:30	PST	22.144	1.414
USGS	11467000	19 Jan 2018 20:45	PST	22.144	1.414
USGS	11467000	19 Jan 2018 21:00	PST	22.229	1.417
USGS	11467000	19 Jan 2018 21:15	PST	22.144	1.414
USGS	11467000	19 Jan 2018 21:30	PST	22.342	1.42
USGS	11467000	19 Jan 2018 21:45	PST	22.342	1.42
USGS	11467000	19 Jan 2018 22:00	PST	22.342	1.42
USGS	11467000	19 Jan 2018 22:15	PST	22.568	1.426
USGS	11467000	19 Jan 2018 22:30	PST	22.568	1.426
USGS	11467000	19 Jan 2018 22:45	PST	22.568	1.426
USGS	11467000	19 Jan 2018 23:00	PST	22.568	1.426
USGS	11467000	19 Jan 2018 23:15	PST	22.653	1.43
USGS	11467000	19 Jan 2018 23:30	PST	22.653	1.43
USGS	11467000	19 Jan 2018 23:45	PST	22.767	1.433
USGS	11467000	20 Jan 2018 00:00	PST	22.767	1.433
USGS	11467000	20 Jan 2018 00:15	PST	22.767	1.433
USGS	11467000	20 Jan 2018 00:30	PST	22.88	1.436
USGS	11467000	20 Jan 2018 00:45	PST	22.88	1.436
USGS	11467000	20 Jan 2018 01:00	PST	22.88	1.436
USGS	11467000	20 Jan 2018 01:15	PST	22.88	1.436
USGS	11467000	20 Jan 2018 01:30	PST	23.078	1.442
USGS	11467000	20 Jan 2018 01:45	PST	23.078	1.442
USGS	11467000	20 Jan 2018 02:00	PST	23.078	1.442
USGS	11467000	20 Jan 2018 02:15	PST	23.191	1.445
USGS	11467000	20 Jan 2018 02:30	PST	23.305	1.448
USGS	11467000	20 Jan 2018 02:45	PST	23.305	1.448
USGS	11467000	20 Jan 2018 03:00	PST	23.418	1.451
USGS	11467000	20 Jan 2018 03:15	PST	23.531	1.454
USGS	11467000	20 Jan 2018 03:30	PST	23.531	1.454
USGS	11467000	20 Jan 2018 03:45	PST	23.644	1.457
USGS	11467000	20 Jan 2018 04:00	PST	23.729	1.46
USGS	11467000	20 Jan 2018 04:15	PST	23.843	1.463
USGS	11467000	20 Jan 2018 04:30	PST	23.843	1.463
USGS	11467000	20 Jan 2018 04:45	PST	23.956	1.466
USGS	11467000	20 Jan 2018 05:00	PST	24.069	1.469
USGS	11467000	20 Jan 2018 05:15	PST	24.182	1.472
USGS	11467000	20 Jan 2018 05:30	PST	24.296	1.475
USGS	11467000	20 Jan 2018 05:45	PST	24.409	1.478
USGS	11467000	20 Jan 2018 06:00	PST	24.522	1.481
USGS	11467000	20 Jan 2018 06:15	PST	24.522	1.481
USGS	11467000	20 Jan 2018 06:30	PST	24.635	1.484
USGS	11467000	20 Jan 2018 06:45	PST	24.834	1.49
USGS	11467000	20 Jan 2018 07:00	PST	24.947	1.494
USGS	11467000	20 Jan 2018 07:15	PST	24.947	1.494
USGS	11467000	20 Jan 2018 07:30	PST	25.06	1.497
USGS	11467000	20 Jan 2018 07:45	PST	25.173	1.5
USGS	11467000	20 Jan 2018 08:00	PST	25.287	1.503
USGS	11467000	20 Jan 2018 08:15	PST	25.4	1.506
USGS	11467000	20 Jan 2018 08:30	PST	25.4	1.506
USGS	11467000	20 Jan 2018 08:45	PST	25.513	1.509
USGS	11467000	20 Jan 2018 09:00	PST	25.627	1.512
USGS	11467000	20 Jan 2018 09:15	PST	25.627	1.512
USGS	11467000	20 Jan 2018 09:30	PST	25.627	1.512
USGS	11467000	20 Jan 2018 09:45	PST	25.74	1.515
USGS	11467000	20 Jan 2018 10:00	PST	25.74	1.515
USGS	11467000	20 Jan 2018 10:15	PST	25.853	1.518
USGS	11467000	20 Jan 2018 10:30	PST	25.853	1.518
USGS	11467000	20 Jan 2018 10:45	PST	25.853	1.518
USGS	11467000	20 Jan 2018 11:00	PST	25.966	1.521
USGS	11467000	20 Jan 2018 11:15	PST	26.08	1.524
USGS	11467000	20 Jan 2018 11:30	PST	25.966	1.521
USGS	11467000	20 Jan 2018 11:45	PST	25.966	1.521
USGS	11467000	20 Jan 2018 12:00	PST	26.08	1.524
USGS	11467000	20 Jan 2018 12:15	PST	26.08	1.524
USGS	11467000	20 Jan 2018 12:30	PST	26.08	1.524
USGS	11467000	20 Jan 2018 12:45	PST	26.08	1.524
USGS	11467000	20 Jan 2018 13:00	PST	25.966	1.521
USGS	11467000	20 Jan 2018 13:15	PST	26.08	1.524
USGS	11467000	20 Jan 2018 13:30	PST	26.08	1.524
USGS	11467000	20 Jan 2018 13:45	PST	26.08	1.524
USGS	11467000	20 Jan 2018 14:00	PST	26.08	1.524
USGS	11467000	20 Jan 2018 14:15	PST	26.08	1.524
USGS	11467000	20 Jan 2018 14:30	PST	25.966	1.521
USGS	11467000	20 Jan 2018 14:45	PST	25.966	1.521
USGS	11467000	20 Jan 2018 15:00	PST	26.08	1.524
USGS	11467000	20 Jan 2018 15:15	PST	25.853	1.518
USGS	11467000	20 Jan 2018 15:30	PST	25.853	1.518
USGS	11467000	20 Jan 2018 15:45	PST	25.853	1.518
USGS	11467000	20 Jan 2018 16:00	PST	25.853	1.518
USGS	11467000	20 Jan 2018 16:15	PST	25.853	1.518
USGS	11467000	20 Jan 2018 16:30	PST	25.853	1.518
USGS	11467000	20 Jan 2018 16:45	PST	25.74	1.515
USGS	11467000	20 Jan 2018 17:00	PST	25.74	1.515
USGS	11467000	20 Jan 2018 17:15	PST	25.74	1.515
USGS	11467000	20 Jan 2018 17:30	PST	25.627	1.512
USGS	11467000	20 Jan 2018 17:45	PST	25.627	1.512
USGS	11467000	20 Jan 2018 18:00	PST	25.627	1.512
USGS	11467000	20 Jan 2018 18:15	PST	25.627	1.512
USGS	11467000	20 Jan 2018 18:30	PST	25.627	1.512
USGS	11467000	20 Jan 2018 18:45	PST	25.4	1.506
USGS	11467000	20 Jan 2018 19:00	PST	25.513	1.509
USGS	11467000	20 Jan 2018 19:15	PST	25.513	1.509
USGS	11467000	20 Jan 2018 19:30	PST	25.4	1.506
USGS	11467000	20 Jan 2018 19:45	PST	25.4	1.506
USGS	11467000	20 Jan 2018 20:00	PST	25.4	1.506
USGS	11467000	20 Jan 2018 20:15	PST	25.287	1.503
USGS	11467000	20 Jan 2018 20:30	PST	25.287	1.503
USGS	11467000	20 Jan 2018 20:45	PST	25.287	1.503
USGS	11467000	20 Jan 2018 21:00	PST	25.287	1.503
USGS	11467000	20 Jan 2018 21:15	PST	25.287	1.503
USGS	11467000	20 Jan 2018 21:30	PST	25.173	1.5
USGS	11467000	20 Jan 2018 21:45	PST	25.06	1.497
USGS	11467000	20 Jan 2018 22:00	PST	25.06	1.497
USGS	11467000	20 Jan 2018 22:15	PST	24.947	1.494
USGS	11467000	20 Jan 2018 22:30	PST	24.947	1.494
USGS	11467000	20 Jan 2018 22:45	PST	24.834	1.49
USGS	11467000	20 Jan 2018 23:00	PST	24.834	1.49
USGS	11467000	20 Jan 2018 23:15	PST	24.834	1.49
USGS	11467000	20 Jan 2018 23:30	PST	24.834	1.49
USGS	11467000	20 Jan 2018 23:45	PST	24.749	1.487
USGS	11467000	21 Jan 2018 00:00	PST	24.749	1.487
USGS	11467000	21 Jan 2018 00:15	PST	24.522	1.481
USGS	11467000	21 Jan 2018 00:30	PST	24.635	1.484
USGS	11467000	21 Jan 2018 00:45	PST	24.635	1.484
USGS	11467000	21 Jan 2018 01:00	PST	24.522	1.481
USGS	11467000	21 Jan 2018 01:15	PST	24.409	1.478
USGS	11467000	21 Jan 2018 01:30	PST	24.522	1.481
USGS	11467000	21 Jan 2018 01:45	PST	24.296	1.475
USGS	11467000	21 Jan 2018 02:00	PST	24.296	1.475
USGS	11467000	21 Jan 2018 02:15	PST	24.409	1.478
USGS	11467000	21 Jan 2018 02:30	PST	24.296	1.475
USGS	11467000	21 Jan 2018 02:45	PST	24.182	1.472
USGS	11467000	21 Jan 2018 03:00	PST	24.069	1.469
USGS	11467000	21 Jan 2018 03:15	PST	24.069	1.469
USGS	11467000	21 Jan 2018 03:30	PST	24.069	1.469
USGS	11467000	21 Jan 2018 03:45	PST	24.069	1.469
USGS	11467000	21 Jan 2018 04:00	PST	23.956	1.466
USGS	11467000	21 Jan 2018 04:15	PST	23.956	1.466
USGS	11467000	21 Jan 2018 04:30	PST	23.843	1.463
USGS	11467000	21 Jan 2018 04:45	PST	23.843	1.463
USGS	11467000	21 Jan 2018 05:00	PST	23.729	1.46
USGS	11467000	21 Jan 2018 05:15	PST	23.729	1.46
USGS	11467000	21 Jan 2018 05:30	PST	23.729	1.46
USGS	11467000	21 Jan 2018 05:45	PST	23.644	1.457
USGS	11467000	21 Jan 2018 06:00	PST	23.644	1.457
USGS	11467000	21 Jan 2018 06:15	PST	23.531	1.454
USGS	11467000	21 Jan 2018 06:30	PST	23.531	1.454
USGS	11467000	21 Jan 2018 06:45	PST	23.418	1.451
USGS	11467000	21 Jan 2018 07:00	PST	23.418	1.451
USGS	11467000	21 Jan 2018 07:15	PST	23.418	1.451
USGS	11467000	21 Jan 2018 07:30	PST	23.305	1.448
USGS	11467000	21 Jan 2018 07:45	PST	23.305	1.448
USGS	11467000	21 Jan 2018 08:00	PST	23.191	1.445
USGS	11467000	21 Jan 2018 08:15	PST	23.191	1.445
USGS	11467000	21 Jan 2018 08:30	PST	23.078	1.442
USGS	11467000	21 Jan 2018 08:45	PST	23.078	1.442
USGS	11467000	21 Jan 2018 09:00	PST	23.078	1.442
USGS	11467000	21 Jan 2018 09:15	PST	23.078	1.442
USGS	11467000	21 Jan 2018 09:30	PST	22.993	1.439
USGS	11467000	21 Jan 2018 09:45	PST	22.993	1.439
USGS	11467000	21 Jan 2018 10:00	PST	22.88	1.436
USGS	11467000	21 Jan 2018 10:15	PST	22.88	1.436
USGS	11467000	21 Jan 2018 10:30	PST	22.767	1.433
USGS	11467000	21 Jan 2018 10:45	PST	22.767	1.433
USGS	11467000	21 Jan 2018 11:00	PST	22.88	1.436
USGS	11467000	21 Jan 2018 11:15	PST	22.653	1.43
USGS	11467000	21 Jan 2018 11:30	PST	22.767	1.433
USGS	11467000	21 Jan 2018 11:45	PST	22.653	1.43
USGS	11467000	21 Jan 2018 12:00	PST	22.568	1.426
USGS	11467000	21 Jan 2018 12:15	PST	22.568	1.426
USGS	11467000	21 Jan 2018 12:30	PST	22.455	1.423
USGS	11467000	21 Jan 2018 12:45	PST	22.455	1.423
USGS	11467000	21 Jan 2018 13:00	PST	22.342	1.42
USGS	11467000	21 Jan 2018 13:15	PST	22.342	1.42
USGS	11467000	21 Jan 2018 13:30	PST	22.342	1.42
USGS	11467000	21 Jan 2018 13:45	PST	22.229	1.417
USGS	11467000	21 Jan 2018 14:00	PST	22.229	1.417
USGS	11467000	21 Jan 2018 14:15	PST	22.229	1.417
USGS	11467000	21 Jan 2018 14:30	PST	22.144	1.414
USGS	11467000	21 Jan 2018 14:45	PST	22.144	1.414
USGS	11467000	21 Jan 2018 15:00	PST	22.144	1.414
USGS	11467000	21 Jan 2018 15:15	PST	22.144	1.414
USGS	11467000	21 Jan 2018 15:30	PST	22.144	1.414
USGS	11467000	21 Jan 2018 15:45	PST	22.03	1.411
USGS	11467000	21 Jan 2018 16:00	PST	22.03	1.411
USGS	11467000	21 Jan 2018 16:15	PST	22.03	1.411
USGS	11467000	21 Jan 2018 16:30	PST	22.03	1.411
USGS	11467000	21 Jan 2018 16:45	PST	22.03	1.411
USGS	11467000	21 Jan 2018 17:00	PST	21.917	1.408
USGS	11467000	21 Jan 2018 17:15	PST	22.03	1.411
USGS	11467000	21 Jan 2018 17:30	PST	22.03	1.411
USGS	11467000	21 Jan 2018 17:45	PST	21.917	1.408
USGS	11467000	21 Jan 2018 18:00	PST	22.03	1.411
USGS	11467000	21 Jan 2018 18:15	PST	22.03	1.411
USGS	11467000	21 Jan 2018 18:30	PST	21.917	1.408
USGS	11467000	21 Jan 2018 18:45	PST	22.03	1.411
USGS	11467000	21 Jan 2018 19:00	PST	21.917	1.408
USGS	11467000	21 Jan 2018 19:15	PST	22.03	1.411
[truncated: 12,489 more rows]
