# Supplementary material for: WHONDRS-GUI: a web application for global survey of surface water metabolites
Source: PeerJ. 2020 Jul 22;8:e9277. doi: 10.7717/peerj.9277 (PMC7382364; doi:10.7717/peerj.9277)
Supplement: Supplemental Information 1 [file peerj-08-9277-s001.zip › WHONDRS_S_Kit/data/WHONDRS_SW_Kits_Hydrographs/WHONDRS_SW_Kits_Hydrograph_S000023.csv]

# U.S. Geological Survey. 2018. National Water Information System data available on the World Wide Web (USGS Water Data for the Nation) accessed at 2019-01-03 19:36:10 EST (nadww01) at http://waterdata.usgs.gov/nwis/
# USGS 11466800 MARK WEST C NR MIRABEL HEIGHTS CA
agency_cd	site_no	datetime	tz_cd	Discharge_cubic_m_per_second	Gauge_height_m
USGS	11466800	01 Jan 2018 00:00	PST	0.405	11.903
USGS	11466800	01 Jan 2018 00:15	PST	0.405	11.903
USGS	11466800	01 Jan 2018 00:30	PST	0.405	11.903
USGS	11466800	01 Jan 2018 00:45	PST	0.405	11.903
USGS	11466800	01 Jan 2018 01:00	PST	0.405	11.903
USGS	11466800	01 Jan 2018 01:15	PST	0.405	11.903
USGS	11466800	01 Jan 2018 01:30	PST	0.405	11.903
USGS	11466800	01 Jan 2018 01:45	PST	0.405	11.903
USGS	11466800	01 Jan 2018 02:00	PST	0.405	11.903
USGS	11466800	01 Jan 2018 02:15	PST	0.405	11.903
USGS	11466800	01 Jan 2018 02:30	PST	0.405	11.903
USGS	11466800	01 Jan 2018 02:45	PST	0.405	11.903
USGS	11466800	01 Jan 2018 03:00	PST	0.405	11.903
USGS	11466800	01 Jan 2018 03:15	PST	0.405	11.903
USGS	11466800	01 Jan 2018 03:30	PST	0.405	11.903
USGS	11466800	01 Jan 2018 03:45	PST	0.405	11.903
USGS	11466800	01 Jan 2018 04:00	PST	0.405	11.903
USGS	11466800	01 Jan 2018 04:15	PST	0.405	11.903
USGS	11466800	01 Jan 2018 04:30	PST	0.405	11.903
USGS	11466800	01 Jan 2018 04:45	PST	0.405	11.903
USGS	11466800	01 Jan 2018 05:00	PST	0.405	11.903
USGS	11466800	01 Jan 2018 05:15	PST	0.405	11.903
USGS	11466800	01 Jan 2018 05:30	PST	0.405	11.903
USGS	11466800	01 Jan 2018 05:45	PST	0.405	11.903
USGS	11466800	01 Jan 2018 06:00	PST	0.405	11.903
USGS	11466800	01 Jan 2018 06:15	PST	0.405	11.903
USGS	11466800	01 Jan 2018 06:30	PST	0.405	11.903
USGS	11466800	01 Jan 2018 06:45	PST	0.405	11.903
USGS	11466800	01 Jan 2018 07:00	PST	0.405	11.903
USGS	11466800	01 Jan 2018 07:15	PST	0.405	11.903
USGS	11466800	01 Jan 2018 07:30	PST	0.405	11.903
USGS	11466800	01 Jan 2018 07:45	PST	0.405	11.903
USGS	11466800	01 Jan 2018 08:00	PST	0.396	11.9
USGS	11466800	01 Jan 2018 08:15	PST	0.396	11.9
USGS	11466800	01 Jan 2018 08:30	PST	0.396	11.9
USGS	11466800	01 Jan 2018 08:45	PST	0.396	11.9
USGS	11466800	01 Jan 2018 09:00	PST	0.396	11.9
USGS	11466800	01 Jan 2018 09:15	PST	0.396	11.9
USGS	11466800	01 Jan 2018 09:30	PST	0.396	11.9
USGS	11466800	01 Jan 2018 09:45	PST	0.396	11.9
USGS	11466800	01 Jan 2018 10:00	PST	0.405	11.903
USGS	11466800	01 Jan 2018 10:15	PST	0.405	11.903
USGS	11466800	01 Jan 2018 10:30	PST	0.396	11.9
USGS	11466800	01 Jan 2018 10:45	PST	0.396	11.9
USGS	11466800	01 Jan 2018 11:00	PST	0.396	11.9
USGS	11466800	01 Jan 2018 11:15	PST	0.396	11.9
USGS	11466800	01 Jan 2018 11:30	PST	0.396	11.9
USGS	11466800	01 Jan 2018 11:45	PST	0.405	11.903
USGS	11466800	01 Jan 2018 12:00	PST	0.405	11.903
USGS	11466800	01 Jan 2018 12:15	PST	0.396	11.9
USGS	11466800	01 Jan 2018 12:30	PST	0.396	11.9
USGS	11466800	01 Jan 2018 12:45	PST	0.396	11.9
USGS	11466800	01 Jan 2018 13:00	PST	0.396	11.9
USGS	11466800	01 Jan 2018 13:15	PST	0.396	11.9
USGS	11466800	01 Jan 2018 13:30	PST	0.396	11.9
USGS	11466800	01 Jan 2018 13:45	PST	0.396	11.9
USGS	11466800	01 Jan 2018 14:00	PST	0.405	11.903
USGS	11466800	01 Jan 2018 14:15	PST	0.405	11.903
USGS	11466800	01 Jan 2018 14:30	PST	0.396	11.9
USGS	11466800	01 Jan 2018 14:45	PST	0.396	11.9
USGS	11466800	01 Jan 2018 15:00	PST	0.396	11.9
USGS	11466800	01 Jan 2018 15:15	PST	0.396	11.9
USGS	11466800	01 Jan 2018 15:30	PST	0.396	11.9
USGS	11466800	01 Jan 2018 15:45	PST	0.396	11.9
USGS	11466800	01 Jan 2018 16:00	PST	0.396	11.9
USGS	11466800	01 Jan 2018 16:15	PST	0.396	11.9
USGS	11466800	01 Jan 2018 16:30	PST	0.396	11.9
USGS	11466800	01 Jan 2018 16:45	PST	0.396	11.9
USGS	11466800	01 Jan 2018 17:00	PST	0.396	11.9
USGS	11466800	01 Jan 2018 17:15	PST	0.396	11.9
USGS	11466800	01 Jan 2018 17:30	PST	0.396	11.9
USGS	11466800	01 Jan 2018 17:45	PST	0.396	11.9
USGS	11466800	01 Jan 2018 18:00	PST	0.396	11.9
USGS	11466800	01 Jan 2018 18:15	PST	0.405	11.903
USGS	11466800	01 Jan 2018 18:30	PST	0.405	11.903
USGS	11466800	01 Jan 2018 18:45	PST	0.405	11.903
USGS	11466800	01 Jan 2018 19:00	PST	0.405	11.903
USGS	11466800	01 Jan 2018 19:15	PST	0.405	11.903
USGS	11466800	01 Jan 2018 19:30	PST	0.405	11.903
USGS	11466800	01 Jan 2018 19:45	PST	0.405	11.903
USGS	11466800	01 Jan 2018 20:00	PST	0.405	11.903
USGS	11466800	01 Jan 2018 20:15	PST	0.405	11.903
USGS	11466800	01 Jan 2018 20:30	PST	0.396	11.9
USGS	11466800	01 Jan 2018 20:45	PST	0.396	11.9
USGS	11466800	01 Jan 2018 21:00	PST	0.396	11.9
USGS	11466800	01 Jan 2018 21:15	PST	0.396	11.9
USGS	11466800	01 Jan 2018 21:30	PST	0.396	11.9
USGS	11466800	01 Jan 2018 21:45	PST	0.396	11.9
USGS	11466800	01 Jan 2018 22:00	PST	0.396	11.9
USGS	11466800	01 Jan 2018 22:15	PST	0.396	11.9
USGS	11466800	01 Jan 2018 22:30	PST	0.396	11.9
USGS	11466800	01 Jan 2018 22:45	PST	0.396	11.9
USGS	11466800	01 Jan 2018 23:00	PST	0.396	11.9
USGS	11466800	01 Jan 2018 23:15	PST	0.405	11.903
USGS	11466800	01 Jan 2018 23:30	PST	0.405	11.903
USGS	11466800	01 Jan 2018 23:45	PST	0.396	11.9
USGS	11466800	02 Jan 2018 00:00	PST	0.405	11.903
USGS	11466800	02 Jan 2018 00:15	PST	0.405	11.903
USGS	11466800	02 Jan 2018 00:30	PST	0.405	11.903
USGS	11466800	02 Jan 2018 00:45	PST	0.405	11.903
USGS	11466800	02 Jan 2018 01:00	PST	0.405	11.903
USGS	11466800	02 Jan 2018 01:15	PST	0.405	11.903
USGS	11466800	02 Jan 2018 01:30	PST	0.396	11.9
USGS	11466800	02 Jan 2018 01:45	PST	0.396	11.9
USGS	11466800	02 Jan 2018 02:00	PST	0.396	11.9
USGS	11466800	02 Jan 2018 02:15	PST	0.396	11.9
USGS	11466800	02 Jan 2018 02:30	PST	0.396	11.9
USGS	11466800	02 Jan 2018 02:45	PST	0.396	11.9
USGS	11466800	02 Jan 2018 03:00	PST	0.396	11.9
USGS	11466800	02 Jan 2018 03:15	PST	0.396	11.9
USGS	11466800	02 Jan 2018 03:30	PST	0.396	11.9
USGS	11466800	02 Jan 2018 03:45	PST	0.396	11.9
USGS	11466800	02 Jan 2018 04:00	PST	0.396	11.9
USGS	11466800	02 Jan 2018 04:15	PST	0.396	11.9
USGS	11466800	02 Jan 2018 04:30	PST	0.396	11.9
USGS	11466800	02 Jan 2018 04:45	PST	0.396	11.9
USGS	11466800	02 Jan 2018 05:00	PST	0.396	11.9
USGS	11466800	02 Jan 2018 05:15	PST	0.396	11.9
USGS	11466800	02 Jan 2018 05:30	PST	0.396	11.9
USGS	11466800	02 Jan 2018 05:45	PST	0.396	11.9
USGS	11466800	02 Jan 2018 06:00	PST	0.396	11.9
USGS	11466800	02 Jan 2018 06:15	PST	0.396	11.9
USGS	11466800	02 Jan 2018 06:30	PST	0.396	11.9
USGS	11466800	02 Jan 2018 06:45	PST	0.396	11.9
USGS	11466800	02 Jan 2018 07:00	PST	0.405	11.903
USGS	11466800	02 Jan 2018 07:15	PST	0.396	11.9
USGS	11466800	02 Jan 2018 07:30	PST	0.396	11.9
USGS	11466800	02 Jan 2018 07:45	PST	0.396	11.9
USGS	11466800	02 Jan 2018 08:00	PST	0.396	11.9
USGS	11466800	02 Jan 2018 08:15	PST	0.396	11.9
USGS	11466800	02 Jan 2018 08:30	PST	0.396	11.9
USGS	11466800	02 Jan 2018 08:45	PST	0.396	11.9
USGS	11466800	02 Jan 2018 09:00	PST	0.396	11.9
USGS	11466800	02 Jan 2018 09:15	PST	0.396	11.9
USGS	11466800	02 Jan 2018 09:30	PST	0.396	11.9
USGS	11466800	02 Jan 2018 09:45	PST	0.396	11.9
USGS	11466800	02 Jan 2018 10:00	PST	0.396	11.9
USGS	11466800	02 Jan 2018 10:15	PST	0.396	11.9
USGS	11466800	02 Jan 2018 10:30	PST	0.396	11.9
USGS	11466800	02 Jan 2018 10:45	PST	0.396	11.9
USGS	11466800	02 Jan 2018 11:00	PST	0.396	11.9
USGS	11466800	02 Jan 2018 11:15	PST	0.396	11.9
USGS	11466800	02 Jan 2018 11:30	PST	0.396	11.9
USGS	11466800	02 Jan 2018 11:45	PST	0.396	11.9
USGS	11466800	02 Jan 2018 12:00	PST	0.396	11.9
USGS	11466800	02 Jan 2018 12:15	PST	0.396	11.9
USGS	11466800	02 Jan 2018 12:30	PST	0.396	11.9
USGS	11466800	02 Jan 2018 12:45	PST	0.405	11.903
USGS	11466800	02 Jan 2018 13:00	PST	0.396	11.9
USGS	11466800	02 Jan 2018 13:15	PST	0.396	11.9
USGS	11466800	02 Jan 2018 13:30	PST	0.396	11.9
USGS	11466800	02 Jan 2018 13:45	PST	0.396	11.9
USGS	11466800	02 Jan 2018 14:00	PST	0.396	11.9
USGS	11466800	02 Jan 2018 14:15	PST	0.396	11.9
USGS	11466800	02 Jan 2018 14:30	PST	0.396	11.9
USGS	11466800	02 Jan 2018 14:45	PST	0.396	11.9
USGS	11466800	02 Jan 2018 15:00	PST	0.396	11.9
USGS	11466800	02 Jan 2018 15:15	PST	0.396	11.9
USGS	11466800	02 Jan 2018 15:30	PST	0.396	11.9
USGS	11466800	02 Jan 2018 15:45	PST	0.396	11.9
USGS	11466800	02 Jan 2018 16:00	PST	0.396	11.9
USGS	11466800	02 Jan 2018 16:15	PST	0.396	11.9
USGS	11466800	02 Jan 2018 16:30	PST	0.396	11.9
USGS	11466800	02 Jan 2018 16:45	PST	0.396	11.9
USGS	11466800	02 Jan 2018 17:00	PST	0.396	11.9
USGS	11466800	02 Jan 2018 17:15	PST	0.396	11.9
USGS	11466800	02 Jan 2018 17:30	PST	0.396	11.9
USGS	11466800	02 Jan 2018 17:45	PST	0.396	11.9
USGS	11466800	02 Jan 2018 18:00	PST	0.396	11.9
USGS	11466800	02 Jan 2018 18:15	PST	0.396	11.9
USGS	11466800	02 Jan 2018 18:30	PST	0.396	11.9
USGS	11466800	02 Jan 2018 18:45	PST	0.396	11.9
USGS	11466800	02 Jan 2018 19:00	PST	0.396	11.9
USGS	11466800	02 Jan 2018 19:15	PST	0.396	11.9
USGS	11466800	02 Jan 2018 19:30	PST	0.396	11.9
USGS	11466800	02 Jan 2018 19:45	PST	0.396	11.9
USGS	11466800	02 Jan 2018 20:00	PST	0.405	11.903
USGS	11466800	02 Jan 2018 20:15	PST	0.405	11.903
USGS	11466800	02 Jan 2018 20:30	PST	0.396	11.9
USGS	11466800	02 Jan 2018 20:45	PST	0.396	11.9
USGS	11466800	02 Jan 2018 21:00	PST	0.396	11.9
USGS	11466800	02 Jan 2018 21:15	PST	0.396	11.9
USGS	11466800	02 Jan 2018 21:30	PST	0.396	11.9
USGS	11466800	02 Jan 2018 21:45	PST	0.396	11.9
USGS	11466800	02 Jan 2018 22:00	PST	0.396	11.9
USGS	11466800	02 Jan 2018 22:15	PST	0.396	11.9
USGS	11466800	02 Jan 2018 22:30	PST	0.396	11.9
USGS	11466800	02 Jan 2018 22:45	PST	0.396	11.9
USGS	11466800	02 Jan 2018 23:00	PST	0.396	11.9
USGS	11466800	02 Jan 2018 23:15	PST	0.396	11.9
USGS	11466800	02 Jan 2018 23:30	PST	0.396	11.9
USGS	11466800	02 Jan 2018 23:45	PST	0.396	11.9
USGS	11466800	03 Jan 2018 00:00	PST	0.396	11.9
USGS	11466800	03 Jan 2018 00:15	PST	0.396	11.9
USGS	11466800	03 Jan 2018 00:30	PST	0.396	11.9
USGS	11466800	03 Jan 2018 00:45	PST	0.396	11.9
USGS	11466800	03 Jan 2018 01:00	PST	0.396	11.9
USGS	11466800	03 Jan 2018 01:15	PST	0.396	11.9
USGS	11466800	03 Jan 2018 01:30	PST	0.396	11.9
USGS	11466800	03 Jan 2018 01:45	PST	0.396	11.9
USGS	11466800	03 Jan 2018 02:00	PST	0.396	11.9
USGS	11466800	03 Jan 2018 02:15	PST	0.396	11.9
USGS	11466800	03 Jan 2018 02:30	PST	0.396	11.9
USGS	11466800	03 Jan 2018 02:45	PST	0.396	11.9
USGS	11466800	03 Jan 2018 03:00	PST	0.396	11.9
USGS	11466800	03 Jan 2018 03:15	PST	0.396	11.9
USGS	11466800	03 Jan 2018 03:30	PST	0.396	11.9
USGS	11466800	03 Jan 2018 03:45	PST	0.396	11.9
USGS	11466800	03 Jan 2018 04:00	PST	0.396	11.9
USGS	11466800	03 Jan 2018 04:15	PST	0.396	11.9
USGS	11466800	03 Jan 2018 04:30	PST	0.396	11.9
USGS	11466800	03 Jan 2018 04:45	PST	0.396	11.9
USGS	11466800	03 Jan 2018 05:00	PST	0.396	11.9
USGS	11466800	03 Jan 2018 05:15	PST	0.396	11.9
USGS	11466800	03 Jan 2018 05:30	PST	0.396	11.9
USGS	11466800	03 Jan 2018 05:45	PST	0.396	11.9
USGS	11466800	03 Jan 2018 06:00	PST	0.396	11.9
USGS	11466800	03 Jan 2018 06:15	PST	0.396	11.9
USGS	11466800	03 Jan 2018 06:30	PST	0.396	11.9
USGS	11466800	03 Jan 2018 06:45	PST	0.405	11.903
USGS	11466800	03 Jan 2018 07:00	PST	0.396	11.9
USGS	11466800	03 Jan 2018 07:15	PST	0.396	11.9
USGS	11466800	03 Jan 2018 07:30	PST	0.396	11.9
USGS	11466800	03 Jan 2018 07:45	PST	0.396	11.9
USGS	11466800	03 Jan 2018 08:00	PST	0.396	11.9
USGS	11466800	03 Jan 2018 08:15	PST	0.396	11.9
USGS	11466800	03 Jan 2018 08:30	PST	0.396	11.9
USGS	11466800	03 Jan 2018 08:45	PST	0.396	11.9
USGS	11466800	03 Jan 2018 09:00	PST	0.396	11.9
USGS	11466800	03 Jan 2018 09:15	PST	0.396	11.9
USGS	11466800	03 Jan 2018 09:30	PST	0.396	11.9
USGS	11466800	03 Jan 2018 09:45	PST	0.396	11.9
USGS	11466800	03 Jan 2018 10:00	PST	0.396	11.9
USGS	11466800	03 Jan 2018 10:15	PST	0.396	11.9
USGS	11466800	03 Jan 2018 10:30	PST	0.396	11.9
USGS	11466800	03 Jan 2018 10:45	PST	0.396	11.9
USGS	11466800	03 Jan 2018 11:00	PST	0.396	11.9
USGS	11466800	03 Jan 2018 11:15	PST	0.396	11.9
USGS	11466800	03 Jan 2018 11:30	PST	0.396	11.9
USGS	11466800	03 Jan 2018 11:45	PST	0.405	11.903
USGS	11466800	03 Jan 2018 12:00	PST	0.396	11.9
USGS	11466800	03 Jan 2018 12:15	PST	0.396	11.9
USGS	11466800	03 Jan 2018 12:30	PST	0.396	11.9
USGS	11466800	03 Jan 2018 12:45	PST	0.396	11.9
USGS	11466800	03 Jan 2018 13:00	PST	0.396	11.9
USGS	11466800	03 Jan 2018 13:15	PST	0.396	11.9
USGS	11466800	03 Jan 2018 13:30	PST	0.396	11.9
USGS	11466800	03 Jan 2018 13:45	PST	0.396	11.9
USGS	11466800	03 Jan 2018 14:00	PST	0.396	11.9
USGS	11466800	03 Jan 2018 14:15	PST	0.396	11.9
USGS	11466800	03 Jan 2018 14:30	PST	0.396	11.9
USGS	11466800	03 Jan 2018 14:45	PST	0.396	11.9
USGS	11466800	03 Jan 2018 15:00	PST	0.405	11.903
USGS	11466800	03 Jan 2018 15:15	PST	0.396	11.9
USGS	11466800	03 Jan 2018 15:30	PST	0.396	11.9
USGS	11466800	03 Jan 2018 15:45	PST	0.396	11.9
USGS	11466800	03 Jan 2018 16:00	PST	0.405	11.903
USGS	11466800	03 Jan 2018 16:15	PST	0.405	11.903
USGS	11466800	03 Jan 2018 16:30	PST	0.405	11.903
USGS	11466800	03 Jan 2018 16:45	PST	0.405	11.903
USGS	11466800	03 Jan 2018 17:00	PST	0.405	11.903
USGS	11466800	03 Jan 2018 17:15	PST	0.405	11.903
USGS	11466800	03 Jan 2018 17:30	PST	0.405	11.903
USGS	11466800	03 Jan 2018 17:45	PST	0.405	11.903
USGS	11466800	03 Jan 2018 18:00	PST	0.396	11.9
USGS	11466800	03 Jan 2018 18:15	PST	0.396	11.9
USGS	11466800	03 Jan 2018 18:30	PST	0.396	11.9
USGS	11466800	03 Jan 2018 18:45	PST	0.396	11.9
USGS	11466800	03 Jan 2018 19:00	PST	0.396	11.9
USGS	11466800	03 Jan 2018 19:15	PST	0.405	11.903
USGS	11466800	03 Jan 2018 19:30	PST	0.405	11.903
USGS	11466800	03 Jan 2018 19:45	PST	0.405	11.903
USGS	11466800	03 Jan 2018 20:00	PST	0.405	11.903
USGS	11466800	03 Jan 2018 20:15	PST	0.405	11.903
USGS	11466800	03 Jan 2018 20:30	PST	0.405	11.903
USGS	11466800	03 Jan 2018 20:45	PST	0.405	11.903
USGS	11466800	03 Jan 2018 21:00	PST	0.405	11.903
USGS	11466800	03 Jan 2018 21:15	PST	0.405	11.903
USGS	11466800	03 Jan 2018 21:30	PST	0.405	11.903
USGS	11466800	03 Jan 2018 21:45	PST	0.405	11.903
USGS	11466800	03 Jan 2018 22:00	PST	0.411	11.906
USGS	11466800	03 Jan 2018 22:15	PST	0.411	11.906
USGS	11466800	03 Jan 2018 22:30	PST	0.411	11.906
USGS	11466800	03 Jan 2018 22:45	PST	0.411	11.906
USGS	11466800	03 Jan 2018 23:00	PST	0.411	11.906
USGS	11466800	03 Jan 2018 23:15	PST	0.411	11.906
USGS	11466800	03 Jan 2018 23:30	PST	0.411	11.906
USGS	11466800	03 Jan 2018 23:45	PST	0.411	11.906
USGS	11466800	04 Jan 2018 00:00	PST	0.411	11.906
USGS	11466800	04 Jan 2018 00:15	PST	0.411	11.906
USGS	11466800	04 Jan 2018 00:30	PST	0.411	11.906
USGS	11466800	04 Jan 2018 00:45	PST	0.411	11.906
USGS	11466800	04 Jan 2018 01:00	PST	0.411	11.906
USGS	11466800	04 Jan 2018 01:15	PST	0.411	11.906
USGS	11466800	04 Jan 2018 01:30	PST	0.411	11.906
USGS	11466800	04 Jan 2018 01:45	PST	0.411	11.906
USGS	11466800	04 Jan 2018 02:00	PST	0.411	11.906
USGS	11466800	04 Jan 2018 02:15	PST	0.411	11.906
USGS	11466800	04 Jan 2018 02:30	PST	0.419	11.909
USGS	11466800	04 Jan 2018 02:45	PST	0.419	11.909
USGS	11466800	04 Jan 2018 03:00	PST	0.419	11.909
USGS	11466800	04 Jan 2018 03:15	PST	0.419	11.909
USGS	11466800	04 Jan 2018 03:30	PST	0.419	11.909
USGS	11466800	04 Jan 2018 03:45	PST	0.419	11.909
USGS	11466800	04 Jan 2018 04:00	PST	0.419	11.909
USGS	11466800	04 Jan 2018 04:15	PST	0.419	11.909
USGS	11466800	04 Jan 2018 04:30	PST	0.419	11.909
USGS	11466800	04 Jan 2018 04:45	PST	0.419	11.909
USGS	11466800	04 Jan 2018 05:00	PST	0.419	11.909
USGS	11466800	04 Jan 2018 05:15	PST	0.419	11.909
USGS	11466800	04 Jan 2018 05:30	PST	0.419	11.909
USGS	11466800	04 Jan 2018 05:45	PST	0.428	11.912
USGS	11466800	04 Jan 2018 06:00	PST	0.419	11.909
USGS	11466800	04 Jan 2018 06:15	PST	0.428	11.912
USGS	11466800	04 Jan 2018 06:30	PST	0.428	11.912
USGS	11466800	04 Jan 2018 06:45	PST	0.428	11.912
USGS	11466800	04 Jan 2018 07:00	PST	0.428	11.912
USGS	11466800	04 Jan 2018 07:15	PST	0.428	11.912
USGS	11466800	04 Jan 2018 07:30	PST	0.428	11.912
USGS	11466800	04 Jan 2018 07:45	PST	0.428	11.912
USGS	11466800	04 Jan 2018 08:00	PST	0.428	11.912
USGS	11466800	04 Jan 2018 08:15	PST	0.428	11.912
USGS	11466800	04 Jan 2018 08:30	PST	0.428	11.912
USGS	11466800	04 Jan 2018 08:45	PST	0.428	11.912
USGS	11466800	04 Jan 2018 09:00	PST	0.428	11.912
USGS	11466800	04 Jan 2018 09:15	PST	0.428	11.912
USGS	11466800	04 Jan 2018 09:30	PST	0.428	11.912
USGS	11466800	04 Jan 2018 09:45	PST	0.428	11.912
USGS	11466800	04 Jan 2018 10:00	PST	0.428	11.912
USGS	11466800	04 Jan 2018 10:15	PST	0.428	11.912
USGS	11466800	04 Jan 2018 10:30	PST	0.436	11.915
USGS	11466800	04 Jan 2018 10:45	PST	0.436	11.915
USGS	11466800	04 Jan 2018 11:00	PST	0.436	11.915
USGS	11466800	04 Jan 2018 11:15	PST	0.436	11.915
USGS	11466800	04 Jan 2018 11:30	PST	0.436	11.915
USGS	11466800	04 Jan 2018 11:45	PST	0.436	11.915
USGS	11466800	04 Jan 2018 12:00	PST	0.436	11.915
USGS	11466800	04 Jan 2018 12:15	PST	0.442	11.918
USGS	11466800	04 Jan 2018 12:30	PST	0.442	11.918
USGS	11466800	04 Jan 2018 12:45	PST	0.442	11.918
USGS	11466800	04 Jan 2018 13:00	PST	0.442	11.918
USGS	11466800	04 Jan 2018 13:15	PST	0.442	11.918
USGS	11466800	04 Jan 2018 13:30	PST	0.442	11.918
USGS	11466800	04 Jan 2018 13:45	PST	0.45	11.921
USGS	11466800	04 Jan 2018 14:00	PST	0.45	11.921
USGS	11466800	04 Jan 2018 14:15	PST	0.45	11.921
USGS	11466800	04 Jan 2018 14:30	PST	0.459	11.924
USGS	11466800	04 Jan 2018 14:45	PST	0.459	11.924
USGS	11466800	04 Jan 2018 15:00	PST	0.467	11.927
USGS	11466800	04 Jan 2018 15:15	PST	0.467	11.927
USGS	11466800	04 Jan 2018 15:30	PST	0.476	11.93
USGS	11466800	04 Jan 2018 15:45	PST	0.476	11.93
USGS	11466800	04 Jan 2018 16:00	PST	0.476	11.93
USGS	11466800	04 Jan 2018 16:15	PST	0.484	11.933
USGS	11466800	04 Jan 2018 16:30	PST	0.484	11.933
USGS	11466800	04 Jan 2018 16:45	PST	0.493	11.936
USGS	11466800	04 Jan 2018 17:00	PST	0.501	11.939
USGS	11466800	04 Jan 2018 17:15	PST	0.51	11.942
USGS	11466800	04 Jan 2018 17:30	PST	0.51	11.942
USGS	11466800	04 Jan 2018 17:45	PST	0.518	11.945
USGS	11466800	04 Jan 2018 18:00	PST	0.518	11.945
USGS	11466800	04 Jan 2018 18:15	PST	0.518	11.945
USGS	11466800	04 Jan 2018 18:30	PST	0.518	11.945
USGS	11466800	04 Jan 2018 18:45	PST	0.518	11.945
USGS	11466800	04 Jan 2018 19:00	PST	0.53	11.948
USGS	11466800	04 Jan 2018 19:15	PST	0.53	11.948
USGS	11466800	04 Jan 2018 19:30	PST	0.53	11.948
USGS	11466800	04 Jan 2018 19:45	PST	0.53	11.948
USGS	11466800	04 Jan 2018 20:00	PST	0.538	11.951
USGS	11466800	04 Jan 2018 20:15	PST	0.53	11.948
USGS	11466800	04 Jan 2018 20:30	PST	0.53	11.948
USGS	11466800	04 Jan 2018 20:45	PST	0.53	11.948
USGS	11466800	04 Jan 2018 21:00	PST	0.53	11.948
USGS	11466800	04 Jan 2018 21:15	PST	0.538	11.951
USGS	11466800	04 Jan 2018 21:30	PST	0.53	11.948
USGS	11466800	04 Jan 2018 21:45	PST	0.538	11.951
USGS	11466800	04 Jan 2018 22:00	PST	0.538	11.951
USGS	11466800	04 Jan 2018 22:15	PST	0.538	11.951
USGS	11466800	04 Jan 2018 22:30	PST	0.538	11.951
USGS	11466800	04 Jan 2018 22:45	PST	0.538	11.951
USGS	11466800	04 Jan 2018 23:00	PST	0.538	11.951
USGS	11466800	04 Jan 2018 23:15	PST	0.547	11.954
USGS	11466800	04 Jan 2018 23:30	PST	0.555	11.957
USGS	11466800	04 Jan 2018 23:45	PST	0.566	11.96
USGS	11466800	05 Jan 2018 00:00	PST	0.575	11.964
USGS	11466800	05 Jan 2018 00:15	PST	0.595	11.97
USGS	11466800	05 Jan 2018 00:30	PST	0.614	11.976
USGS	11466800	05 Jan 2018 00:45	PST	0.643	11.985
USGS	11466800	05 Jan 2018 01:00	PST	0.663	11.991
USGS	11466800	05 Jan 2018 01:15	PST	0.682	11.997
USGS	11466800	05 Jan 2018 01:30	PST	0.702	12.003
USGS	11466800	05 Jan 2018 01:45	PST	0.714	12.006
USGS	11466800	05 Jan 2018 02:00	PST	0.725	12.009
USGS	11466800	05 Jan 2018 02:15	PST	0.733	12.012
USGS	11466800	05 Jan 2018 02:30	PST	0.745	12.015
USGS	11466800	05 Jan 2018 02:45	PST	0.756	12.018
USGS	11466800	05 Jan 2018 03:00	PST	0.756	12.018
USGS	11466800	05 Jan 2018 03:15	PST	0.756	12.018
USGS	11466800	05 Jan 2018 03:30	PST	0.745	12.015
USGS	11466800	05 Jan 2018 03:45	PST	0.745	12.015
USGS	11466800	05 Jan 2018 04:00	PST	0.745	12.015
USGS	11466800	05 Jan 2018 04:15	PST	0.756	12.018
USGS	11466800	05 Jan 2018 04:30	PST	0.745	12.015
USGS	11466800	05 Jan 2018 04:45	PST	0.745	12.015
USGS	11466800	05 Jan 2018 05:00	PST	0.745	12.015
USGS	11466800	05 Jan 2018 05:15	PST	0.745	12.015
USGS	11466800	05 Jan 2018 05:30	PST	0.733	12.012
USGS	11466800	05 Jan 2018 05:45	PST	0.733	12.012
USGS	11466800	05 Jan 2018 06:00	PST	0.733	12.012
USGS	11466800	05 Jan 2018 06:15	PST	0.725	12.009
USGS	11466800	05 Jan 2018 06:30	PST	0.714	12.006
USGS	11466800	05 Jan 2018 06:45	PST	0.714	12.006
USGS	11466800	05 Jan 2018 07:00	PST	0.714	12.006
USGS	11466800	05 Jan 2018 07:15	PST	0.714	12.006
USGS	11466800	05 Jan 2018 07:30	PST	0.714	12.006
USGS	11466800	05 Jan 2018 07:45	PST	0.725	12.009
USGS	11466800	05 Jan 2018 08:00	PST	0.725	12.009
USGS	11466800	05 Jan 2018 08:15	PST	0.725	12.009
USGS	11466800	05 Jan 2018 08:30	PST	0.725	12.009
USGS	11466800	05 Jan 2018 08:45	PST	0.733	12.012
USGS	11466800	05 Jan 2018 09:00	PST	0.733	12.012
USGS	11466800	05 Jan 2018 09:15	PST	0.745	12.015
USGS	11466800	05 Jan 2018 09:30	PST	0.745	12.015
USGS	11466800	05 Jan 2018 09:45	PST	0.745	12.015
USGS	11466800	05 Jan 2018 10:00	PST	0.756	12.018
USGS	11466800	05 Jan 2018 10:15	PST	0.767	12.021
USGS	11466800	05 Jan 2018 10:30	PST	0.767	12.021
USGS	11466800	05 Jan 2018 10:45	PST	0.779	12.025
USGS	11466800	05 Jan 2018 11:00	PST	0.779	12.025
USGS	11466800	05 Jan 2018 11:15	PST	0.79	12.028
USGS	11466800	05 Jan 2018 11:30	PST	0.79	12.028
USGS	11466800	05 Jan 2018 11:45	PST	0.779	12.025
USGS	11466800	05 Jan 2018 12:00	PST	0.79	12.028
USGS	11466800	05 Jan 2018 12:15	PST	0.801	12.031
USGS	11466800	05 Jan 2018 12:30	PST	0.813	12.034
USGS	11466800	05 Jan 2018 12:45	PST	0.835	12.04
USGS	11466800	05 Jan 2018 13:00	PST	0.872	12.049
USGS	11466800	05 Jan 2018 13:15	PST	0.92	12.061
USGS	11466800	05 Jan 2018 13:30	PST	1.002	12.082
USGS	11466800	05 Jan 2018 13:45	PST	1.11	12.107
USGS	11466800	05 Jan 2018 14:00	PST	1.288	12.137
USGS	11466800	05 Jan 2018 14:15	PST	1.523	12.171
USGS	11466800	05 Jan 2018 14:30	PST	1.761	12.201
USGS	11466800	05 Jan 2018 14:45	PST	1.968	12.226
USGS	11466800	05 Jan 2018 15:00	PST	2.144	12.247
USGS	11466800	05 Jan 2018 15:15	PST	2.274	12.262
USGS	11466800	05 Jan 2018 15:30	PST	2.328	12.268
USGS	11466800	05 Jan 2018 15:45	PST	2.381	12.274
USGS	11466800	05 Jan 2018 16:00	PST	2.381	12.274
USGS	11466800	05 Jan 2018 16:15	PST	2.353	12.271
USGS	11466800	05 Jan 2018 16:30	PST	2.299	12.265
USGS	11466800	05 Jan 2018 16:45	PST	2.248	12.259
USGS	11466800	05 Jan 2018 17:00	PST	2.195	12.253
USGS	11466800	05 Jan 2018 17:15	PST	2.144	12.247
USGS	11466800	05 Jan 2018 17:30	PST	2.07	12.238
USGS	11466800	05 Jan 2018 17:45	PST	2.019	12.232
USGS	11466800	05 Jan 2018 18:00	PST	1.94	12.223
USGS	11466800	05 Jan 2018 18:15	PST	1.889	12.217
USGS	11466800	05 Jan 2018 18:30	PST	1.809	12.207
USGS	11466800	05 Jan 2018 18:45	PST	1.761	12.201
USGS	11466800	05 Jan 2018 19:00	PST	1.71	12.195
USGS	11466800	05 Jan 2018 19:15	PST	1.688	12.192
USGS	11466800	05 Jan 2018 19:30	PST	1.662	12.189
USGS	11466800	05 Jan 2018 19:45	PST	1.614	12.183
USGS	11466800	05 Jan 2018 20:00	PST	1.614	12.183
USGS	11466800	05 Jan 2018 20:15	PST	1.591	12.18
USGS	11466800	05 Jan 2018 20:30	PST	1.569	12.177
USGS	11466800	05 Jan 2018 20:45	PST	1.569	12.177
USGS	11466800	05 Jan 2018 21:00	PST	1.546	12.174
USGS	11466800	05 Jan 2018 21:15	PST	1.546	12.174
USGS	11466800	05 Jan 2018 21:30	PST	1.546	12.174
USGS	11466800	05 Jan 2018 21:45	PST	1.546	12.174
USGS	11466800	05 Jan 2018 22:00	PST	1.523	12.171
USGS	11466800	05 Jan 2018 22:15	PST	1.523	12.171
USGS	11466800	05 Jan 2018 22:30	PST	1.523	12.171
USGS	11466800	05 Jan 2018 22:45	PST	1.523	12.171
USGS	11466800	05 Jan 2018 23:00	PST	1.523	12.171
USGS	11466800	05 Jan 2018 23:15	PST	1.501	12.168
USGS	11466800	05 Jan 2018 23:30	PST	1.501	12.168
USGS	11466800	05 Jan 2018 23:45	PST	1.501	12.168
USGS	11466800	06 Jan 2018 00:00	PST	1.501	12.168
USGS	11466800	06 Jan 2018 00:15	PST	1.478	12.165
USGS	11466800	06 Jan 2018 00:30	PST	1.501	12.168
USGS	11466800	06 Jan 2018 00:45	PST	1.478	12.165
USGS	11466800	06 Jan 2018 01:00	PST	1.478	12.165
USGS	11466800	06 Jan 2018 01:15	PST	1.478	12.165
USGS	11466800	06 Jan 2018 01:30	PST	1.478	12.165
USGS	11466800	06 Jan 2018 01:45	PST	1.478	12.165
USGS	11466800	06 Jan 2018 02:00	PST	1.478	12.165
USGS	11466800	06 Jan 2018 02:15	PST	1.478	12.165
USGS	11466800	06 Jan 2018 02:30	PST	1.455	12.162
USGS	11466800	06 Jan 2018 02:45	PST	1.455	12.162
USGS	11466800	06 Jan 2018 03:00	PST	1.455	12.162
USGS	11466800	06 Jan 2018 03:15	PST	1.455	12.162
USGS	11466800	06 Jan 2018 03:30	PST	1.455	12.162
USGS	11466800	06 Jan 2018 03:45	PST	1.436	12.159
USGS	11466800	06 Jan 2018 04:00	PST	1.436	12.159
USGS	11466800	06 Jan 2018 04:15	PST	1.436	12.159
USGS	11466800	06 Jan 2018 04:30	PST	1.413	12.156
USGS	11466800	06 Jan 2018 04:45	PST	1.413	12.156
USGS	11466800	06 Jan 2018 05:00	PST	1.413	12.156
USGS	11466800	06 Jan 2018 05:15	PST	1.39	12.153
USGS	11466800	06 Jan 2018 05:30	PST	1.39	12.153
USGS	11466800	06 Jan 2018 05:45	PST	1.39	12.153
USGS	11466800	06 Jan 2018 06:00	PST	1.371	12.149
USGS	11466800	06 Jan 2018 06:15	PST	1.371	12.149
USGS	11466800	06 Jan 2018 06:30	PST	1.351	12.146
USGS	11466800	06 Jan 2018 06:45	PST	1.351	12.146
USGS	11466800	06 Jan 2018 07:00	PST	1.351	12.146
USGS	11466800	06 Jan 2018 07:15	PST	1.328	12.143
USGS	11466800	06 Jan 2018 07:30	PST	1.328	12.143
USGS	11466800	06 Jan 2018 07:45	PST	1.308	12.14
USGS	11466800	06 Jan 2018 08:00	PST	1.308	12.14
USGS	11466800	06 Jan 2018 08:15	PST	1.308	12.14
USGS	11466800	06 Jan 2018 08:30	PST	1.288	12.137
USGS	11466800	06 Jan 2018 08:45	PST	1.288	12.137
USGS	11466800	06 Jan 2018 09:00	PST	1.288	12.137
USGS	11466800	06 Jan 2018 09:15	PST	1.271	12.134
USGS	11466800	06 Jan 2018 09:30	PST	1.271	12.134
USGS	11466800	06 Jan 2018 09:45	PST	1.252	12.131
USGS	11466800	06 Jan 2018 10:00	PST	1.252	12.131
USGS	11466800	06 Jan 2018 10:15	PST	1.235	12.128
USGS	11466800	06 Jan 2018 10:30	PST	1.235	12.128
USGS	11466800	06 Jan 2018 10:45	PST	1.215	12.125
USGS	11466800	06 Jan 2018 11:00	PST	1.215	12.125
USGS	11466800	06 Jan 2018 11:15	PST	1.215	12.125
USGS	11466800	06 Jan 2018 11:30	PST	1.215	12.125
USGS	11466800	06 Jan 2018 11:45	PST	1.215	12.125
USGS	11466800	06 Jan 2018 12:00	PST	1.178	12.119
USGS	11466800	06 Jan 2018 12:15	PST	1.178	12.119
USGS	11466800	06 Jan 2018 12:30	PST	1.178	12.119
USGS	11466800	06 Jan 2018 12:45	PST	1.178	12.119
USGS	11466800	06 Jan 2018 13:00	PST	1.161	12.116
USGS	11466800	06 Jan 2018 13:15	PST	1.161	12.116
USGS	11466800	06 Jan 2018 13:30	PST	1.161	12.116
USGS	11466800	06 Jan 2018 13:45	PST	1.161	12.116
USGS	11466800	06 Jan 2018 14:00	PST	1.161	12.116
USGS	11466800	06 Jan 2018 14:15	PST	1.144	12.113
USGS	11466800	06 Jan 2018 14:30	PST	1.144	12.113
USGS	11466800	06 Jan 2018 14:45	PST	1.127	12.11
USGS	11466800	06 Jan 2018 15:00	PST	1.127	12.11
USGS	11466800	06 Jan 2018 15:15	PST	1.127	12.11
USGS	11466800	06 Jan 2018 15:30	PST	1.127	12.11
USGS	11466800	06 Jan 2018 15:45	PST	1.127	12.11
USGS	11466800	06 Jan 2018 16:00	PST	1.11	12.107
USGS	11466800	06 Jan 2018 16:15	PST	1.11	12.107
USGS	11466800	06 Jan 2018 16:30	PST	1.11	12.107
USGS	11466800	06 Jan 2018 16:45	PST	1.11	12.107
USGS	11466800	06 Jan 2018 17:00	PST	1.11	12.107
USGS	11466800	06 Jan 2018 17:15	PST	1.093	12.104
USGS	11466800	06 Jan 2018 17:30	PST	1.093	12.104
USGS	11466800	06 Jan 2018 17:45	PST	1.093	12.104
USGS	11466800	06 Jan 2018 18:00	PST	1.093	12.104
USGS	11466800	06 Jan 2018 18:15	PST	1.093	12.104
USGS	11466800	06 Jan 2018 18:30	PST	1.093	12.104
USGS	11466800	06 Jan 2018 18:45	PST	1.093	12.104
USGS	11466800	06 Jan 2018 19:00	PST	1.093	12.104
USGS	11466800	06 Jan 2018 19:15	PST	1.076	12.101
USGS	11466800	06 Jan 2018 19:30	PST	1.093	12.104
USGS	11466800	06 Jan 2018 19:45	PST	1.076	12.101
USGS	11466800	06 Jan 2018 20:00	PST	1.076	12.101
USGS	11466800	06 Jan 2018 20:15	PST	1.076	12.101
USGS	11466800	06 Jan 2018 20:30	PST	1.076	12.101
USGS	11466800	06 Jan 2018 20:45	PST	1.076	12.101
USGS	11466800	06 Jan 2018 21:00	PST	1.076	12.101
USGS	11466800	06 Jan 2018 21:15	PST	1.076	12.101
USGS	11466800	06 Jan 2018 21:30	PST	1.076	12.101
USGS	11466800	06 Jan 2018 21:45	PST	1.076	12.101
USGS	11466800	06 Jan 2018 22:00	PST	1.076	12.101
USGS	11466800	06 Jan 2018 22:15	PST	1.076	12.101
USGS	11466800	06 Jan 2018 22:30	PST	1.076	12.101
USGS	11466800	06 Jan 2018 22:45	PST	1.076	12.101
USGS	11466800	06 Jan 2018 23:00	PST	1.076	12.101
USGS	11466800	06 Jan 2018 23:15	PST	1.076	12.101
USGS	11466800	06 Jan 2018 23:30	PST	1.076	12.101
USGS	11466800	06 Jan 2018 23:45	PST	1.062	12.098
USGS	11466800	07 Jan 2018 00:00	PST	1.062	12.098
USGS	11466800	07 Jan 2018 00:15	PST	1.062	12.098
USGS	11466800	07 Jan 2018 00:30	PST	1.062	12.098
USGS	11466800	07 Jan 2018 00:45	PST	1.062	12.098
USGS	11466800	07 Jan 2018 01:00	PST	1.062	12.098
USGS	11466800	07 Jan 2018 01:15	PST	1.062	12.098
USGS	11466800	07 Jan 2018 01:30	PST	1.062	12.098
USGS	11466800	07 Jan 2018 01:45	PST	1.062	12.098
USGS	11466800	07 Jan 2018 02:00	PST	1.062	12.098
USGS	11466800	07 Jan 2018 02:15	PST	1.062	12.098
USGS	11466800	07 Jan 2018 02:30	PST	1.062	12.098
USGS	11466800	07 Jan 2018 02:45	PST	1.062	12.098
USGS	11466800	07 Jan 2018 03:00	PST	1.062	12.098
USGS	11466800	07 Jan 2018 03:15	PST	1.062	12.098
USGS	11466800	07 Jan 2018 03:30	PST	1.062	12.098
USGS	11466800	07 Jan 2018 03:45	PST	1.062	12.098
USGS	11466800	07 Jan 2018 04:00	PST	1.062	12.098
USGS	11466800	07 Jan 2018 04:15	PST	1.062	12.098
USGS	11466800	07 Jan 2018 04:30	PST	1.062	12.098
USGS	11466800	07 Jan 2018 04:45	PST	1.062	12.098
USGS	11466800	07 Jan 2018 05:00	PST	1.062	12.098
USGS	11466800	07 Jan 2018 05:15	PST	1.062	12.098
USGS	11466800	07 Jan 2018 05:30	PST	1.062	12.098
USGS	11466800	07 Jan 2018 05:45	PST	1.051	12.095
USGS	11466800	07 Jan 2018 06:00	PST	1.051	12.095
USGS	11466800	07 Jan 2018 06:15	PST	1.051	12.095
USGS	11466800	07 Jan 2018 06:30	PST	1.051	12.095
USGS	11466800	07 Jan 2018 06:45	PST	1.051	12.095
USGS	11466800	07 Jan 2018 07:00	PST	1.051	12.095
USGS	11466800	07 Jan 2018 07:15	PST	1.051	12.095
USGS	11466800	07 Jan 2018 07:30	PST	1.051	12.095
USGS	11466800	07 Jan 2018 07:45	PST	1.051	12.095
USGS	11466800	07 Jan 2018 08:00	PST	1.039	12.092
USGS	11466800	07 Jan 2018 08:15	PST	1.039	12.092
USGS	11466800	07 Jan 2018 08:30	PST	1.039	12.092
USGS	11466800	07 Jan 2018 08:45	PST	1.039	12.092
USGS	11466800	07 Jan 2018 09:00	PST	1.039	12.092
USGS	11466800	07 Jan 2018 09:15	PST	1.039	12.092
USGS	11466800	07 Jan 2018 09:30	PST	1.025	12.089
USGS	11466800	07 Jan 2018 09:45	PST	1.025	12.089
USGS	11466800	07 Jan 2018 10:00	PST	1.025	12.089
USGS	11466800	07 Jan 2018 10:15	PST	1.025	12.089
USGS	11466800	07 Jan 2018 10:30	PST	1.025	12.089
USGS	11466800	07 Jan 2018 10:45	PST	1.025	12.089
USGS	11466800	07 Jan 2018 11:00	PST	1.025	12.089
USGS	11466800	07 Jan 2018 11:15	PST	1.025	12.089
USGS	11466800	07 Jan 2018 11:30	PST	1.014	12.085
USGS	11466800	07 Jan 2018 11:45	PST	1.014	12.085
USGS	11466800	07 Jan 2018 12:00	PST	1.014	12.085
USGS	11466800	07 Jan 2018 12:15	PST	1.014	12.085
USGS	11466800	07 Jan 2018 12:30	PST	1.014	12.085
USGS	11466800	07 Jan 2018 12:45	PST	1.014	12.085
USGS	11466800	07 Jan 2018 13:00	PST	1.014	12.085
USGS	11466800	07 Jan 2018 13:15	PST	1.014	12.085
USGS	11466800	07 Jan 2018 13:30	PST	1.002	12.082
USGS	11466800	07 Jan 2018 13:45	PST	1.002	12.082
USGS	11466800	07 Jan 2018 14:00	PST	1.002	12.082
USGS	11466800	07 Jan 2018 14:15	PST	1.002	12.082
USGS	11466800	07 Jan 2018 14:30	PST	0.991	12.079
USGS	11466800	07 Jan 2018 14:45	PST	0.991	12.079
USGS	11466800	07 Jan 2018 15:00	PST	0.991	12.079
USGS	11466800	07 Jan 2018 15:15	PST	0.991	12.079
USGS	11466800	07 Jan 2018 15:30	PST	0.991	12.079
USGS	11466800	07 Jan 2018 15:45	PST	0.991	12.079
USGS	11466800	07 Jan 2018 16:00	PST	0.991	12.079
USGS	11466800	07 Jan 2018 16:15	PST	0.977	12.076
USGS	11466800	07 Jan 2018 16:30	PST	0.977	12.076
USGS	11466800	07 Jan 2018 16:45	PST	0.977	12.076
USGS	11466800	07 Jan 2018 17:00	PST	0.977	12.076
USGS	11466800	07 Jan 2018 17:15	PST	0.977	12.076
USGS	11466800	07 Jan 2018 17:30	PST	0.977	12.076
USGS	11466800	07 Jan 2018 17:45	PST	0.966	12.073
USGS	11466800	07 Jan 2018 18:00	PST	0.966	12.073
USGS	11466800	07 Jan 2018 18:15	PST	0.966	12.073
USGS	11466800	07 Jan 2018 18:30	PST	0.966	12.073
USGS	11466800	07 Jan 2018 18:45	PST	0.966	12.073
USGS	11466800	07 Jan 2018 19:00	PST	0.966	12.073
USGS	11466800	07 Jan 2018 19:15	PST	0.966	12.073
USGS	11466800	07 Jan 2018 19:30	PST	0.966	12.073
USGS	11466800	07 Jan 2018 19:45	PST	0.954	12.07
USGS	11466800	07 Jan 2018 20:00	PST	0.954	12.07
USGS	11466800	07 Jan 2018 20:15	PST	0.954	12.07
USGS	11466800	07 Jan 2018 20:30	PST	0.954	12.07
USGS	11466800	07 Jan 2018 20:45	PST	0.954	12.07
USGS	11466800	07 Jan 2018 21:00	PST	0.954	12.07
USGS	11466800	07 Jan 2018 21:15	PST	0.954	12.07
USGS	11466800	07 Jan 2018 21:30	PST	0.943	12.067
USGS	11466800	07 Jan 2018 21:45	PST	0.943	12.067
USGS	11466800	07 Jan 2018 22:00	PST	0.943	12.067
USGS	11466800	07 Jan 2018 22:15	PST	0.943	12.067
USGS	11466800	07 Jan 2018 22:30	PST	0.943	12.067
USGS	11466800	07 Jan 2018 22:45	PST	0.943	12.067
USGS	11466800	07 Jan 2018 23:00	PST	0.943	12.067
USGS	11466800	07 Jan 2018 23:15	PST	0.932	12.064
USGS	11466800	07 Jan 2018 23:30	PST	0.943	12.067
USGS	11466800	07 Jan 2018 23:45	PST	0.932	12.064
USGS	11466800	08 Jan 2018 00:00	PST	0.92	12.061
USGS	11466800	08 Jan 2018 00:15	PST	0.92	12.061
USGS	11466800	08 Jan 2018 00:30	PST	0.92	12.061
USGS	11466800	08 Jan 2018 00:45	PST	0.92	12.061
USGS	11466800	08 Jan 2018 01:00	PST	0.92	12.061
USGS	11466800	08 Jan 2018 01:15	PST	0.92	12.061
USGS	11466800	08 Jan 2018 01:30	PST	0.909	12.058
USGS	11466800	08 Jan 2018 01:45	PST	0.909	12.058
USGS	11466800	08 Jan 2018 02:00	PST	0.909	12.058
USGS	11466800	08 Jan 2018 02:15	PST	0.909	12.058
USGS	11466800	08 Jan 2018 02:30	PST	0.909	12.058
USGS	11466800	08 Jan 2018 02:45	PST	0.909	12.058
USGS	11466800	08 Jan 2018 03:00	PST	0.909	12.058
USGS	11466800	08 Jan 2018 03:15	PST	0.909	12.058
USGS	11466800	08 Jan 2018 03:30	PST	0.909	12.058
USGS	11466800	08 Jan 2018 03:45	PST	0.909	12.058
USGS	11466800	08 Jan 2018 04:00	PST	0.909	12.058
USGS	11466800	08 Jan 2018 04:15	PST	0.909	12.058
USGS	11466800	08 Jan 2018 04:30	PST	0.909	12.058
USGS	11466800	08 Jan 2018 04:45	PST	0.909	12.058
USGS	11466800	08 Jan 2018 05:00	PST	0.909	12.058
USGS	11466800	08 Jan 2018 05:15	PST	0.909	12.058
USGS	11466800	08 Jan 2018 05:30	PST	0.909	12.058
USGS	11466800	08 Jan 2018 05:45	PST	0.909	12.058
USGS	11466800	08 Jan 2018 06:00	PST	0.909	12.058
USGS	11466800	08 Jan 2018 06:15	PST	0.909	12.058
USGS	11466800	08 Jan 2018 06:30	PST	0.909	12.058
USGS	11466800	08 Jan 2018 06:45	PST	0.92	12.061
USGS	11466800	08 Jan 2018 07:00	PST	0.92	12.061
USGS	11466800	08 Jan 2018 07:15	PST	0.92	12.061
USGS	11466800	08 Jan 2018 07:30	PST	0.932	12.064
USGS	11466800	08 Jan 2018 07:45	PST	0.932	12.064
USGS	11466800	08 Jan 2018 08:00	PST	0.92	12.061
USGS	11466800	08 Jan 2018 08:15	PST	0.932	12.064
USGS	11466800	08 Jan 2018 08:30	PST	0.932	12.064
USGS	11466800	08 Jan 2018 08:45	PST	0.932	12.064
USGS	11466800	08 Jan 2018 09:00	PST	0.932	12.064
USGS	11466800	08 Jan 2018 09:15	PST	0.943	12.067
USGS	11466800	08 Jan 2018 09:30	PST	0.943	12.067
USGS	11466800	08 Jan 2018 09:45	PST	0.943	12.067
USGS	11466800	08 Jan 2018 10:00	PST	0.954	12.07
USGS	11466800	08 Jan 2018 10:15	PST	0.954	12.07
USGS	11466800	08 Jan 2018 10:30	PST	0.966	12.073
USGS	11466800	08 Jan 2018 10:45	PST	0.784	12.076
USGS	11466800	08 Jan 2018 11:00	PST	0.796	12.079
USGS	11466800	08 Jan 2018 11:15	PST	1.504	12.217
USGS	11466800	08 Jan 2018 11:30	PST	2.724	12.381
USGS	11466800	08 Jan 2018 11:45	PST	3.653	12.491
USGS	11466800	08 Jan 2018 12:00	PST	4.502	12.576
USGS	11466800	08 Jan 2018 12:15	PST	5.324	12.658
USGS	11466800	08 Jan 2018 12:30	PST	5.918	12.723
USGS	11466800	08 Jan 2018 12:45	PST	6.484	12.783
USGS	11466800	08 Jan 2018 13:00	PST	6.824	12.817
USGS	11466800	08 Jan 2018 13:15	PST	7.334	12.869
USGS	11466800	08 Jan 2018 13:30	PST	7.872	12.921
USGS	11466800	08 Jan 2018 13:45	PST	8.495	12.975
USGS	11466800	08 Jan 2018 14:00	PST	9.118	13.03
USGS	11466800	08 Jan 2018 14:15	PST	9.769	13.085
USGS	11466800	08 Jan 2018 14:30	PST	10.307	13.131
USGS	11466800	08 Jan 2018 14:45	PST	11.015	13.186
USGS	11466800	08 Jan 2018 15:00	PST	11.666	13.238
USGS	11466800	08 Jan 2018 15:15	PST	12.403	13.292
USGS	11466800	08 Jan 2018 15:30	PST	13.111	13.344
USGS	11466800	08 Jan 2018 15:45	PST	13.903	13.399
USGS	11466800	08 Jan 2018 16:00	PST	14.611	13.448
USGS	11466800	08 Jan 2018 16:15	PST	15.319	13.497
USGS	11466800	08 Jan 2018 16:30	PST	15.886	13.542
USGS	11466800	08 Jan 2018 16:45	PST	16.395	13.582
USGS	11466800	08 Jan 2018 17:00	PST	16.905	13.622
USGS	11466800	08 Jan 2018 17:15	PST	17.33	13.655
USGS	11466800	08 Jan 2018 17:30	PST	17.811	13.692
USGS	11466800	08 Jan 2018 17:45	PST	18.264	13.725
USGS	11466800	08 Jan 2018 18:00	PST	18.661	13.756
USGS	11466800	08 Jan 2018 18:15	PST	19.114	13.789
USGS	11466800	08 Jan 2018 18:30	PST	19.453	13.814
USGS	11466800	08 Jan 2018 18:45	PST	19.793	13.841
USGS	11466800	08 Jan 2018 19:00	PST	20.19	13.872
USGS	11466800	08 Jan 2018 19:15	PST	20.501	13.896
USGS	11466800	08 Jan 2018 19:30	PST	20.756	13.917
USGS	11466800	08 Jan 2018 19:45	PST	20.954	13.933
USGS	11466800	08 Jan 2018 20:00	PST	21.351	13.963
USGS	11466800	08 Jan 2018 20:15	PST	21.549	13.978
USGS	11466800	08 Jan 2018 20:30	PST	21.804	13.997
USGS	11466800	08 Jan 2018 20:45	PST	22.172	14.024
USGS	11466800	08 Jan 2018 21:00	PST	22.653	14.061
USGS	11466800	08 Jan 2018 21:15	PST	23.021	14.088
USGS	11466800	08 Jan 2018 21:30	PST	23.474	14.122
USGS	11466800	08 Jan 2018 21:45	PST	23.871	14.152
USGS	11466800	08 Jan 2018 22:00	PST	24.381	14.189
USGS	11466800	08 Jan 2018 22:15	PST	24.834	14.222
USGS	11466800	08 Jan 2018 22:30	PST	25.513	14.271
USGS	11466800	08 Jan 2018 22:45	PST	26.165	14.317
USGS	11466800	08 Jan 2018 23:00	PST	26.759	14.359
USGS	11466800	08 Jan 2018 23:15	PST	27.354	14.402
USGS	11466800	08 Jan 2018 23:30	PST	27.948	14.442
USGS	11466800	08 Jan 2018 23:45	PST	28.6	14.49
USGS	11466800	09 Jan 2018 00:00	PST	29.166	14.53
USGS	11466800	09 Jan 2018 00:15	PST	30.016	14.579
USGS	11466800	09 Jan 2018 00:30	PST	30.582	14.618
USGS	11466800	09 Jan 2018 00:45	PST	31.148	14.664
USGS	11466800	09 Jan 2018 01:00	PST	31.715	14.704
USGS	11466800	09 Jan 2018 01:15	PST	32.564	14.749
USGS	11466800	09 Jan 2018 01:30	PST	33.13	14.786
USGS	11466800	09 Jan 2018 01:45	PST	33.697	14.823
USGS	11466800	09 Jan 2018 02:00	PST	34.263	14.856
USGS	11466800	09 Jan 2018 02:15	PST	34.829	14.896
USGS	11466800	09 Jan 2018 02:30	PST	35.396	14.923
USGS	11466800	09 Jan 2018 02:45	PST	35.962	14.966
USGS	11466800	09 Jan 2018 03:00	PST	36.528	15.002
USGS	11466800	09 Jan 2018 03:15	PST	37.095	15.036
USGS	11466800	09 Jan 2018 03:30	PST	37.944	15.076
USGS	11466800	09 Jan 2018 03:45	PST	38.511	15.106
USGS	11466800	09 Jan 2018 04:00	PST	39.077	15.14
USGS	11466800	09 Jan 2018 04:15	PST	39.926	15.182
USGS	11466800	09 Jan 2018 04:30	PST	40.776	15.213
USGS	11466800	09 Jan 2018 04:45	PST	41.342	15.246
USGS	11466800	09 Jan 2018 05:00	PST	41.909	15.28
USGS	11466800	09 Jan 2018 05:15	PST	42.475	15.304
USGS	11466800	09 Jan 2018 05:30	PST	43.041	15.329
USGS	11466800	09 Jan 2018 05:45	PST	43.608	15.353
USGS	11466800	09 Jan 2018 06:00	PST	43.891	15.374
USGS	11466800	09 Jan 2018 06:15	PST	44.174	15.386
USGS	11466800	09 Jan 2018 06:30	PST	44.74	15.402
USGS	11466800	09 Jan 2018 06:45	PST	45.023	15.423
USGS	11466800	09 Jan 2018 07:00	PST	45.307	15.432
USGS	11466800	09 Jan 2018 07:15	PST	45.59	15.441
USGS	11466800	09 Jan 2018 07:30	PST	45.59	15.444
USGS	11466800	09 Jan 2018 07:45	PST	45.59	15.45
USGS	11466800	09 Jan 2018 08:00	PST	45.59	15.45
USGS	11466800	09 Jan 2018 08:15	PST	45.873	15.457
USGS	11466800	09 Jan 2018 08:30	PST	45.873	15.463
USGS	11466800	09 Jan 2018 08:45	PST	45.873	15.46
USGS	11466800	09 Jan 2018 09:00	PST	46.156	15.472
USGS	11466800	09 Jan 2018 09:15	PST	45.873	15.466
USGS	11466800	09 Jan 2018 09:30	PST	45.873	15.466
USGS	11466800	09 Jan 2018 09:45	PST	46.156	15.472
USGS	11466800	09 Jan 2018 10:00	PST	46.156	15.475
USGS	11466800	09 Jan 2018 10:15	PST	46.156	15.475
USGS	11466800	09 Jan 2018 10:30	PST	46.439	15.484
USGS	11466800	09 Jan 2018 10:45	PST	46.156	15.472
USGS	11466800	09 Jan 2018 11:00	PST	46.156	15.478
USGS	11466800	09 Jan 2018 11:15	PST	46.156	15.478
USGS	11466800	09 Jan 2018 11:30	PST	45.873	15.463
USGS	11466800	09 Jan 2018 11:45	PST	45.873	15.466
USGS	11466800	09 Jan 2018 12:00	PST	45.873	15.46
USGS	11466800	09 Jan 2018 12:15	PST	45.873	15.46
USGS	11466800	09 Jan 2018 12:30	PST	45.307	15.438
USGS	11466800	09 Jan 2018 12:45	PST	45.307	15.438
USGS	11466800	09 Jan 2018 13:00	PST	45.307	15.435
USGS	11466800	09 Jan 2018 13:15	PST	45.307	15.429
USGS	11466800	09 Jan 2018 13:30	PST	44.74	15.414
USGS	11466800	09 Jan 2018 13:45	PST	44.74	15.414
USGS	11466800	09 Jan 2018 14:00	PST	44.457	15.399
USGS	11466800	09 Jan 2018 14:15	PST	44.174	15.386
USGS	11466800	09 Jan 2018 14:30	PST	44.174	15.38
USGS	11466800	09 Jan 2018 14:45	PST	43.891	15.374
USGS	11466800	09 Jan 2018 15:00	PST	43.608	15.356
USGS	11466800	09 Jan 2018 15:15	PST	43.608	15.35
USGS	11466800	09 Jan 2018 15:30	PST	43.324	15.338
USGS	11466800	09 Jan 2018 16:00	PST	42.475	15.307
USGS	11466800	09 Jan 2018 16:15	PST	42.475	15.301
USGS	11466800	09 Jan 2018 16:30	PST	41.909	15.28
USGS	11466800	09 Jan 2018 16:45	PST	41.909	15.271
USGS	11466800	09 Jan 2018 17:00	PST	41.625	15.262
USGS	11466800	09 Jan 2018 17:15	PST	41.342	15.249
USGS	11466800	09 Jan 2018 17:30	PST	41.059	15.234
USGS	11466800	09 Jan 2018 17:45	PST	40.776	15.216
USGS	11466800	09 Jan 2018 18:00	PST	40.493	15.204
USGS	11466800	09 Jan 2018 18:15	PST	40.21	15.188
USGS	11466800	09 Jan 2018 18:30	PST	39.926	15.179
USGS	11466800	09 Jan 2018 18:45	PST	39.643	15.164
USGS	11466800	09 Jan 2018 19:00	PST	39.36	15.149
USGS	11466800	09 Jan 2018 19:15	PST	39.077	15.134
USGS	11466800	09 Jan 2018 19:30	PST	38.794	15.121
USGS	11466800	09 Jan 2018 19:45	PST	38.511	15.106
USGS	11466800	09 Jan 2018 20:00	PST	38.227	15.097
USGS	11466800	09 Jan 2018 20:15	PST	37.944	15.085
USGS	11466800	09 Jan 2018 20:30	PST	37.661	15.066
USGS	11466800	09 Jan 2018 20:45	PST	37.661	15.069
USGS	11466800	09 Jan 2018 21:00	PST	37.095	15.033
USGS	11466800	09 Jan 2018 21:15	PST	36.812	15.024
USGS	11466800	09 Jan 2018 21:30	PST	36.812	15.015
USGS	11466800	09 Jan 2018 21:45	PST	36.528	14.999
USGS	11466800	09 Jan 2018 22:00	PST	36.245	14.981
USGS	11466800	09 Jan 2018 22:30	PST	35.679	14.957
USGS	11466800	09 Jan 2018 22:45	PST	35.679	14.945
USGS	11466800	09 Jan 2018 23:00	PST	35.396	14.935
USGS	11466800	09 Jan 2018 23:15	PST	35.113	14.92
USGS	11466800	09 Jan 2018 23:30	PST	35.113	14.908
USGS	11466800	10 Jan 2018 00:00	PST	34.546	14.877
USGS	11466800	10 Jan 2018 00:15	PST	34.263	14.868
USGS	11466800	10 Jan 2018 00:30	PST	34.263	14.856
USGS	11466800	10 Jan 2018 00:45	PST	33.98	14.844
USGS	11466800	10 Jan 2018 01:00	PST	33.697	14.829
USGS	11466800	10 Jan 2018 01:15	PST	33.697	14.82
USGS	11466800	10 Jan 2018 01:30	PST	33.414	14.801
USGS	11466800	10 Jan 2018 01:45	PST	33.13	14.795
USGS	11466800	10 Jan 2018 02:00	PST	32.847	14.777
USGS	11466800	10 Jan 2018 02:15	PST	32.847	14.768
USGS	11466800	10 Jan 2018 02:30	PST	32.564	14.759
USGS	11466800	10 Jan 2018 02:45	PST	32.564	14.752
USGS	11466800	10 Jan 2018 03:00	PST	32.281	14.734
USGS	11466800	10 Jan 2018 03:15	PST	32.564	14.743
USGS	11466800	10 Jan 2018 03:30	PST	31.998	14.716
USGS	11466800	10 Jan 2018 03:45	PST	31.998	14.71
USGS	11466800	10 Jan 2018 04:00	PST	31.715	14.692
USGS	11466800	10 Jan 2018 04:15	PST	31.431	14.682
USGS	11466800	10 Jan 2018 04:30	PST	31.148	14.667
USGS	11466800	10 Jan 2018 04:45	PST	31.148	14.664
USGS	11466800	10 Jan 2018 05:00	PST	30.865	14.646
USGS	11466800	10 Jan 2018 05:30	PST	30.582	14.628
USGS	11466800	10 Jan 2018 05:45	PST	30.582	14.618
USGS	11466800	10 Jan 2018 06:00	PST	30.299	14.612
USGS	11466800	10 Jan 2018 06:15	PST	30.299	14.606
USGS	11466800	10 Jan 2018 06:30	PST	30.299	14.597
USGS	11466800	10 Jan 2018 06:45	PST	30.016	14.582
USGS	11466800	10 Jan 2018 07:00	PST	30.016	14.579
USGS	11466800	10 Jan 2018 07:15	PST	29.732	14.567
USGS	11466800	10 Jan 2018 07:30	PST	29.732	14.557
USGS	11466800	10 Jan 2018 07:45	PST	29.449	14.551
USGS	11466800	10 Jan 2018 08:00	PST	29.449	14.542
USGS	11466800	10 Jan 2018 08:15	PST	29.166	14.533
USGS	11466800	10 Jan 2018 08:30	PST	28.883	14.518
USGS	11466800	10 Jan 2018 08:45	PST	29.732	14.557
USGS	11466800	10 Jan 2018 09:00	PST	28.883	14.503
USGS	11466800	10 Jan 2018 09:15	PST	28.6	14.493
USGS	11466800	10 Jan 2018 09:30	PST	28.6	14.484
USGS	11466800	10 Jan 2018 09:45	PST	28.317	14.472
USGS	11466800	10 Jan 2018 10:00	PST	28.26	14.466
USGS	11466800	10 Jan 2018 10:30	PST	28.033	14.451
USGS	11466800	10 Jan 2018 10:45	PST	27.92	14.445
USGS	11466800	10 Jan 2018 11:00	PST	27.807	14.436
USGS	11466800	10 Jan 2018 11:15	PST	27.637	14.423
USGS	11466800	10 Jan 2018 11:30	PST	27.495	14.414
USGS	11466800	10 Jan 2018 12:00	PST	27.325	14.402
USGS	11466800	10 Jan 2018 12:15	PST	27.241	14.396
USGS	11466800	10 Jan 2018 12:30	PST	27.099	14.387
USGS	11466800	10 Jan 2018 12:45	PST	27.014	14.381
USGS	11466800	10 Jan 2018 13:00	PST	26.844	14.368
USGS	11466800	10 Jan 2018 13:15	PST	26.703	14.359
USGS	11466800	10 Jan 2018 13:30	PST	26.561	14.35
USGS	11466800	10 Jan 2018 13:45	PST	26.476	14.344
USGS	11466800	10 Jan 2018 14:00	PST	26.448	14.341
USGS	11466800	10 Jan 2018 14:15	PST	26.306	14.332
USGS	11466800	10 Jan 2018 14:30	PST	26.193	14.323
USGS	11466800	10 Jan 2018 14:45	PST	26.051	14.314
USGS	11466800	10 Jan 2018 15:00	PST	25.966	14.307
USGS	11466800	10 Jan 2018 15:30	PST	25.796	14.295
USGS	11466800	10 Jan 2018 15:45	PST	25.683	14.289
USGS	11466800	10 Jan 2018 16:00	PST	25.542	14.28
USGS	11466800	10 Jan 2018 16:15	PST	25.542	14.28
USGS	11466800	10 Jan 2018 16:30	PST	25.372	14.268
USGS	11466800	10 Jan 2018 17:00	PST	25.117	14.25
USGS	11466800	10 Jan 2018 17:15	PST	25.06	14.247
USGS	11466800	10 Jan 2018 17:30	PST	24.975	14.24
USGS	11466800	10 Jan 2018 17:45	PST	24.862	14.231
USGS	11466800	10 Jan 2018 18:00	PST	24.834	14.228
USGS	11466800	10 Jan 2018 18:15	PST	24.749	14.222
USGS	11466800	10 Jan 2018 18:30	PST	24.522	14.207
USGS	11466800	10 Jan 2018 18:45	PST	24.437	14.201
USGS	11466800	10 Jan 2018 19:00	PST	24.352	14.195
USGS	11466800	10 Jan 2018 19:15	PST	24.239	14.186
USGS	11466800	10 Jan 2018 19:30	PST	24.182	14.183
USGS	11466800	10 Jan 2018 19:45	PST	24.097	14.176
USGS	11466800	10 Jan 2018 20:00	PST	23.928	14.164
USGS	11466800	10 Jan 2018 20:30	PST	23.786	14.152
USGS	11466800	10 Jan 2018 20:45	PST	23.701	14.146
USGS	11466800	10 Jan 2018 21:00	PST	23.559	14.137
USGS	11466800	10 Jan 2018 21:15	PST	23.474	14.131
USGS	11466800	10 Jan 2018 21:30	PST	23.305	14.119
USGS	11466800	10 Jan 2018 22:00	PST	23.191	14.109
USGS	11466800	10 Jan 2018 22:15	PST	23.078	14.1
USGS	11466800	10 Jan 2018 22:30	PST	22.936	14.091
USGS	11466800	10 Jan 2018 22:45	PST	22.908	14.088
USGS	11466800	10 Jan 2018 23:00	PST	22.823	14.082
USGS	11466800	10 Jan 2018 23:30	PST	22.568	14.064
USGS	11466800	10 Jan 2018 23:45	PST	22.455	14.054
USGS	11466800	11 Jan 2018 00:00	PST	22.427	14.051
USGS	11466800	11 Jan 2018 00:15	PST	22.342	14.045
USGS	11466800	11 Jan 2018 00:30	PST	22.257	14.039
USGS	11466800	11 Jan 2018 00:45	PST	22.172	14.033
USGS	11466800	11 Jan 2018 01:00	PST	22.002	14.021
USGS	11466800	11 Jan 2018 01:15	PST	21.917	14.015
USGS	11466800	11 Jan 2018 01:30	PST	21.889	14.012
USGS	11466800	11 Jan 2018 01:45	PST	21.775	14.003
USGS	11466800	11 Jan 2018 02:00	PST	21.719	14
USGS	11466800	11 Jan 2018 02:15	PST	21.577	13.987
USGS	11466800	11 Jan 2018 02:30	PST	21.521	13.984
USGS	11466800	11 Jan 2018 03:00	PST	21.294	13.966
USGS	11466800	11 Jan 2018 03:15	PST	21.209	13.96
USGS	11466800	11 Jan 2018 03:30	PST	21.124	13.954
USGS	11466800	11 Jan 2018 03:45	PST	21.096	13.951
USGS	11466800	11 Jan 2018 04:00	PST	20.954	13.942
USGS	11466800	11 Jan 2018 04:30	PST	20.813	13.93
USGS	11466800	11 Jan 2018 04:45	PST	20.728	13.923
USGS	11466800	11 Jan 2018 05:00	PST	20.614	13.914
USGS	11466800	11 Jan 2018 05:15	PST	20.53	13.908
USGS	11466800	11 Jan 2018 05:30	PST	20.445	13.902
USGS	11466800	11 Jan 2018 05:45	PST	20.53	13.908
USGS	11466800	11 Jan 2018 06:00	PST	20.331	13.893
USGS	11466800	11 Jan 2018 06:15	PST	20.218	13.884
USGS	11466800	11 Jan 2018 06:30	PST	20.133	13.878
USGS	11466800	11 Jan 2018 06:45	PST	20.048	13.872
USGS	11466800	11 Jan 2018 07:00	PST	19.935	13.862
USGS	11466800	11 Jan 2018 07:15	PST	19.935	13.862
USGS	11466800	11 Jan 2018 07:30	PST	19.822	13.853
USGS	11466800	11 Jan 2018 08:00	PST	19.68	13.841
USGS	11466800	11 Jan 2018 08:15	PST	19.567	13.832
USGS	11466800	11 Jan 2018 08:30	PST	19.482	13.826
USGS	11466800	11 Jan 2018 08:45	PST	19.397	13.82
USGS	11466800	11 Jan 2018 09:00	PST	19.369	13.817
USGS	11466800	11 Jan 2018 09:30	PST	19.114	13.798
USGS	11466800	11 Jan 2018 09:45	PST	19.085	13.795
USGS	11466800	11 Jan 2018 10:00	PST	18.944	13.786
USGS	11466800	11 Jan 2018 10:15	PST	18.831	13.777
USGS	11466800	11 Jan 2018 10:30	PST	18.802	13.774
USGS	11466800	11 Jan 2018 10:45	PST	18.915	13.783
USGS	11466800	11 Jan 2018 11:00	PST	18.661	13.765
USGS	11466800	11 Jan 2018 11:15	PST	18.547	13.756
USGS	11466800	11 Jan 2018 11:30	PST	18.491	13.753
USGS	11466800	11 Jan 2018 11:45	PST	18.377	13.744
USGS	11466800	11 Jan 2018 12:00	PST	18.349	13.741
USGS	11466800	11 Jan 2018 12:15	PST	18.264	13.734
USGS	11466800	11 Jan 2018 12:30	PST	18.179	13.728
USGS	11466800	11 Jan 2018 13:00	PST	18.123	13.725
USGS	11466800	11 Jan 2018 13:15	PST	17.924	13.71
USGS	11466800	11 Jan 2018 13:30	PST	17.839	13.704
USGS	11466800	11 Jan 2018 13:45	PST	17.811	13.701
USGS	11466800	11 Jan 2018 14:00	PST	17.698	13.692
USGS	11466800	11 Jan 2018 14:30	PST	17.556	13.683
USGS	11466800	11 Jan 2018 14:45	PST	17.528	13.68
USGS	11466800	11 Jan 2018 15:00	PST	17.358	13.667
USGS	11466800	11 Jan 2018 15:15	PST	17.358	13.667
USGS	11466800	11 Jan 2018 15:30	PST	17.216	13.655
USGS	11466800	11 Jan 2018 15:45	PST	17.301	13.661
USGS	11466800	11 Jan 2018 16:00	PST	17.216	13.655
USGS	11466800	11 Jan 2018 16:15	PST	17.018	13.64
USGS	11466800	11 Jan 2018 16:30	PST	16.962	13.637
USGS	11466800	11 Jan 2018 16:45	PST	16.933	13.634
USGS	11466800	11 Jan 2018 17:00	PST	16.933	13.634
USGS	11466800	11 Jan 2018 17:15	PST	16.763	13.622
USGS	11466800	11 Jan 2018 17:30	PST	16.735	13.619
USGS	11466800	11 Jan 2018 18:00	PST	16.565	13.606
USGS	11466800	11 Jan 2018 18:15	PST	16.509	13.6
USGS	11466800	11 Jan 2018 18:30	PST	16.509	13.6
USGS	11466800	11 Jan 2018 18:45	PST	16.395	13.591
USGS	11466800	11 Jan 2018 19:00	PST	16.31	13.585
USGS	11466800	11 Jan 2018 19:30	PST	16.14	13.573
USGS	11466800	11 Jan 2018 19:45	PST	16.084	13.567
USGS	11466800	11 Jan 2018 20:00	PST	15.999	13.561
USGS	11466800	11 Jan 2018 20:15	PST	15.942	13.558
USGS	11466800	11 Jan 2018 20:30	PST	15.914	13.555
USGS	11466800	11 Jan 2018 20:45	PST	15.886	13.552
USGS	11466800	11 Jan 2018 21:00	PST	15.716	13.539
USGS	11466800	11 Jan 2018 21:15	PST	15.687	13.536
USGS	11466800	11 Jan 2018 21:30	PST	15.574	13.527
USGS	11466800	11 Jan 2018 21:45	PST	15.574	13.527
USGS	11466800	11 Jan 2018 22:00	PST	15.489	13.521
USGS	11466800	11 Jan 2018 22:15	PST	15.489	13.521
USGS	11466800	11 Jan 2018 22:30	PST	15.433	13.515
USGS	11466800	11 Jan 2018 23:00	PST	15.291	13.506
USGS	11466800	11 Jan 2018 23:15	PST	15.178	13.497
USGS	11466800	11 Jan 2018 23:30	PST	15.206	13.5
USGS	11466800	11 Jan 2018 23:45	PST	15.064	13.491
USGS	11466800	12 Jan 2018 00:00	PST	14.951	13.481
USGS	11466800	12 Jan 2018 00:30	PST	14.838	13.475
USGS	11466800	12 Jan 2018 00:45	PST	14.838	13.475
USGS	11466800	12 Jan 2018 01:00	PST	14.81	13.472
USGS	11466800	12 Jan 2018 01:15	PST	14.725	13.466
USGS	11466800	12 Jan 2018 01:30	PST	14.668	13.463
USGS	11466800	12 Jan 2018 01:45	PST	14.611	13.46
USGS	11466800	12 Jan 2018 02:00	PST	14.583	13.457
USGS	11466800	12 Jan 2018 02:15	PST	14.357	13.442
USGS	11466800	12 Jan 2018 02:30	PST	14.3	13.439
USGS	11466800	12 Jan 2018 02:45	PST	14.158	13.43
USGS	11466800	12 Jan 2018 03:00	PST	14.158	13.43
USGS	11466800	12 Jan 2018 03:15	PST	14.158	13.43
USGS	11466800	12 Jan 2018 03:30	PST	13.988	13.417
USGS	11466800	12 Jan 2018 04:00	PST	13.96	13.414
USGS	11466800	12 Jan 2018 04:30	PST	13.762	13.402
USGS	11466800	12 Jan 2018 04:45	PST	13.734	13.399
USGS	11466800	12 Jan 2018 05:00	PST	13.677	13.396
USGS	11466800	12 Jan 2018 05:15	PST	13.592	13.39
USGS	11466800	12 Jan 2018 05:30	PST	13.649	13.393
USGS	11466800	12 Jan 2018 05:45	PST	13.564	13.387
USGS	11466800	12 Jan 2018 06:00	PST	13.507	13.384
USGS	11466800	12 Jan 2018 06:15	PST	13.337	13.372
USGS	11466800	12 Jan 2018 06:30	PST	13.28	13.369
USGS	11466800	12 Jan 2018 06:45	PST	13.394	13.375
USGS	11466800	12 Jan 2018 07:00	PST	13.252	13.366
USGS	11466800	12 Jan 2018 07:15	PST	13.252	13.366
USGS	11466800	12 Jan 2018 07:30	PST	13.196	13.363
USGS	11466800	12 Jan 2018 08:00	PST	13.111	13.356
USGS	11466800	12 Jan 2018 08:15	PST	12.997	13.347
USGS	11466800	12 Jan 2018 08:30	PST	12.771	13.332
USGS	11466800	12 Jan 2018 08:45	PST	12.827	13.335
USGS	11466800	12 Jan 2018 09:00	PST	12.771	13.332
USGS	11466800	12 Jan 2018 09:30	PST	12.601	13.32
USGS	11466800	12 Jan 2018 09:45	PST	12.544	13.314
USGS	11466800	12 Jan 2018 10:00	PST	12.459	13.308
USGS	11466800	12 Jan 2018 10:15	PST	12.459	13.308
USGS	11466800	12 Jan 2018 10:30	PST	12.374	13.302
USGS	11466800	12 Jan 2018 10:45	PST	12.374	13.302
USGS	11466800	12 Jan 2018 11:00	PST	12.233	13.292
USGS	11466800	12 Jan 2018 11:15	PST	12.233	13.292
USGS	11466800	12 Jan 2018 11:30	PST	12.374	13.302
USGS	11466800	12 Jan 2018 11:45	PST	12.289	13.296
USGS	11466800	12 Jan 2018 12:00	PST	12.233	13.292
USGS	11466800	12 Jan 2018 12:15	PST	12.148	13.286
USGS	11466800	12 Jan 2018 12:30	PST	12.148	13.286
USGS	11466800	12 Jan 2018 13:00	PST	12.063	13.28
USGS	11466800	12 Jan 2018 13:15	PST	12.006	13.274
USGS	11466800	12 Jan 2018 13:30	PST	11.95	13.271
USGS	11466800	12 Jan 2018 13:45	PST	11.921	13.268
USGS	11466800	12 Jan 2018 14:00	PST	11.95	13.271
USGS	11466800	12 Jan 2018 14:30	PST	11.638	13.25
USGS	11466800	12 Jan 2018 14:45	PST	11.553	13.244
USGS	11466800	12 Jan 2018 15:00	PST	11.581	13.247
USGS	11466800	12 Jan 2018 15:15	PST	11.468	13.238
USGS	11466800	12 Jan 2018 15:30	PST	11.553	13.244
USGS	11466800	12 Jan 2018 15:45	PST	11.383	13.232
USGS	11466800	12 Jan 2018 16:00	PST	11.355	13.228
USGS	11466800	12 Jan 2018 16:15	PST	11.355	13.228
USGS	11466800	12 Jan 2018 16:30	PST	11.242	13.219
USGS	11466800	12 Jan 2018 16:45	PST	11.1	13.21
USGS	11466800	12 Jan 2018 17:00	PST	11.298	13.225
USGS	11466800	12 Jan 2018 17:15	PST	11.242	13.219
USGS	11466800	12 Jan 2018 17:30	PST	11.1	13.21
USGS	11466800	12 Jan 2018 18:00	PST	10.902	13.195
USGS	11466800	12 Jan 2018 18:15	PST	10.874	13.192
USGS	11466800	12 Jan 2018 18:30	PST	10.845	13.189
USGS	11466800	12 Jan 2018 18:45	PST	10.76	13.183
USGS	11466800	12 Jan 2018 19:00	PST	10.732	13.18
USGS	11466800	12 Jan 2018 19:15	PST	10.902	13.195
USGS	11466800	12 Jan 2018 19:30	PST	10.619	13.171
USGS	11466800	12 Jan 2018 19:45	PST	10.562	13.168
USGS	11466800	12 Jan 2018 20:00	PST	10.562	13.168
USGS	11466800	12 Jan 2018 20:15	PST	10.534	13.164
USGS	11466800	12 Jan 2018 20:30	PST	10.477	13.161
USGS	11466800	12 Jan 2018 20:45	PST	10.449	13.158
USGS	11466800	12 Jan 2018 21:00	PST	10.449	13.158
USGS	11466800	12 Jan 2018 21:30	PST	10.336	13.149
USGS	11466800	12 Jan 2018 21:45	PST	10.307	13.146
USGS	11466800	12 Jan 2018 22:00	PST	10.222	13.14
USGS	11466800	12 Jan 2018 22:15	PST	10.137	13.134
USGS	11466800	12 Jan 2018 22:30	PST	10.137	13.134
USGS	11466800	12 Jan 2018 23:00	PST	10.024	13.125
USGS	11466800	12 Jan 2018 23:15	PST	10.024	13.125
USGS	11466800	12 Jan 2018 23:30	PST	9.996	13.122
USGS	11466800	12 Jan 2018 23:45	PST	9.911	13.116
USGS	11466800	13 Jan 2018 00:00	PST	9.882	13.113
USGS	11466800	13 Jan 2018 00:15	PST	9.967	13.119
USGS	11466800	13 Jan 2018 00:30	PST	9.798	13.107
USGS	11466800	13 Jan 2018 00:45	PST	9.741	13.1
USGS	11466800	13 Jan 2018 01:00	PST	9.713	13.097
USGS	11466800	13 Jan 2018 01:15	PST	9.656	13.094
USGS	11466800	13 Jan 2018 01:30	PST	9.628	13.091
USGS	11466800	13 Jan 2018 01:45	PST	9.599	13.088
USGS	11466800	13 Jan 2018 02:00	PST	9.543	13.085
USGS	11466800	13 Jan 2018 02:30	PST	9.486	13.079
USGS	11466800	13 Jan 2018 02:45	PST	9.458	13.076
USGS	11466800	13 Jan 2018 03:00	PST	9.429	13.076
USGS	11466800	13 Jan 2018 03:15	PST	9.373	13.07
USGS	11466800	13 Jan 2018 03:30	PST	9.344	13.067
USGS	11466800	13 Jan 2018 04:00	PST	9.26	13.061
USGS	11466800	13 Jan 2018 04:30	PST	9.146	13.052
USGS	11466800	13 Jan 2018 04:45	PST	9.118	13.049
USGS	11466800	13 Jan 2018 05:00	PST	9.09	13.046
USGS	11466800	13 Jan 2018 05:15	PST	9.005	13.04
USGS	11466800	13 Jan 2018 05:30	PST	9.005	13.04
USGS	11466800	13 Jan 2018 05:45	PST	9.118	13.049
USGS	11466800	13 Jan 2018 06:00	PST	8.948	13.033
USGS	11466800	13 Jan 2018 06:15	PST	8.92	13.03
USGS	11466800	13 Jan 2018 06:30	PST	8.863	13.027
USGS	11466800	13 Jan 2018 07:00	PST	8.806	13.021
USGS	11466800	13 Jan 2018 07:15	PST	8.806	13.021
USGS	11466800	13 Jan 2018 07:30	PST	8.722	13.015
USGS	11466800	13 Jan 2018 08:00	PST	8.637	13.006
USGS	11466800	13 Jan 2018 08:15	PST	8.58	13.003
USGS	11466800	13 Jan 2018 08:30	PST	8.552	13
USGS	11466800	13 Jan 2018 08:45	PST	8.552	13
USGS	11466800	13 Jan 2018 09:00	PST	8.552	13
USGS	11466800	13 Jan 2018 09:30	PST	8.41	12.988
USGS	11466800	13 Jan 2018 09:45	PST	8.382	12.985
USGS	11466800	13 Jan 2018 10:00	PST	8.41	12.988
USGS	11466800	13 Jan 2018 10:15	PST	8.353	12.982
USGS	11466800	13 Jan 2018 10:30	PST	8.297	12.975
USGS	11466800	13 Jan 2018 10:45	PST	8.24	12.972
USGS	11466800	13 Jan 2018 11:00	PST	8.24	12.972
USGS	11466800	13 Jan 2018 11:15	PST	8.212	12.969
USGS	11466800	13 Jan 2018 11:30	PST	8.155	12.963
USGS	11466800	13 Jan 2018 11:45	PST	8.155	12.963
USGS	11466800	13 Jan 2018 12:00	PST	8.127	12.96
USGS	11466800	13 Jan 2018 12:15	PST	8.07	12.957
USGS	11466800	13 Jan 2018 12:30	PST	8.014	12.951
USGS	11466800	13 Jan 2018 13:00	PST	7.985	12.948
USGS	11466800	13 Jan 2018 13:15	PST	7.957	12.945
USGS	11466800	13 Jan 2018 13:30	PST	7.929	12.942
USGS	11466800	13 Jan 2018 13:45	PST	7.872	12.939
USGS	11466800	13 Jan 2018 14:00	PST	7.844	12.936
USGS	11466800	13 Jan 2018 14:15	PST	7.844	12.936
USGS	11466800	13 Jan 2018 14:30	PST	7.759	12.927
USGS	11466800	13 Jan 2018 14:45	PST	7.787	12.93
USGS	11466800	13 Jan 2018 15:00	PST	7.674	12.921
USGS	11466800	13 Jan 2018 15:15	PST	7.674	12.921
USGS	11466800	13 Jan 2018 15:30	PST	7.645	12.918
USGS	11466800	13 Jan 2018 15:45	PST	7.589	12.911
USGS	11466800	13 Jan 2018 16:00	PST	7.589	12.911
USGS	11466800	13 Jan 2018 16:30	PST	7.532	12.905
USGS	11466800	13 Jan 2018 16:45	PST	7.504	12.902
USGS	11466800	13 Jan 2018 17:00	PST	7.447	12.899
USGS	11466800	13 Jan 2018 17:15	PST	7.447	12.899
USGS	11466800	13 Jan 2018 17:30	PST	7.391	12.893
USGS	11466800	13 Jan 2018 18:00	PST	7.334	12.887
USGS	11466800	13 Jan 2018 18:15	PST	7.334	12.887
USGS	11466800	13 Jan 2018 18:30	PST	7.277	12.881
USGS	11466800	13 Jan 2018 18:45	PST	7.306	12.884
USGS	11466800	13 Jan 2018 19:00	PST	7.277	12.881
USGS	11466800	13 Jan 2018 19:15	PST	7.249	12.878
USGS	11466800	13 Jan 2018 19:30	PST	7.192	12.875
USGS	11466800	13 Jan 2018 19:45	PST	7.164	12.872
USGS	11466800	13 Jan 2018 20:00	PST	7.107	12.866
USGS	11466800	13 Jan 2018 20:15	PST	7.107	12.866
USGS	11466800	13 Jan 2018 20:30	PST	7.051	12.86
USGS	11466800	13 Jan 2018 20:45	PST	6.994	12.854
USGS	11466800	13 Jan 2018 21:00	PST	7.023	12.857
USGS	11466800	13 Jan 2018 21:30	PST	6.938	12.847
USGS	11466800	13 Jan 2018 21:45	PST	6.909	12.844
USGS	11466800	13 Jan 2018 22:00	PST	6.824	12.838
USGS	11466800	13 Jan 2018 22:15	PST	6.796	12.835
USGS	11466800	13 Jan 2018 22:30	PST	6.796	12.835
USGS	11466800	13 Jan 2018 23:00	PST	6.711	12.826
USGS	11466800	13 Jan 2018 23:15	PST	6.683	12.823
USGS	11466800	13 Jan 2018 23:30	PST	6.683	12.823
USGS	11466800	13 Jan 2018 23:45	PST	6.626	12.817
USGS	11466800	14 Jan 2018 00:00	PST	6.598	12.814
USGS	11466800	14 Jan 2018 00:15	PST	6.626	12.817
USGS	11466800	14 Jan 2018 00:30	PST	6.541	12.808
USGS	11466800	14 Jan 2018 00:45	PST	6.513	12.805
USGS	11466800	14 Jan 2018 01:00	PST	6.513	12.805
USGS	11466800	14 Jan 2018 01:15	PST	6.484	12.802
USGS	11466800	14 Jan 2018 01:30	PST	6.4	12.796
USGS	11466800	14 Jan 2018 01:45	PST	6.428	12.799
USGS	11466800	14 Jan 2018 02:00	PST	6.371	12.793
USGS	11466800	14 Jan 2018 02:30	PST	6.343	12.79
USGS	11466800	14 Jan 2018 02:45	PST	6.286	12.783
USGS	11466800	14 Jan 2018 03:00	PST	6.258	12.78
USGS	11466800	14 Jan 2018 03:15	PST	6.201	12.774
USGS	11466800	14 Jan 2018 03:30	PST	6.23	12.777
USGS	11466800	14 Jan 2018 03:45	PST	6.23	12.777
USGS	11466800	14 Jan 2018 04:00	PST	6.173	12.771
USGS	11466800	14 Jan 2018 04:30	PST	6.06	12.759
USGS	11466800	14 Jan 2018 04:45	PST	6.06	12.759
USGS	11466800	14 Jan 2018 05:00	PST	6.031	12.756
USGS	11466800	14 Jan 2018 05:15	PST	6.003	12.753
USGS	11466800	14 Jan 2018 05:30	PST	5.975	12.75
USGS	11466800	14 Jan 2018 05:45	PST	6.088	12.762
USGS	11466800	14 Jan 2018 06:00	PST	5.89	12.741
USGS	11466800	14 Jan 2018 06:15	PST	5.862	12.738
USGS	11466800	14 Jan 2018 06:30	PST	5.862	12.738
USGS	11466800	14 Jan 2018 06:45	PST	5.833	12.735
USGS	11466800	14 Jan 2018 07:00	PST	5.805	12.732
USGS	11466800	14 Jan 2018 07:15	PST	5.748	12.726
USGS	11466800	14 Jan 2018 07:30	PST	5.748	12.726
USGS	11466800	14 Jan 2018 08:00	PST	5.692	12.719
USGS	11466800	14 Jan 2018 08:15	PST	5.663	12.716
USGS	11466800	14 Jan 2018 08:30	PST	5.663	12.716
USGS	11466800	14 Jan 2018 08:45	PST	5.607	12.71
USGS	11466800	14 Jan 2018 09:00	PST	5.607	12.71
USGS	11466800	14 Jan 2018 09:30	PST	5.55	12.704
USGS	11466800	14 Jan 2018 09:45	PST	5.522	12.701
USGS	11466800	14 Jan 2018 10:00	PST	5.522	12.701
USGS	11466800	14 Jan 2018 10:15	PST	5.465	12.695
USGS	11466800	14 Jan 2018 10:30	PST	5.465	12.695
USGS	11466800	14 Jan 2018 10:45	PST	5.465	12.695
USGS	11466800	14 Jan 2018 11:00	PST	5.437	12.692
USGS	11466800	14 Jan 2018 11:15	PST	5.38	12.686
USGS	11466800	14 Jan 2018 11:30	PST	5.38	12.686
USGS	11466800	14 Jan 2018 11:45	PST	5.324	12.68
USGS	11466800	14 Jan 2018 12:00	PST	5.295	12.677
USGS	11466800	14 Jan 2018 12:15	PST	5.267	12.674
USGS	11466800	14 Jan 2018 12:30	PST	5.267	12.674
USGS	11466800	14 Jan 2018 12:45	PST	NA	12.695
USGS	11466800	14 Jan 2018 13:00	PST	5.182	12.671
USGS	11466800	14 Jan 2018 13:15	PST	5.182	12.671
USGS	11466800	14 Jan 2018 13:30	PST	5.154	12.668
USGS	11466800	14 Jan 2018 13:45	PST	5.154	12.668
USGS	11466800	14 Jan 2018 14:00	PST	5.125	12.665
USGS	11466800	14 Jan 2018 14:15	PST	NA	12.686
USGS	11466800	14 Jan 2018 14:30	PST	5.097	12.662
USGS	11466800	14 Jan 2018 14:45	PST	5.097	12.662
USGS	11466800	14 Jan 2018 15:00	PST	5.069	12.658
USGS	11466800	14 Jan 2018 15:15	PST	5.04	12.655
USGS	11466800	14 Jan 2018 15:30	PST	5.04	12.655
USGS	11466800	14 Jan 2018 15:45	PST	5.012	12.652
USGS	11466800	14 Jan 2018 16:00	PST	5.012	12.652
USGS	11466800	14 Jan 2018 16:15	PST	4.984	12.649
USGS	11466800	14 Jan 2018 16:30	PST	4.955	12.646
USGS	11466800	14 Jan 2018 16:45	PST	4.927	12.643
USGS	11466800	14 Jan 2018 17:00	PST	4.927	12.643
USGS	11466800	14 Jan 2018 17:15	PST	4.899	12.64
USGS	11466800	14 Jan 2018 17:30	PST	4.899	12.64
USGS	11466800	14 Jan 2018 18:00	PST	4.814	12.634
USGS	11466800	14 Jan 2018 18:15	PST	4.786	12.631
USGS	11466800	14 Jan 2018 18:30	PST	4.786	12.631
USGS	11466800	14 Jan 2018 18:45	PST	4.757	12.628
USGS	11466800	14 Jan 2018 19:00	PST	4.757	12.628
USGS	11466800	14 Jan 2018 19:30	PST	4.757	12.628
USGS	11466800	14 Jan 2018 19:45	PST	4.729	12.625
USGS	11466800	14 Jan 2018 20:00	PST	4.701	12.622
USGS	11466800	14 Jan 2018 20:15	PST	4.701	12.622
USGS	11466800	14 Jan 2018 20:30	PST	4.672	12.619
USGS	11466800	14 Jan 2018 20:45	PST	4.644	12.616
USGS	11466800	14 Jan 2018 21:00	PST	4.644	12.616
USGS	11466800	14 Jan 2018 21:15	PST	4.616	12.613
USGS	11466800	14 Jan 2018 21:30	PST	4.616	12.613
USGS	11466800	14 Jan 2018 21:45	PST	4.587	12.61
USGS	11466800	14 Jan 2018 22:00	PST	4.559	12.607
USGS	11466800	14 Jan 2018 22:15	PST	4.559	12.607
USGS	11466800	14 Jan 2018 22:30	PST	4.531	12.604
USGS	11466800	14 Jan 2018 23:00	PST	4.502	12.601
USGS	11466800	14 Jan 2018 23:15	PST	4.502	12.601
USGS	11466800	14 Jan 2018 23:30	PST	4.502	12.601
USGS	11466800	14 Jan 2018 23:45	PST	4.474	12.598
USGS	11466800	15 Jan 2018 00:00	PST	4.502	12.601
USGS	11466800	15 Jan 2018 00:15	PST	NA	12.613
USGS	11466800	15 Jan 2018 00:30	PST	4.446	12.594
USGS	11466800	15 Jan 2018 00:45	PST	4.361	12.588
USGS	11466800	15 Jan 2018 01:00	PST	4.389	12.591
USGS	11466800	15 Jan 2018 01:15	PST	4.332	12.585
USGS	11466800	15 Jan 2018 01:30	PST	4.332	12.585
USGS	11466800	15 Jan 2018 01:45	PST	4.332	12.585
USGS	11466800	15 Jan 2018 02:00	PST	4.332	12.585
USGS	11466800	15 Jan 2018 02:30	PST	4.276	12.579
USGS	11466800	15 Jan 2018 02:45	PST	4.247	12.576
USGS	11466800	15 Jan 2018 03:00	PST	4.247	12.576
USGS	11466800	15 Jan 2018 03:15	PST	4.219	12.573
USGS	11466800	15 Jan 2018 03:30	PST	4.219	12.573
USGS	11466800	15 Jan 2018 04:00	PST	4.163	12.57
USGS	11466800	15 Jan 2018 04:30	PST	4.134	12.567
USGS	11466800	15 Jan 2018 04:45	PST	4.106	12.564
USGS	11466800	15 Jan 2018 05:00	PST	4.134	12.567
USGS	11466800	15 Jan 2018 05:15	PST	4.134	12.567
USGS	11466800	15 Jan 2018 05:30	PST	4.078	12.561
USGS	11466800	15 Jan 2018 06:00	PST	4.049	12.558
USGS	11466800	15 Jan 2018 06:15	PST	4.078	12.561
USGS	11466800	15 Jan 2018 06:30	PST	4.049	12.558
USGS	11466800	15 Jan 2018 06:45	PST	4.049	12.558
USGS	11466800	15 Jan 2018 07:00	PST	4.021	12.555
USGS	11466800	15 Jan 2018 07:15	PST	4.021	12.555
USGS	11466800	15 Jan 2018 07:30	PST	4.021	12.555
USGS	11466800	15 Jan 2018 08:00	PST	3.993	12.552
USGS	11466800	15 Jan 2018 08:15	PST	3.964	12.549
USGS	11466800	15 Jan 2018 08:30	PST	3.964	12.549
USGS	11466800	15 Jan 2018 08:45	PST	3.964	12.549
USGS	11466800	15 Jan 2018 09:00	PST	3.908	12.543
USGS	11466800	15 Jan 2018 09:30	PST	3.908	12.543
USGS	11466800	15 Jan 2018 09:45	PST	3.879	12.54
USGS	11466800	15 Jan 2018 10:00	PST	3.879	12.54
USGS	11466800	15 Jan 2018 10:15	PST	3.851	12.537
USGS	11466800	15 Jan 2018 10:30	PST	3.851	12.537
USGS	11466800	15 Jan 2018 10:45	PST	3.908	12.543
USGS	11466800	15 Jan 2018 11:00	PST	3.823	12.534
USGS	11466800	15 Jan 2018 11:15	PST	3.851	12.537
USGS	11466800	15 Jan 2018 11:30	PST	3.823	12.534
USGS	11466800	15 Jan 2018 11:45	PST	3.794	12.534
USGS	11466800	15 Jan 2018 12:00	PST	3.766	12.53
USGS	11466800	15 Jan 2018 12:15	PST	3.766	12.53
USGS	11466800	15 Jan 2018 12:30	PST	3.738	12.527
USGS	11466800	15 Jan 2018 13:00	PST	3.738	12.527
USGS	11466800	15 Jan 2018 13:15	PST	3.709	12.524
USGS	11466800	15 Jan 2018 13:30	PST	3.709	12.524
USGS	11466800	15 Jan 2018 13:45	PST	3.709	12.524
USGS	11466800	15 Jan 2018 14:00	PST	3.681	12.521
USGS	11466800	15 Jan 2018 14:15	PST	3.766	12.53
USGS	11466800	15 Jan 2018 14:30	PST	3.681	12.521
USGS	11466800	15 Jan 2018 14:45	PST	3.653	12.518
USGS	11466800	15 Jan 2018 15:00	PST	3.653	12.518
USGS	11466800	15 Jan 2018 15:15	PST	3.653	12.518
USGS	11466800	15 Jan 2018 15:30	PST	3.653	12.518
USGS	11466800	15 Jan 2018 15:45	PST	3.625	12.515
USGS	11466800	15 Jan 2018 16:00	PST	3.625	12.515
USGS	11466800	15 Jan 2018 16:30	PST	3.596	12.512
USGS	11466800	15 Jan 2018 16:45	PST	3.596	12.512
USGS	11466800	15 Jan 2018 17:00	PST	3.596	12.512
USGS	11466800	15 Jan 2018 17:15	PST	3.596	12.512
USGS	11466800	15 Jan 2018 17:30	PST	3.568	12.509
USGS	11466800	15 Jan 2018 18:00	PST	3.54	12.506
USGS	11466800	15 Jan 2018 18:15	PST	3.54	12.506
USGS	11466800	15 Jan 2018 18:30	PST	3.54	12.506
USGS	11466800	15 Jan 2018 18:45	PST	3.511	12.503
USGS	11466800	15 Jan 2018 19:00	PST	3.511	12.503
USGS	11466800	15 Jan 2018 19:15	PST	3.54	12.506
USGS	11466800	15 Jan 2018 19:30	PST	3.511	12.503
USGS	11466800	15 Jan 2018 19:45	PST	3.483	12.5
USGS	11466800	15 Jan 2018 20:00	PST	3.483	12.5
USGS	11466800	15 Jan 2018 20:15	PST	3.511	12.503
USGS	11466800	15 Jan 2018 20:30	PST	3.455	12.497
USGS	11466800	15 Jan 2018 20:45	PST	3.483	12.5
USGS	11466800	15 Jan 2018 21:00	PST	3.455	12.497
USGS	11466800	15 Jan 2018 21:30	PST	3.455	12.497
USGS	11466800	15 Jan 2018 21:45	PST	3.426	12.494
USGS	11466800	15 Jan 2018 22:00	PST	3.426	12.494
USGS	11466800	15 Jan 2018 22:15	PST	3.426	12.494
USGS	11466800	15 Jan 2018 22:30	PST	3.398	12.491
USGS	11466800	15 Jan 2018 23:00	PST	3.398	12.491
USGS	11466800	15 Jan 2018 23:15	PST	3.37	12.488
USGS	11466800	15 Jan 2018 23:30	PST	3.37	12.488
USGS	11466800	15 Jan 2018 23:45	PST	3.37	12.488
USGS	11466800	16 Jan 2018 00:00	PST	3.37	12.488
USGS	11466800	16 Jan 2018 00:15	PST	3.37	12.488
USGS	11466800	16 Jan 2018 00:30	PST	3.398	12.491
USGS	11466800	16 Jan 2018 00:45	PST	3.341	12.485
USGS	11466800	16 Jan 2018 01:00	PST	3.37	12.488
USGS	11466800	16 Jan 2018 01:15	PST	3.37	12.488
USGS	11466800	16 Jan 2018 01:30	PST	3.37	12.488
USGS	11466800	16 Jan 2018 01:45	PST	3.313	12.482
USGS	11466800	16 Jan 2018 02:00	PST	3.341	12.485
USGS	11466800	16 Jan 2018 02:30	PST	3.285	12.479
USGS	11466800	16 Jan 2018 02:45	PST	3.285	12.479
USGS	11466800	16 Jan 2018 03:00	PST	3.285	12.479
USGS	11466800	16 Jan 2018 03:15	PST	3.256	12.476
USGS	11466800	16 Jan 2018 03:30	PST	3.285	12.479
USGS	11466800	16 Jan 2018 04:00	PST	3.285	12.479
USGS	11466800	16 Jan 2018 04:30	PST	3.256	12.476
USGS	11466800	16 Jan 2018 04:45	PST	3.256	12.476
USGS	11466800	16 Jan 2018 05:00	PST	3.228	12.473
USGS	11466800	16 Jan 2018 05:15	PST	3.228	12.473
USGS	11466800	16 Jan 2018 05:30	PST	3.228	12.473
USGS	11466800	16 Jan 2018 06:00	PST	3.2	12.47
USGS	11466800	16 Jan 2018 06:15	PST	3.2	12.47
USGS	11466800	16 Jan 2018 06:30	PST	3.228	12.473
USGS	11466800	16 Jan 2018 06:45	PST	3.2	12.47
USGS	11466800	16 Jan 2018 07:00	PST	3.2	12.47
USGS	11466800	16 Jan 2018 07:15	PST	3.2	12.466
USGS	11466800	16 Jan 2018 07:30	PST	3.2	12.466
USGS	11466800	16 Jan 2018 07:45	PST	3.2	12.47
USGS	11466800	16 Jan 2018 08:00	PST	3.171	12.466
USGS	11466800	16 Jan 2018 08:15	PST	3.171	12.466
USGS	11466800	16 Jan 2018 08:30	PST	3.171	12.463
USGS	11466800	16 Jan 2018 08:45	PST	3.171	12.463
USGS	11466800	16 Jan 2018 09:00	PST	3.171	12.466
USGS	11466800	16 Jan 2018 09:30	PST	3.171	12.463
USGS	11466800	16 Jan 2018 09:45	PST	3.171	12.463
USGS	11466800	16 Jan 2018 10:00	PST	3.171	12.463
USGS	11466800	16 Jan 2018 10:15	PST	3.171	12.463
USGS	11466800	16 Jan 2018 10:30	PST	3.171	12.463
USGS	11466800	16 Jan 2018 11:00	PST	3.143	12.466
USGS	11466800	16 Jan 2018 11:15	PST	3.143	12.466
USGS	11466800	16 Jan 2018 11:30	PST	3.143	12.466
USGS	11466800	16 Jan 2018 11:45	PST	3.143	12.466
USGS	11466800	16 Jan 2018 12:00	PST	3.143	12.466
USGS	11466800	16 Jan 2018 12:15	PST	3.143	12.466
USGS	11466800	16 Jan 2018 12:30	PST	3.143	12.466
USGS	11466800	16 Jan 2018 13:00	PST	3.143	12.466
USGS	11466800	16 Jan 2018 13:15	PST	3.143	12.466
USGS	11466800	16 Jan 2018 13:30	PST	3.143	12.466
USGS	11466800	16 Jan 2018 13:45	PST	3.143	12.466
USGS	11466800	16 Jan 2018 14:00	PST	3.143	12.466
USGS	11466800	16 Jan 2018 14:15	PST	3.171	NA
USGS	11466800	16 Jan 2018 14:30	PST	3.115	12.463
USGS	11466800	16 Jan 2018 14:45	PST	3.143	12.466
USGS	11466800	16 Jan 2018 15:00	PST	3.115	12.463
USGS	11466800	16 Jan 2018 15:15	PST	3.171	NA
USGS	11466800	16 Jan 2018 15:30	PST	3.143	12.466
USGS	11466800	16 Jan 2018 15:45	PST	3.143	12.466
USGS	11466800	16 Jan 2018 16:00	PST	3.171	NA
USGS	11466800	16 Jan 2018 16:30	PST	3.143	12.466
USGS	11466800	16 Jan 2018 16:45	PST	3.143	12.466
USGS	11466800	16 Jan 2018 17:00	PST	3.143	12.466
USGS	11466800	16 Jan 2018 17:15	PST	3.143	12.466
USGS	11466800	16 Jan 2018 17:30	PST	3.143	12.466
USGS	11466800	16 Jan 2018 18:00	PST	3.143	12.466
USGS	11466800	16 Jan 2018 18:15	PST	3.143	12.466
USGS	11466800	16 Jan 2018 18:30	PST	3.143	12.466
USGS	11466800	16 Jan 2018 18:45	PST	3.115	12.463
USGS	11466800	16 Jan 2018 19:00	PST	3.115	12.463
USGS	11466800	16 Jan 2018 19:15	PST	3.143	12.466
USGS	11466800	16 Jan 2018 19:30	PST	3.115	12.463
USGS	11466800	16 Jan 2018 19:45	PST	3.115	12.463
USGS	11466800	16 Jan 2018 20:00	PST	3.115	12.463
USGS	11466800	16 Jan 2018 20:15	PST	3.115	12.463
USGS	11466800	16 Jan 2018 20:30	PST	3.115	12.463
USGS	11466800	16 Jan 2018 20:45	PST	3.115	12.463
USGS	11466800	16 Jan 2018 21:00	PST	3.115	12.463
USGS	11466800	16 Jan 2018 21:30	PST	3.115	12.463
USGS	11466800	16 Jan 2018 21:45	PST	3.115	12.463
USGS	11466800	16 Jan 2018 22:00	PST	3.087	12.46
USGS	11466800	16 Jan 2018 22:15	PST	3.087	12.46
USGS	11466800	16 Jan 2018 22:30	PST	3.087	12.46
USGS	11466800	16 Jan 2018 23:00	PST	3.087	12.46
USGS	11466800	16 Jan 2018 23:15	PST	3.087	12.46
USGS	11466800	16 Jan 2018 23:30	PST	3.058	12.457
USGS	11466800	16 Jan 2018 23:45	PST	3.058	12.457
USGS	11466800	17 Jan 2018 00:00	PST	3.058	12.457
USGS	11466800	17 Jan 2018 00:15	PST	3.058	12.457
USGS	11466800	17 Jan 2018 00:30	PST	3.058	12.457
USGS	11466800	17 Jan 2018 00:45	PST	3.058	12.457
USGS	11466800	17 Jan 2018 01:00	PST	3.058	12.457
USGS	11466800	17 Jan 2018 01:15	PST	3.058	12.457
USGS	11466800	17 Jan 2018 01:30	PST	3.03	12.454
USGS	11466800	17 Jan 2018 01:45	PST	3.03	12.454
USGS	11466800	17 Jan 2018 02:00	PST	3.03	12.454
USGS	11466800	17 Jan 2018 02:30	PST	3.002	12.448
USGS	11466800	17 Jan 2018 02:45	PST	2.973	12.445
USGS	11466800	17 Jan 2018 03:00	PST	2.973	12.445
USGS	11466800	17 Jan 2018 03:15	PST	3.002	12.448
USGS	11466800	17 Jan 2018 03:30	PST	2.973	12.445
USGS	11466800	17 Jan 2018 03:45	PST	2.973	12.445
USGS	11466800	17 Jan 2018 04:00	PST	2.945	12.442
USGS	11466800	17 Jan 2018 04:15	PST	2.945	12.442
USGS	11466800	17 Jan 2018 04:30	PST	2.945	12.442
USGS	11466800	17 Jan 2018 04:45	PST	2.945	12.442
USGS	11466800	17 Jan 2018 05:00	PST	2.945	12.442
USGS	11466800	17 Jan 2018 05:15	PST	2.945	12.442
USGS	11466800	17 Jan 2018 05:30	PST	2.945	12.442
USGS	11466800	17 Jan 2018 06:00	PST	2.917	12.439
USGS	11466800	17 Jan 2018 06:15	PST	2.917	12.439
USGS	11466800	17 Jan 2018 06:30	PST	2.917	12.439
USGS	11466800	17 Jan 2018 06:45	PST	2.888	12.436
USGS	11466800	17 Jan 2018 07:00	PST	2.888	12.436
USGS	11466800	17 Jan 2018 07:15	PST	2.888	12.436
USGS	11466800	17 Jan 2018 07:30	PST	2.888	12.436
USGS	11466800	17 Jan 2018 07:45	PST	2.86	12.433
USGS	11466800	17 Jan 2018 08:00	PST	2.86	12.433
USGS	11466800	17 Jan 2018 08:15	PST	2.86	12.433
USGS	11466800	17 Jan 2018 08:30	PST	2.86	12.433
USGS	11466800	17 Jan 2018 08:45	PST	2.832	12.43
USGS	11466800	17 Jan 2018 09:00	PST	2.832	12.43
USGS	11466800	17 Jan 2018 09:15	PST	2.832	12.43
USGS	11466800	17 Jan 2018 09:30	PST	2.832	12.43
USGS	11466800	17 Jan 2018 09:45	PST	2.815	12.427
USGS	11466800	17 Jan 2018 10:00	PST	2.815	12.427
USGS	11466800	17 Jan 2018 10:15	PST	2.815	12.427
USGS	11466800	17 Jan 2018 10:30	PST	2.86	NA
USGS	11466800	17 Jan 2018 10:45	PST	2.973	NA
USGS	11466800	17 Jan 2018 11:00	PST	2.917	12.427
USGS	11466800	17 Jan 2018 11:15	PST	2.917	12.427
USGS	11466800	17 Jan 2018 11:30	PST	2.888	12.424
USGS	11466800	17 Jan 2018 11:45	PST	2.888	12.424
USGS	11466800	17 Jan 2018 12:00	PST	2.888	12.424
USGS	11466800	17 Jan 2018 12:15	PST	2.917	12.427
USGS	11466800	17 Jan 2018 12:30	PST	2.917	12.427
USGS	11466800	17 Jan 2018 12:45	PST	2.917	12.427
USGS	11466800	17 Jan 2018 13:00	PST	2.888	12.424
USGS	11466800	17 Jan 2018 13:15	PST	2.888	12.424
USGS	11466800	17 Jan 2018 13:30	PST	2.86	12.421
USGS	11466800	17 Jan 2018 13:45	PST	2.888	12.424
USGS	11466800	17 Jan 2018 14:00	PST	2.917	12.427
USGS	11466800	17 Jan 2018 14:15	PST	3.483	12.476
USGS	11466800	17 Jan 2018 14:30	PST	3.483	12.47
USGS	11466800	17 Jan 2018 14:45	PST	3.54	12.476
USGS	11466800	17 Jan 2018 15:00	PST	3.625	12.491
USGS	11466800	17 Jan 2018 15:15	PST	3.681	12.506
USGS	11466800	17 Jan 2018 15:30	PST	3.709	12.506
USGS	11466800	17 Jan 2018 15:45	PST	3.681	12.503
USGS	11466800	17 Jan 2018 16:00	PST	3.681	12.5
USGS	11466800	17 Jan 2018 16:15	PST	3.653	12.5
USGS	11466800	17 Jan 2018 16:30	PST	3.625	12.5
USGS	11466800	17 Jan 2018 16:45	PST	3.653	12.5
USGS	11466800	17 Jan 2018 17:00	PST	3.625	12.497
USGS	11466800	17 Jan 2018 17:15	PST	3.625	12.497
USGS	11466800	17 Jan 2018 17:30	PST	3.596	12.497
USGS	11466800	17 Jan 2018 17:45	PST	3.596	12.494
USGS	11466800	17 Jan 2018 18:00	PST	3.625	12.494
USGS	11466800	17 Jan 2018 18:15	PST	3.596	12.497
USGS	11466800	17 Jan 2018 18:30	PST	3.596	12.491
USGS	11466800	17 Jan 2018 18:45	PST	3.54	12.491
USGS	11466800	17 Jan 2018 19:00	PST	3.568	12.488
USGS	11466800	17 Jan 2018 19:30	PST	3.54	12.488
USGS	11466800	17 Jan 2018 19:45	PST	3.54	12.485
USGS	11466800	17 Jan 2018 20:00	PST	3.511	12.485
USGS	11466800	17 Jan 2018 20:15	PST	3.54	12.485
USGS	11466800	17 Jan 2018 20:30	PST	3.568	12.485
USGS	11466800	17 Jan 2018 20:45	PST	3.54	12.485
USGS	11466800	17 Jan 2018 21:00	PST	3.483	12.482
USGS	11466800	17 Jan 2018 21:15	PST	3.511	12.482
USGS	11466800	17 Jan 2018 21:30	PST	3.483	12.482
USGS	11466800	17 Jan 2018 21:45	PST	3.483	12.479
USGS	11466800	17 Jan 2018 22:00	PST	3.483	12.479
USGS	11466800	17 Jan 2018 22:15	PST	3.455	12.476
USGS	11466800	17 Jan 2018 22:30	PST	3.483	12.479
USGS	11466800	17 Jan 2018 22:45	PST	3.426	12.479
USGS	11466800	17 Jan 2018 23:00	PST	3.511	12.476
USGS	11466800	17 Jan 2018 23:15	PST	3.398	12.476
USGS	11466800	17 Jan 2018 23:30	PST	3.455	12.476
USGS	11466800	17 Jan 2018 23:45	PST	3.455	12.473
USGS	11466800	18 Jan 2018 00:00	PST	3.398	12.473
USGS	11466800	18 Jan 2018 00:30	PST	3.398	12.47
USGS	11466800	18 Jan 2018 00:45	PST	3.398	12.47
USGS	11466800	18 Jan 2018 01:00	PST	3.37	12.47
USGS	11466800	18 Jan 2018 01:15	PST	3.37	12.47
USGS	11466800	18 Jan 2018 01:30	PST	3.37	12.466
USGS	11466800	18 Jan 2018 01:45	PST	3.37	12.466
USGS	11466800	18 Jan 2018 02:00	PST	3.398	12.47
USGS	11466800	18 Jan 2018 02:15	PST	3.398	12.466
USGS	11466800	18 Jan 2018 02:30	PST	3.341	12.46
USGS	11466800	18 Jan 2018 02:45	PST	3.341	12.463
USGS	11466800	18 Jan 2018 03:00	PST	3.341	12.46
USGS	11466800	18 Jan 2018 03:15	PST	3.285	12.46
USGS	11466800	18 Jan 2018 03:30	PST	3.341	12.46
USGS	11466800	18 Jan 2018 03:45	PST	3.341	12.46
USGS	11466800	18 Jan 2018 04:00	PST	3.341	12.46
USGS	11466800	18 Jan 2018 04:15	PST	3.313	12.46
USGS	11466800	18 Jan 2018 04:30	PST	3.256	12.457
USGS	11466800	18 Jan 2018 04:45	PST	3.313	12.457
USGS	11466800	18 Jan 2018 05:00	PST	3.285	12.454
USGS	11466800	18 Jan 2018 05:15	PST	3.256	12.454
USGS	11466800	18 Jan 2018 05:30	PST	3.256	12.454
USGS	11466800	18 Jan 2018 05:45	PST	3.228	12.451
USGS	11466800	18 Jan 2018 06:00	PST	3.228	12.451
USGS	11466800	18 Jan 2018 06:15	PST	3.228	12.451
USGS	11466800	18 Jan 2018 06:30	PST	3.2	12.451
USGS	11466800	18 Jan 2018 06:45	PST	3.2	12.448
USGS	11466800	18 Jan 2018 07:00	PST	3.228	12.451
USGS	11466800	18 Jan 2018 07:15	PST	3.228	12.451
USGS	11466800	18 Jan 2018 07:30	PST	3.143	12.448
USGS	11466800	18 Jan 2018 07:45	PST	3.171	12.448
USGS	11466800	18 Jan 2018 08:00	PST	3.2	12.448
USGS	11466800	18 Jan 2018 08:15	PST	3.171	12.448
USGS	11466800	18 Jan 2018 08:30	PST	3.143	12.445
USGS	11466800	18 Jan 2018 08:45	PST	3.171	12.445
USGS	11466800	18 Jan 2018 09:00	PST	3.171	12.445
USGS	11466800	18 Jan 2018 09:15	PST	3.171	12.445
USGS	11466800	18 Jan 2018 09:30	PST	3.228	12.445
USGS	11466800	18 Jan 2018 09:45	PST	3.256	12.445
USGS	11466800	18 Jan 2018 10:00	PST	3.285	12.445
USGS	11466800	18 Jan 2018 10:15	PST	3.313	12.442
USGS	11466800	18 Jan 2018 10:30	PST	3.313	12.442
USGS	11466800	18 Jan 2018 10:45	PST	3.341	12.442
USGS	11466800	18 Jan 2018 11:00	PST	3.256	12.442
USGS	11466800	18 Jan 2018 11:15	PST	3.313	12.442
USGS	11466800	18 Jan 2018 11:30	PST	3.341	12.442
USGS	11466800	18 Jan 2018 11:45	PST	3.341	12.442
USGS	11466800	18 Jan 2018 12:00	PST	3.256	12.442
USGS	11466800	18 Jan 2018 12:15	PST	3.228	12.442
USGS	11466800	18 Jan 2018 12:30	PST	3.171	12.442
USGS	11466800	18 Jan 2018 12:45	PST	3.115	12.442
USGS	11466800	18 Jan 2018 13:00	PST	3.058	12.442
USGS	11466800	18 Jan 2018 13:15	PST	3.002	12.442
USGS	11466800	18 Jan 2018 13:30	PST	2.945	12.442
USGS	11466800	18 Jan 2018 13:45	PST	2.888	12.442
USGS	11466800	18 Jan 2018 14:00	PST	2.86	12.445
USGS	11466800	18 Jan 2018 14:15	PST	2.832	12.442
USGS	11466800	18 Jan 2018 14:30	PST	2.832	12.442
USGS	11466800	18 Jan 2018 14:45	PST	2.832	12.442
USGS	11466800	18 Jan 2018 15:00	PST	2.832	12.442
USGS	11466800	18 Jan 2018 15:15	PST	2.888	12.448
USGS	11466800	18 Jan 2018 15:30	PST	3.115	12.448
USGS	11466800	18 Jan 2018 15:45	PST	3.171	12.451
USGS	11466800	18 Jan 2018 16:00	PST	3.087	12.451
USGS	11466800	18 Jan 2018 16:15	PST	3.115	12.454
USGS	11466800	18 Jan 2018 16:30	PST	3.087	12.46
USGS	11466800	18 Jan 2018 16:45	PST	3.171	12.463
USGS	11466800	18 Jan 2018 17:00	PST	3.228	12.466
USGS	11466800	18 Jan 2018 17:15	PST	3.285	12.473
USGS	11466800	18 Jan 2018 17:30	PST	3.37	12.476
USGS	11466800	18 Jan 2018 17:45	PST	3.398	12.479
USGS	11466800	18 Jan 2018 18:00	PST	3.483	12.482
USGS	11466800	18 Jan 2018 18:15	PST	3.483	12.485
USGS	11466800	18 Jan 2018 18:30	PST	3.511	12.488
USGS	11466800	18 Jan 2018 18:45	PST	3.568	12.497
USGS	11466800	18 Jan 2018 19:00	PST	3.653	12.494
USGS	11466800	18 Jan 2018 19:15	PST	3.653	12.5
USGS	11466800	18 Jan 2018 19:30	PST	3.681	12.503
USGS	11466800	18 Jan 2018 19:45	PST	3.681	12.503
USGS	11466800	18 Jan 2018 20:00	PST	3.681	12.503
USGS	11466800	18 Jan 2018 20:15	PST	3.709	12.506
USGS	11466800	18 Jan 2018 20:30	PST	3.766	12.509
USGS	11466800	18 Jan 2018 20:45	PST	3.738	12.509
USGS	11466800	18 Jan 2018 21:00	PST	3.709	12.509
USGS	11466800	18 Jan 2018 21:15	PST	3.823	12.515
USGS	11466800	18 Jan 2018 21:30	PST	3.823	12.518
USGS	11466800	18 Jan 2018 21:45	PST	3.879	12.521
USGS	11466800	18 Jan 2018 22:00	PST	3.908	12.524
USGS	11466800	18 Jan 2018 22:15	PST	3.908	12.527
USGS	11466800	18 Jan 2018 22:30	PST	3.964	12.53
USGS	11466800	18 Jan 2018 22:45	PST	3.964	12.534
USGS	11466800	18 Jan 2018 23:00	PST	4.049	12.537
USGS	11466800	18 Jan 2018 23:15	PST	4.049	12.54
USGS	11466800	18 Jan 2018 23:30	PST	4.106	12.54
USGS	11466800	18 Jan 2018 23:45	PST	4.078	12.543
USGS	11466800	19 Jan 2018 00:00	PST	4.134	12.543
USGS	11466800	19 Jan 2018 00:15	PST	4.106	12.546
USGS	11466800	19 Jan 2018 00:30	PST	4.191	12.549
USGS	11466800	19 Jan 2018 00:45	PST	4.163	12.549
USGS	11466800	19 Jan 2018 01:00	PST	4.134	12.552
USGS	11466800	19 Jan 2018 01:15	PST	4.191	12.552
USGS	11466800	19 Jan 2018 01:30	PST	4.163	12.552
USGS	11466800	19 Jan 2018 01:45	PST	4.134	12.552
USGS	11466800	19 Jan 2018 02:00	PST	4.191	12.552
USGS	11466800	19 Jan 2018 02:15	PST	4.163	12.552
USGS	11466800	19 Jan 2018 02:30	PST	4.106	12.549
USGS	11466800	19 Jan 2018 02:45	PST	4.191	12.552
USGS	11466800	19 Jan 2018 03:00	PST	4.163	12.552
USGS	11466800	19 Jan 2018 03:15	PST	4.163	12.552
USGS	11466800	19 Jan 2018 03:30	PST	4.219	12.555
USGS	11466800	19 Jan 2018 03:45	PST	4.163	12.555
USGS	11466800	19 Jan 2018 04:00	PST	4.191	12.555
USGS	11466800	19 Jan 2018 04:15	PST	4.219	12.555
USGS	11466800	19 Jan 2018 04:30	PST	4.247	12.555
USGS	11466800	19 Jan 2018 04:45	PST	4.276	12.555
USGS	11466800	19 Jan 2018 05:00	PST	4.219	12.552
USGS	11466800	19 Jan 2018 05:15	PST	4.219	12.552
USGS	11466800	19 Jan 2018 05:30	PST	4.276	12.552
USGS	11466800	19 Jan 2018 05:45	PST	4.247	12.552
USGS	11466800	19 Jan 2018 06:00	PST	4.247	12.552
USGS	11466800	19 Jan 2018 06:15	PST	4.219	12.552
USGS	11466800	19 Jan 2018 06:30	PST	4.276	12.555
USGS	11466800	19 Jan 2018 06:45	PST	4.219	12.552
USGS	11466800	19 Jan 2018 07:00	PST	4.219	12.555
USGS	11466800	19 Jan 2018 07:15	PST	4.304	12.555
USGS	11466800	19 Jan 2018 07:30	PST	4.219	12.552
USGS	11466800	19 Jan 2018 07:45	PST	4.247	12.552
USGS	11466800	19 Jan 2018 08:00	PST	4.276	12.552
USGS	11466800	19 Jan 2018 08:15	PST	4.247	12.552
USGS	11466800	19 Jan 2018 08:30	PST	4.276	12.555
USGS	11466800	19 Jan 2018 08:45	PST	4.332	12.555
USGS	11466800	19 Jan 2018 09:00	PST	4.304	12.555
USGS	11466800	19 Jan 2018 09:15	PST	4.332	12.558
USGS	11466800	19 Jan 2018 09:30	PST	4.276	12.558
USGS	11466800	19 Jan 2018 09:45	PST	4.361	12.564
USGS	11466800	19 Jan 2018 10:00	PST	4.389	12.564
USGS	11466800	19 Jan 2018 10:15	PST	4.446	12.567
USGS	11466800	19 Jan 2018 10:30	PST	4.417	12.567
USGS	11466800	19 Jan 2018 10:45	PST	4.417	12.567
USGS	11466800	19 Jan 2018 11:00	PST	4.474	12.567
USGS	11466800	19 Jan 2018 11:15	PST	4.446	12.57
USGS	11466800	19 Jan 2018 11:30	PST	4.502	12.573
USGS	11466800	19 Jan 2018 11:45	PST	4.502	12.573
USGS	11466800	19 Jan 2018 12:00	PST	4.559	12.576
USGS	11466800	19 Jan 2018 12:15	PST	4.616	12.579
USGS	11466800	19 Jan 2018 12:30	PST	4.559	12.582
USGS	11466800	19 Jan 2018 12:45	PST	4.587	12.582
USGS	11466800	19 Jan 2018 13:00	PST	4.559	12.582
USGS	11466800	19 Jan 2018 13:15	PST	4.644	12.582
USGS	11466800	19 Jan 2018 13:30	PST	4.672	12.585
USGS	11466800	19 Jan 2018 13:45	PST	4.616	12.585
USGS	11466800	19 Jan 2018 14:00	PST	4.616	12.585
USGS	11466800	19 Jan 2018 14:15	PST	4.672	12.591
USGS	11466800	19 Jan 2018 14:30	PST	4.644	12.591
USGS	11466800	19 Jan 2018 14:45	PST	4.616	12.591
USGS	11466800	19 Jan 2018 15:00	PST	4.701	12.591
USGS	11466800	19 Jan 2018 15:15	PST	4.672	12.591
USGS	11466800	19 Jan 2018 15:30	PST	4.729	12.591
USGS	11466800	19 Jan 2018 15:45	PST	4.729	12.591
USGS	11466800	19 Jan 2018 16:00	PST	4.729	12.591
USGS	11466800	19 Jan 2018 16:15	PST	4.672	12.588
USGS	11466800	19 Jan 2018 16:30	PST	4.729	12.591
USGS	11466800	19 Jan 2018 16:45	PST	4.729	12.591
USGS	11466800	19 Jan 2018 17:00	PST	4.729	12.591
USGS	11466800	19 Jan 2018 17:15	PST	4.786	12.594
USGS	11466800	19 Jan 2018 17:30	PST	4.729	12.591
USGS	11466800	19 Jan 2018 17:45	PST	4.786	12.594
USGS	11466800	19 Jan 2018 18:00	PST	4.701	12.591
USGS	11466800	19 Jan 2018 18:15	PST	4.729	12.591
USGS	11466800	19 Jan 2018 18:30	PST	4.701	12.591
USGS	11466800	19 Jan 2018 18:45	PST	4.729	12.591
USGS	11466800	19 Jan 2018 19:00	PST	4.701	12.588
USGS	11466800	19 Jan 2018 19:15	PST	4.701	12.591
USGS	11466800	19 Jan 2018 19:30	PST	4.701	12.591
USGS	11466800	19 Jan 2018 19:45	PST	4.701	12.591
USGS	11466800	19 Jan 2018 20:00	PST	4.672	12.591
USGS	11466800	19 Jan 2018 20:15	PST	4.757	12.591
USGS	11466800	19 Jan 2018 20:30	PST	4.757	12.591
USGS	11466800	19 Jan 2018 20:45	PST	4.729	12.591
USGS	11466800	19 Jan 2018 21:00	PST	4.701	12.588
USGS	11466800	19 Jan 2018 21:15	PST	4.644	12.588
USGS	11466800	19 Jan 2018 21:30	PST	4.701	12.585
USGS	11466800	19 Jan 2018 21:45	PST	4.701	12.588
USGS	11466800	19 Jan 2018 22:00	PST	4.672	12.585
USGS	11466800	19 Jan 2018 22:15	PST	4.672	12.585
USGS	11466800	19 Jan 2018 22:30	PST	4.644	12.582
USGS	11466800	19 Jan 2018 22:45	PST	4.701	12.588
USGS	11466800	19 Jan 2018 23:00	PST	4.587	12.582
USGS	11466800	19 Jan 2018 23:15	PST	4.616	12.582
USGS	11466800	19 Jan 2018 23:30	PST	4.616	12.582
USGS	11466800	19 Jan 2018 23:45	PST	4.616	12.582
USGS	11466800	20 Jan 2018 00:00	PST	4.559	12.579
USGS	11466800	20 Jan 2018 00:15	PST	4.644	12.582
USGS	11466800	20 Jan 2018 00:30	PST	4.616	12.579
USGS	11466800	20 Jan 2018 00:45	PST	4.559	12.576
USGS	11466800	20 Jan 2018 01:00	PST	4.587	12.576
USGS	11466800	20 Jan 2018 01:15	PST	4.616	12.576
USGS	11466800	20 Jan 2018 01:30	PST	4.559	12.573
USGS	11466800	20 Jan 2018 01:45	PST	4.474	12.573
USGS	11466800	20 Jan 2018 02:00	PST	4.559	12.573
USGS	11466800	20 Jan 2018 02:15	PST	4.531	12.573
USGS	11466800	20 Jan 2018 02:30	PST	4.502	12.57
USGS	11466800	20 Jan 2018 02:45	PST	4.502	12.57
USGS	11466800	20 Jan 2018 03:00	PST	4.531	12.57
USGS	11466800	20 Jan 2018 03:15	PST	4.502	12.57
USGS	11466800	20 Jan 2018 03:30	PST	4.474	12.567
USGS	11466800	20 Jan 2018 03:45	PST	4.417	12.567
USGS	11466800	20 Jan 2018 04:00	PST	4.417	12.564
USGS	11466800	20 Jan 2018 04:15	PST	4.446	12.564
USGS	11466800	20 Jan 2018 04:30	PST	4.446	12.561
USGS	11466800	20 Jan 2018 04:45	PST	4.446	12.564
USGS	11466800	20 Jan 2018 05:00	PST	4.389	12.564
USGS	11466800	20 Jan 2018 05:15	PST	4.361	12.561
USGS	11466800	20 Jan 2018 05:30	PST	4.389	12.558
USGS	11466800	20 Jan 2018 05:45	PST	4.361	12.558
USGS	11466800	20 Jan 2018 06:00	PST	4.361	12.558
USGS	11466800	20 Jan 2018 06:15	PST	4.361	12.555
USGS	11466800	20 Jan 2018 06:30	PST	4.389	12.558
USGS	11466800	20 Jan 2018 06:45	PST	4.304	12.552
USGS	11466800	20 Jan 2018 07:00	PST	4.332	12.552
USGS	11466800	20 Jan 2018 07:15	PST	4.304	12.552
USGS	11466800	20 Jan 2018 07:30	PST	4.361	12.552
USGS	11466800	20 Jan 2018 07:45	PST	4.276	12.549
USGS	11466800	20 Jan 2018 08:00	PST	4.276	12.549
USGS	11466800	20 Jan 2018 08:15	PST	4.304	12.546
USGS	11466800	20 Jan 2018 08:30	PST	4.276	12.546
USGS	11466800	20 Jan 2018 08:45	PST	4.247	12.543
USGS	11466800	20 Jan 2018 09:00	PST	4.191	12.54
USGS	11466800	20 Jan 2018 09:15	PST	4.219	12.54
USGS	11466800	20 Jan 2018 09:30	PST	4.219	12.54
USGS	11466800	20 Jan 2018 09:45	PST	4.191	12.54
USGS	11466800	20 Jan 2018 10:00	PST	4.219	12.537
USGS	11466800	20 Jan 2018 10:15	PST	4.191	12.534
USGS	11466800	20 Jan 2018 10:30	PST	4.134	12.534
USGS	11466800	20 Jan 2018 10:45	PST	4.219	12.537
USGS	11466800	20 Jan 2018 11:00	PST	4.163	12.534
USGS	11466800	20 Jan 2018 11:15	PST	4.134	12.53
USGS	11466800	20 Jan 2018 11:30	PST	4.163	12.527
USGS	11466800	20 Jan 2018 11:45	PST	4.134	12.527
USGS	11466800	20 Jan 2018 12:00	PST	4.078	12.524
USGS	11466800	20 Jan 2018 12:15	PST	4.078	12.527
USGS	11466800	20 Jan 2018 12:30	PST	4.078	12.524
USGS	11466800	20 Jan 2018 12:45	PST	4.049	12.524
USGS	11466800	20 Jan 2018 13:00	PST	4.049	12.524
USGS	11466800	20 Jan 2018 13:15	PST	4.049	12.521
USGS	11466800	20 Jan 2018 13:30	PST	4.021	12.521
USGS	11466800	20 Jan 2018 13:45	PST	3.993	12.518
USGS	11466800	20 Jan 2018 14:00	PST	3.993	12.518
USGS	11466800	20 Jan 2018 14:15	PST	3.964	12.518
USGS	11466800	20 Jan 2018 14:30	PST	3.936	12.515
USGS	11466800	20 Jan 2018 14:45	PST	3.908	12.515
USGS	11466800	20 Jan 2018 15:00	PST	3.908	12.512
USGS	11466800	20 Jan 2018 15:15	PST	3.936	12.515
USGS	11466800	20 Jan 2018 15:30	PST	3.908	12.512
USGS	11466800	20 Jan 2018 15:45	PST	3.879	12.509
USGS	11466800	20 Jan 2018 16:00	PST	3.879	12.509
USGS	11466800	20 Jan 2018 16:15	PST	3.908	12.509
USGS	11466800	20 Jan 2018 16:30	PST	3.908	12.509
USGS	11466800	20 Jan 2018 16:45	PST	3.851	12.506
USGS	11466800	20 Jan 2018 17:00	PST	3.851	12.506
USGS	11466800	20 Jan 2018 17:15	PST	3.851	12.503
USGS	11466800	20 Jan 2018 17:30	PST	3.879	12.506
USGS	11466800	20 Jan 2018 17:45	PST	3.794	12.5
USGS	11466800	20 Jan 2018 18:00	PST	3.851	12.5
USGS	11466800	20 Jan 2018 18:15	PST	3.794	12.5
USGS	11466800	20 Jan 2018 18:30	PST	3.794	12.5
USGS	11466800	20 Jan 2018 18:45	PST	3.766	12.5
USGS	11466800	20 Jan 2018 19:00	PST	3.794	12.497
USGS	11466800	20 Jan 2018 19:15	PST	3.823	12.497
USGS	11466800	20 Jan 2018 19:30	PST	3.766	12.494
USGS	11466800	20 Jan 2018 19:45	PST	3.794	12.497
USGS	11466800	20 Jan 2018 20:00	PST	3.738	12.494
USGS	11466800	20 Jan 2018 20:15	PST	3.738	12.491
USGS	11466800	20 Jan 2018 20:30	PST	3.709	12.491
USGS	11466800	20 Jan 2018 20:45	PST	3.681	12.491
USGS	11466800	20 Jan 2018 21:00	PST	3.681	12.488
USGS	11466800	20 Jan 2018 21:15	PST	3.681	12.488
USGS	11466800	20 Jan 2018 21:30	PST	3.709	12.488
USGS	11466800	20 Jan 2018 21:45	PST	3.681	12.488
USGS	11466800	20 Jan 2018 22:00	PST	3.596	12.485
USGS	11466800	20 Jan 2018 22:15	PST	3.653	12.485
USGS	11466800	20 Jan 2018 22:30	PST	3.625	12.482
USGS	11466800	20 Jan 2018 22:45	PST	3.596	12.479
USGS	11466800	20 Jan 2018 23:00	PST	3.596	12.479
USGS	11466800	20 Jan 2018 23:15	PST	3.596	12.479
USGS	11466800	20 Jan 2018 23:30	PST	3.54	12.479
USGS	11466800	20 Jan 2018 23:45	PST	3.596	12.479
USGS	11466800	21 Jan 2018 00:00	PST	3.568	12.476
USGS	11466800	21 Jan 2018 00:15	PST	3.568	12.476
USGS	11466800	21 Jan 2018 00:30	PST	3.54	12.476
USGS	11466800	21 Jan 2018 00:45	PST	3.54	12.473
USGS	11466800	21 Jan 2018 01:00	PST	3.54	12.473
USGS	11466800	21 Jan 2018 01:15	PST	3.54	12.473
USGS	11466800	21 Jan 2018 01:30	PST	3.54	12.473
USGS	11466800	21 Jan 2018 01:45	PST	3.483	12.47
USGS	11466800	21 Jan 2018 02:00	PST	3.483	12.47
USGS	11466800	21 Jan 2018 02:15	PST	3.483	12.466
USGS	11466800	21 Jan 2018 02:30	PST	3.455	12.466
USGS	11466800	21 Jan 2018 02:45	PST	3.455	12.466
USGS	11466800	21 Jan 2018 03:00	PST	3.398	12.463
USGS	11466800	21 Jan 2018 03:15	PST	3.426	12.463
USGS	11466800	21 Jan 2018 03:30	PST	3.455	12.463
USGS	11466800	21 Jan 2018 03:45	PST	3.426	12.463
USGS	11466800	21 Jan 2018 04:00	PST	3.426	12.46
USGS	11466800	21 Jan 2018 04:15	PST	3.398	12.46
USGS	11466800	21 Jan 2018 04:30	PST	3.426	12.46
USGS	11466800	21 Jan 2018 04:45	PST	3.455	12.46
USGS	11466800	21 Jan 2018 05:00	PST	3.426	12.46
USGS	11466800	21 Jan 2018 05:15	PST	3.398	12.46
USGS	11466800	21 Jan 2018 05:30	PST	3.426	12.457
USGS	11466800	21 Jan 2018 05:45	PST	3.37	12.457
USGS	11466800	21 Jan 2018 06:00	PST	3.37	12.457
USGS	11466800	21 Jan 2018 06:15	PST	3.398	12.457
USGS	11466800	21 Jan 2018 06:30	PST	3.341	12.454
USGS	11466800	21 Jan 2018 06:45	PST	3.341	12.454
USGS	11466800	21 Jan 2018 07:00	PST	3.37	12.454
USGS	11466800	21 Jan 2018 07:15	PST	3.341	12.451
USGS	11466800	21 Jan 2018 07:30	PST	3.37	12.454
USGS	11466800	21 Jan 2018 07:45	PST	3.313	12.451
USGS	11466800	21 Jan 2018 08:00	PST	3.313	12.451
USGS	11466800	21 Jan 2018 08:15	PST	3.313	12.448
USGS	11466800	21 Jan 2018 08:30	PST	3.313	12.448
USGS	11466800	21 Jan 2018 08:45	PST	3.313	12.448
USGS	11466800	21 Jan 2018 09:00	PST	3.313	12.445
USGS	11466800	21 Jan 2018 09:15	PST	3.313	12.445
USGS	11466800	21 Jan 2018 09:30	PST	3.256	12.445
USGS	11466800	21 Jan 2018 09:45	PST	3.256	12.445
USGS	11466800	21 Jan 2018 10:00	PST	3.285	12.442
USGS	11466800	21 Jan 2018 10:15	PST	3.256	12.445
USGS	11466800	21 Jan 2018 10:30	PST	3.285	12.442
USGS	11466800	21 Jan 2018 10:45	PST	3.285	12.442
USGS	11466800	21 Jan 2018 11:00	PST	3.256	12.442
USGS	11466800	21 Jan 2018 11:15	PST	3.285	12.439
USGS	11466800	21 Jan 2018 11:30	PST	3.256	12.439
USGS	11466800	21 Jan 2018 11:45	PST	3.2	12.439
USGS	11466800	21 Jan 2018 12:00	PST	3.285	12.454
USGS	11466800	21 Jan 2018 12:15	PST	3.285	12.46
USGS	11466800	21 Jan 2018 12:30	PST	3.37	12.466
USGS	11466800	21 Jan 2018 12:45	PST	3.313	12.463
USGS	11466800	21 Jan 2018 13:00	PST	3.313	12.463
USGS	11466800	21 Jan 2018 13:15	PST	3.341	12.463
USGS	11466800	21 Jan 2018 13:30	PST	3.341	12.46
USGS	11466800	21 Jan 2018 13:45	PST	3.313	12.463
USGS	11466800	21 Jan 2018 14:00	PST	3.285	12.46
USGS	11466800	21 Jan 2018 14:15	PST	3.256	12.46
USGS	11466800	21 Jan 2018 14:30	PST	3.285	12.46
USGS	11466800	21 Jan 2018 14:45	PST	3.285	12.46
USGS	11466800	21 Jan 2018 15:00	PST	3.341	12.46
USGS	11466800	21 Jan 2018 15:15	PST	3.256	12.46
USGS	11466800	21 Jan 2018 15:30	PST	3.256	12.457
USGS	11466800	21 Jan 2018 15:45	PST	3.256	12.457
USGS	11466800	21 Jan 2018 16:00	PST	3.256	12.457
USGS	11466800	21 Jan 2018 16:15	PST	3.256	12.457
USGS	11466800	21 Jan 2018 16:30	PST	3.2	12.454
USGS	11466800	21 Jan 2018 16:45	PST	3.256	12.457
USGS	11466800	21 Jan 2018 17:00	PST	3.256	12.457
USGS	11466800	21 Jan 2018 17:15	PST	3.256	12.457
USGS	11466800	21 Jan 2018 17:30	PST	3.256	12.457
USGS	11466800	21 Jan 2018 17:45	PST	3.228	12.454
USGS	11466800	21 Jan 2018 18:00	PST	3.256	12.454
USGS	11466800	21 Jan 2018 18:15	PST	3.256	12.454
USGS	11466800	21 Jan 2018 18:30	PST	3.228	12.451
USGS	11466800	21 Jan 2018 18:45	PST	3.228	12.451
USGS	11466800	21 Jan 2018 19:00	PST	3.256	12.454
USGS	11466800	21 Jan 2018 19:15	PST	3.2	12.454
USGS	11466800	21 Jan 2018 19:30	PST	3.256	12.454
USGS	11466800	21 Jan 2018 19:45	PST	3.228	12.454
USGS	11466800	21 Jan 2018 20:00	PST	3.256	12.454
USGS	11466800	21 Jan 2018 20:15	PST	3.256	12.454
USGS	11466800	21 Jan 2018 20:30	PST	3.256	12.457
USGS	11466800	21 Jan 2018 20:45	PST	3.256	12.457
USGS	11466800	21 Jan 2018 21:00	PST	3.285	12.457
USGS	11466800	21 Jan 2018 21:15	PST	3.313	12.463
USGS	11466800	21 Jan 2018 21:30	PST	3.313	12.463
USGS	11466800	21 Jan 2018 21:45	PST	3.37	12.466
USGS	11466800	21 Jan 2018 22:00	PST	3.37	12.47
USGS	11466800	21 Jan 2018 22:15	PST	3.426	12.479
USGS	11466800	21 Jan 2018 22:30	PST	3.625	12.494
USGS	11466800	21 Jan 2018 22:45	PST	4.106	12.534
USGS	11466800	21 Jan 2018 23:00	PST	4.729	12.591
USGS	11466800	21 Jan 2018 23:15	PST	5.437	12.649
USGS	11466800	21 Jan 2018 23:30	PST	6.116	12.695
USGS	11466800	21 Jan 2018 23:45	PST	6.626	12.735
USGS	11466800	22 Jan 2018 00:00	PST	7.079	12.747
USGS	11466800	22 Jan 2018 00:15	PST	7.561	12.79
USGS	11466800	22 Jan 2018 00:30	PST	8.41	12.841
USGS	11466800	22 Jan 2018 00:45	PST	9.061	12.89
USGS	11466800	22 Jan 2018 01:00	PST	9.798	12.933
USGS	11466800	22 Jan 2018 01:15	PST	10.307	12.975
USGS	11466800	22 Jan 2018 01:30	PST	11.043	13.018
USGS	11466800	22 Jan 2018 01:45	PST	11.751	13.067
USGS	11466800	22 Jan 2018 02:00	PST	12.799	13.113
USGS	11466800	22 Jan 2018 02:15	PST	13.79	13.174
USGS	11466800	22 Jan 2018 02:30	PST	14.555	13.228
USGS	11466800	22 Jan 2018 02:45	PST	15.489	13.292
USGS	11466800	22 Jan 2018 03:00	PST	16.112	13.35
USGS	11466800	22 Jan 2018 03:15	PST	16.877	13.411
USGS	11466800	22 Jan 2018 03:30	PST	17.5	13.463
USGS	11466800	22 Jan 2018 03:45	PST	17.981	13.509
USGS	11466800	22 Jan 2018 04:00	PST	18.377	13.545
USGS	11466800	22 Jan 2018 04:15	PST	19.057	13.576
USGS	11466800	22 Jan 2018 04:30	PST	19.397	13.603
USGS	11466800	22 Jan 2018 04:45	PST	19.765	13.622
USGS	11466800	22 Jan 2018 05:00	PST	20.048	13.64
USGS	11466800	22 Jan 2018 05:15	PST	20.161	13.658
USGS	11466800	22 Jan 2018 05:30	PST	20.36	13.667
USGS	11466800	22 Jan 2018 05:45	PST	20.445	13.673
USGS	11466800	22 Jan 2018 06:00	PST	20.699	13.686
USGS	11466800	22 Jan 2018 06:15	PST	20.643	13.683
USGS	11466800	22 Jan 2018 06:30	PST	20.813	13.689
USGS	11466800	22 Jan 2018 06:45	PST	20.586	13.689
USGS	11466800	22 Jan 2018 07:00	PST	20.501	13.683
USGS	11466800	22 Jan 2018 07:15	PST	20.331	13.68
USGS	11466800	22 Jan 2018 07:30	PST	20.02	13.667
USGS	11466800	22 Jan 2018 07:45	PST	19.878	13.652
USGS	11466800	22 Jan 2018 08:00	PST	19.538	13.637
USGS	11466800	22 Jan 2018 08:15	PST	19.142	13.619
USGS	11466800	22 Jan 2018 08:30	PST	18.774	13.591
USGS	11466800	22 Jan 2018 08:45	PST	18.293	13.57
USGS	11466800	22 Jan 2018 09:00	PST	17.924	13.549
USGS	11466800	22 Jan 2018 09:15	PST	17.216	13.515
USGS	11466800	22 Jan 2018 09:30	PST	16.99	13.494
USGS	11466800	22 Jan 2018 09:45	PST	16.594	13.472
USGS	11466800	22 Jan 2018 10:00	PST	16.084	13.442
USGS	11466800	22 Jan 2018 10:15	PST	15.942	13.424
USGS	11466800	22 Jan 2018 10:30	PST	15.659	13.399
USGS	11466800	22 Jan 2018 10:45	PST	15.319	13.378
USGS	11466800	22 Jan 2018 11:00	PST	14.979	13.36
USGS	11466800	22 Jan 2018 11:15	PST	15.008	13.341
USGS	11466800	22 Jan 2018 11:30	PST	14.696	13.32
USGS	11466800	22 Jan 2018 11:45	PST	14.583	13.305
USGS	11466800	22 Jan 2018 12:00	PST	14.357	13.292
USGS	11466800	22 Jan 2018 12:15	PST	14.187	13.28
USGS	11466800	22 Jan 2018 12:30	PST	14.017	13.274
USGS	11466800	22 Jan 2018 12:45	PST	13.903	13.262
USGS	11466800	22 Jan 2018 13:00	PST	13.988	13.259
USGS	11466800	22 Jan 2018 13:15	PST	13.847	13.256
USGS	11466800	22 Jan 2018 13:30	PST	13.875	13.25
[truncated: 12,251 more rows]
