# Supplementary material for: WHONDRS-GUI: a web application for global survey of surface water metabolites
Source: PeerJ. 2020 Jul 22;8:e9277. doi: 10.7717/peerj.9277 (PMC7382364; doi:10.7717/peerj.9277)
Supplement: Supplemental Information 1 [file peerj-08-9277-s001.zip › WHONDRS_S_Kit/data/WHONDRS_SW_Kits_Hydrographs/WHONDRS_SW_Kits_Hydrograph_S000026.csv]

# U.S. Geological Survey. 2018. National Water Information System data available on the World Wide Web (USGS Water Data for the Nation) accessed at 2019-01-03 19:36:17 EST (nadww01) at http://waterdata.usgs.gov/nwis/
# USGS 05551540 FOX RIVER AT MONTGOMERY IL
agency_cd	site_no	datetime	tz_cd	Gauge_height_m	Discharge_cubic_m_per_second
USGS	05551540	01 Jan 2018 00:00	CST	3.505	NA
USGS	05551540	01 Jan 2018 00:15	CST	3.505	23.106
USGS	05551540	01 Jan 2018 00:30	CST	3.505	NA
USGS	05551540	01 Jan 2018 00:45	CST	3.505	NA
USGS	05551540	01 Jan 2018 01:00	CST	3.505	NA
USGS	05551540	01 Jan 2018 01:15	CST	3.505	NA
USGS	05551540	01 Jan 2018 01:30	CST	3.505	NA
USGS	05551540	01 Jan 2018 01:45	CST	3.505	NA
USGS	05551540	01 Jan 2018 02:00	CST	3.508	NA
USGS	05551540	01 Jan 2018 02:15	CST	3.508	NA
USGS	05551540	01 Jan 2018 02:30	CST	3.508	NA
USGS	05551540	01 Jan 2018 02:45	CST	3.511	NA
USGS	05551540	01 Jan 2018 03:00	CST	3.511	NA
USGS	05551540	01 Jan 2018 03:15	CST	3.511	NA
USGS	05551540	01 Jan 2018 03:30	CST	3.514	NA
USGS	05551540	01 Jan 2018 03:45	CST	3.514	NA
USGS	05551540	01 Jan 2018 04:00	CST	3.514	NA
USGS	05551540	01 Jan 2018 04:15	CST	3.499	NA
USGS	05551540	01 Jan 2018 04:30	CST	3.487	NA
USGS	05551540	01 Jan 2018 04:45	CST	3.487	NA
USGS	05551540	01 Jan 2018 05:00	CST	3.487	NA
USGS	05551540	01 Jan 2018 05:15	CST	3.487	NA
USGS	05551540	01 Jan 2018 05:30	CST	3.487	NA
USGS	05551540	01 Jan 2018 05:45	CST	3.49	NA
USGS	05551540	01 Jan 2018 06:00	CST	3.49	NA
USGS	05551540	01 Jan 2018 06:15	CST	3.49	NA
USGS	05551540	01 Jan 2018 06:30	CST	3.49	NA
USGS	05551540	01 Jan 2018 06:45	CST	3.49	NA
USGS	05551540	01 Jan 2018 07:00	CST	3.49	NA
USGS	05551540	01 Jan 2018 07:15	CST	3.49	NA
USGS	05551540	01 Jan 2018 07:30	CST	3.49	NA
USGS	05551540	01 Jan 2018 07:45	CST	3.49	NA
USGS	05551540	01 Jan 2018 08:00	CST	3.49	NA
USGS	05551540	01 Jan 2018 08:15	CST	3.49	NA
USGS	05551540	01 Jan 2018 08:30	CST	3.487	NA
USGS	05551540	01 Jan 2018 08:45	CST	3.487	NA
USGS	05551540	01 Jan 2018 09:00	CST	3.487	NA
USGS	05551540	01 Jan 2018 09:15	CST	3.487	22.597
USGS	05551540	01 Jan 2018 09:30	CST	3.487	NA
USGS	05551540	01 Jan 2018 09:45	CST	3.487	NA
USGS	05551540	01 Jan 2018 10:00	CST	3.487	NA
USGS	05551540	01 Jan 2018 10:15	CST	3.487	NA
USGS	05551540	01 Jan 2018 10:30	CST	3.487	NA
USGS	05551540	01 Jan 2018 10:45	CST	3.487	NA
USGS	05551540	01 Jan 2018 11:00	CST	3.49	NA
USGS	05551540	01 Jan 2018 11:15	CST	3.49	NA
USGS	05551540	01 Jan 2018 11:30	CST	3.49	NA
USGS	05551540	01 Jan 2018 11:45	CST	3.493	NA
USGS	05551540	01 Jan 2018 12:00	CST	3.493	NA
USGS	05551540	01 Jan 2018 12:15	CST	3.496	NA
USGS	05551540	01 Jan 2018 12:30	CST	3.496	NA
USGS	05551540	01 Jan 2018 12:45	CST	3.499	NA
USGS	05551540	01 Jan 2018 13:00	CST	3.499	NA
USGS	05551540	01 Jan 2018 13:15	CST	3.502	NA
USGS	05551540	01 Jan 2018 13:30	CST	3.502	NA
USGS	05551540	01 Jan 2018 13:45	CST	3.505	NA
USGS	05551540	01 Jan 2018 14:00	CST	3.505	NA
USGS	05551540	01 Jan 2018 14:15	CST	3.505	NA
USGS	05551540	01 Jan 2018 14:30	CST	3.505	NA
USGS	05551540	01 Jan 2018 14:45	CST	3.508	NA
USGS	05551540	01 Jan 2018 15:00	CST	3.508	NA
USGS	05551540	01 Jan 2018 15:15	CST	3.508	NA
USGS	05551540	01 Jan 2018 15:30	CST	3.508	NA
USGS	05551540	01 Jan 2018 15:45	CST	3.508	NA
USGS	05551540	01 Jan 2018 16:00	CST	3.508	NA
USGS	05551540	01 Jan 2018 16:15	CST	3.511	NA
USGS	05551540	01 Jan 2018 16:30	CST	3.511	NA
USGS	05551540	01 Jan 2018 16:45	CST	3.511	NA
USGS	05551540	01 Jan 2018 17:00	CST	3.511	NA
USGS	05551540	01 Jan 2018 17:15	CST	3.511	NA
USGS	05551540	01 Jan 2018 17:30	CST	3.511	NA
USGS	05551540	01 Jan 2018 17:45	CST	3.514	NA
USGS	05551540	01 Jan 2018 18:00	CST	3.514	NA
USGS	05551540	01 Jan 2018 18:15	CST	3.514	22.455
USGS	05551540	01 Jan 2018 18:30	CST	3.514	NA
USGS	05551540	01 Jan 2018 18:45	CST	3.514	NA
USGS	05551540	01 Jan 2018 19:00	CST	3.514	NA
USGS	05551540	01 Jan 2018 19:15	CST	3.514	NA
USGS	05551540	01 Jan 2018 19:30	CST	3.514	NA
USGS	05551540	01 Jan 2018 19:45	CST	3.511	NA
USGS	05551540	01 Jan 2018 20:00	CST	3.511	NA
USGS	05551540	01 Jan 2018 20:15	CST	3.511	NA
USGS	05551540	01 Jan 2018 20:30	CST	3.508	NA
USGS	05551540	01 Jan 2018 20:45	CST	3.508	NA
USGS	05551540	01 Jan 2018 21:00	CST	3.508	NA
USGS	05551540	01 Jan 2018 21:15	CST	3.508	NA
USGS	05551540	01 Jan 2018 21:30	CST	3.505	NA
USGS	05551540	01 Jan 2018 21:45	CST	3.505	NA
USGS	05551540	01 Jan 2018 22:00	CST	3.505	NA
USGS	05551540	01 Jan 2018 22:15	CST	3.505	NA
USGS	05551540	01 Jan 2018 22:30	CST	3.505	NA
USGS	05551540	01 Jan 2018 22:45	CST	3.502	NA
USGS	05551540	01 Jan 2018 23:00	CST	3.502	NA
USGS	05551540	01 Jan 2018 23:15	CST	3.502	NA
USGS	05551540	01 Jan 2018 23:30	CST	3.502	NA
USGS	05551540	01 Jan 2018 23:45	CST	3.502	NA
USGS	05551540	02 Jan 2018 00:00	CST	3.502	NA
USGS	05551540	02 Jan 2018 00:15	CST	3.499	NA
USGS	05551540	02 Jan 2018 00:30	CST	3.499	NA
USGS	05551540	02 Jan 2018 00:45	CST	3.499	NA
USGS	05551540	02 Jan 2018 01:00	CST	3.499	NA
USGS	05551540	02 Jan 2018 01:15	CST	3.499	NA
USGS	05551540	02 Jan 2018 01:30	CST	3.502	NA
USGS	05551540	02 Jan 2018 01:45	CST	3.502	NA
USGS	05551540	02 Jan 2018 02:00	CST	3.502	NA
USGS	05551540	02 Jan 2018 02:15	CST	3.502	NA
USGS	05551540	02 Jan 2018 02:30	CST	3.505	NA
USGS	05551540	02 Jan 2018 02:45	CST	3.505	NA
USGS	05551540	02 Jan 2018 03:00	CST	3.505	NA
USGS	05551540	02 Jan 2018 03:15	CST	3.505	22.455
USGS	05551540	02 Jan 2018 03:30	CST	3.505	NA
USGS	05551540	02 Jan 2018 03:45	CST	3.505	NA
USGS	05551540	02 Jan 2018 04:00	CST	3.508	NA
USGS	05551540	02 Jan 2018 04:15	CST	3.508	NA
USGS	05551540	02 Jan 2018 04:30	CST	3.508	NA
USGS	05551540	02 Jan 2018 04:45	CST	3.508	NA
USGS	05551540	02 Jan 2018 05:00	CST	3.508	NA
USGS	05551540	02 Jan 2018 05:15	CST	3.511	NA
USGS	05551540	02 Jan 2018 05:30	CST	3.511	NA
USGS	05551540	02 Jan 2018 05:45	CST	3.511	NA
USGS	05551540	02 Jan 2018 06:00	CST	3.511	NA
USGS	05551540	02 Jan 2018 06:15	CST	3.511	NA
USGS	05551540	02 Jan 2018 06:30	CST	3.511	NA
USGS	05551540	02 Jan 2018 06:45	CST	3.511	NA
USGS	05551540	02 Jan 2018 07:00	CST	3.511	NA
USGS	05551540	02 Jan 2018 07:15	CST	3.511	NA
USGS	05551540	02 Jan 2018 07:30	CST	3.514	NA
USGS	05551540	02 Jan 2018 07:45	CST	3.514	NA
USGS	05551540	02 Jan 2018 08:00	CST	3.514	NA
USGS	05551540	02 Jan 2018 08:15	CST	3.514	NA
USGS	05551540	02 Jan 2018 08:30	CST	3.514	NA
USGS	05551540	02 Jan 2018 08:45	CST	3.514	NA
USGS	05551540	02 Jan 2018 09:00	CST	3.514	NA
USGS	05551540	02 Jan 2018 09:15	CST	3.514	NA
USGS	05551540	02 Jan 2018 09:30	CST	3.514	NA
USGS	05551540	02 Jan 2018 09:45	CST	3.514	NA
USGS	05551540	02 Jan 2018 10:00	CST	3.514	NA
USGS	05551540	02 Jan 2018 10:15	CST	3.517	NA
USGS	05551540	02 Jan 2018 10:30	CST	3.517	NA
USGS	05551540	02 Jan 2018 10:45	CST	3.517	NA
USGS	05551540	02 Jan 2018 11:00	CST	3.517	NA
USGS	05551540	02 Jan 2018 11:15	CST	3.517	NA
USGS	05551540	02 Jan 2018 11:30	CST	3.52	NA
USGS	05551540	02 Jan 2018 11:45	CST	3.52	NA
USGS	05551540	02 Jan 2018 12:00	CST	3.52	NA
USGS	05551540	02 Jan 2018 12:15	CST	3.524	22.455
USGS	05551540	02 Jan 2018 12:30	CST	3.524	NA
USGS	05551540	02 Jan 2018 12:45	CST	3.524	NA
USGS	05551540	02 Jan 2018 13:00	CST	3.527	NA
USGS	05551540	02 Jan 2018 13:15	CST	3.53	NA
USGS	05551540	02 Jan 2018 13:30	CST	3.53	NA
USGS	05551540	02 Jan 2018 13:45	CST	3.53	NA
USGS	05551540	02 Jan 2018 14:00	CST	3.53	NA
USGS	05551540	02 Jan 2018 14:15	CST	3.53	NA
USGS	05551540	02 Jan 2018 14:30	CST	3.53	NA
USGS	05551540	02 Jan 2018 14:45	CST	3.53	NA
USGS	05551540	02 Jan 2018 15:00	CST	3.53	NA
USGS	05551540	02 Jan 2018 15:15	CST	3.533	NA
USGS	05551540	02 Jan 2018 15:30	CST	3.533	NA
USGS	05551540	02 Jan 2018 15:45	CST	3.533	NA
USGS	05551540	02 Jan 2018 16:00	CST	3.536	NA
USGS	05551540	02 Jan 2018 16:15	CST	3.536	NA
USGS	05551540	02 Jan 2018 16:30	CST	3.536	NA
USGS	05551540	02 Jan 2018 16:45	CST	3.536	NA
USGS	05551540	02 Jan 2018 17:00	CST	3.536	NA
USGS	05551540	02 Jan 2018 17:15	CST	3.536	NA
USGS	05551540	02 Jan 2018 17:30	CST	3.536	NA
USGS	05551540	02 Jan 2018 17:45	CST	3.536	NA
USGS	05551540	02 Jan 2018 18:00	CST	3.536	NA
USGS	05551540	02 Jan 2018 18:15	CST	3.536	NA
USGS	05551540	02 Jan 2018 18:30	CST	3.536	NA
USGS	05551540	02 Jan 2018 18:45	CST	3.536	NA
USGS	05551540	02 Jan 2018 19:00	CST	3.536	NA
USGS	05551540	02 Jan 2018 19:15	CST	3.536	NA
USGS	05551540	02 Jan 2018 19:30	CST	3.536	NA
USGS	05551540	02 Jan 2018 19:45	CST	3.536	NA
USGS	05551540	02 Jan 2018 20:00	CST	3.533	NA
USGS	05551540	02 Jan 2018 20:15	CST	3.533	NA
USGS	05551540	02 Jan 2018 20:30	CST	3.533	NA
USGS	05551540	02 Jan 2018 20:45	CST	3.53	NA
USGS	05551540	02 Jan 2018 21:00	CST	3.53	NA
USGS	05551540	02 Jan 2018 21:15	CST	3.527	22.455
USGS	05551540	02 Jan 2018 21:30	CST	3.527	NA
USGS	05551540	02 Jan 2018 21:45	CST	3.527	NA
USGS	05551540	02 Jan 2018 22:00	CST	3.524	NA
USGS	05551540	02 Jan 2018 22:15	CST	3.524	NA
USGS	05551540	02 Jan 2018 22:30	CST	3.524	NA
USGS	05551540	02 Jan 2018 22:45	CST	3.524	NA
USGS	05551540	02 Jan 2018 23:00	CST	3.524	NA
USGS	05551540	02 Jan 2018 23:15	CST	3.524	NA
USGS	05551540	02 Jan 2018 23:30	CST	3.524	NA
USGS	05551540	02 Jan 2018 23:45	CST	3.524	NA
USGS	05551540	03 Jan 2018 00:00	CST	3.524	NA
USGS	05551540	03 Jan 2018 00:15	CST	3.524	NA
USGS	05551540	03 Jan 2018 00:30	CST	3.527	NA
USGS	05551540	03 Jan 2018 00:45	CST	3.527	NA
USGS	05551540	03 Jan 2018 01:00	CST	3.527	NA
USGS	05551540	03 Jan 2018 01:15	CST	3.527	NA
USGS	05551540	03 Jan 2018 01:30	CST	3.527	NA
USGS	05551540	03 Jan 2018 01:45	CST	3.527	NA
USGS	05551540	03 Jan 2018 02:00	CST	3.53	NA
USGS	05551540	03 Jan 2018 02:15	CST	3.53	NA
USGS	05551540	03 Jan 2018 02:30	CST	3.53	NA
USGS	05551540	03 Jan 2018 02:45	CST	3.533	NA
USGS	05551540	03 Jan 2018 03:00	CST	3.533	NA
USGS	05551540	03 Jan 2018 03:15	CST	3.533	NA
USGS	05551540	03 Jan 2018 03:30	CST	3.536	NA
USGS	05551540	03 Jan 2018 03:45	CST	3.536	NA
USGS	05551540	03 Jan 2018 04:00	CST	3.539	NA
USGS	05551540	03 Jan 2018 04:15	CST	3.539	NA
USGS	05551540	03 Jan 2018 04:30	CST	3.539	NA
USGS	05551540	03 Jan 2018 04:45	CST	3.539	NA
USGS	05551540	03 Jan 2018 05:00	CST	3.539	NA
USGS	05551540	03 Jan 2018 05:15	CST	3.539	NA
USGS	05551540	03 Jan 2018 05:30	CST	3.539	NA
USGS	05551540	03 Jan 2018 05:45	CST	3.539	NA
USGS	05551540	03 Jan 2018 06:00	CST	3.542	NA
USGS	05551540	03 Jan 2018 06:15	CST	3.542	22.455
USGS	05551540	03 Jan 2018 06:30	CST	3.542	NA
USGS	05551540	03 Jan 2018 06:45	CST	3.539	NA
USGS	05551540	03 Jan 2018 07:00	CST	3.539	NA
USGS	05551540	03 Jan 2018 07:15	CST	3.542	NA
USGS	05551540	03 Jan 2018 07:30	CST	3.542	NA
USGS	05551540	03 Jan 2018 07:45	CST	3.542	NA
USGS	05551540	03 Jan 2018 08:00	CST	3.542	NA
USGS	05551540	03 Jan 2018 08:15	CST	3.542	NA
USGS	05551540	03 Jan 2018 08:30	CST	3.542	NA
USGS	05551540	03 Jan 2018 08:45	CST	3.542	NA
USGS	05551540	03 Jan 2018 09:00	CST	3.542	NA
USGS	05551540	03 Jan 2018 09:15	CST	3.542	NA
USGS	05551540	03 Jan 2018 09:30	CST	3.545	NA
USGS	05551540	03 Jan 2018 09:45	CST	3.545	NA
USGS	05551540	03 Jan 2018 10:00	CST	3.545	NA
USGS	05551540	03 Jan 2018 10:15	CST	3.545	NA
USGS	05551540	03 Jan 2018 10:30	CST	3.545	NA
USGS	05551540	03 Jan 2018 10:45	CST	3.545	NA
USGS	05551540	03 Jan 2018 11:00	CST	3.545	NA
USGS	05551540	03 Jan 2018 11:15	CST	3.545	NA
USGS	05551540	03 Jan 2018 11:30	CST	3.545	NA
USGS	05551540	03 Jan 2018 11:45	CST	3.548	NA
USGS	05551540	03 Jan 2018 12:00	CST	3.548	NA
USGS	05551540	03 Jan 2018 12:15	CST	3.548	NA
USGS	05551540	03 Jan 2018 12:30	CST	3.551	NA
USGS	05551540	03 Jan 2018 12:45	CST	3.551	NA
USGS	05551540	03 Jan 2018 13:00	CST	3.554	NA
USGS	05551540	03 Jan 2018 13:15	CST	3.554	NA
USGS	05551540	03 Jan 2018 13:30	CST	3.554	NA
USGS	05551540	03 Jan 2018 13:45	CST	3.557	NA
USGS	05551540	03 Jan 2018 14:00	CST	3.557	NA
USGS	05551540	03 Jan 2018 14:15	CST	3.56	NA
USGS	05551540	03 Jan 2018 14:30	CST	3.56	NA
USGS	05551540	03 Jan 2018 14:45	CST	3.563	NA
USGS	05551540	03 Jan 2018 15:00	CST	3.563	NA
USGS	05551540	03 Jan 2018 15:15	CST	3.563	22.427
USGS	05551540	03 Jan 2018 15:30	CST	3.563	NA
USGS	05551540	03 Jan 2018 15:45	CST	3.566	NA
USGS	05551540	03 Jan 2018 16:00	CST	3.566	NA
USGS	05551540	03 Jan 2018 16:15	CST	3.566	NA
USGS	05551540	03 Jan 2018 16:30	CST	3.566	NA
USGS	05551540	03 Jan 2018 16:45	CST	3.566	NA
USGS	05551540	03 Jan 2018 17:00	CST	3.566	NA
USGS	05551540	03 Jan 2018 17:15	CST	3.566	NA
USGS	05551540	03 Jan 2018 17:30	CST	3.566	NA
USGS	05551540	03 Jan 2018 17:45	CST	3.566	NA
USGS	05551540	03 Jan 2018 18:00	CST	3.566	NA
USGS	05551540	03 Jan 2018 18:15	CST	3.566	NA
USGS	05551540	03 Jan 2018 18:30	CST	3.566	NA
USGS	05551540	03 Jan 2018 18:45	CST	3.566	NA
USGS	05551540	03 Jan 2018 19:00	CST	3.566	NA
USGS	05551540	03 Jan 2018 19:15	CST	3.563	NA
USGS	05551540	03 Jan 2018 19:30	CST	3.563	NA
USGS	05551540	03 Jan 2018 19:45	CST	3.563	NA
USGS	05551540	03 Jan 2018 20:00	CST	3.563	NA
USGS	05551540	03 Jan 2018 20:15	CST	3.563	NA
USGS	05551540	03 Jan 2018 20:30	CST	3.563	NA
USGS	05551540	03 Jan 2018 20:45	CST	3.563	NA
USGS	05551540	03 Jan 2018 21:00	CST	3.563	NA
USGS	05551540	03 Jan 2018 21:15	CST	3.563	NA
USGS	05551540	03 Jan 2018 21:30	CST	3.563	NA
USGS	05551540	03 Jan 2018 21:45	CST	3.548	NA
USGS	05551540	03 Jan 2018 22:00	CST	3.539	NA
USGS	05551540	03 Jan 2018 22:15	CST	3.533	NA
USGS	05551540	03 Jan 2018 22:30	CST	3.53	NA
USGS	05551540	03 Jan 2018 22:45	CST	3.527	NA
USGS	05551540	03 Jan 2018 23:00	CST	3.527	NA
USGS	05551540	03 Jan 2018 23:15	CST	3.524	NA
USGS	05551540	03 Jan 2018 23:30	CST	3.524	NA
USGS	05551540	03 Jan 2018 23:45	CST	3.524	NA
USGS	05551540	04 Jan 2018 00:00	CST	3.524	NA
USGS	05551540	04 Jan 2018 00:15	CST	3.52	22.37
USGS	05551540	04 Jan 2018 00:30	CST	3.52	NA
USGS	05551540	04 Jan 2018 00:45	CST	3.517	NA
USGS	05551540	04 Jan 2018 01:00	CST	3.517	NA
USGS	05551540	04 Jan 2018 01:15	CST	3.517	NA
USGS	05551540	04 Jan 2018 01:30	CST	3.517	NA
USGS	05551540	04 Jan 2018 01:45	CST	3.517	NA
USGS	05551540	04 Jan 2018 02:00	CST	3.517	NA
USGS	05551540	04 Jan 2018 02:15	CST	3.517	NA
USGS	05551540	04 Jan 2018 02:30	CST	3.517	NA
USGS	05551540	04 Jan 2018 02:45	CST	3.517	NA
USGS	05551540	04 Jan 2018 03:00	CST	3.517	NA
USGS	05551540	04 Jan 2018 03:15	CST	3.514	NA
USGS	05551540	04 Jan 2018 03:30	CST	3.514	NA
USGS	05551540	04 Jan 2018 03:45	CST	3.514	NA
USGS	05551540	04 Jan 2018 04:00	CST	3.514	NA
USGS	05551540	04 Jan 2018 04:15	CST	3.514	NA
USGS	05551540	04 Jan 2018 04:30	CST	3.514	NA
USGS	05551540	04 Jan 2018 04:45	CST	3.514	NA
USGS	05551540	04 Jan 2018 05:00	CST	3.514	NA
USGS	05551540	04 Jan 2018 05:15	CST	3.514	NA
USGS	05551540	04 Jan 2018 05:30	CST	3.514	NA
USGS	05551540	04 Jan 2018 05:45	CST	3.514	NA
USGS	05551540	04 Jan 2018 06:00	CST	3.514	NA
USGS	05551540	04 Jan 2018 06:15	CST	3.514	NA
USGS	05551540	04 Jan 2018 06:30	CST	3.514	NA
USGS	05551540	04 Jan 2018 06:45	CST	3.514	NA
USGS	05551540	04 Jan 2018 07:00	CST	3.514	NA
USGS	05551540	04 Jan 2018 07:15	CST	3.514	NA
USGS	05551540	04 Jan 2018 07:30	CST	3.514	NA
USGS	05551540	04 Jan 2018 07:45	CST	3.514	NA
USGS	05551540	04 Jan 2018 08:00	CST	3.514	NA
USGS	05551540	04 Jan 2018 08:15	CST	3.514	NA
USGS	05551540	04 Jan 2018 08:30	CST	3.514	NA
USGS	05551540	04 Jan 2018 08:45	CST	3.511	NA
USGS	05551540	04 Jan 2018 09:00	CST	3.511	NA
USGS	05551540	04 Jan 2018 09:15	CST	3.511	22.54
USGS	05551540	04 Jan 2018 09:30	CST	3.511	NA
USGS	05551540	04 Jan 2018 09:45	CST	3.511	NA
USGS	05551540	04 Jan 2018 10:00	CST	3.514	NA
USGS	05551540	04 Jan 2018 10:15	CST	3.514	NA
USGS	05551540	04 Jan 2018 10:30	CST	3.514	NA
USGS	05551540	04 Jan 2018 10:45	CST	3.514	NA
USGS	05551540	04 Jan 2018 11:00	CST	3.514	NA
USGS	05551540	04 Jan 2018 11:15	CST	3.514	NA
USGS	05551540	04 Jan 2018 11:30	CST	3.517	NA
USGS	05551540	04 Jan 2018 11:45	CST	3.517	NA
USGS	05551540	04 Jan 2018 12:00	CST	3.52	NA
USGS	05551540	04 Jan 2018 12:15	CST	3.52	NA
USGS	05551540	04 Jan 2018 12:30	CST	3.524	NA
USGS	05551540	04 Jan 2018 12:45	CST	3.524	NA
USGS	05551540	04 Jan 2018 13:00	CST	3.527	NA
USGS	05551540	04 Jan 2018 13:15	CST	3.527	NA
USGS	05551540	04 Jan 2018 13:30	CST	3.53	NA
USGS	05551540	04 Jan 2018 13:45	CST	3.53	NA
USGS	05551540	04 Jan 2018 14:00	CST	3.533	NA
USGS	05551540	04 Jan 2018 14:15	CST	3.536	NA
USGS	05551540	04 Jan 2018 14:30	CST	3.536	NA
USGS	05551540	04 Jan 2018 14:45	CST	3.539	NA
USGS	05551540	04 Jan 2018 15:00	CST	3.539	NA
USGS	05551540	04 Jan 2018 15:15	CST	3.542	NA
USGS	05551540	04 Jan 2018 15:30	CST	3.542	NA
USGS	05551540	04 Jan 2018 15:45	CST	3.542	NA
USGS	05551540	04 Jan 2018 16:00	CST	3.542	NA
USGS	05551540	04 Jan 2018 16:15	CST	3.542	NA
USGS	05551540	04 Jan 2018 16:30	CST	3.542	NA
USGS	05551540	04 Jan 2018 16:45	CST	3.542	NA
USGS	05551540	04 Jan 2018 17:00	CST	3.539	NA
USGS	05551540	04 Jan 2018 17:15	CST	3.539	NA
USGS	05551540	04 Jan 2018 17:30	CST	3.539	NA
USGS	05551540	04 Jan 2018 17:45	CST	3.539	NA
USGS	05551540	04 Jan 2018 18:00	CST	3.539	NA
USGS	05551540	04 Jan 2018 18:15	CST	3.536	22.88
USGS	05551540	04 Jan 2018 18:30	CST	3.536	NA
USGS	05551540	04 Jan 2018 18:45	CST	3.536	NA
USGS	05551540	04 Jan 2018 19:00	CST	3.533	NA
USGS	05551540	04 Jan 2018 19:15	CST	3.53	NA
USGS	05551540	04 Jan 2018 19:30	CST	3.53	NA
USGS	05551540	04 Jan 2018 19:45	CST	3.527	NA
USGS	05551540	04 Jan 2018 20:00	CST	3.527	NA
USGS	05551540	04 Jan 2018 20:15	CST	3.524	NA
USGS	05551540	04 Jan 2018 20:30	CST	3.524	NA
USGS	05551540	04 Jan 2018 20:45	CST	3.524	NA
USGS	05551540	04 Jan 2018 21:00	CST	3.52	NA
USGS	05551540	04 Jan 2018 21:15	CST	3.52	NA
USGS	05551540	04 Jan 2018 21:30	CST	3.52	NA
USGS	05551540	04 Jan 2018 21:45	CST	3.517	NA
USGS	05551540	04 Jan 2018 22:00	CST	3.517	NA
USGS	05551540	04 Jan 2018 22:15	CST	3.517	NA
USGS	05551540	04 Jan 2018 22:30	CST	3.517	NA
USGS	05551540	04 Jan 2018 22:45	CST	3.517	NA
USGS	05551540	04 Jan 2018 23:00	CST	3.514	NA
USGS	05551540	04 Jan 2018 23:15	CST	3.514	NA
USGS	05551540	04 Jan 2018 23:30	CST	3.514	NA
USGS	05551540	04 Jan 2018 23:45	CST	3.514	NA
USGS	05551540	05 Jan 2018 00:00	CST	3.514	NA
USGS	05551540	05 Jan 2018 00:15	CST	3.514	NA
USGS	05551540	05 Jan 2018 00:30	CST	3.511	NA
USGS	05551540	05 Jan 2018 00:45	CST	3.511	NA
USGS	05551540	05 Jan 2018 01:00	CST	3.511	NA
USGS	05551540	05 Jan 2018 01:15	CST	3.511	NA
USGS	05551540	05 Jan 2018 01:30	CST	3.511	NA
USGS	05551540	05 Jan 2018 01:45	CST	3.511	NA
USGS	05551540	05 Jan 2018 02:00	CST	3.511	NA
USGS	05551540	05 Jan 2018 02:15	CST	3.511	NA
USGS	05551540	05 Jan 2018 02:30	CST	3.511	NA
USGS	05551540	05 Jan 2018 02:45	CST	3.511	NA
USGS	05551540	05 Jan 2018 03:00	CST	3.511	NA
USGS	05551540	05 Jan 2018 03:15	CST	3.511	23.05
USGS	05551540	05 Jan 2018 03:30	CST	3.511	NA
USGS	05551540	05 Jan 2018 03:45	CST	3.511	NA
USGS	05551540	05 Jan 2018 04:00	CST	3.511	NA
USGS	05551540	05 Jan 2018 04:15	CST	3.511	NA
USGS	05551540	05 Jan 2018 04:30	CST	3.511	NA
USGS	05551540	05 Jan 2018 04:45	CST	3.511	NA
USGS	05551540	05 Jan 2018 05:00	CST	3.511	NA
USGS	05551540	05 Jan 2018 05:15	CST	3.511	NA
USGS	05551540	05 Jan 2018 05:30	CST	3.511	NA
USGS	05551540	05 Jan 2018 05:45	CST	3.514	NA
USGS	05551540	05 Jan 2018 06:00	CST	3.514	NA
USGS	05551540	05 Jan 2018 06:15	CST	3.517	NA
USGS	05551540	05 Jan 2018 06:30	CST	3.52	NA
USGS	05551540	05 Jan 2018 06:45	CST	3.52	NA
USGS	05551540	05 Jan 2018 07:00	CST	3.524	NA
USGS	05551540	05 Jan 2018 07:15	CST	3.527	NA
USGS	05551540	05 Jan 2018 07:30	CST	3.527	NA
USGS	05551540	05 Jan 2018 07:45	CST	3.527	NA
USGS	05551540	05 Jan 2018 08:00	CST	3.53	NA
USGS	05551540	05 Jan 2018 08:15	CST	3.53	NA
USGS	05551540	05 Jan 2018 08:30	CST	3.527	NA
USGS	05551540	05 Jan 2018 08:45	CST	3.527	NA
USGS	05551540	05 Jan 2018 09:00	CST	3.527	NA
USGS	05551540	05 Jan 2018 09:15	CST	3.524	NA
USGS	05551540	05 Jan 2018 09:30	CST	3.52	NA
USGS	05551540	05 Jan 2018 09:45	CST	3.517	NA
USGS	05551540	05 Jan 2018 10:00	CST	3.514	NA
USGS	05551540	05 Jan 2018 10:15	CST	3.514	NA
USGS	05551540	05 Jan 2018 10:30	CST	3.511	NA
USGS	05551540	05 Jan 2018 10:45	CST	3.511	NA
USGS	05551540	05 Jan 2018 11:00	CST	3.511	NA
USGS	05551540	05 Jan 2018 11:15	CST	3.514	NA
USGS	05551540	05 Jan 2018 11:30	CST	3.514	NA
USGS	05551540	05 Jan 2018 11:45	CST	3.517	NA
USGS	05551540	05 Jan 2018 12:00	CST	3.517	NA
USGS	05551540	05 Jan 2018 12:15	CST	3.517	22.993
USGS	05551540	05 Jan 2018 12:30	CST	3.52	NA
USGS	05551540	05 Jan 2018 12:45	CST	3.52	NA
USGS	05551540	05 Jan 2018 13:00	CST	3.524	NA
USGS	05551540	05 Jan 2018 13:15	CST	3.524	NA
USGS	05551540	05 Jan 2018 13:30	CST	3.527	NA
USGS	05551540	05 Jan 2018 13:45	CST	3.527	NA
USGS	05551540	05 Jan 2018 14:00	CST	3.527	NA
USGS	05551540	05 Jan 2018 14:15	CST	3.53	NA
USGS	05551540	05 Jan 2018 14:30	CST	3.53	NA
USGS	05551540	05 Jan 2018 14:45	CST	3.53	NA
USGS	05551540	05 Jan 2018 15:00	CST	3.53	NA
USGS	05551540	05 Jan 2018 15:15	CST	3.533	NA
USGS	05551540	05 Jan 2018 15:30	CST	3.533	NA
USGS	05551540	05 Jan 2018 15:45	CST	3.533	NA
USGS	05551540	05 Jan 2018 16:00	CST	3.533	NA
USGS	05551540	05 Jan 2018 16:15	CST	3.533	NA
USGS	05551540	05 Jan 2018 16:30	CST	3.53	NA
USGS	05551540	05 Jan 2018 16:45	CST	3.53	NA
USGS	05551540	05 Jan 2018 17:00	CST	3.53	NA
USGS	05551540	05 Jan 2018 17:15	CST	3.527	NA
USGS	05551540	05 Jan 2018 17:30	CST	3.527	NA
USGS	05551540	05 Jan 2018 17:45	CST	3.527	NA
USGS	05551540	05 Jan 2018 18:00	CST	3.527	NA
USGS	05551540	05 Jan 2018 18:15	CST	3.524	NA
USGS	05551540	05 Jan 2018 18:30	CST	3.524	NA
USGS	05551540	05 Jan 2018 18:45	CST	3.524	NA
USGS	05551540	05 Jan 2018 19:00	CST	3.52	NA
USGS	05551540	05 Jan 2018 19:15	CST	3.52	NA
USGS	05551540	05 Jan 2018 19:30	CST	3.517	NA
USGS	05551540	05 Jan 2018 19:45	CST	3.517	NA
USGS	05551540	05 Jan 2018 20:00	CST	3.514	NA
USGS	05551540	05 Jan 2018 20:15	CST	3.514	NA
USGS	05551540	05 Jan 2018 20:30	CST	3.511	NA
USGS	05551540	05 Jan 2018 20:45	CST	3.511	NA
USGS	05551540	05 Jan 2018 21:00	CST	3.511	NA
USGS	05551540	05 Jan 2018 21:15	CST	3.508	22.936
USGS	05551540	05 Jan 2018 21:30	CST	3.508	NA
USGS	05551540	05 Jan 2018 21:45	CST	3.508	NA
USGS	05551540	05 Jan 2018 22:00	CST	3.508	NA
USGS	05551540	05 Jan 2018 22:15	CST	3.505	NA
USGS	05551540	05 Jan 2018 22:30	CST	3.505	NA
USGS	05551540	05 Jan 2018 22:45	CST	3.505	NA
USGS	05551540	05 Jan 2018 23:00	CST	3.505	NA
USGS	05551540	05 Jan 2018 23:15	CST	3.505	NA
USGS	05551540	05 Jan 2018 23:30	CST	3.505	NA
USGS	05551540	05 Jan 2018 23:45	CST	3.505	NA
USGS	05551540	06 Jan 2018 00:00	CST	3.508	NA
USGS	05551540	06 Jan 2018 00:15	CST	3.508	NA
USGS	05551540	06 Jan 2018 00:30	CST	3.508	NA
USGS	05551540	06 Jan 2018 00:45	CST	3.505	NA
USGS	05551540	06 Jan 2018 01:00	CST	3.502	NA
USGS	05551540	06 Jan 2018 01:15	CST	3.502	NA
USGS	05551540	06 Jan 2018 01:30	CST	3.502	NA
USGS	05551540	06 Jan 2018 01:45	CST	3.502	NA
USGS	05551540	06 Jan 2018 02:00	CST	3.505	NA
USGS	05551540	06 Jan 2018 02:15	CST	3.505	NA
USGS	05551540	06 Jan 2018 02:30	CST	3.505	NA
USGS	05551540	06 Jan 2018 02:45	CST	3.505	NA
USGS	05551540	06 Jan 2018 03:00	CST	3.505	NA
USGS	05551540	06 Jan 2018 03:15	CST	3.505	NA
USGS	05551540	06 Jan 2018 03:30	CST	3.505	NA
USGS	05551540	06 Jan 2018 03:45	CST	3.505	NA
USGS	05551540	06 Jan 2018 04:00	CST	3.505	NA
USGS	05551540	06 Jan 2018 04:15	CST	3.505	NA
USGS	05551540	06 Jan 2018 04:30	CST	3.502	NA
USGS	05551540	06 Jan 2018 04:45	CST	3.502	NA
USGS	05551540	06 Jan 2018 05:00	CST	3.505	NA
USGS	05551540	06 Jan 2018 05:15	CST	3.505	NA
USGS	05551540	06 Jan 2018 05:30	CST	3.505	NA
USGS	05551540	06 Jan 2018 05:45	CST	3.505	NA
USGS	05551540	06 Jan 2018 06:00	CST	3.502	NA
USGS	05551540	06 Jan 2018 06:15	CST	3.502	22.936
USGS	05551540	06 Jan 2018 06:30	CST	3.499	NA
USGS	05551540	06 Jan 2018 06:45	CST	3.499	NA
USGS	05551540	06 Jan 2018 07:00	CST	3.499	NA
USGS	05551540	06 Jan 2018 07:15	CST	3.499	NA
USGS	05551540	06 Jan 2018 07:30	CST	3.499	NA
USGS	05551540	06 Jan 2018 07:45	CST	3.502	NA
USGS	05551540	06 Jan 2018 08:00	CST	3.505	NA
USGS	05551540	06 Jan 2018 08:15	CST	3.508	NA
USGS	05551540	06 Jan 2018 08:30	CST	3.508	NA
USGS	05551540	06 Jan 2018 08:45	CST	3.511	NA
USGS	05551540	06 Jan 2018 09:00	CST	3.511	NA
USGS	05551540	06 Jan 2018 09:15	CST	3.511	NA
USGS	05551540	06 Jan 2018 09:30	CST	3.511	NA
USGS	05551540	06 Jan 2018 09:45	CST	3.511	NA
USGS	05551540	06 Jan 2018 10:00	CST	3.511	NA
USGS	05551540	06 Jan 2018 10:15	CST	3.511	NA
USGS	05551540	06 Jan 2018 10:30	CST	3.511	NA
USGS	05551540	06 Jan 2018 10:45	CST	3.511	NA
USGS	05551540	06 Jan 2018 11:00	CST	3.511	NA
USGS	05551540	06 Jan 2018 11:15	CST	3.511	NA
USGS	05551540	06 Jan 2018 11:30	CST	3.508	NA
USGS	05551540	06 Jan 2018 11:45	CST	3.508	NA
USGS	05551540	06 Jan 2018 12:00	CST	3.508	NA
USGS	05551540	06 Jan 2018 12:15	CST	3.508	NA
USGS	05551540	06 Jan 2018 12:30	CST	3.511	NA
USGS	05551540	06 Jan 2018 12:45	CST	3.511	NA
USGS	05551540	06 Jan 2018 13:00	CST	3.517	NA
USGS	05551540	06 Jan 2018 13:15	CST	3.52	NA
USGS	05551540	06 Jan 2018 13:30	CST	3.527	NA
USGS	05551540	06 Jan 2018 13:45	CST	3.53	NA
USGS	05551540	06 Jan 2018 14:00	CST	3.53	NA
USGS	05551540	06 Jan 2018 14:15	CST	3.53	NA
USGS	05551540	06 Jan 2018 14:30	CST	3.53	NA
USGS	05551540	06 Jan 2018 14:45	CST	3.527	NA
USGS	05551540	06 Jan 2018 15:00	CST	3.527	NA
USGS	05551540	06 Jan 2018 15:15	CST	3.53	23.248
USGS	05551540	06 Jan 2018 15:30	CST	3.53	NA
USGS	05551540	06 Jan 2018 15:45	CST	3.533	NA
USGS	05551540	06 Jan 2018 16:00	CST	3.533	NA
USGS	05551540	06 Jan 2018 16:15	CST	3.536	NA
USGS	05551540	06 Jan 2018 16:30	CST	3.536	NA
USGS	05551540	06 Jan 2018 16:45	CST	3.539	NA
USGS	05551540	06 Jan 2018 17:00	CST	3.539	NA
USGS	05551540	06 Jan 2018 17:15	CST	3.539	NA
USGS	05551540	06 Jan 2018 17:30	CST	3.542	NA
USGS	05551540	06 Jan 2018 17:45	CST	3.542	NA
USGS	05551540	06 Jan 2018 18:00	CST	3.545	NA
USGS	05551540	06 Jan 2018 18:15	CST	3.545	NA
USGS	05551540	06 Jan 2018 18:30	CST	3.548	NA
USGS	05551540	06 Jan 2018 18:45	CST	3.548	NA
USGS	05551540	06 Jan 2018 19:00	CST	3.548	NA
USGS	05551540	06 Jan 2018 19:15	CST	3.545	NA
USGS	05551540	06 Jan 2018 19:30	CST	3.545	NA
USGS	05551540	06 Jan 2018 19:45	CST	3.545	NA
USGS	05551540	06 Jan 2018 20:00	CST	3.542	NA
USGS	05551540	06 Jan 2018 20:15	CST	3.542	NA
USGS	05551540	06 Jan 2018 20:30	CST	3.539	NA
USGS	05551540	06 Jan 2018 20:45	CST	3.539	NA
USGS	05551540	06 Jan 2018 21:00	CST	3.536	NA
USGS	05551540	06 Jan 2018 21:15	CST	3.536	NA
USGS	05551540	06 Jan 2018 21:30	CST	3.536	NA
USGS	05551540	06 Jan 2018 21:45	CST	3.536	NA
USGS	05551540	06 Jan 2018 22:00	CST	3.533	NA
USGS	05551540	06 Jan 2018 22:15	CST	3.533	NA
USGS	05551540	06 Jan 2018 22:30	CST	3.533	NA
USGS	05551540	06 Jan 2018 22:45	CST	3.533	NA
USGS	05551540	06 Jan 2018 23:00	CST	3.533	NA
USGS	05551540	06 Jan 2018 23:15	CST	3.533	NA
USGS	05551540	06 Jan 2018 23:30	CST	3.533	NA
USGS	05551540	06 Jan 2018 23:45	CST	3.536	NA
USGS	05551540	07 Jan 2018 00:00	CST	3.536	NA
USGS	05551540	07 Jan 2018 00:15	CST	3.539	23.248
USGS	05551540	07 Jan 2018 00:30	CST	3.539	NA
USGS	05551540	07 Jan 2018 00:45	CST	3.539	NA
USGS	05551540	07 Jan 2018 01:00	CST	3.539	NA
USGS	05551540	07 Jan 2018 01:15	CST	3.542	NA
USGS	05551540	07 Jan 2018 01:30	CST	3.542	NA
USGS	05551540	07 Jan 2018 01:45	CST	3.542	NA
USGS	05551540	07 Jan 2018 02:00	CST	3.545	NA
USGS	05551540	07 Jan 2018 02:15	CST	3.545	NA
USGS	05551540	07 Jan 2018 02:30	CST	3.545	NA
USGS	05551540	07 Jan 2018 02:45	CST	3.545	NA
USGS	05551540	07 Jan 2018 03:00	CST	3.542	NA
USGS	05551540	07 Jan 2018 03:15	CST	3.542	NA
USGS	05551540	07 Jan 2018 03:30	CST	3.542	NA
USGS	05551540	07 Jan 2018 03:45	CST	3.542	NA
USGS	05551540	07 Jan 2018 04:00	CST	3.545	NA
USGS	05551540	07 Jan 2018 04:15	CST	3.545	NA
USGS	05551540	07 Jan 2018 04:30	CST	3.548	NA
USGS	05551540	07 Jan 2018 04:45	CST	3.548	NA
USGS	05551540	07 Jan 2018 05:00	CST	3.551	NA
USGS	05551540	07 Jan 2018 05:15	CST	3.551	NA
USGS	05551540	07 Jan 2018 05:30	CST	3.551	NA
USGS	05551540	07 Jan 2018 05:45	CST	3.551	NA
USGS	05551540	07 Jan 2018 06:00	CST	3.551	NA
USGS	05551540	07 Jan 2018 06:15	CST	3.551	NA
USGS	05551540	07 Jan 2018 06:30	CST	3.551	NA
USGS	05551540	07 Jan 2018 06:45	CST	3.551	NA
USGS	05551540	07 Jan 2018 07:00	CST	3.551	NA
USGS	05551540	07 Jan 2018 07:15	CST	3.551	NA
USGS	05551540	07 Jan 2018 07:30	CST	3.554	NA
USGS	05551540	07 Jan 2018 07:45	CST	3.554	NA
USGS	05551540	07 Jan 2018 08:00	CST	3.554	NA
USGS	05551540	07 Jan 2018 08:15	CST	3.557	NA
USGS	05551540	07 Jan 2018 08:30	CST	3.557	NA
USGS	05551540	07 Jan 2018 08:45	CST	3.56	NA
USGS	05551540	07 Jan 2018 09:00	CST	3.56	NA
USGS	05551540	07 Jan 2018 09:15	CST	3.563	23.248
USGS	05551540	07 Jan 2018 09:30	CST	3.566	NA
USGS	05551540	07 Jan 2018 09:45	CST	3.566	NA
USGS	05551540	07 Jan 2018 10:00	CST	3.566	NA
USGS	05551540	07 Jan 2018 10:15	CST	3.569	NA
USGS	05551540	07 Jan 2018 10:30	CST	3.569	NA
USGS	05551540	07 Jan 2018 10:45	CST	3.569	NA
USGS	05551540	07 Jan 2018 11:00	CST	3.572	NA
USGS	05551540	07 Jan 2018 11:15	CST	3.572	NA
USGS	05551540	07 Jan 2018 11:30	CST	3.572	NA
USGS	05551540	07 Jan 2018 11:45	CST	3.575	NA
USGS	05551540	07 Jan 2018 12:00	CST	3.575	NA
USGS	05551540	07 Jan 2018 12:15	CST	3.575	NA
USGS	05551540	07 Jan 2018 12:30	CST	3.578	NA
USGS	05551540	07 Jan 2018 12:45	CST	3.578	NA
USGS	05551540	07 Jan 2018 13:00	CST	3.581	NA
USGS	05551540	07 Jan 2018 13:15	CST	3.581	NA
USGS	05551540	07 Jan 2018 13:30	CST	3.581	NA
USGS	05551540	07 Jan 2018 13:45	CST	3.581	NA
USGS	05551540	07 Jan 2018 14:00	CST	3.581	NA
USGS	05551540	07 Jan 2018 14:15	CST	3.584	NA
USGS	05551540	07 Jan 2018 14:30	CST	3.584	NA
USGS	05551540	07 Jan 2018 14:45	CST	3.588	NA
USGS	05551540	07 Jan 2018 15:00	CST	3.588	NA
USGS	05551540	07 Jan 2018 15:15	CST	3.591	NA
USGS	05551540	07 Jan 2018 15:30	CST	3.591	NA
USGS	05551540	07 Jan 2018 15:45	CST	3.594	NA
USGS	05551540	07 Jan 2018 16:00	CST	3.594	NA
USGS	05551540	07 Jan 2018 16:15	CST	3.597	NA
USGS	05551540	07 Jan 2018 16:30	CST	3.597	NA
USGS	05551540	07 Jan 2018 16:45	CST	3.6	NA
USGS	05551540	07 Jan 2018 17:00	CST	3.6	NA
USGS	05551540	07 Jan 2018 17:15	CST	3.6	NA
USGS	05551540	07 Jan 2018 17:30	CST	3.6	NA
USGS	05551540	07 Jan 2018 17:45	CST	3.6	NA
USGS	05551540	07 Jan 2018 18:00	CST	3.6	NA
USGS	05551540	07 Jan 2018 18:15	CST	3.6	23.248
USGS	05551540	07 Jan 2018 18:30	CST	3.6	NA
USGS	05551540	07 Jan 2018 18:45	CST	3.603	NA
USGS	05551540	07 Jan 2018 19:00	CST	3.603	NA
USGS	05551540	07 Jan 2018 19:15	CST	3.603	NA
USGS	05551540	07 Jan 2018 19:30	CST	3.603	NA
USGS	05551540	07 Jan 2018 19:45	CST	3.603	NA
USGS	05551540	07 Jan 2018 20:00	CST	3.603	NA
USGS	05551540	07 Jan 2018 20:15	CST	3.603	NA
USGS	05551540	07 Jan 2018 20:30	CST	3.603	NA
USGS	05551540	07 Jan 2018 20:45	CST	3.606	NA
USGS	05551540	07 Jan 2018 21:00	CST	3.606	NA
USGS	05551540	07 Jan 2018 21:15	CST	3.606	NA
USGS	05551540	07 Jan 2018 21:30	CST	3.606	NA
USGS	05551540	07 Jan 2018 21:45	CST	3.606	NA
USGS	05551540	07 Jan 2018 22:00	CST	3.606	NA
USGS	05551540	07 Jan 2018 22:15	CST	3.606	NA
USGS	05551540	07 Jan 2018 22:30	CST	3.606	NA
USGS	05551540	07 Jan 2018 22:45	CST	3.606	NA
USGS	05551540	07 Jan 2018 23:00	CST	3.606	NA
USGS	05551540	07 Jan 2018 23:15	CST	3.606	NA
USGS	05551540	07 Jan 2018 23:30	CST	3.606	NA
USGS	05551540	07 Jan 2018 23:45	CST	3.606	NA
USGS	05551540	08 Jan 2018 00:00	CST	3.609	NA
USGS	05551540	08 Jan 2018 00:15	CST	3.609	NA
USGS	05551540	08 Jan 2018 00:30	CST	3.609	NA
USGS	05551540	08 Jan 2018 00:45	CST	3.609	NA
USGS	05551540	08 Jan 2018 01:00	CST	3.609	NA
USGS	05551540	08 Jan 2018 01:15	CST	3.612	NA
USGS	05551540	08 Jan 2018 01:30	CST	3.612	NA
USGS	05551540	08 Jan 2018 01:45	CST	3.612	NA
USGS	05551540	08 Jan 2018 02:00	CST	3.612	NA
USGS	05551540	08 Jan 2018 02:15	CST	3.612	NA
USGS	05551540	08 Jan 2018 02:30	CST	3.612	NA
USGS	05551540	08 Jan 2018 02:45	CST	3.615	NA
USGS	05551540	08 Jan 2018 03:00	CST	3.615	NA
USGS	05551540	08 Jan 2018 03:15	CST	3.615	23.361
USGS	05551540	08 Jan 2018 03:30	CST	3.615	NA
USGS	05551540	08 Jan 2018 03:45	CST	3.618	NA
USGS	05551540	08 Jan 2018 04:00	CST	3.618	NA
USGS	05551540	08 Jan 2018 04:15	CST	3.618	NA
USGS	05551540	08 Jan 2018 04:30	CST	3.618	NA
USGS	05551540	08 Jan 2018 04:45	CST	3.618	NA
USGS	05551540	08 Jan 2018 05:00	CST	3.621	NA
USGS	05551540	08 Jan 2018 05:15	CST	3.621	NA
USGS	05551540	08 Jan 2018 05:30	CST	3.621	NA
USGS	05551540	08 Jan 2018 05:45	CST	3.621	NA
USGS	05551540	08 Jan 2018 06:00	CST	3.624	NA
USGS	05551540	08 Jan 2018 06:15	CST	3.624	NA
USGS	05551540	08 Jan 2018 06:30	CST	3.624	NA
USGS	05551540	08 Jan 2018 06:45	CST	3.624	NA
USGS	05551540	08 Jan 2018 07:00	CST	3.624	NA
USGS	05551540	08 Jan 2018 07:15	CST	3.624	NA
USGS	05551540	08 Jan 2018 07:30	CST	3.624	NA
USGS	05551540	08 Jan 2018 07:45	CST	3.627	NA
USGS	05551540	08 Jan 2018 08:00	CST	3.627	NA
USGS	05551540	08 Jan 2018 08:15	CST	3.627	NA
USGS	05551540	08 Jan 2018 08:30	CST	3.627	NA
USGS	05551540	08 Jan 2018 08:45	CST	3.627	NA
USGS	05551540	08 Jan 2018 09:00	CST	3.627	NA
USGS	05551540	08 Jan 2018 09:15	CST	3.627	NA
USGS	05551540	08 Jan 2018 09:30	CST	3.627	NA
USGS	05551540	08 Jan 2018 09:45	CST	3.627	NA
USGS	05551540	08 Jan 2018 10:00	CST	3.627	NA
USGS	05551540	08 Jan 2018 10:15	CST	3.627	NA
USGS	05551540	08 Jan 2018 10:30	CST	3.627	NA
USGS	05551540	08 Jan 2018 10:45	CST	3.63	NA
USGS	05551540	08 Jan 2018 11:00	CST	3.63	NA
USGS	05551540	08 Jan 2018 11:15	CST	3.63	NA
USGS	05551540	08 Jan 2018 11:30	CST	3.63	NA
USGS	05551540	08 Jan 2018 11:45	CST	3.624	NA
USGS	05551540	08 Jan 2018 12:00	CST	3.618	NA
USGS	05551540	08 Jan 2018 12:15	CST	3.618	23.644
USGS	05551540	08 Jan 2018 12:30	CST	3.615	NA
USGS	05551540	08 Jan 2018 12:45	CST	3.615	NA
USGS	05551540	08 Jan 2018 13:00	CST	3.615	NA
USGS	05551540	08 Jan 2018 13:15	CST	3.615	NA
USGS	05551540	08 Jan 2018 13:30	CST	3.615	NA
USGS	05551540	08 Jan 2018 13:45	CST	3.615	NA
USGS	05551540	08 Jan 2018 14:00	CST	3.615	NA
USGS	05551540	08 Jan 2018 14:15	CST	3.615	NA
USGS	05551540	08 Jan 2018 14:30	CST	3.615	NA
USGS	05551540	08 Jan 2018 14:45	CST	3.615	NA
USGS	05551540	08 Jan 2018 15:00	CST	3.615	NA
USGS	05551540	08 Jan 2018 15:15	CST	3.615	NA
USGS	05551540	08 Jan 2018 15:30	CST	3.615	NA
USGS	05551540	08 Jan 2018 15:45	CST	3.615	NA
USGS	05551540	08 Jan 2018 16:00	CST	3.615	NA
USGS	05551540	08 Jan 2018 16:15	CST	3.615	NA
USGS	05551540	08 Jan 2018 16:30	CST	3.612	NA
USGS	05551540	08 Jan 2018 16:45	CST	3.609	NA
USGS	05551540	08 Jan 2018 17:00	CST	3.606	NA
USGS	05551540	08 Jan 2018 17:15	CST	3.606	NA
USGS	05551540	08 Jan 2018 17:30	CST	3.606	NA
USGS	05551540	08 Jan 2018 17:45	CST	3.603	NA
USGS	05551540	08 Jan 2018 18:00	CST	3.603	NA
USGS	05551540	08 Jan 2018 18:15	CST	3.603	NA
USGS	05551540	08 Jan 2018 18:30	CST	3.603	NA
USGS	05551540	08 Jan 2018 18:45	CST	3.603	NA
USGS	05551540	08 Jan 2018 19:00	CST	3.6	NA
USGS	05551540	08 Jan 2018 19:15	CST	3.6	NA
USGS	05551540	08 Jan 2018 19:30	CST	3.6	NA
USGS	05551540	08 Jan 2018 19:45	CST	3.6	NA
USGS	05551540	08 Jan 2018 20:00	CST	3.6	NA
USGS	05551540	08 Jan 2018 20:15	CST	3.6	NA
USGS	05551540	08 Jan 2018 20:30	CST	3.6	NA
USGS	05551540	08 Jan 2018 20:45	CST	3.597	NA
USGS	05551540	08 Jan 2018 21:00	CST	3.597	NA
USGS	05551540	08 Jan 2018 21:15	CST	3.597	23.644
USGS	05551540	08 Jan 2018 21:30	CST	3.597	NA
USGS	05551540	08 Jan 2018 21:45	CST	3.597	NA
USGS	05551540	08 Jan 2018 22:00	CST	3.597	NA
USGS	05551540	08 Jan 2018 22:15	CST	3.597	NA
USGS	05551540	08 Jan 2018 22:30	CST	3.597	NA
USGS	05551540	08 Jan 2018 22:45	CST	3.597	NA
USGS	05551540	08 Jan 2018 23:00	CST	3.594	NA
USGS	05551540	08 Jan 2018 23:15	CST	3.594	NA
USGS	05551540	08 Jan 2018 23:30	CST	3.594	NA
USGS	05551540	08 Jan 2018 23:45	CST	3.594	NA
USGS	05551540	09 Jan 2018 00:00	CST	3.594	NA
USGS	05551540	09 Jan 2018 00:15	CST	3.594	NA
USGS	05551540	09 Jan 2018 00:30	CST	3.594	NA
USGS	05551540	09 Jan 2018 00:45	CST	3.594	NA
USGS	05551540	09 Jan 2018 01:00	CST	3.594	NA
USGS	05551540	09 Jan 2018 01:15	CST	3.594	NA
USGS	05551540	09 Jan 2018 01:30	CST	3.594	NA
USGS	05551540	09 Jan 2018 01:45	CST	3.594	NA
USGS	05551540	09 Jan 2018 02:00	CST	3.591	NA
USGS	05551540	09 Jan 2018 02:15	CST	3.591	NA
USGS	05551540	09 Jan 2018 02:30	CST	3.591	NA
USGS	05551540	09 Jan 2018 02:45	CST	3.591	NA
USGS	05551540	09 Jan 2018 03:00	CST	3.566	NA
USGS	05551540	09 Jan 2018 03:15	CST	3.551	NA
USGS	05551540	09 Jan 2018 03:30	CST	3.548	NA
USGS	05551540	09 Jan 2018 03:45	CST	3.545	NA
USGS	05551540	09 Jan 2018 04:00	CST	3.542	NA
USGS	05551540	09 Jan 2018 04:15	CST	3.542	NA
USGS	05551540	09 Jan 2018 04:30	CST	3.542	NA
USGS	05551540	09 Jan 2018 04:45	CST	3.542	NA
USGS	05551540	09 Jan 2018 05:00	CST	3.539	NA
USGS	05551540	09 Jan 2018 05:15	CST	3.539	NA
USGS	05551540	09 Jan 2018 05:30	CST	3.539	NA
USGS	05551540	09 Jan 2018 05:45	CST	3.539	NA
USGS	05551540	09 Jan 2018 06:00	CST	3.539	NA
USGS	05551540	09 Jan 2018 06:15	CST	3.539	23.644
USGS	05551540	09 Jan 2018 06:30	CST	3.539	NA
USGS	05551540	09 Jan 2018 06:45	CST	3.539	NA
USGS	05551540	09 Jan 2018 07:00	CST	3.539	NA
USGS	05551540	09 Jan 2018 07:15	CST	3.539	NA
USGS	05551540	09 Jan 2018 07:30	CST	3.539	NA
USGS	05551540	09 Jan 2018 07:45	CST	3.539	NA
USGS	05551540	09 Jan 2018 08:00	CST	3.539	NA
USGS	05551540	09 Jan 2018 08:15	CST	3.539	NA
USGS	05551540	09 Jan 2018 08:30	CST	3.539	NA
USGS	05551540	09 Jan 2018 08:45	CST	3.539	NA
USGS	05551540	09 Jan 2018 09:00	CST	3.539	NA
USGS	05551540	09 Jan 2018 09:15	CST	3.539	NA
USGS	05551540	09 Jan 2018 09:30	CST	3.539	NA
USGS	05551540	09 Jan 2018 09:45	CST	3.539	NA
USGS	05551540	09 Jan 2018 10:00	CST	3.539	NA
USGS	05551540	09 Jan 2018 10:15	CST	3.539	NA
USGS	05551540	09 Jan 2018 10:30	CST	3.539	NA
USGS	05551540	09 Jan 2018 10:45	CST	3.539	NA
USGS	05551540	09 Jan 2018 11:00	CST	3.536	NA
USGS	05551540	09 Jan 2018 11:15	CST	3.536	NA
USGS	05551540	09 Jan 2018 11:30	CST	3.533	NA
USGS	05551540	09 Jan 2018 11:45	CST	3.533	NA
USGS	05551540	09 Jan 2018 12:00	CST	3.53	NA
USGS	05551540	09 Jan 2018 12:15	CST	3.53	NA
USGS	05551540	09 Jan 2018 12:30	CST	3.53	NA
USGS	05551540	09 Jan 2018 12:45	CST	3.53	NA
USGS	05551540	09 Jan 2018 13:00	CST	3.533	NA
USGS	05551540	09 Jan 2018 13:15	CST	3.533	NA
USGS	05551540	09 Jan 2018 13:30	CST	3.53	NA
USGS	05551540	09 Jan 2018 13:45	CST	3.53	NA
USGS	05551540	09 Jan 2018 14:00	CST	3.53	NA
USGS	05551540	09 Jan 2018 14:15	CST	3.53	NA
USGS	05551540	09 Jan 2018 14:30	CST	3.53	NA
USGS	05551540	09 Jan 2018 14:45	CST	3.53	NA
USGS	05551540	09 Jan 2018 15:00	CST	3.53	NA
USGS	05551540	09 Jan 2018 15:15	CST	3.53	23.843
USGS	05551540	09 Jan 2018 15:30	CST	3.53	NA
USGS	05551540	09 Jan 2018 15:45	CST	3.53	NA
USGS	05551540	09 Jan 2018 16:00	CST	3.53	NA
USGS	05551540	09 Jan 2018 16:15	CST	3.53	NA
USGS	05551540	09 Jan 2018 16:30	CST	3.53	NA
USGS	05551540	09 Jan 2018 16:45	CST	3.53	NA
USGS	05551540	09 Jan 2018 17:00	CST	3.53	NA
USGS	05551540	09 Jan 2018 17:15	CST	3.53	NA
USGS	05551540	09 Jan 2018 17:30	CST	3.53	NA
USGS	05551540	09 Jan 2018 17:45	CST	3.53	NA
USGS	05551540	09 Jan 2018 18:00	CST	3.53	NA
USGS	05551540	09 Jan 2018 18:15	CST	3.527	NA
USGS	05551540	09 Jan 2018 18:30	CST	3.527	NA
USGS	05551540	09 Jan 2018 18:45	CST	3.527	NA
USGS	05551540	09 Jan 2018 19:00	CST	3.527	NA
USGS	05551540	09 Jan 2018 19:15	CST	3.527	NA
USGS	05551540	09 Jan 2018 19:30	CST	3.527	NA
USGS	05551540	09 Jan 2018 19:45	CST	3.527	NA
USGS	05551540	09 Jan 2018 20:00	CST	3.524	NA
USGS	05551540	09 Jan 2018 20:15	CST	3.524	NA
USGS	05551540	09 Jan 2018 20:30	CST	3.524	NA
USGS	05551540	09 Jan 2018 20:45	CST	3.524	NA
USGS	05551540	09 Jan 2018 21:00	CST	3.524	NA
USGS	05551540	09 Jan 2018 21:15	CST	3.524	NA
USGS	05551540	09 Jan 2018 21:30	CST	3.524	NA
USGS	05551540	09 Jan 2018 21:45	CST	3.52	NA
USGS	05551540	09 Jan 2018 22:00	CST	3.52	NA
USGS	05551540	09 Jan 2018 22:15	CST	3.52	NA
USGS	05551540	09 Jan 2018 22:30	CST	3.52	NA
USGS	05551540	09 Jan 2018 22:45	CST	3.52	NA
USGS	05551540	09 Jan 2018 23:00	CST	3.52	NA
USGS	05551540	09 Jan 2018 23:15	CST	3.52	NA
USGS	05551540	09 Jan 2018 23:30	CST	3.52	NA
USGS	05551540	09 Jan 2018 23:45	CST	3.517	NA
USGS	05551540	10 Jan 2018 00:00	CST	3.517	NA
USGS	05551540	10 Jan 2018 00:15	CST	3.517	23.843
USGS	05551540	10 Jan 2018 00:30	CST	3.517	NA
USGS	05551540	10 Jan 2018 00:45	CST	3.517	NA
USGS	05551540	10 Jan 2018 01:00	CST	3.517	NA
USGS	05551540	10 Jan 2018 01:15	CST	3.517	NA
USGS	05551540	10 Jan 2018 01:30	CST	3.517	NA
USGS	05551540	10 Jan 2018 01:45	CST	3.517	NA
USGS	05551540	10 Jan 2018 02:00	CST	3.514	NA
USGS	05551540	10 Jan 2018 02:15	CST	3.514	NA
USGS	05551540	10 Jan 2018 02:30	CST	3.514	NA
USGS	05551540	10 Jan 2018 02:45	CST	3.514	NA
USGS	05551540	10 Jan 2018 03:00	CST	3.514	NA
USGS	05551540	10 Jan 2018 03:15	CST	3.514	NA
USGS	05551540	10 Jan 2018 03:30	CST	3.514	NA
USGS	05551540	10 Jan 2018 03:45	CST	3.514	NA
USGS	05551540	10 Jan 2018 04:00	CST	3.514	NA
USGS	05551540	10 Jan 2018 04:15	CST	3.514	NA
USGS	05551540	10 Jan 2018 04:30	CST	3.514	NA
USGS	05551540	10 Jan 2018 04:45	CST	3.514	NA
USGS	05551540	10 Jan 2018 05:00	CST	3.514	NA
USGS	05551540	10 Jan 2018 05:15	CST	3.514	NA
USGS	05551540	10 Jan 2018 05:30	CST	3.514	NA
USGS	05551540	10 Jan 2018 05:45	CST	3.514	NA
USGS	05551540	10 Jan 2018 06:00	CST	3.514	NA
USGS	05551540	10 Jan 2018 06:15	CST	3.514	NA
USGS	05551540	10 Jan 2018 06:30	CST	3.514	NA
USGS	05551540	10 Jan 2018 06:45	CST	3.514	NA
USGS	05551540	10 Jan 2018 07:00	CST	3.514	NA
USGS	05551540	10 Jan 2018 07:15	CST	3.514	NA
USGS	05551540	10 Jan 2018 07:30	CST	3.514	NA
USGS	05551540	10 Jan 2018 07:45	CST	3.514	NA
USGS	05551540	10 Jan 2018 08:00	CST	3.514	NA
USGS	05551540	10 Jan 2018 08:15	CST	3.514	NA
USGS	05551540	10 Jan 2018 08:30	CST	3.514	NA
USGS	05551540	10 Jan 2018 08:45	CST	3.514	NA
USGS	05551540	10 Jan 2018 09:00	CST	3.514	NA
USGS	05551540	10 Jan 2018 09:15	CST	3.514	23.956
USGS	05551540	10 Jan 2018 09:30	CST	3.514	NA
USGS	05551540	10 Jan 2018 09:45	CST	3.514	NA
USGS	05551540	10 Jan 2018 10:00	CST	3.514	NA
USGS	05551540	10 Jan 2018 10:15	CST	3.514	NA
USGS	05551540	10 Jan 2018 10:30	CST	3.514	NA
USGS	05551540	10 Jan 2018 10:45	CST	3.514	NA
USGS	05551540	10 Jan 2018 11:00	CST	3.514	NA
USGS	05551540	10 Jan 2018 11:15	CST	3.514	NA
USGS	05551540	10 Jan 2018 11:30	CST	3.514	NA
USGS	05551540	10 Jan 2018 11:45	CST	3.514	NA
USGS	05551540	10 Jan 2018 12:00	CST	3.514	NA
USGS	05551540	10 Jan 2018 12:15	CST	3.514	NA
USGS	05551540	10 Jan 2018 12:30	CST	3.514	NA
USGS	05551540	10 Jan 2018 12:45	CST	3.514	NA
USGS	05551540	10 Jan 2018 13:00	CST	3.514	NA
USGS	05551540	10 Jan 2018 13:15	CST	3.514	NA
USGS	05551540	10 Jan 2018 13:30	CST	3.514	NA
USGS	05551540	10 Jan 2018 13:45	CST	3.514	NA
USGS	05551540	10 Jan 2018 14:00	CST	3.514	NA
USGS	05551540	10 Jan 2018 14:15	CST	3.514	NA
USGS	05551540	10 Jan 2018 14:30	CST	3.514	NA
USGS	05551540	10 Jan 2018 14:45	CST	3.514	NA
USGS	05551540	10 Jan 2018 15:00	CST	3.514	NA
USGS	05551540	10 Jan 2018 15:15	CST	3.514	NA
USGS	05551540	10 Jan 2018 15:30	CST	3.514	NA
USGS	05551540	10 Jan 2018 15:45	CST	3.514	NA
USGS	05551540	10 Jan 2018 16:00	CST	3.511	NA
USGS	05551540	10 Jan 2018 16:15	CST	3.511	NA
USGS	05551540	10 Jan 2018 16:30	CST	3.511	NA
USGS	05551540	10 Jan 2018 16:45	CST	3.511	NA
USGS	05551540	10 Jan 2018 17:00	CST	3.511	NA
USGS	05551540	10 Jan 2018 17:15	CST	3.511	NA
USGS	05551540	10 Jan 2018 17:30	CST	3.511	NA
USGS	05551540	10 Jan 2018 17:45	CST	3.511	NA
USGS	05551540	10 Jan 2018 18:00	CST	3.511	NA
USGS	05551540	10 Jan 2018 18:15	CST	3.511	23.956
USGS	05551540	10 Jan 2018 18:30	CST	3.511	NA
USGS	05551540	10 Jan 2018 18:45	CST	3.511	NA
USGS	05551540	10 Jan 2018 19:00	CST	3.511	NA
USGS	05551540	10 Jan 2018 19:15	CST	3.511	NA
USGS	05551540	10 Jan 2018 19:30	CST	3.508	NA
USGS	05551540	10 Jan 2018 19:45	CST	3.508	NA
USGS	05551540	10 Jan 2018 20:00	CST	3.508	NA
USGS	05551540	10 Jan 2018 20:15	CST	3.508	NA
USGS	05551540	10 Jan 2018 20:30	CST	3.508	NA
USGS	05551540	10 Jan 2018 20:45	CST	3.508	NA
USGS	05551540	10 Jan 2018 21:00	CST	3.508	NA
USGS	05551540	10 Jan 2018 21:15	CST	3.499	NA
USGS	05551540	10 Jan 2018 21:30	CST	3.496	NA
USGS	05551540	10 Jan 2018 21:45	CST	3.493	NA
USGS	05551540	10 Jan 2018 22:00	CST	3.49	NA
USGS	05551540	10 Jan 2018 22:15	CST	3.49	NA
USGS	05551540	10 Jan 2018 22:30	CST	3.49	NA
USGS	05551540	10 Jan 2018 22:45	CST	3.49	NA
USGS	05551540	10 Jan 2018 23:00	CST	3.487	NA
USGS	05551540	10 Jan 2018 23:15	CST	3.487	NA
USGS	05551540	10 Jan 2018 23:30	CST	3.487	NA
USGS	05551540	10 Jan 2018 23:45	CST	3.487	NA
USGS	05551540	11 Jan 2018 00:00	CST	3.487	NA
USGS	05551540	11 Jan 2018 00:15	CST	3.487	NA
USGS	05551540	11 Jan 2018 00:30	CST	3.487	NA
USGS	05551540	11 Jan 2018 00:45	CST	3.487	NA
USGS	05551540	11 Jan 2018 01:00	CST	3.487	NA
USGS	05551540	11 Jan 2018 01:15	CST	3.484	NA
USGS	05551540	11 Jan 2018 01:30	CST	3.484	NA
USGS	05551540	11 Jan 2018 01:45	CST	3.484	NA
USGS	05551540	11 Jan 2018 02:00	CST	3.484	NA
USGS	05551540	11 Jan 2018 02:15	CST	3.484	NA
USGS	05551540	11 Jan 2018 02:30	CST	3.484	NA
USGS	05551540	11 Jan 2018 02:45	CST	3.484	NA
USGS	05551540	11 Jan 2018 03:00	CST	3.484	NA
USGS	05551540	11 Jan 2018 03:15	CST	3.484	24.154
USGS	05551540	11 Jan 2018 03:30	CST	3.484	NA
USGS	05551540	11 Jan 2018 03:45	CST	3.484	NA
USGS	05551540	11 Jan 2018 04:00	CST	3.481	NA
USGS	05551540	11 Jan 2018 04:15	CST	3.481	NA
USGS	05551540	11 Jan 2018 04:30	CST	3.481	NA
USGS	05551540	11 Jan 2018 04:45	CST	3.481	NA
USGS	05551540	11 Jan 2018 05:00	CST	3.481	NA
USGS	05551540	11 Jan 2018 05:15	CST	3.481	NA
USGS	05551540	11 Jan 2018 05:30	CST	3.481	NA
USGS	05551540	11 Jan 2018 05:45	CST	3.481	NA
USGS	05551540	11 Jan 2018 06:00	CST	3.481	NA
USGS	05551540	11 Jan 2018 06:15	CST	3.478	NA
USGS	05551540	11 Jan 2018 06:30	CST	3.478	NA
USGS	05551540	11 Jan 2018 06:45	CST	3.478	NA
USGS	05551540	11 Jan 2018 07:00	CST	3.478	NA
USGS	05551540	11 Jan 2018 07:15	CST	3.478	NA
USGS	05551540	11 Jan 2018 07:30	CST	3.478	NA
USGS	05551540	11 Jan 2018 07:45	CST	3.478	NA
USGS	05551540	11 Jan 2018 08:00	CST	3.478	NA
USGS	05551540	11 Jan 2018 08:15	CST	3.478	NA
USGS	05551540	11 Jan 2018 08:30	CST	3.478	NA
USGS	05551540	11 Jan 2018 08:45	CST	3.478	NA
USGS	05551540	11 Jan 2018 09:00	CST	3.478	NA
USGS	05551540	11 Jan 2018 09:15	CST	3.478	NA
USGS	05551540	11 Jan 2018 09:30	CST	3.481	NA
USGS	05551540	11 Jan 2018 09:45	CST	3.481	NA
USGS	05551540	11 Jan 2018 10:00	CST	3.484	NA
USGS	05551540	11 Jan 2018 10:15	CST	3.484	NA
USGS	05551540	11 Jan 2018 10:30	CST	3.487	NA
USGS	05551540	11 Jan 2018 10:45	CST	3.49	NA
USGS	05551540	11 Jan 2018 11:00	CST	3.49	NA
USGS	05551540	11 Jan 2018 11:15	CST	3.49	NA
USGS	05551540	11 Jan 2018 11:30	CST	3.49	NA
USGS	05551540	11 Jan 2018 11:45	CST	3.49	NA
USGS	05551540	11 Jan 2018 12:00	CST	3.49	NA
USGS	05551540	11 Jan 2018 12:15	CST	3.49	24.352
USGS	05551540	11 Jan 2018 12:30	CST	3.49	NA
USGS	05551540	11 Jan 2018 12:45	CST	3.49	NA
USGS	05551540	11 Jan 2018 13:00	CST	3.487	NA
USGS	05551540	11 Jan 2018 13:15	CST	3.487	NA
USGS	05551540	11 Jan 2018 13:30	CST	3.487	NA
USGS	05551540	11 Jan 2018 13:45	CST	3.487	NA
USGS	05551540	11 Jan 2018 14:00	CST	3.487	NA
USGS	05551540	11 Jan 2018 14:15	CST	3.484	NA
USGS	05551540	11 Jan 2018 14:30	CST	3.484	NA
USGS	05551540	11 Jan 2018 14:45	CST	3.484	NA
USGS	05551540	11 Jan 2018 15:00	CST	3.484	NA
USGS	05551540	11 Jan 2018 15:15	CST	3.484	NA
USGS	05551540	11 Jan 2018 15:30	CST	3.484	NA
USGS	05551540	11 Jan 2018 15:45	CST	3.484	NA
USGS	05551540	11 Jan 2018 16:00	CST	3.484	NA
USGS	05551540	11 Jan 2018 16:15	CST	3.484	NA
USGS	05551540	11 Jan 2018 16:30	CST	3.484	NA
USGS	05551540	11 Jan 2018 16:45	CST	3.484	NA
USGS	05551540	11 Jan 2018 17:00	CST	3.484	NA
USGS	05551540	11 Jan 2018 17:15	CST	3.484	NA
USGS	05551540	11 Jan 2018 17:30	CST	3.484	NA
USGS	05551540	11 Jan 2018 17:45	CST	3.484	NA
USGS	05551540	11 Jan 2018 18:00	CST	3.484	NA
USGS	05551540	11 Jan 2018 18:15	CST	3.484	NA
USGS	05551540	11 Jan 2018 18:30	CST	3.484	NA
USGS	05551540	11 Jan 2018 18:45	CST	3.481	NA
USGS	05551540	11 Jan 2018 19:00	CST	3.481	NA
USGS	05551540	11 Jan 2018 19:15	CST	3.481	NA
USGS	05551540	11 Jan 2018 19:30	CST	3.481	NA
USGS	05551540	11 Jan 2018 19:45	CST	3.481	NA
USGS	05551540	11 Jan 2018 20:00	CST	3.481	NA
USGS	05551540	11 Jan 2018 20:15	CST	3.481	NA
USGS	05551540	11 Jan 2018 20:30	CST	3.478	NA
USGS	05551540	11 Jan 2018 20:45	CST	3.478	NA
USGS	05551540	11 Jan 2018 21:00	CST	3.478	NA
USGS	05551540	11 Jan 2018 21:15	CST	3.478	24.55
USGS	05551540	11 Jan 2018 21:30	CST	3.478	NA
USGS	05551540	11 Jan 2018 21:45	CST	3.478	NA
USGS	05551540	11 Jan 2018 22:00	CST	3.478	NA
USGS	05551540	11 Jan 2018 22:15	CST	3.478	NA
USGS	05551540	11 Jan 2018 22:30	CST	3.475	NA
USGS	05551540	11 Jan 2018 22:45	CST	3.475	NA
USGS	05551540	11 Jan 2018 23:00	CST	3.475	NA
USGS	05551540	11 Jan 2018 23:15	CST	3.475	NA
USGS	05551540	11 Jan 2018 23:30	CST	3.475	NA
USGS	05551540	11 Jan 2018 23:45	CST	3.475	NA
USGS	05551540	12 Jan 2018 00:00	CST	3.475	NA
USGS	05551540	12 Jan 2018 00:15	CST	3.475	NA
USGS	05551540	12 Jan 2018 00:30	CST	3.475	NA
USGS	05551540	12 Jan 2018 00:45	CST	3.475	NA
USGS	05551540	12 Jan 2018 01:00	CST	3.475	NA
USGS	05551540	12 Jan 2018 01:15	CST	3.475	NA
USGS	05551540	12 Jan 2018 01:30	CST	3.475	NA
USGS	05551540	12 Jan 2018 01:45	CST	3.475	NA
USGS	05551540	12 Jan 2018 02:00	CST	3.475	NA
USGS	05551540	12 Jan 2018 02:15	CST	3.475	NA
USGS	05551540	12 Jan 2018 02:30	CST	3.475	NA
USGS	05551540	12 Jan 2018 02:45	CST	3.475	NA
USGS	05551540	12 Jan 2018 03:00	CST	3.475	NA
USGS	05551540	12 Jan 2018 03:15	CST	3.475	NA
USGS	05551540	12 Jan 2018 03:30	CST	3.475	NA
USGS	05551540	12 Jan 2018 03:45	CST	3.475	NA
USGS	05551540	12 Jan 2018 04:00	CST	3.475	NA
USGS	05551540	12 Jan 2018 04:15	CST	3.475	NA
USGS	05551540	12 Jan 2018 04:30	CST	3.472	NA
USGS	05551540	12 Jan 2018 04:45	CST	3.472	NA
USGS	05551540	12 Jan 2018 05:00	CST	3.472	NA
USGS	05551540	12 Jan 2018 05:15	CST	3.472	NA
USGS	05551540	12 Jan 2018 05:30	CST	3.472	NA
USGS	05551540	12 Jan 2018 05:45	CST	3.472	NA
USGS	05551540	12 Jan 2018 06:00	CST	3.472	NA
USGS	05551540	12 Jan 2018 06:15	CST	3.472	25.032
USGS	05551540	12 Jan 2018 06:30	CST	3.472	NA
USGS	05551540	12 Jan 2018 06:45	CST	3.472	NA
USGS	05551540	12 Jan 2018 07:00	CST	3.469	NA
USGS	05551540	12 Jan 2018 07:15	CST	3.469	NA
USGS	05551540	12 Jan 2018 07:30	CST	3.469	NA
USGS	05551540	12 Jan 2018 07:45	CST	3.469	NA
USGS	05551540	12 Jan 2018 08:00	CST	3.469	NA
USGS	05551540	12 Jan 2018 08:15	CST	3.469	NA
USGS	05551540	12 Jan 2018 08:30	CST	3.469	NA
USGS	05551540	12 Jan 2018 08:45	CST	3.469	NA
USGS	05551540	12 Jan 2018 09:00	CST	3.469	NA
USGS	05551540	12 Jan 2018 09:15	CST	3.469	NA
USGS	05551540	12 Jan 2018 09:30	CST	3.469	NA
USGS	05551540	12 Jan 2018 09:45	CST	3.469	NA
USGS	05551540	12 Jan 2018 10:00	CST	3.469	NA
USGS	05551540	12 Jan 2018 10:15	CST	3.469	NA
USGS	05551540	12 Jan 2018 10:30	CST	3.469	NA
USGS	05551540	12 Jan 2018 10:45	CST	3.469	NA
USGS	05551540	12 Jan 2018 11:00	CST	3.469	NA
USGS	05551540	12 Jan 2018 11:15	CST	3.469	NA
USGS	05551540	12 Jan 2018 11:30	CST	3.469	NA
USGS	05551540	12 Jan 2018 11:45	CST	3.469	NA
USGS	05551540	12 Jan 2018 12:00	CST	3.469	NA
USGS	05551540	12 Jan 2018 12:15	CST	3.472	NA
USGS	05551540	12 Jan 2018 12:30	CST	3.472	NA
USGS	05551540	12 Jan 2018 12:45	CST	3.472	NA
USGS	05551540	12 Jan 2018 13:00	CST	3.472	NA
USGS	05551540	12 Jan 2018 13:15	CST	3.472	NA
USGS	05551540	12 Jan 2018 13:30	CST	3.475	NA
USGS	05551540	12 Jan 2018 13:45	CST	3.475	NA
USGS	05551540	12 Jan 2018 14:00	CST	3.475	NA
USGS	05551540	12 Jan 2018 14:15	CST	3.475	NA
USGS	05551540	12 Jan 2018 14:30	CST	3.475	NA
USGS	05551540	12 Jan 2018 14:45	CST	3.475	NA
USGS	05551540	12 Jan 2018 15:00	CST	3.475	NA
USGS	05551540	12 Jan 2018 15:15	CST	3.472	24.947
USGS	05551540	12 Jan 2018 15:30	CST	3.472	24.975
USGS	05551540	12 Jan 2018 15:45	CST	3.472	24.975
USGS	05551540	12 Jan 2018 16:00	CST	3.472	24.975
USGS	05551540	12 Jan 2018 16:15	CST	3.469	24.55
USGS	05551540	12 Jan 2018 16:30	CST	3.469	24.55
USGS	05551540	12 Jan 2018 16:45	CST	3.469	24.55
USGS	05551540	12 Jan 2018 17:00	CST	3.466	24.097
USGS	05551540	12 Jan 2018 17:15	CST	3.466	24.097
USGS	05551540	12 Jan 2018 17:30	CST	3.463	23.673
USGS	05551540	12 Jan 2018 17:45	CST	3.463	23.673
USGS	05551540	12 Jan 2018 18:00	CST	3.463	23.673
USGS	05551540	12 Jan 2018 18:15	CST	3.46	23.248
USGS	05551540	12 Jan 2018 18:30	CST	3.46	23.248
USGS	05551540	12 Jan 2018 18:45	CST	3.46	23.248
USGS	05551540	12 Jan 2018 19:00	CST	3.46	23.248
USGS	05551540	12 Jan 2018 19:15	CST	3.456	22.823
USGS	05551540	12 Jan 2018 19:30	CST	3.456	22.823
USGS	05551540	12 Jan 2018 19:45	CST	3.456	22.823
USGS	05551540	12 Jan 2018 20:00	CST	3.456	22.823
USGS	05551540	12 Jan 2018 20:15	CST	3.456	22.823
USGS	05551540	12 Jan 2018 20:30	CST	3.453	22.398
USGS	05551540	12 Jan 2018 20:45	CST	3.453	22.398
USGS	05551540	12 Jan 2018 21:00	CST	3.453	22.398
USGS	05551540	12 Jan 2018 21:15	CST	3.453	22.398
USGS	05551540	12 Jan 2018 21:30	CST	3.45	21.974
USGS	05551540	12 Jan 2018 21:45	CST	3.45	21.974
USGS	05551540	12 Jan 2018 22:00	CST	3.45	21.974
USGS	05551540	12 Jan 2018 22:15	CST	3.447	21.549
USGS	05551540	12 Jan 2018 22:30	CST	3.447	21.549
USGS	05551540	12 Jan 2018 22:45	CST	3.447	21.549
USGS	05551540	12 Jan 2018 23:00	CST	3.444	21.152
USGS	05551540	12 Jan 2018 23:15	CST	3.444	21.152
USGS	05551540	12 Jan 2018 23:30	CST	3.444	21.152
USGS	05551540	12 Jan 2018 23:45	CST	3.444	21.152
USGS	05551540	13 Jan 2018 00:00	CST	3.441	20.728
USGS	05551540	13 Jan 2018 00:15	CST	3.441	20.728
USGS	05551540	13 Jan 2018 00:30	CST	3.441	20.728
USGS	05551540	13 Jan 2018 00:45	CST	3.441	20.728
USGS	05551540	13 Jan 2018 01:00	CST	3.438	20.331
USGS	05551540	13 Jan 2018 01:15	CST	3.438	20.331
USGS	05551540	13 Jan 2018 01:30	CST	3.435	19.935
USGS	05551540	13 Jan 2018 01:45	CST	3.435	19.935
USGS	05551540	13 Jan 2018 02:00	CST	3.435	19.935
USGS	05551540	13 Jan 2018 02:15	CST	3.432	19.538
USGS	05551540	13 Jan 2018 02:30	CST	3.432	19.538
USGS	05551540	13 Jan 2018 02:45	CST	3.429	19.142
USGS	05551540	13 Jan 2018 03:00	CST	3.429	19.142
USGS	05551540	13 Jan 2018 03:15	CST	3.426	18.746
USGS	05551540	13 Jan 2018 03:30	CST	3.426	18.746
USGS	05551540	13 Jan 2018 03:45	CST	3.426	18.746
USGS	05551540	13 Jan 2018 04:00	CST	3.423	18.349
USGS	05551540	13 Jan 2018 04:15	CST	3.423	18.349
USGS	05551540	13 Jan 2018 04:30	CST	3.423	18.349
USGS	05551540	13 Jan 2018 04:45	CST	3.42	17.953
USGS	05551540	13 Jan 2018 05:00	CST	3.42	17.953
USGS	05551540	13 Jan 2018 05:15	CST	3.42	17.953
USGS	05551540	13 Jan 2018 05:30	CST	3.42	17.953
USGS	05551540	13 Jan 2018 05:45	CST	3.417	17.585
USGS	05551540	13 Jan 2018 06:00	CST	3.417	17.585
USGS	05551540	13 Jan 2018 06:15	CST	3.417	17.585
USGS	05551540	13 Jan 2018 06:30	CST	3.414	17.188
USGS	05551540	13 Jan 2018 06:45	CST	3.414	17.188
USGS	05551540	13 Jan 2018 07:00	CST	3.414	17.188
USGS	05551540	13 Jan 2018 07:15	CST	3.411	16.82
USGS	05551540	13 Jan 2018 07:30	CST	3.411	16.82
USGS	05551540	13 Jan 2018 07:45	CST	3.411	16.82
USGS	05551540	13 Jan 2018 08:00	CST	3.411	16.82
USGS	05551540	13 Jan 2018 08:15	CST	3.408	16.452
USGS	05551540	13 Jan 2018 08:30	CST	3.408	16.452
USGS	05551540	13 Jan 2018 08:45	CST	3.408	16.452
USGS	05551540	13 Jan 2018 09:00	CST	3.408	16.452
USGS	05551540	13 Jan 2018 09:15	CST	3.408	16.452
USGS	05551540	13 Jan 2018 09:30	CST	3.408	16.452
USGS	05551540	13 Jan 2018 09:45	CST	3.408	16.452
USGS	05551540	13 Jan 2018 10:00	CST	3.408	16.452
USGS	05551540	13 Jan 2018 10:15	CST	3.408	16.452
USGS	05551540	13 Jan 2018 10:30	CST	3.408	16.452
USGS	05551540	13 Jan 2018 10:45	CST	3.405	16.084
USGS	05551540	13 Jan 2018 11:00	CST	3.405	16.084
USGS	05551540	13 Jan 2018 11:15	CST	3.405	16.056
USGS	05551540	13 Jan 2018 11:30	CST	3.405	16.056
USGS	05551540	13 Jan 2018 11:45	CST	3.405	16.056
USGS	05551540	13 Jan 2018 12:00	CST	3.405	16.056
USGS	05551540	13 Jan 2018 12:15	CST	3.405	16.056
USGS	05551540	13 Jan 2018 12:30	CST	3.405	16.056
USGS	05551540	13 Jan 2018 12:45	CST	3.405	16.056
USGS	05551540	13 Jan 2018 13:00	CST	3.405	16.056
USGS	05551540	13 Jan 2018 13:15	CST	3.405	16.056
USGS	05551540	13 Jan 2018 13:30	CST	3.405	16.056
USGS	05551540	13 Jan 2018 13:45	CST	3.408	16.424
USGS	05551540	13 Jan 2018 14:00	CST	3.408	16.424
USGS	05551540	13 Jan 2018 14:15	CST	3.408	16.424
USGS	05551540	13 Jan 2018 14:30	CST	3.411	16.82
USGS	05551540	13 Jan 2018 14:45	CST	3.411	16.82
USGS	05551540	13 Jan 2018 15:00	CST	3.414	17.188
USGS	05551540	13 Jan 2018 15:15	CST	3.417	17.556
USGS	05551540	13 Jan 2018 15:30	CST	3.417	17.556
USGS	05551540	13 Jan 2018 15:45	CST	3.42	17.953
USGS	05551540	13 Jan 2018 16:00	CST	3.423	18.321
USGS	05551540	13 Jan 2018 16:15	CST	3.426	18.717
USGS	05551540	13 Jan 2018 16:30	CST	3.429	19.114
USGS	05551540	13 Jan 2018 16:45	CST	3.435	19.907
USGS	05551540	13 Jan 2018 17:00	CST	3.438	20.303
USGS	05551540	13 Jan 2018 17:15	CST	3.441	20.699
USGS	05551540	13 Jan 2018 17:30	CST	3.447	21.521
USGS	05551540	13 Jan 2018 17:45	CST	3.45	21.945
USGS	05551540	13 Jan 2018 18:00	CST	3.453	22.37
USGS	05551540	13 Jan 2018 18:15	CST	3.456	22.795
USGS	05551540	13 Jan 2018 18:30	CST	3.46	23.22
USGS	05551540	13 Jan 2018 18:45	CST	3.463	23.644
USGS	05551540	13 Jan 2018 19:00	CST	3.463	23.644
USGS	05551540	13 Jan 2018 19:15	CST	3.466	24.069
USGS	05551540	13 Jan 2018 19:30	CST	3.469	24.494
USGS	05551540	13 Jan 2018 19:45	CST	3.469	24.494
USGS	05551540	13 Jan 2018 20:00	CST	3.469	24.494
USGS	05551540	13 Jan 2018 20:15	CST	3.472	24.919
USGS	05551540	13 Jan 2018 20:30	CST	3.472	24.919
USGS	05551540	13 Jan 2018 20:45	CST	3.475	25.372
USGS	05551540	13 Jan 2018 21:00	CST	3.475	25.372
USGS	05551540	13 Jan 2018 21:15	CST	3.475	25.372
USGS	05551540	13 Jan 2018 21:30	CST	3.475	25.372
USGS	05551540	13 Jan 2018 21:45	CST	3.475	25.372
USGS	05551540	13 Jan 2018 22:00	CST	3.475	25.372
USGS	05551540	13 Jan 2018 22:15	CST	3.475	25.372
USGS	05551540	13 Jan 2018 22:30	CST	3.475	25.372
USGS	05551540	13 Jan 2018 22:45	CST	3.475	25.372
USGS	05551540	13 Jan 2018 23:00	CST	3.475	25.372
USGS	05551540	13 Jan 2018 23:15	CST	3.472	24.919
USGS	05551540	13 Jan 2018 23:30	CST	3.472	24.919
USGS	05551540	13 Jan 2018 23:45	CST	3.472	24.919
USGS	05551540	14 Jan 2018 00:00	CST	3.472	24.919
USGS	05551540	14 Jan 2018 00:15	CST	3.469	24.494
USGS	05551540	14 Jan 2018 00:30	CST	3.469	24.494
USGS	05551540	14 Jan 2018 00:45	CST	3.469	24.494
USGS	05551540	14 Jan 2018 01:00	CST	3.469	24.494
USGS	05551540	14 Jan 2018 01:15	CST	3.466	24.041
USGS	05551540	14 Jan 2018 01:30	CST	3.466	24.041
USGS	05551540	14 Jan 2018 01:45	CST	3.466	24.041
USGS	05551540	14 Jan 2018 02:00	CST	3.463	23.616
USGS	05551540	14 Jan 2018 02:15	CST	3.463	23.616
USGS	05551540	14 Jan 2018 02:30	CST	3.463	23.616
USGS	05551540	14 Jan 2018 02:45	CST	3.463	23.616
USGS	05551540	14 Jan 2018 03:00	CST	3.46	23.191
USGS	05551540	14 Jan 2018 03:15	CST	3.46	23.191
USGS	05551540	14 Jan 2018 03:30	CST	3.46	23.191
USGS	05551540	14 Jan 2018 03:45	CST	3.46	23.191
USGS	05551540	14 Jan 2018 04:00	CST	3.46	23.191
USGS	05551540	14 Jan 2018 04:15	CST	3.46	23.191
USGS	05551540	14 Jan 2018 04:30	CST	3.456	22.767
USGS	05551540	14 Jan 2018 04:45	CST	3.456	22.767
USGS	05551540	14 Jan 2018 05:00	CST	3.456	22.767
USGS	05551540	14 Jan 2018 05:15	CST	3.456	22.767
USGS	05551540	14 Jan 2018 05:30	CST	3.456	22.767
USGS	05551540	14 Jan 2018 05:45	CST	3.456	22.767
USGS	05551540	14 Jan 2018 06:00	CST	3.456	22.767
USGS	05551540	14 Jan 2018 06:15	CST	3.456	22.767
USGS	05551540	14 Jan 2018 06:30	CST	3.456	22.767
USGS	05551540	14 Jan 2018 06:45	CST	3.456	22.767
USGS	05551540	14 Jan 2018 07:00	CST	3.456	22.767
USGS	05551540	14 Jan 2018 07:15	CST	3.456	22.767
USGS	05551540	14 Jan 2018 07:30	CST	3.456	22.767
USGS	05551540	14 Jan 2018 07:45	CST	3.456	22.767
USGS	05551540	14 Jan 2018 08:00	CST	3.456	22.767
USGS	05551540	14 Jan 2018 08:15	CST	3.456	22.767
USGS	05551540	14 Jan 2018 08:30	CST	3.456	23.106
USGS	05551540	14 Jan 2018 08:45	CST	3.456	NA
USGS	05551540	14 Jan 2018 09:00	CST	3.456	NA
USGS	05551540	14 Jan 2018 09:15	CST	3.46	NA
USGS	05551540	14 Jan 2018 09:30	CST	3.46	NA
USGS	05551540	14 Jan 2018 09:45	CST	3.46	NA
USGS	05551540	14 Jan 2018 10:00	CST	3.463	NA
USGS	05551540	14 Jan 2018 10:15	CST	3.463	NA
USGS	05551540	14 Jan 2018 10:30	CST	3.466	NA
USGS	05551540	14 Jan 2018 10:45	CST	3.466	NA
USGS	05551540	14 Jan 2018 11:00	CST	3.466	NA
USGS	05551540	14 Jan 2018 11:15	CST	3.469	NA
USGS	05551540	14 Jan 2018 11:30	CST	3.472	NA
USGS	05551540	14 Jan 2018 11:45	CST	3.475	NA
USGS	05551540	14 Jan 2018 12:00	CST	3.475	NA
USGS	05551540	14 Jan 2018 12:15	CST	3.478	NA
USGS	05551540	14 Jan 2018 12:30	CST	3.478	NA
USGS	05551540	14 Jan 2018 12:45	CST	3.481	NA
USGS	05551540	14 Jan 2018 13:00	CST	3.481	NA
USGS	05551540	14 Jan 2018 13:15	CST	3.484	NA
USGS	05551540	14 Jan 2018 13:30	CST	3.487	NA
USGS	05551540	14 Jan 2018 13:45	CST	3.487	NA
USGS	05551540	14 Jan 2018 14:00	CST	3.49	NA
USGS	05551540	14 Jan 2018 14:15	CST	3.49	NA
USGS	05551540	14 Jan 2018 14:30	CST	3.49	NA
USGS	05551540	14 Jan 2018 14:45	CST	3.493	NA
USGS	05551540	14 Jan 2018 15:00	CST	3.493	NA
USGS	05551540	14 Jan 2018 15:15	CST	3.493	NA
USGS	05551540	14 Jan 2018 15:30	CST	3.493	NA
USGS	05551540	14 Jan 2018 15:45	CST	3.493	NA
USGS	05551540	14 Jan 2018 16:00	CST	3.493	NA
USGS	05551540	14 Jan 2018 16:15	CST	3.493	NA
USGS	05551540	14 Jan 2018 16:30	CST	3.493	NA
USGS	05551540	14 Jan 2018 16:45	CST	3.493	NA
USGS	05551540	14 Jan 2018 17:00	CST	3.493	NA
USGS	05551540	14 Jan 2018 17:15	CST	3.493	NA
USGS	05551540	14 Jan 2018 17:30	CST	3.493	23.588
USGS	05551540	14 Jan 2018 17:45	CST	3.493	NA
USGS	05551540	14 Jan 2018 18:00	CST	3.493	NA
USGS	05551540	14 Jan 2018 18:15	CST	3.493	NA
USGS	05551540	14 Jan 2018 18:30	CST	3.493	NA
USGS	05551540	14 Jan 2018 18:45	CST	3.493	NA
USGS	05551540	14 Jan 2018 19:00	CST	3.493	NA
USGS	05551540	14 Jan 2018 19:15	CST	3.493	NA
USGS	05551540	14 Jan 2018 19:30	CST	3.493	NA
USGS	05551540	14 Jan 2018 19:45	CST	3.493	NA
USGS	05551540	14 Jan 2018 20:00	CST	3.493	NA
USGS	05551540	14 Jan 2018 20:15	CST	3.493	NA
USGS	05551540	14 Jan 2018 20:30	CST	3.493	NA
USGS	05551540	14 Jan 2018 20:45	CST	3.493	NA
USGS	05551540	14 Jan 2018 21:00	CST	3.493	NA
USGS	05551540	14 Jan 2018 21:15	CST	3.493	NA
USGS	05551540	14 Jan 2018 21:30	CST	3.496	NA
USGS	05551540	14 Jan 2018 21:45	CST	3.496	NA
USGS	05551540	14 Jan 2018 22:00	CST	3.496	NA
USGS	05551540	14 Jan 2018 22:15	CST	3.496	NA
USGS	05551540	14 Jan 2018 22:30	CST	3.496	NA
USGS	05551540	14 Jan 2018 22:45	CST	3.496	NA
USGS	05551540	14 Jan 2018 23:00	CST	3.496	NA
USGS	05551540	14 Jan 2018 23:15	CST	3.496	NA
USGS	05551540	14 Jan 2018 23:30	CST	3.496	NA
USGS	05551540	14 Jan 2018 23:45	CST	3.496	NA
USGS	05551540	15 Jan 2018 00:00	CST	3.496	NA
USGS	05551540	15 Jan 2018 00:15	CST	3.496	NA
USGS	05551540	15 Jan 2018 00:30	CST	3.496	NA
USGS	05551540	15 Jan 2018 00:45	CST	3.496	NA
USGS	05551540	15 Jan 2018 01:00	CST	3.496	NA
USGS	05551540	15 Jan 2018 01:15	CST	3.496	NA
USGS	05551540	15 Jan 2018 01:30	CST	3.496	NA
USGS	05551540	15 Jan 2018 01:45	CST	3.499	NA
USGS	05551540	15 Jan 2018 02:00	CST	3.499	NA
USGS	05551540	15 Jan 2018 02:15	CST	3.499	NA
USGS	05551540	15 Jan 2018 02:30	CST	3.499	23.588
USGS	05551540	15 Jan 2018 02:45	CST	3.499	NA
USGS	05551540	15 Jan 2018 03:00	CST	3.499	NA
USGS	05551540	15 Jan 2018 03:15	CST	3.499	NA
USGS	05551540	15 Jan 2018 03:30	CST	3.499	NA
USGS	05551540	15 Jan 2018 03:45	CST	3.499	NA
USGS	05551540	15 Jan 2018 04:00	CST	3.502	NA
USGS	05551540	15 Jan 2018 04:15	CST	3.502	NA
USGS	05551540	15 Jan 2018 04:30	CST	3.502	NA
USGS	05551540	15 Jan 2018 04:45	CST	3.502	NA
USGS	05551540	15 Jan 2018 05:00	CST	3.502	NA
USGS	05551540	15 Jan 2018 05:15	CST	3.502	NA
USGS	05551540	15 Jan 2018 05:30	CST	3.502	NA
USGS	05551540	15 Jan 2018 05:45	CST	3.502	NA
USGS	05551540	15 Jan 2018 06:00	CST	3.502	NA
USGS	05551540	15 Jan 2018 06:15	CST	3.502	NA
USGS	05551540	15 Jan 2018 06:30	CST	3.502	NA
USGS	05551540	15 Jan 2018 06:45	CST	3.502	NA
USGS	05551540	15 Jan 2018 07:00	CST	3.502	NA
USGS	05551540	15 Jan 2018 07:15	CST	3.502	NA
USGS	05551540	15 Jan 2018 07:30	CST	3.505	NA
USGS	05551540	15 Jan 2018 07:45	CST	3.505	NA
USGS	05551540	15 Jan 2018 08:00	CST	3.505	NA
USGS	05551540	15 Jan 2018 08:15	CST	3.505	NA
USGS	05551540	15 Jan 2018 08:30	CST	3.505	NA
USGS	05551540	15 Jan 2018 08:45	CST	3.505	NA
USGS	05551540	15 Jan 2018 09:00	CST	3.505	NA
USGS	05551540	15 Jan 2018 09:15	CST	3.505	NA
USGS	05551540	15 Jan 2018 09:30	CST	3.505	NA
USGS	05551540	15 Jan 2018 09:45	CST	3.505	NA
USGS	05551540	15 Jan 2018 10:00	CST	3.508	NA
USGS	05551540	15 Jan 2018 10:15	CST	3.508	NA
USGS	05551540	15 Jan 2018 10:30	CST	3.508	NA
USGS	05551540	15 Jan 2018 10:45	CST	3.508	NA
USGS	05551540	15 Jan 2018 11:00	CST	3.508	NA
USGS	05551540	15 Jan 2018 11:15	CST	3.511	NA
USGS	05551540	15 Jan 2018 11:30	CST	3.511	23.588
USGS	05551540	15 Jan 2018 11:45	CST	3.511	NA
USGS	05551540	15 Jan 2018 12:00	CST	3.514	NA
USGS	05551540	15 Jan 2018 12:15	CST	3.514	NA
USGS	05551540	15 Jan 2018 12:30	CST	3.514	NA
USGS	05551540	15 Jan 2018 12:45	CST	3.514	NA
USGS	05551540	15 Jan 2018 13:00	CST	3.517	NA
USGS	05551540	15 Jan 2018 13:15	CST	3.517	NA
USGS	05551540	15 Jan 2018 13:30	CST	3.517	NA
USGS	05551540	15 Jan 2018 13:45	CST	3.517	NA
USGS	05551540	15 Jan 2018 14:00	CST	3.517	NA
USGS	05551540	15 Jan 2018 14:15	CST	3.517	NA
USGS	05551540	15 Jan 2018 14:30	CST	3.52	NA
USGS	05551540	15 Jan 2018 14:45	CST	3.52	NA
USGS	05551540	15 Jan 2018 15:00	CST	3.52	NA
USGS	05551540	15 Jan 2018 15:15	CST	3.52	NA
USGS	05551540	15 Jan 2018 15:30	CST	3.52	NA
USGS	05551540	15 Jan 2018 15:45	CST	3.52	NA
USGS	05551540	15 Jan 2018 16:00	CST	3.52	NA
USGS	05551540	15 Jan 2018 16:15	CST	3.52	NA
USGS	05551540	15 Jan 2018 16:30	CST	3.52	NA
USGS	05551540	15 Jan 2018 16:45	CST	3.524	NA
USGS	05551540	15 Jan 2018 17:00	CST	3.524	NA
USGS	05551540	15 Jan 2018 17:15	CST	3.524	NA
USGS	05551540	15 Jan 2018 17:30	CST	3.524	NA
USGS	05551540	15 Jan 2018 17:45	CST	3.524	NA
USGS	05551540	15 Jan 2018 18:00	CST	3.524	NA
USGS	05551540	15 Jan 2018 18:15	CST	3.524	NA
USGS	05551540	15 Jan 2018 18:30	CST	3.52	NA
USGS	05551540	15 Jan 2018 18:45	CST	3.52	NA
USGS	05551540	15 Jan 2018 19:00	CST	3.52	NA
USGS	05551540	15 Jan 2018 19:15	CST	3.52	NA
USGS	05551540	15 Jan 2018 19:30	CST	3.52	NA
USGS	05551540	15 Jan 2018 19:45	CST	3.52	NA
USGS	05551540	15 Jan 2018 20:00	CST	3.52	NA
USGS	05551540	15 Jan 2018 20:15	CST	3.52	NA
USGS	05551540	15 Jan 2018 20:30	CST	3.52	23.814
USGS	05551540	15 Jan 2018 20:45	CST	3.52	NA
USGS	05551540	15 Jan 2018 21:00	CST	3.52	NA
USGS	05551540	15 Jan 2018 21:15	CST	3.52	NA
USGS	05551540	15 Jan 2018 21:30	CST	3.52	NA
USGS	05551540	15 Jan 2018 21:45	CST	3.517	NA
USGS	05551540	15 Jan 2018 22:00	CST	3.517	NA
USGS	05551540	15 Jan 2018 22:15	CST	3.517	NA
USGS	05551540	15 Jan 2018 22:30	CST	3.517	NA
USGS	05551540	15 Jan 2018 22:45	CST	3.517	NA
USGS	05551540	15 Jan 2018 23:00	CST	3.514	NA
USGS	05551540	15 Jan 2018 23:15	CST	3.514	NA
USGS	05551540	15 Jan 2018 23:30	CST	3.514	NA
USGS	05551540	15 Jan 2018 23:45	CST	3.514	NA
USGS	05551540	16 Jan 2018 00:00	CST	3.514	NA
USGS	05551540	16 Jan 2018 00:15	CST	3.514	NA
USGS	05551540	16 Jan 2018 00:30	CST	3.514	NA
USGS	05551540	16 Jan 2018 00:45	CST	3.514	NA
USGS	05551540	16 Jan 2018 01:00	CST	3.514	NA
USGS	05551540	16 Jan 2018 01:15	CST	3.517	NA
USGS	05551540	16 Jan 2018 01:30	CST	3.517	NA
USGS	05551540	16 Jan 2018 01:45	CST	3.517	NA
USGS	05551540	16 Jan 2018 02:00	CST	3.514	NA
USGS	05551540	16 Jan 2018 02:15	CST	3.514	NA
USGS	05551540	16 Jan 2018 02:30	CST	3.514	NA
USGS	05551540	16 Jan 2018 02:45	CST	3.514	NA
USGS	05551540	16 Jan 2018 03:00	CST	3.514	NA
USGS	05551540	16 Jan 2018 03:15	CST	3.514	NA
USGS	05551540	16 Jan 2018 03:30	CST	3.514	NA
USGS	05551540	16 Jan 2018 03:45	CST	3.514	NA
USGS	05551540	16 Jan 2018 04:00	CST	3.514	NA
USGS	05551540	16 Jan 2018 04:15	CST	3.514	NA
USGS	05551540	16 Jan 2018 04:30	CST	3.514	NA
USGS	05551540	16 Jan 2018 04:45	CST	3.517	NA
USGS	05551540	16 Jan 2018 05:00	CST	3.517	NA
USGS	05551540	16 Jan 2018 05:15	CST	3.517	NA
USGS	05551540	16 Jan 2018 05:30	CST	3.517	23.361
USGS	05551540	16 Jan 2018 05:45	CST	3.517	NA
USGS	05551540	16 Jan 2018 06:00	CST	3.517	NA
USGS	05551540	16 Jan 2018 06:15	CST	3.517	NA
USGS	05551540	16 Jan 2018 06:30	CST	3.517	NA
USGS	05551540	16 Jan 2018 06:45	CST	3.517	NA
USGS	05551540	16 Jan 2018 07:00	CST	3.517	NA
USGS	05551540	16 Jan 2018 07:15	CST	3.514	NA
USGS	05551540	16 Jan 2018 07:30	CST	3.514	NA
USGS	05551540	16 Jan 2018 07:45	CST	3.514	NA
USGS	05551540	16 Jan 2018 08:00	CST	3.514	NA
USGS	05551540	16 Jan 2018 08:15	CST	3.517	NA
USGS	05551540	16 Jan 2018 08:30	CST	3.517	NA
USGS	05551540	16 Jan 2018 08:45	CST	3.517	NA
USGS	05551540	16 Jan 2018 09:00	CST	3.517	NA
USGS	05551540	16 Jan 2018 09:15	CST	3.517	NA
USGS	05551540	16 Jan 2018 09:30	CST	3.517	NA
USGS	05551540	16 Jan 2018 09:45	CST	3.52	NA
USGS	05551540	16 Jan 2018 10:00	CST	3.52	NA
USGS	05551540	16 Jan 2018 10:15	CST	3.524	NA
USGS	05551540	16 Jan 2018 10:30	CST	3.524	NA
USGS	05551540	16 Jan 2018 10:45	CST	3.524	NA
USGS	05551540	16 Jan 2018 11:00	CST	3.524	NA
USGS	05551540	16 Jan 2018 11:15	CST	3.524	NA
USGS	05551540	16 Jan 2018 11:30	CST	3.524	NA
USGS	05551540	16 Jan 2018 11:45	CST	3.524	NA
USGS	05551540	16 Jan 2018 12:00	CST	3.524	NA
USGS	05551540	16 Jan 2018 12:15	CST	3.527	NA
USGS	05551540	16 Jan 2018 12:30	CST	3.527	NA
USGS	05551540	16 Jan 2018 12:45	CST	3.527	NA
USGS	05551540	16 Jan 2018 13:00	CST	3.527	NA
USGS	05551540	16 Jan 2018 13:15	CST	3.53	NA
USGS	05551540	16 Jan 2018 13:30	CST	3.53	NA
USGS	05551540	16 Jan 2018 13:45	CST	3.53	NA
USGS	05551540	16 Jan 2018 14:00	CST	3.533	NA
USGS	05551540	16 Jan 2018 14:15	CST	3.533	NA
USGS	05551540	16 Jan 2018 14:30	CST	3.533	23.333
USGS	05551540	16 Jan 2018 14:45	CST	3.533	NA
USGS	05551540	16 Jan 2018 15:00	CST	3.533	NA
USGS	05551540	16 Jan 2018 15:15	CST	3.536	NA
USGS	05551540	16 Jan 2018 15:30	CST	3.536	NA
USGS	05551540	16 Jan 2018 15:45	CST	3.536	NA
USGS	05551540	16 Jan 2018 16:00	CST	3.536	NA
USGS	05551540	16 Jan 2018 16:15	CST	3.536	NA
USGS	05551540	16 Jan 2018 16:30	CST	3.533	NA
USGS	05551540	16 Jan 2018 16:45	CST	3.533	NA
USGS	05551540	16 Jan 2018 17:00	CST	3.533	NA
USGS	05551540	16 Jan 2018 17:15	CST	3.533	NA
USGS	05551540	16 Jan 2018 17:30	CST	3.53	NA
USGS	05551540	16 Jan 2018 17:45	CST	3.53	NA
USGS	05551540	16 Jan 2018 18:00	CST	3.53	NA
USGS	05551540	16 Jan 2018 18:15	CST	3.53	NA
USGS	05551540	16 Jan 2018 18:30	CST	3.527	NA
USGS	05551540	16 Jan 2018 18:45	CST	3.527	NA
USGS	05551540	16 Jan 2018 19:00	CST	3.527	NA
USGS	05551540	16 Jan 2018 19:15	CST	3.527	NA
USGS	05551540	16 Jan 2018 19:30	CST	3.524	NA
USGS	05551540	16 Jan 2018 19:45	CST	3.524	NA
USGS	05551540	16 Jan 2018 20:00	CST	3.524	NA
USGS	05551540	16 Jan 2018 20:15	CST	3.52	NA
USGS	05551540	16 Jan 2018 20:30	CST	3.52	NA
USGS	05551540	16 Jan 2018 20:45	CST	3.517	NA
USGS	05551540	16 Jan 2018 21:00	CST	3.517	NA
USGS	05551540	16 Jan 2018 21:15	CST	3.517	NA
USGS	05551540	16 Jan 2018 21:30	CST	3.514	NA
USGS	05551540	16 Jan 2018 21:45	CST	3.514	NA
USGS	05551540	16 Jan 2018 22:00	CST	3.514	NA
USGS	05551540	16 Jan 2018 22:15	CST	3.511	NA
USGS	05551540	16 Jan 2018 22:30	CST	3.511	NA
USGS	05551540	16 Jan 2018 22:45	CST	3.511	NA
USGS	05551540	16 Jan 2018 23:00	CST	3.508	NA
USGS	05551540	16 Jan 2018 23:15	CST	3.508	NA
USGS	05551540	16 Jan 2018 23:30	CST	3.508	22.653
USGS	05551540	16 Jan 2018 23:45	CST	3.508	NA
USGS	05551540	17 Jan 2018 00:00	CST	3.505	NA
USGS	05551540	17 Jan 2018 00:15	CST	3.505	NA
USGS	05551540	17 Jan 2018 00:30	CST	3.505	NA
USGS	05551540	17 Jan 2018 00:45	CST	3.505	NA
USGS	05551540	17 Jan 2018 01:00	CST	3.505	NA
USGS	05551540	17 Jan 2018 01:15	CST	3.505	NA
USGS	05551540	17 Jan 2018 01:30	CST	3.502	NA
USGS	05551540	17 Jan 2018 01:45	CST	3.502	NA
USGS	05551540	17 Jan 2018 02:00	CST	3.502	NA
USGS	05551540	17 Jan 2018 02:15	CST	3.502	NA
USGS	05551540	17 Jan 2018 02:30	CST	3.502	NA
USGS	05551540	17 Jan 2018 02:45	CST	3.502	NA
USGS	05551540	17 Jan 2018 03:00	CST	3.502	NA
USGS	05551540	17 Jan 2018 03:15	CST	3.502	NA
USGS	05551540	17 Jan 2018 03:30	CST	3.502	NA
USGS	05551540	17 Jan 2018 03:45	CST	3.499	NA
USGS	05551540	17 Jan 2018 04:00	CST	3.499	NA
USGS	05551540	17 Jan 2018 04:15	CST	3.499	NA
USGS	05551540	17 Jan 2018 04:30	CST	3.499	NA
USGS	05551540	17 Jan 2018 04:45	CST	3.499	NA
USGS	05551540	17 Jan 2018 05:00	CST	3.499	NA
USGS	05551540	17 Jan 2018 05:15	CST	3.499	NA
USGS	05551540	17 Jan 2018 05:30	CST	3.496	NA
USGS	05551540	17 Jan 2018 05:45	CST	3.496	NA
USGS	05551540	17 Jan 2018 06:00	CST	3.496	NA
USGS	05551540	17 Jan 2018 06:15	CST	3.496	NA
USGS	05551540	17 Jan 2018 06:30	CST	3.496	NA
USGS	05551540	17 Jan 2018 06:45	CST	3.496	NA
USGS	05551540	17 Jan 2018 07:00	CST	3.496	NA
USGS	05551540	17 Jan 2018 07:15	CST	3.496	NA
USGS	05551540	17 Jan 2018 07:30	CST	3.496	NA
USGS	05551540	17 Jan 2018 07:45	CST	3.496	NA
USGS	05551540	17 Jan 2018 08:00	CST	3.493	NA
USGS	05551540	17 Jan 2018 08:15	CST	3.493	NA
USGS	05551540	17 Jan 2018 08:30	CST	3.493	22.427
USGS	05551540	17 Jan 2018 08:45	CST	3.493	NA
USGS	05551540	17 Jan 2018 09:00	CST	3.493	NA
USGS	05551540	17 Jan 2018 09:15	CST	3.493	NA
USGS	05551540	17 Jan 2018 09:30	CST	3.493	NA
USGS	05551540	17 Jan 2018 09:45	CST	3.493	NA
USGS	05551540	17 Jan 2018 10:00	CST	3.493	NA
USGS	05551540	17 Jan 2018 10:15	CST	3.493	NA
USGS	05551540	17 Jan 2018 10:30	CST	3.493	NA
USGS	05551540	17 Jan 2018 10:45	CST	3.493	NA
USGS	05551540	17 Jan 2018 11:00	CST	3.493	NA
USGS	05551540	17 Jan 2018 11:15	CST	3.496	NA
USGS	05551540	17 Jan 2018 11:30	CST	3.496	NA
USGS	05551540	17 Jan 2018 11:45	CST	3.496	NA
USGS	05551540	17 Jan 2018 12:00	CST	3.499	NA
USGS	05551540	17 Jan 2018 12:15	CST	3.499	NA
USGS	05551540	17 Jan 2018 12:30	CST	3.502	NA
USGS	05551540	17 Jan 2018 12:45	CST	3.502	NA
USGS	05551540	17 Jan 2018 13:00	CST	3.505	NA
USGS	05551540	17 Jan 2018 13:15	CST	3.508	NA
USGS	05551540	17 Jan 2018 13:30	CST	3.508	NA
USGS	05551540	17 Jan 2018 13:45	CST	3.511	NA
USGS	05551540	17 Jan 2018 14:00	CST	3.511	NA
USGS	05551540	17 Jan 2018 14:15	CST	3.514	NA
USGS	05551540	17 Jan 2018 14:30	CST	3.514	NA
USGS	05551540	17 Jan 2018 14:45	CST	3.517	NA
USGS	05551540	17 Jan 2018 15:00	CST	3.517	NA
USGS	05551540	17 Jan 2018 15:15	CST	3.517	NA
USGS	05551540	17 Jan 2018 15:30	CST	3.517	NA
USGS	05551540	17 Jan 2018 15:45	CST	3.517	NA
USGS	05551540	17 Jan 2018 16:00	CST	3.517	NA
USGS	05551540	17 Jan 2018 16:15	CST	3.517	NA
USGS	05551540	17 Jan 2018 16:30	CST	3.517	NA
USGS	05551540	17 Jan 2018 16:45	CST	3.517	NA
USGS	05551540	17 Jan 2018 17:00	CST	3.517	NA
USGS	05551540	17 Jan 2018 17:15	CST	3.517	NA
USGS	05551540	17 Jan 2018 17:30	CST	3.517	21.464
USGS	05551540	17 Jan 2018 17:45	CST	3.517	NA
USGS	05551540	17 Jan 2018 18:00	CST	3.517	NA
USGS	05551540	17 Jan 2018 18:15	CST	3.514	NA
USGS	05551540	17 Jan 2018 18:30	CST	3.514	NA
USGS	05551540	17 Jan 2018 18:45	CST	3.514	NA
USGS	05551540	17 Jan 2018 19:00	CST	3.514	NA
USGS	05551540	17 Jan 2018 19:15	CST	3.511	NA
USGS	05551540	17 Jan 2018 19:30	CST	3.511	NA
USGS	05551540	17 Jan 2018 19:45	CST	3.511	NA
USGS	05551540	17 Jan 2018 20:00	CST	3.508	NA
USGS	05551540	17 Jan 2018 20:15	CST	3.508	NA
USGS	05551540	17 Jan 2018 20:30	CST	3.508	NA
USGS	05551540	17 Jan 2018 20:45	CST	3.505	NA
USGS	05551540	17 Jan 2018 21:00	CST	3.505	NA
USGS	05551540	17 Jan 2018 21:15	CST	3.505	NA
USGS	05551540	17 Jan 2018 21:30	CST	3.505	NA
USGS	05551540	17 Jan 2018 21:45	CST	3.502	NA
USGS	05551540	17 Jan 2018 22:00	CST	3.502	NA
USGS	05551540	17 Jan 2018 22:15	CST	3.502	NA
USGS	05551540	17 Jan 2018 22:30	CST	3.502	NA
USGS	05551540	17 Jan 2018 22:45	CST	3.499	NA
USGS	05551540	17 Jan 2018 23:00	CST	3.499	NA
USGS	05551540	17 Jan 2018 23:15	CST	3.499	NA
USGS	05551540	17 Jan 2018 23:30	CST	3.499	NA
USGS	05551540	17 Jan 2018 23:45	CST	3.499	NA
USGS	05551540	18 Jan 2018 00:00	CST	3.496	NA
USGS	05551540	18 Jan 2018 00:15	CST	3.496	NA
USGS	05551540	18 Jan 2018 00:30	CST	3.496	NA
USGS	05551540	18 Jan 2018 00:45	CST	3.496	NA
USGS	05551540	18 Jan 2018 01:00	CST	3.496	NA
USGS	05551540	18 Jan 2018 01:15	CST	3.496	NA
USGS	05551540	18 Jan 2018 01:30	CST	3.496	NA
USGS	05551540	18 Jan 2018 01:45	CST	3.496	NA
USGS	05551540	18 Jan 2018 02:00	CST	3.496	NA
USGS	05551540	18 Jan 2018 02:15	CST	3.496	NA
USGS	05551540	18 Jan 2018 02:30	CST	3.496	21.011
USGS	05551540	18 Jan 2018 02:45	CST	3.496	NA
USGS	05551540	18 Jan 2018 03:00	CST	3.499	NA
USGS	05551540	18 Jan 2018 03:15	CST	3.499	NA
USGS	05551540	18 Jan 2018 03:30	CST	3.499	NA
USGS	05551540	18 Jan 2018 03:45	CST	3.499	NA
USGS	05551540	18 Jan 2018 04:00	CST	3.499	NA
USGS	05551540	18 Jan 2018 04:15	CST	3.499	NA
USGS	05551540	18 Jan 2018 04:30	CST	3.499	NA
USGS	05551540	18 Jan 2018 04:45	CST	3.502	NA
USGS	05551540	18 Jan 2018 05:00	CST	3.502	NA
USGS	05551540	18 Jan 2018 05:15	CST	3.502	NA
USGS	05551540	18 Jan 2018 05:30	CST	3.502	NA
USGS	05551540	18 Jan 2018 05:45	CST	3.502	NA
USGS	05551540	18 Jan 2018 06:00	CST	3.502	NA
USGS	05551540	18 Jan 2018 06:15	CST	3.502	NA
USGS	05551540	18 Jan 2018 06:30	CST	3.502	NA
USGS	05551540	18 Jan 2018 06:45	CST	3.502	NA
USGS	05551540	18 Jan 2018 07:00	CST	3.499	NA
USGS	05551540	18 Jan 2018 07:15	CST	3.499	NA
USGS	05551540	18 Jan 2018 07:30	CST	3.499	NA
USGS	05551540	18 Jan 2018 07:45	CST	3.499	NA
USGS	05551540	18 Jan 2018 08:00	CST	3.499	NA
USGS	05551540	18 Jan 2018 08:15	CST	3.499	NA
USGS	05551540	18 Jan 2018 08:30	CST	3.499	NA
USGS	05551540	18 Jan 2018 08:45	CST	3.499	NA
USGS	05551540	18 Jan 2018 09:00	CST	3.502	NA
USGS	05551540	18 Jan 2018 09:15	CST	3.502	NA
USGS	05551540	18 Jan 2018 09:30	CST	3.502	NA
USGS	05551540	18 Jan 2018 09:45	CST	3.502	NA
USGS	05551540	18 Jan 2018 10:00	CST	3.502	NA
USGS	05551540	18 Jan 2018 10:15	CST	3.502	NA
USGS	05551540	18 Jan 2018 10:30	CST	3.505	NA
USGS	05551540	18 Jan 2018 10:45	CST	3.505	NA
USGS	05551540	18 Jan 2018 11:00	CST	3.505	NA
USGS	05551540	18 Jan 2018 11:15	CST	3.505	NA
USGS	05551540	18 Jan 2018 11:30	CST	3.508	20.813
USGS	05551540	18 Jan 2018 11:45	CST	3.508	NA
USGS	05551540	18 Jan 2018 12:00	CST	3.511	NA
USGS	05551540	18 Jan 2018 12:15	CST	3.511	NA
USGS	05551540	18 Jan 2018 12:30	CST	3.514	NA
USGS	05551540	18 Jan 2018 12:45	CST	3.514	NA
USGS	05551540	18 Jan 2018 13:00	CST	3.514	NA
USGS	05551540	18 Jan 2018 13:15	CST	3.517	NA
USGS	05551540	18 Jan 2018 13:30	CST	3.517	NA
USGS	05551540	18 Jan 2018 13:45	CST	3.52	NA
USGS	05551540	18 Jan 2018 14:00	CST	3.52	NA
USGS	05551540	18 Jan 2018 14:15	CST	3.524	NA
USGS	05551540	18 Jan 2018 14:30	CST	3.524	NA
USGS	05551540	18 Jan 2018 14:45	CST	3.524	NA
USGS	05551540	18 Jan 2018 15:00	CST	3.524	NA
USGS	05551540	18 Jan 2018 15:15	CST	3.524	NA
USGS	05551540	18 Jan 2018 15:30	CST	3.524	NA
USGS	05551540	18 Jan 2018 15:45	CST	3.524	NA
USGS	05551540	18 Jan 2018 16:00	CST	3.524	NA
USGS	05551540	18 Jan 2018 16:15	CST	3.524	NA
USGS	05551540	18 Jan 2018 16:30	CST	3.524	NA
USGS	05551540	18 Jan 2018 16:45	CST	3.524	NA
USGS	05551540	18 Jan 2018 17:00	CST	3.524	NA
USGS	05551540	18 Jan 2018 17:15	CST	3.524	NA
USGS	05551540	18 Jan 2018 17:30	CST	3.524	NA
USGS	05551540	18 Jan 2018 17:45	CST	3.524	NA
USGS	05551540	18 Jan 2018 18:00	CST	3.524	NA
USGS	05551540	18 Jan 2018 18:15	CST	3.524	NA
USGS	05551540	18 Jan 2018 18:30	CST	3.524	NA
USGS	05551540	18 Jan 2018 18:45	CST	3.524	NA
USGS	05551540	18 Jan 2018 19:00	CST	3.524	NA
USGS	05551540	18 Jan 2018 19:15	CST	3.524	NA
USGS	05551540	18 Jan 2018 19:30	CST	3.52	NA
USGS	05551540	18 Jan 2018 19:45	CST	3.52	NA
USGS	05551540	18 Jan 2018 20:00	CST	3.52	NA
USGS	05551540	18 Jan 2018 20:15	CST	3.52	NA
USGS	05551540	18 Jan 2018 20:30	CST	3.52	20.303
USGS	05551540	18 Jan 2018 20:45	CST	3.517	NA
USGS	05551540	18 Jan 2018 21:00	CST	3.517	NA
USGS	05551540	18 Jan 2018 21:15	CST	3.517	NA
USGS	05551540	18 Jan 2018 21:30	CST	3.514	NA
USGS	05551540	18 Jan 2018 21:45	CST	3.514	NA
USGS	05551540	18 Jan 2018 22:00	CST	3.514	NA
USGS	05551540	18 Jan 2018 22:15	CST	3.514	NA
USGS	05551540	18 Jan 2018 22:30	CST	3.514	NA
USGS	05551540	18 Jan 2018 22:45	CST	3.511	NA
USGS	05551540	18 Jan 2018 23:00	CST	3.511	NA
USGS	05551540	18 Jan 2018 23:15	CST	3.511	NA
USGS	05551540	18 Jan 2018 23:30	CST	3.511	NA
USGS	05551540	18 Jan 2018 23:45	CST	3.511	NA
USGS	05551540	19 Jan 2018 00:00	CST	3.508	NA
USGS	05551540	19 Jan 2018 00:15	CST	3.508	NA
USGS	05551540	19 Jan 2018 00:30	CST	3.508	NA
USGS	05551540	19 Jan 2018 00:45	CST	3.508	NA
USGS	05551540	19 Jan 2018 01:00	CST	3.508	NA
USGS	05551540	19 Jan 2018 01:15	CST	3.508	NA
USGS	05551540	19 Jan 2018 01:30	CST	3.508	NA
USGS	05551540	19 Jan 2018 01:45	CST	3.508	NA
USGS	05551540	19 Jan 2018 02:00	CST	3.508	NA
USGS	05551540	19 Jan 2018 02:15	CST	3.508	NA
USGS	05551540	19 Jan 2018 02:30	CST	3.508	NA
USGS	05551540	19 Jan 2018 02:45	CST	3.508	NA
USGS	05551540	19 Jan 2018 03:00	CST	3.508	NA
USGS	05551540	19 Jan 2018 03:15	CST	3.508	NA
USGS	05551540	19 Jan 2018 03:30	CST	3.508	NA
USGS	05551540	19 Jan 2018 03:45	CST	3.508	NA
USGS	05551540	19 Jan 2018 04:00	CST	3.508	NA
USGS	05551540	19 Jan 2018 04:15	CST	3.508	NA
USGS	05551540	19 Jan 2018 04:30	CST	3.508	NA
USGS	05551540	19 Jan 2018 04:45	CST	3.508	NA
USGS	05551540	19 Jan 2018 05:00	CST	3.508	NA
USGS	05551540	19 Jan 2018 05:15	CST	3.508	NA
USGS	05551540	19 Jan 2018 05:30	CST	3.508	20.303
USGS	05551540	19 Jan 2018 05:45	CST	3.508	NA
USGS	05551540	19 Jan 2018 06:00	CST	3.508	NA
USGS	05551540	19 Jan 2018 06:15	CST	3.508	NA
USGS	05551540	19 Jan 2018 06:30	CST	3.508	NA
USGS	05551540	19 Jan 2018 06:45	CST	3.508	NA
USGS	05551540	19 Jan 2018 07:00	CST	3.508	NA
USGS	05551540	19 Jan 2018 07:15	CST	3.508	NA
USGS	05551540	19 Jan 2018 07:30	CST	3.508	NA
USGS	05551540	19 Jan 2018 07:45	CST	3.508	NA
USGS	05551540	19 Jan 2018 08:00	CST	3.508	NA
USGS	05551540	19 Jan 2018 08:15	CST	3.508	NA
USGS	05551540	19 Jan 2018 08:30	CST	3.508	NA
USGS	05551540	19 Jan 2018 08:45	CST	3.508	NA
USGS	05551540	19 Jan 2018 09:00	CST	3.508	NA
USGS	05551540	19 Jan 2018 09:15	CST	3.508	NA
USGS	05551540	19 Jan 2018 09:30	CST	3.508	NA
USGS	05551540	19 Jan 2018 09:45	CST	3.508	NA
USGS	05551540	19 Jan 2018 10:00	CST	3.508	NA
USGS	05551540	19 Jan 2018 10:15	CST	3.511	NA
USGS	05551540	19 Jan 2018 10:30	CST	3.511	NA
USGS	05551540	19 Jan 2018 10:45	CST	3.511	NA
USGS	05551540	19 Jan 2018 11:00	CST	3.511	NA
USGS	05551540	19 Jan 2018 11:15	CST	3.511	NA
USGS	05551540	19 Jan 2018 11:30	CST	3.514	NA
USGS	05551540	19 Jan 2018 11:45	CST	3.514	NA
USGS	05551540	19 Jan 2018 12:00	CST	3.517	NA
USGS	05551540	19 Jan 2018 12:15	CST	3.517	NA
USGS	05551540	19 Jan 2018 12:30	CST	3.52	NA
USGS	05551540	19 Jan 2018 12:45	CST	3.52	NA
USGS	05551540	19 Jan 2018 13:00	CST	3.52	NA
USGS	05551540	19 Jan 2018 13:15	CST	3.52	NA
USGS	05551540	19 Jan 2018 13:30	CST	3.52	NA
USGS	05551540	19 Jan 2018 13:45	CST	3.52	NA
USGS	05551540	19 Jan 2018 14:00	CST	3.52	NA
USGS	05551540	19 Jan 2018 14:15	CST	3.52	NA
USGS	05551540	19 Jan 2018 14:30	CST	3.52	20.303
USGS	05551540	19 Jan 2018 14:45	CST	3.52	NA
USGS	05551540	19 Jan 2018 15:00	CST	3.52	NA
USGS	05551540	19 Jan 2018 15:15	CST	3.52	NA
USGS	05551540	19 Jan 2018 15:30	CST	3.52	NA
USGS	05551540	19 Jan 2018 15:45	CST	3.52	NA
USGS	05551540	19 Jan 2018 16:00	CST	3.52	NA
USGS	05551540	19 Jan 2018 16:15	CST	3.52	NA
USGS	05551540	19 Jan 2018 16:30	CST	3.52	NA
USGS	05551540	19 Jan 2018 16:45	CST	3.517	NA
USGS	05551540	19 Jan 2018 17:00	CST	3.517	NA
USGS	05551540	19 Jan 2018 17:15	CST	3.517	NA
USGS	05551540	19 Jan 2018 17:30	CST	3.517	NA
USGS	05551540	19 Jan 2018 17:45	CST	3.517	NA
USGS	05551540	19 Jan 2018 18:00	CST	3.517	NA
USGS	05551540	19 Jan 2018 18:15	CST	3.514	NA
USGS	05551540	19 Jan 2018 18:30	CST	3.514	NA
USGS	05551540	19 Jan 2018 18:45	CST	3.514	NA
USGS	05551540	19 Jan 2018 19:00	CST	3.514	NA
USGS	05551540	19 Jan 2018 19:15	CST	3.514	NA
USGS	05551540	19 Jan 2018 19:30	CST	3.511	NA
USGS	05551540	19 Jan 2018 19:45	CST	3.511	NA
USGS	05551540	19 Jan 2018 20:00	CST	3.511	NA
USGS	05551540	19 Jan 2018 20:15	CST	3.511	NA
USGS	05551540	19 Jan 2018 20:30	CST	3.511	NA
USGS	05551540	19 Jan 2018 20:45	CST	3.511	NA
USGS	05551540	19 Jan 2018 21:00	CST	3.508	NA
USGS	05551540	19 Jan 2018 21:15	CST	3.508	NA
USGS	05551540	19 Jan 2018 21:30	CST	3.508	NA
USGS	05551540	19 Jan 2018 21:45	CST	3.508	NA
USGS	05551540	19 Jan 2018 22:00	CST	3.508	NA
USGS	05551540	19 Jan 2018 22:15	CST	3.508	NA
USGS	05551540	19 Jan 2018 22:30	CST	3.508	NA
USGS	05551540	19 Jan 2018 22:45	CST	3.508	NA
USGS	05551540	19 Jan 2018 23:00	CST	3.508	NA
USGS	05551540	19 Jan 2018 23:15	CST	3.508	NA
USGS	05551540	19 Jan 2018 23:30	CST	3.508	20.19
USGS	05551540	19 Jan 2018 23:45	CST	3.508	NA
USGS	05551540	20 Jan 2018 00:00	CST	3.508	NA
USGS	05551540	20 Jan 2018 00:15	CST	3.508	NA
USGS	05551540	20 Jan 2018 00:30	CST	3.508	NA
USGS	05551540	20 Jan 2018 00:45	CST	3.505	NA
USGS	05551540	20 Jan 2018 01:00	CST	3.505	NA
USGS	05551540	20 Jan 2018 01:15	CST	3.505	NA
USGS	05551540	20 Jan 2018 01:30	CST	3.505	NA
USGS	05551540	20 Jan 2018 01:45	CST	3.505	NA
USGS	05551540	20 Jan 2018 02:00	CST	3.505	NA
USGS	05551540	20 Jan 2018 02:15	CST	3.505	NA
USGS	05551540	20 Jan 2018 02:30	CST	3.505	NA
USGS	05551540	20 Jan 2018 02:45	CST	3.505	NA
USGS	05551540	20 Jan 2018 03:00	CST	3.505	NA
USGS	05551540	20 Jan 2018 03:15	CST	3.505	NA
USGS	05551540	20 Jan 2018 03:30	CST	3.505	NA
USGS	05551540	20 Jan 2018 03:45	CST	3.505	NA
USGS	05551540	20 Jan 2018 04:00	CST	3.505	NA
USGS	05551540	20 Jan 2018 04:15	CST	3.505	NA
USGS	05551540	20 Jan 2018 04:30	CST	3.505	NA
USGS	05551540	20 Jan 2018 04:45	CST	3.505	NA
USGS	05551540	20 Jan 2018 05:00	CST	3.505	NA
USGS	05551540	20 Jan 2018 05:15	CST	3.502	NA
USGS	05551540	20 Jan 2018 05:30	CST	3.502	NA
USGS	05551540	20 Jan 2018 05:45	CST	3.502	NA
USGS	05551540	20 Jan 2018 06:00	CST	3.502	NA
USGS	05551540	20 Jan 2018 06:15	CST	3.502	NA
USGS	05551540	20 Jan 2018 06:30	CST	3.502	NA
USGS	05551540	20 Jan 2018 06:45	CST	3.502	NA
USGS	05551540	20 Jan 2018 07:00	CST	3.502	NA
USGS	05551540	20 Jan 2018 07:15	CST	3.502	NA
USGS	05551540	20 Jan 2018 07:30	CST	3.502	NA
USGS	05551540	20 Jan 2018 07:45	CST	3.502	NA
USGS	05551540	20 Jan 2018 08:00	CST	3.502	NA
USGS	05551540	20 Jan 2018 08:15	CST	3.502	NA
USGS	05551540	20 Jan 2018 08:30	CST	3.502	19.85
USGS	05551540	20 Jan 2018 08:45	CST	3.502	NA
USGS	05551540	20 Jan 2018 09:00	CST	3.502	NA
USGS	05551540	20 Jan 2018 09:15	CST	3.502	NA
USGS	05551540	20 Jan 2018 09:30	CST	3.502	NA
USGS	05551540	20 Jan 2018 09:45	CST	3.502	NA
USGS	05551540	20 Jan 2018 10:00	CST	3.505	NA
USGS	05551540	20 Jan 2018 10:15	CST	3.505	NA
USGS	05551540	20 Jan 2018 10:30	CST	3.505	NA
USGS	05551540	20 Jan 2018 10:45	CST	3.505	NA
USGS	05551540	20 Jan 2018 11:00	CST	3.505	NA
USGS	05551540	20 Jan 2018 11:15	CST	3.505	NA
USGS	05551540	20 Jan 2018 11:30	CST	3.505	NA
USGS	05551540	20 Jan 2018 11:45	CST	3.505	NA
USGS	05551540	20 Jan 2018 12:00	CST	3.505	NA
USGS	05551540	20 Jan 2018 12:15	CST	3.505	NA
USGS	05551540	20 Jan 2018 12:30	CST	3.505	NA
USGS	05551540	20 Jan 2018 12:45	CST	3.505	NA
USGS	05551540	20 Jan 2018 13:00	CST	3.502	NA
USGS	05551540	20 Jan 2018 13:15	CST	3.499	NA
USGS	05551540	20 Jan 2018 13:30	CST	3.499	NA
USGS	05551540	20 Jan 2018 13:45	CST	3.499	NA
USGS	05551540	20 Jan 2018 14:00	CST	3.499	NA
USGS	05551540	20 Jan 2018 14:15	CST	3.499	NA
USGS	05551540	20 Jan 2018 14:30	CST	3.499	NA
USGS	05551540	20 Jan 2018 14:45	CST	3.499	NA
USGS	05551540	20 Jan 2018 15:00	CST	3.499	NA
USGS	05551540	20 Jan 2018 15:15	CST	3.499	NA
USGS	05551540	20 Jan 2018 15:30	CST	3.499	NA
USGS	05551540	20 Jan 2018 15:45	CST	3.499	NA
USGS	05551540	20 Jan 2018 16:00	CST	3.496	NA
USGS	05551540	20 Jan 2018 16:15	CST	3.496	NA
USGS	05551540	20 Jan 2018 16:30	CST	3.496	NA
USGS	05551540	20 Jan 2018 16:45	CST	3.496	NA
USGS	05551540	20 Jan 2018 17:00	CST	3.496	NA
USGS	05551540	20 Jan 2018 17:15	CST	3.496	NA
USGS	05551540	20 Jan 2018 17:30	CST	3.496	20.105
USGS	05551540	20 Jan 2018 17:45	CST	3.496	NA
USGS	05551540	20 Jan 2018 18:00	CST	3.493	NA
USGS	05551540	20 Jan 2018 18:15	CST	3.493	NA
USGS	05551540	20 Jan 2018 18:30	CST	3.493	NA
USGS	05551540	20 Jan 2018 18:45	CST	3.493	NA
USGS	05551540	20 Jan 2018 19:00	CST	3.493	NA
USGS	05551540	20 Jan 2018 19:15	CST	3.493	NA
USGS	05551540	20 Jan 2018 19:30	CST	3.493	NA
USGS	05551540	20 Jan 2018 19:45	CST	3.493	NA
USGS	05551540	20 Jan 2018 20:00	CST	3.493	NA
USGS	05551540	20 Jan 2018 20:15	CST	3.49	NA
USGS	05551540	20 Jan 2018 20:30	CST	3.49	NA
USGS	05551540	20 Jan 2018 20:45	CST	3.49	NA
USGS	05551540	20 Jan 2018 21:00	CST	3.49	NA
USGS	05551540	20 Jan 2018 21:15	CST	3.49	NA
USGS	05551540	20 Jan 2018 21:30	CST	3.49	NA
USGS	05551540	20 Jan 2018 21:45	CST	3.49	NA
USGS	05551540	20 Jan 2018 22:00	CST	3.49	NA
USGS	05551540	20 Jan 2018 22:15	CST	3.49	NA
USGS	05551540	20 Jan 2018 22:30	CST	3.49	NA
USGS	05551540	20 Jan 2018 22:45	CST	3.49	NA
USGS	05551540	20 Jan 2018 23:00	CST	3.487	NA
USGS	05551540	20 Jan 2018 23:15	CST	3.487	NA
USGS	05551540	20 Jan 2018 23:30	CST	3.487	NA
USGS	05551540	20 Jan 2018 23:45	CST	3.487	NA
USGS	05551540	21 Jan 2018 00:00	CST	3.487	NA
USGS	05551540	21 Jan 2018 00:15	CST	3.487	NA
USGS	05551540	21 Jan 2018 00:30	CST	3.487	NA
USGS	05551540	21 Jan 2018 00:45	CST	3.487	NA
USGS	05551540	21 Jan 2018 01:00	CST	3.487	NA
USGS	05551540	21 Jan 2018 01:15	CST	3.487	NA
USGS	05551540	21 Jan 2018 01:30	CST	3.487	NA
USGS	05551540	21 Jan 2018 01:45	CST	3.487	NA
USGS	05551540	21 Jan 2018 02:00	CST	3.487	NA
USGS	05551540	21 Jan 2018 02:15	CST	3.487	NA
USGS	05551540	21 Jan 2018 02:30	CST	3.487	20.388
USGS	05551540	21 Jan 2018 02:45	CST	3.484	NA
USGS	05551540	21 Jan 2018 03:00	CST	3.484	NA
USGS	05551540	21 Jan 2018 03:15	CST	3.484	NA
USGS	05551540	21 Jan 2018 03:30	CST	3.484	NA
USGS	05551540	21 Jan 2018 03:45	CST	3.484	NA
USGS	05551540	21 Jan 2018 04:00	CST	3.484	NA
USGS	05551540	21 Jan 2018 04:15	CST	3.484	NA
USGS	05551540	21 Jan 2018 04:30	CST	3.484	NA
USGS	05551540	21 Jan 2018 04:45	CST	3.484	NA
USGS	05551540	21 Jan 2018 05:00	CST	3.484	NA
USGS	05551540	21 Jan 2018 05:15	CST	3.484	NA
USGS	05551540	21 Jan 2018 05:30	CST	3.484	NA
USGS	05551540	21 Jan 2018 05:45	CST	3.484	NA
USGS	05551540	21 Jan 2018 06:00	CST	3.484	NA
USGS	05551540	21 Jan 2018 06:15	CST	3.484	NA
USGS	05551540	21 Jan 2018 06:30	CST	3.484	NA
USGS	05551540	21 Jan 2018 06:45	CST	3.484	NA
USGS	05551540	21 Jan 2018 07:00	CST	3.484	NA
USGS	05551540	21 Jan 2018 07:15	CST	3.484	NA
USGS	05551540	21 Jan 2018 07:30	CST	3.481	NA
USGS	05551540	21 Jan 2018 07:45	CST	3.481	NA
USGS	05551540	21 Jan 2018 08:00	CST	3.481	NA
USGS	05551540	21 Jan 2018 08:15	CST	3.481	NA
USGS	05551540	21 Jan 2018 08:30	CST	3.481	NA
USGS	05551540	21 Jan 2018 08:45	CST	3.481	NA
USGS	05551540	21 Jan 2018 09:00	CST	3.481	NA
USGS	05551540	21 Jan 2018 09:15	CST	3.481	NA
USGS	05551540	21 Jan 2018 09:30	CST	3.481	NA
USGS	05551540	21 Jan 2018 09:45	CST	3.481	NA
USGS	05551540	21 Jan 2018 10:00	CST	3.481	NA
USGS	05551540	21 Jan 2018 10:15	CST	3.481	NA
USGS	05551540	21 Jan 2018 10:30	CST	3.478	NA
USGS	05551540	21 Jan 2018 10:45	CST	3.478	NA
USGS	05551540	21 Jan 2018 11:00	CST	3.478	NA
USGS	05551540	21 Jan 2018 11:15	CST	3.478	NA
USGS	05551540	21 Jan 2018 11:30	CST	3.478	20.728
USGS	05551540	21 Jan 2018 11:45	CST	3.478	NA
USGS	05551540	21 Jan 2018 12:00	CST	3.478	NA
USGS	05551540	21 Jan 2018 12:15	CST	3.478	NA
USGS	05551540	21 Jan 2018 12:30	CST	3.478	NA
USGS	05551540	21 Jan 2018 12:45	CST	3.478	NA
USGS	05551540	21 Jan 2018 13:00	CST	3.475	NA
USGS	05551540	21 Jan 2018 13:15	CST	3.475	NA
USGS	05551540	21 Jan 2018 13:30	CST	3.475	NA
USGS	05551540	21 Jan 2018 13:45	CST	3.475	NA
USGS	05551540	21 Jan 2018 14:00	CST	3.475	NA
USGS	05551540	21 Jan 2018 14:15	CST	3.475	NA
USGS	05551540	21 Jan 2018 14:30	CST	3.475	NA
USGS	05551540	21 Jan 2018 14:45	CST	3.475	NA
USGS	05551540	21 Jan 2018 15:00	CST	3.475	NA
USGS	05551540	21 Jan 2018 15:15	CST	3.472	NA
USGS	05551540	21 Jan 2018 15:30	CST	3.472	NA
USGS	05551540	21 Jan 2018 15:45	CST	3.472	NA
USGS	05551540	21 Jan 2018 16:00	CST	3.472	NA
USGS	05551540	21 Jan 2018 16:15	CST	3.472	NA
USGS	05551540	21 Jan 2018 16:30	CST	3.472	NA
USGS	05551540	21 Jan 2018 16:45	CST	3.472	NA
USGS	05551540	21 Jan 2018 17:00	CST	3.472	NA
USGS	05551540	21 Jan 2018 17:15	CST	3.472	NA
USGS	05551540	21 Jan 2018 17:30	CST	3.469	NA
USGS	05551540	21 Jan 2018 17:45	CST	3.469	NA
USGS	05551540	21 Jan 2018 18:00	CST	3.469	NA
USGS	05551540	21 Jan 2018 18:15	CST	3.469	NA
USGS	05551540	21 Jan 2018 18:30	CST	3.469	NA
USGS	05551540	21 Jan 2018 18:45	CST	3.469	NA
USGS	05551540	21 Jan 2018 19:00	CST	3.469	NA
[truncated: 21,329 more rows]
