# Supplementary material for: WHONDRS-GUI: a web application for global survey of surface water metabolites
Source: PeerJ. 2020 Jul 22;8:e9277. doi: 10.7717/peerj.9277 (PMC7382364; doi:10.7717/peerj.9277)
Supplement: Supplemental Information 1 [file peerj-08-9277-s001.zip › WHONDRS_S_Kit/data/WHONDRS_SW_Kits_Hydrographs/WHONDRS_SW_Kits_Hydrograph_S000030.csv]

# data set: doi.org/10.21952/WTR/1465929
# EAST RIVER COLORADO
agency_cd	site_no	datetime	tz_cd	Discharge_cubic_m_per_second	Gauge_height_m
LBNL	Pumphouse	01 May 2017 00:00	MST	1.7180	Not_Provided
LBNL	Pumphouse	02 May 2017 00:00	MST	1.6980	Not_Provided
LBNL	Pumphouse	03 May 2017 00:00	MST	1.7680	Not_Provided
LBNL	Pumphouse	04 May 2017 00:00	MST	2.0650	Not_Provided
LBNL	Pumphouse	05 May 2017 00:00	MST	2.8970	Not_Provided
LBNL	Pumphouse	06 May 2017 00:00	MST	3.7340	Not_Provided
LBNL	Pumphouse	07 May 2017 00:00	MST	4.5060	Not_Provided
LBNL	Pumphouse	08 May 2017 00:00	MST	5.0750	Not_Provided
LBNL	Pumphouse	09 May 2017 00:00	MST	5.0410	Not_Provided
LBNL	Pumphouse	10 May 2017 00:00	MST	5.0890	Not_Provided
LBNL	Pumphouse	11 May 2017 00:00	MST	5.6210	Not_Provided
LBNL	Pumphouse	12 May 2017 00:00	MST	6.9460	Not_Provided
LBNL	Pumphouse	13 May 2017 00:00	MST	8.7500	Not_Provided
LBNL	Pumphouse	14 May 2017 00:00	MST	9.3500	Not_Provided
LBNL	Pumphouse	15 May 2017 00:00	MST	8.6530	Not_Provided
LBNL	Pumphouse	16 May 2017 00:00	MST	8.0610	Not_Provided
LBNL	Pumphouse	17 May 2017 00:00	MST	6.9240	Not_Provided
LBNL	Pumphouse	18 May 2017 00:00	MST	5.5700	Not_Provided
LBNL	Pumphouse	19 May 2017 00:00	MST	4.4850	Not_Provided
LBNL	Pumphouse	20 May 2017 00:00	MST	3.9020	Not_Provided
LBNL	Pumphouse	21 May 2017 00:00	MST	3.6590	Not_Provided
LBNL	Pumphouse	22 May 2017 00:00	MST	3.7950	Not_Provided
LBNL	Pumphouse	23 May 2017 00:00	MST	3.7550	Not_Provided
LBNL	Pumphouse	24 May 2017 00:00	MST	4.2130	Not_Provided
LBNL	Pumphouse	25 May 2017 00:00	MST	5.5040	Not_Provided
LBNL	Pumphouse	26 May 2017 00:00	MST	6.5600	Not_Provided
LBNL	Pumphouse	27 May 2017 00:00	MST	6.5280	Not_Provided
LBNL	Pumphouse	28 May 2017 00:00	MST	5.5540	Not_Provided
LBNL	Pumphouse	29 May 2017 00:00	MST	6.1770	Not_Provided
LBNL	Pumphouse	30 May 2017 00:00	MST	7.5700	Not_Provided
LBNL	Pumphouse	31 May 2017 00:00	MST	8.4900	Not_Provided
LBNL	Pumphouse	01 Jun 2017 00:00	MST	9.4070	Not_Provided
LBNL	Pumphouse	02 Jun 2017 00:00	MST	10.4620	Not_Provided
LBNL	Pumphouse	03 Jun 2017 00:00	MST	11.3560	Not_Provided
LBNL	Pumphouse	04 Jun 2017 00:00	MST	12.6060	Not_Provided
LBNL	Pumphouse	05 Jun 2017 00:00	MST	14.2550	Not_Provided
LBNL	Pumphouse	06 Jun 2017 00:00	MST	15.5730	Not_Provided
LBNL	Pumphouse	07 Jun 2017 00:00	MST	15.2730	Not_Provided
LBNL	Pumphouse	08 Jun 2017 00:00	MST	14.4190	Not_Provided
LBNL	Pumphouse	09 Jun 2017 00:00	MST	14.8270	Not_Provided
LBNL	Pumphouse	10 Jun 2017 00:00	MST	14.7900	Not_Provided
LBNL	Pumphouse	11 Jun 2017 00:00	MST	14.8100	Not_Provided
LBNL	Pumphouse	12 Jun 2017 00:00	MST	13.8700	Not_Provided
LBNL	Pumphouse	13 Jun 2017 00:00	MST	12.2290	Not_Provided
LBNL	Pumphouse	14 Jun 2017 00:00	MST	10.0710	Not_Provided
LBNL	Pumphouse	15 Jun 2017 00:00	MST	10.3090	Not_Provided
LBNL	Pumphouse	16 Jun 2017 00:00	MST	11.1160	Not_Provided
LBNL	Pumphouse	17 Jun 2017 00:00	MST	12.5520	Not_Provided
LBNL	Pumphouse	18 Jun 2017 00:00	MST	14.0950	Not_Provided
LBNL	Pumphouse	19 Jun 2017 00:00	MST	14.1420	Not_Provided
LBNL	Pumphouse	20 Jun 2017 00:00	MST	13.3950	Not_Provided
LBNL	Pumphouse	21 Jun 2017 00:00	MST	13.5560	Not_Provided
LBNL	Pumphouse	22 Jun 2017 00:00	MST	12.7270	Not_Provided
LBNL	Pumphouse	23 Jun 2017 00:00	MST	11.1410	Not_Provided
LBNL	Pumphouse	24 Jun 2017 00:00	MST	9.9040	Not_Provided
LBNL	Pumphouse	25 Jun 2017 00:00	MST	8.8130	Not_Provided
LBNL	Pumphouse	26 Jun 2017 00:00	MST	8.1380	Not_Provided
LBNL	Pumphouse	27 Jun 2017 00:00	MST	7.6760	Not_Provided
LBNL	Pumphouse	28 Jun 2017 00:00	MST	7.4400	Not_Provided
LBNL	Pumphouse	29 Jun 2017 00:00	MST	6.7660	Not_Provided
LBNL	Pumphouse	30 Jun 2017 00:00	MST	6.1300	Not_Provided
LBNL	Pumphouse	01 Jul 2017 00:00	MST	5.6370	Not_Provided
LBNL	Pumphouse	02 Jul 2017 00:00	MST	5.2340	Not_Provided
LBNL	Pumphouse	03 Jul 2017 00:00	MST	4.7160	Not_Provided
LBNL	Pumphouse	04 Jul 2017 00:00	MST	4.6980	Not_Provided
LBNL	Pumphouse	05 Jul 2017 00:00	MST	4.7580	Not_Provided
LBNL	Pumphouse	06 Jul 2017 00:00	MST	4.6260	Not_Provided
LBNL	Pumphouse	07 Jul 2017 00:00	MST	4.4360	Not_Provided
LBNL	Pumphouse	08 Jul 2017 00:00	MST	4.3920	Not_Provided
LBNL	Pumphouse	09 Jul 2017 00:00	MST	4.2590	Not_Provided
LBNL	Pumphouse	10 Jul 2017 00:00	MST	4.1590	Not_Provided
LBNL	Pumphouse	11 Jul 2017 00:00	MST	4.2090	Not_Provided
LBNL	Pumphouse	12 Jul 2017 00:00	MST	4.1540	Not_Provided
LBNL	Pumphouse	13 Jul 2017 00:00	MST	4.0080	Not_Provided
LBNL	Pumphouse	14 Jul 2017 00:00	MST	3.6300	Not_Provided
LBNL	Pumphouse	15 Jul 2017 00:00	MST	3.2890	Not_Provided
LBNL	Pumphouse	16 Jul 2017 00:00	MST	3.1530	Not_Provided
LBNL	Pumphouse	17 Jul 2017 00:00	MST	3.0840	Not_Provided
LBNL	Pumphouse	18 Jul 2017 00:00	MST	3.1910	Not_Provided
LBNL	Pumphouse	19 Jul 2017 00:00	MST	3.5150	Not_Provided
LBNL	Pumphouse	20 Jul 2017 00:00	MST	3.6660	Not_Provided
LBNL	Pumphouse	21 Jul 2017 00:00	MST	3.0600	Not_Provided
LBNL	Pumphouse	22 Jul 2017 00:00	MST	2.8290	Not_Provided
LBNL	Pumphouse	23 Jul 2017 00:00	MST	2.6440	Not_Provided
LBNL	Pumphouse	24 Jul 2017 00:00	MST	2.6650	Not_Provided
LBNL	Pumphouse	25 Jul 2017 00:00	MST	3.0800	Not_Provided
LBNL	Pumphouse	26 Jul 2017 00:00	MST	2.8030	Not_Provided
LBNL	Pumphouse	27 Jul 2017 00:00	MST	2.5030	Not_Provided
LBNL	Pumphouse	28 Jul 2017 00:00	MST	2.5130	Not_Provided
LBNL	Pumphouse	29 Jul 2017 00:00	MST	2.9800	Not_Provided
LBNL	Pumphouse	30 Jul 2017 00:00	MST	2.7560	Not_Provided
LBNL	Pumphouse	31 Jul 2017 00:00	MST	2.3770	Not_Provided
LBNL	Pumphouse	01 Aug 2017 00:00	MST	2.1670	Not_Provided
LBNL	Pumphouse	02 Aug 2017 00:00	MST	2.0510	Not_Provided
LBNL	Pumphouse	03 Aug 2017 00:00	MST	2.0080	Not_Provided
LBNL	Pumphouse	04 Aug 2017 00:00	MST	1.8720	Not_Provided
LBNL	Pumphouse	05 Aug 2017 00:00	MST	1.7920	Not_Provided
LBNL	Pumphouse	06 Aug 2017 00:00	MST	1.6970	Not_Provided
LBNL	Pumphouse	07 Aug 2017 00:00	MST	1.6380	Not_Provided
LBNL	Pumphouse	08 Aug 2017 00:00	MST	1.8400	Not_Provided
LBNL	Pumphouse	09 Aug 2017 00:00	MST	1.7810	Not_Provided
LBNL	Pumphouse	10 Aug 2017 00:00	MST	1.8120	Not_Provided
LBNL	Pumphouse	11 Aug 2017 00:00	MST	1.6160	Not_Provided
LBNL	Pumphouse	12 Aug 2017 00:00	MST	1.4810	Not_Provided
LBNL	Pumphouse	13 Aug 2017 00:00	MST	1.4030	Not_Provided
LBNL	Pumphouse	14 Aug 2017 00:00	MST	1.4290	Not_Provided
LBNL	Pumphouse	15 Aug 2017 00:00	MST	1.4050	Not_Provided
LBNL	Pumphouse	16 Aug 2017 00:00	MST	1.3480	Not_Provided
LBNL	Pumphouse	17 Aug 2017 00:00	MST	1.2630	Not_Provided
LBNL	Pumphouse	18 Aug 2017 00:00	MST	1.1740	Not_Provided
LBNL	Pumphouse	19 Aug 2017 00:00	MST	1.1250	Not_Provided
LBNL	Pumphouse	20 Aug 2017 00:00	MST	1.1230	Not_Provided
LBNL	Pumphouse	21 Aug 2017 00:00	MST	1.1660	Not_Provided
LBNL	Pumphouse	22 Aug 2017 00:00	MST	1.1180	Not_Provided
LBNL	Pumphouse	23 Aug 2017 00:00	MST	1.0170	Not_Provided
LBNL	Pumphouse	24 Aug 2017 00:00	MST	1.0500	Not_Provided
LBNL	Pumphouse	25 Aug 2017 00:00	MST	1.0410	Not_Provided
LBNL	Pumphouse	26 Aug 2017 00:00	MST	1.0060	Not_Provided
LBNL	Pumphouse	27 Aug 2017 00:00	MST	0.9500	Not_Provided
LBNL	Pumphouse	28 Aug 2017 00:00	MST	0.8960	Not_Provided
LBNL	Pumphouse	29 Aug 2017 00:00	MST	0.8940	Not_Provided
LBNL	Pumphouse	30 Aug 2017 00:00	MST	0.8850	Not_Provided
LBNL	Pumphouse	31 Aug 2017 00:00	MST	0.8590	Not_Provided
LBNL	Pumphouse	01 Sep 2017 00:00	MST	0.9250	Not_Provided
LBNL	Pumphouse	02 Sep 2017 00:00	MST	0.8660	Not_Provided
LBNL	Pumphouse	03 Sep 2017 00:00	MST	0.8090	Not_Provided
LBNL	Pumphouse	04 Sep 2017 00:00	MST	0.7900	Not_Provided
LBNL	Pumphouse	05 Sep 2017 00:00	MST	0.7720	Not_Provided
LBNL	Pumphouse	06 Sep 2017 00:00	MST	0.7450	Not_Provided
LBNL	Pumphouse	07 Sep 2017 00:00	MST	0.7380	Not_Provided
LBNL	Pumphouse	08 Sep 2017 00:00	MST	0.7470	Not_Provided
LBNL	Pumphouse	09 Sep 2017 00:00	MST	0.7400	Not_Provided
LBNL	Pumphouse	10 Sep 2017 00:00	MST	0.7570	Not_Provided
LBNL	Pumphouse	11 Sep 2017 00:00	MST	0.7960	Not_Provided
LBNL	Pumphouse	12 Sep 2017 00:00	MST	0.8630	Not_Provided
LBNL	Pumphouse	13 Sep 2017 00:00	MST	0.7430	Not_Provided
LBNL	Pumphouse	14 Sep 2017 00:00	MST	0.8090	Not_Provided
LBNL	Pumphouse	15 Sep 2017 00:00	MST	1.0720	Not_Provided
LBNL	Pumphouse	16 Sep 2017 00:00	MST	0.9770	Not_Provided
LBNL	Pumphouse	17 Sep 2017 00:00	MST	0.8520	Not_Provided
LBNL	Pumphouse	18 Sep 2017 00:00	MST	0.8220	Not_Provided
LBNL	Pumphouse	19 Sep 2017 00:00	MST	0.7360	Not_Provided
LBNL	Pumphouse	20 Sep 2017 00:00	MST	0.7720	Not_Provided
LBNL	Pumphouse	21 Sep 2017 00:00	MST	0.7000	Not_Provided
LBNL	Pumphouse	22 Sep 2017 00:00	MST	0.7330	Not_Provided
LBNL	Pumphouse	23 Sep 2017 00:00	MST	0.7210	Not_Provided
LBNL	Pumphouse	24 Sep 2017 00:00	MST	0.7940	Not_Provided
LBNL	Pumphouse	25 Sep 2017 00:00	MST	0.7210	Not_Provided
LBNL	Pumphouse	26 Sep 2017 00:00	MST	0.7170	Not_Provided
LBNL	Pumphouse	27 Sep 2017 00:00	MST	0.7240	Not_Provided
LBNL	Pumphouse	28 Sep 2017 00:00	MST	0.8150	Not_Provided
LBNL	Pumphouse	29 Sep 2017 00:00	MST	0.7560	Not_Provided
LBNL	Pumphouse	30 Sep 2017 00:00	MST	0.8220	Not_Provided
LBNL	Pumphouse	01 Oct 2017 00:00	MST	0.9000	Not_Provided
LBNL	Pumphouse	02 Oct 2017 00:00	MST	1.0148	Not_Provided
LBNL	Pumphouse	03 Oct 2017 00:00	MST	0.9629	Not_Provided
LBNL	Pumphouse	04 Oct 2017 00:00	MST	0.8334	Not_Provided
LBNL	Pumphouse	05 Oct 2017 00:00	MST	0.7814	Not_Provided
LBNL	Pumphouse	06 Oct 2017 00:00	MST	0.8364	Not_Provided
LBNL	Pumphouse	07 Oct 2017 00:00	MST	0.7609	Not_Provided
LBNL	Pumphouse	08 Oct 2017 00:00	MST	0.6937	Not_Provided
LBNL	Pumphouse	09 Oct 2017 00:00	MST	0.9272	Not_Provided
LBNL	Pumphouse	10 Oct 2017 00:00	MST	0.7882	Not_Provided
LBNL	Pumphouse	11 Oct 2017 00:00	MST	0.7738	Not_Provided
LBNL	Pumphouse	12 Oct 2017 00:00	MST	0.7800	Not_Provided
LBNL	Pumphouse	13 Oct 2017 00:00	MST	0.7259	Not_Provided
LBNL	Pumphouse	14 Oct 2017 00:00	MST	0.8003	Not_Provided
LBNL	Pumphouse	15 Oct 2017 00:00	MST	0.6992	Not_Provided
LBNL	Pumphouse	16 Oct 2017 00:00	MST	0.6501	Not_Provided
LBNL	Pumphouse	17 Oct 2017 00:00	MST	0.6196	Not_Provided
LBNL	Pumphouse	18 Oct 2017 00:00	MST	0.6337	Not_Provided
LBNL	Pumphouse	19 Oct 2017 00:00	MST	0.5824	Not_Provided
LBNL	Pumphouse	20 Oct 2017 00:00	MST	0.5669	Not_Provided
LBNL	Pumphouse	21 Oct 2017 00:00	MST	0.8301	Not_Provided
LBNL	Pumphouse	22 Oct 2017 00:00	MST	0.6955	Not_Provided
LBNL	Pumphouse	23 Oct 2017 00:00	MST	0.6752	Not_Provided
LBNL	Pumphouse	24 Oct 2017 00:00	MST	0.6283	Not_Provided
LBNL	Pumphouse	25 Oct 2017 00:00	MST	0.5263	Not_Provided
LBNL	Pumphouse	26 Oct 2017 00:00	MST	0.5995	Not_Provided
LBNL	Pumphouse	27 Oct 2017 00:00	MST	0.5876	Not_Provided
LBNL	Pumphouse	28 Oct 2017 00:00	MST	0.6093	Not_Provided
LBNL	Pumphouse	29 Oct 2017 00:00	MST	0.5316	Not_Provided
LBNL	Pumphouse	30 Oct 2017 00:00	MST	0.5463	Not_Provided
LBNL	Pumphouse	31 Oct 2017 00:00	MST	0.6374	Not_Provided
LBNL	Pumphouse	01 Nov 2017 00:00	MST	0.7372	Not_Provided
LBNL	Pumphouse	02 Nov 2017 00:00	MST	0.6443	Not_Provided
LBNL	Pumphouse	03 Nov 2017 00:00	MST	0.5574	Not_Provided
LBNL	Pumphouse	04 Nov 2017 00:00	MST	0.5670	Not_Provided
LBNL	Pumphouse	05 Nov 2017 00:00	MST	0.6207	Not_Provided
LBNL	Pumphouse	06 Nov 2017 00:00	MST	0.6356	Not_Provided
LBNL	Pumphouse	07 Nov 2017 00:00	MST	0.5883	Not_Provided
LBNL	Pumphouse	08 Nov 2017 00:00	MST	0.5152	Not_Provided
LBNL	Pumphouse	09 Nov 2017 00:00	MST	0.5251	Not_Provided
LBNL	Pumphouse	10 Nov 2017 00:00	MST	0.6829	Not_Provided
LBNL	Pumphouse	11 Nov 2017 00:00	MST	0.7527	Not_Provided
LBNL	Pumphouse	12 Nov 2017 00:00	MST	0.5736	Not_Provided
LBNL	Pumphouse	13 Nov 2017 00:00	MST	0.6802	Not_Provided
LBNL	Pumphouse	14 Nov 2017 00:00	MST	0.5542	Not_Provided
LBNL	Pumphouse	15 Nov 2017 00:00	MST	0.5390	Not_Provided
LBNL	Pumphouse	16 Nov 2017 00:00	MST	0.6769	Not_Provided
LBNL	Pumphouse	17 Nov 2017 00:00	MST	0.5287	Not_Provided
LBNL	Pumphouse	18 Nov 2017 00:00	MST	0.5180	Not_Provided
LBNL	Pumphouse	19 Nov 2017 00:00	MST	0.4488	Not_Provided
LBNL	Pumphouse	20 Nov 2017 00:00	MST	0.6523	Not_Provided
LBNL	Pumphouse	21 Nov 2017 00:00	MST	0.8307	Not_Provided
LBNL	Pumphouse	22 Nov 2017 00:00	MST	0.7623	Not_Provided
LBNL	Pumphouse	23 Nov 2017 00:00	MST	0.6177	Not_Provided
LBNL	Pumphouse	24 Nov 2017 00:00	MST	0.6267	Not_Provided
LBNL	Pumphouse	25 Nov 2017 00:00	MST	0.6147	Not_Provided
LBNL	Pumphouse	26 Nov 2017 00:00	MST	0.5609	Not_Provided
LBNL	Pumphouse	27 Nov 2017 00:00	MST	0.5757	Not_Provided
LBNL	Pumphouse	28 Nov 2017 00:00	MST	0.6287	Not_Provided
LBNL	Pumphouse	29 Nov 2017 00:00	MST	0.6425	Not_Provided
LBNL	Pumphouse	30 Nov 2017 00:00	MST	0.4740	Not_Provided
LBNL	Pumphouse	01 Dec 2017 00:00	MST	0.6434	Not_Provided
LBNL	Pumphouse	02 Dec 2017 00:00	MST	0.5261	Not_Provided
LBNL	Pumphouse	03 Dec 2017 00:00	MST	0.5069	Not_Provided
LBNL	Pumphouse	04 Dec 2017 00:00	MST	0.6923	Not_Provided
LBNL	Pumphouse	05 Dec 2017 00:00	MST	0.4252	Not_Provided
LBNL	Pumphouse	06 Dec 2017 00:00	MST	0.4155	Not_Provided
LBNL	Pumphouse	07 Dec 2017 00:00	MST	0.3796	Not_Provided
LBNL	Pumphouse	08 Dec 2017 00:00	MST	0.4085	Not_Provided
LBNL	Pumphouse	09 Dec 2017 00:00	MST	0.3944	Not_Provided
LBNL	Pumphouse	10 Dec 2017 00:00	MST	0.3828	Not_Provided
LBNL	Pumphouse	11 Dec 2017 00:00	MST	0.3777	Not_Provided
LBNL	Pumphouse	12 Dec 2017 00:00	MST	0.3899	Not_Provided
LBNL	Pumphouse	13 Dec 2017 00:00	MST	0.3841	Not_Provided
LBNL	Pumphouse	14 Dec 2017 00:00	MST	0.4181	Not_Provided
LBNL	Pumphouse	15 Dec 2017 00:00	MST	0.3790	Not_Provided
LBNL	Pumphouse	16 Dec 2017 00:00	MST	0.3385	Not_Provided
LBNL	Pumphouse	17 Dec 2017 00:00	MST	0.3604	Not_Provided
LBNL	Pumphouse	18 Dec 2017 00:00	MST	0.3308	Not_Provided
LBNL	Pumphouse	19 Dec 2017 00:00	MST	0.3392	Not_Provided
LBNL	Pumphouse	20 Dec 2017 00:00	MST	0.3417	Not_Provided
LBNL	Pumphouse	21 Dec 2017 00:00	MST	0.3860	Not_Provided
LBNL	Pumphouse	22 Dec 2017 00:00	MST	0.3360	Not_Provided
LBNL	Pumphouse	23 Dec 2017 00:00	MST	0.3751	Not_Provided
LBNL	Pumphouse	24 Dec 2017 00:00	MST	0.3456	Not_Provided
LBNL	Pumphouse	25 Dec 2017 00:00	MST	0.3719	Not_Provided
LBNL	Pumphouse	26 Dec 2017 00:00	MST	0.3777	Not_Provided
LBNL	Pumphouse	27 Dec 2017 00:00	MST	0.3578	Not_Provided
LBNL	Pumphouse	28 Dec 2017 00:00	MST	0.3732	Not_Provided
LBNL	Pumphouse	29 Dec 2017 00:00	MST	0.3533	Not_Provided
LBNL	Pumphouse	30 Dec 2017 00:00	MST	0.3674	Not_Provided
LBNL	Pumphouse	31 Dec 2017 00:00	MST	0.3732	Not_Provided
LBNL	Pumphouse	01 Jan 2018 00:00	MST	0.3276	Not_Provided
LBNL	Pumphouse	02 Jan 2018 00:00	MST	0.3668	Not_Provided
LBNL	Pumphouse	03 Jan 2018 00:00	MST	0.3097	Not_Provided
LBNL	Pumphouse	04 Jan 2018 00:00	MST	0.3328	Not_Provided
LBNL	Pumphouse	05 Jan 2018 00:00	MST	0.3020	Not_Provided
LBNL	Pumphouse	06 Jan 2018 00:00	MST	0.3321	Not_Provided
LBNL	Pumphouse	07 Jan 2018 00:00	MST	0.3122	Not_Provided
LBNL	Pumphouse	08 Jan 2018 00:00	MST	0.3097	Not_Provided
LBNL	Pumphouse	09 Jan 2018 00:00	MST	0.3514	Not_Provided
LBNL	Pumphouse	10 Jan 2018 00:00	MST	0.3661	Not_Provided
LBNL	Pumphouse	11 Jan 2018 00:00	MST	0.3366	Not_Provided
LBNL	Pumphouse	12 Jan 2018 00:00	MST	0.3584	Not_Provided
LBNL	Pumphouse	13 Jan 2018 00:00	MST	0.3674	Not_Provided
LBNL	Pumphouse	14 Jan 2018 00:00	MST	0.3385	Not_Provided
LBNL	Pumphouse	15 Jan 2018 00:00	MST	0.3257	Not_Provided
LBNL	Pumphouse	16 Jan 2018 00:00	MST	0.3122	Not_Provided
LBNL	Pumphouse	17 Jan 2018 00:00	MST	0.2853	Not_Provided
LBNL	Pumphouse	18 Jan 2018 00:00	MST	0.3263	Not_Provided
LBNL	Pumphouse	19 Jan 2018 00:00	MST	0.3411	Not_Provided
LBNL	Pumphouse	20 Jan 2018 00:00	MST	0.3328	Not_Provided
LBNL	Pumphouse	21 Jan 2018 00:00	MST	0.3270	Not_Provided
LBNL	Pumphouse	22 Jan 2018 00:00	MST	0.3289	Not_Provided
LBNL	Pumphouse	23 Jan 2018 00:00	MST	0.3417	Not_Provided
LBNL	Pumphouse	24 Jan 2018 00:00	MST	0.3219	Not_Provided
LBNL	Pumphouse	25 Jan 2018 00:00	MST	0.3353	Not_Provided
LBNL	Pumphouse	26 Jan 2018 00:00	MST	0.3462	Not_Provided
LBNL	Pumphouse	27 Jan 2018 00:00	MST	0.3045	Not_Provided
LBNL	Pumphouse	28 Jan 2018 00:00	MST	0.3219	Not_Provided
LBNL	Pumphouse	29 Jan 2018 00:00	MST	0.3353	Not_Provided
LBNL	Pumphouse	30 Jan 2018 00:00	MST	0.3482	Not_Provided
LBNL	Pumphouse	31 Jan 2018 00:00	MST	0.3411	Not_Provided
LBNL	Pumphouse	01 Feb 2018 00:00	MST	0.3353	Not_Provided
LBNL	Pumphouse	02 Feb 2018 00:00	MST	0.3379	Not_Provided
LBNL	Pumphouse	03 Feb 2018 00:00	MST	0.3385	Not_Provided
LBNL	Pumphouse	04 Feb 2018 00:00	MST	0.3411	Not_Provided
LBNL	Pumphouse	05 Feb 2018 00:00	MST	0.3475	Not_Provided
LBNL	Pumphouse	06 Feb 2018 00:00	MST	0.3443	Not_Provided
LBNL	Pumphouse	07 Feb 2018 00:00	MST	0.3097	Not_Provided
LBNL	Pumphouse	08 Feb 2018 00:00	MST	0.3289	Not_Provided
LBNL	Pumphouse	09 Feb 2018 00:00	MST	0.3437	Not_Provided
LBNL	Pumphouse	10 Feb 2018 00:00	MST	0.3533	Not_Provided
LBNL	Pumphouse	11 Feb 2018 00:00	MST	0.2898	Not_Provided
LBNL	Pumphouse	12 Feb 2018 00:00	MST	0.3520	Not_Provided
LBNL	Pumphouse	13 Feb 2018 00:00	MST	0.3571	Not_Provided
LBNL	Pumphouse	14 Feb 2018 00:00	MST	0.3462	Not_Provided
LBNL	Pumphouse	15 Feb 2018 00:00	MST	0.3411	Not_Provided
LBNL	Pumphouse	16 Feb 2018 00:00	MST	0.3231	Not_Provided
LBNL	Pumphouse	17 Feb 2018 00:00	MST	0.3263	Not_Provided
LBNL	Pumphouse	18 Feb 2018 00:00	MST	0.3109	Not_Provided
LBNL	Pumphouse	19 Feb 2018 00:00	MST	0.3559	Not_Provided
LBNL	Pumphouse	20 Feb 2018 00:00	MST	0.2943	Not_Provided
LBNL	Pumphouse	21 Feb 2018 00:00	MST	0.2917	Not_Provided
LBNL	Pumphouse	22 Feb 2018 00:00	MST	0.3559	Not_Provided
LBNL	Pumphouse	23 Feb 2018 00:00	MST	0.3077	Not_Provided
LBNL	Pumphouse	24 Feb 2018 00:00	MST	0.3148	Not_Provided
LBNL	Pumphouse	25 Feb 2018 00:00	MST	0.3045	Not_Provided
LBNL	Pumphouse	26 Feb 2018 00:00	MST	0.2949	Not_Provided
LBNL	Pumphouse	27 Feb 2018 00:00	MST	0.3077	Not_Provided
LBNL	Pumphouse	28 Feb 2018 00:00	MST	0.3103	Not_Provided
LBNL	Pumphouse	01 Mar 2018 00:00	MST	0.2923	Not_Provided
LBNL	Pumphouse	02 Mar 2018 00:00	MST	0.3097	Not_Provided
LBNL	Pumphouse	03 Mar 2018 00:00	MST	0.3020	Not_Provided
LBNL	Pumphouse	04 Mar 2018 00:00	MST	0.3154	Not_Provided
LBNL	Pumphouse	05 Mar 2018 00:00	MST	0.2962	Not_Provided
LBNL	Pumphouse	06 Mar 2018 00:00	MST	0.2923	Not_Provided
LBNL	Pumphouse	07 Mar 2018 00:00	MST	0.2930	Not_Provided
LBNL	Pumphouse	08 Mar 2018 00:00	MST	0.3026	Not_Provided
LBNL	Pumphouse	09 Mar 2018 00:00	MST	0.3052	Not_Provided
LBNL	Pumphouse	10 Mar 2018 00:00	MST	0.3199	Not_Provided
LBNL	Pumphouse	11 Mar 2018 00:00	MST	0.2904	Not_Provided
LBNL	Pumphouse	12 Mar 2018 00:00	MST	0.3090	Not_Provided
LBNL	Pumphouse	13 Mar 2018 00:00	MST	0.3225	Not_Provided
LBNL	Pumphouse	14 Mar 2018 00:00	MST	0.3475	Not_Provided
LBNL	Pumphouse	15 Mar 2018 00:00	MST	0.3732	Not_Provided
LBNL	Pumphouse	16 Mar 2018 00:00	MST	0.3539	Not_Provided
LBNL	Pumphouse	17 Mar 2018 00:00	MST	0.3148	Not_Provided
LBNL	Pumphouse	18 Mar 2018 00:00	MST	0.3353	Not_Provided
LBNL	Pumphouse	19 Mar 2018 00:00	MST	0.3065	Not_Provided
LBNL	Pumphouse	20 Mar 2018 00:00	MST	0.3135	Not_Provided
LBNL	Pumphouse	21 Mar 2018 00:00	MST	0.3212	Not_Provided
LBNL	Pumphouse	22 Mar 2018 00:00	MST	0.3328	Not_Provided
LBNL	Pumphouse	23 Mar 2018 00:00	MST	0.4046	Not_Provided
LBNL	Pumphouse	24 Mar 2018 00:00	MST	0.3892	Not_Provided
LBNL	Pumphouse	25 Mar 2018 00:00	MST	0.3661	Not_Provided
LBNL	Pumphouse	26 Mar 2018 00:00	MST	0.3604	Not_Provided
LBNL	Pumphouse	27 Mar 2018 00:00	MST	0.3629	Not_Provided
LBNL	Pumphouse	28 Mar 2018 00:00	MST	0.3745	Not_Provided
LBNL	Pumphouse	29 Mar 2018 00:00	MST	0.3758	Not_Provided
LBNL	Pumphouse	30 Mar 2018 00:00	MST	0.3700	Not_Provided
LBNL	Pumphouse	31 Mar 2018 00:00	MST	0.4162	Not_Provided
LBNL	Pumphouse	01 Apr 2018 00:00	MST	0.5272	Not_Provided
LBNL	Pumphouse	02 Apr 2018 00:00	MST	0.6318	Not_Provided
LBNL	Pumphouse	03 Apr 2018 00:00	MST	0.6703	Not_Provided
LBNL	Pumphouse	04 Apr 2018 00:00	MST	0.5689	Not_Provided
LBNL	Pumphouse	05 Apr 2018 00:00	MST	0.5997	Not_Provided
LBNL	Pumphouse	06 Apr 2018 00:00	MST	0.6510	Not_Provided
LBNL	Pumphouse	07 Apr 2018 00:00	MST	0.7344	Not_Provided
LBNL	Pumphouse	08 Apr 2018 00:00	MST	1.5365	Not_Provided
LBNL	Pumphouse	09 Apr 2018 00:00	MST	1.1836	Not_Provided
LBNL	Pumphouse	10 Apr 2018 00:00	MST	0.7413	Not_Provided
LBNL	Pumphouse	11 Apr 2018 00:00	MST	0.8649	Not_Provided
LBNL	Pumphouse	12 Apr 2018 00:00	MST	0.9623	Not_Provided
LBNL	Pumphouse	13 Apr 2018 00:00	MST	1.2439	Not_Provided
LBNL	Pumphouse	14 Apr 2018 00:00	MST	1.0242	Not_Provided
LBNL	Pumphouse	15 Apr 2018 00:00	MST	1.0310	Not_Provided
LBNL	Pumphouse	16 Apr 2018 00:00	MST	1.0878	Not_Provided
LBNL	Pumphouse	17 Apr 2018 00:00	MST	1.1400	Not_Provided
LBNL	Pumphouse	18 Apr 2018 00:00	MST	1.1927	Not_Provided
LBNL	Pumphouse	19 Apr 2018 00:00	MST	1.0886	Not_Provided
LBNL	Pumphouse	20 Apr 2018 00:00	MST	1.2113	Not_Provided
LBNL	Pumphouse	21 Apr 2018 00:00	MST	1.1469	Not_Provided
LBNL	Pumphouse	22 Apr 2018 00:00	MST	1.1290	Not_Provided
LBNL	Pumphouse	23 Apr 2018 00:00	MST	1.5140	Not_Provided
LBNL	Pumphouse	24 Apr 2018 00:00	MST	1.7443	Not_Provided
LBNL	Pumphouse	25 Apr 2018 00:00	MST	1.6919	Not_Provided
LBNL	Pumphouse	26 Apr 2018 00:00	MST	2.0210	Not_Provided
LBNL	Pumphouse	27 Apr 2018 00:00	MST	2.3087	Not_Provided
LBNL	Pumphouse	28 Apr 2018 00:00	MST	2.6950	Not_Provided
LBNL	Pumphouse	29 Apr 2018 00:00	MST	2.9660	Not_Provided
LBNL	Pumphouse	30 Apr 2018 00:00	MST	2.9951	Not_Provided
LBNL	Pumphouse	01 May 2018 00:00	MST	2.7477	Not_Provided
LBNL	Pumphouse	02 May 2018 00:00	MST	2.3437	Not_Provided
LBNL	Pumphouse	03 May 2018 00:00	MST	2.2577	Not_Provided
LBNL	Pumphouse	04 May 2018 00:00	MST	2.0884	Not_Provided
LBNL	Pumphouse	05 May 2018 00:00	MST	2.4132	Not_Provided
LBNL	Pumphouse	06 May 2018 00:00	MST	3.0055	Not_Provided
LBNL	Pumphouse	07 May 2018 00:00	MST	3.4140	Not_Provided
LBNL	Pumphouse	08 May 2018 00:00	MST	4.1414	Not_Provided
LBNL	Pumphouse	09 May 2018 00:00	MST	4.6364	Not_Provided
LBNL	Pumphouse	10 May 2018 00:00	MST	4.8293	Not_Provided
LBNL	Pumphouse	11 May 2018 00:00	MST	5.2762	Not_Provided
LBNL	Pumphouse	12 May 2018 00:00	MST	4.8773	Not_Provided
LBNL	Pumphouse	13 May 2018 00:00	MST	4.5420	Not_Provided
LBNL	Pumphouse	14 May 2018 00:00	MST	4.7151	Not_Provided
LBNL	Pumphouse	15 May 2018 00:00	MST	4.9122	Not_Provided
LBNL	Pumphouse	16 May 2018 00:00	MST	5.2167	Not_Provided
LBNL	Pumphouse	17 May 2018 00:00	MST	5.6537	Not_Provided
LBNL	Pumphouse	18 May 2018 00:00	MST	5.6381	Not_Provided
LBNL	Pumphouse	19 May 2018 00:00	MST	5.2782	Not_Provided
LBNL	Pumphouse	20 May 2018 00:00	MST	4.7073	Not_Provided
LBNL	Pumphouse	21 May 2018 00:00	MST	4.2457	Not_Provided
LBNL	Pumphouse	22 May 2018 00:00	MST	4.3898	Not_Provided
LBNL	Pumphouse	23 May 2018 00:00	MST	4.5087	Not_Provided
LBNL	Pumphouse	24 May 2018 00:00	MST	4.8714	Not_Provided
LBNL	Pumphouse	25 May 2018 00:00	MST	5.3913	Not_Provided
LBNL	Pumphouse	26 May 2018 00:00	MST	5.3265	Not_Provided
LBNL	Pumphouse	27 May 2018 00:00	MST	4.9296	Not_Provided
LBNL	Pumphouse	28 May 2018 00:00	MST	5.0013	Not_Provided
LBNL	Pumphouse	29 May 2018 00:00	MST	4.2848	Not_Provided
LBNL	Pumphouse	30 May 2018 00:00	MST	4.4724	Not_Provided
LBNL	Pumphouse	31 May 2018 00:00	MST	4.7275	Not_Provided
LBNL	Pumphouse	NA	MST	NA	Not_Provided
LBNL	Pumphouse	NA	MST	NA	Not_Provided
LBNL	Pumphouse	NA	MST	NA	Not_Provided
LBNL	Pumphouse	NA	MST	NA	Not_Provided
LBNL	Pumphouse	NA	MST	NA	Not_Provided
LBNL	Pumphouse	NA	MST	NA	Not_Provided
LBNL	Pumphouse	NA	MST	NA	Not_Provided
LBNL	Pumphouse	NA	MST	NA	Not_Provided
LBNL	Pumphouse	NA	MST	NA	Not_Provided
LBNL	Pumphouse	NA	MST	NA	Not_Provided
LBNL	Pumphouse	NA	MST	NA	Not_Provided
LBNL	Pumphouse	NA	MST	NA	Not_Provided
LBNL	Pumphouse	NA	MST	NA	Not_Provided
LBNL	Pumphouse	NA	MST	NA	Not_Provided
LBNL	Pumphouse	NA	MST	NA	Not_Provided
LBNL	Pumphouse	NA	MST	NA	Not_Provided
LBNL	Pumphouse	NA	MST	NA	Not_Provided
LBNL	Pumphouse	NA	MST	NA	Not_Provided
LBNL	Pumphouse	NA	MST	NA	Not_Provided
LBNL	Pumphouse	NA	MST	NA	Not_Provided
LBNL	Pumphouse	NA	MST	NA	Not_Provided
LBNL	Pumphouse	NA	MST	NA	Not_Provided
LBNL	Pumphouse	NA	MST	NA	Not_Provided
LBNL	Pumphouse	NA	MST	NA	Not_Provided
LBNL	Pumphouse	NA	MST	NA	Not_Provided
LBNL	Pumphouse	NA	MST	NA	Not_Provided
LBNL	Pumphouse	NA	MST	NA	Not_Provided
LBNL	Pumphouse	NA	MST	NA	Not_Provided
LBNL	Pumphouse	NA	MST	NA	Not_Provided
LBNL	Pumphouse	NA	MST	NA	Not_Provided
LBNL	Pumphouse	NA	MST	NA	Not_Provided
LBNL	Pumphouse	NA	MST	NA	Not_Provided
LBNL	Pumphouse	NA	MST	NA	Not_Provided
LBNL	Pumphouse	NA	MST	NA	Not_Provided
LBNL	Pumphouse	NA	MST	NA	Not_Provided
LBNL	Pumphouse	NA	MST	NA	Not_Provided
LBNL	Pumphouse	NA	MST	NA	Not_Provided
LBNL	Pumphouse	NA	MST	NA	Not_Provided
LBNL	Pumphouse	NA	MST	NA	Not_Provided
LBNL	Pumphouse	NA	MST	NA	Not_Provided
LBNL	Pumphouse	NA	MST	NA	Not_Provided
LBNL	Pumphouse	NA	MST	NA	Not_Provided
LBNL	Pumphouse	NA	MST	NA	Not_Provided
LBNL	Pumphouse	NA	MST	NA	Not_Provided
LBNL	Pumphouse	NA	MST	NA	Not_Provided
LBNL	Pumphouse	NA	MST	NA	Not_Provided
LBNL	Pumphouse	NA	MST	NA	Not_Provided
LBNL	Pumphouse	NA	MST	NA	Not_Provided
LBNL	Pumphouse	NA	MST	NA	Not_Provided
LBNL	Pumphouse	NA	MST	NA	Not_Provided
LBNL	Pumphouse	NA	MST	NA	Not_Provided
LBNL	Pumphouse	NA	MST	NA	Not_Provided
LBNL	Pumphouse	NA	MST	NA	Not_Provided
LBNL	Pumphouse	NA	MST	NA	Not_Provided
LBNL	Pumphouse	NA	MST	NA	Not_Provided
LBNL	Pumphouse	NA	MST	NA	Not_Provided
LBNL	Pumphouse	NA	MST	NA	Not_Provided
LBNL	Pumphouse	NA	MST	NA	Not_Provided
LBNL	Pumphouse	NA	MST	NA	Not_Provided
LBNL	Pumphouse	NA	MST	NA	Not_Provided
LBNL	Pumphouse	NA	MST	NA	Not_Provided
LBNL	Pumphouse	NA	MST	NA	Not_Provided
LBNL	Pumphouse	NA	MST	NA	Not_Provided
LBNL	Pumphouse	NA	MST	NA	Not_Provided
LBNL	Pumphouse	NA	MST	NA	Not_Provided
LBNL	Pumphouse	NA	MST	NA	Not_Provided
LBNL	Pumphouse	NA	MST	NA	Not_Provided
LBNL	Pumphouse	NA	MST	NA	Not_Provided
LBNL	Pumphouse	NA	MST	NA	Not_Provided
LBNL	Pumphouse	NA	MST	NA	Not_Provided
LBNL	Pumphouse	NA	MST	NA	Not_Provided
LBNL	Pumphouse	NA	MST	NA	Not_Provided
LBNL	Pumphouse	NA	MST	NA	Not_Provided
LBNL	Pumphouse	NA	MST	NA	Not_Provided
LBNL	Pumphouse	NA	MST	NA	Not_Provided
LBNL	Pumphouse	NA	MST	NA	Not_Provided
LBNL	Pumphouse	NA	MST	NA	Not_Provided
LBNL	Pumphouse	NA	MST	NA	Not_Provided
LBNL	Pumphouse	NA	MST	NA	Not_Provided
LBNL	Pumphouse	NA	MST	NA	Not_Provided
LBNL	Pumphouse	NA	MST	NA	Not_Provided
LBNL	Pumphouse	NA	MST	NA	Not_Provided
LBNL	Pumphouse	NA	MST	NA	Not_Provided
LBNL	Pumphouse	NA	MST	NA	Not_Provided
LBNL	Pumphouse	NA	MST	NA	Not_Provided
LBNL	Pumphouse	NA	MST	NA	Not_Provided
LBNL	Pumphouse	NA	MST	NA	Not_Provided
LBNL	Pumphouse	NA	MST	NA	Not_Provided
LBNL	Pumphouse	NA	MST	NA	Not_Provided
LBNL	Pumphouse	NA	MST	NA	Not_Provided
LBNL	Pumphouse	NA	MST	NA	Not_Provided
LBNL	Pumphouse	NA	MST	NA	Not_Provided
LBNL	Pumphouse	NA	MST	NA	Not_Provided
LBNL	Pumphouse	NA	MST	NA	Not_Provided
LBNL	Pumphouse	NA	MST	NA	Not_Provided
LBNL	Pumphouse	NA	MST	NA	Not_Provided
LBNL	Pumphouse	NA	MST	NA	Not_Provided
LBNL	Pumphouse	NA	MST	NA	Not_Provided
LBNL	Pumphouse	NA	MST	NA	Not_Provided
LBNL	Pumphouse	NA	MST	NA	Not_Provided
LBNL	Pumphouse	NA	MST	NA	Not_Provided
LBNL	Pumphouse	NA	MST	NA	Not_Provided
LBNL	Pumphouse	NA	MST	NA	Not_Provided
LBNL	Pumphouse	NA	MST	NA	Not_Provided
LBNL	Pumphouse	NA	MST	NA	Not_Provided
LBNL	Pumphouse	NA	MST	NA	Not_Provided
LBNL	Pumphouse	NA	MST	NA	Not_Provided
LBNL	Pumphouse	NA	MST	NA	Not_Provided
LBNL	Pumphouse	NA	MST	NA	Not_Provided
LBNL	Pumphouse	NA	MST	NA	Not_Provided
LBNL	Pumphouse	NA	MST	NA	Not_Provided
LBNL	Pumphouse	NA	MST	NA	Not_Provided
LBNL	Pumphouse	NA	MST	NA	Not_Provided
LBNL	Pumphouse	NA	MST	NA	Not_Provided
LBNL	Pumphouse	NA	MST	NA	Not_Provided
LBNL	Pumphouse	NA	MST	NA	Not_Provided
LBNL	Pumphouse	NA	MST	NA	Not_Provided
LBNL	Pumphouse	NA	MST	NA	Not_Provided
LBNL	Pumphouse	NA	MST	NA	Not_Provided
LBNL	Pumphouse	NA	MST	NA	Not_Provided
LBNL	Pumphouse	NA	MST	NA	Not_Provided
LBNL	Pumphouse	NA	MST	NA	Not_Provided
LBNL	Pumphouse	NA	MST	NA	Not_Provided
LBNL	Pumphouse	NA	MST	NA	Not_Provided
LBNL	Pumphouse	NA	MST	NA	Not_Provided
LBNL	Pumphouse	NA	MST	NA	Not_Provided
LBNL	Pumphouse	NA	MST	NA	Not_Provided
LBNL	Pumphouse	NA	MST	NA	Not_Provided
LBNL	Pumphouse	NA	MST	NA	Not_Provided
LBNL	Pumphouse	NA	MST	NA	Not_Provided
LBNL	Pumphouse	NA	MST	NA	Not_Provided
LBNL	Pumphouse	NA	MST	NA	Not_Provided
LBNL	Pumphouse	NA	MST	NA	Not_Provided
LBNL	Pumphouse	NA	MST	NA	Not_Provided
LBNL	Pumphouse	NA	MST	NA	Not_Provided
LBNL	Pumphouse	NA	MST	NA	Not_Provided
LBNL	Pumphouse	NA	MST	NA	Not_Provided
LBNL	Pumphouse	NA	MST	NA	Not_Provided
LBNL	Pumphouse	NA	MST	NA	Not_Provided
LBNL	Pumphouse	NA	MST	NA	Not_Provided
LBNL	Pumphouse	NA	MST	NA	Not_Provided
LBNL	Pumphouse	NA	MST	NA	Not_Provided
LBNL	Pumphouse	NA	MST	NA	Not_Provided
LBNL	Pumphouse	NA	MST	NA	Not_Provided
LBNL	Pumphouse	NA	MST	NA	Not_Provided
LBNL	Pumphouse	NA	MST	NA	Not_Provided
LBNL	Pumphouse	NA	MST	NA	Not_Provided
LBNL	Pumphouse	NA	MST	NA	Not_Provided
LBNL	Pumphouse	NA	MST	NA	Not_Provided
LBNL	Pumphouse	NA	MST	NA	Not_Provided
LBNL	Pumphouse	NA	MST	NA	Not_Provided
LBNL	Pumphouse	NA	MST	NA	Not_Provided
LBNL	Pumphouse	NA	MST	NA	Not_Provided
LBNL	Pumphouse	NA	MST	NA	Not_Provided
LBNL	Pumphouse	NA	MST	NA	Not_Provided
LBNL	Pumphouse	NA	MST	NA	Not_Provided
LBNL	Pumphouse	NA	MST	NA	Not_Provided
LBNL	Pumphouse	NA	MST	NA	Not_Provided
LBNL	Pumphouse	NA	MST	NA	Not_Provided
LBNL	Pumphouse	NA	MST	NA	Not_Provided
LBNL	Pumphouse	NA	MST	NA	Not_Provided
LBNL	Pumphouse	NA	MST	NA	Not_Provided
LBNL	Pumphouse	NA	MST	NA	Not_Provided
LBNL	Pumphouse	NA	MST	NA	Not_Provided
LBNL	Pumphouse	NA	MST	NA	Not_Provided
LBNL	Pumphouse	NA	MST	NA	Not_Provided
LBNL	Pumphouse	NA	MST	NA	Not_Provided
LBNL	Pumphouse	NA	MST	NA	Not_Provided
LBNL	Pumphouse	NA	MST	NA	Not_Provided
LBNL	Pumphouse	NA	MST	NA	Not_Provided
LBNL	Pumphouse	NA	MST	NA	Not_Provided
LBNL	Pumphouse	NA	MST	NA	Not_Provided
LBNL	Pumphouse	NA	MST	NA	Not_Provided
LBNL	Pumphouse	NA	MST	NA	Not_Provided
LBNL	Pumphouse	NA	MST	NA	Not_Provided
LBNL	Pumphouse	NA	MST	NA	Not_Provided
LBNL	Pumphouse	NA	MST	NA	Not_Provided
LBNL	Pumphouse	NA	MST	NA	Not_Provided
LBNL	Pumphouse	NA	MST	NA	Not_Provided
LBNL	Pumphouse	NA	MST	NA	Not_Provided
LBNL	Pumphouse	NA	MST	NA	Not_Provided
LBNL	Pumphouse	NA	MST	NA	Not_Provided
LBNL	Pumphouse	NA	MST	NA	Not_Provided
LBNL	Pumphouse	NA	MST	NA	Not_Provided
LBNL	Pumphouse	NA	MST	NA	Not_Provided
LBNL	Pumphouse	NA	MST	NA	Not_Provided
LBNL	Pumphouse	NA	MST	NA	Not_Provided
LBNL	Pumphouse	NA	MST	NA	Not_Provided
LBNL	Pumphouse	NA	MST	NA	Not_Provided
LBNL	Pumphouse	NA	MST	NA	Not_Provided
LBNL	Pumphouse	NA	MST	NA	Not_Provided
LBNL	Pumphouse	NA	MST	NA	Not_Provided
LBNL	Pumphouse	NA	MST	NA	Not_Provided
LBNL	Pumphouse	NA	MST	NA	Not_Provided
LBNL	Pumphouse	NA	MST	NA	Not_Provided
LBNL	Pumphouse	NA	MST	NA	Not_Provided
LBNL	Pumphouse	NA	MST	NA	Not_Provided
LBNL	Pumphouse	NA	MST	NA	Not_Provided
LBNL	Pumphouse	NA	MST	NA	Not_Provided
LBNL	Pumphouse	NA	MST	NA	Not_Provided
LBNL	Pumphouse	NA	MST	NA	Not_Provided
LBNL	Pumphouse	NA	MST	NA	Not_Provided
LBNL	Pumphouse	NA	MST	NA	Not_Provided
LBNL	Pumphouse	NA	MST	NA	Not_Provided
LBNL	Pumphouse	NA	MST	NA	Not_Provided
LBNL	Pumphouse	NA	MST	NA	Not_Provided
LBNL	Pumphouse	NA	MST	NA	Not_Provided
LBNL	Pumphouse	NA	MST	NA	Not_Provided
LBNL	Pumphouse	NA	MST	NA	Not_Provided
LBNL	Pumphouse	NA	MST	NA	Not_Provided
LBNL	Pumphouse	NA	MST	NA	Not_Provided
LBNL	Pumphouse	NA	MST	NA	Not_Provided
LBNL	Pumphouse	NA	MST	NA	Not_Provided
LBNL	Pumphouse	NA	MST	NA	Not_Provided
LBNL	Pumphouse	NA	MST	NA	Not_Provided
LBNL	Pumphouse	NA	MST	NA	Not_Provided
LBNL	Pumphouse	NA	MST	NA	Not_Provided
LBNL	Pumphouse	NA	MST	NA	Not_Provided
LBNL	Pumphouse	NA	MST	NA	Not_Provided
LBNL	Pumphouse	NA	MST	NA	Not_Provided
LBNL	Pumphouse	NA	MST	NA	Not_Provided
LBNL	Pumphouse	NA	MST	NA	Not_Provided
LBNL	Pumphouse	NA	MST	NA	Not_Provided
LBNL	Pumphouse	NA	MST	NA	Not_Provided
LBNL	Pumphouse	NA	MST	NA	Not_Provided
LBNL	Pumphouse	NA	MST	NA	Not_Provided
LBNL	Pumphouse	NA	MST	NA	Not_Provided
LBNL	Pumphouse	NA	MST	NA	Not_Provided
LBNL	Pumphouse	NA	MST	NA	Not_Provided
LBNL	Pumphouse	NA	MST	NA	Not_Provided
LBNL	Pumphouse	NA	MST	NA	Not_Provided
LBNL	Pumphouse	NA	MST	NA	Not_Provided
LBNL	Pumphouse	NA	MST	NA	Not_Provided
LBNL	Pumphouse	NA	MST	NA	Not_Provided
LBNL	Pumphouse	NA	MST	NA	Not_Provided
LBNL	Pumphouse	NA	MST	NA	Not_Provided
LBNL	Pumphouse	NA	MST	NA	Not_Provided
LBNL	Pumphouse	NA	MST	NA	Not_Provided
LBNL	Pumphouse	NA	MST	NA	Not_Provided
LBNL	Pumphouse	NA	MST	NA	Not_Provided
LBNL	Pumphouse	NA	MST	NA	Not_Provided
LBNL	Pumphouse	NA	MST	NA	Not_Provided
LBNL	Pumphouse	NA	MST	NA	Not_Provided
LBNL	Pumphouse	NA	MST	NA	Not_Provided
LBNL	Pumphouse	NA	MST	NA	Not_Provided
LBNL	Pumphouse	NA	MST	NA	Not_Provided
LBNL	Pumphouse	NA	MST	NA	Not_Provided
LBNL	Pumphouse	NA	MST	NA	Not_Provided
LBNL	Pumphouse	NA	MST	NA	Not_Provided
LBNL	Pumphouse	NA	MST	NA	Not_Provided
LBNL	Pumphouse	NA	MST	NA	Not_Provided
LBNL	Pumphouse	NA	MST	NA	Not_Provided
LBNL	Pumphouse	NA	MST	NA	Not_Provided
LBNL	Pumphouse	NA	MST	NA	Not_Provided
LBNL	Pumphouse	NA	MST	NA	Not_Provided
LBNL	Pumphouse	NA	MST	NA	Not_Provided
LBNL	Pumphouse	NA	MST	NA	Not_Provided
LBNL	Pumphouse	NA	MST	NA	Not_Provided
LBNL	Pumphouse	NA	MST	NA	Not_Provided
LBNL	Pumphouse	NA	MST	NA	Not_Provided
LBNL	Pumphouse	NA	MST	NA	Not_Provided
LBNL	Pumphouse	NA	MST	NA	Not_Provided
LBNL	Pumphouse	NA	MST	NA	Not_Provided
LBNL	Pumphouse	NA	MST	NA	Not_Provided
LBNL	Pumphouse	NA	MST	NA	Not_Provided
LBNL	Pumphouse	NA	MST	NA	Not_Provided
LBNL	Pumphouse	NA	MST	NA	Not_Provided
LBNL	Pumphouse	NA	MST	NA	Not_Provided
LBNL	Pumphouse	NA	MST	NA	Not_Provided
LBNL	Pumphouse	NA	MST	NA	Not_Provided
LBNL	Pumphouse	NA	MST	NA	Not_Provided
LBNL	Pumphouse	NA	MST	NA	Not_Provided
LBNL	Pumphouse	NA	MST	NA	Not_Provided
LBNL	Pumphouse	NA	MST	NA	Not_Provided
LBNL	Pumphouse	NA	MST	NA	Not_Provided
LBNL	Pumphouse	NA	MST	NA	Not_Provided
LBNL	Pumphouse	NA	MST	NA	Not_Provided
LBNL	Pumphouse	NA	MST	NA	Not_Provided
LBNL	Pumphouse	NA	MST	NA	Not_Provided
LBNL	Pumphouse	NA	MST	NA	Not_Provided
LBNL	Pumphouse	NA	MST	NA	Not_Provided
LBNL	Pumphouse	NA	MST	NA	Not_Provided
LBNL	Pumphouse	NA	MST	NA	Not_Provided
LBNL	Pumphouse	NA	MST	NA	Not_Provided
LBNL	Pumphouse	NA	MST	NA	Not_Provided
LBNL	Pumphouse	NA	MST	NA	Not_Provided
LBNL	Pumphouse	NA	MST	NA	Not_Provided
LBNL	Pumphouse	NA	MST	NA	Not_Provided
LBNL	Pumphouse	NA	MST	NA	Not_Provided
LBNL	Pumphouse	NA	MST	NA	Not_Provided
LBNL	Pumphouse	NA	MST	NA	Not_Provided
LBNL	Pumphouse	NA	MST	NA	Not_Provided
LBNL	Pumphouse	NA	MST	NA	Not_Provided
LBNL	Pumphouse	NA	MST	NA	Not_Provided
LBNL	Pumphouse	NA	MST	NA	Not_Provided
LBNL	Pumphouse	NA	MST	NA	Not_Provided
LBNL	Pumphouse	NA	MST	NA	Not_Provided
LBNL	Pumphouse	NA	MST	NA	Not_Provided
LBNL	Pumphouse	NA	MST	NA	Not_Provided
LBNL	Pumphouse	NA	MST	NA	Not_Provided
LBNL	Pumphouse	NA	MST	NA	Not_Provided
LBNL	Pumphouse	NA	MST	NA	Not_Provided
LBNL	Pumphouse	NA	MST	NA	Not_Provided
LBNL	Pumphouse	NA	MST	NA	Not_Provided
LBNL	Pumphouse	NA	MST	NA	Not_Provided
LBNL	Pumphouse	NA	MST	NA	Not_Provided
LBNL	Pumphouse	NA	MST	NA	Not_Provided
LBNL	Pumphouse	NA	MST	NA	Not_Provided
LBNL	Pumphouse	NA	MST	NA	Not_Provided
LBNL	Pumphouse	NA	MST	NA	Not_Provided
LBNL	Pumphouse	NA	MST	NA	Not_Provided
LBNL	Pumphouse	NA	MST	NA	Not_Provided
LBNL	Pumphouse	NA	MST	NA	Not_Provided
LBNL	Pumphouse	NA	MST	NA	Not_Provided
LBNL	Pumphouse	NA	MST	NA	Not_Provided
LBNL	Pumphouse	NA	MST	NA	Not_Provided
LBNL	Pumphouse	NA	MST	NA	Not_Provided
LBNL	Pumphouse	NA	MST	NA	Not_Provided
LBNL	Pumphouse	NA	MST	NA	Not_Provided
LBNL	Pumphouse	NA	MST	NA	Not_Provided
LBNL	Pumphouse	NA	MST	NA	Not_Provided
LBNL	Pumphouse	NA	MST	NA	Not_Provided
LBNL	Pumphouse	NA	MST	NA	Not_Provided
LBNL	Pumphouse	NA	MST	NA	Not_Provided
LBNL	Pumphouse	NA	MST	NA	Not_Provided
LBNL	Pumphouse	NA	MST	NA	Not_Provided
LBNL	Pumphouse	NA	MST	NA	Not_Provided
LBNL	Pumphouse	NA	MST	NA	Not_Provided
LBNL	Pumphouse	NA	MST	NA	Not_Provided
LBNL	Pumphouse	NA	MST	NA	Not_Provided
LBNL	Pumphouse	NA	MST	NA	Not_Provided
LBNL	Pumphouse	NA	MST	NA	Not_Provided
LBNL	Pumphouse	NA	MST	NA	Not_Provided
LBNL	Pumphouse	NA	MST	NA	Not_Provided
LBNL	Pumphouse	NA	MST	NA	Not_Provided
LBNL	Pumphouse	NA	MST	NA	Not_Provided
LBNL	Pumphouse	NA	MST	NA	Not_Provided
LBNL	Pumphouse	NA	MST	NA	Not_Provided
LBNL	Pumphouse	NA	MST	NA	Not_Provided
LBNL	Pumphouse	NA	MST	NA	Not_Provided
LBNL	Pumphouse	NA	MST	NA	Not_Provided
LBNL	Pumphouse	NA	MST	NA	Not_Provided
LBNL	Pumphouse	NA	MST	NA	Not_Provided
LBNL	Pumphouse	NA	MST	NA	Not_Provided
LBNL	Pumphouse	NA	MST	NA	Not_Provided
LBNL	Pumphouse	NA	MST	NA	Not_Provided
LBNL	Pumphouse	NA	MST	NA	Not_Provided
LBNL	Pumphouse	NA	MST	NA	Not_Provided
LBNL	Pumphouse	NA	MST	NA	Not_Provided
LBNL	Pumphouse	NA	MST	NA	Not_Provided
LBNL	Pumphouse	NA	MST	NA	Not_Provided
LBNL	Pumphouse	NA	MST	NA	Not_Provided
LBNL	Pumphouse	NA	MST	NA	Not_Provided
LBNL	Pumphouse	NA	MST	NA	Not_Provided
LBNL	Pumphouse	NA	MST	NA	Not_Provided
LBNL	Pumphouse	NA	MST	NA	Not_Provided
LBNL	Pumphouse	NA	MST	NA	Not_Provided
LBNL	Pumphouse	NA	MST	NA	Not_Provided
LBNL	Pumphouse	NA	MST	NA	Not_Provided
LBNL	Pumphouse	NA	MST	NA	Not_Provided
LBNL	Pumphouse	NA	MST	NA	Not_Provided
LBNL	Pumphouse	NA	MST	NA	Not_Provided
LBNL	Pumphouse	NA	MST	NA	Not_Provided
LBNL	Pumphouse	NA	MST	NA	Not_Provided
LBNL	Pumphouse	NA	MST	NA	Not_Provided
LBNL	Pumphouse	NA	MST	NA	Not_Provided
LBNL	Pumphouse	NA	MST	NA	Not_Provided
LBNL	Pumphouse	NA	MST	NA	Not_Provided
LBNL	Pumphouse	NA	MST	NA	Not_Provided
LBNL	Pumphouse	NA	MST	NA	Not_Provided
LBNL	Pumphouse	NA	MST	NA	Not_Provided
LBNL	Pumphouse	NA	MST	NA	Not_Provided
LBNL	Pumphouse	NA	MST	NA	Not_Provided
LBNL	Pumphouse	NA	MST	NA	Not_Provided
LBNL	Pumphouse	NA	MST	NA	Not_Provided
LBNL	Pumphouse	NA	MST	NA	Not_Provided
LBNL	Pumphouse	NA	MST	NA	Not_Provided
LBNL	Pumphouse	NA	MST	NA	Not_Provided
LBNL	Pumphouse	NA	MST	NA	Not_Provided
LBNL	Pumphouse	NA	MST	NA	Not_Provided
LBNL	Pumphouse	NA	MST	NA	Not_Provided
LBNL	Pumphouse	NA	MST	NA	Not_Provided
LBNL	Pumphouse	NA	MST	NA	Not_Provided
LBNL	Pumphouse	NA	MST	NA	Not_Provided
LBNL	Pumphouse	NA	MST	NA	Not_Provided
LBNL	Pumphouse	NA	MST	NA	Not_Provided
LBNL	Pumphouse	NA	MST	NA	Not_Provided
LBNL	Pumphouse	NA	MST	NA	Not_Provided
LBNL	Pumphouse	NA	MST	NA	Not_Provided
LBNL	Pumphouse	NA	MST	NA	Not_Provided
LBNL	Pumphouse	NA	MST	NA	Not_Provided
LBNL	Pumphouse	NA	MST	NA	Not_Provided
LBNL	Pumphouse	NA	MST	NA	Not_Provided
LBNL	Pumphouse	NA	MST	NA	Not_Provided
LBNL	Pumphouse	NA	MST	NA	Not_Provided
LBNL	Pumphouse	NA	MST	NA	Not_Provided
LBNL	Pumphouse	NA	MST	NA	Not_Provided
LBNL	Pumphouse	NA	MST	NA	Not_Provided
LBNL	Pumphouse	NA	MST	NA	Not_Provided
LBNL	Pumphouse	NA	MST	NA	Not_Provided
LBNL	Pumphouse	NA	MST	NA	Not_Provided
LBNL	Pumphouse	NA	MST	NA	Not_Provided
LBNL	Pumphouse	NA	MST	NA	Not_Provided
LBNL	Pumphouse	NA	MST	NA	Not_Provided
LBNL	Pumphouse	NA	MST	NA	Not_Provided
LBNL	Pumphouse	NA	MST	NA	Not_Provided
LBNL	Pumphouse	NA	MST	NA	Not_Provided
LBNL	Pumphouse	NA	MST	NA	Not_Provided
LBNL	Pumphouse	NA	MST	NA	Not_Provided
LBNL	Pumphouse	NA	MST	NA	Not_Provided
LBNL	Pumphouse	NA	MST	NA	Not_Provided
LBNL	Pumphouse	NA	MST	NA	Not_Provided
LBNL	Pumphouse	NA	MST	NA	Not_Provided
LBNL	Pumphouse	NA	MST	NA	Not_Provided
LBNL	Pumphouse	NA	MST	NA	Not_Provided
LBNL	Pumphouse	NA	MST	NA	Not_Provided
LBNL	Pumphouse	NA	MST	NA	Not_Provided
LBNL	Pumphouse	NA	MST	NA	Not_Provided
LBNL	Pumphouse	NA	MST	NA	Not_Provided
LBNL	Pumphouse	NA	MST	NA	Not_Provided
LBNL	Pumphouse	NA	MST	NA	Not_Provided
LBNL	Pumphouse	NA	MST	NA	Not_Provided
LBNL	Pumphouse	NA	MST	NA	Not_Provided
LBNL	Pumphouse	NA	MST	NA	Not_Provided
LBNL	Pumphouse	NA	MST	NA	Not_Provided
LBNL	Pumphouse	NA	MST	NA	Not_Provided
LBNL	Pumphouse	NA	MST	NA	Not_Provided
LBNL	Pumphouse	NA	MST	NA	Not_Provided
LBNL	Pumphouse	NA	MST	NA	Not_Provided
LBNL	Pumphouse	NA	MST	NA	Not_Provided
LBNL	Pumphouse	NA	MST	NA	Not_Provided
LBNL	Pumphouse	NA	MST	NA	Not_Provided
LBNL	Pumphouse	NA	MST	NA	Not_Provided
LBNL	Pumphouse	NA	MST	NA	Not_Provided
LBNL	Pumphouse	NA	MST	NA	Not_Provided
LBNL	Pumphouse	NA	MST	NA	Not_Provided
LBNL	Pumphouse	NA	MST	NA	Not_Provided
LBNL	Pumphouse	NA	MST	NA	Not_Provided
LBNL	Pumphouse	NA	MST	NA	Not_Provided
LBNL	Pumphouse	NA	MST	NA	Not_Provided
LBNL	Pumphouse	NA	MST	NA	Not_Provided
LBNL	Pumphouse	NA	MST	NA	Not_Provided
LBNL	Pumphouse	NA	MST	NA	Not_Provided
LBNL	Pumphouse	NA	MST	NA	Not_Provided
LBNL	Pumphouse	NA	MST	NA	Not_Provided
LBNL	Pumphouse	NA	MST	NA	Not_Provided
LBNL	Pumphouse	NA	MST	NA	Not_Provided
LBNL	Pumphouse	NA	MST	NA	Not_Provided
LBNL	Pumphouse	NA	MST	NA	Not_Provided
LBNL	Pumphouse	NA	MST	NA	Not_Provided
LBNL	Pumphouse	NA	MST	NA	Not_Provided
LBNL	Pumphouse	NA	MST	NA	Not_Provided
LBNL	Pumphouse	NA	MST	NA	Not_Provided
LBNL	Pumphouse	NA	MST	NA	Not_Provided
LBNL	Pumphouse	NA	MST	NA	Not_Provided
LBNL	Pumphouse	NA	MST	NA	Not_Provided
LBNL	Pumphouse	NA	MST	NA	Not_Provided
LBNL	Pumphouse	NA	MST	NA	Not_Provided
LBNL	Pumphouse	NA	MST	NA	Not_Provided
LBNL	Pumphouse	NA	MST	NA	Not_Provided
LBNL	Pumphouse	NA	MST	NA	Not_Provided
LBNL	Pumphouse	NA	MST	NA	Not_Provided
LBNL	Pumphouse	NA	MST	NA	Not_Provided
LBNL	Pumphouse	NA	MST	NA	Not_Provided
LBNL	Pumphouse	NA	MST	NA	Not_Provided
LBNL	Pumphouse	NA	MST	NA	Not_Provided
LBNL	Pumphouse	NA	MST	NA	Not_Provided
LBNL	Pumphouse	NA	MST	NA	Not_Provided
LBNL	Pumphouse	NA	MST	NA	Not_Provided
LBNL	Pumphouse	NA	MST	NA	Not_Provided
LBNL	Pumphouse	NA	MST	NA	Not_Provided
LBNL	Pumphouse	NA	MST	NA	Not_Provided
LBNL	Pumphouse	NA	MST	NA	Not_Provided
LBNL	Pumphouse	NA	MST	NA	Not_Provided
LBNL	Pumphouse	NA	MST	NA	Not_Provided
LBNL	Pumphouse	NA	MST	NA	Not_Provided
LBNL	Pumphouse	NA	MST	NA	Not_Provided
LBNL	Pumphouse	NA	MST	NA	Not_Provided
LBNL	Pumphouse	NA	MST	NA	Not_Provided
LBNL	Pumphouse	NA	MST	NA	Not_Provided
LBNL	Pumphouse	NA	MST	NA	Not_Provided
LBNL	Pumphouse	NA	MST	NA	Not_Provided
LBNL	Pumphouse	NA	MST	NA	Not_Provided
LBNL	Pumphouse	NA	MST	NA	Not_Provided
LBNL	Pumphouse	NA	MST	NA	Not_Provided
LBNL	Pumphouse	NA	MST	NA	Not_Provided
LBNL	Pumphouse	NA	MST	NA	Not_Provided
LBNL	Pumphouse	NA	MST	NA	Not_Provided
LBNL	Pumphouse	NA	MST	NA	Not_Provided
LBNL	Pumphouse	NA	MST	NA	Not_Provided
LBNL	Pumphouse	NA	MST	NA	Not_Provided
LBNL	Pumphouse	NA	MST	NA	Not_Provided
LBNL	Pumphouse	NA	MST	NA	Not_Provided
LBNL	Pumphouse	NA	MST	NA	Not_Provided
LBNL	Pumphouse	NA	MST	NA	Not_Provided
LBNL	Pumphouse	NA	MST	NA	Not_Provided
LBNL	Pumphouse	NA	MST	NA	Not_Provided
LBNL	Pumphouse	NA	MST	NA	Not_Provided
LBNL	Pumphouse	NA	MST	NA	Not_Provided
LBNL	Pumphouse	NA	MST	NA	Not_Provided
LBNL	Pumphouse	NA	MST	NA	Not_Provided
LBNL	Pumphouse	NA	MST	NA	Not_Provided
LBNL	Pumphouse	NA	MST	NA	Not_Provided
LBNL	Pumphouse	NA	MST	NA	Not_Provided
LBNL	Pumphouse	NA	MST	NA	Not_Provided
LBNL	Pumphouse	NA	MST	NA	Not_Provided
LBNL	Pumphouse	NA	MST	NA	Not_Provided
LBNL	Pumphouse	NA	MST	NA	Not_Provided
LBNL	Pumphouse	NA	MST	NA	Not_Provided
LBNL	Pumphouse	NA	MST	NA	Not_Provided
LBNL	Pumphouse	NA	MST	NA	Not_Provided
LBNL	Pumphouse	NA	MST	NA	Not_Provided
LBNL	Pumphouse	NA	MST	NA	Not_Provided
LBNL	Pumphouse	NA	MST	NA	Not_Provided
LBNL	Pumphouse	NA	MST	NA	Not_Provided
LBNL	Pumphouse	NA	MST	NA	Not_Provided
LBNL	Pumphouse	NA	MST	NA	Not_Provided
LBNL	Pumphouse	NA	MST	NA	Not_Provided
LBNL	Pumphouse	NA	MST	NA	Not_Provided
LBNL	Pumphouse	NA	MST	NA	Not_Provided
LBNL	Pumphouse	NA	MST	NA	Not_Provided
LBNL	Pumphouse	NA	MST	NA	Not_Provided
LBNL	Pumphouse	NA	MST	NA	Not_Provided
LBNL	Pumphouse	NA	MST	NA	Not_Provided
LBNL	Pumphouse	NA	MST	NA	Not_Provided
LBNL	Pumphouse	NA	MST	NA	Not_Provided
LBNL	Pumphouse	NA	MST	NA	Not_Provided
LBNL	Pumphouse	NA	MST	NA	Not_Provided
LBNL	Pumphouse	NA	MST	NA	Not_Provided
LBNL	Pumphouse	NA	MST	NA	Not_Provided
LBNL	Pumphouse	NA	MST	NA	Not_Provided
LBNL	Pumphouse	NA	MST	NA	Not_Provided
LBNL	Pumphouse	NA	MST	NA	Not_Provided
LBNL	Pumphouse	NA	MST	NA	Not_Provided
LBNL	Pumphouse	NA	MST	NA	Not_Provided
LBNL	Pumphouse	NA	MST	NA	Not_Provided
LBNL	Pumphouse	NA	MST	NA	Not_Provided
LBNL	Pumphouse	NA	MST	NA	Not_Provided
LBNL	Pumphouse	NA	MST	NA	Not_Provided
LBNL	Pumphouse	NA	MST	NA	Not_Provided
LBNL	Pumphouse	NA	MST	NA	Not_Provided
LBNL	Pumphouse	NA	MST	NA	Not_Provided
LBNL	Pumphouse	NA	MST	NA	Not_Provided
LBNL	Pumphouse	NA	MST	NA	Not_Provided
LBNL	Pumphouse	NA	MST	NA	Not_Provided
LBNL	Pumphouse	NA	MST	NA	Not_Provided
LBNL	Pumphouse	NA	MST	NA	Not_Provided
LBNL	Pumphouse	NA	MST	NA	Not_Provided
LBNL	Pumphouse	NA	MST	NA	Not_Provided
LBNL	Pumphouse	NA	MST	NA	Not_Provided
LBNL	Pumphouse	NA	MST	NA	Not_Provided
LBNL	Pumphouse	NA	MST	NA	Not_Provided
LBNL	Pumphouse	NA	MST	NA	Not_Provided
LBNL	Pumphouse	NA	MST	NA	Not_Provided
LBNL	Pumphouse	NA	MST	NA	Not_Provided
LBNL	Pumphouse	NA	MST	NA	Not_Provided
LBNL	Pumphouse	NA	MST	NA	Not_Provided
LBNL	Pumphouse	NA	MST	NA	Not_Provided
LBNL	Pumphouse	NA	MST	NA	Not_Provided
LBNL	Pumphouse	NA	MST	NA	Not_Provided
LBNL	Pumphouse	NA	MST	NA	Not_Provided
LBNL	Pumphouse	NA	MST	NA	Not_Provided
LBNL	Pumphouse	NA	MST	NA	Not_Provided
LBNL	Pumphouse	NA	MST	NA	Not_Provided
LBNL	Pumphouse	NA	MST	NA	Not_Provided
LBNL	Pumphouse	NA	MST	NA	Not_Provided
LBNL	Pumphouse	NA	MST	NA	Not_Provided
LBNL	Pumphouse	NA	MST	NA	Not_Provided
LBNL	Pumphouse	NA	MST	NA	Not_Provided
LBNL	Pumphouse	NA	MST	NA	Not_Provided
LBNL	Pumphouse	NA	MST	NA	Not_Provided
LBNL	Pumphouse	NA	MST	NA	Not_Provided
LBNL	Pumphouse	NA	MST	NA	Not_Provided
LBNL	Pumphouse	NA	MST	NA	Not_Provided
LBNL	Pumphouse	NA	MST	NA	Not_Provided
LBNL	Pumphouse	NA	MST	NA	Not_Provided
LBNL	Pumphouse	NA	MST	NA	Not_Provided
LBNL	Pumphouse	NA	MST	NA	Not_Provided
LBNL	Pumphouse	NA	MST	NA	Not_Provided
LBNL	Pumphouse	NA	MST	NA	Not_Provided
LBNL	Pumphouse	NA	MST	NA	Not_Provided
LBNL	Pumphouse	NA	MST	NA	Not_Provided
LBNL	Pumphouse	NA	MST	NA	Not_Provided
LBNL	Pumphouse	NA	MST	NA	Not_Provided
LBNL	Pumphouse	NA	MST	NA	Not_Provided
LBNL	Pumphouse	NA	MST	NA	Not_Provided
LBNL	Pumphouse	NA	MST	NA	Not_Provided
LBNL	Pumphouse	NA	MST	NA	Not_Provided
LBNL	Pumphouse	NA	MST	NA	Not_Provided
LBNL	Pumphouse	NA	MST	NA	Not_Provided
LBNL	Pumphouse	NA	MST	NA	Not_Provided
LBNL	Pumphouse	NA	MST	NA	Not_Provided
LBNL	Pumphouse	NA	MST	NA	Not_Provided
LBNL	Pumphouse	NA	MST	NA	Not_Provided
LBNL	Pumphouse	NA	MST	NA	Not_Provided
LBNL	Pumphouse	NA	MST	NA	Not_Provided
LBNL	Pumphouse	NA	MST	NA	Not_Provided
LBNL	Pumphouse	NA	MST	NA	Not_Provided
LBNL	Pumphouse	NA	MST	NA	Not_Provided
LBNL	Pumphouse	NA	MST	NA	Not_Provided
LBNL	Pumphouse	NA	MST	NA	Not_Provided
LBNL	Pumphouse	NA	MST	NA	Not_Provided
LBNL	Pumphouse	NA	MST	NA	Not_Provided
LBNL	Pumphouse	NA	MST	NA	Not_Provided
LBNL	Pumphouse	NA	MST	NA	Not_Provided
LBNL	Pumphouse	NA	MST	NA	Not_Provided
LBNL	Pumphouse	NA	MST	NA	Not_Provided
LBNL	Pumphouse	NA	MST	NA	Not_Provided
LBNL	Pumphouse	NA	MST	NA	Not_Provided
LBNL	Pumphouse	NA	MST	NA	Not_Provided
LBNL	Pumphouse	NA	MST	NA	Not_Provided
LBNL	Pumphouse	NA	MST	NA	Not_Provided
LBNL	Pumphouse	NA	MST	NA	Not_Provided
LBNL	Pumphouse	NA	MST	NA	Not_Provided
LBNL	Pumphouse	NA	MST	NA	Not_Provided
LBNL	Pumphouse	NA	MST	NA	Not_Provided
LBNL	Pumphouse	NA	MST	NA	Not_Provided
LBNL	Pumphouse	NA	MST	NA	Not_Provided
LBNL	Pumphouse	NA	MST	NA	Not_Provided
LBNL	Pumphouse	NA	MST	NA	Not_Provided
LBNL	Pumphouse	NA	MST	NA	Not_Provided
LBNL	Pumphouse	NA	MST	NA	Not_Provided
LBNL	Pumphouse	NA	MST	NA	Not_Provided
LBNL	Pumphouse	NA	MST	NA	Not_Provided
LBNL	Pumphouse	NA	MST	NA	Not_Provided
LBNL	Pumphouse	NA	MST	NA	Not_Provided
LBNL	Pumphouse	NA	MST	NA	Not_Provided
LBNL	Pumphouse	NA	MST	NA	Not_Provided
LBNL	Pumphouse	NA	MST	NA	Not_Provided
LBNL	Pumphouse	NA	MST	NA	Not_Provided
LBNL	Pumphouse	NA	MST	NA	Not_Provided
LBNL	Pumphouse	NA	MST	NA	Not_Provided
LBNL	Pumphouse	NA	MST	NA	Not_Provided
LBNL	Pumphouse	NA	MST	NA	Not_Provided
LBNL	Pumphouse	NA	MST	NA	Not_Provided
LBNL	Pumphouse	NA	MST	NA	Not_Provided
LBNL	Pumphouse	NA	MST	NA	Not_Provided
LBNL	Pumphouse	NA	MST	NA	Not_Provided
LBNL	Pumphouse	NA	MST	NA	Not_Provided
LBNL	Pumphouse	NA	MST	NA	Not_Provided
LBNL	Pumphouse	NA	MST	NA	Not_Provided
LBNL	Pumphouse	NA	MST	NA	Not_Provided
LBNL	Pumphouse	NA	MST	NA	Not_Provided
LBNL	Pumphouse	NA	MST	NA	Not_Provided
LBNL	Pumphouse	NA	MST	NA	Not_Provided
LBNL	Pumphouse	NA	MST	NA	Not_Provided
LBNL	Pumphouse	NA	MST	NA	Not_Provided
LBNL	Pumphouse	NA	MST	NA	Not_Provided
LBNL	Pumphouse	NA	MST	NA	Not_Provided
LBNL	Pumphouse	NA	MST	NA	Not_Provided
LBNL	Pumphouse	NA	MST	NA	Not_Provided
LBNL	Pumphouse	NA	MST	NA	Not_Provided
LBNL	Pumphouse	NA	MST	NA	Not_Provided
LBNL	Pumphouse	NA	MST	NA	Not_Provided
LBNL	Pumphouse	NA	MST	NA	Not_Provided
LBNL	Pumphouse	NA	MST	NA	Not_Provided
LBNL	Pumphouse	NA	MST	NA	Not_Provided
LBNL	Pumphouse	NA	MST	NA	Not_Provided
LBNL	Pumphouse	NA	MST	NA	Not_Provided
LBNL	Pumphouse	NA	MST	NA	Not_Provided
LBNL	Pumphouse	NA	MST	NA	Not_Provided
LBNL	Pumphouse	NA	MST	NA	Not_Provided
LBNL	Pumphouse	NA	MST	NA	Not_Provided
LBNL	Pumphouse	NA	MST	NA	Not_Provided
LBNL	Pumphouse	NA	MST	NA	Not_Provided
LBNL	Pumphouse	NA	MST	NA	Not_Provided
LBNL	Pumphouse	NA	MST	NA	Not_Provided
LBNL	Pumphouse	NA	MST	NA	Not_Provided
LBNL	Pumphouse	NA	MST	NA	Not_Provided
LBNL	Pumphouse	NA	MST	NA	Not_Provided
LBNL	Pumphouse	NA	MST	NA	Not_Provided
LBNL	Pumphouse	NA	MST	NA	Not_Provided
LBNL	Pumphouse	NA	MST	NA	Not_Provided
LBNL	Pumphouse	NA	MST	NA	Not_Provided
LBNL	Pumphouse	NA	MST	NA	Not_Provided
LBNL	Pumphouse	NA	MST	NA	Not_Provided
LBNL	Pumphouse	NA	MST	NA	Not_Provided
LBNL	Pumphouse	NA	MST	NA	Not_Provided
LBNL	Pumphouse	NA	MST	NA	Not_Provided
LBNL	Pumphouse	NA	MST	NA	Not_Provided
LBNL	Pumphouse	NA	MST	NA	Not_Provided
LBNL	Pumphouse	NA	MST	NA	Not_Provided
LBNL	Pumphouse	NA	MST	NA	Not_Provided
LBNL	Pumphouse	NA	MST	NA	Not_Provided
LBNL	Pumphouse	NA	MST	NA	Not_Provided
LBNL	Pumphouse	NA	MST	NA	Not_Provided
LBNL	Pumphouse	NA	MST	NA	Not_Provided
LBNL	Pumphouse	NA	MST	NA	Not_Provided
LBNL	Pumphouse	NA	MST	NA	Not_Provided
LBNL	Pumphouse	NA	MST	NA	Not_Provided
LBNL	Pumphouse	NA	MST	NA	Not_Provided
LBNL	Pumphouse	NA	MST	NA	Not_Provided
LBNL	Pumphouse	NA	MST	NA	Not_Provided
LBNL	Pumphouse	NA	MST	NA	Not_Provided
LBNL	Pumphouse	NA	MST	NA	Not_Provided
LBNL	Pumphouse	NA	MST	NA	Not_Provided
LBNL	Pumphouse	NA	MST	NA	Not_Provided
LBNL	Pumphouse	NA	MST	NA	Not_Provided
LBNL	Pumphouse	NA	MST	NA	Not_Provided
LBNL	Pumphouse	NA	MST	NA	Not_Provided
LBNL	Pumphouse	NA	MST	NA	Not_Provided
LBNL	Pumphouse	NA	MST	NA	Not_Provided
LBNL	Pumphouse	NA	MST	NA	Not_Provided
LBNL	Pumphouse	NA	MST	NA	Not_Provided
LBNL	Pumphouse	NA	MST	NA	Not_Provided
LBNL	Pumphouse	NA	MST	NA	Not_Provided
LBNL	Pumphouse	NA	MST	NA	Not_Provided
LBNL	Pumphouse	NA	MST	NA	Not_Provided
LBNL	Pumphouse	NA	MST	NA	Not_Provided
LBNL	Pumphouse	NA	MST	NA	Not_Provided
LBNL	Pumphouse	NA	MST	NA	Not_Provided
LBNL	Pumphouse	NA	MST	NA	Not_Provided
LBNL	Pumphouse	NA	MST	NA	Not_Provided
LBNL	Pumphouse	NA	MST	NA	Not_Provided
LBNL	Pumphouse	NA	MST	NA	Not_Provided
LBNL	Pumphouse	NA	MST	NA	Not_Provided
LBNL	Pumphouse	NA	MST	NA	Not_Provided
LBNL	Pumphouse	NA	MST	NA	Not_Provided
LBNL	Pumphouse	NA	MST	NA	Not_Provided
LBNL	Pumphouse	NA	MST	NA	Not_Provided
LBNL	Pumphouse	NA	MST	NA	Not_Provided
LBNL	Pumphouse	NA	MST	NA	Not_Provided
LBNL	Pumphouse	NA	MST	NA	Not_Provided
LBNL	Pumphouse	NA	MST	NA	Not_Provided
LBNL	Pumphouse	NA	MST	NA	Not_Provided
LBNL	Pumphouse	NA	MST	NA	Not_Provided
LBNL	Pumphouse	NA	MST	NA	Not_Provided
LBNL	Pumphouse	NA	MST	NA	Not_Provided
LBNL	Pumphouse	NA	MST	NA	Not_Provided
LBNL	Pumphouse	NA	MST	NA	Not_Provided
LBNL	Pumphouse	NA	MST	NA	Not_Provided
LBNL	Pumphouse	NA	MST	NA	Not_Provided
LBNL	Pumphouse	NA	MST	NA	Not_Provided
LBNL	Pumphouse	NA	MST	NA	Not_Provided
LBNL	Pumphouse	NA	MST	NA	Not_Provided
LBNL	Pumphouse	NA	MST	NA	Not_Provided
LBNL	Pumphouse	NA	MST	NA	Not_Provided
LBNL	Pumphouse	NA	MST	NA	Not_Provided
LBNL	Pumphouse	NA	MST	NA	Not_Provided
LBNL	Pumphouse	NA	MST	NA	Not_Provided
LBNL	Pumphouse	NA	MST	NA	Not_Provided
LBNL	Pumphouse	NA	MST	NA	Not_Provided
LBNL	Pumphouse	NA	MST	NA	Not_Provided
LBNL	Pumphouse	NA	MST	NA	Not_Provided
LBNL	Pumphouse	NA	MST	NA	Not_Provided
LBNL	Pumphouse	NA	MST	NA	Not_Provided
LBNL	Pumphouse	NA	MST	NA	Not_Provided
LBNL	Pumphouse	NA	MST	NA	Not_Provided
LBNL	Pumphouse	NA	MST	NA	Not_Provided
LBNL	Pumphouse	NA	MST	NA	Not_Provided
LBNL	Pumphouse	NA	MST	NA	Not_Provided
LBNL	Pumphouse	NA	MST	NA	Not_Provided
LBNL	Pumphouse	NA	MST	NA	Not_Provided
LBNL	Pumphouse	NA	MST	NA	Not_Provided
LBNL	Pumphouse	NA	MST	NA	Not_Provided
LBNL	Pumphouse	NA	MST	NA	Not_Provided
LBNL	Pumphouse	NA	MST	NA	Not_Provided
LBNL	Pumphouse	NA	MST	NA	Not_Provided
LBNL	Pumphouse	NA	MST	NA	Not_Provided
LBNL	Pumphouse	NA	MST	NA	Not_Provided
LBNL	Pumphouse	NA	MST	NA	Not_Provided
LBNL	Pumphouse	NA	MST	NA	Not_Provided
LBNL	Pumphouse	NA	MST	NA	Not_Provided
LBNL	Pumphouse	NA	MST	NA	Not_Provided
LBNL	Pumphouse	NA	MST	NA	Not_Provided
LBNL	Pumphouse	NA	MST	NA	Not_Provided
LBNL	Pumphouse	NA	MST	NA	Not_Provided
LBNL	Pumphouse	NA	MST	NA	Not_Provided
LBNL	Pumphouse	NA	MST	NA	Not_Provided
LBNL	Pumphouse	NA	MST	NA	Not_Provided
LBNL	Pumphouse	NA	MST	NA	Not_Provided
LBNL	Pumphouse	NA	MST	NA	Not_Provided
LBNL	Pumphouse	NA	MST	NA	Not_Provided
LBNL	Pumphouse	NA	MST	NA	Not_Provided
LBNL	Pumphouse	NA	MST	NA	Not_Provided
LBNL	Pumphouse	NA	MST	NA	Not_Provided
LBNL	Pumphouse	NA	MST	NA	Not_Provided
LBNL	Pumphouse	NA	MST	NA	Not_Provided
LBNL	Pumphouse	NA	MST	NA	Not_Provided
LBNL	Pumphouse	NA	MST	NA	Not_Provided
LBNL	Pumphouse	NA	MST	NA	Not_Provided
LBNL	Pumphouse	NA	MST	NA	Not_Provided
LBNL	Pumphouse	NA	MST	NA	Not_Provided
LBNL	Pumphouse	NA	MST	NA	Not_Provided
LBNL	Pumphouse	NA	MST	NA	Not_Provided
LBNL	Pumphouse	NA	MST	NA	Not_Provided
LBNL	Pumphouse	NA	MST	NA	Not_Provided
LBNL	Pumphouse	NA	MST	NA	Not_Provided
LBNL	Pumphouse	NA	MST	NA	Not_Provided
LBNL	Pumphouse	NA	MST	NA	Not_Provided
LBNL	Pumphouse	NA	MST	NA	Not_Provided
LBNL	Pumphouse	NA	MST	NA	Not_Provided
LBNL	Pumphouse	NA	MST	NA	Not_Provided
LBNL	Pumphouse	NA	MST	NA	Not_Provided
LBNL	Pumphouse	NA	MST	NA	Not_Provided
LBNL	Pumphouse	NA	MST	NA	Not_Provided
LBNL	Pumphouse	NA	MST	NA	Not_Provided
LBNL	Pumphouse	NA	MST	NA	Not_Provided
LBNL	Pumphouse	NA	MST	NA	Not_Provided
LBNL	Pumphouse	NA	MST	NA	Not_Provided
LBNL	Pumphouse	NA	MST	NA	Not_Provided
LBNL	Pumphouse	NA	MST	NA	Not_Provided
LBNL	Pumphouse	NA	MST	NA	Not_Provided
LBNL	Pumphouse	NA	MST	NA	Not_Provided
LBNL	Pumphouse	NA	MST	NA	Not_Provided
LBNL	Pumphouse	NA	MST	NA	Not_Provided
LBNL	Pumphouse	NA	MST	NA	Not_Provided
LBNL	Pumphouse	NA	MST	NA	Not_Provided
LBNL	Pumphouse	NA	MST	NA	Not_Provided
LBNL	Pumphouse	NA	MST	NA	Not_Provided
LBNL	Pumphouse	NA	MST	NA	Not_Provided
LBNL	Pumphouse	NA	MST	NA	Not_Provided
LBNL	Pumphouse	NA	MST	NA	Not_Provided
LBNL	Pumphouse	NA	MST	NA	Not_Provided
LBNL	Pumphouse	NA	MST	NA	Not_Provided
LBNL	Pumphouse	NA	MST	NA	Not_Provided
LBNL	Pumphouse	NA	MST	NA	Not_Provided
LBNL	Pumphouse	NA	MST	NA	Not_Provided
LBNL	Pumphouse	NA	MST	NA	Not_Provided
LBNL	Pumphouse	NA	MST	NA	Not_Provided
LBNL	Pumphouse	NA	MST	NA	Not_Provided
LBNL	Pumphouse	NA	MST	NA	Not_Provided
LBNL	Pumphouse	NA	MST	NA	Not_Provided
LBNL	Pumphouse	NA	MST	NA	Not_Provided
LBNL	Pumphouse	NA	MST	NA	Not_Provided
LBNL	Pumphouse	NA	MST	NA	Not_Provided
LBNL	Pumphouse	NA	MST	NA	Not_Provided
LBNL	Pumphouse	NA	MST	NA	Not_Provided
LBNL	Pumphouse	NA	MST	NA	Not_Provided
LBNL	Pumphouse	NA	MST	NA	Not_Provided
LBNL	Pumphouse	NA	MST	NA	Not_Provided
LBNL	Pumphouse	NA	MST	NA	Not_Provided
LBNL	Pumphouse	NA	MST	NA	Not_Provided
LBNL	Pumphouse	NA	MST	NA	Not_Provided
LBNL	Pumphouse	NA	MST	NA	Not_Provided
LBNL	Pumphouse	NA	MST	NA	Not_Provided
LBNL	Pumphouse	NA	MST	NA	Not_Provided
LBNL	Pumphouse	NA	MST	NA	Not_Provided
LBNL	Pumphouse	NA	MST	NA	Not_Provided
LBNL	Pumphouse	NA	MST	NA	Not_Provided
LBNL	Pumphouse	NA	MST	NA	Not_Provided
LBNL	Pumphouse	NA	MST	NA	Not_Provided
LBNL	Pumphouse	NA	MST	NA	Not_Provided
LBNL	Pumphouse	NA	MST	NA	Not_Provided
LBNL	Pumphouse	NA	MST	NA	Not_Provided
LBNL	Pumphouse	NA	MST	NA	Not_Provided
LBNL	Pumphouse	NA	MST	NA	Not_Provided
LBNL	Pumphouse	NA	MST	NA	Not_Provided
LBNL	Pumphouse	NA	MST	NA	Not_Provided
LBNL	Pumphouse	NA	MST	NA	Not_Provided
LBNL	Pumphouse	NA	MST	NA	Not_Provided
LBNL	Pumphouse	NA	MST	NA	Not_Provided
LBNL	Pumphouse	NA	MST	NA	Not_Provided
LBNL	Pumphouse	NA	MST	NA	Not_Provided
LBNL	Pumphouse	NA	MST	NA	Not_Provided
LBNL	Pumphouse	NA	MST	NA	Not_Provided
LBNL	Pumphouse	NA	MST	NA	Not_Provided
LBNL	Pumphouse	NA	MST	NA	Not_Provided
LBNL	Pumphouse	NA	MST	NA	Not_Provided
LBNL	Pumphouse	NA	MST	NA	Not_Provided
LBNL	Pumphouse	NA	MST	NA	Not_Provided
LBNL	Pumphouse	NA	MST	NA	Not_Provided
LBNL	Pumphouse	NA	MST	NA	Not_Provided
LBNL	Pumphouse	NA	MST	NA	Not_Provided
LBNL	Pumphouse	NA	MST	NA	Not_Provided
LBNL	Pumphouse	NA	MST	NA	Not_Provided
LBNL	Pumphouse	NA	MST	NA	Not_Provided
LBNL	Pumphouse	NA	MST	NA	Not_Provided
LBNL	Pumphouse	NA	MST	NA	Not_Provided
LBNL	Pumphouse	NA	MST	NA	Not_Provided
LBNL	Pumphouse	NA	MST	NA	Not_Provided
LBNL	Pumphouse	NA	MST	NA	Not_Provided
LBNL	Pumphouse	NA	MST	NA	Not_Provided
LBNL	Pumphouse	NA	MST	NA	Not_Provided
LBNL	Pumphouse	NA	MST	NA	Not_Provided
LBNL	Pumphouse	NA	MST	NA	Not_Provided
LBNL	Pumphouse	NA	MST	NA	Not_Provided
LBNL	Pumphouse	NA	MST	NA	Not_Provided
LBNL	Pumphouse	NA	MST	NA	Not_Provided
LBNL	Pumphouse	NA	MST	NA	Not_Provided
LBNL	Pumphouse	NA	MST	NA	Not_Provided
LBNL	Pumphouse	NA	MST	NA	Not_Provided
LBNL	Pumphouse	NA	MST	NA	Not_Provided
LBNL	Pumphouse	NA	MST	NA	Not_Provided
LBNL	Pumphouse	NA	MST	NA	Not_Provided
LBNL	Pumphouse	NA	MST	NA	Not_Provided
LBNL	Pumphouse	NA	MST	NA	Not_Provided
LBNL	Pumphouse	NA	MST	NA	Not_Provided
LBNL	Pumphouse	NA	MST	NA	Not_Provided
LBNL	Pumphouse	NA	MST	NA	Not_Provided
LBNL	Pumphouse	NA	MST	NA	Not_Provided
LBNL	Pumphouse	NA	MST	NA	Not_Provided
LBNL	Pumphouse	NA	MST	NA	Not_Provided
LBNL	Pumphouse	NA	MST	NA	Not_Provided
LBNL	Pumphouse	NA	MST	NA	Not_Provided
LBNL	Pumphouse	NA	MST	NA	Not_Provided
LBNL	Pumphouse	NA	MST	NA	Not_Provided
LBNL	Pumphouse	NA	MST	NA	Not_Provided
LBNL	Pumphouse	NA	MST	NA	Not_Provided
LBNL	Pumphouse	NA	MST	NA	Not_Provided
LBNL	Pumphouse	NA	MST	NA	Not_Provided
LBNL	Pumphouse	NA	MST	NA	Not_Provided
LBNL	Pumphouse	NA	MST	NA	Not_Provided
LBNL	Pumphouse	NA	MST	NA	Not_Provided
LBNL	Pumphouse	NA	MST	NA	Not_Provided
LBNL	Pumphouse	NA	MST	NA	Not_Provided
LBNL	Pumphouse	NA	MST	NA	Not_Provided
LBNL	Pumphouse	NA	MST	NA	Not_Provided
LBNL	Pumphouse	NA	MST	NA	Not_Provided
LBNL	Pumphouse	NA	MST	NA	Not_Provided
LBNL	Pumphouse	NA	MST	NA	Not_Provided
LBNL	Pumphouse	NA	MST	NA	Not_Provided
LBNL	Pumphouse	NA	MST	NA	Not_Provided
LBNL	Pumphouse	NA	MST	NA	Not_Provided
LBNL	Pumphouse	NA	MST	NA	Not_Provided
LBNL	Pumphouse	NA	MST	NA	Not_Provided
LBNL	Pumphouse	NA	MST	NA	Not_Provided
LBNL	Pumphouse	NA	MST	NA	Not_Provided
LBNL	Pumphouse	NA	MST	NA	Not_Provided
LBNL	Pumphouse	NA	MST	NA	Not_Provided
LBNL	Pumphouse	NA	MST	NA	Not_Provided
LBNL	Pumphouse	NA	MST	NA	Not_Provided
LBNL	Pumphouse	NA	MST	NA	Not_Provided
LBNL	Pumphouse	NA	MST	NA	Not_Provided
LBNL	Pumphouse	NA	MST	NA	Not_Provided
LBNL	Pumphouse	NA	MST	NA	Not_Provided
LBNL	Pumphouse	NA	MST	NA	Not_Provided
LBNL	Pumphouse	NA	MST	NA	Not_Provided
LBNL	Pumphouse	NA	MST	NA	Not_Provided
LBNL	Pumphouse	NA	MST	NA	Not_Provided
LBNL	Pumphouse	NA	MST	NA	Not_Provided
LBNL	Pumphouse	NA	MST	NA	Not_Provided
LBNL	Pumphouse	NA	MST	NA	Not_Provided
LBNL	Pumphouse	NA	MST	NA	Not_Provided
LBNL	Pumphouse	NA	MST	NA	Not_Provided
LBNL	Pumphouse	NA	MST	NA	Not_Provided
LBNL	Pumphouse	NA	MST	NA	Not_Provided
LBNL	Pumphouse	NA	MST	NA	Not_Provided
LBNL	Pumphouse	NA	MST	NA	Not_Provided
LBNL	Pumphouse	NA	MST	NA	Not_Provided
LBNL	Pumphouse	NA	MST	NA	Not_Provided
LBNL	Pumphouse	NA	MST	NA	Not_Provided
LBNL	Pumphouse	NA	MST	NA	Not_Provided
LBNL	Pumphouse	NA	MST	NA	Not_Provided
LBNL	Pumphouse	NA	MST	NA	Not_Provided
LBNL	Pumphouse	NA	MST	NA	Not_Provided
LBNL	Pumphouse	NA	MST	NA	Not_Provided
LBNL	Pumphouse	NA	MST	NA	Not_Provided
LBNL	Pumphouse	NA	MST	NA	Not_Provided
LBNL	Pumphouse	NA	MST	NA	Not_Provided
LBNL	Pumphouse	NA	MST	NA	Not_Provided
LBNL	Pumphouse	NA	MST	NA	Not_Provided
LBNL	Pumphouse	NA	MST	NA	Not_Provided
LBNL	Pumphouse	NA	MST	NA	Not_Provided
LBNL	Pumphouse	NA	MST	NA	Not_Provided
LBNL	Pumphouse	NA	MST	NA	Not_Provided
LBNL	Pumphouse	NA	MST	NA	Not_Provided
LBNL	Pumphouse	NA	MST	NA	Not_Provided
LBNL	Pumphouse	NA	MST	NA	Not_Provided
LBNL	Pumphouse	NA	MST	NA	Not_Provided
LBNL	Pumphouse	NA	MST	NA	Not_Provided
LBNL	Pumphouse	NA	MST	NA	Not_Provided
LBNL	Pumphouse	NA	MST	NA	Not_Provided
LBNL	Pumphouse	NA	MST	NA	Not_Provided
LBNL	Pumphouse	NA	MST	NA	Not_Provided
LBNL	Pumphouse	NA	MST	NA	Not_Provided
LBNL	Pumphouse	NA	MST	NA	Not_Provided
LBNL	Pumphouse	NA	MST	NA	Not_Provided
LBNL	Pumphouse	NA	MST	NA	Not_Provided
LBNL	Pumphouse	NA	MST	NA	Not_Provided
LBNL	Pumphouse	NA	MST	NA	Not_Provided
LBNL	Pumphouse	NA	MST	NA	Not_Provided
LBNL	Pumphouse	NA	MST	NA	Not_Provided
LBNL	Pumphouse	NA	MST	NA	Not_Provided
LBNL	Pumphouse	NA	MST	NA	Not_Provided
LBNL	Pumphouse	NA	MST	NA	Not_Provided
LBNL	Pumphouse	NA	MST	NA	Not_Provided
LBNL	Pumphouse	NA	MST	NA	Not_Provided
LBNL	Pumphouse	NA	MST	NA	Not_Provided
LBNL	Pumphouse	NA	MST	NA	Not_Provided
LBNL	Pumphouse	NA	MST	NA	Not_Provided
LBNL	Pumphouse	NA	MST	NA	Not_Provided
LBNL	Pumphouse	NA	MST	NA	Not_Provided
LBNL	Pumphouse	NA	MST	NA	Not_Provided
LBNL	Pumphouse	NA	MST	NA	Not_Provided
LBNL	Pumphouse	NA	MST	NA	Not_Provided
LBNL	Pumphouse	NA	MST	NA	Not_Provided
LBNL	Pumphouse	NA	MST	NA	Not_Provided
LBNL	Pumphouse	NA	MST	NA	Not_Provided
LBNL	Pumphouse	NA	MST	NA	Not_Provided
LBNL	Pumphouse	NA	MST	NA	Not_Provided
LBNL	Pumphouse	NA	MST	NA	Not_Provided
LBNL	Pumphouse	NA	MST	NA	Not_Provided
LBNL	Pumphouse	NA	MST	NA	Not_Provided
LBNL	Pumphouse	NA	MST	NA	Not_Provided
LBNL	Pumphouse	NA	MST	NA	Not_Provided
LBNL	Pumphouse	NA	MST	NA	Not_Provided
LBNL	Pumphouse	NA	MST	NA	Not_Provided
LBNL	Pumphouse	NA	MST	NA	Not_Provided
LBNL	Pumphouse	NA	MST	NA	Not_Provided
LBNL	Pumphouse	NA	MST	NA	Not_Provided
LBNL	Pumphouse	NA	MST	NA	Not_Provided
LBNL	Pumphouse	NA	MST	NA	Not_Provided
LBNL	Pumphouse	NA	MST	NA	Not_Provided
LBNL	Pumphouse	NA	MST	NA	Not_Provided
LBNL	Pumphouse	NA	MST	NA	Not_Provided
LBNL	Pumphouse	NA	MST	NA	Not_Provided
LBNL	Pumphouse	NA	MST	NA	Not_Provided
LBNL	Pumphouse	NA	MST	NA	Not_Provided
LBNL	Pumphouse	NA	MST	NA	Not_Provided
LBNL	Pumphouse	NA	MST	NA	Not_Provided
LBNL	Pumphouse	NA	MST	NA	Not_Provided
LBNL	Pumphouse	NA	MST	NA	Not_Provided
LBNL	Pumphouse	NA	MST	NA	Not_Provided
LBNL	Pumphouse	NA	MST	NA	Not_Provided
LBNL	Pumphouse	NA	MST	NA	Not_Provided
LBNL	Pumphouse	NA	MST	NA	Not_Provided
LBNL	Pumphouse	NA	MST	NA	Not_Provided
LBNL	Pumphouse	NA	MST	NA	Not_Provided
LBNL	Pumphouse	NA	MST	NA	Not_Provided
LBNL	Pumphouse	NA	MST	NA	Not_Provided
LBNL	Pumphouse	NA	MST	NA	Not_Provided
LBNL	Pumphouse	NA	MST	NA	Not_Provided
LBNL	Pumphouse	NA	MST	NA	Not_Provided
LBNL	Pumphouse	NA	MST	NA	Not_Provided
LBNL	Pumphouse	NA	MST	NA	Not_Provided
LBNL	Pumphouse	NA	MST	NA	Not_Provided
LBNL	Pumphouse	NA	MST	NA	Not_Provided
LBNL	Pumphouse	NA	MST	NA	Not_Provided
LBNL	Pumphouse	NA	MST	NA	Not_Provided
LBNL	Pumphouse	NA	MST	NA	Not_Provided
LBNL	Pumphouse	NA	MST	NA	Not_Provided
LBNL	Pumphouse	NA	MST	NA	Not_Provided
LBNL	Pumphouse	NA	MST	NA	Not_Provided
LBNL	Pumphouse	NA	MST	NA	Not_Provided
LBNL	Pumphouse	NA	MST	NA	Not_Provided
LBNL	Pumphouse	NA	MST	NA	Not_Provided
LBNL	Pumphouse	NA	MST	NA	Not_Provided
LBNL	Pumphouse	NA	MST	NA	Not_Provided
LBNL	Pumphouse	NA	MST	NA	Not_Provided
LBNL	Pumphouse	NA	MST	NA	Not_Provided
LBNL	Pumphouse	NA	MST	NA	Not_Provided
LBNL	Pumphouse	NA	MST	NA	Not_Provided
LBNL	Pumphouse	NA	MST	NA	Not_Provided
LBNL	Pumphouse	NA	MST	NA	Not_Provided
LBNL	Pumphouse	NA	MST	NA	Not_Provided
LBNL	Pumphouse	NA	MST	NA	Not_Provided
LBNL	Pumphouse	NA	MST	NA	Not_Provided
LBNL	Pumphouse	NA	MST	NA	Not_Provided
LBNL	Pumphouse	NA	MST	NA	Not_Provided
LBNL	Pumphouse	NA	MST	NA	Not_Provided
LBNL	Pumphouse	NA	MST	NA	Not_Provided
LBNL	Pumphouse	NA	MST	NA	Not_Provided
LBNL	Pumphouse	NA	MST	NA	Not_Provided
LBNL	Pumphouse	NA	MST	NA	Not_Provided
LBNL	Pumphouse	NA	MST	NA	Not_Provided
LBNL	Pumphouse	NA	MST	NA	Not_Provided
LBNL	Pumphouse	NA	MST	NA	Not_Provided
LBNL	Pumphouse	NA	MST	NA	Not_Provided
LBNL	Pumphouse	NA	MST	NA	Not_Provided
LBNL	Pumphouse	NA	MST	NA	Not_Provided
LBNL	Pumphouse	NA	MST	NA	Not_Provided
LBNL	Pumphouse	NA	MST	NA	Not_Provided
LBNL	Pumphouse	NA	MST	NA	Not_Provided
LBNL	Pumphouse	NA	MST	NA	Not_Provided
LBNL	Pumphouse	NA	MST	NA	Not_Provided
LBNL	Pumphouse	NA	MST	NA	Not_Provided
LBNL	Pumphouse	NA	MST	NA	Not_Provided
LBNL	Pumphouse	NA	MST	NA	Not_Provided
LBNL	Pumphouse	NA	MST	NA	Not_Provided
LBNL	Pumphouse	NA	MST	NA	Not_Provided
LBNL	Pumphouse	NA	MST	NA	Not_Provided
LBNL	Pumphouse	NA	MST	NA	Not_Provided
LBNL	Pumphouse	NA	MST	NA	Not_Provided
LBNL	Pumphouse	NA	MST	NA	Not_Provided
LBNL	Pumphouse	NA	MST	NA	Not_Provided
LBNL	Pumphouse	NA	MST	NA	Not_Provided
LBNL	Pumphouse	NA	MST	NA	Not_Provided
LBNL	Pumphouse	NA	MST	NA	Not_Provided
LBNL	Pumphouse	NA	MST	NA	Not_Provided
LBNL	Pumphouse	NA	MST	NA	Not_Provided
LBNL	Pumphouse	NA	MST	NA	Not_Provided
LBNL	Pumphouse	NA	MST	NA	Not_Provided
LBNL	Pumphouse	NA	MST	NA	Not_Provided
LBNL	Pumphouse	NA	MST	NA	Not_Provided
LBNL	Pumphouse	NA	MST	NA	Not_Provided
LBNL	Pumphouse	NA	MST	NA	Not_Provided
LBNL	Pumphouse	NA	MST	NA	Not_Provided
LBNL	Pumphouse	NA	MST	NA	Not_Provided
LBNL	Pumphouse	NA	MST	NA	Not_Provided
LBNL	Pumphouse	NA	MST	NA	Not_Provided
LBNL	Pumphouse	NA	MST	NA	Not_Provided
LBNL	Pumphouse	NA	MST	NA	Not_Provided
LBNL	Pumphouse	NA	MST	NA	Not_Provided
LBNL	Pumphouse	NA	MST	NA	Not_Provided
LBNL	Pumphouse	NA	MST	NA	Not_Provided
LBNL	Pumphouse	NA	MST	NA	Not_Provided
LBNL	Pumphouse	NA	MST	NA	Not_Provided
LBNL	Pumphouse	NA	MST	NA	Not_Provided
LBNL	Pumphouse	NA	MST	NA	Not_Provided
LBNL	Pumphouse	NA	MST	NA	Not_Provided
LBNL	Pumphouse	NA	MST	NA	Not_Provided
LBNL	Pumphouse	NA	MST	NA	Not_Provided
LBNL	Pumphouse	NA	MST	NA	Not_Provided
LBNL	Pumphouse	NA	MST	NA	Not_Provided
LBNL	Pumphouse	NA	MST	NA	Not_Provided
LBNL	Pumphouse	NA	MST	NA	Not_Provided
LBNL	Pumphouse	NA	MST	NA	Not_Provided
LBNL	Pumphouse	NA	MST	NA	Not_Provided
LBNL	Pumphouse	NA	MST	NA	Not_Provided
LBNL	Pumphouse	NA	MST	NA	Not_Provided
LBNL	Pumphouse	NA	MST	NA	Not_Provided
LBNL	Pumphouse	NA	MST	NA	Not_Provided
LBNL	Pumphouse	NA	MST	NA	Not_Provided
LBNL	Pumphouse	NA	MST	NA	Not_Provided
LBNL	Pumphouse	NA	MST	NA	Not_Provided
LBNL	Pumphouse	NA	MST	NA	Not_Provided
LBNL	Pumphouse	NA	MST	NA	Not_Provided
LBNL	Pumphouse	NA	MST	NA	Not_Provided
LBNL	Pumphouse	NA	MST	NA	Not_Provided
LBNL	Pumphouse	NA	MST	NA	Not_Provided
LBNL	Pumphouse	NA	MST	NA	Not_Provided
LBNL	Pumphouse	NA	MST	NA	Not_Provided
LBNL	Pumphouse	NA	MST	NA	Not_Provided
LBNL	Pumphouse	NA	MST	NA	Not_Provided
LBNL	Pumphouse	NA	MST	NA	Not_Provided
LBNL	Pumphouse	NA	MST	NA	Not_Provided
LBNL	Pumphouse	NA	MST	NA	Not_Provided
LBNL	Pumphouse	NA	MST	NA	Not_Provided
LBNL	Pumphouse	NA	MST	NA	Not_Provided
LBNL	Pumphouse	NA	MST	NA	Not_Provided
LBNL	Pumphouse	NA	MST	NA	Not_Provided
LBNL	Pumphouse	NA	MST	NA	Not_Provided
LBNL	Pumphouse	NA	MST	NA	Not_Provided
LBNL	Pumphouse	NA	MST	NA	Not_Provided
LBNL	Pumphouse	NA	MST	NA	Not_Provided
LBNL	Pumphouse	NA	MST	NA	Not_Provided
LBNL	Pumphouse	NA	MST	NA	Not_Provided
LBNL	Pumphouse	NA	MST	NA	Not_Provided
LBNL	Pumphouse	NA	MST	NA	Not_Provided
LBNL	Pumphouse	NA	MST	NA	Not_Provided
LBNL	Pumphouse	NA	MST	NA	Not_Provided
LBNL	Pumphouse	NA	MST	NA	Not_Provided
LBNL	Pumphouse	NA	MST	NA	Not_Provided
LBNL	Pumphouse	NA	MST	NA	Not_Provided
LBNL	Pumphouse	NA	MST	NA	Not_Provided
LBNL	Pumphouse	NA	MST	NA	Not_Provided
LBNL	Pumphouse	NA	MST	NA	Not_Provided
LBNL	Pumphouse	NA	MST	NA	Not_Provided
LBNL	Pumphouse	NA	MST	NA	Not_Provided
LBNL	Pumphouse	NA	MST	NA	Not_Provided
LBNL	Pumphouse	NA	MST	NA	Not_Provided
LBNL	Pumphouse	NA	MST	NA	Not_Provided
LBNL	Pumphouse	NA	MST	NA	Not_Provided
LBNL	Pumphouse	NA	MST	NA	Not_Provided
LBNL	Pumphouse	NA	MST	NA	Not_Provided
LBNL	Pumphouse	NA	MST	NA	Not_Provided
LBNL	Pumphouse	NA	MST	NA	Not_Provided
LBNL	Pumphouse	NA	MST	NA	Not_Provided
LBNL	Pumphouse	NA	MST	NA	Not_Provided
LBNL	Pumphouse	NA	MST	NA	Not_Provided
LBNL	Pumphouse	NA	MST	NA	Not_Provided
LBNL	Pumphouse	NA	MST	NA	Not_Provided
LBNL	Pumphouse	NA	MST	NA	Not_Provided
LBNL	Pumphouse	NA	MST	NA	Not_Provided
LBNL	Pumphouse	NA	MST	NA	Not_Provided
LBNL	Pumphouse	NA	MST	NA	Not_Provided
LBNL	Pumphouse	NA	MST	NA	Not_Provided
LBNL	Pumphouse	NA	MST	NA	Not_Provided
LBNL	Pumphouse	NA	MST	NA	Not_Provided
LBNL	Pumphouse	NA	MST	NA	Not_Provided
LBNL	Pumphouse	NA	MST	NA	Not_Provided
LBNL	Pumphouse	NA	MST	NA	Not_Provided
LBNL	Pumphouse	NA	MST	NA	Not_Provided
LBNL	Pumphouse	NA	MST	NA	Not_Provided
LBNL	Pumphouse	NA	MST	NA	Not_Provided
LBNL	Pumphouse	NA	MST	NA	Not_Provided
LBNL	Pumphouse	NA	MST	NA	Not_Provided
LBNL	Pumphouse	NA	MST	NA	Not_Provided
LBNL	Pumphouse	NA	MST	NA	Not_Provided
LBNL	Pumphouse	NA	MST	NA	Not_Provided
LBNL	Pumphouse	NA	MST	NA	Not_Provided
LBNL	Pumphouse	NA	MST	NA	Not_Provided
LBNL	Pumphouse	NA	MST	NA	Not_Provided
LBNL	Pumphouse	NA	MST	NA	Not_Provided
LBNL	Pumphouse	NA	MST	NA	Not_Provided
LBNL	Pumphouse	NA	MST	NA	Not_Provided
LBNL	Pumphouse	NA	MST	NA	Not_Provided
LBNL	Pumphouse	NA	MST	NA	Not_Provided
LBNL	Pumphouse	NA	MST	NA	Not_Provided
LBNL	Pumphouse	NA	MST	NA	Not_Provided
LBNL	Pumphouse	NA	MST	NA	Not_Provided
LBNL	Pumphouse	NA	MST	NA	Not_Provided
LBNL	Pumphouse	NA	MST	NA	Not_Provided
LBNL	Pumphouse	NA	MST	NA	Not_Provided
LBNL	Pumphouse	NA	MST	NA	Not_Provided
LBNL	Pumphouse	NA	MST	NA	Not_Provided
LBNL	Pumphouse	NA	MST	NA	Not_Provided
LBNL	Pumphouse	NA	MST	NA	Not_Provided
LBNL	Pumphouse	NA	MST	NA	Not_Provided
LBNL	Pumphouse	NA	MST	NA	Not_Provided
LBNL	Pumphouse	NA	MST	NA	Not_Provided
LBNL	Pumphouse	NA	MST	NA	Not_Provided
LBNL	Pumphouse	NA	MST	NA	Not_Provided
LBNL	Pumphouse	NA	MST	NA	Not_Provided
LBNL	Pumphouse	NA	MST	NA	Not_Provided
LBNL	Pumphouse	NA	MST	NA	Not_Provided
LBNL	Pumphouse	NA	MST	NA	Not_Provided
LBNL	Pumphouse	NA	MST	NA	Not_Provided
LBNL	Pumphouse	NA	MST	NA	Not_Provided
LBNL	Pumphouse	NA	MST	NA	Not_Provided
LBNL	Pumphouse	NA	MST	NA	Not_Provided
LBNL	Pumphouse	NA	MST	NA	Not_Provided
LBNL	Pumphouse	NA	MST	NA	Not_Provided
LBNL	Pumphouse	NA	MST	NA	Not_Provided
LBNL	Pumphouse	NA	MST	NA	Not_Provided
LBNL	Pumphouse	NA	MST	NA	Not_Provided
LBNL	Pumphouse	NA	MST	NA	Not_Provided
LBNL	Pumphouse	NA	MST	NA	Not_Provided
LBNL	Pumphouse	NA	MST	NA	Not_Provided
LBNL	Pumphouse	NA	MST	NA	Not_Provided
LBNL	Pumphouse	NA	MST	NA	Not_Provided
LBNL	Pumphouse	NA	MST	NA	Not_Provided
LBNL	Pumphouse	NA	MST	NA	Not_Provided
LBNL	Pumphouse	NA	MST	NA	Not_Provided
LBNL	Pumphouse	NA	MST	NA	Not_Provided
LBNL	Pumphouse	NA	MST	NA	Not_Provided
LBNL	Pumphouse	NA	MST	NA	Not_Provided
LBNL	Pumphouse	NA	MST	NA	Not_Provided
LBNL	Pumphouse	NA	MST	NA	Not_Provided
LBNL	Pumphouse	NA	MST	NA	Not_Provided
LBNL	Pumphouse	NA	MST	NA	Not_Provided
LBNL	Pumphouse	NA	MST	NA	Not_Provided
LBNL	Pumphouse	NA	MST	NA	Not_Provided
LBNL	Pumphouse	NA	MST	NA	Not_Provided
LBNL	Pumphouse	NA	MST	NA	Not_Provided
LBNL	Pumphouse	NA	MST	NA	Not_Provided
LBNL	Pumphouse	NA	MST	NA	Not_Provided
LBNL	Pumphouse	NA	MST	NA	Not_Provided
LBNL	Pumphouse	NA	MST	NA	Not_Provided
LBNL	Pumphouse	NA	MST	NA	Not_Provided
LBNL	Pumphouse	NA	MST	NA	Not_Provided
LBNL	Pumphouse	NA	MST	NA	Not_Provided
LBNL	Pumphouse	NA	MST	NA	Not_Provided
LBNL	Pumphouse	NA	MST	NA	Not_Provided
LBNL	Pumphouse	NA	MST	NA	Not_Provided
LBNL	Pumphouse	NA	MST	NA	Not_Provided
LBNL	Pumphouse	NA	MST	NA	Not_Provided
LBNL	Pumphouse	NA	MST	NA	Not_Provided
LBNL	Pumphouse	NA	MST	NA	Not_Provided
LBNL	Pumphouse	NA	MST	NA	Not_Provided
LBNL	Pumphouse	NA	MST	NA	Not_Provided
LBNL	Pumphouse	NA	MST	NA	Not_Provided
LBNL	Pumphouse	NA	MST	NA	Not_Provided
LBNL	Pumphouse	NA	MST	NA	Not_Provided
LBNL	Pumphouse	NA	MST	NA	Not_Provided
LBNL	Pumphouse	NA	MST	NA	Not_Provided
LBNL	Pumphouse	NA	MST	NA	Not_Provided
LBNL	Pumphouse	NA	MST	NA	Not_Provided
LBNL	Pumphouse	NA	MST	NA	Not_Provided
LBNL	Pumphouse	NA	MST	NA	Not_Provided
LBNL	Pumphouse	NA	MST	NA	Not_Provided
LBNL	Pumphouse	NA	MST	NA	Not_Provided
LBNL	Pumphouse	NA	MST	NA	Not_Provided
LBNL	Pumphouse	NA	MST	NA	Not_Provided
LBNL	Pumphouse	NA	MST	NA	Not_Provided
LBNL	Pumphouse	NA	MST	NA	Not_Provided
LBNL	Pumphouse	NA	MST	NA	Not_Provided
LBNL	Pumphouse	NA	MST	NA	Not_Provided
LBNL	Pumphouse	NA	MST	NA	Not_Provided
LBNL	Pumphouse	NA	MST	NA	Not_Provided
LBNL	Pumphouse	NA	MST	NA	Not_Provided
LBNL	Pumphouse	NA	MST	NA	Not_Provided
LBNL	Pumphouse	NA	MST	NA	Not_Provided
LBNL	Pumphouse	NA	MST	NA	Not_Provided
LBNL	Pumphouse	NA	MST	NA	Not_Provided
LBNL	Pumphouse	NA	MST	NA	Not_Provided
LBNL	Pumphouse	NA	MST	NA	Not_Provided
LBNL	Pumphouse	NA	MST	NA	Not_Provided
LBNL	Pumphouse	NA	MST	NA	Not_Provided
LBNL	Pumphouse	NA	MST	NA	Not_Provided
LBNL	Pumphouse	NA	MST	NA	Not_Provided
LBNL	Pumphouse	NA	MST	NA	Not_Provided
LBNL	Pumphouse	NA	MST	NA	Not_Provided
LBNL	Pumphouse	NA	MST	NA	Not_Provided
LBNL	Pumphouse	NA	MST	NA	Not_Provided
LBNL	Pumphouse	NA	MST	NA	Not_Provided
LBNL	Pumphouse	NA	MST	NA	Not_Provided
LBNL	Pumphouse	NA	MST	NA	Not_Provided
LBNL	Pumphouse	NA	MST	NA	Not_Provided
LBNL	Pumphouse	NA	MST	NA	Not_Provided
LBNL	Pumphouse	NA	MST	NA	Not_Provided
LBNL	Pumphouse	NA	MST	NA	Not_Provided
LBNL	Pumphouse	NA	MST	NA	Not_Provided
LBNL	Pumphouse	NA	MST	NA	Not_Provided
LBNL	Pumphouse	NA	MST	NA	Not_Provided
LBNL	Pumphouse	NA	MST	NA	Not_Provided
LBNL	Pumphouse	NA	MST	NA	Not_Provided
LBNL	Pumphouse	NA	MST	NA	Not_Provided
LBNL	Pumphouse	NA	MST	NA	Not_Provided
LBNL	Pumphouse	NA	MST	NA	Not_Provided
LBNL	Pumphouse	NA	MST	NA	Not_Provided
LBNL	Pumphouse	NA	MST	NA	Not_Provided
LBNL	Pumphouse	NA	MST	NA	Not_Provided
LBNL	Pumphouse	NA	MST	NA	Not_Provided
LBNL	Pumphouse	NA	MST	NA	Not_Provided
LBNL	Pumphouse	NA	MST	NA	Not_Provided
LBNL	Pumphouse	NA	MST	NA	Not_Provided
LBNL	Pumphouse	NA	MST	NA	Not_Provided
LBNL	Pumphouse	NA	MST	NA	Not_Provided
LBNL	Pumphouse	NA	MST	NA	Not_Provided
LBNL	Pumphouse	NA	MST	NA	Not_Provided
LBNL	Pumphouse	NA	MST	NA	Not_Provided
LBNL	Pumphouse	NA	MST	NA	Not_Provided
LBNL	Pumphouse	NA	MST	NA	Not_Provided
LBNL	Pumphouse	NA	MST	NA	Not_Provided
LBNL	Pumphouse	NA	MST	NA	Not_Provided
LBNL	Pumphouse	NA	MST	NA	Not_Provided
LBNL	Pumphouse	NA	MST	NA	Not_Provided
LBNL	Pumphouse	NA	MST	NA	Not_Provided
LBNL	Pumphouse	NA	MST	NA	Not_Provided
LBNL	Pumphouse	NA	MST	NA	Not_Provided
LBNL	Pumphouse	NA	MST	NA	Not_Provided
LBNL	Pumphouse	NA	MST	NA	Not_Provided
LBNL	Pumphouse	NA	MST	NA	Not_Provided
LBNL	Pumphouse	NA	MST	NA	Not_Provided
LBNL	Pumphouse	NA	MST	NA	Not_Provided
LBNL	Pumphouse	NA	MST	NA	Not_Provided
LBNL	Pumphouse	NA	MST	NA	Not_Provided
LBNL	Pumphouse	NA	MST	NA	Not_Provided
LBNL	Pumphouse	NA	MST	NA	Not_Provided
LBNL	Pumphouse	NA	MST	NA	Not_Provided
LBNL	Pumphouse	NA	MST	NA	Not_Provided
LBNL	Pumphouse	NA	MST	NA	Not_Provided
LBNL	Pumphouse	NA	MST	NA	Not_Provided
LBNL	Pumphouse	NA	MST	NA	Not_Provided
LBNL	Pumphouse	NA	MST	NA	Not_Provided
LBNL	Pumphouse	NA	MST	NA	Not_Provided
LBNL	Pumphouse	NA	MST	NA	Not_Provided
LBNL	Pumphouse	NA	MST	NA	Not_Provided
LBNL	Pumphouse	NA	MST	NA	Not_Provided
LBNL	Pumphouse	NA	MST	NA	Not_Provided
LBNL	Pumphouse	NA	MST	NA	Not_Provided
LBNL	Pumphouse	NA	MST	NA	Not_Provided
LBNL	Pumphouse	NA	MST	NA	Not_Provided
LBNL	Pumphouse	NA	MST	NA	Not_Provided
LBNL	Pumphouse	NA	MST	NA	Not_Provided
LBNL	Pumphouse	NA	MST	NA	Not_Provided
LBNL	Pumphouse	NA	MST	NA	Not_Provided
LBNL	Pumphouse	NA	MST	NA	Not_Provided
LBNL	Pumphouse	NA	MST	NA	Not_Provided
LBNL	Pumphouse	NA	MST	NA	Not_Provided
LBNL	Pumphouse	NA	MST	NA	Not_Provided
LBNL	Pumphouse	NA	MST	NA	Not_Provided
LBNL	Pumphouse	NA	MST	NA	Not_Provided
LBNL	Pumphouse	NA	MST	NA	Not_Provided
LBNL	Pumphouse	NA	MST	NA	Not_Provided
LBNL	Pumphouse	NA	MST	NA	Not_Provided
LBNL	Pumphouse	NA	MST	NA	Not_Provided
LBNL	Pumphouse	NA	MST	NA	Not_Provided
LBNL	Pumphouse	NA	MST	NA	Not_Provided
LBNL	Pumphouse	NA	MST	NA	Not_Provided
LBNL	Pumphouse	NA	MST	NA	Not_Provided
LBNL	Pumphouse	NA	MST	NA	Not_Provided
LBNL	Pumphouse	NA	MST	NA	Not_Provided
LBNL	Pumphouse	NA	MST	NA	Not_Provided
LBNL	Pumphouse	NA	MST	NA	Not_Provided
LBNL	Pumphouse	NA	MST	NA	Not_Provided
LBNL	Pumphouse	NA	MST	NA	Not_Provided
LBNL	Pumphouse	NA	MST	NA	Not_Provided
LBNL	Pumphouse	NA	MST	NA	Not_Provided
LBNL	Pumphouse	NA	MST	NA	Not_Provided
LBNL	Pumphouse	NA	MST	NA	Not_Provided
LBNL	Pumphouse	NA	MST	NA	Not_Provided
LBNL	Pumphouse	NA	MST	NA	Not_Provided
LBNL	Pumphouse	NA	MST	NA	Not_Provided
LBNL	Pumphouse	NA	MST	NA	Not_Provided
LBNL	Pumphouse	NA	MST	NA	Not_Provided
LBNL	Pumphouse	NA	MST	NA	Not_Provided
LBNL	Pumphouse	NA	MST	NA	Not_Provided
LBNL	Pumphouse	NA	MST	NA	Not_Provided
LBNL	Pumphouse	NA	MST	NA	Not_Provided
LBNL	Pumphouse	NA	MST	NA	Not_Provided
LBNL	Pumphouse	NA	MST	NA	Not_Provided
LBNL	Pumphouse	NA	MST	NA	Not_Provided
LBNL	Pumphouse	NA	MST	NA	Not_Provided
LBNL	Pumphouse	NA	MST	NA	Not_Provided
LBNL	Pumphouse	NA	MST	NA	Not_Provided
LBNL	Pumphouse	NA	MST	NA	Not_Provided
LBNL	Pumphouse	NA	MST	NA	Not_Provided
LBNL	Pumphouse	NA	MST	NA	Not_Provided
LBNL	Pumphouse	NA	MST	NA	Not_Provided
LBNL	Pumphouse	NA	MST	NA	Not_Provided
LBNL	Pumphouse	NA	MST	NA	Not_Provided
LBNL	Pumphouse	NA	MST	NA	Not_Provided
LBNL	Pumphouse	NA	MST	NA	Not_Provided
LBNL	Pumphouse	NA	MST	NA	Not_Provided
LBNL	Pumphouse	NA	MST	NA	Not_Provided
LBNL	Pumphouse	NA	MST	NA	Not_Provided
LBNL	Pumphouse	NA	MST	NA	Not_Provided
LBNL	Pumphouse	NA	MST	NA	Not_Provided
LBNL	Pumphouse	NA	MST	NA	Not_Provided
LBNL	Pumphouse	NA	MST	NA	Not_Provided
LBNL	Pumphouse	NA	MST	NA	Not_Provided
LBNL	Pumphouse	NA	MST	NA	Not_Provided
LBNL	Pumphouse	NA	MST	NA	Not_Provided
LBNL	Pumphouse	NA	MST	NA	Not_Provided
LBNL	Pumphouse	NA	MST	NA	Not_Provided
LBNL	Pumphouse	NA	MST	NA	Not_Provided
LBNL	Pumphouse	NA	MST	NA	Not_Provided
LBNL	Pumphouse	NA	MST	NA	Not_Provided
LBNL	Pumphouse	NA	MST	NA	Not_Provided
LBNL	Pumphouse	NA	MST	NA	Not_Provided
LBNL	Pumphouse	NA	MST	NA	Not_Provided
LBNL	Pumphouse	NA	MST	NA	Not_Provided
LBNL	Pumphouse	NA	MST	NA	Not_Provided
LBNL	Pumphouse	NA	MST	NA	Not_Provided
LBNL	Pumphouse	NA	MST	NA	Not_Provided
LBNL	Pumphouse	NA	MST	NA	Not_Provided
LBNL	Pumphouse	NA	MST	NA	Not_Provided
LBNL	Pumphouse	NA	MST	NA	Not_Provided
LBNL	Pumphouse	NA	MST	NA	Not_Provided
LBNL	Pumphouse	NA	MST	NA	Not_Provided
LBNL	Pumphouse	NA	MST	NA	Not_Provided
LBNL	Pumphouse	NA	MST	NA	Not_Provided
LBNL	Pumphouse	NA	MST	NA	Not_Provided
LBNL	Pumphouse	NA	MST	NA	Not_Provided
LBNL	Pumphouse	NA	MST	NA	Not_Provided
LBNL	Pumphouse	NA	MST	NA	Not_Provided
LBNL	Pumphouse	NA	MST	NA	Not_Provided
LBNL	Pumphouse	NA	MST	NA	Not_Provided
LBNL	Pumphouse	NA	MST	NA	Not_Provided
LBNL	Pumphouse	NA	MST	NA	Not_Provided
LBNL	Pumphouse	NA	MST	NA	Not_Provided
LBNL	Pumphouse	NA	MST	NA	Not_Provided
LBNL	Pumphouse	NA	MST	NA	Not_Provided
LBNL	Pumphouse	NA	MST	NA	Not_Provided
LBNL	Pumphouse	NA	MST	NA	Not_Provided
LBNL	Pumphouse	NA	MST	NA	Not_Provided
LBNL	Pumphouse	NA	MST	NA	Not_Provided
LBNL	Pumphouse	NA	MST	NA	Not_Provided
LBNL	Pumphouse	NA	MST	NA	Not_Provided
LBNL	Pumphouse	NA	MST	NA	Not_Provided
LBNL	Pumphouse	NA	MST	NA	Not_Provided
LBNL	Pumphouse	NA	MST	NA	Not_Provided
LBNL	Pumphouse	NA	MST	NA	Not_Provided
LBNL	Pumphouse	NA	MST	NA	Not_Provided
LBNL	Pumphouse	NA	MST	NA	Not_Provided
LBNL	Pumphouse	NA	MST	NA	Not_Provided
LBNL	Pumphouse	NA	MST	NA	Not_Provided
LBNL	Pumphouse	NA	MST	NA	Not_Provided
LBNL	Pumphouse	NA	MST	NA	Not_Provided
LBNL	Pumphouse	NA	MST	NA	Not_Provided
LBNL	Pumphouse	NA	MST	NA	Not_Provided
LBNL	Pumphouse	NA	MST	NA	Not_Provided
LBNL	Pumphouse	NA	MST	NA	Not_Provided
LBNL	Pumphouse	NA	MST	NA	Not_Provided
LBNL	Pumphouse	NA	MST	NA	Not_Provided
LBNL	Pumphouse	NA	MST	NA	Not_Provided
LBNL	Pumphouse	NA	MST	NA	Not_Provided
LBNL	Pumphouse	NA	MST	NA	Not_Provided
LBNL	Pumphouse	NA	MST	NA	Not_Provided
LBNL	Pumphouse	NA	MST	NA	Not_Provided
LBNL	Pumphouse	NA	MST	NA	Not_Provided
LBNL	Pumphouse	NA	MST	NA	Not_Provided
LBNL	Pumphouse	NA	MST	NA	Not_Provided
LBNL	Pumphouse	NA	MST	NA	Not_Provided
LBNL	Pumphouse	NA	MST	NA	Not_Provided
LBNL	Pumphouse	NA	MST	NA	Not_Provided
LBNL	Pumphouse	NA	MST	NA	Not_Provided
LBNL	Pumphouse	NA	MST	NA	Not_Provided
LBNL	Pumphouse	NA	MST	NA	Not_Provided
LBNL	Pumphouse	NA	MST	NA	Not_Provided
LBNL	Pumphouse	NA	MST	NA	Not_Provided
LBNL	Pumphouse	NA	MST	NA	Not_Provided
LBNL	Pumphouse	NA	MST	NA	Not_Provided
LBNL	Pumphouse	NA	MST	NA	Not_Provided
LBNL	Pumphouse	NA	MST	NA	Not_Provided
LBNL	Pumphouse	NA	MST	NA	Not_Provided
LBNL	Pumphouse	NA	MST	NA	Not_Provided
LBNL	Pumphouse	NA	MST	NA	Not_Provided
LBNL	Pumphouse	NA	MST	NA	Not_Provided
LBNL	Pumphouse	NA	MST	NA	Not_Provided
LBNL	Pumphouse	NA	MST	NA	Not_Provided
LBNL	Pumphouse	NA	MST	NA	Not_Provided
LBNL	Pumphouse	NA	MST	NA	Not_Provided
LBNL	Pumphouse	NA	MST	NA	Not_Provided
LBNL	Pumphouse	NA	MST	NA	Not_Provided
LBNL	Pumphouse	NA	MST	NA	Not_Provided
LBNL	Pumphouse	NA	MST	NA	Not_Provided
LBNL	Pumphouse	NA	MST	NA	Not_Provided
LBNL	Pumphouse	NA	MST	NA	Not_Provided
LBNL	Pumphouse	NA	MST	NA	Not_Provided
LBNL	Pumphouse	NA	MST	NA	Not_Provided
LBNL	Pumphouse	NA	MST	NA	Not_Provided
LBNL	Pumphouse	NA	MST	NA	Not_Provided
LBNL	Pumphouse	NA	MST	NA	Not_Provided
LBNL	Pumphouse	NA	MST	NA	Not_Provided
LBNL	Pumphouse	NA	MST	NA	Not_Provided
LBNL	Pumphouse	NA	MST	NA	Not_Provided
LBNL	Pumphouse	NA	MST	NA	Not_Provided
LBNL	Pumphouse	NA	MST	NA	Not_Provided
LBNL	Pumphouse	NA	MST	NA	Not_Provided
LBNL	Pumphouse	NA	MST	NA	Not_Provided
LBNL	Pumphouse	NA	MST	NA	Not_Provided
LBNL	Pumphouse	NA	MST	NA	Not_Provided
LBNL	Pumphouse	NA	MST	NA	Not_Provided
LBNL	Pumphouse	NA	MST	NA	Not_Provided
LBNL	Pumphouse	NA	MST	NA	Not_Provided
LBNL	Pumphouse	NA	MST	NA	Not_Provided
LBNL	Pumphouse	NA	MST	NA	Not_Provided
LBNL	Pumphouse	NA	MST	NA	Not_Provided
LBNL	Pumphouse	NA	MST	NA	Not_Provided
LBNL	Pumphouse	NA	MST	NA	Not_Provided
LBNL	Pumphouse	NA	MST	NA	Not_Provided
LBNL	Pumphouse	NA	MST	NA	Not_Provided
LBNL	Pumphouse	NA	MST	NA	Not_Provided
LBNL	Pumphouse	NA	MST	NA	Not_Provided
LBNL	Pumphouse	NA	MST	NA	Not_Provided
LBNL	Pumphouse	NA	MST	NA	Not_Provided
LBNL	Pumphouse	NA	MST	NA	Not_Provided
LBNL	Pumphouse	NA	MST	NA	Not_Provided
LBNL	Pumphouse	NA	MST	NA	Not_Provided
LBNL	Pumphouse	NA	MST	NA	Not_Provided
LBNL	Pumphouse	NA	MST	NA	Not_Provided
LBNL	Pumphouse	NA	MST	NA	Not_Provided
LBNL	Pumphouse	NA	MST	NA	Not_Provided
LBNL	Pumphouse	NA	MST	NA	Not_Provided
LBNL	Pumphouse	NA	MST	NA	Not_Provided
LBNL	Pumphouse	NA	MST	NA	Not_Provided
LBNL	Pumphouse	NA	MST	NA	Not_Provided
LBNL	Pumphouse	NA	MST	NA	Not_Provided
LBNL	Pumphouse	NA	MST	NA	Not_Provided
LBNL	Pumphouse	NA	MST	NA	Not_Provided
LBNL	Pumphouse	NA	MST	NA	Not_Provided
LBNL	Pumphouse	NA	MST	NA	Not_Provided
LBNL	Pumphouse	NA	MST	NA	Not_Provided
LBNL	Pumphouse	NA	MST	NA	Not_Provided
LBNL	Pumphouse	NA	MST	NA	Not_Provided
LBNL	Pumphouse	NA	MST	NA	Not_Provided
LBNL	Pumphouse	NA	MST	NA	Not_Provided
LBNL	Pumphouse	NA	MST	NA	Not_Provided
LBNL	Pumphouse	NA	MST	NA	Not_Provided
LBNL	Pumphouse	NA	MST	NA	Not_Provided
LBNL	Pumphouse	NA	MST	NA	Not_Provided
LBNL	Pumphouse	NA	MST	NA	Not_Provided
LBNL	Pumphouse	NA	MST	NA	Not_Provided
LBNL	Pumphouse	NA	MST	NA	Not_Provided
LBNL	Pumphouse	NA	MST	NA	Not_Provided
LBNL	Pumphouse	NA	MST	NA	Not_Provided
LBNL	Pumphouse	NA	MST	NA	Not_Provided
LBNL	Pumphouse	NA	MST	NA	Not_Provided
LBNL	Pumphouse	NA	MST	NA	Not_Provided
LBNL	Pumphouse	NA	MST	NA	Not_Provided
LBNL	Pumphouse	NA	MST	NA	Not_Provided
LBNL	Pumphouse	NA	MST	NA	Not_Provided
LBNL	Pumphouse	NA	MST	NA	Not_Provided
LBNL	Pumphouse	NA	MST	NA	Not_Provided
LBNL	Pumphouse	NA	MST	NA	Not_Provided
LBNL	Pumphouse	NA	MST	NA	Not_Provided
LBNL	Pumphouse	NA	MST	NA	Not_Provided
LBNL	Pumphouse	NA	MST	NA	Not_Provided
LBNL	Pumphouse	NA	MST	NA	Not_Provided
LBNL	Pumphouse	NA	MST	NA	Not_Provided
LBNL	Pumphouse	NA	MST	NA	Not_Provided
LBNL	Pumphouse	NA	MST	NA	Not_Provided
LBNL	Pumphouse	NA	MST	NA	Not_Provided
LBNL	Pumphouse	NA	MST	NA	Not_Provided
LBNL	Pumphouse	NA	MST	NA	Not_Provided
LBNL	Pumphouse	NA	MST	NA	Not_Provided
LBNL	Pumphouse	NA	MST	NA	Not_Provided
LBNL	Pumphouse	NA	MST	NA	Not_Provided
LBNL	Pumphouse	NA	MST	NA	Not_Provided
LBNL	Pumphouse	NA	MST	NA	Not_Provided
LBNL	Pumphouse	NA	MST	NA	Not_Provided
LBNL	Pumphouse	NA	MST	NA	Not_Provided
LBNL	Pumphouse	NA	MST	NA	Not_Provided
LBNL	Pumphouse	NA	MST	NA	Not_Provided
LBNL	Pumphouse	NA	MST	NA	Not_Provided
LBNL	Pumphouse	NA	MST	NA	Not_Provided
LBNL	Pumphouse	NA	MST	NA	Not_Provided
LBNL	Pumphouse	NA	MST	NA	Not_Provided
LBNL	Pumphouse	NA	MST	NA	Not_Provided
LBNL	Pumphouse	NA	MST	NA	Not_Provided
LBNL	Pumphouse	NA	MST	NA	Not_Provided
LBNL	Pumphouse	NA	MST	NA	Not_Provided
LBNL	Pumphouse	NA	MST	NA	Not_Provided
LBNL	Pumphouse	NA	MST	NA	Not_Provided
LBNL	Pumphouse	NA	MST	NA	Not_Provided
LBNL	Pumphouse	NA	MST	NA	Not_Provided
LBNL	Pumphouse	NA	MST	NA	Not_Provided
LBNL	Pumphouse	NA	MST	NA	Not_Provided
LBNL	Pumphouse	NA	MST	NA	Not_Provided
LBNL	Pumphouse	NA	MST	NA	Not_Provided
LBNL	Pumphouse	NA	MST	NA	Not_Provided
LBNL	Pumphouse	NA	MST	NA	Not_Provided
LBNL	Pumphouse	NA	MST	NA	Not_Provided
LBNL	Pumphouse	NA	MST	NA	Not_Provided
LBNL	Pumphouse	NA	MST	NA	Not_Provided
LBNL	Pumphouse	NA	MST	NA	Not_Provided
LBNL	Pumphouse	NA	MST	NA	Not_Provided
[truncated: 101,036 more rows]
