# Supplementary material for: WHONDRS-GUI: a web application for global survey of surface water metabolites
Source: PeerJ. 2020 Jul 22;8:e9277. doi: 10.7717/peerj.9277 (PMC7382364; doi:10.7717/peerj.9277)
Supplement: Supplemental Information 1 [file peerj-08-9277-s001.zip › WHONDRS_S_Kit/data/WHONDRS_SW_Kits_Hydrographs/WHONDRS_SW_Kits_Hydrograph_S000035.csv]

# U.S. Geological Survey. 2018. National Water Information System data available on the World Wide Web (USGS Water Data for the Nation) accessed at 2019-01-03 19:36:26 EST (nadww01) at http://waterdata.usgs.gov/nwis/
# USGS 03227107 Olentangy River at J H Herrick Dr at Columbus OH
agency_cd	site_no	datetime	tz_cd	Gauge_height_m	Discharge_cubic_m_per_second
USGS	03227107	01 Jan 2018 00:00	EST	216.594	NA
USGS	03227107	01 Jan 2018 00:15	EST	216.603	NA
USGS	03227107	01 Jan 2018 00:30	EST	216.606	NA
USGS	03227107	01 Jan 2018 00:45	EST	216.606	NA
USGS	03227107	01 Jan 2018 01:00	EST	216.612	NA
USGS	03227107	01 Jan 2018 01:15	EST	216.618	NA
USGS	03227107	01 Jan 2018 01:30	EST	216.621	NA
USGS	03227107	01 Jan 2018 01:45	EST	216.624	NA
USGS	03227107	01 Jan 2018 02:00	EST	216.624	NA
USGS	03227107	01 Jan 2018 02:15	EST	216.633	2.832
USGS	03227107	01 Jan 2018 02:30	EST	216.639	NA
USGS	03227107	01 Jan 2018 02:45	EST	216.645	NA
USGS	03227107	01 Jan 2018 03:00	EST	216.658	NA
USGS	03227107	01 Jan 2018 03:15	EST	216.664	NA
USGS	03227107	01 Jan 2018 03:30	EST	216.667	NA
USGS	03227107	01 Jan 2018 03:45	EST	216.673	NA
USGS	03227107	01 Jan 2018 04:00	EST	216.67	NA
USGS	03227107	01 Jan 2018 04:15	EST	216.642	NA
USGS	03227107	01 Jan 2018 04:30	EST	216.633	NA
USGS	03227107	01 Jan 2018 04:45	EST	216.624	NA
USGS	03227107	01 Jan 2018 05:00	EST	216.627	NA
USGS	03227107	01 Jan 2018 05:15	EST	216.627	NA
USGS	03227107	01 Jan 2018 05:30	EST	216.63	NA
USGS	03227107	01 Jan 2018 05:45	EST	216.633	NA
USGS	03227107	01 Jan 2018 06:00	EST	216.633	NA
USGS	03227107	01 Jan 2018 06:15	EST	216.636	2.795
USGS	03227107	01 Jan 2018 06:30	EST	216.639	NA
USGS	03227107	01 Jan 2018 06:45	EST	216.642	NA
USGS	03227107	01 Jan 2018 07:00	EST	216.648	NA
USGS	03227107	01 Jan 2018 07:15	EST	216.648	NA
USGS	03227107	01 Jan 2018 07:30	EST	216.645	NA
USGS	03227107	01 Jan 2018 07:45	EST	216.648	NA
USGS	03227107	01 Jan 2018 08:00	EST	216.648	NA
USGS	03227107	01 Jan 2018 08:15	EST	216.651	NA
USGS	03227107	01 Jan 2018 08:30	EST	216.654	NA
USGS	03227107	01 Jan 2018 08:45	EST	216.654	NA
USGS	03227107	01 Jan 2018 09:00	EST	216.658	NA
USGS	03227107	01 Jan 2018 09:15	EST	216.654	NA
USGS	03227107	01 Jan 2018 09:30	EST	216.658	NA
USGS	03227107	01 Jan 2018 09:45	EST	216.664	NA
USGS	03227107	01 Jan 2018 10:00	EST	216.664	NA
USGS	03227107	01 Jan 2018 10:15	EST	216.651	2.772
USGS	03227107	01 Jan 2018 10:30	EST	216.651	NA
USGS	03227107	01 Jan 2018 10:45	EST	216.63	NA
USGS	03227107	01 Jan 2018 11:00	EST	216.621	NA
USGS	03227107	01 Jan 2018 11:15	EST	216.618	NA
USGS	03227107	01 Jan 2018 11:30	EST	216.612	NA
USGS	03227107	01 Jan 2018 11:45	EST	216.609	NA
USGS	03227107	01 Jan 2018 12:00	EST	216.609	NA
USGS	03227107	01 Jan 2018 12:15	EST	216.606	NA
USGS	03227107	01 Jan 2018 12:30	EST	216.609	NA
USGS	03227107	01 Jan 2018 12:45	EST	216.612	NA
USGS	03227107	01 Jan 2018 13:00	EST	216.606	NA
USGS	03227107	01 Jan 2018 13:15	EST	216.609	NA
USGS	03227107	01 Jan 2018 13:30	EST	216.612	NA
USGS	03227107	01 Jan 2018 13:45	EST	216.612	NA
USGS	03227107	01 Jan 2018 14:00	EST	216.612	NA
USGS	03227107	01 Jan 2018 14:15	EST	216.6	2.772
USGS	03227107	01 Jan 2018 14:30	EST	216.603	NA
USGS	03227107	01 Jan 2018 14:45	EST	216.597	NA
USGS	03227107	01 Jan 2018 15:00	EST	216.594	NA
USGS	03227107	01 Jan 2018 15:15	EST	216.587	NA
USGS	03227107	01 Jan 2018 15:30	EST	216.584	NA
USGS	03227107	01 Jan 2018 15:45	EST	216.584	NA
USGS	03227107	01 Jan 2018 16:00	EST	216.584	NA
USGS	03227107	01 Jan 2018 16:15	EST	216.578	NA
USGS	03227107	01 Jan 2018 16:30	EST	216.581	NA
USGS	03227107	01 Jan 2018 16:45	EST	216.581	NA
USGS	03227107	01 Jan 2018 17:00	EST	216.578	NA
USGS	03227107	01 Jan 2018 17:15	EST	216.569	NA
USGS	03227107	01 Jan 2018 17:30	EST	216.575	NA
USGS	03227107	01 Jan 2018 17:45	EST	216.575	NA
USGS	03227107	01 Jan 2018 18:00	EST	216.569	NA
USGS	03227107	01 Jan 2018 18:15	EST	216.575	2.778
USGS	03227107	01 Jan 2018 18:30	EST	216.572	NA
USGS	03227107	01 Jan 2018 18:45	EST	216.572	NA
USGS	03227107	01 Jan 2018 19:00	EST	216.572	NA
USGS	03227107	01 Jan 2018 19:15	EST	216.572	NA
USGS	03227107	01 Jan 2018 19:30	EST	216.572	NA
USGS	03227107	01 Jan 2018 19:45	EST	216.575	NA
USGS	03227107	01 Jan 2018 20:00	EST	216.575	NA
USGS	03227107	01 Jan 2018 20:15	EST	216.581	NA
USGS	03227107	01 Jan 2018 20:30	EST	216.581	NA
USGS	03227107	01 Jan 2018 20:45	EST	216.584	NA
USGS	03227107	01 Jan 2018 21:00	EST	216.587	NA
USGS	03227107	01 Jan 2018 21:15	EST	216.59	NA
USGS	03227107	01 Jan 2018 21:30	EST	216.594	NA
USGS	03227107	01 Jan 2018 21:45	EST	216.597	NA
USGS	03227107	01 Jan 2018 22:00	EST	216.6	NA
USGS	03227107	01 Jan 2018 22:15	EST	216.6	2.817
USGS	03227107	01 Jan 2018 22:30	EST	216.603	NA
USGS	03227107	01 Jan 2018 22:45	EST	216.606	NA
USGS	03227107	01 Jan 2018 23:00	EST	216.609	NA
USGS	03227107	01 Jan 2018 23:15	EST	216.615	NA
USGS	03227107	01 Jan 2018 23:30	EST	216.615	NA
USGS	03227107	01 Jan 2018 23:45	EST	216.612	NA
USGS	03227107	02 Jan 2018 00:00	EST	216.606	NA
USGS	03227107	02 Jan 2018 00:15	EST	216.594	NA
USGS	03227107	02 Jan 2018 00:30	EST	216.581	NA
USGS	03227107	02 Jan 2018 00:45	EST	216.578	NA
USGS	03227107	02 Jan 2018 01:00	EST	216.578	NA
USGS	03227107	02 Jan 2018 01:15	EST	216.575	NA
USGS	03227107	02 Jan 2018 01:30	EST	216.578	NA
USGS	03227107	02 Jan 2018 01:45	EST	216.578	NA
USGS	03227107	02 Jan 2018 02:00	EST	216.578	NA
USGS	03227107	02 Jan 2018 02:15	EST	216.581	2.795
USGS	03227107	02 Jan 2018 02:30	EST	216.587	NA
USGS	03227107	02 Jan 2018 02:45	EST	216.587	NA
USGS	03227107	02 Jan 2018 03:00	EST	216.59	NA
USGS	03227107	02 Jan 2018 03:15	EST	216.594	NA
USGS	03227107	02 Jan 2018 03:30	EST	216.597	NA
USGS	03227107	02 Jan 2018 03:45	EST	216.6	NA
USGS	03227107	02 Jan 2018 04:00	EST	216.603	NA
USGS	03227107	02 Jan 2018 04:15	EST	216.606	NA
USGS	03227107	02 Jan 2018 04:30	EST	216.612	NA
USGS	03227107	02 Jan 2018 04:45	EST	216.615	NA
USGS	03227107	02 Jan 2018 05:00	EST	216.618	NA
USGS	03227107	02 Jan 2018 05:15	EST	216.624	NA
USGS	03227107	02 Jan 2018 05:30	EST	216.63	NA
USGS	03227107	02 Jan 2018 05:45	EST	216.63	NA
USGS	03227107	02 Jan 2018 06:00	EST	216.639	NA
USGS	03227107	02 Jan 2018 06:15	EST	216.645	2.795
USGS	03227107	02 Jan 2018 06:30	EST	216.648	NA
USGS	03227107	02 Jan 2018 06:45	EST	216.639	NA
USGS	03227107	02 Jan 2018 07:00	EST	216.624	NA
USGS	03227107	02 Jan 2018 07:15	EST	216.621	NA
USGS	03227107	02 Jan 2018 07:30	EST	216.624	NA
USGS	03227107	02 Jan 2018 07:45	EST	216.612	NA
USGS	03227107	02 Jan 2018 08:00	EST	216.621	NA
USGS	03227107	02 Jan 2018 08:15	EST	216.621	NA
USGS	03227107	02 Jan 2018 08:30	EST	216.639	NA
USGS	03227107	02 Jan 2018 08:45	EST	216.642	NA
USGS	03227107	02 Jan 2018 09:00	EST	216.633	NA
USGS	03227107	02 Jan 2018 09:15	EST	216.639	NA
USGS	03227107	02 Jan 2018 09:30	EST	216.648	NA
USGS	03227107	02 Jan 2018 09:45	EST	216.658	NA
USGS	03227107	02 Jan 2018 10:00	EST	216.645	NA
USGS	03227107	02 Jan 2018 10:15	EST	216.636	2.772
USGS	03227107	02 Jan 2018 10:30	EST	216.63	NA
USGS	03227107	02 Jan 2018 10:45	EST	216.624	NA
USGS	03227107	02 Jan 2018 11:00	EST	216.612	NA
USGS	03227107	02 Jan 2018 11:15	EST	216.612	NA
USGS	03227107	02 Jan 2018 11:30	EST	216.618	NA
USGS	03227107	02 Jan 2018 11:45	EST	216.603	NA
USGS	03227107	02 Jan 2018 12:00	EST	216.615	NA
USGS	03227107	02 Jan 2018 12:15	EST	216.606	NA
USGS	03227107	02 Jan 2018 12:30	EST	216.615	NA
USGS	03227107	02 Jan 2018 12:45	EST	216.618	NA
USGS	03227107	02 Jan 2018 13:00	EST	216.615	NA
USGS	03227107	02 Jan 2018 13:15	EST	216.621	NA
USGS	03227107	02 Jan 2018 13:30	EST	216.609	NA
USGS	03227107	02 Jan 2018 13:45	EST	216.603	NA
USGS	03227107	02 Jan 2018 14:00	EST	216.603	NA
USGS	03227107	02 Jan 2018 14:15	EST	216.597	2.772
USGS	03227107	02 Jan 2018 14:30	EST	216.59	NA
USGS	03227107	02 Jan 2018 14:45	EST	216.6	NA
USGS	03227107	02 Jan 2018 15:00	EST	216.59	NA
USGS	03227107	02 Jan 2018 15:15	EST	216.584	NA
USGS	03227107	02 Jan 2018 15:30	EST	216.584	NA
USGS	03227107	02 Jan 2018 15:45	EST	216.59	NA
USGS	03227107	02 Jan 2018 16:00	EST	216.581	NA
USGS	03227107	02 Jan 2018 16:15	EST	216.581	NA
USGS	03227107	02 Jan 2018 16:30	EST	216.581	NA
USGS	03227107	02 Jan 2018 16:45	EST	216.572	NA
USGS	03227107	02 Jan 2018 17:00	EST	216.569	NA
USGS	03227107	02 Jan 2018 17:15	EST	216.575	NA
USGS	03227107	02 Jan 2018 17:30	EST	216.578	NA
USGS	03227107	02 Jan 2018 17:45	EST	216.572	NA
USGS	03227107	02 Jan 2018 18:00	EST	216.581	NA
USGS	03227107	02 Jan 2018 18:15	EST	216.581	2.772
USGS	03227107	02 Jan 2018 18:30	EST	216.581	NA
USGS	03227107	02 Jan 2018 18:45	EST	216.587	NA
USGS	03227107	02 Jan 2018 19:00	EST	216.587	NA
USGS	03227107	02 Jan 2018 19:15	EST	216.59	NA
USGS	03227107	02 Jan 2018 19:30	EST	216.597	NA
USGS	03227107	02 Jan 2018 19:45	EST	216.606	NA
USGS	03227107	02 Jan 2018 20:00	EST	216.606	NA
USGS	03227107	02 Jan 2018 20:15	EST	216.606	NA
USGS	03227107	02 Jan 2018 20:30	EST	216.59	NA
USGS	03227107	02 Jan 2018 20:45	EST	216.575	NA
USGS	03227107	02 Jan 2018 21:00	EST	216.569	NA
USGS	03227107	02 Jan 2018 21:15	EST	216.575	NA
USGS	03227107	02 Jan 2018 21:30	EST	216.572	NA
USGS	03227107	02 Jan 2018 21:45	EST	216.569	NA
USGS	03227107	02 Jan 2018 22:00	EST	216.575	NA
USGS	03227107	02 Jan 2018 22:15	EST	216.575	2.817
USGS	03227107	02 Jan 2018 22:30	EST	216.575	NA
USGS	03227107	02 Jan 2018 22:45	EST	216.575	NA
USGS	03227107	02 Jan 2018 23:00	EST	216.584	NA
USGS	03227107	02 Jan 2018 23:15	EST	216.587	NA
USGS	03227107	02 Jan 2018 23:30	EST	216.594	NA
USGS	03227107	02 Jan 2018 23:45	EST	216.597	NA
USGS	03227107	03 Jan 2018 00:00	EST	216.594	NA
USGS	03227107	03 Jan 2018 00:15	EST	216.6	NA
USGS	03227107	03 Jan 2018 00:30	EST	216.597	NA
USGS	03227107	03 Jan 2018 00:45	EST	216.6	NA
USGS	03227107	03 Jan 2018 01:00	EST	216.615	NA
USGS	03227107	03 Jan 2018 01:15	EST	216.615	NA
USGS	03227107	03 Jan 2018 01:30	EST	216.621	NA
USGS	03227107	03 Jan 2018 01:45	EST	216.639	NA
USGS	03227107	03 Jan 2018 02:00	EST	216.636	NA
USGS	03227107	03 Jan 2018 02:15	EST	216.636	2.888
USGS	03227107	03 Jan 2018 02:30	EST	216.658	NA
USGS	03227107	03 Jan 2018 02:45	EST	216.658	NA
USGS	03227107	03 Jan 2018 03:00	EST	216.654	NA
USGS	03227107	03 Jan 2018 03:15	EST	216.661	NA
USGS	03227107	03 Jan 2018 03:30	EST	216.639	NA
USGS	03227107	03 Jan 2018 03:45	EST	216.627	NA
USGS	03227107	03 Jan 2018 04:00	EST	216.624	NA
USGS	03227107	03 Jan 2018 04:15	EST	216.621	NA
USGS	03227107	03 Jan 2018 04:30	EST	216.624	NA
USGS	03227107	03 Jan 2018 04:45	EST	216.624	NA
USGS	03227107	03 Jan 2018 05:00	EST	216.627	NA
USGS	03227107	03 Jan 2018 05:15	EST	216.621	NA
USGS	03227107	03 Jan 2018 05:30	EST	216.636	NA
USGS	03227107	03 Jan 2018 05:45	EST	216.651	NA
USGS	03227107	03 Jan 2018 06:00	EST	216.651	NA
USGS	03227107	03 Jan 2018 06:15	EST	216.651	2.917
USGS	03227107	03 Jan 2018 06:30	EST	216.642	NA
USGS	03227107	03 Jan 2018 06:45	EST	216.667	NA
USGS	03227107	03 Jan 2018 07:00	EST	216.67	NA
USGS	03227107	03 Jan 2018 07:15	EST	216.664	NA
USGS	03227107	03 Jan 2018 07:30	EST	216.676	NA
USGS	03227107	03 Jan 2018 07:45	EST	216.67	NA
USGS	03227107	03 Jan 2018 08:00	EST	216.676	NA
USGS	03227107	03 Jan 2018 08:15	EST	216.691	NA
USGS	03227107	03 Jan 2018 08:30	EST	216.706	NA
USGS	03227107	03 Jan 2018 08:45	EST	216.712	NA
USGS	03227107	03 Jan 2018 09:00	EST	216.694	NA
USGS	03227107	03 Jan 2018 09:15	EST	216.706	NA
USGS	03227107	03 Jan 2018 09:30	EST	216.703	NA
USGS	03227107	03 Jan 2018 09:45	EST	216.703	NA
USGS	03227107	03 Jan 2018 10:00	EST	216.706	NA
USGS	03227107	03 Jan 2018 10:15	EST	216.658	2.973
USGS	03227107	03 Jan 2018 10:30	EST	216.624	NA
USGS	03227107	03 Jan 2018 10:45	EST	216.612	NA
USGS	03227107	03 Jan 2018 11:00	EST	216.594	NA
USGS	03227107	03 Jan 2018 11:15	EST	216.587	NA
USGS	03227107	03 Jan 2018 11:30	EST	216.587	NA
USGS	03227107	03 Jan 2018 11:45	EST	216.587	NA
USGS	03227107	03 Jan 2018 12:00	EST	216.594	NA
USGS	03227107	03 Jan 2018 12:15	EST	216.587	NA
USGS	03227107	03 Jan 2018 12:30	EST	216.597	NA
USGS	03227107	03 Jan 2018 12:45	EST	216.6	NA
USGS	03227107	03 Jan 2018 13:00	EST	216.6	NA
USGS	03227107	03 Jan 2018 13:15	EST	216.6	NA
USGS	03227107	03 Jan 2018 13:30	EST	216.587	NA
USGS	03227107	03 Jan 2018 13:45	EST	216.584	NA
USGS	03227107	03 Jan 2018 14:00	EST	216.581	NA
USGS	03227107	03 Jan 2018 14:15	EST	216.572	3.002
USGS	03227107	03 Jan 2018 14:30	EST	216.578	NA
USGS	03227107	03 Jan 2018 14:45	EST	216.578	NA
USGS	03227107	03 Jan 2018 15:00	EST	216.578	NA
USGS	03227107	03 Jan 2018 15:15	EST	216.572	NA
USGS	03227107	03 Jan 2018 15:30	EST	216.581	NA
USGS	03227107	03 Jan 2018 15:45	EST	216.572	NA
USGS	03227107	03 Jan 2018 16:00	EST	216.584	NA
USGS	03227107	03 Jan 2018 16:15	EST	216.59	NA
USGS	03227107	03 Jan 2018 16:30	EST	216.575	NA
USGS	03227107	03 Jan 2018 16:45	EST	216.584	NA
USGS	03227107	03 Jan 2018 17:00	EST	216.578	NA
USGS	03227107	03 Jan 2018 17:15	EST	216.584	NA
USGS	03227107	03 Jan 2018 17:30	EST	216.578	NA
USGS	03227107	03 Jan 2018 17:45	EST	216.584	NA
USGS	03227107	03 Jan 2018 18:00	EST	216.59	NA
USGS	03227107	03 Jan 2018 18:15	EST	216.597	3.2
USGS	03227107	03 Jan 2018 18:30	EST	216.597	NA
USGS	03227107	03 Jan 2018 18:45	EST	216.597	NA
USGS	03227107	03 Jan 2018 19:00	EST	216.603	NA
USGS	03227107	03 Jan 2018 19:15	EST	216.606	NA
USGS	03227107	03 Jan 2018 19:30	EST	216.603	NA
USGS	03227107	03 Jan 2018 19:45	EST	216.609	NA
USGS	03227107	03 Jan 2018 20:00	EST	216.606	NA
USGS	03227107	03 Jan 2018 20:15	EST	216.609	NA
USGS	03227107	03 Jan 2018 20:30	EST	216.609	NA
USGS	03227107	03 Jan 2018 20:45	EST	216.615	NA
USGS	03227107	03 Jan 2018 21:00	EST	216.621	NA
USGS	03227107	03 Jan 2018 21:15	EST	216.615	NA
USGS	03227107	03 Jan 2018 21:30	EST	216.621	NA
USGS	03227107	03 Jan 2018 21:45	EST	216.627	NA
USGS	03227107	03 Jan 2018 22:00	EST	216.627	NA
USGS	03227107	03 Jan 2018 22:15	EST	216.627	3.596
USGS	03227107	03 Jan 2018 22:30	EST	216.627	NA
USGS	03227107	03 Jan 2018 22:45	EST	216.636	NA
USGS	03227107	03 Jan 2018 23:00	EST	216.633	NA
USGS	03227107	03 Jan 2018 23:15	EST	216.642	NA
USGS	03227107	03 Jan 2018 23:30	EST	216.639	NA
USGS	03227107	03 Jan 2018 23:45	EST	216.642	NA
USGS	03227107	04 Jan 2018 00:00	EST	216.633	NA
USGS	03227107	04 Jan 2018 00:15	EST	216.642	NA
USGS	03227107	04 Jan 2018 00:30	EST	216.639	NA
USGS	03227107	04 Jan 2018 00:45	EST	216.642	NA
USGS	03227107	04 Jan 2018 01:00	EST	216.648	NA
USGS	03227107	04 Jan 2018 01:15	EST	216.645	NA
USGS	03227107	04 Jan 2018 01:30	EST	216.651	NA
USGS	03227107	04 Jan 2018 01:45	EST	216.651	NA
USGS	03227107	04 Jan 2018 02:00	EST	216.651	NA
USGS	03227107	04 Jan 2018 02:15	EST	216.654	3.964
USGS	03227107	04 Jan 2018 02:30	EST	216.658	NA
USGS	03227107	04 Jan 2018 02:45	EST	216.658	NA
USGS	03227107	04 Jan 2018 03:00	EST	216.658	NA
USGS	03227107	04 Jan 2018 03:15	EST	216.658	NA
USGS	03227107	04 Jan 2018 03:30	EST	216.658	NA
USGS	03227107	04 Jan 2018 03:45	EST	216.651	NA
USGS	03227107	04 Jan 2018 04:00	EST	216.654	NA
USGS	03227107	04 Jan 2018 04:15	EST	216.651	NA
USGS	03227107	04 Jan 2018 04:30	EST	216.661	NA
USGS	03227107	04 Jan 2018 04:45	EST	216.658	NA
USGS	03227107	04 Jan 2018 05:00	EST	216.661	NA
USGS	03227107	04 Jan 2018 05:15	EST	216.658	NA
USGS	03227107	04 Jan 2018 05:30	EST	216.664	NA
USGS	03227107	04 Jan 2018 05:45	EST	216.667	NA
USGS	03227107	04 Jan 2018 06:00	EST	216.667	NA
USGS	03227107	04 Jan 2018 06:15	EST	216.67	4.134
USGS	03227107	04 Jan 2018 06:30	EST	216.664	NA
USGS	03227107	04 Jan 2018 06:45	EST	216.667	NA
USGS	03227107	04 Jan 2018 07:00	EST	216.664	NA
USGS	03227107	04 Jan 2018 07:15	EST	216.667	NA
USGS	03227107	04 Jan 2018 07:30	EST	216.661	NA
USGS	03227107	04 Jan 2018 07:45	EST	216.664	NA
USGS	03227107	04 Jan 2018 08:00	EST	216.658	NA
USGS	03227107	04 Jan 2018 08:15	EST	216.654	NA
USGS	03227107	04 Jan 2018 08:30	EST	216.648	NA
USGS	03227107	04 Jan 2018 08:45	EST	216.651	NA
USGS	03227107	04 Jan 2018 09:00	EST	216.651	NA
USGS	03227107	04 Jan 2018 09:15	EST	216.642	NA
USGS	03227107	04 Jan 2018 09:30	EST	216.651	NA
USGS	03227107	04 Jan 2018 09:45	EST	216.645	NA
USGS	03227107	04 Jan 2018 10:00	EST	216.651	NA
USGS	03227107	04 Jan 2018 10:15	EST	216.654	4.163
USGS	03227107	04 Jan 2018 10:30	EST	216.651	NA
USGS	03227107	04 Jan 2018 10:45	EST	216.636	NA
USGS	03227107	04 Jan 2018 11:00	EST	216.648	NA
USGS	03227107	04 Jan 2018 11:15	EST	216.636	NA
USGS	03227107	04 Jan 2018 11:30	EST	216.651	NA
USGS	03227107	04 Jan 2018 11:45	EST	216.645	NA
USGS	03227107	04 Jan 2018 12:00	EST	216.642	NA
USGS	03227107	04 Jan 2018 12:15	EST	216.639	NA
USGS	03227107	04 Jan 2018 12:30	EST	216.63	NA
USGS	03227107	04 Jan 2018 12:45	EST	216.63	NA
USGS	03227107	04 Jan 2018 13:00	EST	216.633	NA
USGS	03227107	04 Jan 2018 13:15	EST	216.636	NA
USGS	03227107	04 Jan 2018 13:30	EST	216.636	NA
USGS	03227107	04 Jan 2018 13:45	EST	216.63	NA
USGS	03227107	04 Jan 2018 14:00	EST	216.636	NA
USGS	03227107	04 Jan 2018 14:15	EST	216.633	4.163
USGS	03227107	04 Jan 2018 14:30	EST	216.636	NA
USGS	03227107	04 Jan 2018 14:45	EST	216.633	NA
USGS	03227107	04 Jan 2018 15:00	EST	216.627	NA
USGS	03227107	04 Jan 2018 15:15	EST	216.633	NA
USGS	03227107	04 Jan 2018 15:30	EST	216.63	NA
USGS	03227107	04 Jan 2018 15:45	EST	216.633	NA
USGS	03227107	04 Jan 2018 16:00	EST	216.633	NA
USGS	03227107	04 Jan 2018 16:15	EST	216.639	NA
USGS	03227107	04 Jan 2018 16:30	EST	216.639	NA
USGS	03227107	04 Jan 2018 16:45	EST	216.639	NA
USGS	03227107	04 Jan 2018 17:00	EST	216.642	NA
USGS	03227107	04 Jan 2018 17:15	EST	216.642	NA
USGS	03227107	04 Jan 2018 17:30	EST	216.63	NA
USGS	03227107	04 Jan 2018 17:45	EST	216.633	NA
USGS	03227107	04 Jan 2018 18:00	EST	216.639	NA
USGS	03227107	04 Jan 2018 18:15	EST	216.633	4.106
USGS	03227107	04 Jan 2018 18:30	EST	216.636	NA
USGS	03227107	04 Jan 2018 18:45	EST	216.636	NA
USGS	03227107	04 Jan 2018 19:00	EST	216.645	NA
USGS	03227107	04 Jan 2018 19:15	EST	216.642	NA
USGS	03227107	04 Jan 2018 19:30	EST	216.642	NA
USGS	03227107	04 Jan 2018 19:45	EST	216.648	NA
USGS	03227107	04 Jan 2018 20:00	EST	216.645	NA
USGS	03227107	04 Jan 2018 20:15	EST	216.639	NA
USGS	03227107	04 Jan 2018 20:30	EST	216.639	NA
USGS	03227107	04 Jan 2018 20:45	EST	216.642	NA
USGS	03227107	04 Jan 2018 21:00	EST	216.639	NA
USGS	03227107	04 Jan 2018 21:15	EST	216.636	NA
USGS	03227107	04 Jan 2018 21:30	EST	216.633	NA
USGS	03227107	04 Jan 2018 21:45	EST	216.639	NA
USGS	03227107	04 Jan 2018 22:00	EST	216.642	NA
USGS	03227107	04 Jan 2018 22:15	EST	216.636	4.078
USGS	03227107	04 Jan 2018 22:30	EST	216.648	NA
USGS	03227107	04 Jan 2018 22:45	EST	216.645	NA
USGS	03227107	04 Jan 2018 23:00	EST	216.642	NA
USGS	03227107	04 Jan 2018 23:15	EST	216.642	NA
USGS	03227107	04 Jan 2018 23:30	EST	216.636	NA
USGS	03227107	04 Jan 2018 23:45	EST	216.642	NA
USGS	03227107	05 Jan 2018 00:00	EST	216.642	NA
USGS	03227107	05 Jan 2018 00:15	EST	216.639	NA
USGS	03227107	05 Jan 2018 00:30	EST	216.645	NA
USGS	03227107	05 Jan 2018 00:45	EST	216.645	NA
USGS	03227107	05 Jan 2018 01:00	EST	216.651	NA
USGS	03227107	05 Jan 2018 01:15	EST	216.651	NA
USGS	03227107	05 Jan 2018 01:30	EST	216.654	NA
USGS	03227107	05 Jan 2018 01:45	EST	216.654	NA
USGS	03227107	05 Jan 2018 02:00	EST	216.654	NA
USGS	03227107	05 Jan 2018 02:15	EST	216.658	3.993
USGS	03227107	05 Jan 2018 02:30	EST	216.658	NA
USGS	03227107	05 Jan 2018 02:45	EST	216.667	NA
USGS	03227107	05 Jan 2018 03:00	EST	216.667	NA
USGS	03227107	05 Jan 2018 03:15	EST	216.661	NA
USGS	03227107	05 Jan 2018 03:30	EST	216.654	NA
USGS	03227107	05 Jan 2018 03:45	EST	216.654	NA
USGS	03227107	05 Jan 2018 04:00	EST	216.651	NA
USGS	03227107	05 Jan 2018 04:15	EST	216.654	NA
USGS	03227107	05 Jan 2018 04:30	EST	216.654	NA
USGS	03227107	05 Jan 2018 04:45	EST	216.658	NA
USGS	03227107	05 Jan 2018 05:00	EST	216.658	NA
USGS	03227107	05 Jan 2018 05:15	EST	216.658	NA
USGS	03227107	05 Jan 2018 05:30	EST	216.651	NA
USGS	03227107	05 Jan 2018 05:45	EST	216.661	NA
USGS	03227107	05 Jan 2018 06:00	EST	216.661	NA
USGS	03227107	05 Jan 2018 06:15	EST	216.661	3.908
USGS	03227107	05 Jan 2018 06:30	EST	216.664	NA
USGS	03227107	05 Jan 2018 06:45	EST	216.664	NA
USGS	03227107	05 Jan 2018 07:00	EST	216.664	NA
USGS	03227107	05 Jan 2018 07:15	EST	216.664	NA
USGS	03227107	05 Jan 2018 07:30	EST	216.664	NA
USGS	03227107	05 Jan 2018 07:45	EST	216.661	NA
USGS	03227107	05 Jan 2018 08:00	EST	216.651	NA
USGS	03227107	05 Jan 2018 08:15	EST	216.654	NA
USGS	03227107	05 Jan 2018 08:30	EST	216.654	NA
USGS	03227107	05 Jan 2018 08:45	EST	216.658	NA
USGS	03227107	05 Jan 2018 09:00	EST	216.651	NA
USGS	03227107	05 Jan 2018 09:15	EST	216.651	NA
USGS	03227107	05 Jan 2018 09:30	EST	216.651	NA
USGS	03227107	05 Jan 2018 09:45	EST	216.661	NA
USGS	03227107	05 Jan 2018 10:00	EST	216.654	NA
USGS	03227107	05 Jan 2018 10:15	EST	216.651	3.851
USGS	03227107	05 Jan 2018 10:30	EST	216.639	NA
USGS	03227107	05 Jan 2018 10:45	EST	216.639	NA
USGS	03227107	05 Jan 2018 11:00	EST	216.636	NA
USGS	03227107	05 Jan 2018 11:15	EST	216.636	NA
USGS	03227107	05 Jan 2018 11:30	EST	216.636	NA
USGS	03227107	05 Jan 2018 11:45	EST	216.636	NA
USGS	03227107	05 Jan 2018 12:00	EST	216.636	NA
USGS	03227107	05 Jan 2018 12:15	EST	216.63	NA
USGS	03227107	05 Jan 2018 12:30	EST	216.624	NA
USGS	03227107	05 Jan 2018 12:45	EST	216.621	NA
USGS	03227107	05 Jan 2018 13:00	EST	216.627	NA
USGS	03227107	05 Jan 2018 13:15	EST	216.624	NA
USGS	03227107	05 Jan 2018 13:30	EST	216.618	NA
USGS	03227107	05 Jan 2018 13:45	EST	216.621	NA
USGS	03227107	05 Jan 2018 14:00	EST	216.615	NA
USGS	03227107	05 Jan 2018 14:15	EST	216.618	3.823
USGS	03227107	05 Jan 2018 14:30	EST	216.615	NA
USGS	03227107	05 Jan 2018 14:45	EST	216.618	NA
USGS	03227107	05 Jan 2018 15:00	EST	216.615	NA
USGS	03227107	05 Jan 2018 15:15	EST	216.618	NA
USGS	03227107	05 Jan 2018 15:30	EST	216.618	NA
USGS	03227107	05 Jan 2018 15:45	EST	216.621	NA
USGS	03227107	05 Jan 2018 16:00	EST	216.621	NA
USGS	03227107	05 Jan 2018 16:15	EST	216.618	NA
USGS	03227107	05 Jan 2018 16:30	EST	216.621	NA
USGS	03227107	05 Jan 2018 16:45	EST	216.618	NA
USGS	03227107	05 Jan 2018 17:00	EST	216.615	NA
USGS	03227107	05 Jan 2018 17:15	EST	216.621	NA
USGS	03227107	05 Jan 2018 17:30	EST	216.618	NA
USGS	03227107	05 Jan 2018 17:45	EST	216.618	NA
USGS	03227107	05 Jan 2018 18:00	EST	216.621	NA
USGS	03227107	05 Jan 2018 18:15	EST	216.621	3.823
USGS	03227107	05 Jan 2018 18:30	EST	216.621	NA
USGS	03227107	05 Jan 2018 18:45	EST	216.621	NA
USGS	03227107	05 Jan 2018 19:00	EST	216.624	NA
USGS	03227107	05 Jan 2018 19:15	EST	216.621	NA
USGS	03227107	05 Jan 2018 19:30	EST	216.627	NA
USGS	03227107	05 Jan 2018 19:45	EST	216.621	NA
USGS	03227107	05 Jan 2018 20:00	EST	216.624	NA
USGS	03227107	05 Jan 2018 20:15	EST	216.624	NA
USGS	03227107	05 Jan 2018 20:30	EST	216.624	NA
USGS	03227107	05 Jan 2018 20:45	EST	216.63	NA
USGS	03227107	05 Jan 2018 21:00	EST	216.627	NA
USGS	03227107	05 Jan 2018 21:15	EST	216.636	NA
USGS	03227107	05 Jan 2018 21:30	EST	216.633	NA
USGS	03227107	05 Jan 2018 21:45	EST	216.639	NA
USGS	03227107	05 Jan 2018 22:00	EST	216.633	NA
USGS	03227107	05 Jan 2018 22:15	EST	216.642	3.823
USGS	03227107	05 Jan 2018 22:30	EST	216.639	NA
USGS	03227107	05 Jan 2018 22:45	EST	216.645	NA
USGS	03227107	05 Jan 2018 23:00	EST	216.648	NA
USGS	03227107	05 Jan 2018 23:15	EST	216.648	NA
USGS	03227107	05 Jan 2018 23:30	EST	216.661	NA
USGS	03227107	05 Jan 2018 23:45	EST	216.658	NA
USGS	03227107	06 Jan 2018 00:00	EST	216.658	NA
USGS	03227107	06 Jan 2018 00:15	EST	216.654	NA
USGS	03227107	06 Jan 2018 00:30	EST	216.645	NA
USGS	03227107	06 Jan 2018 00:45	EST	216.642	NA
USGS	03227107	06 Jan 2018 01:00	EST	216.642	NA
USGS	03227107	06 Jan 2018 01:15	EST	216.645	NA
USGS	03227107	06 Jan 2018 01:30	EST	216.648	NA
USGS	03227107	06 Jan 2018 01:45	EST	216.648	NA
USGS	03227107	06 Jan 2018 02:00	EST	216.648	NA
USGS	03227107	06 Jan 2018 02:15	EST	216.645	3.823
USGS	03227107	06 Jan 2018 02:30	EST	216.651	NA
USGS	03227107	06 Jan 2018 02:45	EST	216.651	NA
USGS	03227107	06 Jan 2018 03:00	EST	216.658	NA
USGS	03227107	06 Jan 2018 03:15	EST	216.661	NA
USGS	03227107	06 Jan 2018 03:30	EST	216.664	NA
USGS	03227107	06 Jan 2018 03:45	EST	216.664	NA
USGS	03227107	06 Jan 2018 04:00	EST	216.667	NA
USGS	03227107	06 Jan 2018 04:15	EST	216.67	NA
USGS	03227107	06 Jan 2018 04:30	EST	216.67	NA
USGS	03227107	06 Jan 2018 04:45	EST	216.67	NA
USGS	03227107	06 Jan 2018 05:00	EST	216.673	NA
USGS	03227107	06 Jan 2018 05:15	EST	216.679	NA
USGS	03227107	06 Jan 2018 05:30	EST	216.679	NA
USGS	03227107	06 Jan 2018 05:45	EST	216.679	NA
USGS	03227107	06 Jan 2018 06:00	EST	216.676	NA
USGS	03227107	06 Jan 2018 06:15	EST	216.685	3.794
USGS	03227107	06 Jan 2018 06:30	EST	216.682	NA
USGS	03227107	06 Jan 2018 06:45	EST	216.673	NA
USGS	03227107	06 Jan 2018 07:00	EST	216.648	NA
USGS	03227107	06 Jan 2018 07:15	EST	216.654	NA
USGS	03227107	06 Jan 2018 07:30	EST	216.658	NA
USGS	03227107	06 Jan 2018 07:45	EST	216.654	NA
USGS	03227107	06 Jan 2018 08:00	EST	216.633	NA
USGS	03227107	06 Jan 2018 08:15	EST	216.639	NA
USGS	03227107	06 Jan 2018 08:30	EST	216.639	NA
USGS	03227107	06 Jan 2018 08:45	EST	216.639	NA
USGS	03227107	06 Jan 2018 09:00	EST	216.633	NA
USGS	03227107	06 Jan 2018 09:15	EST	216.642	NA
USGS	03227107	06 Jan 2018 09:30	EST	216.642	NA
USGS	03227107	06 Jan 2018 09:45	EST	216.636	NA
USGS	03227107	06 Jan 2018 10:00	EST	216.645	NA
USGS	03227107	06 Jan 2018 10:15	EST	216.642	3.709
USGS	03227107	06 Jan 2018 10:30	EST	216.648	NA
USGS	03227107	06 Jan 2018 10:45	EST	216.642	NA
USGS	03227107	06 Jan 2018 11:00	EST	216.636	NA
USGS	03227107	06 Jan 2018 11:15	EST	216.612	NA
USGS	03227107	06 Jan 2018 11:30	EST	216.615	NA
USGS	03227107	06 Jan 2018 11:45	EST	216.624	NA
USGS	03227107	06 Jan 2018 12:00	EST	216.618	NA
USGS	03227107	06 Jan 2018 12:15	EST	216.63	NA
USGS	03227107	06 Jan 2018 12:30	EST	216.621	NA
USGS	03227107	06 Jan 2018 12:45	EST	216.615	NA
USGS	03227107	06 Jan 2018 13:00	EST	216.624	NA
USGS	03227107	06 Jan 2018 13:15	EST	216.621	NA
USGS	03227107	06 Jan 2018 13:30	EST	216.615	NA
USGS	03227107	06 Jan 2018 13:45	EST	216.609	NA
USGS	03227107	06 Jan 2018 14:00	EST	216.612	NA
USGS	03227107	06 Jan 2018 14:15	EST	216.609	3.738
USGS	03227107	06 Jan 2018 14:30	EST	216.606	NA
USGS	03227107	06 Jan 2018 14:45	EST	216.597	NA
USGS	03227107	06 Jan 2018 15:00	EST	216.597	NA
USGS	03227107	06 Jan 2018 15:15	EST	216.606	NA
USGS	03227107	06 Jan 2018 15:30	EST	216.6	NA
USGS	03227107	06 Jan 2018 15:45	EST	216.609	NA
USGS	03227107	06 Jan 2018 16:00	EST	216.606	NA
USGS	03227107	06 Jan 2018 16:15	EST	216.606	NA
USGS	03227107	06 Jan 2018 16:30	EST	216.609	NA
USGS	03227107	06 Jan 2018 16:45	EST	216.612	NA
USGS	03227107	06 Jan 2018 17:00	EST	216.612	NA
USGS	03227107	06 Jan 2018 17:15	EST	216.6	NA
USGS	03227107	06 Jan 2018 17:30	EST	216.606	NA
USGS	03227107	06 Jan 2018 17:45	EST	216.606	NA
USGS	03227107	06 Jan 2018 18:00	EST	216.606	NA
USGS	03227107	06 Jan 2018 18:15	EST	216.609	3.738
USGS	03227107	06 Jan 2018 18:30	EST	216.615	NA
USGS	03227107	06 Jan 2018 18:45	EST	216.618	NA
USGS	03227107	06 Jan 2018 19:00	EST	216.612	NA
USGS	03227107	06 Jan 2018 19:15	EST	216.612	NA
USGS	03227107	06 Jan 2018 19:30	EST	216.618	NA
USGS	03227107	06 Jan 2018 19:45	EST	216.615	NA
USGS	03227107	06 Jan 2018 20:00	EST	216.612	NA
USGS	03227107	06 Jan 2018 20:15	EST	216.618	NA
USGS	03227107	06 Jan 2018 20:30	EST	216.615	NA
USGS	03227107	06 Jan 2018 20:45	EST	216.621	NA
USGS	03227107	06 Jan 2018 21:00	EST	216.618	NA
USGS	03227107	06 Jan 2018 21:15	EST	216.618	NA
USGS	03227107	06 Jan 2018 21:30	EST	216.615	NA
USGS	03227107	06 Jan 2018 21:45	EST	216.612	NA
USGS	03227107	06 Jan 2018 22:00	EST	216.615	NA
USGS	03227107	06 Jan 2018 22:15	EST	216.618	3.738
USGS	03227107	06 Jan 2018 22:30	EST	216.624	NA
USGS	03227107	06 Jan 2018 22:45	EST	216.624	NA
USGS	03227107	06 Jan 2018 23:00	EST	216.618	NA
USGS	03227107	06 Jan 2018 23:15	EST	216.618	NA
USGS	03227107	06 Jan 2018 23:30	EST	216.624	NA
USGS	03227107	06 Jan 2018 23:45	EST	216.621	NA
USGS	03227107	07 Jan 2018 00:00	EST	216.624	NA
USGS	03227107	07 Jan 2018 00:15	EST	216.63	NA
USGS	03227107	07 Jan 2018 00:30	EST	216.624	NA
USGS	03227107	07 Jan 2018 00:45	EST	216.63	NA
USGS	03227107	07 Jan 2018 01:00	EST	216.633	NA
USGS	03227107	07 Jan 2018 01:15	EST	216.63	NA
USGS	03227107	07 Jan 2018 01:30	EST	216.636	NA
USGS	03227107	07 Jan 2018 01:45	EST	216.642	NA
USGS	03227107	07 Jan 2018 02:00	EST	216.648	NA
USGS	03227107	07 Jan 2018 02:15	EST	216.648	3.681
USGS	03227107	07 Jan 2018 02:30	EST	216.651	NA
USGS	03227107	07 Jan 2018 02:45	EST	216.658	NA
USGS	03227107	07 Jan 2018 03:00	EST	216.654	NA
USGS	03227107	07 Jan 2018 03:15	EST	216.661	NA
USGS	03227107	07 Jan 2018 03:30	EST	216.667	NA
USGS	03227107	07 Jan 2018 03:45	EST	216.651	NA
USGS	03227107	07 Jan 2018 04:00	EST	216.667	NA
USGS	03227107	07 Jan 2018 04:15	EST	216.639	NA
USGS	03227107	07 Jan 2018 04:30	EST	216.639	NA
USGS	03227107	07 Jan 2018 04:45	EST	216.645	NA
USGS	03227107	07 Jan 2018 05:00	EST	216.642	NA
USGS	03227107	07 Jan 2018 05:15	EST	216.639	NA
USGS	03227107	07 Jan 2018 05:30	EST	216.645	NA
USGS	03227107	07 Jan 2018 05:45	EST	216.645	NA
USGS	03227107	07 Jan 2018 06:00	EST	216.642	NA
USGS	03227107	07 Jan 2018 06:15	EST	216.636	3.511
USGS	03227107	07 Jan 2018 06:30	EST	216.651	NA
USGS	03227107	07 Jan 2018 06:45	EST	216.639	NA
USGS	03227107	07 Jan 2018 07:00	EST	216.651	NA
USGS	03227107	07 Jan 2018 07:15	EST	216.658	NA
USGS	03227107	07 Jan 2018 07:30	EST	216.658	NA
USGS	03227107	07 Jan 2018 07:45	EST	216.645	NA
USGS	03227107	07 Jan 2018 08:00	EST	216.645	NA
USGS	03227107	07 Jan 2018 08:15	EST	216.645	NA
USGS	03227107	07 Jan 2018 08:30	EST	216.642	NA
USGS	03227107	07 Jan 2018 08:45	EST	216.654	NA
USGS	03227107	07 Jan 2018 09:00	EST	216.639	NA
USGS	03227107	07 Jan 2018 09:15	EST	216.645	NA
USGS	03227107	07 Jan 2018 09:30	EST	216.639	NA
USGS	03227107	07 Jan 2018 09:45	EST	216.639	NA
USGS	03227107	07 Jan 2018 10:00	EST	216.645	NA
USGS	03227107	07 Jan 2018 10:15	EST	216.636	3.455
USGS	03227107	07 Jan 2018 10:30	EST	216.639	NA
USGS	03227107	07 Jan 2018 10:45	EST	216.63	NA
USGS	03227107	07 Jan 2018 11:00	EST	216.627	NA
USGS	03227107	07 Jan 2018 11:15	EST	216.627	NA
USGS	03227107	07 Jan 2018 11:30	EST	216.609	NA
USGS	03227107	07 Jan 2018 11:45	EST	216.612	NA
USGS	03227107	07 Jan 2018 12:00	EST	216.609	NA
USGS	03227107	07 Jan 2018 12:15	EST	216.6	NA
USGS	03227107	07 Jan 2018 12:30	EST	216.606	NA
USGS	03227107	07 Jan 2018 12:45	EST	216.6	NA
USGS	03227107	07 Jan 2018 13:00	EST	216.609	NA
USGS	03227107	07 Jan 2018 13:15	EST	216.597	NA
USGS	03227107	07 Jan 2018 13:30	EST	216.597	NA
USGS	03227107	07 Jan 2018 13:45	EST	216.6	NA
USGS	03227107	07 Jan 2018 14:00	EST	216.6	NA
USGS	03227107	07 Jan 2018 14:15	EST	216.594	3.426
USGS	03227107	07 Jan 2018 14:30	EST	216.594	NA
USGS	03227107	07 Jan 2018 14:45	EST	216.59	NA
USGS	03227107	07 Jan 2018 15:00	EST	216.597	NA
USGS	03227107	07 Jan 2018 15:15	EST	216.59	NA
USGS	03227107	07 Jan 2018 15:30	EST	216.59	NA
USGS	03227107	07 Jan 2018 15:45	EST	216.594	NA
USGS	03227107	07 Jan 2018 16:00	EST	216.594	NA
USGS	03227107	07 Jan 2018 16:15	EST	216.597	NA
USGS	03227107	07 Jan 2018 16:30	EST	216.594	NA
USGS	03227107	07 Jan 2018 16:45	EST	216.597	NA
USGS	03227107	07 Jan 2018 17:00	EST	216.594	NA
USGS	03227107	07 Jan 2018 17:15	EST	216.597	NA
USGS	03227107	07 Jan 2018 17:30	EST	216.597	NA
USGS	03227107	07 Jan 2018 17:45	EST	216.6	NA
USGS	03227107	07 Jan 2018 18:00	EST	216.6	NA
USGS	03227107	07 Jan 2018 18:15	EST	216.603	3.37
USGS	03227107	07 Jan 2018 18:30	EST	216.603	NA
USGS	03227107	07 Jan 2018 18:45	EST	216.6	NA
USGS	03227107	07 Jan 2018 19:00	EST	216.603	NA
USGS	03227107	07 Jan 2018 19:15	EST	216.603	NA
USGS	03227107	07 Jan 2018 19:30	EST	216.606	NA
USGS	03227107	07 Jan 2018 19:45	EST	216.603	NA
USGS	03227107	07 Jan 2018 20:00	EST	216.606	NA
USGS	03227107	07 Jan 2018 20:15	EST	216.612	NA
USGS	03227107	07 Jan 2018 20:30	EST	216.609	NA
USGS	03227107	07 Jan 2018 20:45	EST	216.612	NA
USGS	03227107	07 Jan 2018 21:00	EST	216.612	NA
USGS	03227107	07 Jan 2018 21:15	EST	216.618	NA
USGS	03227107	07 Jan 2018 21:30	EST	216.612	NA
USGS	03227107	07 Jan 2018 21:45	EST	216.615	NA
USGS	03227107	07 Jan 2018 22:00	EST	216.615	NA
USGS	03227107	07 Jan 2018 22:15	EST	216.612	3.37
USGS	03227107	07 Jan 2018 22:30	EST	216.612	NA
USGS	03227107	07 Jan 2018 22:45	EST	216.609	NA
USGS	03227107	07 Jan 2018 23:00	EST	216.615	NA
USGS	03227107	07 Jan 2018 23:15	EST	216.612	NA
USGS	03227107	07 Jan 2018 23:30	EST	216.609	NA
USGS	03227107	07 Jan 2018 23:45	EST	216.612	NA
USGS	03227107	08 Jan 2018 00:00	EST	216.615	NA
USGS	03227107	08 Jan 2018 00:15	EST	216.615	NA
USGS	03227107	08 Jan 2018 00:30	EST	216.615	NA
USGS	03227107	08 Jan 2018 00:45	EST	216.612	NA
USGS	03227107	08 Jan 2018 01:00	EST	216.621	NA
USGS	03227107	08 Jan 2018 01:15	EST	216.618	NA
USGS	03227107	08 Jan 2018 01:30	EST	216.618	NA
USGS	03227107	08 Jan 2018 01:45	EST	216.615	NA
USGS	03227107	08 Jan 2018 02:00	EST	216.615	NA
USGS	03227107	08 Jan 2018 02:15	EST	216.624	3.426
USGS	03227107	08 Jan 2018 02:30	EST	216.624	NA
USGS	03227107	08 Jan 2018 02:45	EST	216.621	NA
USGS	03227107	08 Jan 2018 03:00	EST	216.618	NA
USGS	03227107	08 Jan 2018 03:15	EST	216.63	NA
USGS	03227107	08 Jan 2018 03:30	EST	216.624	NA
USGS	03227107	08 Jan 2018 03:45	EST	216.624	NA
USGS	03227107	08 Jan 2018 04:00	EST	216.624	NA
USGS	03227107	08 Jan 2018 04:15	EST	216.63	NA
USGS	03227107	08 Jan 2018 04:30	EST	216.63	NA
USGS	03227107	08 Jan 2018 04:45	EST	216.633	NA
USGS	03227107	08 Jan 2018 05:00	EST	216.627	NA
USGS	03227107	08 Jan 2018 05:15	EST	216.633	NA
USGS	03227107	08 Jan 2018 05:30	EST	216.627	NA
USGS	03227107	08 Jan 2018 05:45	EST	216.636	NA
USGS	03227107	08 Jan 2018 06:00	EST	216.627	NA
USGS	03227107	08 Jan 2018 06:15	EST	216.633	3.511
USGS	03227107	08 Jan 2018 06:30	EST	216.63	NA
USGS	03227107	08 Jan 2018 06:45	EST	216.633	NA
USGS	03227107	08 Jan 2018 07:00	EST	216.63	NA
USGS	03227107	08 Jan 2018 07:15	EST	216.63	NA
USGS	03227107	08 Jan 2018 07:30	EST	216.627	NA
USGS	03227107	08 Jan 2018 07:45	EST	216.633	NA
USGS	03227107	08 Jan 2018 08:00	EST	216.636	NA
USGS	03227107	08 Jan 2018 08:15	EST	216.636	NA
USGS	03227107	08 Jan 2018 08:30	EST	216.624	NA
USGS	03227107	08 Jan 2018 08:45	EST	216.636	NA
USGS	03227107	08 Jan 2018 09:00	EST	216.639	NA
USGS	03227107	08 Jan 2018 09:15	EST	216.63	NA
USGS	03227107	08 Jan 2018 09:30	EST	216.63	NA
USGS	03227107	08 Jan 2018 09:45	EST	216.63	NA
USGS	03227107	08 Jan 2018 10:00	EST	216.633	NA
USGS	03227107	08 Jan 2018 10:15	EST	216.624	3.511
USGS	03227107	08 Jan 2018 10:30	EST	216.63	NA
USGS	03227107	08 Jan 2018 10:45	EST	216.624	NA
USGS	03227107	08 Jan 2018 11:00	EST	216.624	NA
USGS	03227107	08 Jan 2018 11:15	EST	216.63	NA
USGS	03227107	08 Jan 2018 11:30	EST	216.621	NA
USGS	03227107	08 Jan 2018 11:45	EST	216.63	NA
USGS	03227107	08 Jan 2018 12:00	EST	216.63	NA
USGS	03227107	08 Jan 2018 12:15	EST	216.63	NA
USGS	03227107	08 Jan 2018 12:30	EST	216.624	NA
USGS	03227107	08 Jan 2018 12:45	EST	216.63	NA
USGS	03227107	08 Jan 2018 13:00	EST	216.621	NA
USGS	03227107	08 Jan 2018 13:15	EST	216.624	NA
USGS	03227107	08 Jan 2018 13:30	EST	216.639	NA
USGS	03227107	08 Jan 2018 13:45	EST	216.633	NA
USGS	03227107	08 Jan 2018 14:00	EST	216.633	NA
USGS	03227107	08 Jan 2018 14:15	EST	216.63	3.511
USGS	03227107	08 Jan 2018 14:30	EST	216.642	NA
USGS	03227107	08 Jan 2018 14:45	EST	216.642	NA
USGS	03227107	08 Jan 2018 15:00	EST	216.642	NA
USGS	03227107	08 Jan 2018 15:15	EST	216.645	NA
USGS	03227107	08 Jan 2018 15:30	EST	216.648	NA
USGS	03227107	08 Jan 2018 15:45	EST	216.642	NA
USGS	03227107	08 Jan 2018 16:00	EST	216.648	NA
USGS	03227107	08 Jan 2018 16:15	EST	216.651	NA
USGS	03227107	08 Jan 2018 16:30	EST	216.648	NA
USGS	03227107	08 Jan 2018 16:45	EST	216.648	NA
USGS	03227107	08 Jan 2018 17:00	EST	216.642	NA
USGS	03227107	08 Jan 2018 17:15	EST	216.651	NA
USGS	03227107	08 Jan 2018 17:30	EST	216.654	NA
USGS	03227107	08 Jan 2018 17:45	EST	216.648	NA
USGS	03227107	08 Jan 2018 18:00	EST	216.654	NA
USGS	03227107	08 Jan 2018 18:15	EST	216.661	3.511
USGS	03227107	08 Jan 2018 18:30	EST	216.658	NA
USGS	03227107	08 Jan 2018 18:45	EST	216.658	NA
USGS	03227107	08 Jan 2018 19:00	EST	216.661	NA
USGS	03227107	08 Jan 2018 19:15	EST	216.658	NA
USGS	03227107	08 Jan 2018 19:30	EST	216.661	NA
USGS	03227107	08 Jan 2018 19:45	EST	216.654	NA
USGS	03227107	08 Jan 2018 20:00	EST	216.658	NA
USGS	03227107	08 Jan 2018 20:15	EST	216.654	NA
USGS	03227107	08 Jan 2018 20:30	EST	216.654	NA
USGS	03227107	08 Jan 2018 20:45	EST	216.658	NA
USGS	03227107	08 Jan 2018 21:00	EST	216.654	NA
USGS	03227107	08 Jan 2018 21:15	EST	216.658	NA
USGS	03227107	08 Jan 2018 21:30	EST	216.654	NA
USGS	03227107	08 Jan 2018 21:45	EST	216.661	NA
USGS	03227107	08 Jan 2018 22:00	EST	216.664	NA
USGS	03227107	08 Jan 2018 22:15	EST	216.658	3.511
USGS	03227107	08 Jan 2018 22:30	EST	216.658	NA
USGS	03227107	08 Jan 2018 22:45	EST	216.664	NA
USGS	03227107	08 Jan 2018 23:00	EST	216.664	NA
USGS	03227107	08 Jan 2018 23:15	EST	216.664	NA
USGS	03227107	08 Jan 2018 23:30	EST	216.661	NA
USGS	03227107	08 Jan 2018 23:45	EST	216.661	NA
USGS	03227107	09 Jan 2018 00:00	EST	216.667	NA
USGS	03227107	09 Jan 2018 00:15	EST	216.664	NA
USGS	03227107	09 Jan 2018 00:30	EST	216.664	NA
USGS	03227107	09 Jan 2018 00:45	EST	216.667	NA
USGS	03227107	09 Jan 2018 01:00	EST	216.664	NA
USGS	03227107	09 Jan 2018 01:15	EST	216.661	NA
USGS	03227107	09 Jan 2018 01:30	EST	216.658	NA
USGS	03227107	09 Jan 2018 01:45	EST	216.658	NA
USGS	03227107	09 Jan 2018 02:00	EST	216.661	NA
USGS	03227107	09 Jan 2018 02:15	EST	216.661	3.511
USGS	03227107	09 Jan 2018 02:30	EST	216.664	NA
USGS	03227107	09 Jan 2018 02:45	EST	216.658	NA
USGS	03227107	09 Jan 2018 03:00	EST	216.661	NA
USGS	03227107	09 Jan 2018 03:15	EST	216.654	NA
USGS	03227107	09 Jan 2018 03:30	EST	216.658	NA
USGS	03227107	09 Jan 2018 03:45	EST	216.658	NA
USGS	03227107	09 Jan 2018 04:00	EST	216.661	NA
USGS	03227107	09 Jan 2018 04:15	EST	216.651	NA
USGS	03227107	09 Jan 2018 04:30	EST	216.661	NA
USGS	03227107	09 Jan 2018 04:45	EST	216.658	NA
USGS	03227107	09 Jan 2018 05:00	EST	216.658	NA
USGS	03227107	09 Jan 2018 05:15	EST	216.661	NA
USGS	03227107	09 Jan 2018 05:30	EST	216.658	NA
USGS	03227107	09 Jan 2018 05:45	EST	216.658	NA
USGS	03227107	09 Jan 2018 06:00	EST	216.658	NA
USGS	03227107	09 Jan 2018 06:15	EST	216.654	3.483
USGS	03227107	09 Jan 2018 06:30	EST	216.654	NA
USGS	03227107	09 Jan 2018 06:45	EST	216.661	NA
USGS	03227107	09 Jan 2018 07:00	EST	216.648	NA
USGS	03227107	09 Jan 2018 07:15	EST	216.651	NA
USGS	03227107	09 Jan 2018 07:30	EST	216.648	NA
USGS	03227107	09 Jan 2018 07:45	EST	216.645	NA
USGS	03227107	09 Jan 2018 08:00	EST	216.645	NA
USGS	03227107	09 Jan 2018 08:15	EST	216.642	NA
USGS	03227107	09 Jan 2018 08:30	EST	216.639	NA
USGS	03227107	09 Jan 2018 08:45	EST	216.651	NA
USGS	03227107	09 Jan 2018 09:00	EST	216.639	NA
USGS	03227107	09 Jan 2018 09:15	EST	216.654	NA
USGS	03227107	09 Jan 2018 09:30	EST	216.651	NA
USGS	03227107	09 Jan 2018 09:45	EST	216.648	NA
USGS	03227107	09 Jan 2018 10:00	EST	216.636	NA
USGS	03227107	09 Jan 2018 10:15	EST	216.648	3.455
USGS	03227107	09 Jan 2018 10:30	EST	216.636	NA
USGS	03227107	09 Jan 2018 10:45	EST	216.639	NA
USGS	03227107	09 Jan 2018 11:00	EST	216.642	NA
USGS	03227107	09 Jan 2018 11:15	EST	216.642	NA
USGS	03227107	09 Jan 2018 11:30	EST	216.645	NA
USGS	03227107	09 Jan 2018 11:45	EST	216.645	NA
USGS	03227107	09 Jan 2018 12:00	EST	216.645	NA
USGS	03227107	09 Jan 2018 12:15	EST	216.645	NA
USGS	03227107	09 Jan 2018 12:30	EST	216.642	NA
USGS	03227107	09 Jan 2018 12:45	EST	216.639	NA
USGS	03227107	09 Jan 2018 13:00	EST	216.645	NA
USGS	03227107	09 Jan 2018 13:15	EST	216.651	NA
USGS	03227107	09 Jan 2018 13:30	EST	216.648	NA
USGS	03227107	09 Jan 2018 13:45	EST	216.636	NA
USGS	03227107	09 Jan 2018 14:00	EST	216.639	NA
USGS	03227107	09 Jan 2018 14:15	EST	216.645	3.426
USGS	03227107	09 Jan 2018 14:30	EST	216.648	NA
USGS	03227107	09 Jan 2018 14:45	EST	216.648	NA
USGS	03227107	09 Jan 2018 15:00	EST	216.642	NA
USGS	03227107	09 Jan 2018 15:15	EST	216.651	NA
USGS	03227107	09 Jan 2018 15:30	EST	216.654	NA
USGS	03227107	09 Jan 2018 15:45	EST	216.658	NA
USGS	03227107	09 Jan 2018 16:00	EST	216.658	NA
USGS	03227107	09 Jan 2018 16:15	EST	216.645	NA
USGS	03227107	09 Jan 2018 16:30	EST	216.654	NA
USGS	03227107	09 Jan 2018 16:45	EST	216.661	NA
USGS	03227107	09 Jan 2018 17:00	EST	216.664	NA
USGS	03227107	09 Jan 2018 17:15	EST	216.664	NA
USGS	03227107	09 Jan 2018 17:30	EST	216.661	NA
USGS	03227107	09 Jan 2018 17:45	EST	216.664	NA
USGS	03227107	09 Jan 2018 18:00	EST	216.67	NA
USGS	03227107	09 Jan 2018 18:15	EST	216.667	3.37
USGS	03227107	09 Jan 2018 18:30	EST	216.667	NA
USGS	03227107	09 Jan 2018 18:45	EST	216.67	NA
USGS	03227107	09 Jan 2018 19:00	EST	216.664	NA
USGS	03227107	09 Jan 2018 19:15	EST	216.67	NA
USGS	03227107	09 Jan 2018 19:30	EST	216.667	NA
USGS	03227107	09 Jan 2018 19:45	EST	216.664	NA
USGS	03227107	09 Jan 2018 20:00	EST	216.667	NA
USGS	03227107	09 Jan 2018 20:15	EST	216.661	NA
USGS	03227107	09 Jan 2018 20:30	EST	216.664	NA
USGS	03227107	09 Jan 2018 20:45	EST	216.664	NA
USGS	03227107	09 Jan 2018 21:00	EST	216.667	NA
USGS	03227107	09 Jan 2018 21:15	EST	216.664	NA
USGS	03227107	09 Jan 2018 21:30	EST	216.667	NA
USGS	03227107	09 Jan 2018 21:45	EST	216.664	NA
USGS	03227107	09 Jan 2018 22:00	EST	216.664	NA
USGS	03227107	09 Jan 2018 22:15	EST	216.664	3.313
USGS	03227107	09 Jan 2018 22:30	EST	216.661	NA
USGS	03227107	09 Jan 2018 22:45	EST	216.661	NA
USGS	03227107	09 Jan 2018 23:00	EST	216.661	NA
USGS	03227107	09 Jan 2018 23:15	EST	216.661	NA
USGS	03227107	09 Jan 2018 23:30	EST	216.661	NA
USGS	03227107	09 Jan 2018 23:45	EST	216.664	NA
USGS	03227107	10 Jan 2018 00:00	EST	216.658	NA
USGS	03227107	10 Jan 2018 00:15	EST	216.654	NA
USGS	03227107	10 Jan 2018 00:30	EST	216.654	NA
USGS	03227107	10 Jan 2018 00:45	EST	216.654	NA
USGS	03227107	10 Jan 2018 01:00	EST	216.654	NA
USGS	03227107	10 Jan 2018 01:15	EST	216.654	NA
USGS	03227107	10 Jan 2018 01:30	EST	216.648	NA
USGS	03227107	10 Jan 2018 01:45	EST	216.651	NA
USGS	03227107	10 Jan 2018 02:00	EST	216.645	NA
USGS	03227107	10 Jan 2018 02:15	EST	216.658	3.256
USGS	03227107	10 Jan 2018 02:30	EST	216.658	NA
USGS	03227107	10 Jan 2018 02:45	EST	216.648	NA
USGS	03227107	10 Jan 2018 03:00	EST	216.651	NA
USGS	03227107	10 Jan 2018 03:15	EST	216.648	NA
USGS	03227107	10 Jan 2018 03:30	EST	216.651	NA
USGS	03227107	10 Jan 2018 03:45	EST	216.645	NA
USGS	03227107	10 Jan 2018 04:00	EST	216.648	NA
USGS	03227107	10 Jan 2018 04:15	EST	216.645	NA
USGS	03227107	10 Jan 2018 04:30	EST	216.642	NA
USGS	03227107	10 Jan 2018 04:45	EST	216.639	NA
USGS	03227107	10 Jan 2018 05:00	EST	216.639	NA
USGS	03227107	10 Jan 2018 05:15	EST	216.639	NA
USGS	03227107	10 Jan 2018 05:30	EST	216.636	NA
USGS	03227107	10 Jan 2018 05:45	EST	216.633	NA
USGS	03227107	10 Jan 2018 06:00	EST	216.636	NA
USGS	03227107	10 Jan 2018 06:15	EST	216.636	3.228
USGS	03227107	10 Jan 2018 06:30	EST	216.63	NA
USGS	03227107	10 Jan 2018 06:45	EST	216.633	NA
USGS	03227107	10 Jan 2018 07:00	EST	216.624	NA
USGS	03227107	10 Jan 2018 07:15	EST	216.624	NA
USGS	03227107	10 Jan 2018 07:30	EST	216.624	NA
USGS	03227107	10 Jan 2018 07:45	EST	216.624	NA
USGS	03227107	10 Jan 2018 08:00	EST	216.612	NA
USGS	03227107	10 Jan 2018 08:15	EST	216.615	NA
USGS	03227107	10 Jan 2018 08:30	EST	216.621	NA
USGS	03227107	10 Jan 2018 08:45	EST	216.618	NA
USGS	03227107	10 Jan 2018 09:00	EST	216.618	NA
USGS	03227107	10 Jan 2018 09:15	EST	216.615	NA
USGS	03227107	10 Jan 2018 09:30	EST	216.618	NA
USGS	03227107	10 Jan 2018 09:45	EST	216.612	NA
USGS	03227107	10 Jan 2018 10:00	EST	216.609	NA
USGS	03227107	10 Jan 2018 10:15	EST	216.609	3.228
USGS	03227107	10 Jan 2018 10:30	EST	216.609	NA
USGS	03227107	10 Jan 2018 10:45	EST	216.603	NA
USGS	03227107	10 Jan 2018 11:00	EST	216.603	NA
USGS	03227107	10 Jan 2018 11:15	EST	216.603	NA
USGS	03227107	10 Jan 2018 11:30	EST	216.59	NA
USGS	03227107	10 Jan 2018 11:45	EST	216.59	NA
USGS	03227107	10 Jan 2018 12:00	EST	216.594	NA
USGS	03227107	10 Jan 2018 12:15	EST	216.6	NA
USGS	03227107	10 Jan 2018 12:30	EST	216.59	NA
USGS	03227107	10 Jan 2018 12:45	EST	216.597	NA
USGS	03227107	10 Jan 2018 13:00	EST	216.6	NA
USGS	03227107	10 Jan 2018 13:15	EST	216.597	NA
USGS	03227107	10 Jan 2018 13:30	EST	216.6	NA
USGS	03227107	10 Jan 2018 13:45	EST	216.6	NA
USGS	03227107	10 Jan 2018 14:00	EST	216.594	NA
USGS	03227107	10 Jan 2018 14:15	EST	216.6	3.228
USGS	03227107	10 Jan 2018 14:30	EST	216.606	NA
USGS	03227107	10 Jan 2018 14:45	EST	216.606	NA
USGS	03227107	10 Jan 2018 15:00	EST	216.609	NA
USGS	03227107	10 Jan 2018 15:15	EST	216.612	NA
USGS	03227107	10 Jan 2018 15:30	EST	216.609	NA
USGS	03227107	10 Jan 2018 15:45	EST	216.621	NA
USGS	03227107	10 Jan 2018 16:00	EST	216.624	NA
USGS	03227107	10 Jan 2018 16:15	EST	216.621	NA
USGS	03227107	10 Jan 2018 16:30	EST	216.621	NA
USGS	03227107	10 Jan 2018 16:45	EST	216.624	NA
USGS	03227107	10 Jan 2018 17:00	EST	216.627	NA
USGS	03227107	10 Jan 2018 17:15	EST	216.627	NA
USGS	03227107	10 Jan 2018 17:30	EST	216.63	NA
USGS	03227107	10 Jan 2018 17:45	EST	216.63	NA
USGS	03227107	10 Jan 2018 18:00	EST	216.63	NA
USGS	03227107	10 Jan 2018 18:15	EST	216.627	3.313
USGS	03227107	10 Jan 2018 18:30	EST	216.627	NA
USGS	03227107	10 Jan 2018 18:45	EST	216.63	NA
USGS	03227107	10 Jan 2018 19:00	EST	216.63	NA
USGS	03227107	10 Jan 2018 19:15	EST	216.63	NA
USGS	03227107	10 Jan 2018 19:30	EST	216.633	NA
USGS	03227107	10 Jan 2018 19:45	EST	216.633	NA
USGS	03227107	10 Jan 2018 20:00	EST	216.63	NA
USGS	03227107	10 Jan 2018 20:15	EST	216.633	NA
USGS	03227107	10 Jan 2018 20:30	EST	216.636	NA
USGS	03227107	10 Jan 2018 20:45	EST	216.63	NA
USGS	03227107	10 Jan 2018 21:00	EST	216.633	NA
USGS	03227107	10 Jan 2018 21:15	EST	216.63	NA
USGS	03227107	10 Jan 2018 21:30	EST	216.633	NA
USGS	03227107	10 Jan 2018 21:45	EST	216.633	NA
USGS	03227107	10 Jan 2018 22:00	EST	216.633	NA
USGS	03227107	10 Jan 2018 22:15	EST	216.627	3.511
USGS	03227107	10 Jan 2018 22:30	EST	216.636	NA
USGS	03227107	10 Jan 2018 22:45	EST	216.63	NA
USGS	03227107	10 Jan 2018 23:00	EST	216.624	NA
USGS	03227107	10 Jan 2018 23:15	EST	216.63	NA
USGS	03227107	10 Jan 2018 23:30	EST	216.633	NA
USGS	03227107	10 Jan 2018 23:45	EST	216.633	NA
USGS	03227107	11 Jan 2018 00:00	EST	216.63	NA
USGS	03227107	11 Jan 2018 00:15	EST	216.63	NA
USGS	03227107	11 Jan 2018 00:30	EST	216.627	NA
USGS	03227107	11 Jan 2018 00:45	EST	216.633	NA
USGS	03227107	11 Jan 2018 01:00	EST	216.63	NA
USGS	03227107	11 Jan 2018 01:15	EST	216.627	NA
USGS	03227107	11 Jan 2018 01:30	EST	216.63	NA
USGS	03227107	11 Jan 2018 01:45	EST	216.63	NA
USGS	03227107	11 Jan 2018 02:00	EST	216.627	NA
USGS	03227107	11 Jan 2018 02:15	EST	216.63	3.823
USGS	03227107	11 Jan 2018 02:30	EST	216.63	NA
USGS	03227107	11 Jan 2018 02:45	EST	216.63	NA
USGS	03227107	11 Jan 2018 03:00	EST	216.63	NA
USGS	03227107	11 Jan 2018 03:15	EST	216.624	NA
USGS	03227107	11 Jan 2018 03:30	EST	216.633	NA
USGS	03227107	11 Jan 2018 03:45	EST	216.639	NA
USGS	03227107	11 Jan 2018 04:00	EST	216.642	NA
USGS	03227107	11 Jan 2018 04:15	EST	216.651	NA
USGS	03227107	11 Jan 2018 04:30	EST	216.654	NA
USGS	03227107	11 Jan 2018 04:45	EST	216.651	NA
USGS	03227107	11 Jan 2018 05:00	EST	216.664	NA
USGS	03227107	11 Jan 2018 05:15	EST	216.673	NA
USGS	03227107	11 Jan 2018 05:30	EST	216.676	NA
USGS	03227107	11 Jan 2018 05:45	EST	216.679	NA
USGS	03227107	11 Jan 2018 06:00	EST	216.682	NA
USGS	03227107	11 Jan 2018 06:15	EST	216.685	4.559
USGS	03227107	11 Jan 2018 06:30	EST	216.685	NA
USGS	03227107	11 Jan 2018 06:45	EST	216.682	NA
USGS	03227107	11 Jan 2018 07:00	EST	216.682	NA
USGS	03227107	11 Jan 2018 07:15	EST	216.673	NA
USGS	03227107	11 Jan 2018 07:30	EST	216.676	NA
USGS	03227107	11 Jan 2018 07:45	EST	216.679	NA
USGS	03227107	11 Jan 2018 08:00	EST	216.679	NA
USGS	03227107	11 Jan 2018 08:15	EST	216.679	NA
USGS	03227107	11 Jan 2018 08:30	EST	216.676	NA
USGS	03227107	11 Jan 2018 08:45	EST	216.679	NA
USGS	03227107	11 Jan 2018 09:00	EST	216.679	NA
USGS	03227107	11 Jan 2018 09:15	EST	216.67	NA
USGS	03227107	11 Jan 2018 09:30	EST	216.67	NA
USGS	03227107	11 Jan 2018 09:45	EST	216.673	NA
USGS	03227107	11 Jan 2018 10:00	EST	216.67	NA
USGS	03227107	11 Jan 2018 10:15	EST	216.67	5.267
USGS	03227107	11 Jan 2018 10:30	EST	216.673	5.437
USGS	03227107	11 Jan 2018 10:45	EST	216.679	5.522
USGS	03227107	11 Jan 2018 11:00	EST	216.685	5.55
USGS	03227107	11 Jan 2018 11:15	EST	216.685	5.635
USGS	03227107	11 Jan 2018 11:30	EST	216.676	5.692
USGS	03227107	11 Jan 2018 11:45	EST	216.685	5.777
USGS	03227107	11 Jan 2018 12:00	EST	216.679	5.833
USGS	03227107	11 Jan 2018 12:15	EST	216.679	5.862
USGS	03227107	11 Jan 2018 12:30	EST	216.688	5.975
USGS	03227107	11 Jan 2018 12:45	EST	216.685	6.06
USGS	03227107	11 Jan 2018 13:00	EST	216.685	6.145
USGS	03227107	11 Jan 2018 13:15	EST	216.691	6.286
USGS	03227107	11 Jan 2018 13:30	EST	216.697	6.484
USGS	03227107	11 Jan 2018 13:45	EST	216.703	6.569
USGS	03227107	11 Jan 2018 14:00	EST	216.712	6.711
USGS	03227107	11 Jan 2018 14:15	EST	216.712	6.881
USGS	03227107	11 Jan 2018 14:30	EST	216.722	7.051
USGS	03227107	11 Jan 2018 14:45	EST	216.737	7.192
USGS	03227107	11 Jan 2018 15:00	EST	216.752	7.419
USGS	03227107	11 Jan 2018 15:15	EST	216.758	7.589
USGS	03227107	11 Jan 2018 15:30	EST	216.773	7.759
USGS	03227107	11 Jan 2018 15:45	EST	216.767	8.014
USGS	03227107	11 Jan 2018 16:00	EST	216.786	8.183
USGS	03227107	11 Jan 2018 16:15	EST	216.786	8.353
USGS	03227107	11 Jan 2018 16:30	EST	216.798	8.58
USGS	03227107	11 Jan 2018 16:45	EST	216.795	8.835
USGS	03227107	11 Jan 2018 17:00	EST	216.801	9.033
USGS	03227107	11 Jan 2018 17:15	EST	216.807	9.26
USGS	03227107	11 Jan 2018 17:30	EST	216.81	9.486
USGS	03227107	11 Jan 2018 17:45	EST	216.816	9.656
USGS	03227107	11 Jan 2018 18:00	EST	216.822	9.826
USGS	03227107	11 Jan 2018 18:15	EST	216.828	10.307
USGS	03227107	11 Jan 2018 18:30	EST	216.84	10.619
USGS	03227107	11 Jan 2018 18:45	EST	216.843	11.015
USGS	03227107	11 Jan 2018 19:00	EST	216.847	11.27
USGS	03227107	11 Jan 2018 19:15	EST	216.847	11.44
USGS	03227107	11 Jan 2018 19:30	EST	216.862	11.978
USGS	03227107	11 Jan 2018 19:45	EST	216.856	12.233
USGS	03227107	11 Jan 2018 20:00	EST	216.865	12.629
USGS	03227107	11 Jan 2018 20:15	EST	216.865	12.941
USGS	03227107	11 Jan 2018 20:30	EST	216.865	13.224
USGS	03227107	11 Jan 2018 20:45	EST	216.859	13.337
USGS	03227107	11 Jan 2018 21:00	EST	216.859	13.535
USGS	03227107	11 Jan 2018 21:15	EST	216.871	13.847
USGS	03227107	11 Jan 2018 21:30	EST	216.871	14.073
USGS	03227107	11 Jan 2018 21:45	EST	216.886	14.272
USGS	03227107	11 Jan 2018 22:00	EST	216.895	14.498
USGS	03227107	11 Jan 2018 22:15	EST	216.904	14.838
USGS	03227107	11 Jan 2018 22:30	EST	216.907	15.064
USGS	03227107	11 Jan 2018 22:45	EST	216.914	15.772
USGS	03227107	11 Jan 2018 23:00	EST	216.92	16.112
USGS	03227107	11 Jan 2018 23:15	EST	216.926	17.018
USGS	03227107	11 Jan 2018 23:30	EST	216.932	17.924
USGS	03227107	11 Jan 2018 23:45	EST	216.938	18.491
USGS	03227107	12 Jan 2018 00:00	EST	216.935	18.632
USGS	03227107	12 Jan 2018 00:15	EST	216.938	18.802
USGS	03227107	12 Jan 2018 00:30	EST	216.944	19.142
USGS	03227107	12 Jan 2018 00:45	EST	216.953	19.68
USGS	03227107	12 Jan 2018 01:00	EST	216.962	20.218
USGS	03227107	12 Jan 2018 01:15	EST	216.984	21.492
USGS	03227107	12 Jan 2018 01:30	EST	217.008	22.993
USGS	03227107	12 Jan 2018 01:45	EST	217.048	25.542
USGS	03227107	12 Jan 2018 02:00	EST	217.09	28.317
USGS	03227107	12 Jan 2018 02:15	EST	217.124	30.865
USGS	03227107	12 Jan 2018 02:30	EST	217.139	31.998
USGS	03227107	12 Jan 2018 02:45	EST	217.142	32.281
USGS	03227107	12 Jan 2018 03:00	EST	217.13	31.148
USGS	03227107	12 Jan 2018 03:15	EST	217.118	30.299
USGS	03227107	12 Jan 2018 03:30	EST	217.115	30.299
USGS	03227107	12 Jan 2018 03:45	EST	217.118	30.299
USGS	03227107	12 Jan 2018 04:00	EST	217.124	30.865
USGS	03227107	12 Jan 2018 04:15	EST	217.133	31.431
USGS	03227107	12 Jan 2018 04:30	EST	217.142	32.281
USGS	03227107	12 Jan 2018 04:45	EST	217.157	33.414
USGS	03227107	12 Jan 2018 05:00	EST	217.17	34.263
USGS	03227107	12 Jan 2018 05:15	EST	217.179	34.829
USGS	03227107	12 Jan 2018 05:30	EST	217.188	35.396
USGS	03227107	12 Jan 2018 05:45	EST	217.191	35.679
USGS	03227107	12 Jan 2018 06:00	EST	217.203	36.528
USGS	03227107	12 Jan 2018 06:15	EST	217.206	36.812
USGS	03227107	12 Jan 2018 06:30	EST	217.209	36.812
USGS	03227107	12 Jan 2018 06:45	EST	217.215	37.378
USGS	03227107	12 Jan 2018 07:00	EST	217.218	37.661
USGS	03227107	12 Jan 2018 07:15	EST	217.218	37.661
USGS	03227107	12 Jan 2018 07:30	EST	217.218	37.661
USGS	03227107	12 Jan 2018 07:45	EST	217.221	37.661
USGS	03227107	12 Jan 2018 08:00	EST	217.221	37.661
USGS	03227107	12 Jan 2018 08:15	EST	217.203	36.528
USGS	03227107	12 Jan 2018 08:30	EST	217.218	37.661
USGS	03227107	12 Jan 2018 08:45	EST	217.234	38.794
USGS	03227107	12 Jan 2018 09:00	EST	217.255	40.21
USGS	03227107	12 Jan 2018 09:15	EST	217.255	40.21
USGS	03227107	12 Jan 2018 09:30	EST	217.285	42.475
USGS	03227107	12 Jan 2018 09:45	EST	217.389	50.404
USGS	03227107	12 Jan 2018 10:00	EST	217.438	54.368
USGS	03227107	12 Jan 2018 10:15	EST	217.395	50.97
USGS	03227107	12 Jan 2018 10:30	EST	217.319	45.023
USGS	03227107	12 Jan 2018 10:45	EST	217.267	41.059
USGS	03227107	12 Jan 2018 11:00	EST	217.261	40.776
USGS	03227107	12 Jan 2018 11:15	EST	217.252	39.926
USGS	03227107	12 Jan 2018 11:30	EST	217.246	39.643
USGS	03227107	12 Jan 2018 11:45	EST	217.249	39.643
USGS	03227107	12 Jan 2018 12:00	EST	217.273	41.625
USGS	03227107	12 Jan 2018 12:15	EST	217.496	59.465
USGS	03227107	12 Jan 2018 12:30	EST	217.773	85.799
USGS	03227107	12 Jan 2018 12:45	EST	217.877	96.843
USGS	03227107	12 Jan 2018 13:00	EST	217.898	99.108
USGS	03227107	12 Jan 2018 13:15	EST	217.865	95.427
USGS	03227107	12 Jan 2018 13:30	EST	217.779	86.366
USGS	03227107	12 Jan 2018 13:45	EST	217.733	81.835
USGS	03227107	12 Jan 2018 14:00	EST	217.697	78.154
USGS	03227107	12 Jan 2018 14:15	EST	217.673	75.605
USGS	03227107	12 Jan 2018 14:30	EST	217.666	75.039
USGS	03227107	12 Jan 2018 14:45	EST	217.685	77.021
USGS	03227107	12 Jan 2018 15:00	EST	217.703	78.72
USGS	03227107	12 Jan 2018 15:15	EST	217.727	81.269
USGS	03227107	12 Jan 2018 15:30	EST	217.761	84.667
USGS	03227107	12 Jan 2018 15:45	EST	217.804	88.914
USGS	03227107	12 Jan 2018 16:00	EST	217.846	93.445
USGS	03227107	12 Jan 2018 16:15	EST	217.874	96.56
USGS	03227107	12 Jan 2018 16:30	EST	217.922	101.657
USGS	03227107	12 Jan 2018 16:45	EST	217.95	104.771
USGS	03227107	12 Jan 2018 17:00	EST	217.971	107.32
USGS	03227107	12 Jan 2018 17:15	EST	217.983	108.736
USGS	03227107	12 Jan 2018 17:30	EST	218.005	111.001
USGS	03227107	12 Jan 2018 17:45	EST	218.026	113.549
USGS	03227107	12 Jan 2018 18:00	EST	218.029	113.833
USGS	03227107	12 Jan 2018 18:15	EST	218.038	114.965
USGS	03227107	12 Jan 2018 18:30	EST	218.047	116.098
USGS	03227107	12 Jan 2018 18:45	EST	218.041	115.248
USGS	03227107	12 Jan 2018 19:00	EST	218.047	116.098
USGS	03227107	12 Jan 2018 19:15	EST	218.044	115.815
USGS	03227107	12 Jan 2018 19:30	EST	218.05	116.381
USGS	03227107	12 Jan 2018 19:45	EST	218.044	115.815
USGS	03227107	12 Jan 2018 20:00	EST	218.032	114.399
USGS	03227107	12 Jan 2018 20:15	EST	218.02	112.983
USGS	03227107	12 Jan 2018 20:30	EST	218.017	112.417
USGS	03227107	12 Jan 2018 20:45	EST	218.008	111.567
USGS	03227107	12 Jan 2018 21:00	EST	218.002	110.718
USGS	03227107	12 Jan 2018 21:15	EST	217.996	110.151
USGS	03227107	12 Jan 2018 21:30	EST	217.98	108.169
USGS	03227107	12 Jan 2018 21:45	EST	217.971	107.32
USGS	03227107	12 Jan 2018 22:00	EST	217.962	106.187
USGS	03227107	12 Jan 2018 22:15	EST	217.947	104.488
USGS	03227107	12 Jan 2018 22:30	EST	217.938	103.356
USGS	03227107	12 Jan 2018 22:45	EST	217.919	101.373
USGS	03227107	12 Jan 2018 23:00	EST	217.922	101.657
USGS	03227107	12 Jan 2018 23:15	EST	217.904	99.674
USGS	03227107	12 Jan 2018 23:30	EST	217.892	98.542
USGS	03227107	12 Jan 2018 23:45	EST	217.877	96.843
USGS	03227107	13 Jan 2018 00:00	EST	217.858	94.861
USGS	03227107	13 Jan 2018 00:15	EST	217.855	94.577
USGS	03227107	13 Jan 2018 00:30	EST	217.84	92.878
USGS	03227107	13 Jan 2018 00:45	EST	217.828	91.463
USGS	03227107	13 Jan 2018 01:00	EST	217.813	90.047
USGS	03227107	13 Jan 2018 01:15	EST	217.813	90.047
USGS	03227107	13 Jan 2018 01:30	EST	217.797	88.348
USGS	03227107	13 Jan 2018 01:45	EST	217.788	87.498
USGS	03227107	13 Jan 2018 02:00	EST	217.773	85.799
USGS	03227107	13 Jan 2018 02:15	EST	217.77	85.516
USGS	03227107	13 Jan 2018 02:30	EST	217.752	83.534
USGS	03227107	13 Jan 2018 02:45	EST	217.743	82.684
USGS	03227107	13 Jan 2018 03:00	EST	217.733	81.835
USGS	03227107	13 Jan 2018 03:15	EST	217.73	81.552
USGS	03227107	13 Jan 2018 03:30	EST	217.715	79.853
USGS	03227107	13 Jan 2018 03:45	EST	217.712	79.57
USGS	03227107	13 Jan 2018 04:00	EST	217.706	79.003
USGS	03227107	13 Jan 2018 04:15	EST	217.697	78.154
USGS	03227107	13 Jan 2018 04:30	EST	217.694	77.871
USGS	03227107	13 Jan 2018 04:45	EST	217.682	76.738
USGS	03227107	13 Jan 2018 05:00	EST	217.676	75.888
USGS	03227107	13 Jan 2018 05:15	EST	217.676	75.888
USGS	03227107	13 Jan 2018 05:30	EST	217.666	75.039
USGS	03227107	13 Jan 2018 05:45	EST	217.66	74.473
USGS	03227107	13 Jan 2018 06:00	EST	217.66	74.473
USGS	03227107	13 Jan 2018 06:15	EST	217.651	73.623
USGS	03227107	13 Jan 2018 06:30	EST	217.648	73.34
USGS	03227107	13 Jan 2018 06:45	EST	217.639	72.49
USGS	03227107	13 Jan 2018 07:00	EST	217.633	71.924
USGS	03227107	13 Jan 2018 07:15	EST	217.63	71.641
USGS	03227107	13 Jan 2018 07:30	EST	217.63	71.641
USGS	03227107	13 Jan 2018 07:45	EST	217.627	71.358
USGS	03227107	13 Jan 2018 08:00	EST	217.624	71.075
USGS	03227107	13 Jan 2018 08:15	EST	217.627	71.358
USGS	03227107	13 Jan 2018 08:30	EST	217.621	70.791
USGS	03227107	13 Jan 2018 08:45	EST	217.615	70.225
USGS	03227107	13 Jan 2018 09:00	EST	217.615	70.225
USGS	03227107	13 Jan 2018 09:15	EST	217.609	69.659
USGS	03227107	13 Jan 2018 09:30	EST	217.602	69.092
USGS	03227107	13 Jan 2018 09:45	EST	217.605	69.376
USGS	03227107	13 Jan 2018 10:00	EST	217.599	68.809
USGS	03227107	13 Jan 2018 10:15	EST	217.602	69.092
USGS	03227107	13 Jan 2018 10:30	EST	217.602	69.092
USGS	03227107	13 Jan 2018 10:45	EST	217.59	67.96
USGS	03227107	13 Jan 2018 11:00	EST	217.596	68.526
USGS	03227107	13 Jan 2018 11:15	EST	217.59	67.96
USGS	03227107	13 Jan 2018 11:30	EST	217.593	68.243
USGS	03227107	13 Jan 2018 11:45	EST	217.59	67.96
USGS	03227107	13 Jan 2018 12:00	EST	217.59	67.96
USGS	03227107	13 Jan 2018 12:15	EST	217.581	67.11
USGS	03227107	13 Jan 2018 12:30	EST	217.584	67.393
USGS	03227107	13 Jan 2018 12:45	EST	217.575	66.544
USGS	03227107	13 Jan 2018 13:00	EST	217.572	66.261
USGS	03227107	13 Jan 2018 13:15	EST	217.572	66.261
USGS	03227107	13 Jan 2018 13:30	EST	217.581	67.11
USGS	03227107	13 Jan 2018 13:45	EST	217.569	65.978
USGS	03227107	13 Jan 2018 14:00	EST	217.572	66.261
USGS	03227107	13 Jan 2018 14:15	EST	217.575	66.544
USGS	03227107	13 Jan 2018 14:30	EST	217.569	65.978
USGS	03227107	13 Jan 2018 14:45	EST	217.569	65.978
USGS	03227107	13 Jan 2018 15:00	EST	217.575	66.544
USGS	03227107	13 Jan 2018 15:15	EST	217.569	65.978
USGS	03227107	13 Jan 2018 15:30	EST	217.569	65.978
USGS	03227107	13 Jan 2018 15:45	EST	217.566	65.694
USGS	03227107	13 Jan 2018 16:00	EST	217.569	65.978
USGS	03227107	13 Jan 2018 16:15	EST	217.569	65.978
USGS	03227107	13 Jan 2018 16:30	EST	217.563	65.411
USGS	03227107	13 Jan 2018 16:45	EST	217.569	65.978
USGS	03227107	13 Jan 2018 17:00	EST	217.572	66.261
USGS	03227107	13 Jan 2018 17:15	EST	217.578	66.827
USGS	03227107	13 Jan 2018 17:30	EST	217.587	67.677
USGS	03227107	13 Jan 2018 17:45	EST	217.602	69.092
USGS	03227107	13 Jan 2018 18:00	EST	217.618	70.508
USGS	03227107	13 Jan 2018 18:15	EST	217.636	72.207
USGS	03227107	13 Jan 2018 18:30	EST	217.654	73.906
USGS	03227107	13 Jan 2018 18:45	EST	217.682	76.738
USGS	03227107	13 Jan 2018 19:00	EST	217.709	79.286
USGS	03227107	13 Jan 2018 19:15	EST	217.743	82.684
USGS	03227107	13 Jan 2018 19:30	EST	217.77	85.516
USGS	03227107	13 Jan 2018 19:45	EST	217.797	88.348
USGS	03227107	13 Jan 2018 20:00	EST	217.819	90.613
USGS	03227107	13 Jan 2018 20:15	EST	217.843	93.162
USGS	03227107	13 Jan 2018 20:30	EST	217.868	95.71
USGS	03227107	13 Jan 2018 20:45	EST	217.883	97.409
USGS	03227107	13 Jan 2018 21:00	EST	217.898	99.108
USGS	03227107	13 Jan 2018 21:15	EST	217.913	100.807
USGS	03227107	13 Jan 2018 21:30	EST	217.919	101.373
USGS	03227107	13 Jan 2018 21:45	EST	217.935	103.072
USGS	03227107	13 Jan 2018 22:00	EST	217.941	103.922
USGS	03227107	13 Jan 2018 22:15	EST	217.944	104.205
USGS	03227107	13 Jan 2018 22:30	EST	217.95	104.771
USGS	03227107	13 Jan 2018 22:45	EST	217.953	105.055
USGS	03227107	13 Jan 2018 23:00	EST	217.953	105.055
USGS	03227107	13 Jan 2018 23:15	EST	217.956	105.621
USGS	03227107	13 Jan 2018 23:30	EST	217.956	105.621
USGS	03227107	13 Jan 2018 23:45	EST	217.959	105.904
USGS	03227107	14 Jan 2018 00:00	EST	217.959	105.904
USGS	03227107	14 Jan 2018 00:15	EST	217.959	105.904
USGS	03227107	14 Jan 2018 00:30	EST	217.959	105.904
USGS	03227107	14 Jan 2018 00:45	EST	217.959	105.904
USGS	03227107	14 Jan 2018 01:00	EST	217.959	105.904
USGS	03227107	14 Jan 2018 01:15	EST	217.956	105.621
USGS	03227107	14 Jan 2018 01:30	EST	217.956	105.621
USGS	03227107	14 Jan 2018 01:45	EST	217.956	105.621
USGS	03227107	14 Jan 2018 02:00	EST	217.953	105.055
USGS	03227107	14 Jan 2018 02:15	EST	217.953	105.055
USGS	03227107	14 Jan 2018 02:30	EST	217.95	104.771
USGS	03227107	14 Jan 2018 02:45	EST	217.953	105.055
USGS	03227107	14 Jan 2018 03:00	EST	217.95	104.771
USGS	03227107	14 Jan 2018 03:15	EST	217.947	104.488
USGS	03227107	14 Jan 2018 03:30	EST	217.944	104.205
USGS	03227107	14 Jan 2018 03:45	EST	217.944	104.205
USGS	03227107	14 Jan 2018 04:00	EST	217.941	103.922
USGS	03227107	14 Jan 2018 04:15	EST	217.944	104.205
USGS	03227107	14 Jan 2018 04:30	EST	217.944	104.205
USGS	03227107	14 Jan 2018 04:45	EST	217.944	104.205
USGS	03227107	14 Jan 2018 05:00	EST	217.944	104.205
USGS	03227107	14 Jan 2018 05:15	EST	217.941	103.922
USGS	03227107	14 Jan 2018 05:30	EST	217.941	103.922
USGS	03227107	14 Jan 2018 05:45	EST	217.938	103.356
USGS	03227107	14 Jan 2018 06:00	EST	217.941	103.922
USGS	03227107	14 Jan 2018 06:15	EST	217.938	103.356
USGS	03227107	14 Jan 2018 06:30	EST	217.941	103.922
USGS	03227107	14 Jan 2018 06:45	EST	217.941	103.922
USGS	03227107	14 Jan 2018 07:00	EST	217.941	103.922
USGS	03227107	14 Jan 2018 07:15	EST	217.941	103.922
USGS	03227107	14 Jan 2018 07:30	EST	217.941	103.922
USGS	03227107	14 Jan 2018 07:45	EST	217.938	103.356
USGS	03227107	14 Jan 2018 08:00	EST	217.938	103.356
USGS	03227107	14 Jan 2018 08:15	EST	217.941	103.922
USGS	03227107	14 Jan 2018 08:30	EST	217.938	103.356
USGS	03227107	14 Jan 2018 08:45	EST	217.938	103.356
USGS	03227107	14 Jan 2018 09:00	EST	217.938	103.356
USGS	03227107	14 Jan 2018 09:15	EST	217.938	103.356
USGS	03227107	14 Jan 2018 09:30	EST	217.938	103.356
USGS	03227107	14 Jan 2018 09:45	EST	217.938	103.356
USGS	03227107	14 Jan 2018 10:00	EST	217.935	103.072
USGS	03227107	14 Jan 2018 10:15	EST	217.938	103.356
USGS	03227107	14 Jan 2018 10:30	EST	217.935	103.072
USGS	03227107	14 Jan 2018 10:45	EST	217.935	103.072
USGS	03227107	14 Jan 2018 11:00	EST	217.932	102.789
USGS	03227107	14 Jan 2018 11:15	EST	217.929	102.506
USGS	03227107	14 Jan 2018 11:30	EST	217.932	102.789
USGS	03227107	14 Jan 2018 11:45	EST	217.929	102.506
USGS	03227107	14 Jan 2018 12:00	EST	217.929	102.506
USGS	03227107	14 Jan 2018 12:15	EST	217.929	102.506
USGS	03227107	14 Jan 2018 12:30	EST	217.926	102.223
USGS	03227107	14 Jan 2018 12:45	EST	217.929	102.506
USGS	03227107	14 Jan 2018 13:00	EST	217.932	102.789
USGS	03227107	14 Jan 2018 13:15	EST	217.938	103.356
USGS	03227107	14 Jan 2018 13:30	EST	217.947	104.488
USGS	03227107	14 Jan 2018 13:45	EST	217.95	104.771
USGS	03227107	14 Jan 2018 14:00	EST	217.953	105.055
USGS	03227107	14 Jan 2018 14:15	EST	217.959	105.904
USGS	03227107	14 Jan 2018 14:30	EST	217.965	106.47
USGS	03227107	14 Jan 2018 14:45	EST	217.968	107.037
USGS	03227107	14 Jan 2018 15:00	EST	217.962	106.187
USGS	03227107	14 Jan 2018 15:15	EST	217.956	105.621
USGS	03227107	14 Jan 2018 15:30	EST	217.947	104.488
USGS	03227107	14 Jan 2018 15:45	EST	217.95	104.771
USGS	03227107	14 Jan 2018 16:00	EST	217.944	104.205
USGS	03227107	14 Jan 2018 16:15	EST	217.938	103.356
USGS	03227107	14 Jan 2018 16:30	EST	217.935	103.072
USGS	03227107	14 Jan 2018 16:45	EST	217.932	102.789
USGS	03227107	14 Jan 2018 17:00	EST	217.929	102.506
USGS	03227107	14 Jan 2018 17:15	EST	217.926	102.223
USGS	03227107	14 Jan 2018 17:30	EST	217.926	102.223
USGS	03227107	14 Jan 2018 17:45	EST	217.922	101.657
USGS	03227107	14 Jan 2018 18:00	EST	217.919	101.373
USGS	03227107	14 Jan 2018 18:15	EST	217.922	101.657
USGS	03227107	14 Jan 2018 18:30	EST	217.922	101.657
USGS	03227107	14 Jan 2018 18:45	EST	217.919	101.373
USGS	03227107	14 Jan 2018 19:00	EST	217.916	101.09
USGS	03227107	14 Jan 2018 19:15	EST	217.919	101.373
USGS	03227107	14 Jan 2018 19:30	EST	217.922	101.657
USGS	03227107	14 Jan 2018 19:45	EST	217.919	101.373
USGS	03227107	14 Jan 2018 20:00	EST	217.919	101.373
USGS	03227107	14 Jan 2018 20:15	EST	217.916	101.09
USGS	03227107	14 Jan 2018 20:30	EST	217.916	101.09
USGS	03227107	14 Jan 2018 20:45	EST	217.916	101.09
USGS	03227107	14 Jan 2018 21:00	EST	217.91	100.524
USGS	03227107	14 Jan 2018 21:15	EST	217.913	100.807
USGS	03227107	14 Jan 2018 21:30	EST	217.91	100.524
USGS	03227107	14 Jan 2018 21:45	EST	217.91	100.524
USGS	03227107	14 Jan 2018 22:00	EST	217.907	99.958
USGS	03227107	14 Jan 2018 22:15	EST	217.907	99.958
USGS	03227107	14 Jan 2018 22:30	EST	217.904	99.674
USGS	03227107	14 Jan 2018 22:45	EST	217.904	99.674
USGS	03227107	14 Jan 2018 23:00	EST	217.904	99.674
USGS	03227107	14 Jan 2018 23:15	EST	217.901	99.391
USGS	03227107	14 Jan 2018 23:30	EST	217.901	99.391
USGS	03227107	14 Jan 2018 23:45	EST	217.904	99.674
USGS	03227107	15 Jan 2018 00:00	EST	217.895	98.825
USGS	03227107	15 Jan 2018 00:15	EST	217.898	99.108
USGS	03227107	15 Jan 2018 00:30	EST	217.895	98.825
USGS	03227107	15 Jan 2018 00:45	EST	217.889	97.975
USGS	03227107	15 Jan 2018 01:00	EST	217.889	97.975
USGS	03227107	15 Jan 2018 01:15	EST	217.889	97.975
USGS	03227107	15 Jan 2018 01:30	EST	217.886	97.692
USGS	03227107	15 Jan 2018 01:45	EST	217.883	97.409
USGS	03227107	15 Jan 2018 02:00	EST	217.886	97.692
USGS	03227107	15 Jan 2018 02:15	EST	217.883	97.409
USGS	03227107	15 Jan 2018 02:30	EST	217.883	97.409
USGS	03227107	15 Jan 2018 02:45	EST	217.88	97.126
USGS	03227107	15 Jan 2018 03:00	EST	217.88	97.126
USGS	03227107	15 Jan 2018 03:15	EST	217.88	97.126
USGS	03227107	15 Jan 2018 03:30	EST	217.88	97.126
USGS	03227107	15 Jan 2018 03:45	EST	217.877	96.843
USGS	03227107	15 Jan 2018 04:00	EST	217.88	97.126
USGS	03227107	15 Jan 2018 04:15	EST	217.88	97.126
USGS	03227107	15 Jan 2018 04:30	EST	217.88	97.126
USGS	03227107	15 Jan 2018 04:45	EST	217.88	97.126
USGS	03227107	15 Jan 2018 05:00	EST	217.883	97.409
USGS	03227107	15 Jan 2018 05:15	EST	217.883	97.409
USGS	03227107	15 Jan 2018 05:30	EST	217.883	97.409
USGS	03227107	15 Jan 2018 05:45	EST	217.886	97.692
USGS	03227107	15 Jan 2018 06:00	EST	217.889	97.975
USGS	03227107	15 Jan 2018 06:15	EST	217.892	98.542
USGS	03227107	15 Jan 2018 06:30	EST	217.895	98.825
USGS	03227107	15 Jan 2018 06:45	EST	217.895	98.825
USGS	03227107	15 Jan 2018 07:00	EST	217.898	99.108
USGS	03227107	15 Jan 2018 07:15	EST	217.901	99.391
USGS	03227107	15 Jan 2018 07:30	EST	217.901	99.391
USGS	03227107	15 Jan 2018 07:45	EST	217.901	99.391
USGS	03227107	15 Jan 2018 08:00	EST	217.901	99.391
USGS	03227107	15 Jan 2018 08:15	EST	217.901	99.391
USGS	03227107	15 Jan 2018 08:30	EST	217.898	99.108
USGS	03227107	15 Jan 2018 08:45	EST	217.898	99.108
USGS	03227107	15 Jan 2018 09:00	EST	217.898	99.108
USGS	03227107	15 Jan 2018 09:15	EST	217.895	98.825
USGS	03227107	15 Jan 2018 09:30	EST	217.889	97.975
USGS	03227107	15 Jan 2018 09:45	EST	217.895	98.825
USGS	03227107	15 Jan 2018 10:00	EST	217.886	97.692
USGS	03227107	15 Jan 2018 10:15	EST	217.889	97.975
USGS	03227107	15 Jan 2018 10:30	EST	217.886	97.692
USGS	03227107	15 Jan 2018 10:45	EST	217.877	96.843
USGS	03227107	15 Jan 2018 11:00	EST	217.886	97.692
USGS	03227107	15 Jan 2018 11:15	EST	217.88	97.126
USGS	03227107	15 Jan 2018 11:30	EST	217.88	97.126
USGS	03227107	15 Jan 2018 11:45	EST	217.868	95.71
USGS	03227107	15 Jan 2018 12:00	EST	217.868	95.71
USGS	03227107	15 Jan 2018 12:15	EST	217.865	95.427
USGS	03227107	15 Jan 2018 12:30	EST	217.858	94.861
USGS	03227107	15 Jan 2018 12:45	EST	217.852	94.011
USGS	03227107	15 Jan 2018 13:00	EST	217.858	94.861
USGS	03227107	15 Jan 2018 13:15	EST	217.861	95.144
USGS	03227107	15 Jan 2018 13:30	EST	217.852	94.011
USGS	03227107	15 Jan 2018 13:45	EST	217.861	95.144
USGS	03227107	15 Jan 2018 14:00	EST	217.858	94.861
USGS	03227107	15 Jan 2018 14:15	EST	217.868	95.71
USGS	03227107	15 Jan 2018 14:30	EST	217.861	95.144
USGS	03227107	15 Jan 2018 14:45	EST	217.868	95.71
USGS	03227107	15 Jan 2018 15:00	EST	217.868	95.71
USGS	03227107	15 Jan 2018 15:15	EST	217.874	96.56
USGS	03227107	15 Jan 2018 15:30	EST	217.861	95.144
USGS	03227107	15 Jan 2018 15:45	EST	217.877	96.843
USGS	03227107	15 Jan 2018 16:00	EST	217.874	96.56
USGS	03227107	15 Jan 2018 16:15	EST	217.871	95.993
USGS	03227107	15 Jan 2018 16:30	EST	217.874	96.56
USGS	03227107	15 Jan 2018 16:45	EST	217.877	96.843
USGS	03227107	15 Jan 2018 17:00	EST	217.874	96.56
USGS	03227107	15 Jan 2018 17:15	EST	217.877	96.843
USGS	03227107	15 Jan 2018 17:30	EST	217.874	96.56
USGS	03227107	15 Jan 2018 17:45	EST	217.868	95.71
USGS	03227107	15 Jan 2018 18:00	EST	217.871	95.993
USGS	03227107	15 Jan 2018 18:15	EST	217.868	95.71
USGS	03227107	15 Jan 2018 18:30	EST	217.861	95.144
USGS	03227107	15 Jan 2018 18:45	EST	217.861	95.144
USGS	03227107	15 Jan 2018 19:00	EST	217.858	94.861
USGS	03227107	15 Jan 2018 19:15	EST	217.858	94.861
USGS	03227107	15 Jan 2018 19:30	EST	217.858	94.861
USGS	03227107	15 Jan 2018 19:45	EST	217.855	94.577
USGS	03227107	15 Jan 2018 20:00	EST	217.852	94.011
USGS	03227107	15 Jan 2018 20:15	EST	217.852	94.011
USGS	03227107	15 Jan 2018 20:30	EST	217.852	94.011
USGS	03227107	15 Jan 2018 20:45	EST	217.846	93.445
USGS	03227107	15 Jan 2018 21:00	EST	217.849	93.728
USGS	03227107	15 Jan 2018 21:15	EST	217.849	93.728
USGS	03227107	15 Jan 2018 21:30	EST	217.846	93.445
USGS	03227107	15 Jan 2018 21:45	EST	217.843	93.162
USGS	03227107	15 Jan 2018 22:00	EST	217.843	93.162
USGS	03227107	15 Jan 2018 22:15	EST	217.837	92.595
USGS	03227107	15 Jan 2018 22:30	EST	217.834	92.312
USGS	03227107	15 Jan 2018 22:45	EST	217.825	91.179
USGS	03227107	15 Jan 2018 23:00	EST	217.816	90.33
USGS	03227107	15 Jan 2018 23:15	EST	217.804	88.914
USGS	03227107	15 Jan 2018 23:30	EST	217.791	87.781
USGS	03227107	15 Jan 2018 23:45	EST	217.77	85.516
USGS	03227107	16 Jan 2018 00:00	EST	217.755	83.817
USGS	03227107	16 Jan 2018 00:15	EST	217.73	81.552
USGS	03227107	16 Jan 2018 00:30	EST	217.706	79.003
USGS	03227107	16 Jan 2018 00:45	EST	217.682	76.738
USGS	03227107	16 Jan 2018 01:00	EST	217.654	73.906
USGS	03227107	16 Jan 2018 01:15	EST	217.624	71.075
USGS	03227107	16 Jan 2018 01:30	EST	217.596	68.526
USGS	03227107	16 Jan 2018 01:45	EST	217.566	65.694
USGS	03227107	16 Jan 2018 02:00	EST	217.538	63.146
USGS	03227107	16 Jan 2018 02:15	EST	217.514	60.881
USGS	03227107	16 Jan 2018 02:30	EST	217.487	58.615
USGS	03227107	16 Jan 2018 02:45	EST	217.462	56.633
USGS	03227107	16 Jan 2018 03:00	EST	217.438	54.368
USGS	03227107	16 Jan 2018 03:15	EST	217.416	52.669
USGS	03227107	16 Jan 2018 03:30	EST	217.398	51.253
USGS	03227107	16 Jan 2018 03:45	EST	217.383	50.12
USGS	03227107	16 Jan 2018 04:00	EST	217.371	48.988
USGS	03227107	16 Jan 2018 04:15	EST	217.359	48.138
USGS	03227107	16 Jan 2018 04:30	EST	217.352	47.572
USGS	03227107	16 Jan 2018 04:45	EST	217.343	46.722
USGS	03227107	16 Jan 2018 05:00	EST	217.34	46.722
USGS	03227107	16 Jan 2018 05:15	EST	217.337	46.439
USGS	03227107	16 Jan 2018 05:30	EST	217.334	46.156
USGS	03227107	16 Jan 2018 05:45	EST	217.325	45.307
USGS	03227107	16 Jan 2018 06:00	EST	217.322	45.307
USGS	03227107	16 Jan 2018 06:15	EST	217.319	45.023
USGS	03227107	16 Jan 2018 06:30	EST	217.313	44.457
USGS	03227107	16 Jan 2018 06:45	EST	217.313	44.457
USGS	03227107	16 Jan 2018 07:00	EST	217.313	44.457
USGS	03227107	16 Jan 2018 07:15	EST	217.316	44.74
USGS	03227107	16 Jan 2018 07:30	EST	217.313	44.457
USGS	03227107	16 Jan 2018 07:45	EST	217.316	44.74
USGS	03227107	16 Jan 2018 08:00	EST	217.313	44.457
USGS	03227107	16 Jan 2018 08:15	EST	217.316	44.74
USGS	03227107	16 Jan 2018 08:30	EST	217.316	44.74
USGS	03227107	16 Jan 2018 08:45	EST	217.313	44.457
USGS	03227107	16 Jan 2018 09:00	EST	217.313	44.457
USGS	03227107	16 Jan 2018 09:15	EST	217.316	44.74
USGS	03227107	16 Jan 2018 09:30	EST	217.313	44.457
USGS	03227107	16 Jan 2018 09:45	EST	217.313	44.457
USGS	03227107	16 Jan 2018 10:00	EST	217.316	44.74
USGS	03227107	16 Jan 2018 10:15	EST	217.313	44.457
USGS	03227107	16 Jan 2018 10:30	EST	217.313	44.457
USGS	03227107	16 Jan 2018 10:45	EST	217.313	44.457
USGS	03227107	16 Jan 2018 11:00	EST	217.316	44.74
USGS	03227107	16 Jan 2018 11:15	EST	217.316	44.74
USGS	03227107	16 Jan 2018 11:30	EST	217.313	44.457
USGS	03227107	16 Jan 2018 11:45	EST	217.307	44.174
USGS	03227107	16 Jan 2018 12:00	EST	217.307	44.174
USGS	03227107	16 Jan 2018 12:15	EST	217.304	43.891
USGS	03227107	16 Jan 2018 12:30	EST	217.307	44.174
USGS	03227107	16 Jan 2018 12:45	EST	217.31	44.174
USGS	03227107	16 Jan 2018 13:00	EST	217.307	44.174
USGS	03227107	16 Jan 2018 13:15	EST	217.307	44.174
USGS	03227107	16 Jan 2018 13:30	EST	217.307	44.174
USGS	03227107	16 Jan 2018 13:45	EST	217.307	44.174
USGS	03227107	16 Jan 2018 14:00	EST	217.307	44.174
USGS	03227107	16 Jan 2018 14:15	EST	217.307	44.174
USGS	03227107	16 Jan 2018 14:30	EST	217.307	44.174
USGS	03227107	16 Jan 2018 14:45	EST	217.304	43.891
USGS	03227107	16 Jan 2018 15:00	EST	217.304	43.891
USGS	03227107	16 Jan 2018 15:15	EST	217.298	43.324
USGS	03227107	16 Jan 2018 15:30	EST	217.295	43.041
USGS	03227107	16 Jan 2018 15:45	EST	217.295	43.041
USGS	03227107	16 Jan 2018 16:00	EST	217.292	43.041
USGS	03227107	16 Jan 2018 16:15	EST	217.285	42.475
USGS	03227107	16 Jan 2018 16:30	EST	217.276	41.909
USGS	03227107	16 Jan 2018 16:45	EST	217.27	41.342
USGS	03227107	16 Jan 2018 17:00	EST	217.261	40.776
USGS	03227107	16 Jan 2018 17:15	EST	217.252	39.926
USGS	03227107	16 Jan 2018 17:30	EST	217.234	38.794
USGS	03227107	16 Jan 2018 17:45	EST	217.221	37.661
USGS	03227107	16 Jan 2018 18:00	EST	217.203	36.528
USGS	03227107	16 Jan 2018 18:15	EST	217.188	35.396
USGS	03227107	16 Jan 2018 18:30	EST	217.17	34.263
USGS	03227107	16 Jan 2018 18:45	EST	217.151	32.847
USGS	03227107	16 Jan 2018 19:00	EST	217.133	31.431
USGS	03227107	16 Jan 2018 19:15	EST	217.118	30.299
USGS	03227107	16 Jan 2018 19:30	EST	217.096	28.883
USGS	03227107	16 Jan 2018 19:45	EST	217.081	27.807
USGS	03227107	16 Jan 2018 20:00	EST	217.066	26.759
USGS	03227107	16 Jan 2018 20:15	EST	217.051	25.74
USGS	03227107	16 Jan 2018 20:30	EST	217.035	24.72
USGS	03227107	16 Jan 2018 20:45	EST	217.02	23.758
USGS	03227107	16 Jan 2018 21:00	EST	217.011	23.163
USGS	03227107	16 Jan 2018 21:15	EST	216.999	22.398
USGS	03227107	16 Jan 2018 21:30	EST	216.987	21.662
USGS	03227107	16 Jan 2018 21:45	EST	216.978	21.124
USGS	03227107	16 Jan 2018 22:00	EST	216.965	20.388
USGS	03227107	16 Jan 2018 22:15	EST	216.959	20.02
USGS	03227107	16 Jan 2018 22:30	EST	216.947	19.312
USGS	03227107	16 Jan 2018 22:45	EST	216.938	18.802
USGS	03227107	16 Jan 2018 23:00	EST	216.929	18.293
USGS	03227107	16 Jan 2018 23:15	EST	216.923	17.953
USGS	03227107	16 Jan 2018 23:30	EST	216.917	17.613
USGS	03227107	16 Jan 2018 23:45	EST	216.907	17.132
USGS	03227107	17 Jan 2018 00:00	EST	216.901	16.792
USGS	03227107	17 Jan 2018 00:15	EST	216.895	16.48
USGS	03227107	17 Jan 2018 00:30	EST	216.892	16.31
USGS	03227107	17 Jan 2018 00:45	EST	216.886	15.999
USGS	03227107	17 Jan 2018 01:00	EST	216.883	15.829
USGS	03227107	17 Jan 2018 01:15	EST	216.88	15.687
USGS	03227107	17 Jan 2018 01:30	EST	216.877	15.517
USGS	03227107	17 Jan 2018 01:45	EST	216.877	15.517
USGS	03227107	17 Jan 2018 02:00	EST	216.871	15.206
USGS	03227107	17 Jan 2018 02:15	EST	216.868	15.064
USGS	03227107	17 Jan 2018 02:30	EST	216.868	15.064
USGS	03227107	17 Jan 2018 02:45	EST	216.865	14.923
USGS	03227107	17 Jan 2018 03:00	EST	216.868	15.064
USGS	03227107	17 Jan 2018 03:15	EST	216.865	14.923
USGS	03227107	17 Jan 2018 03:30	EST	216.865	14.923
USGS	03227107	17 Jan 2018 03:45	EST	216.862	14.753
USGS	03227107	17 Jan 2018 04:00	EST	216.859	14.583
USGS	03227107	17 Jan 2018 04:15	EST	216.853	14.272
USGS	03227107	17 Jan 2018 04:30	EST	216.853	14.272
USGS	03227107	17 Jan 2018 04:45	EST	216.85	14.13
USGS	03227107	17 Jan 2018 05:00	EST	216.84	13.649
USGS	03227107	17 Jan 2018 05:15	EST	216.84	13.649
USGS	03227107	17 Jan 2018 05:30	EST	216.834	13.337
USGS	03227107	17 Jan 2018 05:45	EST	216.831	13.196
USGS	03227107	17 Jan 2018 06:00	EST	216.825	12.884
USGS	03227107	17 Jan 2018 06:15	EST	216.816	12.459
USGS	03227107	17 Jan 2018 06:30	EST	216.81	12.148
USGS	03227107	17 Jan 2018 06:45	EST	216.801	11.723
USGS	03227107	17 Jan 2018 07:00	EST	216.795	11.44
USGS	03227107	17 Jan 2018 07:15	EST	216.789	11.185
USGS	03227107	17 Jan 2018 07:30	EST	216.776	10.619
USGS	03227107	17 Jan 2018 07:45	EST	216.764	10.052
USGS	03227107	17 Jan 2018 08:00	EST	216.758	9.769
USGS	03227107	17 Jan 2018 08:15	EST	216.749	9.373
USGS	03227107	17 Jan 2018 08:30	EST	216.746	9.118
USGS	03227107	17 Jan 2018 08:45	EST	216.743	NA
USGS	03227107	17 Jan 2018 09:00	EST	216.749	NA
USGS	03227107	17 Jan 2018 09:15	EST	216.752	NA
USGS	03227107	17 Jan 2018 09:30	EST	216.755	NA
USGS	03227107	17 Jan 2018 09:45	EST	216.749	NA
USGS	03227107	17 Jan 2018 10:00	EST	216.749	NA
USGS	03227107	17 Jan 2018 10:15	EST	216.746	NA
USGS	03227107	17 Jan 2018 10:30	EST	216.746	8.693
USGS	03227107	17 Jan 2018 10:45	EST	216.752	NA
USGS	03227107	17 Jan 2018 11:00	EST	216.755	NA
USGS	03227107	17 Jan 2018 11:15	EST	216.761	NA
USGS	03227107	17 Jan 2018 11:30	EST	216.758	NA
USGS	03227107	17 Jan 2018 11:45	EST	216.749	NA
USGS	03227107	17 Jan 2018 12:00	EST	216.743	NA
USGS	03227107	17 Jan 2018 12:15	EST	216.74	NA
USGS	03227107	17 Jan 2018 12:30	EST	216.734	8.297
USGS	03227107	17 Jan 2018 12:45	EST	216.734	NA
USGS	03227107	17 Jan 2018 13:00	EST	216.731	NA
USGS	03227107	17 Jan 2018 13:15	EST	216.734	NA
USGS	03227107	17 Jan 2018 13:30	EST	216.737	NA
USGS	03227107	17 Jan 2018 13:45	EST	216.737	NA
USGS	03227107	17 Jan 2018 14:00	EST	216.734	NA
USGS	03227107	17 Jan 2018 14:15	EST	216.731	NA
USGS	03227107	17 Jan 2018 14:30	EST	216.728	8.014
USGS	03227107	17 Jan 2018 14:45	EST	216.731	NA
USGS	03227107	17 Jan 2018 15:00	EST	216.725	NA
USGS	03227107	17 Jan 2018 15:15	EST	216.715	NA
USGS	03227107	17 Jan 2018 15:30	EST	216.722	NA
USGS	03227107	17 Jan 2018 15:45	EST	216.725	NA
USGS	03227107	17 Jan 2018 16:00	EST	216.731	NA
USGS	03227107	17 Jan 2018 16:15	EST	216.728	NA
USGS	03227107	17 Jan 2018 16:30	EST	216.731	7.929
USGS	03227107	17 Jan 2018 16:45	EST	216.734	NA
USGS	03227107	17 Jan 2018 17:00	EST	216.737	NA
USGS	03227107	17 Jan 2018 17:15	EST	216.74	NA
USGS	03227107	17 Jan 2018 17:30	EST	216.74	NA
USGS	03227107	17 Jan 2018 17:45	EST	216.74	NA
USGS	03227107	17 Jan 2018 18:00	EST	216.74	NA
USGS	03227107	17 Jan 2018 18:15	EST	216.74	NA
USGS	03227107	17 Jan 2018 18:30	EST	216.74	7.957
USGS	03227107	17 Jan 2018 18:45	EST	216.743	NA
USGS	03227107	17 Jan 2018 19:00	EST	216.743	NA
USGS	03227107	17 Jan 2018 19:15	EST	216.749	NA
USGS	03227107	17 Jan 2018 19:30	EST	216.749	NA
USGS	03227107	17 Jan 2018 19:45	EST	216.755	NA
USGS	03227107	17 Jan 2018 20:00	EST	216.758	NA
USGS	03227107	17 Jan 2018 20:15	EST	216.761	NA
USGS	03227107	17 Jan 2018 20:30	EST	216.764	7.957
USGS	03227107	17 Jan 2018 20:45	EST	216.77	NA
USGS	03227107	17 Jan 2018 21:00	EST	216.773	NA
USGS	03227107	17 Jan 2018 21:15	EST	216.779	NA
USGS	03227107	17 Jan 2018 21:30	EST	216.779	NA
USGS	03227107	17 Jan 2018 21:45	EST	216.786	NA
USGS	03227107	17 Jan 2018 22:00	EST	216.789	NA
USGS	03227107	17 Jan 2018 22:15	EST	216.792	NA
USGS	03227107	17 Jan 2018 22:30	EST	216.795	7.957
USGS	03227107	17 Jan 2018 22:45	EST	216.798	NA
USGS	03227107	17 Jan 2018 23:00	EST	216.798	NA
USGS	03227107	17 Jan 2018 23:15	EST	216.804	NA
USGS	03227107	17 Jan 2018 23:30	EST	216.804	NA
USGS	03227107	17 Jan 2018 23:45	EST	216.807	NA
USGS	03227107	18 Jan 2018 00:00	EST	216.798	NA
USGS	03227107	18 Jan 2018 00:15	EST	216.795	NA
USGS	03227107	18 Jan 2018 00:30	EST	216.795	7.957
USGS	03227107	18 Jan 2018 00:45	EST	216.795	NA
USGS	03227107	18 Jan 2018 01:00	EST	216.798	NA
USGS	03227107	18 Jan 2018 01:15	EST	216.798	NA
USGS	03227107	18 Jan 2018 01:30	EST	216.801	NA
USGS	03227107	18 Jan 2018 01:45	EST	216.804	NA
USGS	03227107	18 Jan 2018 02:00	EST	216.804	NA
USGS	03227107	18 Jan 2018 02:15	EST	216.807	NA
USGS	03227107	18 Jan 2018 02:30	EST	216.813	7.929
USGS	03227107	18 Jan 2018 02:45	EST	216.813	NA
USGS	03227107	18 Jan 2018 03:00	EST	216.816	NA
USGS	03227107	18 Jan 2018 03:15	EST	216.825	NA
USGS	03227107	18 Jan 2018 03:30	EST	216.822	NA
USGS	03227107	18 Jan 2018 03:45	EST	216.825	NA
USGS	03227107	18 Jan 2018 04:00	EST	216.831	NA
USGS	03227107	18 Jan 2018 04:15	EST	216.831	NA
USGS	03227107	18 Jan 2018 04:30	EST	216.831	7.985
USGS	03227107	18 Jan 2018 04:45	EST	216.834	NA
USGS	03227107	18 Jan 2018 05:00	EST	216.831	NA
USGS	03227107	18 Jan 2018 05:15	EST	216.837	NA
USGS	03227107	18 Jan 2018 05:30	EST	216.837	NA
USGS	03227107	18 Jan 2018 05:45	EST	216.834	NA
USGS	03227107	18 Jan 2018 06:00	EST	216.822	NA
USGS	03227107	18 Jan 2018 06:15	EST	216.816	NA
USGS	03227107	18 Jan 2018 06:30	EST	216.813	8.07
USGS	03227107	18 Jan 2018 06:45	EST	216.81	NA
USGS	03227107	18 Jan 2018 07:00	EST	216.795	NA
USGS	03227107	18 Jan 2018 07:15	EST	216.804	NA
USGS	03227107	18 Jan 2018 07:30	EST	216.813	NA
USGS	03227107	18 Jan 2018 07:45	EST	216.804	NA
USGS	03227107	18 Jan 2018 08:00	EST	216.807	NA
USGS	03227107	18 Jan 2018 08:15	EST	216.819	NA
USGS	03227107	18 Jan 2018 08:30	EST	216.816	8.127
USGS	03227107	18 Jan 2018 08:45	EST	216.822	NA
USGS	03227107	18 Jan 2018 09:00	EST	216.819	NA
USGS	03227107	18 Jan 2018 09:15	EST	216.819	NA
USGS	03227107	18 Jan 2018 09:30	EST	216.816	NA
USGS	03227107	18 Jan 2018 09:45	EST	216.804	NA
USGS	03227107	18 Jan 2018 10:00	EST	216.813	NA
USGS	03227107	18 Jan 2018 10:15	EST	216.807	NA
USGS	03227107	18 Jan 2018 10:30	EST	216.801	8.212
USGS	03227107	18 Jan 2018 10:45	EST	216.798	NA
USGS	03227107	18 Jan 2018 11:00	EST	216.786	NA
USGS	03227107	18 Jan 2018 11:15	EST	216.795	NA
USGS	03227107	18 Jan 2018 11:30	EST	216.782	NA
USGS	03227107	18 Jan 2018 11:45	EST	216.77	NA
USGS	03227107	18 Jan 2018 12:00	EST	216.77	NA
USGS	03227107	18 Jan 2018 12:15	EST	216.737	NA
USGS	03227107	18 Jan 2018 12:30	EST	216.728	8.183
USGS	03227107	18 Jan 2018 12:45	EST	216.728	NA
USGS	03227107	18 Jan 2018 13:00	EST	216.731	NA
USGS	03227107	18 Jan 2018 13:15	EST	216.728	NA
USGS	03227107	18 Jan 2018 13:30	EST	216.737	NA
USGS	03227107	18 Jan 2018 13:45	EST	216.743	NA
USGS	03227107	18 Jan 2018 14:00	EST	216.746	NA
USGS	03227107	18 Jan 2018 14:15	EST	216.749	NA
USGS	03227107	18 Jan 2018 14:30	EST	216.749	8.155
USGS	03227107	18 Jan 2018 14:45	EST	216.758	NA
USGS	03227107	18 Jan 2018 15:00	EST	216.758	NA
USGS	03227107	18 Jan 2018 15:15	EST	216.761	NA
USGS	03227107	18 Jan 2018 15:30	EST	216.758	NA
USGS	03227107	18 Jan 2018 15:45	EST	216.758	NA
USGS	03227107	18 Jan 2018 16:00	EST	216.752	NA
USGS	03227107	18 Jan 2018 16:15	EST	216.758	NA
USGS	03227107	18 Jan 2018 16:30	EST	216.758	8.212
USGS	03227107	18 Jan 2018 16:45	EST	216.752	NA
USGS	03227107	18 Jan 2018 17:00	EST	216.755	NA
USGS	03227107	18 Jan 2018 17:15	EST	216.761	NA
USGS	03227107	18 Jan 2018 17:30	EST	216.752	NA
USGS	03227107	18 Jan 2018 17:45	EST	216.752	NA
USGS	03227107	18 Jan 2018 18:00	EST	216.761	NA
USGS	03227107	18 Jan 2018 18:15	EST	216.761	NA
USGS	03227107	18 Jan 2018 18:30	EST	216.764	8.41
USGS	03227107	18 Jan 2018 18:45	EST	216.764	NA
USGS	03227107	18 Jan 2018 19:00	EST	216.767	NA
USGS	03227107	18 Jan 2018 19:15	EST	216.764	NA
USGS	03227107	18 Jan 2018 19:30	EST	216.767	NA
USGS	03227107	18 Jan 2018 19:45	EST	216.77	NA
USGS	03227107	18 Jan 2018 20:00	EST	216.773	NA
USGS	03227107	18 Jan 2018 20:15	EST	216.776	NA
USGS	03227107	18 Jan 2018 20:30	EST	216.782	8.722
USGS	03227107	18 Jan 2018 20:45	EST	216.789	NA
USGS	03227107	18 Jan 2018 21:00	EST	216.795	NA
USGS	03227107	18 Jan 2018 21:15	EST	216.804	NA
USGS	03227107	18 Jan 2018 21:30	EST	216.81	NA
USGS	03227107	18 Jan 2018 21:45	EST	216.816	NA
USGS	03227107	18 Jan 2018 22:00	EST	216.819	NA
USGS	03227107	18 Jan 2018 22:15	EST	216.831	NA
USGS	03227107	18 Jan 2018 22:30	EST	216.834	8.863
USGS	03227107	18 Jan 2018 22:45	EST	216.84	NA
USGS	03227107	18 Jan 2018 23:00	EST	216.847	NA
USGS	03227107	18 Jan 2018 23:15	EST	216.853	NA
USGS	03227107	18 Jan 2018 23:30	EST	216.859	NA
USGS	03227107	18 Jan 2018 23:45	EST	216.865	NA
USGS	03227107	19 Jan 2018 00:00	EST	216.856	NA
USGS	03227107	19 Jan 2018 00:15	EST	216.85	NA
USGS	03227107	19 Jan 2018 00:30	EST	216.85	8.976
USGS	03227107	19 Jan 2018 00:45	EST	216.85	NA
USGS	03227107	19 Jan 2018 01:00	EST	216.853	NA
USGS	03227107	19 Jan 2018 01:15	EST	216.853	NA
USGS	03227107	19 Jan 2018 01:30	EST	216.856	NA
USGS	03227107	19 Jan 2018 01:45	EST	216.856	NA
USGS	03227107	19 Jan 2018 02:00	EST	216.859	NA
USGS	03227107	19 Jan 2018 02:15	EST	216.859	NA
USGS	03227107	19 Jan 2018 02:30	EST	216.862	9.061
USGS	03227107	19 Jan 2018 02:45	EST	216.862	NA
USGS	03227107	19 Jan 2018 03:00	EST	216.862	NA
USGS	03227107	19 Jan 2018 03:15	EST	216.862	NA
USGS	03227107	19 Jan 2018 03:30	EST	216.862	NA
USGS	03227107	19 Jan 2018 03:45	EST	216.859	NA
USGS	03227107	19 Jan 2018 04:00	EST	216.859	NA
USGS	03227107	19 Jan 2018 04:15	EST	216.856	NA
USGS	03227107	19 Jan 2018 04:30	EST	216.853	9.118
USGS	03227107	19 Jan 2018 04:45	EST	216.856	NA
USGS	03227107	19 Jan 2018 05:00	EST	216.856	NA
USGS	03227107	19 Jan 2018 05:15	EST	216.853	NA
USGS	03227107	19 Jan 2018 05:30	EST	216.856	NA
USGS	03227107	19 Jan 2018 05:45	EST	216.856	NA
USGS	03227107	19 Jan 2018 06:00	EST	216.847	NA
USGS	03227107	19 Jan 2018 06:15	EST	216.834	NA
USGS	03227107	19 Jan 2018 06:30	EST	216.831	9.118
USGS	03227107	19 Jan 2018 06:45	EST	216.828	NA
USGS	03227107	19 Jan 2018 07:00	EST	216.822	NA
USGS	03227107	19 Jan 2018 07:15	EST	216.825	NA
USGS	03227107	19 Jan 2018 07:30	EST	216.822	NA
USGS	03227107	19 Jan 2018 07:45	EST	216.819	NA
USGS	03227107	19 Jan 2018 08:00	EST	216.819	NA
USGS	03227107	19 Jan 2018 08:15	EST	216.819	NA
USGS	03227107	19 Jan 2018 08:30	EST	216.819	9.005
USGS	03227107	19 Jan 2018 08:45	EST	216.822	NA
USGS	03227107	19 Jan 2018 09:00	EST	216.822	NA
USGS	03227107	19 Jan 2018 09:15	EST	216.822	NA
USGS	03227107	19 Jan 2018 09:30	EST	216.816	NA
USGS	03227107	19 Jan 2018 09:45	EST	216.807	NA
USGS	03227107	19 Jan 2018 10:00	EST	216.801	NA
USGS	03227107	19 Jan 2018 10:15	EST	216.801	NA
USGS	03227107	19 Jan 2018 10:30	EST	216.792	8.835
USGS	03227107	19 Jan 2018 10:45	EST	216.789	NA
USGS	03227107	19 Jan 2018 11:00	EST	216.786	NA
USGS	03227107	19 Jan 2018 11:15	EST	216.782	NA
USGS	03227107	19 Jan 2018 11:30	EST	216.776	NA
USGS	03227107	19 Jan 2018 11:45	EST	216.776	NA
USGS	03227107	19 Jan 2018 12:00	EST	216.761	NA
USGS	03227107	19 Jan 2018 12:15	EST	216.749	NA
USGS	03227107	19 Jan 2018 12:30	EST	216.74	8.58
USGS	03227107	19 Jan 2018 12:45	EST	216.74	NA
USGS	03227107	19 Jan 2018 13:00	EST	216.746	NA
USGS	03227107	19 Jan 2018 13:15	EST	216.74	NA
USGS	03227107	19 Jan 2018 13:30	EST	216.743	NA
USGS	03227107	19 Jan 2018 13:45	EST	216.743	NA
USGS	03227107	19 Jan 2018 14:00	EST	216.749	NA
USGS	03227107	19 Jan 2018 14:15	EST	216.758	NA
USGS	03227107	19 Jan 2018 14:30	EST	216.749	8.382
USGS	03227107	19 Jan 2018 14:45	EST	216.749	NA
USGS	03227107	19 Jan 2018 15:00	EST	216.749	NA
USGS	03227107	19 Jan 2018 15:15	EST	216.752	NA
USGS	03227107	19 Jan 2018 15:30	EST	216.746	NA
USGS	03227107	19 Jan 2018 15:45	EST	216.749	NA
USGS	03227107	19 Jan 2018 16:00	EST	216.746	NA
USGS	03227107	19 Jan 2018 16:15	EST	216.743	NA
USGS	03227107	19 Jan 2018 16:30	EST	216.749	8.268
USGS	03227107	19 Jan 2018 16:45	EST	216.746	NA
USGS	03227107	19 Jan 2018 17:00	EST	216.746	NA
USGS	03227107	19 Jan 2018 17:15	EST	216.752	NA
USGS	03227107	19 Jan 2018 17:30	EST	216.755	NA
USGS	03227107	19 Jan 2018 17:45	EST	216.752	NA
USGS	03227107	19 Jan 2018 18:00	EST	216.749	NA
USGS	03227107	19 Jan 2018 18:15	EST	216.749	NA
USGS	03227107	19 Jan 2018 18:30	EST	216.749	8.24
USGS	03227107	19 Jan 2018 18:45	EST	216.749	NA
USGS	03227107	19 Jan 2018 19:00	EST	216.743	NA
USGS	03227107	19 Jan 2018 19:15	EST	216.743	NA
USGS	03227107	19 Jan 2018 19:30	EST	216.743	NA
USGS	03227107	19 Jan 2018 19:45	EST	216.749	NA
USGS	03227107	19 Jan 2018 20:00	EST	216.752	NA
USGS	03227107	19 Jan 2018 20:15	EST	216.758	NA
USGS	03227107	19 Jan 2018 20:30	EST	216.761	8.325
USGS	03227107	19 Jan 2018 20:45	EST	216.761	NA
USGS	03227107	19 Jan 2018 21:00	EST	216.767	NA
USGS	03227107	19 Jan 2018 21:15	EST	216.77	NA
USGS	03227107	19 Jan 2018 21:30	EST	216.773	NA
USGS	03227107	19 Jan 2018 21:45	EST	216.779	NA
USGS	03227107	19 Jan 2018 22:00	EST	216.789	NA
USGS	03227107	19 Jan 2018 22:15	EST	216.792	NA
USGS	03227107	19 Jan 2018 22:30	EST	216.798	8.552
USGS	03227107	19 Jan 2018 22:45	EST	216.807	NA
USGS	03227107	19 Jan 2018 23:00	EST	216.813	NA
USGS	03227107	19 Jan 2018 23:15	EST	216.822	NA
USGS	03227107	19 Jan 2018 23:30	EST	216.828	NA
USGS	03227107	19 Jan 2018 23:45	EST	216.831	NA
USGS	03227107	20 Jan 2018 00:00	EST	216.834	NA
USGS	03227107	20 Jan 2018 00:15	EST	216.831	NA
USGS	03227107	20 Jan 2018 00:30	EST	216.84	8.665
USGS	03227107	20 Jan 2018 00:45	EST	216.847	NA
USGS	03227107	20 Jan 2018 01:00	EST	216.847	NA
USGS	03227107	20 Jan 2018 01:15	EST	216.847	NA
USGS	03227107	20 Jan 2018 01:30	EST	216.843	NA
USGS	03227107	20 Jan 2018 01:45	EST	216.847	NA
USGS	03227107	20 Jan 2018 02:00	EST	216.847	NA
USGS	03227107	20 Jan 2018 02:15	EST	216.847	NA
USGS	03227107	20 Jan 2018 02:30	EST	216.847	8.665
USGS	03227107	20 Jan 2018 02:45	EST	216.84	NA
USGS	03227107	20 Jan 2018 03:00	EST	216.84	NA
USGS	03227107	20 Jan 2018 03:15	EST	216.84	NA
USGS	03227107	20 Jan 2018 03:30	EST	216.837	NA
USGS	03227107	20 Jan 2018 03:45	EST	216.837	NA
USGS	03227107	20 Jan 2018 04:00	EST	216.834	NA
USGS	03227107	20 Jan 2018 04:15	EST	216.831	NA
USGS	03227107	20 Jan 2018 04:30	EST	216.831	8.665
USGS	03227107	20 Jan 2018 04:45	EST	216.828	NA
USGS	03227107	20 Jan 2018 05:00	EST	216.828	NA
USGS	03227107	20 Jan 2018 05:15	EST	216.825	NA
USGS	03227107	20 Jan 2018 05:30	EST	216.825	NA
USGS	03227107	20 Jan 2018 05:45	EST	216.828	NA
USGS	03227107	20 Jan 2018 06:00	EST	216.825	NA
USGS	03227107	20 Jan 2018 06:15	EST	216.822	NA
USGS	03227107	20 Jan 2018 06:30	EST	216.819	8.722
USGS	03227107	20 Jan 2018 06:45	EST	216.816	NA
USGS	03227107	20 Jan 2018 07:00	EST	216.813	NA
USGS	03227107	20 Jan 2018 07:15	EST	216.813	NA
USGS	03227107	20 Jan 2018 07:30	EST	216.81	NA
USGS	03227107	20 Jan 2018 07:45	EST	216.81	NA
USGS	03227107	20 Jan 2018 08:00	EST	216.807	NA
USGS	03227107	20 Jan 2018 08:15	EST	216.804	NA
USGS	03227107	20 Jan 2018 08:30	EST	216.807	8.722
USGS	03227107	20 Jan 2018 08:45	EST	216.807	NA
USGS	03227107	20 Jan 2018 09:00	EST	216.801	NA
USGS	03227107	20 Jan 2018 09:15	EST	216.801	NA
USGS	03227107	20 Jan 2018 09:30	EST	216.798	NA
USGS	03227107	20 Jan 2018 09:45	EST	216.792	NA
USGS	03227107	20 Jan 2018 10:00	EST	216.786	NA
USGS	03227107	20 Jan 2018 10:15	EST	216.776	NA
USGS	03227107	20 Jan 2018 10:30	EST	216.767	8.552
USGS	03227107	20 Jan 2018 10:45	EST	216.758	NA
USGS	03227107	20 Jan 2018 11:00	EST	216.755	NA
USGS	03227107	20 Jan 2018 11:15	EST	216.749	NA
USGS	03227107	20 Jan 2018 11:30	EST	216.752	NA
USGS	03227107	20 Jan 2018 11:45	EST	216.761	NA
USGS	03227107	20 Jan 2018 12:00	EST	216.758	NA
USGS	03227107	20 Jan 2018 12:15	EST	216.749	NA
USGS	03227107	20 Jan 2018 12:30	EST	216.746	8.467
USGS	03227107	20 Jan 2018 12:45	EST	216.755	NA
USGS	03227107	20 Jan 2018 13:00	EST	216.755	NA
USGS	03227107	20 Jan 2018 13:15	EST	216.749	NA
USGS	03227107	20 Jan 2018 13:30	EST	216.761	NA
USGS	03227107	20 Jan 2018 13:45	EST	216.761	NA
USGS	03227107	20 Jan 2018 14:00	EST	216.758	NA
USGS	03227107	20 Jan 2018 14:15	EST	216.755	NA
USGS	03227107	20 Jan 2018 14:30	EST	216.764	8.438
USGS	03227107	20 Jan 2018 14:45	EST	216.758	NA
USGS	03227107	20 Jan 2018 15:00	EST	216.761	NA
USGS	03227107	20 Jan 2018 15:15	EST	216.77	NA
USGS	03227107	20 Jan 2018 15:30	EST	216.764	NA
USGS	03227107	20 Jan 2018 15:45	EST	216.764	NA
USGS	03227107	20 Jan 2018 16:00	EST	216.77	NA
USGS	03227107	20 Jan 2018 16:15	EST	216.782	NA
USGS	03227107	20 Jan 2018 16:30	EST	216.782	8.523
USGS	03227107	20 Jan 2018 16:45	EST	216.786	NA
USGS	03227107	20 Jan 2018 17:00	EST	216.795	NA
USGS	03227107	20 Jan 2018 17:15	EST	216.804	NA
USGS	03227107	20 Jan 2018 17:30	EST	216.81	NA
USGS	03227107	20 Jan 2018 17:45	EST	216.819	NA
USGS	03227107	20 Jan 2018 18:00	EST	216.822	NA
USGS	03227107	20 Jan 2018 18:15	EST	216.828	NA
USGS	03227107	20 Jan 2018 18:30	EST	216.831	8.693
USGS	03227107	20 Jan 2018 18:45	EST	216.837	NA
USGS	03227107	20 Jan 2018 19:00	EST	216.837	NA
USGS	03227107	20 Jan 2018 19:15	EST	216.84	NA
USGS	03227107	20 Jan 2018 19:30	EST	216.843	NA
USGS	03227107	20 Jan 2018 19:45	EST	216.843	NA
USGS	03227107	20 Jan 2018 20:00	EST	216.843	NA
USGS	03227107	20 Jan 2018 20:15	EST	216.847	NA
USGS	03227107	20 Jan 2018 20:30	EST	216.847	9.005
USGS	03227107	20 Jan 2018 20:45	EST	216.847	NA
USGS	03227107	20 Jan 2018 21:00	EST	216.847	NA
USGS	03227107	20 Jan 2018 21:15	EST	216.847	NA
USGS	03227107	20 Jan 2018 21:30	EST	216.843	NA
USGS	03227107	20 Jan 2018 21:45	EST	216.843	NA
USGS	03227107	20 Jan 2018 22:00	EST	216.843	NA
USGS	03227107	20 Jan 2018 22:15	EST	216.84	NA
USGS	03227107	20 Jan 2018 22:30	EST	216.837	9.09
USGS	03227107	20 Jan 2018 22:45	EST	216.834	NA
USGS	03227107	20 Jan 2018 23:00	EST	216.834	NA
USGS	03227107	20 Jan 2018 23:15	EST	216.828	NA
USGS	03227107	20 Jan 2018 23:30	EST	216.828	NA
USGS	03227107	20 Jan 2018 23:45	EST	216.822	NA
USGS	03227107	21 Jan 2018 00:00	EST	216.822	NA
USGS	03227107	21 Jan 2018 00:15	EST	216.819	NA
USGS	03227107	21 Jan 2018 00:30	EST	216.819	9.09
USGS	03227107	21 Jan 2018 00:45	EST	216.816	NA
USGS	03227107	21 Jan 2018 01:00	EST	216.819	NA
USGS	03227107	21 Jan 2018 01:15	EST	216.816	NA
USGS	03227107	21 Jan 2018 01:30	EST	216.816	NA
USGS	03227107	21 Jan 2018 01:45	EST	216.813	NA
USGS	03227107	21 Jan 2018 02:00	EST	216.813	NA
USGS	03227107	21 Jan 2018 02:15	EST	216.813	NA
USGS	03227107	21 Jan 2018 02:30	EST	216.813	9.09
USGS	03227107	21 Jan 2018 02:45	EST	216.813	NA
USGS	03227107	21 Jan 2018 03:00	EST	216.81	NA
USGS	03227107	21 Jan 2018 03:15	EST	216.813	NA
USGS	03227107	21 Jan 2018 03:30	EST	216.81	NA
USGS	03227107	21 Jan 2018 03:45	EST	216.813	NA
USGS	03227107	21 Jan 2018 04:00	EST	216.81	NA
USGS	03227107	21 Jan 2018 04:15	EST	216.813	NA
USGS	03227107	21 Jan 2018 04:30	EST	216.81	9.061
USGS	03227107	21 Jan 2018 04:45	EST	216.813	NA
USGS	03227107	21 Jan 2018 05:00	EST	216.816	NA
USGS	03227107	21 Jan 2018 05:15	EST	216.813	NA
USGS	03227107	21 Jan 2018 05:30	EST	216.81	NA
USGS	03227107	21 Jan 2018 05:45	EST	216.813	NA
USGS	03227107	21 Jan 2018 06:00	EST	216.81	NA
USGS	03227107	21 Jan 2018 06:15	EST	216.813	NA
USGS	03227107	21 Jan 2018 06:30	EST	216.81	9.26
USGS	03227107	21 Jan 2018 06:45	EST	216.81	NA
USGS	03227107	21 Jan 2018 07:00	EST	216.81	NA
USGS	03227107	21 Jan 2018 07:15	EST	216.81	NA
USGS	03227107	21 Jan 2018 07:30	EST	216.813	NA
USGS	03227107	21 Jan 2018 07:45	EST	216.81	NA
USGS	03227107	21 Jan 2018 08:00	EST	216.81	NA
USGS	03227107	21 Jan 2018 08:15	EST	216.81	NA
USGS	03227107	21 Jan 2018 08:30	EST	216.81	9.429
USGS	03227107	21 Jan 2018 08:45	EST	216.81	NA
USGS	03227107	21 Jan 2018 09:00	EST	216.807	NA
USGS	03227107	21 Jan 2018 09:15	EST	216.807	NA
USGS	03227107	21 Jan 2018 09:30	EST	216.81	NA
USGS	03227107	21 Jan 2018 09:45	EST	216.81	NA
USGS	03227107	21 Jan 2018 10:00	EST	216.81	NA
USGS	03227107	21 Jan 2018 10:15	EST	216.807	NA
USGS	03227107	21 Jan 2018 10:30	EST	216.807	9.599
USGS	03227107	21 Jan 2018 10:45	EST	216.804	NA
USGS	03227107	21 Jan 2018 11:00	EST	216.807	NA
USGS	03227107	21 Jan 2018 11:15	EST	216.807	NA
USGS	03227107	21 Jan 2018 11:30	EST	216.807	NA
USGS	03227107	21 Jan 2018 11:45	EST	216.807	NA
USGS	03227107	21 Jan 2018 12:00	EST	216.81	NA
USGS	03227107	21 Jan 2018 12:15	EST	216.813	NA
USGS	03227107	21 Jan 2018 12:30	EST	216.81	10.081
USGS	03227107	21 Jan 2018 12:45	EST	216.813	NA
USGS	03227107	21 Jan 2018 13:00	EST	216.816	NA
USGS	03227107	21 Jan 2018 13:15	EST	216.81	NA
USGS	03227107	21 Jan 2018 13:30	EST	216.816	NA
USGS	03227107	21 Jan 2018 13:45	EST	216.819	NA
USGS	03227107	21 Jan 2018 14:00	EST	216.819	NA
USGS	03227107	21 Jan 2018 14:15	EST	216.825	NA
USGS	03227107	21 Jan 2018 14:30	EST	216.828	10.76
USGS	03227107	21 Jan 2018 14:45	EST	216.828	NA
USGS	03227107	21 Jan 2018 15:00	EST	216.834	NA
USGS	03227107	21 Jan 2018 15:15	EST	216.837	NA
USGS	03227107	21 Jan 2018 15:30	EST	216.84	NA
USGS	03227107	21 Jan 2018 15:45	EST	216.85	NA
USGS	03227107	21 Jan 2018 16:00	EST	216.85	NA
USGS	03227107	21 Jan 2018 16:15	EST	216.853	NA
USGS	03227107	21 Jan 2018 16:30	EST	216.856	12.119
USGS	03227107	21 Jan 2018 16:45	EST	216.859	NA
USGS	03227107	21 Jan 2018 17:00	EST	216.865	NA
USGS	03227107	21 Jan 2018 17:15	EST	216.868	NA
USGS	03227107	21 Jan 2018 17:30	EST	216.871	NA
USGS	03227107	21 Jan 2018 17:45	EST	216.871	NA
USGS	03227107	21 Jan 2018 18:00	EST	216.874	NA
USGS	03227107	21 Jan 2018 18:15	EST	216.877	NA
USGS	03227107	21 Jan 2018 18:30	EST	216.883	15.291
USGS	03227107	21 Jan 2018 18:45	EST	216.883	NA
USGS	03227107	21 Jan 2018 19:00	EST	216.889	NA
[truncated: 15,375 more rows]
