# Supplementary material for: WHONDRS-GUI: a web application for global survey of surface water metabolites
Source: PeerJ. 2020 Jul 22;8:e9277. doi: 10.7717/peerj.9277 (PMC7382364; doi:10.7717/peerj.9277)
Supplement: Supplemental Information 1 [file peerj-08-9277-s001.zip › WHONDRS_S_Kit/data/WHONDRS_SW_Kits_Hydrographs/WHONDRS_SW_Kits_Hydrograph_S000036.csv]

# U.S. Geological Survey. 2018. National Water Information System data available on the World Wide Web (USGS Water Data for the Nation) accessed at 2019-01-03 19:36:34 EST (nadww01) at http://waterdata.usgs.gov/nwis/
# USGS 04199155 Old Woman Creek at Berlin Rd near Huron OH
agency_cd	site_no	datetime	tz_cd	Discharge_cubic_m_per_second	Gauge_height_m
USGS	04199155	01 Jan 2018 00:00	EST	0.011	Not_Provided
USGS	04199155	01 Jan 2018 00:15	EST	0.01	Not_Provided
USGS	04199155	01 Jan 2018 00:30	EST	0.01	Not_Provided
USGS	04199155	01 Jan 2018 00:45	EST	0.01	Not_Provided
USGS	04199155	01 Jan 2018 01:00	EST	0.01	Not_Provided
USGS	04199155	01 Jan 2018 01:15	EST	0.009	Not_Provided
USGS	04199155	01 Jan 2018 01:30	EST	0.008	Not_Provided
USGS	04199155	01 Jan 2018 01:45	EST	0.008	Not_Provided
USGS	04199155	01 Jan 2018 02:00	EST	0.008	Not_Provided
USGS	04199155	01 Jan 2018 02:15	EST	0.007	Not_Provided
USGS	04199155	01 Jan 2018 02:30	EST	0.007	Not_Provided
USGS	04199155	01 Jan 2018 02:45	EST	0.006	Not_Provided
USGS	04199155	01 Jan 2018 03:00	EST	0.006	Not_Provided
USGS	04199155	01 Jan 2018 03:15	EST	0.006	Not_Provided
USGS	04199155	01 Jan 2018 15:15	EST	0.003	Not_Provided
USGS	04199155	02 Jan 2018 03:15	EST	0.002	Not_Provided
USGS	04199155	02 Jan 2018 15:15	EST	0.001	Not_Provided
USGS	04199155	03 Jan 2018 03:15	EST	0.001	Not_Provided
USGS	04199155	03 Jan 2018 15:15	EST	0.001	Not_Provided
USGS	04199155	04 Jan 2018 03:15	EST	0	Not_Provided
USGS	04199155	04 Jan 2018 15:15	EST	0	Not_Provided
USGS	04199155	05 Jan 2018 03:15	EST	0	Not_Provided
USGS	04199155	05 Jan 2018 16:45	EST	0	Not_Provided
USGS	04199155	05 Jan 2018 17:15	EST	0	Not_Provided
USGS	04199155	05 Jan 2018 17:30	EST	0	Not_Provided
USGS	04199155	05 Jan 2018 17:45	EST	0	Not_Provided
USGS	04199155	05 Jan 2018 18:15	EST	0	Not_Provided
USGS	04199155	05 Jan 2018 18:30	EST	0	Not_Provided
USGS	04199155	05 Jan 2018 18:45	EST	0	Not_Provided
USGS	04199155	05 Jan 2018 19:00	EST	0	Not_Provided
USGS	04199155	05 Jan 2018 19:15	EST	0	Not_Provided
USGS	04199155	05 Jan 2018 19:30	EST	0	Not_Provided
USGS	04199155	05 Jan 2018 19:45	EST	0	Not_Provided
USGS	04199155	05 Jan 2018 20:00	EST	0	Not_Provided
USGS	04199155	05 Jan 2018 20:15	EST	0	Not_Provided
USGS	04199155	05 Jan 2018 20:30	EST	0	Not_Provided
USGS	04199155	05 Jan 2018 20:45	EST	0	Not_Provided
USGS	04199155	05 Jan 2018 21:00	EST	0	Not_Provided
USGS	04199155	05 Jan 2018 21:15	EST	0	Not_Provided
USGS	04199155	05 Jan 2018 21:30	EST	0	Not_Provided
USGS	04199155	05 Jan 2018 21:45	EST	0	Not_Provided
USGS	04199155	05 Jan 2018 22:00	EST	0	Not_Provided
USGS	04199155	05 Jan 2018 22:15	EST	0	Not_Provided
USGS	04199155	05 Jan 2018 22:30	EST	0	Not_Provided
USGS	04199155	05 Jan 2018 22:45	EST	0	Not_Provided
USGS	04199155	05 Jan 2018 23:00	EST	0	Not_Provided
USGS	04199155	05 Jan 2018 23:15	EST	0	Not_Provided
USGS	04199155	05 Jan 2018 23:30	EST	0	Not_Provided
USGS	04199155	05 Jan 2018 23:45	EST	0	Not_Provided
USGS	04199155	06 Jan 2018 00:00	EST	0	Not_Provided
USGS	04199155	06 Jan 2018 00:15	EST	0	Not_Provided
USGS	04199155	06 Jan 2018 00:30	EST	0	Not_Provided
USGS	04199155	06 Jan 2018 00:45	EST	0	Not_Provided
USGS	04199155	06 Jan 2018 01:00	EST	0	Not_Provided
USGS	04199155	06 Jan 2018 01:15	EST	0	Not_Provided
USGS	04199155	06 Jan 2018 01:30	EST	0	Not_Provided
USGS	04199155	06 Jan 2018 01:45	EST	0	Not_Provided
USGS	04199155	06 Jan 2018 02:00	EST	0	Not_Provided
USGS	04199155	06 Jan 2018 02:15	EST	0	Not_Provided
USGS	04199155	06 Jan 2018 02:30	EST	0	Not_Provided
USGS	04199155	06 Jan 2018 02:45	EST	0	Not_Provided
USGS	04199155	06 Jan 2018 03:00	EST	0	Not_Provided
USGS	04199155	06 Jan 2018 03:15	EST	0	Not_Provided
USGS	04199155	06 Jan 2018 03:30	EST	0	Not_Provided
USGS	04199155	06 Jan 2018 03:45	EST	0	Not_Provided
USGS	04199155	06 Jan 2018 04:00	EST	0	Not_Provided
USGS	04199155	06 Jan 2018 04:15	EST	0	Not_Provided
USGS	04199155	06 Jan 2018 04:30	EST	0	Not_Provided
USGS	04199155	06 Jan 2018 04:45	EST	0	Not_Provided
USGS	04199155	06 Jan 2018 05:00	EST	0	Not_Provided
USGS	04199155	06 Jan 2018 05:15	EST	0	Not_Provided
USGS	04199155	06 Jan 2018 05:30	EST	0	Not_Provided
USGS	04199155	06 Jan 2018 05:45	EST	0	Not_Provided
USGS	04199155	06 Jan 2018 06:00	EST	0	Not_Provided
USGS	04199155	06 Jan 2018 06:15	EST	0	Not_Provided
USGS	04199155	06 Jan 2018 06:30	EST	0	Not_Provided
USGS	04199155	06 Jan 2018 06:45	EST	0	Not_Provided
USGS	04199155	06 Jan 2018 07:00	EST	0	Not_Provided
USGS	04199155	06 Jan 2018 07:15	EST	0	Not_Provided
USGS	04199155	06 Jan 2018 07:30	EST	0	Not_Provided
USGS	04199155	06 Jan 2018 07:45	EST	0	Not_Provided
USGS	04199155	06 Jan 2018 08:00	EST	0	Not_Provided
USGS	04199155	06 Jan 2018 08:15	EST	0	Not_Provided
USGS	04199155	06 Jan 2018 08:30	EST	0	Not_Provided
USGS	04199155	06 Jan 2018 08:45	EST	0	Not_Provided
USGS	04199155	06 Jan 2018 09:00	EST	0	Not_Provided
USGS	04199155	06 Jan 2018 09:15	EST	0	Not_Provided
USGS	04199155	06 Jan 2018 09:30	EST	0	Not_Provided
USGS	04199155	06 Jan 2018 09:45	EST	0	Not_Provided
USGS	04199155	06 Jan 2018 10:00	EST	0	Not_Provided
USGS	04199155	06 Jan 2018 10:15	EST	0	Not_Provided
USGS	04199155	06 Jan 2018 10:30	EST	0	Not_Provided
USGS	04199155	06 Jan 2018 10:45	EST	0	Not_Provided
USGS	04199155	06 Jan 2018 11:00	EST	0	Not_Provided
USGS	04199155	06 Jan 2018 11:15	EST	0	Not_Provided
USGS	04199155	06 Jan 2018 11:30	EST	0	Not_Provided
USGS	04199155	06 Jan 2018 11:45	EST	0	Not_Provided
USGS	04199155	06 Jan 2018 12:00	EST	0	Not_Provided
USGS	04199155	06 Jan 2018 12:15	EST	0	Not_Provided
USGS	04199155	06 Jan 2018 12:30	EST	0	Not_Provided
USGS	04199155	06 Jan 2018 12:45	EST	0	Not_Provided
USGS	04199155	06 Jan 2018 13:00	EST	0	Not_Provided
USGS	04199155	06 Jan 2018 13:15	EST	0	Not_Provided
USGS	04199155	06 Jan 2018 13:30	EST	0	Not_Provided
USGS	04199155	06 Jan 2018 13:45	EST	0	Not_Provided
USGS	04199155	06 Jan 2018 14:00	EST	0	Not_Provided
USGS	04199155	06 Jan 2018 14:15	EST	0	Not_Provided
USGS	04199155	06 Jan 2018 14:30	EST	0	Not_Provided
USGS	04199155	06 Jan 2018 14:45	EST	0	Not_Provided
USGS	04199155	06 Jan 2018 15:00	EST	0	Not_Provided
USGS	04199155	06 Jan 2018 15:15	EST	0	Not_Provided
USGS	04199155	06 Jan 2018 15:30	EST	0	Not_Provided
USGS	04199155	06 Jan 2018 15:45	EST	0	Not_Provided
USGS	04199155	06 Jan 2018 16:00	EST	0	Not_Provided
USGS	04199155	06 Jan 2018 16:15	EST	0	Not_Provided
USGS	04199155	06 Jan 2018 16:30	EST	0	Not_Provided
USGS	04199155	06 Jan 2018 16:45	EST	0	Not_Provided
USGS	04199155	06 Jan 2018 17:00	EST	0	Not_Provided
USGS	04199155	06 Jan 2018 17:15	EST	0	Not_Provided
USGS	04199155	06 Jan 2018 17:30	EST	0	Not_Provided
USGS	04199155	06 Jan 2018 17:45	EST	0	Not_Provided
USGS	04199155	06 Jan 2018 18:00	EST	0	Not_Provided
USGS	04199155	06 Jan 2018 18:15	EST	0	Not_Provided
USGS	04199155	06 Jan 2018 18:30	EST	0	Not_Provided
USGS	04199155	06 Jan 2018 18:45	EST	0	Not_Provided
USGS	04199155	06 Jan 2018 19:00	EST	0	Not_Provided
USGS	04199155	06 Jan 2018 19:15	EST	0	Not_Provided
USGS	04199155	06 Jan 2018 19:30	EST	0	Not_Provided
USGS	04199155	06 Jan 2018 19:45	EST	0	Not_Provided
USGS	04199155	06 Jan 2018 20:00	EST	0	Not_Provided
USGS	04199155	06 Jan 2018 20:15	EST	0	Not_Provided
USGS	04199155	06 Jan 2018 20:30	EST	0	Not_Provided
USGS	04199155	06 Jan 2018 20:45	EST	0	Not_Provided
USGS	04199155	06 Jan 2018 21:00	EST	0	Not_Provided
USGS	04199155	06 Jan 2018 21:15	EST	0	Not_Provided
USGS	04199155	06 Jan 2018 21:30	EST	0	Not_Provided
USGS	04199155	06 Jan 2018 21:45	EST	0	Not_Provided
USGS	04199155	06 Jan 2018 22:00	EST	0	Not_Provided
USGS	04199155	06 Jan 2018 22:15	EST	0	Not_Provided
USGS	04199155	06 Jan 2018 22:30	EST	0	Not_Provided
USGS	04199155	06 Jan 2018 22:45	EST	0	Not_Provided
USGS	04199155	06 Jan 2018 23:00	EST	0	Not_Provided
USGS	04199155	06 Jan 2018 23:15	EST	0	Not_Provided
USGS	04199155	06 Jan 2018 23:30	EST	0	Not_Provided
USGS	04199155	06 Jan 2018 23:45	EST	0	Not_Provided
USGS	04199155	07 Jan 2018 00:00	EST	0	Not_Provided
USGS	04199155	07 Jan 2018 00:15	EST	0	Not_Provided
USGS	04199155	07 Jan 2018 00:30	EST	0	Not_Provided
USGS	04199155	07 Jan 2018 00:45	EST	0	Not_Provided
USGS	04199155	07 Jan 2018 01:00	EST	0	Not_Provided
USGS	04199155	07 Jan 2018 01:15	EST	0	Not_Provided
USGS	04199155	07 Jan 2018 01:30	EST	0	Not_Provided
USGS	04199155	07 Jan 2018 01:45	EST	0	Not_Provided
USGS	04199155	07 Jan 2018 02:00	EST	0	Not_Provided
USGS	04199155	07 Jan 2018 02:15	EST	0	Not_Provided
USGS	04199155	07 Jan 2018 02:30	EST	0	Not_Provided
USGS	04199155	07 Jan 2018 02:45	EST	0	Not_Provided
USGS	04199155	07 Jan 2018 03:00	EST	0	Not_Provided
USGS	04199155	07 Jan 2018 03:15	EST	0	Not_Provided
USGS	04199155	07 Jan 2018 03:30	EST	0	Not_Provided
USGS	04199155	07 Jan 2018 03:45	EST	0	Not_Provided
USGS	04199155	07 Jan 2018 04:00	EST	0	Not_Provided
USGS	04199155	07 Jan 2018 04:15	EST	0	Not_Provided
USGS	04199155	07 Jan 2018 04:30	EST	0	Not_Provided
USGS	04199155	07 Jan 2018 04:45	EST	0	Not_Provided
USGS	04199155	07 Jan 2018 05:00	EST	0	Not_Provided
USGS	04199155	07 Jan 2018 05:15	EST	0	Not_Provided
USGS	04199155	07 Jan 2018 05:30	EST	0	Not_Provided
USGS	04199155	07 Jan 2018 05:45	EST	0	Not_Provided
USGS	04199155	07 Jan 2018 06:00	EST	0	Not_Provided
USGS	04199155	07 Jan 2018 06:15	EST	0	Not_Provided
USGS	04199155	07 Jan 2018 06:30	EST	0	Not_Provided
USGS	04199155	07 Jan 2018 06:45	EST	0	Not_Provided
USGS	04199155	07 Jan 2018 07:00	EST	0	Not_Provided
USGS	04199155	07 Jan 2018 07:15	EST	0	Not_Provided
USGS	04199155	07 Jan 2018 07:30	EST	0	Not_Provided
USGS	04199155	07 Jan 2018 07:45	EST	0	Not_Provided
USGS	04199155	07 Jan 2018 08:00	EST	0	Not_Provided
USGS	04199155	07 Jan 2018 08:15	EST	0	Not_Provided
USGS	04199155	07 Jan 2018 08:30	EST	0	Not_Provided
USGS	04199155	07 Jan 2018 08:45	EST	0	Not_Provided
USGS	04199155	07 Jan 2018 09:00	EST	0	Not_Provided
USGS	04199155	07 Jan 2018 09:15	EST	0	Not_Provided
USGS	04199155	07 Jan 2018 09:30	EST	0	Not_Provided
USGS	04199155	07 Jan 2018 09:45	EST	0	Not_Provided
USGS	04199155	07 Jan 2018 10:00	EST	0	Not_Provided
USGS	04199155	07 Jan 2018 10:15	EST	0	Not_Provided
USGS	04199155	07 Jan 2018 10:30	EST	0	Not_Provided
USGS	04199155	07 Jan 2018 10:45	EST	0	Not_Provided
USGS	04199155	07 Jan 2018 11:00	EST	0	Not_Provided
USGS	04199155	07 Jan 2018 11:15	EST	0	Not_Provided
USGS	04199155	07 Jan 2018 11:30	EST	0	Not_Provided
USGS	04199155	07 Jan 2018 11:45	EST	0	Not_Provided
USGS	04199155	07 Jan 2018 12:00	EST	0	Not_Provided
USGS	04199155	07 Jan 2018 12:15	EST	0	Not_Provided
USGS	04199155	07 Jan 2018 12:30	EST	0	Not_Provided
USGS	04199155	07 Jan 2018 12:45	EST	0	Not_Provided
USGS	04199155	07 Jan 2018 13:00	EST	0	Not_Provided
USGS	04199155	07 Jan 2018 13:15	EST	0	Not_Provided
USGS	04199155	07 Jan 2018 13:30	EST	0	Not_Provided
USGS	04199155	07 Jan 2018 13:45	EST	0	Not_Provided
USGS	04199155	07 Jan 2018 14:00	EST	0	Not_Provided
USGS	04199155	07 Jan 2018 14:15	EST	0	Not_Provided
USGS	04199155	07 Jan 2018 14:30	EST	0	Not_Provided
USGS	04199155	07 Jan 2018 14:45	EST	0	Not_Provided
USGS	04199155	07 Jan 2018 15:00	EST	0	Not_Provided
USGS	04199155	07 Jan 2018 15:15	EST	0	Not_Provided
USGS	04199155	07 Jan 2018 15:30	EST	0	Not_Provided
USGS	04199155	07 Jan 2018 15:45	EST	0	Not_Provided
USGS	04199155	07 Jan 2018 16:00	EST	0	Not_Provided
USGS	04199155	07 Jan 2018 16:15	EST	0	Not_Provided
USGS	04199155	07 Jan 2018 16:30	EST	0	Not_Provided
USGS	04199155	07 Jan 2018 16:45	EST	0	Not_Provided
USGS	04199155	07 Jan 2018 17:00	EST	0	Not_Provided
USGS	04199155	07 Jan 2018 17:15	EST	0	Not_Provided
USGS	04199155	07 Jan 2018 17:30	EST	0	Not_Provided
USGS	04199155	07 Jan 2018 17:45	EST	0	Not_Provided
USGS	04199155	07 Jan 2018 18:00	EST	0	Not_Provided
USGS	04199155	07 Jan 2018 18:15	EST	0	Not_Provided
USGS	04199155	07 Jan 2018 18:30	EST	0	Not_Provided
USGS	04199155	07 Jan 2018 18:45	EST	0	Not_Provided
USGS	04199155	07 Jan 2018 19:00	EST	0	Not_Provided
USGS	04199155	07 Jan 2018 19:15	EST	0	Not_Provided
USGS	04199155	07 Jan 2018 19:30	EST	0	Not_Provided
USGS	04199155	07 Jan 2018 19:45	EST	0	Not_Provided
USGS	04199155	07 Jan 2018 20:00	EST	0	Not_Provided
USGS	04199155	07 Jan 2018 20:15	EST	0	Not_Provided
USGS	04199155	07 Jan 2018 20:30	EST	0	Not_Provided
USGS	04199155	07 Jan 2018 20:45	EST	0	Not_Provided
USGS	04199155	07 Jan 2018 21:00	EST	0	Not_Provided
USGS	04199155	07 Jan 2018 21:15	EST	0	Not_Provided
USGS	04199155	07 Jan 2018 21:30	EST	0	Not_Provided
USGS	04199155	07 Jan 2018 21:45	EST	0	Not_Provided
USGS	04199155	07 Jan 2018 22:00	EST	0	Not_Provided
USGS	04199155	07 Jan 2018 22:15	EST	0	Not_Provided
USGS	04199155	07 Jan 2018 22:30	EST	0	Not_Provided
USGS	04199155	07 Jan 2018 22:45	EST	0	Not_Provided
USGS	04199155	07 Jan 2018 23:00	EST	0	Not_Provided
USGS	04199155	07 Jan 2018 23:15	EST	0	Not_Provided
USGS	04199155	07 Jan 2018 23:30	EST	0	Not_Provided
USGS	04199155	07 Jan 2018 23:45	EST	0	Not_Provided
USGS	04199155	08 Jan 2018 00:00	EST	0	Not_Provided
USGS	04199155	08 Jan 2018 00:15	EST	0	Not_Provided
USGS	04199155	08 Jan 2018 00:30	EST	0	Not_Provided
USGS	04199155	08 Jan 2018 00:45	EST	0	Not_Provided
USGS	04199155	08 Jan 2018 01:00	EST	0	Not_Provided
USGS	04199155	08 Jan 2018 01:15	EST	0	Not_Provided
USGS	04199155	08 Jan 2018 01:30	EST	0	Not_Provided
USGS	04199155	08 Jan 2018 01:45	EST	0	Not_Provided
USGS	04199155	08 Jan 2018 02:00	EST	0	Not_Provided
USGS	04199155	08 Jan 2018 02:15	EST	0	Not_Provided
USGS	04199155	08 Jan 2018 02:30	EST	0	Not_Provided
USGS	04199155	08 Jan 2018 02:45	EST	0	Not_Provided
USGS	04199155	08 Jan 2018 03:00	EST	0	Not_Provided
USGS	04199155	08 Jan 2018 03:15	EST	0	Not_Provided
USGS	04199155	08 Jan 2018 03:30	EST	0	Not_Provided
USGS	04199155	08 Jan 2018 03:45	EST	0	Not_Provided
USGS	04199155	08 Jan 2018 04:00	EST	0	Not_Provided
USGS	04199155	08 Jan 2018 04:15	EST	0	Not_Provided
USGS	04199155	08 Jan 2018 04:30	EST	0	Not_Provided
USGS	04199155	08 Jan 2018 04:45	EST	0	Not_Provided
USGS	04199155	08 Jan 2018 05:00	EST	0	Not_Provided
USGS	04199155	08 Jan 2018 05:15	EST	0	Not_Provided
USGS	04199155	08 Jan 2018 05:30	EST	0	Not_Provided
USGS	04199155	08 Jan 2018 05:45	EST	0	Not_Provided
USGS	04199155	08 Jan 2018 06:00	EST	0	Not_Provided
USGS	04199155	08 Jan 2018 06:15	EST	0	Not_Provided
USGS	04199155	08 Jan 2018 06:30	EST	0	Not_Provided
USGS	04199155	08 Jan 2018 06:45	EST	0	Not_Provided
USGS	04199155	08 Jan 2018 07:00	EST	0	Not_Provided
USGS	04199155	08 Jan 2018 07:15	EST	0	Not_Provided
USGS	04199155	08 Jan 2018 07:30	EST	0	Not_Provided
USGS	04199155	08 Jan 2018 07:45	EST	0	Not_Provided
USGS	04199155	08 Jan 2018 08:00	EST	0	Not_Provided
USGS	04199155	08 Jan 2018 08:15	EST	0	Not_Provided
USGS	04199155	08 Jan 2018 08:30	EST	0	Not_Provided
USGS	04199155	08 Jan 2018 20:30	EST	0.002	Not_Provided
USGS	04199155	08 Jan 2018 22:30	EST	0.006	Not_Provided
USGS	04199155	09 Jan 2018 00:30	EST	0.011	Not_Provided
USGS	04199155	09 Jan 2018 02:30	EST	0.012	Not_Provided
USGS	04199155	09 Jan 2018 04:30	EST	0.012	Not_Provided
USGS	04199155	09 Jan 2018 06:30	EST	0.011	Not_Provided
USGS	04199155	09 Jan 2018 08:30	EST	0.01	Not_Provided
USGS	04199155	09 Jan 2018 10:30	EST	0.008	Not_Provided
USGS	04199155	09 Jan 2018 12:30	EST	0.007	Not_Provided
USGS	04199155	09 Jan 2018 14:30	EST	0.007	Not_Provided
USGS	04199155	09 Jan 2018 16:30	EST	0.007	Not_Provided
USGS	04199155	09 Jan 2018 18:30	EST	0.008	Not_Provided
USGS	04199155	09 Jan 2018 20:30	EST	0.008	Not_Provided
USGS	04199155	09 Jan 2018 22:30	EST	0.009	Not_Provided
USGS	04199155	10 Jan 2018 00:30	EST	0.009	Not_Provided
USGS	04199155	10 Jan 2018 02:30	EST	0.008	Not_Provided
USGS	04199155	10 Jan 2018 04:30	EST	0.008	Not_Provided
USGS	04199155	10 Jan 2018 06:30	EST	0.007	Not_Provided
USGS	04199155	10 Jan 2018 08:30	EST	0.007	Not_Provided
USGS	04199155	10 Jan 2018 10:30	EST	0.007	Not_Provided
USGS	04199155	10 Jan 2018 12:30	EST	0.008	Not_Provided
USGS	04199155	10 Jan 2018 14:30	EST	0.01	Not_Provided
USGS	04199155	10 Jan 2018 16:30	EST	0.033	Not_Provided
USGS	04199155	10 Jan 2018 18:30	EST	0.1	Not_Provided
USGS	04199155	10 Jan 2018 20:30	EST	0.555	Not_Provided
USGS	04199155	10 Jan 2018 22:30	EST	0.53	Not_Provided
USGS	04199155	11 Jan 2018 00:30	EST	2.86	Not_Provided
USGS	04199155	11 Jan 2018 02:30	EST	2.313	Not_Provided
USGS	04199155	11 Jan 2018 04:30	EST	1.909	Not_Provided
USGS	04199155	11 Jan 2018 06:30	EST	1.504	Not_Provided
USGS	04199155	11 Jan 2018 08:30	EST	1.141	Not_Provided
USGS	04199155	11 Jan 2018 10:30	EST	0.974	Not_Provided
USGS	04199155	11 Jan 2018 12:30	EST	0.807	Not_Provided
USGS	04199155	11 Jan 2018 14:30	EST	0.691	Not_Provided
USGS	04199155	11 Jan 2018 16:30	EST	1.86	Not_Provided
USGS	04199155	11 Jan 2018 18:30	EST	4.786	Not_Provided
USGS	04199155	11 Jan 2018 20:30	EST	7.815	Not_Provided
USGS	04199155	11 Jan 2018 22:30	EST	12.204	Not_Provided
USGS	04199155	11 Jan 2018 23:30	EST	13.394	Not_Provided
USGS	04199155	11 Jan 2018 23:45	EST	13.139	Not_Provided
USGS	04199155	12 Jan 2018 00:00	EST	12.544	Not_Provided
USGS	04199155	12 Jan 2018 00:15	EST	11.893	Not_Provided
USGS	04199155	12 Jan 2018 00:30	EST	11.157	Not_Provided
USGS	04199155	12 Jan 2018 00:45	EST	10.421	Not_Provided
USGS	04199155	12 Jan 2018 01:00	EST	9.826	Not_Provided
USGS	04199155	12 Jan 2018 01:15	EST	9.175	Not_Provided
USGS	04199155	12 Jan 2018 01:30	EST	8.467	Not_Provided
USGS	04199155	12 Jan 2018 01:45	EST	8.183	Not_Provided
USGS	04199155	12 Jan 2018 02:00	EST	7.645	Not_Provided
USGS	04199155	12 Jan 2018 02:15	EST	7.164	Not_Provided
USGS	04199155	12 Jan 2018 02:30	EST	6.683	Not_Provided
USGS	04199155	12 Jan 2018 02:45	EST	6.286	Not_Provided
USGS	04199155	12 Jan 2018 03:00	EST	6.003	Not_Provided
USGS	04199155	12 Jan 2018 03:15	EST	5.72	Not_Provided
USGS	04199155	12 Jan 2018 03:30	EST	5.522	Not_Provided
USGS	04199155	12 Jan 2018 03:45	EST	5.324	Not_Provided
USGS	04199155	12 Jan 2018 04:00	EST	5.097	Not_Provided
USGS	04199155	12 Jan 2018 04:15	EST	5.012	Not_Provided
USGS	04199155	12 Jan 2018 04:30	EST	4.899	Not_Provided
USGS	04199155	12 Jan 2018 04:45	EST	4.786	Not_Provided
USGS	04199155	12 Jan 2018 05:00	EST	4.701	Not_Provided
USGS	04199155	12 Jan 2018 05:15	EST	4.616	Not_Provided
USGS	04199155	12 Jan 2018 05:30	EST	4.531	Not_Provided
USGS	04199155	12 Jan 2018 05:45	EST	4.417	Not_Provided
USGS	04199155	12 Jan 2018 06:00	EST	4.446	Not_Provided
USGS	04199155	12 Jan 2018 06:15	EST	4.389	Not_Provided
USGS	04199155	12 Jan 2018 06:30	EST	4.361	Not_Provided
USGS	04199155	12 Jan 2018 06:45	EST	4.332	Not_Provided
USGS	04199155	12 Jan 2018 07:00	EST	4.247	Not_Provided
USGS	04199155	12 Jan 2018 07:15	EST	4.219	Not_Provided
USGS	04199155	12 Jan 2018 07:30	EST	4.219	Not_Provided
USGS	04199155	12 Jan 2018 07:45	EST	4.191	Not_Provided
USGS	04199155	12 Jan 2018 08:00	EST	4.219	Not_Provided
USGS	04199155	12 Jan 2018 08:15	EST	4.219	Not_Provided
USGS	04199155	12 Jan 2018 08:30	EST	4.247	Not_Provided
USGS	04199155	12 Jan 2018 08:45	EST	4.247	Not_Provided
USGS	04199155	12 Jan 2018 09:00	EST	4.361	Not_Provided
USGS	04199155	12 Jan 2018 09:15	EST	4.446	Not_Provided
USGS	04199155	12 Jan 2018 09:30	EST	4.616	Not_Provided
USGS	04199155	12 Jan 2018 09:45	EST	4.786	Not_Provided
USGS	04199155	12 Jan 2018 10:00	EST	5.04	Not_Provided
USGS	04199155	12 Jan 2018 10:15	EST	5.352	Not_Provided
USGS	04199155	12 Jan 2018 10:30	EST	5.352	Not_Provided
USGS	04199155	12 Jan 2018 10:45	EST	6.258	Not_Provided
USGS	04199155	12 Jan 2018 11:00	EST	6.853	Not_Provided
USGS	04199155	12 Jan 2018 11:15	EST	7.447	Not_Provided
USGS	04199155	12 Jan 2018 11:30	EST	8.07	Not_Provided
USGS	04199155	12 Jan 2018 11:45	EST	8.92	Not_Provided
USGS	04199155	12 Jan 2018 12:15	EST	10.732	Not_Provided
USGS	04199155	12 Jan 2018 12:30	EST	11.61	Not_Provided
USGS	04199155	12 Jan 2018 12:45	EST	12.629	Not_Provided
USGS	04199155	12 Jan 2018 13:00	EST	13.592	Not_Provided
USGS	04199155	12 Jan 2018 13:15	EST	14.611	Not_Provided
USGS	04199155	12 Jan 2018 13:30	EST	15.376	Not_Provided
USGS	04199155	12 Jan 2018 13:45	EST	16.424	Not_Provided
USGS	04199155	12 Jan 2018 14:00	EST	17.047	Not_Provided
USGS	04199155	12 Jan 2018 14:15	EST	17.67	Not_Provided
USGS	04199155	12 Jan 2018 14:30	EST	18.094	Not_Provided
USGS	04199155	12 Jan 2018 14:45	EST	18.915	Not_Provided
USGS	04199155	12 Jan 2018 15:00	EST	19.255	Not_Provided
USGS	04199155	12 Jan 2018 15:15	EST	20.02	Not_Provided
USGS	04199155	12 Jan 2018 15:30	EST	20.586	Not_Provided
USGS	04199155	12 Jan 2018 15:45	EST	20.983	Not_Provided
USGS	04199155	12 Jan 2018 16:00	EST	21.266	Not_Provided
USGS	04199155	12 Jan 2018 16:15	EST	21.577	Not_Provided
USGS	04199155	12 Jan 2018 16:30	EST	22.087	Not_Provided
USGS	04199155	12 Jan 2018 16:45	EST	22.172	Not_Provided
USGS	04199155	12 Jan 2018 17:00	EST	22.37	Not_Provided
USGS	04199155	12 Jan 2018 17:15	EST	22.483	Not_Provided
USGS	04199155	12 Jan 2018 17:30	EST	22.172	Not_Provided
USGS	04199155	12 Jan 2018 17:45	EST	22.172	Not_Provided
USGS	04199155	12 Jan 2018 18:00	EST	21.86	Not_Provided
USGS	04199155	12 Jan 2018 18:15	EST	21.662	Not_Provided
USGS	04199155	12 Jan 2018 18:30	EST	21.379	Not_Provided
USGS	04199155	12 Jan 2018 18:45	EST	20.784	Not_Provided
USGS	04199155	12 Jan 2018 19:00	EST	20.303	Not_Provided
USGS	04199155	12 Jan 2018 19:15	EST	19.68	Not_Provided
USGS	04199155	12 Jan 2018 19:30	EST	18.915	Not_Provided
USGS	04199155	12 Jan 2018 19:45	EST	18.236	Not_Provided
USGS	04199155	12 Jan 2018 20:00	EST	17.528	Not_Provided
USGS	04199155	12 Jan 2018 20:15	EST	16.509	Not_Provided
USGS	04199155	12 Jan 2018 20:30	EST	15.461	Not_Provided
USGS	04199155	12 Jan 2018 20:45	EST	14.328	Not_Provided
USGS	04199155	12 Jan 2018 21:00	EST	13.054	Not_Provided
USGS	04199155	12 Jan 2018 21:15	EST	11.553	Not_Provided
USGS	04199155	12 Jan 2018 21:30	EST	10.279	Not_Provided
USGS	04199155	12 Jan 2018 21:45	EST	9.033	Not_Provided
USGS	04199155	12 Jan 2018 22:00	EST	7.985	Not_Provided
USGS	04199155	12 Jan 2018 22:15	EST	7.249	Not_Provided
USGS	04199155	12 Jan 2018 22:30	EST	6.683	Not_Provided
USGS	04199155	12 Jan 2018 22:45	EST	6.088	Not_Provided
USGS	04199155	12 Jan 2018 23:00	EST	5.692	Not_Provided
USGS	04199155	12 Jan 2018 23:15	EST	5.352	Not_Provided
USGS	04199155	12 Jan 2018 23:30	EST	5.125	Not_Provided
USGS	04199155	12 Jan 2018 23:45	EST	4.955	Not_Provided
USGS	04199155	13 Jan 2018 00:00	EST	4.757	Not_Provided
USGS	04199155	13 Jan 2018 00:15	EST	4.616	Not_Provided
USGS	04199155	13 Jan 2018 00:30	EST	4.502	Not_Provided
USGS	04199155	13 Jan 2018 00:45	EST	4.361	Not_Provided
USGS	04199155	13 Jan 2018 01:00	EST	4.247	Not_Provided
USGS	04199155	13 Jan 2018 01:15	EST	4.163	Not_Provided
USGS	04199155	13 Jan 2018 01:30	EST	4.049	Not_Provided
USGS	04199155	13 Jan 2018 01:45	EST	3.964	Not_Provided
USGS	04199155	13 Jan 2018 02:00	EST	3.879	Not_Provided
USGS	04199155	13 Jan 2018 02:15	EST	3.794	Not_Provided
USGS	04199155	13 Jan 2018 02:30	EST	3.738	Not_Provided
USGS	04199155	13 Jan 2018 02:45	EST	3.653	Not_Provided
USGS	04199155	13 Jan 2018 03:00	EST	3.625	Not_Provided
USGS	04199155	13 Jan 2018 03:15	EST	3.568	Not_Provided
USGS	04199155	13 Jan 2018 03:30	EST	3.483	Not_Provided
USGS	04199155	13 Jan 2018 03:45	EST	3.455	Not_Provided
USGS	04199155	13 Jan 2018 04:00	EST	3.398	Not_Provided
USGS	04199155	13 Jan 2018 04:15	EST	3.37	Not_Provided
USGS	04199155	13 Jan 2018 04:30	EST	3.313	Not_Provided
USGS	04199155	13 Jan 2018 04:45	EST	3.256	Not_Provided
USGS	04199155	13 Jan 2018 05:00	EST	3.228	Not_Provided
USGS	04199155	13 Jan 2018 05:15	EST	3.2	Not_Provided
USGS	04199155	13 Jan 2018 05:30	EST	3.171	Not_Provided
USGS	04199155	13 Jan 2018 05:45	EST	3.115	Not_Provided
USGS	04199155	13 Jan 2018 06:00	EST	3.087	Not_Provided
USGS	04199155	13 Jan 2018 06:15	EST	3.058	Not_Provided
USGS	04199155	13 Jan 2018 06:30	EST	3.03	Not_Provided
USGS	04199155	13 Jan 2018 06:45	EST	3.002	Not_Provided
USGS	04199155	13 Jan 2018 07:00	EST	2.973	Not_Provided
USGS	04199155	13 Jan 2018 07:15	EST	2.945	Not_Provided
USGS	04199155	13 Jan 2018 07:30	EST	2.917	Not_Provided
USGS	04199155	13 Jan 2018 07:45	EST	2.888	Not_Provided
USGS	04199155	13 Jan 2018 08:00	EST	2.86	Not_Provided
USGS	04199155	13 Jan 2018 08:15	EST	2.832	Not_Provided
USGS	04199155	13 Jan 2018 08:30	EST	2.832	Not_Provided
USGS	04199155	13 Jan 2018 08:45	EST	2.806	Not_Provided
USGS	04199155	13 Jan 2018 09:00	EST	2.781	Not_Provided
USGS	04199155	13 Jan 2018 09:15	EST	2.755	Not_Provided
USGS	04199155	13 Jan 2018 09:30	EST	2.744	Not_Provided
USGS	04199155	13 Jan 2018 09:45	EST	2.707	Not_Provided
USGS	04199155	13 Jan 2018 10:00	EST	2.693	Not_Provided
USGS	04199155	13 Jan 2018 10:15	EST	2.667	Not_Provided
USGS	04199155	13 Jan 2018 10:30	EST	2.679	Not_Provided
USGS	04199155	13 Jan 2018 10:45	EST	2.667	Not_Provided
USGS	04199155	13 Jan 2018 11:00	EST	2.679	Not_Provided
USGS	04199155	13 Jan 2018 11:15	EST	2.679	Not_Provided
USGS	04199155	13 Jan 2018 11:30	EST	2.679	Not_Provided
USGS	04199155	13 Jan 2018 11:45	EST	2.679	Not_Provided
USGS	04199155	13 Jan 2018 12:00	EST	2.667	Not_Provided
USGS	04199155	13 Jan 2018 12:15	EST	2.693	Not_Provided
USGS	04199155	13 Jan 2018 12:30	EST	2.693	Not_Provided
USGS	04199155	13 Jan 2018 12:45	EST	2.707	Not_Provided
USGS	04199155	13 Jan 2018 13:00	EST	2.707	Not_Provided
USGS	04199155	13 Jan 2018 13:15	EST	2.718	Not_Provided
USGS	04199155	13 Jan 2018 13:30	EST	2.718	Not_Provided
USGS	04199155	13 Jan 2018 13:45	EST	2.718	Not_Provided
USGS	04199155	13 Jan 2018 14:00	EST	2.693	Not_Provided
USGS	04199155	13 Jan 2018 14:15	EST	2.693	Not_Provided
USGS	04199155	13 Jan 2018 14:30	EST	2.653	Not_Provided
USGS	04199155	13 Jan 2018 14:45	EST	2.679	Not_Provided
USGS	04199155	13 Jan 2018 15:00	EST	2.693	Not_Provided
USGS	04199155	13 Jan 2018 15:15	EST	2.693	Not_Provided
USGS	04199155	13 Jan 2018 15:30	EST	2.667	Not_Provided
USGS	04199155	13 Jan 2018 15:45	EST	2.667	Not_Provided
USGS	04199155	13 Jan 2018 16:00	EST	2.653	Not_Provided
USGS	04199155	13 Jan 2018 16:15	EST	2.642	Not_Provided
USGS	04199155	13 Jan 2018 16:30	EST	2.616	Not_Provided
USGS	04199155	13 Jan 2018 16:45	EST	2.616	Not_Provided
USGS	04199155	13 Jan 2018 17:00	EST	2.565	Not_Provided
USGS	04199155	13 Jan 2018 17:15	EST	2.565	Not_Provided
USGS	04199155	13 Jan 2018 17:30	EST	2.54	Not_Provided
USGS	04199155	13 Jan 2018 17:45	EST	2.515	Not_Provided
USGS	04199155	13 Jan 2018 18:00	EST	2.489	Not_Provided
USGS	04199155	13 Jan 2018 18:15	EST	2.475	Not_Provided
USGS	04199155	13 Jan 2018 18:30	EST	2.452	Not_Provided
USGS	04199155	13 Jan 2018 18:45	EST	2.427	Not_Provided
USGS	04199155	13 Jan 2018 19:00	EST	2.401	Not_Provided
USGS	04199155	13 Jan 2018 19:15	EST	2.364	Not_Provided
USGS	04199155	13 Jan 2018 19:30	EST	2.353	Not_Provided
USGS	04199155	13 Jan 2018 19:45	EST	2.328	Not_Provided
USGS	04199155	13 Jan 2018 20:00	EST	2.302	Not_Provided
USGS	04199155	13 Jan 2018 20:15	EST	2.265	Not_Provided
USGS	04199155	13 Jan 2018 20:30	EST	2.229	Not_Provided
USGS	04199155	13 Jan 2018 20:45	EST	2.217	Not_Provided
USGS	04199155	13 Jan 2018 21:00	EST	2.195	Not_Provided
USGS	04199155	13 Jan 2018 21:15	EST	2.195	Not_Provided
USGS	04199155	13 Jan 2018 21:30	EST	2.195	Not_Provided
USGS	04199155	13 Jan 2018 21:45	EST	2.18	Not_Provided
USGS	04199155	13 Jan 2018 22:00	EST	2.169	Not_Provided
USGS	04199155	13 Jan 2018 22:15	EST	2.169	Not_Provided
USGS	04199155	13 Jan 2018 22:30	EST	2.146	Not_Provided
USGS	04199155	13 Jan 2018 22:45	EST	2.146	Not_Provided
USGS	04199155	13 Jan 2018 23:00	EST	2.146	Not_Provided
USGS	04199155	13 Jan 2018 23:15	EST	2.146	Not_Provided
USGS	04199155	13 Jan 2018 23:30	EST	2.132	Not_Provided
USGS	04199155	13 Jan 2018 23:45	EST	2.027	Not_Provided
USGS	04199155	14 Jan 2018 00:00	EST	2.013	Not_Provided
USGS	04199155	14 Jan 2018 00:15	EST	1.996	Not_Provided
USGS	04199155	14 Jan 2018 00:30	EST	1.979	Not_Provided
USGS	04199155	14 Jan 2018 00:45	EST	1.962	Not_Provided
USGS	04199155	14 Jan 2018 01:00	EST	1.945	Not_Provided
USGS	04199155	14 Jan 2018 01:15	EST	1.928	Not_Provided
USGS	04199155	14 Jan 2018 01:30	EST	1.914	Not_Provided
USGS	04199155	14 Jan 2018 01:45	EST	1.897	Not_Provided
USGS	04199155	14 Jan 2018 02:00	EST	1.88	Not_Provided
USGS	04199155	14 Jan 2018 02:15	EST	1.863	Not_Provided
USGS	04199155	14 Jan 2018 02:30	EST	1.849	Not_Provided
USGS	04199155	14 Jan 2018 02:45	EST	1.835	Not_Provided
USGS	04199155	14 Jan 2018 03:00	EST	1.821	Not_Provided
USGS	04199155	14 Jan 2018 03:15	EST	1.809	Not_Provided
USGS	04199155	14 Jan 2018 03:30	EST	1.795	Not_Provided
USGS	04199155	14 Jan 2018 03:45	EST	1.781	Not_Provided
USGS	04199155	14 Jan 2018 04:00	EST	1.77	Not_Provided
USGS	04199155	14 Jan 2018 04:15	EST	1.756	Not_Provided
USGS	04199155	14 Jan 2018 04:30	EST	1.741	Not_Provided
USGS	04199155	14 Jan 2018 04:45	EST	1.73	Not_Provided
USGS	04199155	14 Jan 2018 05:00	EST	1.716	Not_Provided
USGS	04199155	14 Jan 2018 05:15	EST	1.702	Not_Provided
USGS	04199155	14 Jan 2018 05:30	EST	1.69	Not_Provided
USGS	04199155	14 Jan 2018 17:30	EST	1.07	Not_Provided
USGS	04199155	15 Jan 2018 05:30	EST	0.963	Not_Provided
USGS	04199155	15 Jan 2018 17:30	EST	0.821	Not_Provided
USGS	04199155	16 Jan 2018 05:30	EST	0.68	Not_Provided
USGS	04199155	16 Jan 2018 17:30	EST	0.538	Not_Provided
USGS	04199155	17 Jan 2018 05:30	EST	0.445	Not_Provided
USGS	04199155	17 Jan 2018 17:30	EST	0.408	Not_Provided
USGS	04199155	18 Jan 2018 05:30	EST	0.371	Not_Provided
USGS	04199155	18 Jan 2018 17:30	EST	0.334	Not_Provided
USGS	04199155	19 Jan 2018 05:30	EST	0.297	Not_Provided
USGS	04199155	19 Jan 2018 17:30	EST	0.268	Not_Provided
USGS	04199155	20 Jan 2018 05:30	EST	0.262	Not_Provided
USGS	04199155	20 Jan 2018 17:30	EST	0.257	Not_Provided
USGS	04199155	20 Jan 2018 23:15	EST	0.255	Not_Provided
USGS	04199155	20 Jan 2018 23:30	EST	0.255	Not_Provided
USGS	04199155	20 Jan 2018 23:45	EST	0.255	Not_Provided
USGS	04199155	21 Jan 2018 00:00	EST	0.255	Not_Provided
USGS	04199155	21 Jan 2018 00:15	EST	0.255	Not_Provided
USGS	04199155	21 Jan 2018 00:30	EST	0.255	Not_Provided
USGS	04199155	21 Jan 2018 00:45	EST	0.254	Not_Provided
USGS	04199155	21 Jan 2018 01:00	EST	0.254	Not_Provided
USGS	04199155	21 Jan 2018 01:15	EST	0.254	Not_Provided
USGS	04199155	21 Jan 2018 01:30	EST	0.254	Not_Provided
USGS	04199155	21 Jan 2018 01:45	EST	0.254	Not_Provided
USGS	04199155	21 Jan 2018 02:00	EST	0.254	Not_Provided
USGS	04199155	21 Jan 2018 02:15	EST	0.254	Not_Provided
USGS	04199155	21 Jan 2018 02:30	EST	0.254	Not_Provided
USGS	04199155	21 Jan 2018 02:45	EST	0.253	Not_Provided
USGS	04199155	21 Jan 2018 03:00	EST	0.253	Not_Provided
USGS	04199155	21 Jan 2018 03:15	EST	0.253	Not_Provided
USGS	04199155	21 Jan 2018 03:30	EST	0.253	Not_Provided
USGS	04199155	21 Jan 2018 03:45	EST	0.254	Not_Provided
USGS	04199155	21 Jan 2018 04:00	EST	0.255	Not_Provided
USGS	04199155	21 Jan 2018 04:15	EST	0.256	Not_Provided
USGS	04199155	21 Jan 2018 04:30	EST	0.257	Not_Provided
USGS	04199155	21 Jan 2018 04:45	EST	0.258	Not_Provided
USGS	04199155	21 Jan 2018 05:00	EST	0.259	Not_Provided
USGS	04199155	21 Jan 2018 05:15	EST	0.259	Not_Provided
USGS	04199155	21 Jan 2018 05:30	EST	0.26	Not_Provided
USGS	04199155	21 Jan 2018 05:45	EST	0.261	Not_Provided
USGS	04199155	21 Jan 2018 06:00	EST	0.262	Not_Provided
USGS	04199155	21 Jan 2018 06:15	EST	0.262	Not_Provided
USGS	04199155	21 Jan 2018 06:30	EST	0.263	Not_Provided
USGS	04199155	21 Jan 2018 06:45	EST	0.264	Not_Provided
USGS	04199155	21 Jan 2018 07:00	EST	0.265	Not_Provided
USGS	04199155	21 Jan 2018 07:15	EST	0.266	Not_Provided
USGS	04199155	21 Jan 2018 07:30	EST	0.267	Not_Provided
USGS	04199155	21 Jan 2018 07:45	EST	0.268	Not_Provided
USGS	04199155	21 Jan 2018 08:00	EST	0.268	Not_Provided
USGS	04199155	21 Jan 2018 08:15	EST	0.269	Not_Provided
USGS	04199155	21 Jan 2018 08:30	EST	0.27	Not_Provided
USGS	04199155	21 Jan 2018 08:45	EST	0.271	Not_Provided
USGS	04199155	21 Jan 2018 09:00	EST	0.272	Not_Provided
USGS	04199155	21 Jan 2018 09:15	EST	0.273	Not_Provided
USGS	04199155	21 Jan 2018 09:30	EST	0.274	Not_Provided
USGS	04199155	21 Jan 2018 09:45	EST	0.274	Not_Provided
USGS	04199155	21 Jan 2018 10:00	EST	0.275	Not_Provided
USGS	04199155	21 Jan 2018 10:15	EST	0.276	Not_Provided
USGS	04199155	21 Jan 2018 10:30	EST	0.277	Not_Provided
USGS	04199155	21 Jan 2018 10:45	EST	0.278	Not_Provided
USGS	04199155	21 Jan 2018 11:00	EST	0.279	Not_Provided
USGS	04199155	21 Jan 2018 11:15	EST	0.279	Not_Provided
USGS	04199155	21 Jan 2018 11:30	EST	0.28	Not_Provided
USGS	04199155	21 Jan 2018 11:45	EST	0.281	Not_Provided
USGS	04199155	21 Jan 2018 12:00	EST	0.282	Not_Provided
USGS	04199155	21 Jan 2018 12:15	EST	0.283	Not_Provided
USGS	04199155	21 Jan 2018 12:30	EST	0.283	Not_Provided
USGS	04199155	21 Jan 2018 12:45	EST	0.283	Not_Provided
USGS	04199155	21 Jan 2018 13:00	EST	0.286	Not_Provided
USGS	04199155	21 Jan 2018 13:15	EST	0.286	Not_Provided
USGS	04199155	21 Jan 2018 13:30	EST	0.289	Not_Provided
USGS	04199155	21 Jan 2018 13:45	EST	0.289	Not_Provided
USGS	04199155	21 Jan 2018 14:00	EST	0.292	Not_Provided
USGS	04199155	21 Jan 2018 14:15	EST	0.297	Not_Provided
USGS	04199155	21 Jan 2018 14:30	EST	0.303	Not_Provided
USGS	04199155	21 Jan 2018 14:45	EST	0.311	Not_Provided
USGS	04199155	21 Jan 2018 15:00	EST	0.317	Not_Provided
USGS	04199155	21 Jan 2018 15:15	EST	0.323	Not_Provided
USGS	04199155	21 Jan 2018 15:30	EST	0.328	Not_Provided
USGS	04199155	21 Jan 2018 15:45	EST	0.337	Not_Provided
USGS	04199155	21 Jan 2018 16:00	EST	0.343	Not_Provided
USGS	04199155	21 Jan 2018 16:15	EST	0.348	Not_Provided
USGS	04199155	21 Jan 2018 16:30	EST	0.354	Not_Provided
USGS	04199155	21 Jan 2018 16:45	EST	0.36	Not_Provided
USGS	04199155	21 Jan 2018 17:00	EST	0.365	Not_Provided
USGS	04199155	21 Jan 2018 17:15	EST	0.374	Not_Provided
USGS	04199155	21 Jan 2018 17:30	EST	0.391	Not_Provided
USGS	04199155	21 Jan 2018 17:45	EST	0.405	Not_Provided
USGS	04199155	21 Jan 2018 18:00	EST	0.422	Not_Provided
USGS	04199155	21 Jan 2018 18:15	EST	0.439	Not_Provided
USGS	04199155	21 Jan 2018 18:30	EST	0.453	Not_Provided
USGS	04199155	21 Jan 2018 18:45	EST	0.473	Not_Provided
USGS	04199155	21 Jan 2018 19:00	EST	0.498	Not_Provided
USGS	04199155	21 Jan 2018 19:15	EST	0.521	Not_Provided
USGS	04199155	21 Jan 2018 19:30	EST	0.541	Not_Provided
USGS	04199155	21 Jan 2018 19:45	EST	0.558	Not_Provided
USGS	04199155	21 Jan 2018 20:00	EST	0.578	Not_Provided
USGS	04199155	21 Jan 2018 20:15	EST	0.606	Not_Provided
USGS	04199155	21 Jan 2018 20:30	EST	0.643	Not_Provided
USGS	04199155	21 Jan 2018 20:45	EST	0.682	Not_Provided
USGS	04199155	21 Jan 2018 21:00	EST	0.725	Not_Provided
USGS	04199155	21 Jan 2018 21:15	EST	0.767	Not_Provided
USGS	04199155	21 Jan 2018 21:30	EST	0.807	Not_Provided
USGS	04199155	21 Jan 2018 21:45	EST	0.849	Not_Provided
USGS	04199155	21 Jan 2018 22:00	EST	0.889	Not_Provided
USGS	04199155	21 Jan 2018 22:15	EST	0.932	Not_Provided
USGS	04199155	21 Jan 2018 22:30	EST	0.971	Not_Provided
USGS	04199155	21 Jan 2018 22:45	EST	1.014	Not_Provided
USGS	04199155	21 Jan 2018 23:00	EST	1.053	Not_Provided
USGS	04199155	21 Jan 2018 23:15	EST	1.096	Not_Provided
USGS	04199155	21 Jan 2018 23:30	EST	1.138	Not_Provided
USGS	04199155	21 Jan 2018 23:45	EST	1.178	Not_Provided
USGS	04199155	22 Jan 2018 00:00	EST	1.22	Not_Provided
USGS	04199155	22 Jan 2018 00:15	EST	1.26	Not_Provided
USGS	04199155	22 Jan 2018 00:30	EST	1.303	Not_Provided
USGS	04199155	22 Jan 2018 00:45	EST	1.342	Not_Provided
USGS	04199155	22 Jan 2018 01:00	EST	1.385	Not_Provided
USGS	04199155	22 Jan 2018 01:15	EST	1.424	Not_Provided
USGS	04199155	22 Jan 2018 01:30	EST	1.467	Not_Provided
USGS	04199155	22 Jan 2018 01:45	EST	1.509	Not_Provided
USGS	04199155	22 Jan 2018 02:00	EST	1.549	Not_Provided
USGS	04199155	22 Jan 2018 02:15	EST	1.591	Not_Provided
USGS	04199155	22 Jan 2018 02:30	EST	1.64	Not_Provided
USGS	04199155	22 Jan 2018 02:45	EST	1.693	Not_Provided
USGS	04199155	22 Jan 2018 03:00	EST	1.744	Not_Provided
USGS	04199155	22 Jan 2018 03:15	EST	1.795	Not_Provided
USGS	04199155	22 Jan 2018 03:30	EST	1.846	Not_Provided
USGS	04199155	22 Jan 2018 03:45	EST	1.897	Not_Provided
USGS	04199155	22 Jan 2018 04:00	EST	1.951	Not_Provided
USGS	04199155	22 Jan 2018 04:15	EST	2.002	Not_Provided
USGS	04199155	22 Jan 2018 04:30	EST	2.053	Not_Provided
USGS	04199155	22 Jan 2018 04:45	EST	2.104	Not_Provided
USGS	04199155	22 Jan 2018 05:00	EST	2.155	Not_Provided
USGS	04199155	22 Jan 2018 05:15	EST	2.209	Not_Provided
USGS	04199155	22 Jan 2018 05:30	EST	2.26	Not_Provided
USGS	04199155	22 Jan 2018 05:45	EST	2.379	Not_Provided
USGS	04199155	22 Jan 2018 06:00	EST	2.441	Not_Provided
USGS	04199155	22 Jan 2018 06:15	EST	2.571	Not_Provided
USGS	04199155	22 Jan 2018 06:30	EST	2.648	Not_Provided
USGS	04199155	22 Jan 2018 06:45	EST	2.699	Not_Provided
USGS	04199155	22 Jan 2018 07:00	EST	2.752	Not_Provided
USGS	04199155	22 Jan 2018 07:15	EST	2.806	Not_Provided
USGS	04199155	22 Jan 2018 07:30	EST	2.86	Not_Provided
USGS	04199155	22 Jan 2018 07:45	EST	3.058	Not_Provided
USGS	04199155	22 Jan 2018 08:00	EST	3.256	Not_Provided
USGS	04199155	22 Jan 2018 08:15	EST	3.455	Not_Provided
USGS	04199155	22 Jan 2018 08:30	EST	3.653	Not_Provided
USGS	04199155	22 Jan 2018 08:45	EST	3.823	Not_Provided
USGS	04199155	22 Jan 2018 09:00	EST	3.993	Not_Provided
USGS	04199155	22 Jan 2018 09:15	EST	4.163	Not_Provided
USGS	04199155	22 Jan 2018 09:30	EST	4.304	Not_Provided
USGS	04199155	22 Jan 2018 09:45	EST	4.474	Not_Provided
USGS	04199155	22 Jan 2018 10:00	EST	4.644	Not_Provided
USGS	04199155	22 Jan 2018 10:15	EST	4.899	Not_Provided
USGS	04199155	22 Jan 2018 10:30	EST	5.154	Not_Provided
USGS	04199155	22 Jan 2018 10:45	EST	5.408	Not_Provided
USGS	04199155	22 Jan 2018 11:00	EST	5.635	Not_Provided
USGS	04199155	22 Jan 2018 11:15	EST	5.72	Not_Provided
USGS	04199155	22 Jan 2018 11:30	EST	5.805	Not_Provided
USGS	04199155	22 Jan 2018 11:45	EST	6.031	Not_Provided
USGS	04199155	22 Jan 2018 12:00	EST	5.89	Not_Provided
USGS	04199155	22 Jan 2018 12:15	EST	6.003	Not_Provided
USGS	04199155	22 Jan 2018 12:30	EST	6.06	Not_Provided
USGS	04199155	22 Jan 2018 12:45	EST	6.116	Not_Provided
USGS	04199155	22 Jan 2018 13:00	EST	6.201	Not_Provided
USGS	04199155	22 Jan 2018 13:15	EST	6.258	Not_Provided
USGS	04199155	22 Jan 2018 13:30	EST	6.315	Not_Provided
USGS	04199155	22 Jan 2018 13:45	EST	6.23	Not_Provided
USGS	04199155	22 Jan 2018 14:00	EST	6.258	Not_Provided
USGS	04199155	22 Jan 2018 14:15	EST	6.286	Not_Provided
USGS	04199155	22 Jan 2018 14:30	EST	6.201	Not_Provided
USGS	04199155	22 Jan 2018 14:45	EST	6.201	Not_Provided
USGS	04199155	22 Jan 2018 15:00	EST	6.116	Not_Provided
USGS	04199155	22 Jan 2018 15:15	EST	6.116	Not_Provided
USGS	04199155	22 Jan 2018 15:30	EST	6.06	Not_Provided
USGS	04199155	22 Jan 2018 15:45	EST	6.06	Not_Provided
USGS	04199155	22 Jan 2018 16:00	EST	6.003	Not_Provided
USGS	04199155	22 Jan 2018 16:15	EST	5.975	Not_Provided
USGS	04199155	22 Jan 2018 16:30	EST	5.975	Not_Provided
USGS	04199155	22 Jan 2018 16:45	EST	5.975	Not_Provided
USGS	04199155	22 Jan 2018 17:00	EST	5.862	Not_Provided
USGS	04199155	22 Jan 2018 17:15	EST	5.833	Not_Provided
USGS	04199155	22 Jan 2018 17:30	EST	5.805	Not_Provided
USGS	04199155	22 Jan 2018 17:45	EST	5.805	Not_Provided
USGS	04199155	22 Jan 2018 18:00	EST	5.748	Not_Provided
USGS	04199155	22 Jan 2018 18:15	EST	5.692	Not_Provided
USGS	04199155	22 Jan 2018 18:30	EST	5.663	Not_Provided
USGS	04199155	22 Jan 2018 18:45	EST	5.578	Not_Provided
USGS	04199155	22 Jan 2018 19:00	EST	5.522	Not_Provided
USGS	04199155	22 Jan 2018 19:15	EST	5.465	Not_Provided
USGS	04199155	22 Jan 2018 19:30	EST	5.38	Not_Provided
USGS	04199155	22 Jan 2018 19:45	EST	5.295	Not_Provided
USGS	04199155	22 Jan 2018 20:00	EST	5.267	Not_Provided
USGS	04199155	22 Jan 2018 20:15	EST	5.182	Not_Provided
USGS	04199155	22 Jan 2018 20:30	EST	5.097	Not_Provided
USGS	04199155	22 Jan 2018 20:45	EST	5.069	Not_Provided
USGS	04199155	22 Jan 2018 21:00	EST	5.012	Not_Provided
USGS	04199155	22 Jan 2018 21:15	EST	4.927	Not_Provided
USGS	04199155	22 Jan 2018 21:30	EST	4.87	Not_Provided
USGS	04199155	22 Jan 2018 21:45	EST	4.757	Not_Provided
USGS	04199155	22 Jan 2018 22:00	EST	4.729	Not_Provided
USGS	04199155	22 Jan 2018 22:15	EST	4.644	Not_Provided
USGS	04199155	22 Jan 2018 22:30	EST	4.587	Not_Provided
USGS	04199155	22 Jan 2018 22:45	EST	4.502	Not_Provided
USGS	04199155	22 Jan 2018 23:00	EST	4.502	Not_Provided
USGS	04199155	22 Jan 2018 23:15	EST	4.446	Not_Provided
USGS	04199155	22 Jan 2018 23:30	EST	4.446	Not_Provided
USGS	04199155	22 Jan 2018 23:45	EST	4.389	Not_Provided
USGS	04199155	23 Jan 2018 00:00	EST	4.417	Not_Provided
USGS	04199155	23 Jan 2018 00:15	EST	4.361	Not_Provided
USGS	04199155	23 Jan 2018 00:30	EST	4.389	Not_Provided
USGS	04199155	23 Jan 2018 00:45	EST	4.446	Not_Provided
USGS	04199155	23 Jan 2018 01:00	EST	4.531	Not_Provided
USGS	04199155	23 Jan 2018 01:15	EST	4.644	Not_Provided
USGS	04199155	23 Jan 2018 01:30	EST	4.701	Not_Provided
USGS	04199155	23 Jan 2018 01:45	EST	4.757	Not_Provided
USGS	04199155	23 Jan 2018 02:00	EST	4.927	Not_Provided
USGS	04199155	23 Jan 2018 02:15	EST	4.955	Not_Provided
USGS	04199155	23 Jan 2018 02:30	EST	5.069	Not_Provided
USGS	04199155	23 Jan 2018 02:45	EST	5.182	Not_Provided
USGS	04199155	23 Jan 2018 03:00	EST	5.38	Not_Provided
USGS	04199155	23 Jan 2018 03:15	EST	5.607	Not_Provided
USGS	04199155	23 Jan 2018 03:30	EST	5.89	Not_Provided
USGS	04199155	23 Jan 2018 03:45	EST	6.173	Not_Provided
USGS	04199155	23 Jan 2018 04:00	EST	6.456	Not_Provided
USGS	04199155	23 Jan 2018 04:15	EST	6.881	Not_Provided
USGS	04199155	23 Jan 2018 04:30	EST	7.447	Not_Provided
USGS	04199155	23 Jan 2018 04:45	EST	7.844	Not_Provided
USGS	04199155	23 Jan 2018 05:00	EST	8.297	Not_Provided
USGS	04199155	23 Jan 2018 05:15	EST	8.778	Not_Provided
USGS	04199155	23 Jan 2018 05:30	EST	9.033	Not_Provided
USGS	04199155	23 Jan 2018 05:45	EST	9.373	Not_Provided
USGS	04199155	23 Jan 2018 06:00	EST	9.571	Not_Provided
USGS	04199155	23 Jan 2018 06:15	EST	9.713	Not_Provided
USGS	04199155	23 Jan 2018 06:30	EST	9.826	Not_Provided
USGS	04199155	23 Jan 2018 06:45	EST	9.911	Not_Provided
USGS	04199155	23 Jan 2018 07:00	EST	9.656	Not_Provided
USGS	04199155	23 Jan 2018 07:15	EST	9.656	Not_Provided
USGS	04199155	23 Jan 2018 07:30	EST	9.288	Not_Provided
USGS	04199155	23 Jan 2018 07:45	EST	9.175	Not_Provided
USGS	04199155	23 Jan 2018 08:00	EST	8.806	Not_Provided
USGS	04199155	23 Jan 2018 08:15	EST	8.467	Not_Provided
USGS	04199155	23 Jan 2018 08:30	EST	8.07	Not_Provided
USGS	04199155	23 Jan 2018 08:45	EST	7.702	Not_Provided
USGS	04199155	23 Jan 2018 09:00	EST	7.391	Not_Provided
USGS	04199155	23 Jan 2018 09:15	EST	7.023	Not_Provided
USGS	04199155	23 Jan 2018 09:30	EST	6.711	Not_Provided
USGS	04199155	23 Jan 2018 09:45	EST	6.371	Not_Provided
USGS	04199155	23 Jan 2018 10:00	EST	6.116	Not_Provided
USGS	04199155	23 Jan 2018 10:15	EST	5.918	Not_Provided
USGS	04199155	23 Jan 2018 10:30	EST	5.635	Not_Provided
USGS	04199155	23 Jan 2018 10:45	EST	5.408	Not_Provided
USGS	04199155	23 Jan 2018 11:00	EST	5.267	Not_Provided
USGS	04199155	23 Jan 2018 11:15	EST	5.125	Not_Provided
USGS	04199155	23 Jan 2018 11:30	EST	4.955	Not_Provided
USGS	04199155	23 Jan 2018 11:45	EST	4.87	Not_Provided
USGS	04199155	23 Jan 2018 12:00	EST	4.757	Not_Provided
USGS	04199155	23 Jan 2018 12:15	EST	4.672	Not_Provided
USGS	04199155	23 Jan 2018 12:30	EST	4.616	Not_Provided
USGS	04199155	23 Jan 2018 12:45	EST	4.502	Not_Provided
USGS	04199155	23 Jan 2018 13:00	EST	4.417	Not_Provided
USGS	04199155	23 Jan 2018 13:15	EST	4.417	Not_Provided
USGS	04199155	23 Jan 2018 13:30	EST	4.247	Not_Provided
USGS	04199155	23 Jan 2018 13:45	EST	4.191	Not_Provided
USGS	04199155	23 Jan 2018 14:00	EST	4.106	Not_Provided
USGS	04199155	23 Jan 2018 14:15	EST	4.049	Not_Provided
USGS	04199155	23 Jan 2018 14:30	EST	4.021	Not_Provided
USGS	04199155	23 Jan 2018 14:45	EST	3.993	Not_Provided
USGS	04199155	23 Jan 2018 15:00	EST	3.936	Not_Provided
USGS	04199155	23 Jan 2018 15:15	EST	3.908	Not_Provided
USGS	04199155	23 Jan 2018 15:30	EST	3.851	Not_Provided
USGS	04199155	23 Jan 2018 15:45	EST	3.794	Not_Provided
USGS	04199155	23 Jan 2018 16:00	EST	3.766	Not_Provided
USGS	04199155	23 Jan 2018 16:15	EST	3.709	Not_Provided
USGS	04199155	23 Jan 2018 16:30	EST	3.681	Not_Provided
USGS	04199155	23 Jan 2018 16:45	EST	3.653	Not_Provided
USGS	04199155	23 Jan 2018 17:00	EST	3.596	Not_Provided
USGS	04199155	23 Jan 2018 17:15	EST	3.568	Not_Provided
USGS	04199155	23 Jan 2018 17:30	EST	3.54	Not_Provided
USGS	04199155	23 Jan 2018 17:45	EST	3.483	Not_Provided
USGS	04199155	23 Jan 2018 18:00	EST	3.455	Not_Provided
USGS	04199155	23 Jan 2018 18:15	EST	3.455	Not_Provided
USGS	04199155	23 Jan 2018 18:30	EST	3.398	Not_Provided
USGS	04199155	23 Jan 2018 18:45	EST	3.341	Not_Provided
USGS	04199155	23 Jan 2018 19:00	EST	3.313	Not_Provided
USGS	04199155	23 Jan 2018 19:15	EST	3.285	Not_Provided
USGS	04199155	23 Jan 2018 19:30	EST	3.256	Not_Provided
USGS	04199155	23 Jan 2018 19:45	EST	3.228	Not_Provided
USGS	04199155	23 Jan 2018 20:00	EST	3.171	Not_Provided
USGS	04199155	23 Jan 2018 20:15	EST	3.143	Not_Provided
USGS	04199155	23 Jan 2018 20:30	EST	3.058	Not_Provided
USGS	04199155	23 Jan 2018 20:45	EST	3.03	Not_Provided
USGS	04199155	23 Jan 2018 21:00	EST	2.973	Not_Provided
USGS	04199155	23 Jan 2018 21:15	EST	2.917	Not_Provided
USGS	04199155	23 Jan 2018 21:30	EST	2.888	Not_Provided
USGS	04199155	23 Jan 2018 21:45	EST	2.832	Not_Provided
USGS	04199155	23 Jan 2018 22:00	EST	2.817	Not_Provided
USGS	04199155	23 Jan 2018 22:15	EST	2.792	Not_Provided
USGS	04199155	23 Jan 2018 22:30	EST	2.755	Not_Provided
USGS	04199155	23 Jan 2018 22:45	EST	2.744	Not_Provided
USGS	04199155	23 Jan 2018 23:00	EST	2.693	Not_Provided
USGS	04199155	23 Jan 2018 23:15	EST	2.679	Not_Provided
USGS	04199155	23 Jan 2018 23:30	EST	2.653	Not_Provided
USGS	04199155	23 Jan 2018 23:45	EST	2.642	Not_Provided
USGS	04199155	24 Jan 2018 00:00	EST	2.616	Not_Provided
USGS	04199155	24 Jan 2018 00:15	EST	2.616	Not_Provided
USGS	04199155	24 Jan 2018 00:30	EST	2.577	Not_Provided
USGS	04199155	24 Jan 2018 00:45	EST	2.565	Not_Provided
USGS	04199155	24 Jan 2018 01:00	EST	2.551	Not_Provided
USGS	04199155	24 Jan 2018 01:15	EST	2.526	Not_Provided
USGS	04199155	24 Jan 2018 01:30	EST	2.515	Not_Provided
USGS	04199155	24 Jan 2018 01:45	EST	2.5	Not_Provided
USGS	04199155	24 Jan 2018 02:00	EST	2.464	Not_Provided
USGS	04199155	24 Jan 2018 02:15	EST	2.452	Not_Provided
USGS	04199155	24 Jan 2018 02:30	EST	2.438	Not_Provided
USGS	04199155	24 Jan 2018 02:45	EST	2.427	Not_Provided
USGS	04199155	24 Jan 2018 03:00	EST	2.401	Not_Provided
USGS	04199155	24 Jan 2018 03:15	EST	2.364	Not_Provided
USGS	04199155	24 Jan 2018 03:30	EST	2.364	Not_Provided
USGS	04199155	24 Jan 2018 03:45	EST	2.328	Not_Provided
USGS	04199155	24 Jan 2018 04:00	EST	2.313	Not_Provided
USGS	04199155	24 Jan 2018 04:15	EST	2.302	Not_Provided
USGS	04199155	24 Jan 2018 04:30	EST	2.279	Not_Provided
USGS	04199155	24 Jan 2018 04:45	EST	2.254	Not_Provided
USGS	04199155	24 Jan 2018 05:00	EST	2.243	Not_Provided
USGS	04199155	24 Jan 2018 05:15	EST	2.229	Not_Provided
USGS	04199155	24 Jan 2018 05:30	EST	2.217	Not_Provided
USGS	04199155	24 Jan 2018 05:45	EST	2.206	Not_Provided
USGS	04199155	24 Jan 2018 06:00	EST	2.18	Not_Provided
USGS	04199155	24 Jan 2018 06:15	EST	2.169	Not_Provided
USGS	04199155	24 Jan 2018 06:30	EST	2.158	Not_Provided
USGS	04199155	24 Jan 2018 06:45	EST	2.132	Not_Provided
USGS	04199155	24 Jan 2018 07:00	EST	2.132	Not_Provided
USGS	04199155	24 Jan 2018 07:15	EST	2.098	Not_Provided
USGS	04199155	24 Jan 2018 07:30	EST	2.098	Not_Provided
USGS	04199155	24 Jan 2018 07:45	EST	2.073	Not_Provided
USGS	04199155	24 Jan 2018 08:00	EST	2.061	Not_Provided
USGS	04199155	24 Jan 2018 08:15	EST	2.061	Not_Provided
USGS	04199155	24 Jan 2018 08:30	EST	2.05	Not_Provided
USGS	04199155	24 Jan 2018 08:45	EST	2.027	Not_Provided
USGS	04199155	24 Jan 2018 09:00	EST	2.027	Not_Provided
USGS	04199155	24 Jan 2018 09:15	EST	2.002	Not_Provided
USGS	04199155	24 Jan 2018 09:30	EST	1.991	Not_Provided
USGS	04199155	24 Jan 2018 09:45	EST	1.979	Not_Provided
USGS	04199155	24 Jan 2018 10:00	EST	1.957	Not_Provided
USGS	04199155	24 Jan 2018 10:15	EST	1.957	Not_Provided
USGS	04199155	24 Jan 2018 10:30	EST	1.945	Not_Provided
USGS	04199155	24 Jan 2018 10:45	EST	1.934	Not_Provided
USGS	04199155	24 Jan 2018 11:00	EST	1.9	Not_Provided
USGS	04199155	24 Jan 2018 11:15	EST	1.911	Not_Provided
USGS	04199155	24 Jan 2018 11:30	EST	1.9	Not_Provided
USGS	04199155	24 Jan 2018 11:45	EST	1.889	Not_Provided
USGS	04199155	24 Jan 2018 12:00	EST	1.875	Not_Provided
USGS	04199155	24 Jan 2018 12:15	EST	1.863	Not_Provided
USGS	04199155	24 Jan 2018 12:30	EST	1.852	Not_Provided
USGS	04199155	24 Jan 2018 12:45	EST	1.852	Not_Provided
USGS	04199155	24 Jan 2018 13:00	EST	1.829	Not_Provided
USGS	04199155	24 Jan 2018 13:15	EST	1.818	Not_Provided
USGS	04199155	24 Jan 2018 13:30	EST	1.807	Not_Provided
USGS	04199155	24 Jan 2018 13:45	EST	1.807	Not_Provided
USGS	04199155	24 Jan 2018 14:00	EST	1.795	Not_Provided
USGS	04199155	24 Jan 2018 14:15	EST	1.795	Not_Provided
USGS	04199155	24 Jan 2018 14:30	EST	1.784	Not_Provided
USGS	04199155	24 Jan 2018 14:45	EST	1.773	Not_Provided
USGS	04199155	24 Jan 2018 15:00	EST	1.761	Not_Provided
USGS	04199155	24 Jan 2018 15:15	EST	1.761	Not_Provided
USGS	04199155	24 Jan 2018 15:30	EST	1.761	Not_Provided
USGS	04199155	24 Jan 2018 15:45	EST	1.753	Not_Provided
USGS	04199155	24 Jan 2018 16:00	EST	1.753	Not_Provided
USGS	04199155	24 Jan 2018 16:15	EST	1.741	Not_Provided
USGS	04199155	24 Jan 2018 16:30	EST	1.73	Not_Provided
USGS	04199155	24 Jan 2018 16:45	EST	1.719	Not_Provided
USGS	04199155	24 Jan 2018 17:00	EST	1.707	Not_Provided
USGS	04199155	24 Jan 2018 17:15	EST	1.707	Not_Provided
USGS	04199155	24 Jan 2018 17:30	EST	1.707	Not_Provided
USGS	04199155	24 Jan 2018 17:45	EST	1.696	Not_Provided
USGS	04199155	24 Jan 2018 18:00	EST	1.685	Not_Provided
USGS	04199155	24 Jan 2018 18:15	EST	1.685	Not_Provided
USGS	04199155	24 Jan 2018 18:30	EST	1.685	Not_Provided
USGS	04199155	24 Jan 2018 18:45	EST	1.674	Not_Provided
USGS	04199155	24 Jan 2018 19:00	EST	1.662	Not_Provided
USGS	04199155	24 Jan 2018 19:15	EST	1.662	Not_Provided
USGS	04199155	24 Jan 2018 19:30	EST	1.651	Not_Provided
USGS	04199155	24 Jan 2018 19:45	EST	1.64	Not_Provided
USGS	04199155	24 Jan 2018 20:00	EST	1.64	Not_Provided
USGS	04199155	24 Jan 2018 20:15	EST	1.631	Not_Provided
USGS	04199155	24 Jan 2018 20:30	EST	1.62	Not_Provided
USGS	04199155	24 Jan 2018 20:45	EST	1.62	Not_Provided
USGS	04199155	24 Jan 2018 21:00	EST	1.62	Not_Provided
USGS	04199155	24 Jan 2018 21:15	EST	1.608	Not_Provided
USGS	04199155	24 Jan 2018 21:30	EST	1.597	Not_Provided
USGS	04199155	24 Jan 2018 21:45	EST	1.586	Not_Provided
USGS	04199155	24 Jan 2018 22:00	EST	1.586	Not_Provided
USGS	04199155	24 Jan 2018 22:15	EST	1.574	Not_Provided
USGS	04199155	24 Jan 2018 22:30	EST	1.574	Not_Provided
USGS	04199155	24 Jan 2018 22:45	EST	1.566	Not_Provided
USGS	04199155	24 Jan 2018 23:00	EST	1.555	Not_Provided
USGS	04199155	24 Jan 2018 23:15	EST	1.555	Not_Provided
USGS	04199155	24 Jan 2018 23:30	EST	1.555	Not_Provided
USGS	04199155	24 Jan 2018 23:45	EST	1.555	Not_Provided
USGS	04199155	25 Jan 2018 00:00	EST	1.543	Not_Provided
USGS	04199155	25 Jan 2018 00:15	EST	1.532	Not_Provided
USGS	04199155	25 Jan 2018 00:30	EST	1.532	Not_Provided
USGS	04199155	25 Jan 2018 00:45	EST	1.523	Not_Provided
USGS	04199155	25 Jan 2018 01:00	EST	1.523	Not_Provided
USGS	04199155	25 Jan 2018 01:15	EST	1.512	Not_Provided
USGS	04199155	25 Jan 2018 01:30	EST	1.512	Not_Provided
USGS	04199155	25 Jan 2018 01:45	EST	1.512	Not_Provided
USGS	04199155	25 Jan 2018 02:00	EST	1.489	Not_Provided
USGS	04199155	25 Jan 2018 02:15	EST	1.489	Not_Provided
USGS	04199155	25 Jan 2018 02:30	EST	1.489	Not_Provided
USGS	04199155	25 Jan 2018 02:45	EST	1.481	Not_Provided
USGS	04199155	25 Jan 2018 03:00	EST	1.481	Not_Provided
USGS	04199155	25 Jan 2018 03:15	EST	1.47	Not_Provided
USGS	04199155	25 Jan 2018 03:30	EST	1.47	Not_Provided
USGS	04199155	25 Jan 2018 03:45	EST	1.458	Not_Provided
USGS	04199155	25 Jan 2018 04:00	EST	1.458	Not_Provided
USGS	04199155	25 Jan 2018 04:15	EST	1.447	Not_Provided
USGS	04199155	25 Jan 2018 04:30	EST	1.447	Not_Provided
USGS	04199155	25 Jan 2018 04:45	EST	1.447	Not_Provided
USGS	04199155	25 Jan 2018 05:00	EST	1.438	Not_Provided
USGS	04199155	25 Jan 2018 05:15	EST	1.438	Not_Provided
USGS	04199155	25 Jan 2018 05:30	EST	1.427	Not_Provided
USGS	04199155	25 Jan 2018 05:45	EST	1.416	Not_Provided
USGS	04199155	25 Jan 2018 06:00	EST	1.416	Not_Provided
USGS	04199155	25 Jan 2018 06:15	EST	1.407	Not_Provided
USGS	04199155	25 Jan 2018 06:30	EST	1.407	Not_Provided
USGS	04199155	25 Jan 2018 06:45	EST	1.407	Not_Provided
USGS	04199155	25 Jan 2018 07:00	EST	1.407	Not_Provided
USGS	04199155	25 Jan 2018 07:15	EST	1.396	Not_Provided
USGS	04199155	25 Jan 2018 07:30	EST	1.396	Not_Provided
USGS	04199155	25 Jan 2018 07:45	EST	1.385	Not_Provided
USGS	04199155	25 Jan 2018 08:00	EST	1.376	Not_Provided
USGS	04199155	25 Jan 2018 08:15	EST	1.376	Not_Provided
USGS	04199155	25 Jan 2018 08:30	EST	1.376	Not_Provided
USGS	04199155	25 Jan 2018 08:45	EST	1.376	Not_Provided
USGS	04199155	25 Jan 2018 09:00	EST	1.365	Not_Provided
USGS	04199155	25 Jan 2018 09:15	EST	1.365	Not_Provided
USGS	04199155	25 Jan 2018 09:30	EST	1.354	Not_Provided
USGS	04199155	25 Jan 2018 09:45	EST	1.354	Not_Provided
USGS	04199155	25 Jan 2018 10:00	EST	1.345	Not_Provided
USGS	04199155	25 Jan 2018 10:15	EST	1.345	Not_Provided
USGS	04199155	25 Jan 2018 10:30	EST	1.345	Not_Provided
USGS	04199155	25 Jan 2018 10:45	EST	1.334	Not_Provided
USGS	04199155	25 Jan 2018 11:00	EST	1.334	Not_Provided
USGS	04199155	25 Jan 2018 11:15	EST	1.325	Not_Provided
USGS	04199155	25 Jan 2018 11:30	EST	1.325	Not_Provided
USGS	04199155	25 Jan 2018 11:45	EST	1.314	Not_Provided
USGS	04199155	25 Jan 2018 12:00	EST	1.314	Not_Provided
USGS	04199155	25 Jan 2018 12:15	EST	1.303	Not_Provided
USGS	04199155	25 Jan 2018 12:30	EST	1.303	Not_Provided
USGS	04199155	25 Jan 2018 12:45	EST	1.303	Not_Provided
USGS	04199155	25 Jan 2018 13:00	EST	1.303	Not_Provided
USGS	04199155	25 Jan 2018 13:15	EST	1.294	Not_Provided
USGS	04199155	25 Jan 2018 13:30	EST	1.294	Not_Provided
USGS	04199155	25 Jan 2018 13:45	EST	1.283	Not_Provided
USGS	04199155	25 Jan 2018 14:15	EST	1.283	Not_Provided
USGS	04199155	25 Jan 2018 14:30	EST	1.283	Not_Provided
USGS	04199155	25 Jan 2018 14:45	EST	1.274	Not_Provided
USGS	04199155	25 Jan 2018 15:00	EST	1.274	Not_Provided
USGS	04199155	25 Jan 2018 15:15	EST	1.274	Not_Provided
USGS	04199155	25 Jan 2018 15:30	EST	1.263	Not_Provided
USGS	04199155	25 Jan 2018 15:45	EST	1.263	Not_Provided
USGS	04199155	25 Jan 2018 16:00	EST	1.263	Not_Provided
USGS	04199155	25 Jan 2018 16:15	EST	1.263	Not_Provided
USGS	04199155	25 Jan 2018 16:30	EST	1.254	Not_Provided
USGS	04199155	25 Jan 2018 16:45	EST	1.254	Not_Provided
USGS	04199155	25 Jan 2018 17:00	EST	1.254	Not_Provided
USGS	04199155	25 Jan 2018 17:15	EST	1.254	Not_Provided
USGS	04199155	25 Jan 2018 17:30	EST	1.254	Not_Provided
USGS	04199155	25 Jan 2018 17:45	EST	1.243	Not_Provided
USGS	04199155	25 Jan 2018 18:15	EST	1.243	Not_Provided
USGS	04199155	25 Jan 2018 18:30	EST	1.243	Not_Provided
USGS	04199155	25 Jan 2018 18:45	EST	1.243	Not_Provided
USGS	04199155	25 Jan 2018 19:00	EST	1.235	Not_Provided
USGS	04199155	25 Jan 2018 19:15	EST	1.235	Not_Provided
USGS	04199155	25 Jan 2018 19:30	EST	1.235	Not_Provided
USGS	04199155	25 Jan 2018 19:45	EST	1.235	Not_Provided
USGS	04199155	25 Jan 2018 20:00	EST	1.235	Not_Provided
USGS	04199155	25 Jan 2018 20:15	EST	1.223	Not_Provided
USGS	04199155	25 Jan 2018 20:30	EST	1.223	Not_Provided
USGS	04199155	25 Jan 2018 20:45	EST	1.223	Not_Provided
USGS	04199155	25 Jan 2018 21:00	EST	1.223	Not_Provided
USGS	04199155	25 Jan 2018 21:15	EST	1.223	Not_Provided
USGS	04199155	25 Jan 2018 21:30	EST	1.223	Not_Provided
USGS	04199155	25 Jan 2018 21:45	EST	1.215	Not_Provided
USGS	04199155	25 Jan 2018 22:00	EST	1.215	Not_Provided
USGS	04199155	25 Jan 2018 22:15	EST	1.215	Not_Provided
USGS	04199155	25 Jan 2018 22:30	EST	1.215	Not_Provided
USGS	04199155	25 Jan 2018 22:45	EST	1.215	Not_Provided
USGS	04199155	25 Jan 2018 23:00	EST	1.215	Not_Provided
USGS	04199155	25 Jan 2018 23:15	EST	1.203	Not_Provided
USGS	04199155	25 Jan 2018 23:30	EST	1.203	Not_Provided
USGS	04199155	25 Jan 2018 23:45	EST	1.203	Not_Provided
USGS	04199155	26 Jan 2018 00:00	EST	1.203	Not_Provided
USGS	04199155	26 Jan 2018 00:15	EST	1.203	Not_Provided
USGS	04199155	26 Jan 2018 00:30	EST	1.203	Not_Provided
USGS	04199155	26 Jan 2018 00:45	EST	1.203	Not_Provided
USGS	04199155	26 Jan 2018 01:00	EST	1.203	Not_Provided
USGS	04199155	26 Jan 2018 01:15	EST	1.195	Not_Provided
USGS	04199155	26 Jan 2018 01:30	EST	1.195	Not_Provided
USGS	04199155	26 Jan 2018 01:45	EST	1.195	Not_Provided
USGS	04199155	26 Jan 2018 02:00	EST	1.195	Not_Provided
USGS	04199155	26 Jan 2018 02:15	EST	1.195	Not_Provided
USGS	04199155	26 Jan 2018 02:30	EST	1.195	Not_Provided
USGS	04199155	26 Jan 2018 02:45	EST	1.195	Not_Provided
USGS	04199155	26 Jan 2018 03:00	EST	1.184	Not_Provided
USGS	04199155	26 Jan 2018 03:15	EST	1.184	Not_Provided
USGS	04199155	26 Jan 2018 03:30	EST	1.184	Not_Provided
USGS	04199155	26 Jan 2018 03:45	EST	1.195	Not_Provided
USGS	04199155	26 Jan 2018 04:00	EST	1.184	Not_Provided
USGS	04199155	26 Jan 2018 04:15	EST	1.184	Not_Provided
USGS	04199155	26 Jan 2018 04:30	EST	1.184	Not_Provided
USGS	04199155	26 Jan 2018 04:45	EST	1.184	Not_Provided
USGS	04199155	26 Jan 2018 05:00	EST	1.184	Not_Provided
USGS	04199155	26 Jan 2018 05:15	EST	1.175	Not_Provided
USGS	04199155	26 Jan 2018 05:30	EST	1.184	Not_Provided
USGS	04199155	26 Jan 2018 05:45	EST	1.175	Not_Provided
USGS	04199155	26 Jan 2018 06:00	EST	1.175	Not_Provided
USGS	04199155	26 Jan 2018 06:15	EST	1.175	Not_Provided
USGS	04199155	26 Jan 2018 06:30	EST	1.175	Not_Provided
USGS	04199155	26 Jan 2018 06:45	EST	1.175	Not_Provided
USGS	04199155	26 Jan 2018 07:00	EST	1.175	Not_Provided
USGS	04199155	26 Jan 2018 07:15	EST	1.164	Not_Provided
USGS	04199155	26 Jan 2018 07:30	EST	1.164	Not_Provided
USGS	04199155	26 Jan 2018 08:00	EST	1.164	Not_Provided
USGS	04199155	26 Jan 2018 08:15	EST	1.164	Not_Provided
USGS	04199155	26 Jan 2018 08:30	EST	1.164	Not_Provided
USGS	04199155	26 Jan 2018 08:45	EST	1.155	Not_Provided
USGS	04199155	26 Jan 2018 09:00	EST	1.155	Not_Provided
USGS	04199155	26 Jan 2018 09:15	EST	1.155	Not_Provided
USGS	04199155	26 Jan 2018 09:30	EST	1.155	Not_Provided
USGS	04199155	26 Jan 2018 09:45	EST	1.144	Not_Provided
USGS	04199155	26 Jan 2018 10:00	EST	1.144	Not_Provided
USGS	04199155	26 Jan 2018 10:15	EST	1.144	Not_Provided
USGS	04199155	26 Jan 2018 10:30	EST	1.135	Not_Provided
USGS	04199155	26 Jan 2018 10:45	EST	1.144	Not_Provided
USGS	04199155	26 Jan 2018 11:00	EST	1.144	Not_Provided
USGS	04199155	26 Jan 2018 11:15	EST	1.135	Not_Provided
USGS	04199155	26 Jan 2018 11:30	EST	1.135	Not_Provided
USGS	04199155	26 Jan 2018 11:45	EST	1.135	Not_Provided
USGS	04199155	26 Jan 2018 12:00	EST	1.135	Not_Provided
USGS	04199155	26 Jan 2018 12:15	EST	1.127	Not_Provided
USGS	04199155	26 Jan 2018 12:30	EST	1.127	Not_Provided
USGS	04199155	26 Jan 2018 12:45	EST	1.127	Not_Provided
USGS	04199155	26 Jan 2018 13:00	EST	1.116	Not_Provided
USGS	04199155	26 Jan 2018 13:15	EST	1.116	Not_Provided
USGS	04199155	26 Jan 2018 13:30	EST	1.116	Not_Provided
USGS	04199155	26 Jan 2018 13:45	EST	1.116	Not_Provided
USGS	04199155	26 Jan 2018 14:00	EST	1.116	Not_Provided
USGS	04199155	26 Jan 2018 14:15	EST	1.116	Not_Provided
USGS	04199155	26 Jan 2018 14:30	EST	1.116	Not_Provided
USGS	04199155	26 Jan 2018 14:45	EST	1.116	Not_Provided
USGS	04199155	26 Jan 2018 15:00	EST	1.107	Not_Provided
USGS	04199155	26 Jan 2018 15:15	EST	1.107	Not_Provided
USGS	04199155	26 Jan 2018 15:30	EST	1.107	Not_Provided
USGS	04199155	26 Jan 2018 15:45	EST	1.107	Not_Provided
USGS	04199155	26 Jan 2018 16:00	EST	1.107	Not_Provided
USGS	04199155	26 Jan 2018 16:15	EST	1.107	Not_Provided
USGS	04199155	26 Jan 2018 16:30	EST	1.107	Not_Provided
USGS	04199155	26 Jan 2018 16:45	EST	1.082	Not_Provided
USGS	04199155	26 Jan 2018 17:00	EST	1.068	Not_Provided
USGS	04199155	26 Jan 2018 17:15	EST	1.059	Not_Provided
USGS	04199155	26 Jan 2018 17:30	EST	1.059	Not_Provided
USGS	04199155	26 Jan 2018 17:45	EST	1.051	Not_Provided
USGS	04199155	26 Jan 2018 18:00	EST	1.051	Not_Provided
USGS	04199155	26 Jan 2018 18:15	EST	1.051	Not_Provided
USGS	04199155	26 Jan 2018 18:30	EST	1.045	Not_Provided
USGS	04199155	26 Jan 2018 18:45	EST	1.051	Not_Provided
USGS	04199155	26 Jan 2018 19:00	EST	1.051	Not_Provided
USGS	04199155	26 Jan 2018 19:15	EST	1.051	Not_Provided
USGS	04199155	26 Jan 2018 19:30	EST	1.059	Not_Provided
USGS	04199155	26 Jan 2018 20:00	EST	1.051	Not_Provided
USGS	04199155	26 Jan 2018 20:15	EST	1.059	Not_Provided
USGS	04199155	26 Jan 2018 20:30	EST	1.059	Not_Provided
USGS	04199155	26 Jan 2018 20:45	EST	1.051	Not_Provided
USGS	04199155	26 Jan 2018 21:00	EST	1.045	Not_Provided
USGS	04199155	26 Jan 2018 21:15	EST	1.028	Not_Provided
USGS	04199155	26 Jan 2018 21:30	EST	1.022	Not_Provided
USGS	04199155	26 Jan 2018 21:45	EST	1.022	Not_Provided
USGS	04199155	26 Jan 2018 22:00	EST	1.022	Not_Provided
USGS	04199155	26 Jan 2018 22:15	EST	1.022	Not_Provided
USGS	04199155	26 Jan 2018 22:30	EST	1.022	Not_Provided
USGS	04199155	26 Jan 2018 22:45	EST	1.014	Not_Provided
USGS	04199155	26 Jan 2018 23:00	EST	1.014	Not_Provided
USGS	04199155	26 Jan 2018 23:15	EST	1.014	Not_Provided
USGS	04199155	26 Jan 2018 23:30	EST	1.014	Not_Provided
USGS	04199155	26 Jan 2018 23:45	EST	1.014	Not_Provided
USGS	04199155	27 Jan 2018 00:00	EST	1.014	Not_Provided
USGS	04199155	27 Jan 2018 00:15	EST	1.014	Not_Provided
USGS	04199155	27 Jan 2018 00:30	EST	1.014	Not_Provided
USGS	04199155	27 Jan 2018 00:45	EST	1.014	Not_Provided
USGS	04199155	27 Jan 2018 01:00	EST	1.014	Not_Provided
USGS	04199155	27 Jan 2018 01:15	EST	1.005	Not_Provided
USGS	04199155	27 Jan 2018 01:30	EST	1.005	Not_Provided
USGS	04199155	27 Jan 2018 01:45	EST	1.014	Not_Provided
USGS	04199155	27 Jan 2018 02:00	EST	1.014	Not_Provided
USGS	04199155	27 Jan 2018 02:15	EST	1.005	Not_Provided
USGS	04199155	27 Jan 2018 02:30	EST	1.014	Not_Provided
USGS	04199155	27 Jan 2018 02:45	EST	1.014	Not_Provided
USGS	04199155	27 Jan 2018 03:00	EST	1.014	Not_Provided
USGS	04199155	27 Jan 2018 03:15	EST	1.014	Not_Provided
USGS	04199155	27 Jan 2018 03:30	EST	1.014	Not_Provided
USGS	04199155	27 Jan 2018 03:45	EST	1.014	Not_Provided
USGS	04199155	27 Jan 2018 04:00	EST	1.014	Not_Provided
USGS	04199155	27 Jan 2018 04:15	EST	1.014	Not_Provided
USGS	04199155	27 Jan 2018 04:30	EST	1.022	Not_Provided
USGS	04199155	27 Jan 2018 04:45	EST	1.022	Not_Provided
USGS	04199155	27 Jan 2018 05:00	EST	1.022	Not_Provided
USGS	04199155	27 Jan 2018 05:15	EST	1.022	Not_Provided
USGS	04199155	27 Jan 2018 05:30	EST	1.022	Not_Provided
USGS	04199155	27 Jan 2018 05:45	EST	1.022	Not_Provided
USGS	04199155	27 Jan 2018 06:00	EST	1.022	Not_Provided
USGS	04199155	27 Jan 2018 06:15	EST	1.022	Not_Provided
USGS	04199155	27 Jan 2018 06:30	EST	1.022	Not_Provided
USGS	04199155	27 Jan 2018 06:45	EST	1.022	Not_Provided
USGS	04199155	27 Jan 2018 07:00	EST	1.022	Not_Provided
USGS	04199155	27 Jan 2018 07:15	EST	1.022	Not_Provided
USGS	04199155	27 Jan 2018 07:30	EST	1.028	Not_Provided
USGS	04199155	27 Jan 2018 07:45	EST	1.022	Not_Provided
USGS	04199155	27 Jan 2018 08:00	EST	1.022	Not_Provided
USGS	04199155	27 Jan 2018 08:15	EST	1.022	Not_Provided
USGS	04199155	27 Jan 2018 08:30	EST	1.022	Not_Provided
USGS	04199155	27 Jan 2018 08:45	EST	1.022	Not_Provided
USGS	04199155	27 Jan 2018 09:00	EST	1.022	Not_Provided
USGS	04199155	27 Jan 2018 09:15	EST	1.022	Not_Provided
USGS	04199155	27 Jan 2018 09:30	EST	1.022	Not_Provided
USGS	04199155	27 Jan 2018 09:45	EST	1.022	Not_Provided
USGS	04199155	27 Jan 2018 10:00	EST	1.014	Not_Provided
USGS	04199155	27 Jan 2018 10:15	EST	1.022	Not_Provided
USGS	04199155	27 Jan 2018 10:30	EST	1.014	Not_Provided
USGS	04199155	27 Jan 2018 10:45	EST	1.014	Not_Provided
USGS	04199155	27 Jan 2018 11:00	EST	1.005	Not_Provided
USGS	04199155	27 Jan 2018 11:15	EST	1.014	Not_Provided
USGS	04199155	27 Jan 2018 11:30	EST	1.014	Not_Provided
USGS	04199155	27 Jan 2018 11:45	EST	1.014	Not_Provided
USGS	04199155	27 Jan 2018 12:00	EST	1.005	Not_Provided
USGS	04199155	27 Jan 2018 12:15	EST	1.005	Not_Provided
USGS	04199155	27 Jan 2018 12:30	EST	1.005	Not_Provided
USGS	04199155	27 Jan 2018 12:45	EST	1.005	Not_Provided
USGS	04199155	27 Jan 2018 13:00	EST	1.005	Not_Provided
USGS	04199155	27 Jan 2018 13:15	EST	1.005	Not_Provided
USGS	04199155	27 Jan 2018 13:30	EST	1.005	Not_Provided
USGS	04199155	27 Jan 2018 13:45	EST	1.005	Not_Provided
USGS	04199155	27 Jan 2018 14:00	EST	1.005	Not_Provided
USGS	04199155	27 Jan 2018 14:15	EST	1.014	Not_Provided
USGS	04199155	27 Jan 2018 14:30	EST	1.014	Not_Provided
USGS	04199155	27 Jan 2018 14:45	EST	1.022	Not_Provided
USGS	04199155	27 Jan 2018 15:00	EST	1.022	Not_Provided
USGS	04199155	27 Jan 2018 15:15	EST	1.022	Not_Provided
USGS	04199155	27 Jan 2018 15:30	EST	1.028	Not_Provided
USGS	04199155	27 Jan 2018 15:45	EST	1.036	Not_Provided
USGS	04199155	27 Jan 2018 16:00	EST	1.045	Not_Provided
USGS	04199155	27 Jan 2018 16:15	EST	1.051	Not_Provided
USGS	04199155	27 Jan 2018 16:30	EST	1.051	Not_Provided
USGS	04199155	27 Jan 2018 16:45	EST	1.059	Not_Provided
USGS	04199155	27 Jan 2018 17:00	EST	1.068	Not_Provided
USGS	04199155	27 Jan 2018 17:15	EST	1.068	Not_Provided
USGS	04199155	27 Jan 2018 17:30	EST	1.068	Not_Provided
USGS	04199155	27 Jan 2018 17:45	EST	1.073	Not_Provided
USGS	04199155	27 Jan 2018 18:00	EST	1.073	Not_Provided
USGS	04199155	27 Jan 2018 18:15	EST	1.082	Not_Provided
USGS	04199155	27 Jan 2018 18:30	EST	1.082	Not_Provided
USGS	04199155	27 Jan 2018 18:45	EST	1.09	Not_Provided
USGS	04199155	27 Jan 2018 19:00	EST	1.09	Not_Provided
USGS	04199155	27 Jan 2018 19:15	EST	1.09	Not_Provided
USGS	04199155	27 Jan 2018 19:30	EST	1.096	Not_Provided
USGS	04199155	27 Jan 2018 19:45	EST	1.107	Not_Provided
USGS	04199155	27 Jan 2018 20:00	EST	1.107	Not_Provided
USGS	04199155	27 Jan 2018 20:15	EST	1.116	Not_Provided
USGS	04199155	27 Jan 2018 20:30	EST	1.116	Not_Provided
USGS	04199155	27 Jan 2018 20:45	EST	1.116	Not_Provided
USGS	04199155	27 Jan 2018 21:00	EST	1.127	Not_Provided
USGS	04199155	27 Jan 2018 21:15	EST	1.135	Not_Provided
USGS	04199155	27 Jan 2018 21:30	EST	1.135	Not_Provided
USGS	04199155	27 Jan 2018 21:45	EST	1.144	Not_Provided
USGS	04199155	27 Jan 2018 22:00	EST	1.144	Not_Provided
USGS	04199155	27 Jan 2018 22:15	EST	1.155	Not_Provided
USGS	04199155	27 Jan 2018 22:30	EST	1.155	Not_Provided
USGS	04199155	27 Jan 2018 22:45	EST	1.164	Not_Provided
USGS	04199155	27 Jan 2018 23:00	EST	1.164	Not_Provided
USGS	04199155	27 Jan 2018 23:15	EST	1.175	Not_Provided
USGS	04199155	27 Jan 2018 23:30	EST	1.184	Not_Provided
USGS	04199155	27 Jan 2018 23:45	EST	1.195	Not_Provided
USGS	04199155	28 Jan 2018 00:00	EST	1.195	Not_Provided
USGS	04199155	28 Jan 2018 00:15	EST	1.203	Not_Provided
USGS	04199155	28 Jan 2018 00:30	EST	1.223	Not_Provided
USGS	04199155	28 Jan 2018 00:45	EST	1.243	Not_Provided
USGS	04199155	28 Jan 2018 01:00	EST	1.254	Not_Provided
USGS	04199155	28 Jan 2018 01:15	EST	1.274	Not_Provided
USGS	04199155	28 Jan 2018 01:30	EST	1.294	Not_Provided
USGS	04199155	28 Jan 2018 01:45	EST	1.314	Not_Provided
USGS	04199155	28 Jan 2018 02:00	EST	1.334	Not_Provided
USGS	04199155	28 Jan 2018 02:15	EST	1.345	Not_Provided
USGS	04199155	28 Jan 2018 02:30	EST	1.354	Not_Provided
USGS	04199155	28 Jan 2018 02:45	EST	1.365	Not_Provided
USGS	04199155	28 Jan 2018 03:00	EST	1.376	Not_Provided
USGS	04199155	28 Jan 2018 03:15	EST	1.385	Not_Provided
USGS	04199155	28 Jan 2018 03:30	EST	1.396	Not_Provided
USGS	04199155	28 Jan 2018 03:45	EST	1.407	Not_Provided
USGS	04199155	28 Jan 2018 04:00	EST	1.416	Not_Provided
USGS	04199155	28 Jan 2018 04:15	EST	1.427	Not_Provided
USGS	04199155	28 Jan 2018 04:30	EST	1.427	Not_Provided
USGS	04199155	28 Jan 2018 04:45	EST	1.438	Not_Provided
USGS	04199155	28 Jan 2018 05:00	EST	1.438	Not_Provided
USGS	04199155	28 Jan 2018 05:15	EST	1.438	Not_Provided
USGS	04199155	28 Jan 2018 05:30	EST	1.427	Not_Provided
USGS	04199155	28 Jan 2018 05:45	EST	1.427	Not_Provided
USGS	04199155	28 Jan 2018 06:00	EST	1.416	Not_Provided
USGS	04199155	28 Jan 2018 06:15	EST	1.416	Not_Provided
USGS	04199155	28 Jan 2018 06:30	EST	1.416	Not_Provided
USGS	04199155	28 Jan 2018 06:45	EST	1.407	Not_Provided
USGS	04199155	28 Jan 2018 07:00	EST	1.396	Not_Provided
USGS	04199155	28 Jan 2018 07:15	EST	1.385	Not_Provided
USGS	04199155	28 Jan 2018 07:30	EST	1.385	Not_Provided
USGS	04199155	28 Jan 2018 07:45	EST	1.376	Not_Provided
USGS	04199155	28 Jan 2018 08:00	EST	1.365	Not_Provided
USGS	04199155	28 Jan 2018 08:15	EST	1.354	Not_Provided
USGS	04199155	28 Jan 2018 08:30	EST	1.345	Not_Provided
USGS	04199155	28 Jan 2018 08:45	EST	1.334	Not_Provided
USGS	04199155	28 Jan 2018 09:00	EST	1.334	Not_Provided
USGS	04199155	28 Jan 2018 09:15	EST	1.325	Not_Provided
USGS	04199155	28 Jan 2018 09:30	EST	1.314	Not_Provided
USGS	04199155	28 Jan 2018 09:45	EST	1.303	Not_Provided
USGS	04199155	28 Jan 2018 10:00	EST	1.303	Not_Provided
USGS	04199155	28 Jan 2018 10:15	EST	1.294	Not_Provided
USGS	04199155	28 Jan 2018 10:30	EST	1.283	Not_Provided
USGS	04199155	28 Jan 2018 10:45	EST	1.274	Not_Provided
USGS	04199155	28 Jan 2018 11:00	EST	1.274	Not_Provided
USGS	04199155	28 Jan 2018 11:15	EST	1.263	Not_Provided
USGS	04199155	28 Jan 2018 11:30	EST	1.254	Not_Provided
USGS	04199155	28 Jan 2018 11:45	EST	1.243	Not_Provided
USGS	04199155	28 Jan 2018 12:00	EST	1.235	Not_Provided
USGS	04199155	28 Jan 2018 12:15	EST	1.223	Not_Provided
USGS	04199155	28 Jan 2018 12:30	EST	1.223	Not_Provided
USGS	04199155	28 Jan 2018 12:45	EST	1.223	Not_Provided
USGS	04199155	28 Jan 2018 13:00	EST	1.215	Not_Provided
USGS	04199155	28 Jan 2018 13:15	EST	1.203	Not_Provided
USGS	04199155	28 Jan 2018 13:30	EST	1.203	Not_Provided
USGS	04199155	28 Jan 2018 13:45	EST	1.195	Not_Provided
USGS	04199155	28 Jan 2018 14:00	EST	1.184	Not_Provided
USGS	04199155	28 Jan 2018 14:15	EST	1.184	Not_Provided
USGS	04199155	28 Jan 2018 14:30	EST	1.184	Not_Provided
USGS	04199155	28 Jan 2018 14:45	EST	1.175	Not_Provided
USGS	04199155	28 Jan 2018 15:00	EST	1.164	Not_Provided
USGS	04199155	28 Jan 2018 15:15	EST	1.164	Not_Provided
USGS	04199155	28 Jan 2018 15:30	EST	1.155	Not_Provided
USGS	04199155	28 Jan 2018 15:45	EST	1.155	Not_Provided
USGS	04199155	28 Jan 2018 16:00	EST	1.144	Not_Provided
USGS	04199155	28 Jan 2018 16:15	EST	1.144	Not_Provided
USGS	04199155	28 Jan 2018 16:30	EST	1.135	Not_Provided
USGS	04199155	28 Jan 2018 16:45	EST	1.127	Not_Provided
USGS	04199155	28 Jan 2018 17:00	EST	1.127	Not_Provided
USGS	04199155	28 Jan 2018 17:15	EST	1.127	Not_Provided
USGS	04199155	28 Jan 2018 17:30	EST	1.116	Not_Provided
USGS	04199155	28 Jan 2018 17:45	EST	1.116	Not_Provided
USGS	04199155	28 Jan 2018 18:00	EST	1.116	Not_Provided
USGS	04199155	28 Jan 2018 18:15	EST	1.116	Not_Provided
USGS	04199155	28 Jan 2018 18:30	EST	1.107	Not_Provided
USGS	04199155	28 Jan 2018 18:45	EST	1.107	Not_Provided
USGS	04199155	28 Jan 2018 19:00	EST	1.107	Not_Provided
USGS	04199155	28 Jan 2018 19:15	EST	1.107	Not_Provided
USGS	04199155	28 Jan 2018 19:30	EST	1.107	Not_Provided
USGS	04199155	28 Jan 2018 19:45	EST	1.096	Not_Provided
USGS	04199155	28 Jan 2018 20:00	EST	1.09	Not_Provided
USGS	04199155	28 Jan 2018 20:15	EST	1.09	Not_Provided
USGS	04199155	28 Jan 2018 20:30	EST	1.082	Not_Provided
USGS	04199155	28 Jan 2018 20:45	EST	1.082	Not_Provided
USGS	04199155	28 Jan 2018 21:00	EST	1.082	Not_Provided
USGS	04199155	28 Jan 2018 21:15	EST	1.073	Not_Provided
USGS	04199155	28 Jan 2018 21:30	EST	1.068	Not_Provided
USGS	04199155	28 Jan 2018 21:45	EST	1.068	Not_Provided
USGS	04199155	28 Jan 2018 22:00	EST	1.068	Not_Provided
USGS	04199155	28 Jan 2018 22:15	EST	1.059	Not_Provided
USGS	04199155	28 Jan 2018 22:30	EST	1.059	Not_Provided
USGS	04199155	28 Jan 2018 22:45	EST	1.059	Not_Provided
USGS	04199155	28 Jan 2018 23:00	EST	1.059	Not_Provided
USGS	04199155	28 Jan 2018 23:15	EST	1.059	Not_Provided
USGS	04199155	28 Jan 2018 23:30	EST	1.059	Not_Provided
USGS	04199155	28 Jan 2018 23:45	EST	1.051	Not_Provided
USGS	04199155	29 Jan 2018 00:00	EST	1.051	Not_Provided
USGS	04199155	29 Jan 2018 00:15	EST	1.051	Not_Provided
USGS	04199155	29 Jan 2018 00:30	EST	1.051	Not_Provided
USGS	04199155	29 Jan 2018 00:45	EST	1.051	Not_Provided
USGS	04199155	29 Jan 2018 01:00	EST	1.045	Not_Provided
USGS	04199155	29 Jan 2018 01:15	EST	1.045	Not_Provided
USGS	04199155	29 Jan 2018 01:30	EST	1.045	Not_Provided
USGS	04199155	29 Jan 2018 01:45	EST	1.045	Not_Provided
USGS	04199155	29 Jan 2018 02:00	EST	1.045	Not_Provided
USGS	04199155	29 Jan 2018 02:15	EST	1.045	Not_Provided
USGS	04199155	29 Jan 2018 02:30	EST	1.045	Not_Provided
USGS	04199155	29 Jan 2018 02:45	EST	1.036	Not_Provided
USGS	04199155	29 Jan 2018 03:00	EST	1.045	Not_Provided
USGS	04199155	29 Jan 2018 03:15	EST	1.045	Not_Provided
USGS	04199155	29 Jan 2018 03:30	EST	1.036	Not_Provided
USGS	04199155	29 Jan 2018 03:45	EST	1.028	Not_Provided
USGS	04199155	29 Jan 2018 04:00	EST	1.022	Not_Provided
USGS	04199155	29 Jan 2018 04:15	EST	1.022	Not_Provided
USGS	04199155	29 Jan 2018 04:30	EST	1.022	Not_Provided
USGS	04199155	29 Jan 2018 04:45	EST	1.022	Not_Provided
USGS	04199155	29 Jan 2018 05:00	EST	1.014	Not_Provided
USGS	04199155	29 Jan 2018 05:15	EST	1.014	Not_Provided
USGS	04199155	29 Jan 2018 05:30	EST	1.014	Not_Provided
USGS	04199155	29 Jan 2018 05:45	EST	1.014	Not_Provided
USGS	04199155	29 Jan 2018 06:00	EST	1.014	Not_Provided
USGS	04199155	29 Jan 2018 06:15	EST	1.005	Not_Provided
USGS	04199155	29 Jan 2018 06:30	EST	1.005	Not_Provided
USGS	04199155	29 Jan 2018 06:45	EST	1.005	Not_Provided
USGS	04199155	29 Jan 2018 07:00	EST	1.005	Not_Provided
USGS	04199155	29 Jan 2018 07:15	EST	1.005	Not_Provided
USGS	04199155	29 Jan 2018 07:30	EST	1.005	Not_Provided
USGS	04199155	29 Jan 2018 07:45	EST	1.005	Not_Provided
USGS	04199155	29 Jan 2018 08:00	EST	1.005	Not_Provided
USGS	04199155	29 Jan 2018 08:15	EST	1.005	Not_Provided
USGS	04199155	29 Jan 2018 08:30	EST	1.014	Not_Provided
USGS	04199155	29 Jan 2018 08:45	EST	1.014	Not_Provided
USGS	04199155	29 Jan 2018 09:00	EST	1.005	Not_Provided
USGS	04199155	29 Jan 2018 09:15	EST	1.005	Not_Provided
USGS	04199155	29 Jan 2018 09:30	EST	1	Not_Provided
USGS	04199155	29 Jan 2018 09:45	EST	1	Not_Provided
USGS	04199155	29 Jan 2018 10:00	EST	1	Not_Provided
USGS	04199155	29 Jan 2018 10:15	EST	1	Not_Provided
USGS	04199155	29 Jan 2018 10:30	EST	1	Not_Provided
USGS	04199155	29 Jan 2018 10:45	EST	0.991	Not_Provided
USGS	04199155	29 Jan 2018 11:00	EST	0.991	Not_Provided
USGS	04199155	29 Jan 2018 11:15	EST	0.991	Not_Provided
USGS	04199155	29 Jan 2018 11:30	EST	0.991	Not_Provided
USGS	04199155	29 Jan 2018 11:45	EST	0.983	Not_Provided
USGS	04199155	29 Jan 2018 12:00	EST	0.983	Not_Provided
USGS	04199155	29 Jan 2018 12:15	EST	0.983	Not_Provided
USGS	04199155	29 Jan 2018 12:30	EST	0.977	Not_Provided
USGS	04199155	29 Jan 2018 12:45	EST	0.983	Not_Provided
USGS	04199155	29 Jan 2018 13:00	EST	0.977	Not_Provided
USGS	04199155	29 Jan 2018 13:15	EST	0.977	Not_Provided
USGS	04199155	29 Jan 2018 13:30	EST	0.977	Not_Provided
USGS	04199155	29 Jan 2018 13:45	EST	0.977	Not_Provided
USGS	04199155	29 Jan 2018 14:00	EST	0.977	Not_Provided
USGS	04199155	29 Jan 2018 14:15	EST	0.983	Not_Provided
USGS	04199155	29 Jan 2018 14:30	EST	0.977	Not_Provided
USGS	04199155	29 Jan 2018 14:45	EST	0.977	Not_Provided
USGS	04199155	29 Jan 2018 15:00	EST	0.983	Not_Provided
USGS	04199155	29 Jan 2018 15:15	EST	0.977	Not_Provided
USGS	04199155	29 Jan 2018 15:30	EST	0.983	Not_Provided
USGS	04199155	29 Jan 2018 15:45	EST	0.983	Not_Provided
USGS	04199155	29 Jan 2018 16:00	EST	0.983	Not_Provided
USGS	04199155	29 Jan 2018 16:15	EST	0.983	Not_Provided
USGS	04199155	29 Jan 2018 16:30	EST	0.991	Not_Provided
USGS	04199155	29 Jan 2018 16:45	EST	0.983	Not_Provided
USGS	04199155	29 Jan 2018 17:00	EST	0.983	Not_Provided
USGS	04199155	29 Jan 2018 17:15	EST	0.983	Not_Provided
USGS	04199155	29 Jan 2018 17:30	EST	0.983	Not_Provided
USGS	04199155	29 Jan 2018 17:45	EST	0.977	Not_Provided
USGS	04199155	29 Jan 2018 18:00	EST	0.977	Not_Provided
USGS	04199155	29 Jan 2018 18:15	EST	0.977	Not_Provided
USGS	04199155	29 Jan 2018 18:30	EST	0.968	Not_Provided
USGS	04199155	29 Jan 2018 18:45	EST	0.977	Not_Provided
USGS	04199155	29 Jan 2018 19:00	EST	0.968	Not_Provided
USGS	04199155	29 Jan 2018 19:15	EST	0.963	Not_Provided
USGS	04199155	29 Jan 2018 19:30	EST	0.963	Not_Provided
USGS	04199155	29 Jan 2018 19:45	EST	0.963	Not_Provided
USGS	04199155	29 Jan 2018 20:00	EST	0.963	Not_Provided
USGS	04199155	29 Jan 2018 20:15	EST	0.954	Not_Provided
USGS	04199155	29 Jan 2018 20:30	EST	0.954	Not_Provided
USGS	04199155	29 Jan 2018 20:45	EST	0.954	Not_Provided
USGS	04199155	29 Jan 2018 21:00	EST	0.954	Not_Provided
USGS	04199155	29 Jan 2018 21:15	EST	0.946	Not_Provided
USGS	04199155	29 Jan 2018 21:30	EST	0.946	Not_Provided
USGS	04199155	29 Jan 2018 21:45	EST	0.946	Not_Provided
USGS	04199155	29 Jan 2018 22:00	EST	0.94	Not_Provided
USGS	04199155	29 Jan 2018 22:15	EST	0.932	Not_Provided
USGS	04199155	29 Jan 2018 22:30	EST	0.932	Not_Provided
USGS	04199155	29 Jan 2018 22:45	EST	0.932	Not_Provided
USGS	04199155	29 Jan 2018 23:00	EST	0.926	Not_Provided
USGS	04199155	29 Jan 2018 23:15	EST	0.926	Not_Provided
USGS	04199155	29 Jan 2018 23:30	EST	0.892	Not_Provided
USGS	04199155	30 Jan 2018 01:30	EST	0.784	Not_Provided
USGS	04199155	30 Jan 2018 03:30	EST	0.691	Not_Provided
USGS	04199155	30 Jan 2018 05:30	EST	0.62	Not_Provided
USGS	04199155	30 Jan 2018 07:30	EST	0.558	Not_Provided
USGS	04199155	30 Jan 2018 09:30	EST	0.575	Not_Provided
USGS	04199155	30 Jan 2018 11:30	EST	0.589	Not_Provided
USGS	04199155	30 Jan 2018 13:30	EST	0.606	Not_Provided
USGS	04199155	30 Jan 2018 15:30	EST	0.623	Not_Provided
USGS	04199155	30 Jan 2018 17:30	EST	0.566	Not_Provided
USGS	04199155	30 Jan 2018 19:30	EST	0.504	Not_Provided
USGS	04199155	30 Jan 2018 21:30	EST	0.445	Not_Provided
USGS	04199155	30 Jan 2018 23:30	EST	0.385	Not_Provided
USGS	04199155	31 Jan 2018 01:30	EST	0.377	Not_Provided
USGS	04199155	31 Jan 2018 03:30	EST	0.413	Not_Provided
USGS	04199155	31 Jan 2018 05:30	EST	0.45	Not_Provided
USGS	04199155	31 Jan 2018 07:30	EST	0.459	Not_Provided
USGS	04199155	31 Jan 2018 09:30	EST	0.459	Not_Provided
USGS	04199155	31 Jan 2018 11:30	EST	0.428	Not_Provided
USGS	04199155	01 Feb 2018 00:30	EST	0.326	Not_Provided
USGS	04199155	01 Feb 2018 12:30	EST	0.292	Not_Provided
USGS	04199155	02 Feb 2018 00:30	EST	0.266	Not_Provided
USGS	04199155	02 Feb 2018 12:30	EST	0.243	Not_Provided
USGS	04199155	03 Feb 2018 00:30	EST	0.224	Not_Provided
USGS	04199155	03 Feb 2018 12:30	EST	0.21	Not_Provided
USGS	04199155	04 Feb 2018 00:30	EST	0.197	Not_Provided
USGS	04199155	04 Feb 2018 12:30	EST	0.185	Not_Provided
USGS	04199155	05 Feb 2018 00:30	EST	0.174	Not_Provided
USGS	04199155	05 Feb 2018 12:30	EST	0.166	Not_Provided
USGS	04199155	06 Feb 2018 00:30	EST	0.157	Not_Provided
USGS	04199155	06 Feb 2018 12:30	EST	0.15	Not_Provided
USGS	04199155	07 Feb 2018 00:30	EST	0.142	Not_Provided
USGS	04199155	07 Feb 2018 12:30	EST	0.136	Not_Provided
USGS	04199155	08 Feb 2018 00:30	EST	0.129	Not_Provided
USGS	04199155	08 Feb 2018 12:30	EST	0.123	Not_Provided
USGS	04199155	09 Feb 2018 00:30	EST	0.118	Not_Provided
USGS	04199155	09 Feb 2018 12:30	EST	0.112	Not_Provided
USGS	04199155	10 Feb 2018 00:30	EST	0.107	Not_Provided
USGS	04199155	10 Feb 2018 12:30	EST	0.102	Not_Provided
USGS	04199155	11 Feb 2018 00:30	EST	0.098	Not_Provided
USGS	04199155	11 Feb 2018 12:30	EST	0.093	Not_Provided
USGS	04199155	12 Feb 2018 00:30	EST	0.09	Not_Provided
USGS	04199155	12 Feb 2018 12:30	EST	0.086	Not_Provided
USGS	04199155	13 Feb 2018 00:30	EST	0.084	Not_Provided
USGS	04199155	13 Feb 2018 12:30	EST	0.088	Not_Provided
USGS	04199155	14 Feb 2018 00:30	EST	0.127	Not_Provided
USGS	04199155	14 Feb 2018 12:00	EST	0.248	Not_Provided
USGS	04199155	14 Feb 2018 12:15	EST	0.248	Not_Provided
USGS	04199155	14 Feb 2018 12:30	EST	0.254	Not_Provided
USGS	04199155	14 Feb 2018 12:45	EST	0.254	Not_Provided
USGS	04199155	14 Feb 2018 13:00	EST	0.261	Not_Provided
USGS	04199155	14 Feb 2018 13:15	EST	0.267	Not_Provided
USGS	04199155	14 Feb 2018 13:30	EST	0.274	Not_Provided
USGS	04199155	14 Feb 2018 13:45	EST	0.274	Not_Provided
USGS	04199155	14 Feb 2018 14:00	EST	0.286	Not_Provided
USGS	04199155	14 Feb 2018 14:15	EST	0.294	Not_Provided
USGS	04199155	14 Feb 2018 14:30	EST	0.294	Not_Provided
USGS	04199155	14 Feb 2018 14:45	EST	0.309	Not_Provided
USGS	04199155	14 Feb 2018 15:00	EST	0.314	Not_Provided
USGS	04199155	14 Feb 2018 15:15	EST	0.328	Not_Provided
USGS	04199155	14 Feb 2018 15:30	EST	0.34	Not_Provided
USGS	04199155	14 Feb 2018 15:45	EST	0.345	Not_Provided
USGS	04199155	14 Feb 2018 16:00	EST	0.357	Not_Provided
USGS	04199155	14 Feb 2018 16:15	EST	0.368	Not_Provided
USGS	04199155	14 Feb 2018 16:30	EST	0.379	Not_Provided
USGS	04199155	14 Feb 2018 16:45	EST	0.391	Not_Provided
USGS	04199155	14 Feb 2018 17:00	EST	0.405	Not_Provided
USGS	04199155	14 Feb 2018 17:15	EST	0.416	Not_Provided
USGS	04199155	14 Feb 2018 17:30	EST	0.436	Not_Provided
USGS	04199155	14 Feb 2018 17:45	EST	0.456	Not_Provided
USGS	04199155	14 Feb 2018 18:00	EST	0.476	Not_Provided
USGS	04199155	14 Feb 2018 18:15	EST	0.501	Not_Provided
USGS	04199155	14 Feb 2018 18:30	EST	0.515	Not_Provided
USGS	04199155	14 Feb 2018 18:45	EST	0.53	Not_Provided
USGS	04199155	14 Feb 2018 19:00	EST	0.549	Not_Provided
USGS	04199155	14 Feb 2018 19:15	EST	0.572	Not_Provided
USGS	04199155	14 Feb 2018 19:30	EST	0.595	Not_Provided
USGS	04199155	14 Feb 2018 19:45	EST	0.623	Not_Provided
USGS	04199155	14 Feb 2018 20:00	EST	0.654	Not_Provided
USGS	04199155	14 Feb 2018 20:15	EST	0.685	Not_Provided
USGS	04199155	14 Feb 2018 20:30	EST	0.708	Not_Provided
USGS	04199155	14 Feb 2018 20:45	EST	0.733	Not_Provided
USGS	04199155	14 Feb 2018 21:00	EST	0.765	Not_Provided
USGS	04199155	14 Feb 2018 21:15	EST	0.799	Not_Provided
USGS	04199155	14 Feb 2018 21:30	EST	0.833	Not_Provided
USGS	04199155	14 Feb 2018 21:45	EST	0.886	Not_Provided
USGS	04199155	14 Feb 2018 22:00	EST	0.917	Not_Provided
USGS	04199155	14 Feb 2018 22:15	EST	0.946	Not_Provided
USGS	04199155	14 Feb 2018 22:30	EST	0.963	Not_Provided
USGS	04199155	14 Feb 2018 22:45	EST	0.983	Not_Provided
USGS	04199155	14 Feb 2018 23:00	EST	1.005	Not_Provided
USGS	04199155	14 Feb 2018 23:15	EST	1.045	Not_Provided
USGS	04199155	14 Feb 2018 23:30	EST	1.082	Not_Provided
USGS	04199155	14 Feb 2018 23:45	EST	1.116	Not_Provided
USGS	04199155	15 Feb 2018 00:00	EST	1.175	Not_Provided
USGS	04199155	15 Feb 2018 00:15	EST	1.243	Not_Provided
USGS	04199155	15 Feb 2018 00:30	EST	1.325	Not_Provided
USGS	04199155	15 Feb 2018 00:45	EST	1.385	Not_Provided
USGS	04199155	15 Feb 2018 01:00	EST	1.447	Not_Provided
USGS	04199155	15 Feb 2018 01:15	EST	1.523	Not_Provided
USGS	04199155	15 Feb 2018 01:30	EST	1.586	Not_Provided
USGS	04199155	15 Feb 2018 01:45	EST	1.685	Not_Provided
USGS	04199155	15 Feb 2018 02:00	EST	1.784	Not_Provided
USGS	04199155	15 Feb 2018 02:15	EST	1.923	Not_Provided
USGS	04199155	15 Feb 2018 02:30	EST	2.027	Not_Provided
USGS	04199155	15 Feb 2018 02:45	EST	2.121	Not_Provided
USGS	04199155	15 Feb 2018 03:00	EST	2.195	Not_Provided
USGS	04199155	15 Feb 2018 03:15	EST	2.291	Not_Provided
USGS	04199155	15 Feb 2018 03:30	EST	2.364	Not_Provided
USGS	04199155	15 Feb 2018 03:45	EST	2.427	Not_Provided
USGS	04199155	15 Feb 2018 04:00	EST	2.452	Not_Provided
USGS	04199155	15 Feb 2018 04:15	EST	2.526	Not_Provided
USGS	04199155	15 Feb 2018 04:30	EST	2.591	Not_Provided
USGS	04199155	15 Feb 2018 04:45	EST	2.73	Not_Provided
USGS	04199155	15 Feb 2018 05:00	EST	2.832	Not_Provided
USGS	04199155	15 Feb 2018 05:15	EST	2.888	Not_Provided
USGS	04199155	15 Feb 2018 05:30	EST	3.002	Not_Provided
USGS	04199155	15 Feb 2018 05:45	EST	3.115	Not_Provided
USGS	04199155	15 Feb 2018 06:00	EST	3.228	Not_Provided
USGS	04199155	15 Feb 2018 06:15	EST	3.313	Not_Provided
USGS	04199155	15 Feb 2018 06:30	EST	3.426	Not_Provided
USGS	04199155	15 Feb 2018 06:45	EST	3.426	Not_Provided
USGS	04199155	15 Feb 2018 07:00	EST	3.596	Not_Provided
USGS	04199155	15 Feb 2018 07:15	EST	3.681	Not_Provided
USGS	04199155	15 Feb 2018 07:30	EST	3.851	Not_Provided
USGS	04199155	15 Feb 2018 07:45	EST	3.993	Not_Provided
USGS	04199155	15 Feb 2018 08:00	EST	4.078	Not_Provided
USGS	04199155	15 Feb 2018 08:15	EST	4.191	Not_Provided
USGS	04199155	15 Feb 2018 08:30	EST	4.304	Not_Provided
USGS	04199155	15 Feb 2018 08:45	EST	4.389	Not_Provided
USGS	04199155	15 Feb 2018 09:00	EST	4.446	Not_Provided
USGS	04199155	15 Feb 2018 09:15	EST	4.474	Not_Provided
USGS	04199155	15 Feb 2018 09:30	EST	4.587	Not_Provided
USGS	04199155	15 Feb 2018 09:45	EST	4.587	Not_Provided
USGS	04199155	15 Feb 2018 10:00	EST	4.701	Not_Provided
USGS	04199155	15 Feb 2018 10:15	EST	4.757	Not_Provided
USGS	04199155	15 Feb 2018 10:30	EST	4.701	Not_Provided
USGS	04199155	15 Feb 2018 10:45	EST	4.757	Not_Provided
USGS	04199155	15 Feb 2018 11:00	EST	4.672	Not_Provided
USGS	04199155	15 Feb 2018 11:15	EST	4.672	Not_Provided
USGS	04199155	15 Feb 2018 11:30	EST	4.701	Not_Provided
USGS	04199155	15 Feb 2018 11:45	EST	4.644	Not_Provided
USGS	04199155	15 Feb 2018 12:00	EST	4.616	Not_Provided
USGS	04199155	15 Feb 2018 12:15	EST	4.559	Not_Provided
USGS	04199155	15 Feb 2018 12:30	EST	4.559	Not_Provided
USGS	04199155	15 Feb 2018 12:45	EST	4.559	Not_Provided
USGS	04199155	15 Feb 2018 13:00	EST	4.474	Not_Provided
USGS	04199155	15 Feb 2018 13:15	EST	4.474	Not_Provided
USGS	04199155	15 Feb 2018 13:30	EST	4.417	Not_Provided
USGS	04199155	15 Feb 2018 13:45	EST	4.417	Not_Provided
USGS	04199155	15 Feb 2018 14:00	EST	4.446	Not_Provided
USGS	04199155	15 Feb 2018 14:15	EST	4.446	Not_Provided
USGS	04199155	15 Feb 2018 14:30	EST	4.446	Not_Provided
USGS	04199155	15 Feb 2018 14:45	EST	4.502	Not_Provided
USGS	04199155	15 Feb 2018 15:00	EST	4.502	Not_Provided
USGS	04199155	15 Feb 2018 15:15	EST	4.502	Not_Provided
USGS	04199155	15 Feb 2018 15:30	EST	4.531	Not_Provided
USGS	04199155	15 Feb 2018 15:45	EST	4.559	Not_Provided
USGS	04199155	15 Feb 2018 16:00	EST	4.587	Not_Provided
USGS	04199155	15 Feb 2018 16:15	EST	4.587	Not_Provided
USGS	04199155	15 Feb 2018 16:30	EST	4.616	Not_Provided
USGS	04199155	15 Feb 2018 16:45	EST	4.644	Not_Provided
USGS	04199155	15 Feb 2018 17:00	EST	4.644	Not_Provided
USGS	04199155	15 Feb 2018 17:15	EST	4.672	Not_Provided
USGS	04199155	15 Feb 2018 17:30	EST	4.672	Not_Provided
USGS	04199155	15 Feb 2018 17:45	EST	4.814	Not_Provided
USGS	04199155	15 Feb 2018 18:00	EST	4.814	Not_Provided
USGS	04199155	15 Feb 2018 18:15	EST	4.842	Not_Provided
USGS	04199155	15 Feb 2018 18:30	EST	4.927	Not_Provided
USGS	04199155	15 Feb 2018 18:45	EST	4.984	Not_Provided
USGS	04199155	15 Feb 2018 19:00	EST	5.012	Not_Provided
USGS	04199155	15 Feb 2018 19:15	EST	5.069	Not_Provided
USGS	04199155	15 Feb 2018 19:30	EST	5.069	Not_Provided
USGS	04199155	15 Feb 2018 19:45	EST	5.154	Not_Provided
USGS	04199155	15 Feb 2018 20:00	EST	5.21	Not_Provided
USGS	04199155	15 Feb 2018 20:15	EST	5.267	Not_Provided
USGS	04199155	15 Feb 2018 20:30	EST	5.352	Not_Provided
USGS	04199155	15 Feb 2018 20:45	EST	5.352	Not_Provided
USGS	04199155	15 Feb 2018 21:00	EST	5.55	Not_Provided
USGS	04199155	15 Feb 2018 21:15	EST	5.635	Not_Provided
USGS	04199155	15 Feb 2018 21:30	EST	5.692	Not_Provided
USGS	04199155	15 Feb 2018 21:45	EST	5.805	Not_Provided
USGS	04199155	15 Feb 2018 22:00	EST	6.003	Not_Provided
USGS	04199155	15 Feb 2018 22:15	EST	6.116	Not_Provided
USGS	04199155	15 Feb 2018 22:30	EST	6.258	Not_Provided
USGS	04199155	15 Feb 2018 22:45	EST	6.343	Not_Provided
USGS	04199155	15 Feb 2018 23:00	EST	6.484	Not_Provided
USGS	04199155	15 Feb 2018 23:15	EST	6.683	Not_Provided
USGS	04199155	15 Feb 2018 23:30	EST	6.853	Not_Provided
USGS	04199155	15 Feb 2018 23:45	EST	6.938	Not_Provided
USGS	04199155	16 Feb 2018 00:00	EST	7.192	Not_Provided
USGS	04199155	16 Feb 2018 00:15	EST	7.362	Not_Provided
USGS	04199155	16 Feb 2018 00:30	EST	7.645	Not_Provided
USGS	04199155	16 Feb 2018 00:45	EST	7.957	Not_Provided
USGS	04199155	16 Feb 2018 01:00	EST	8.297	Not_Provided
USGS	04199155	16 Feb 2018 01:15	EST	9.005	Not_Provided
USGS	04199155	16 Feb 2018 01:30	EST	9.628	Not_Provided
USGS	04199155	16 Feb 2018 01:45	EST	10.307	Not_Provided
USGS	04199155	16 Feb 2018 02:15	EST	11.44	Not_Provided
USGS	04199155	16 Feb 2018 02:30	EST	12.233	Not_Provided
USGS	04199155	16 Feb 2018 02:45	EST	12.856	Not_Provided
USGS	04199155	16 Feb 2018 03:00	EST	13.394	Not_Provided
USGS	04199155	16 Feb 2018 03:15	EST	13.932	Not_Provided
USGS	04199155	16 Feb 2018 03:30	EST	14.47	Not_Provided
USGS	04199155	16 Feb 2018 03:45	EST	15.093	Not_Provided
USGS	04199155	16 Feb 2018 04:00	EST	15.319	Not_Provided
USGS	04199155	16 Feb 2018 04:15	EST	15.461	Not_Provided
USGS	04199155	16 Feb 2018 04:30	EST	15.744	Not_Provided
USGS	04199155	16 Feb 2018 04:45	EST	16.197	Not_Provided
USGS	04199155	16 Feb 2018 05:00	EST	16.282	Not_Provided
USGS	04199155	16 Feb 2018 05:15	EST	16.509	Not_Provided
USGS	04199155	16 Feb 2018 05:30	EST	16.65	Not_Provided
USGS	04199155	16 Feb 2018 05:45	EST	16.65	Not_Provided
USGS	04199155	16 Feb 2018 06:00	EST	16.962	Not_Provided
USGS	04199155	16 Feb 2018 06:15	EST	16.735	Not_Provided
USGS	04199155	16 Feb 2018 06:30	EST	16.82	Not_Provided
USGS	04199155	16 Feb 2018 06:45	EST	16.594	Not_Provided
USGS	04199155	16 Feb 2018 07:00	EST	16.594	Not_Provided
USGS	04199155	16 Feb 2018 07:15	EST	16.367	Not_Provided
USGS	04199155	16 Feb 2018 07:30	EST	15.971	Not_Provided
USGS	04199155	16 Feb 2018 07:45	EST	15.376	Not_Provided
USGS	04199155	16 Feb 2018 08:00	EST	15.036	Not_Provided
USGS	04199155	16 Feb 2018 08:15	EST	14.385	Not_Provided
USGS	04199155	16 Feb 2018 08:30	EST	14.045	Not_Provided
USGS	04199155	16 Feb 2018 08:45	EST	13.394	Not_Provided
USGS	04199155	16 Feb 2018 09:00	EST	12.856	Not_Provided
USGS	04199155	16 Feb 2018 09:15	EST	12.119	Not_Provided
USGS	04199155	16 Feb 2018 09:30	EST	11.44	Not_Provided
USGS	04199155	16 Feb 2018 09:45	EST	10.732	Not_Provided
USGS	04199155	16 Feb 2018 10:00	EST	10.109	Not_Provided
USGS	04199155	16 Feb 2018 10:15	EST	9.486	Not_Provided
USGS	04199155	16 Feb 2018 10:30	EST	8.665	Not_Provided
USGS	04199155	16 Feb 2018 10:45	EST	8.127	Not_Provided
USGS	04199155	16 Feb 2018 11:00	EST	7.645	Not_Provided
USGS	04199155	16 Feb 2018 11:15	EST	7.306	Not_Provided
USGS	04199155	16 Feb 2018 11:30	EST	6.853	Not_Provided
USGS	04199155	16 Feb 2018 11:45	EST	6.428	Not_Provided
USGS	04199155	16 Feb 2018 12:00	EST	6.116	Not_Provided
USGS	04199155	16 Feb 2018 12:15	EST	5.946	Not_Provided
USGS	04199155	16 Feb 2018 12:30	EST	5.72	Not_Provided
USGS	04199155	16 Feb 2018 12:45	EST	5.408	Not_Provided
USGS	04199155	16 Feb 2018 13:00	EST	5.267	Not_Provided
USGS	04199155	16 Feb 2018 13:15	EST	5.012	Not_Provided
USGS	04199155	16 Feb 2018 13:30	EST	4.955	Not_Provided
USGS	04199155	16 Feb 2018 13:45	EST	4.814	Not_Provided
USGS	04199155	16 Feb 2018 14:00	EST	4.672	Not_Provided
USGS	04199155	16 Feb 2018 14:15	EST	4.616	Not_Provided
USGS	04199155	16 Feb 2018 14:30	EST	4.446	Not_Provided
USGS	04199155	16 Feb 2018 14:45	EST	4.361	Not_Provided
USGS	04199155	16 Feb 2018 15:00	EST	4.276	Not_Provided
USGS	04199155	16 Feb 2018 15:15	EST	4.219	Not_Provided
USGS	04199155	16 Feb 2018 15:30	EST	4.106	Not_Provided
USGS	04199155	16 Feb 2018 15:45	EST	4.021	Not_Provided
USGS	04199155	16 Feb 2018 16:00	EST	3.936	Not_Provided
USGS	04199155	16 Feb 2018 16:15	EST	3.851	Not_Provided
USGS	04199155	16 Feb 2018 16:30	EST	3.766	Not_Provided
USGS	04199155	16 Feb 2018 16:45	EST	3.681	Not_Provided
USGS	04199155	16 Feb 2018 17:00	EST	3.625	Not_Provided
USGS	04199155	16 Feb 2018 17:15	EST	3.596	Not_Provided
USGS	04199155	16 Feb 2018 17:30	EST	3.483	Not_Provided
USGS	04199155	16 Feb 2018 17:45	EST	3.483	Not_Provided
USGS	04199155	16 Feb 2018 18:00	EST	3.398	Not_Provided
USGS	04199155	16 Feb 2018 18:15	EST	3.37	Not_Provided
USGS	04199155	16 Feb 2018 18:30	EST	3.313	Not_Provided
USGS	04199155	16 Feb 2018 18:45	EST	3.285	Not_Provided
USGS	04199155	16 Feb 2018 19:00	EST	3.228	Not_Provided
USGS	04199155	16 Feb 2018 19:15	EST	3.171	Not_Provided
USGS	04199155	16 Feb 2018 19:30	EST	3.143	Not_Provided
USGS	04199155	16 Feb 2018 19:45	EST	3.087	Not_Provided
USGS	04199155	16 Feb 2018 20:00	EST	3.058	Not_Provided
USGS	04199155	16 Feb 2018 20:15	EST	3.03	Not_Provided
USGS	04199155	16 Feb 2018 20:30	EST	2.973	Not_Provided
USGS	04199155	16 Feb 2018 20:45	EST	2.945	Not_Provided
USGS	04199155	16 Feb 2018 21:00	EST	2.917	Not_Provided
USGS	04199155	16 Feb 2018 21:15	EST	2.86	Not_Provided
USGS	04199155	16 Feb 2018 21:30	EST	2.86	Not_Provided
USGS	04199155	16 Feb 2018 21:45	EST	2.806	Not_Provided
USGS	04199155	16 Feb 2018 22:00	EST	2.73	Not_Provided
USGS	04199155	16 Feb 2018 22:15	EST	2.744	Not_Provided
USGS	04199155	16 Feb 2018 22:30	EST	2.718	Not_Provided
USGS	04199155	16 Feb 2018 22:45	EST	2.653	Not_Provided
USGS	04199155	16 Feb 2018 23:00	EST	2.653	Not_Provided
USGS	04199155	16 Feb 2018 23:15	EST	2.616	Not_Provided
USGS	04199155	16 Feb 2018 23:30	EST	2.591	Not_Provided
USGS	04199155	16 Feb 2018 23:45	EST	2.577	Not_Provided
USGS	04199155	17 Feb 2018 00:00	EST	2.54	Not_Provided
USGS	04199155	17 Feb 2018 00:15	EST	2.515	Not_Provided
USGS	04199155	17 Feb 2018 00:30	EST	2.489	Not_Provided
USGS	04199155	17 Feb 2018 00:45	EST	2.464	Not_Provided
USGS	04199155	17 Feb 2018 01:00	EST	2.452	Not_Provided
USGS	04199155	17 Feb 2018 01:15	EST	2.427	Not_Provided
USGS	04199155	17 Feb 2018 01:30	EST	2.413	Not_Provided
USGS	04199155	17 Feb 2018 01:45	EST	2.376	Not_Provided
USGS	04199155	17 Feb 2018 02:00	EST	2.364	Not_Provided
USGS	04199155	17 Feb 2018 02:15	EST	2.339	Not_Provided
USGS	04199155	17 Feb 2018 02:30	EST	2.302	Not_Provided
USGS	04199155	17 Feb 2018 02:45	EST	2.291	Not_Provided
USGS	04199155	17 Feb 2018 03:00	EST	2.279	Not_Provided
USGS	04199155	17 Feb 2018 03:15	EST	2.254	Not_Provided
USGS	04199155	17 Feb 2018 03:30	EST	2.229	Not_Provided
USGS	04199155	17 Feb 2018 03:45	EST	2.229	Not_Provided
USGS	04199155	17 Feb 2018 04:00	EST	2.206	Not_Provided
USGS	04199155	17 Feb 2018 04:15	EST	2.18	Not_Provided
USGS	04199155	17 Feb 2018 04:30	EST	2.169	Not_Provided
USGS	04199155	17 Feb 2018 04:45	EST	2.146	Not_Provided
USGS	04199155	17 Feb 2018 05:00	EST	2.132	Not_Provided
USGS	04199155	17 Feb 2018 05:15	EST	2.11	Not_Provided
USGS	04199155	17 Feb 2018 05:30	EST	2.11	Not_Provided
USGS	04199155	17 Feb 2018 05:45	EST	2.098	Not_Provided
USGS	04199155	17 Feb 2018 06:00	EST	2.061	Not_Provided
USGS	04199155	17 Feb 2018 06:15	EST	2.027	Not_Provided
USGS	04199155	17 Feb 2018 06:30	EST	2.027	Not_Provided
USGS	04199155	17 Feb 2018 06:45	EST	2.016	Not_Provided
USGS	04199155	17 Feb 2018 07:00	EST	1.991	Not_Provided
USGS	04199155	17 Feb 2018 07:15	EST	1.968	Not_Provided
USGS	04199155	17 Feb 2018 07:30	EST	1.968	Not_Provided
USGS	04199155	17 Feb 2018 07:45	EST	1.945	Not_Provided
USGS	04199155	17 Feb 2018 08:00	EST	1.934	Not_Provided
USGS	04199155	17 Feb 2018 08:15	EST	1.923	Not_Provided
USGS	04199155	17 Feb 2018 08:30	EST	1.9	Not_Provided
USGS	04199155	17 Feb 2018 08:45	EST	1.889	Not_Provided
USGS	04199155	17 Feb 2018 09:00	EST	1.875	Not_Provided
USGS	04199155	17 Feb 2018 09:15	EST	1.863	Not_Provided
USGS	04199155	17 Feb 2018 09:30	EST	1.841	Not_Provided
USGS	04199155	17 Feb 2018 09:45	EST	1.829	Not_Provided
USGS	04199155	17 Feb 2018 10:00	EST	1.818	Not_Provided
USGS	04199155	17 Feb 2018 10:15	EST	1.818	Not_Provided
USGS	04199155	17 Feb 2018 10:30	EST	1.807	Not_Provided
USGS	04199155	17 Feb 2018 10:45	EST	1.784	Not_Provided
USGS	04199155	17 Feb 2018 11:00	EST	1.773	Not_Provided
USGS	04199155	17 Feb 2018 11:15	EST	1.761	Not_Provided
USGS	04199155	17 Feb 2018 11:30	EST	1.741	Not_Provided
USGS	04199155	17 Feb 2018 11:45	EST	1.73	Not_Provided
USGS	04199155	17 Feb 2018 12:00	EST	1.73	Not_Provided
USGS	04199155	17 Feb 2018 12:15	EST	1.719	Not_Provided
USGS	04199155	17 Feb 2018 12:30	EST	1.707	Not_Provided
USGS	04199155	17 Feb 2018 12:45	EST	1.696	Not_Provided
USGS	04199155	17 Feb 2018 13:00	EST	1.685	Not_Provided
USGS	04199155	17 Feb 2018 13:15	EST	1.674	Not_Provided
USGS	04199155	17 Feb 2018 13:30	EST	1.662	Not_Provided
USGS	04199155	17 Feb 2018 13:45	EST	1.662	Not_Provided
USGS	04199155	17 Feb 2018 14:00	EST	1.651	Not_Provided
USGS	04199155	17 Feb 2018 14:15	EST	1.64	Not_Provided
USGS	04199155	17 Feb 2018 14:30	EST	1.631	Not_Provided
USGS	04199155	17 Feb 2018 14:45	EST	1.631	Not_Provided
USGS	04199155	17 Feb 2018 15:00	EST	1.62	Not_Provided
USGS	04199155	17 Feb 2018 15:15	EST	1.608	Not_Provided
USGS	04199155	17 Feb 2018 15:30	EST	1.597	Not_Provided
USGS	04199155	17 Feb 2018 15:45	EST	1.597	Not_Provided
USGS	04199155	17 Feb 2018 16:00	EST	1.586	Not_Provided
USGS	04199155	17 Feb 2018 16:15	EST	1.586	Not_Provided
USGS	04199155	17 Feb 2018 16:30	EST	1.574	Not_Provided
USGS	04199155	17 Feb 2018 16:45	EST	1.574	Not_Provided
USGS	04199155	17 Feb 2018 17:00	EST	1.566	Not_Provided
USGS	04199155	17 Feb 2018 17:15	EST	1.566	Not_Provided
USGS	04199155	17 Feb 2018 17:30	EST	1.555	Not_Provided
USGS	04199155	17 Feb 2018 17:45	EST	1.555	Not_Provided
USGS	04199155	17 Feb 2018 18:00	EST	1.555	Not_Provided
USGS	04199155	17 Feb 2018 18:15	EST	1.532	Not_Provided
USGS	04199155	17 Feb 2018 18:30	EST	1.543	Not_Provided
USGS	04199155	17 Feb 2018 18:45	EST	1.532	Not_Provided
USGS	04199155	17 Feb 2018 19:00	EST	1.523	Not_Provided
USGS	04199155	17 Feb 2018 19:15	EST	1.532	Not_Provided
USGS	04199155	17 Feb 2018 19:30	EST	1.523	Not_Provided
USGS	04199155	17 Feb 2018 19:45	EST	1.512	Not_Provided
USGS	04199155	17 Feb 2018 20:00	EST	1.512	Not_Provided
USGS	04199155	17 Feb 2018 20:15	EST	1.501	Not_Provided
USGS	04199155	17 Feb 2018 20:30	EST	1.501	Not_Provided
USGS	04199155	17 Feb 2018 20:45	EST	1.501	Not_Provided
USGS	04199155	17 Feb 2018 21:00	EST	1.481	Not_Provided
USGS	04199155	17 Feb 2018 21:15	EST	1.481	Not_Provided
USGS	04199155	17 Feb 2018 21:30	EST	1.481	Not_Provided
USGS	04199155	17 Feb 2018 21:45	EST	1.481	Not_Provided
USGS	04199155	17 Feb 2018 22:00	EST	1.47	Not_Provided
USGS	04199155	17 Feb 2018 22:15	EST	1.47	Not_Provided
USGS	04199155	17 Feb 2018 22:30	EST	1.458	Not_Provided
USGS	04199155	17 Feb 2018 22:45	EST	1.458	Not_Provided
USGS	04199155	17 Feb 2018 23:00	EST	1.458	Not_Provided
USGS	04199155	17 Feb 2018 23:15	EST	1.447	Not_Provided
USGS	04199155	17 Feb 2018 23:30	EST	1.447	Not_Provided
USGS	04199155	17 Feb 2018 23:45	EST	1.447	Not_Provided
USGS	04199155	18 Feb 2018 00:00	EST	1.427	Not_Provided
USGS	04199155	18 Feb 2018 00:15	EST	1.438	Not_Provided
USGS	04199155	18 Feb 2018 00:30	EST	1.438	Not_Provided
USGS	04199155	18 Feb 2018 00:45	EST	1.438	Not_Provided
USGS	04199155	18 Feb 2018 01:00	EST	1.427	Not_Provided
USGS	04199155	18 Feb 2018 01:15	EST	1.427	Not_Provided
USGS	04199155	18 Feb 2018 01:30	EST	1.427	Not_Provided
USGS	04199155	18 Feb 2018 01:45	EST	1.427	Not_Provided
USGS	04199155	18 Feb 2018 02:00	EST	1.407	Not_Provided
USGS	04199155	18 Feb 2018 02:15	EST	1.407	Not_Provided
USGS	04199155	18 Feb 2018 02:30	EST	1.407	Not_Provided
USGS	04199155	18 Feb 2018 02:45	EST	1.407	Not_Provided
USGS	04199155	18 Feb 2018 03:00	EST	1.396	Not_Provided
USGS	04199155	18 Feb 2018 03:15	EST	1.396	Not_Provided
USGS	04199155	18 Feb 2018 03:30	EST	1.385	Not_Provided
USGS	04199155	18 Feb 2018 03:45	EST	1.385	Not_Provided
USGS	04199155	18 Feb 2018 04:00	EST	1.385	Not_Provided
USGS	04199155	18 Feb 2018 04:15	EST	1.376	Not_Provided
USGS	04199155	18 Feb 2018 04:30	EST	1.376	Not_Provided
USGS	04199155	18 Feb 2018 04:45	EST	1.376	Not_Provided
USGS	04199155	18 Feb 2018 05:00	EST	1.365	Not_Provided
USGS	04199155	18 Feb 2018 05:15	EST	1.365	Not_Provided
USGS	04199155	18 Feb 2018 05:30	EST	1.354	Not_Provided
USGS	04199155	18 Feb 2018 06:00	EST	1.334	Not_Provided
USGS	04199155	18 Feb 2018 06:15	EST	1.345	Not_Provided
USGS	04199155	18 Feb 2018 06:30	EST	1.325	Not_Provided
USGS	04199155	18 Feb 2018 06:45	EST	1.334	Not_Provided
USGS	04199155	18 Feb 2018 07:00	EST	1.325	Not_Provided
USGS	04199155	18 Feb 2018 07:15	EST	1.325	Not_Provided
USGS	04199155	18 Feb 2018 07:30	EST	1.314	Not_Provided
USGS	04199155	18 Feb 2018 07:45	EST	1.314	Not_Provided
USGS	04199155	18 Feb 2018 08:00	EST	1.314	Not_Provided
USGS	04199155	18 Feb 2018 08:15	EST	1.294	Not_Provided
USGS	04199155	18 Feb 2018 08:30	EST	1.294	Not_Provided
USGS	04199155	18 Feb 2018 08:45	EST	1.283	Not_Provided
USGS	04199155	18 Feb 2018 09:00	EST	1.283	Not_Provided
USGS	04199155	18 Feb 2018 09:15	EST	1.274	Not_Provided
USGS	04199155	18 Feb 2018 09:30	EST	1.274	Not_Provided
USGS	04199155	18 Feb 2018 09:45	EST	1.274	Not_Provided
USGS	04199155	18 Feb 2018 10:00	EST	1.263	Not_Provided
USGS	04199155	18 Feb 2018 10:15	EST	1.254	Not_Provided
USGS	04199155	18 Feb 2018 10:30	EST	1.254	Not_Provided
USGS	04199155	18 Feb 2018 10:45	EST	1.235	Not_Provided
USGS	04199155	18 Feb 2018 11:00	EST	1.243	Not_Provided
USGS	04199155	18 Feb 2018 11:15	EST	1.243	Not_Provided
USGS	04199155	18 Feb 2018 11:30	EST	1.235	Not_Provided
USGS	04199155	18 Feb 2018 11:45	EST	1.223	Not_Provided
USGS	04199155	18 Feb 2018 12:00	EST	1.235	Not_Provided
USGS	04199155	18 Feb 2018 12:15	EST	1.223	Not_Provided
USGS	04199155	18 Feb 2018 12:30	EST	1.215	Not_Provided
USGS	04199155	18 Feb 2018 12:45	EST	1.223	Not_Provided
USGS	04199155	18 Feb 2018 13:00	EST	1.215	Not_Provided
USGS	04199155	18 Feb 2018 13:15	EST	1.203	Not_Provided
USGS	04199155	18 Feb 2018 13:30	EST	1.215	Not_Provided
USGS	04199155	18 Feb 2018 13:45	EST	1.203	Not_Provided
USGS	04199155	18 Feb 2018 14:00	EST	1.195	Not_Provided
USGS	04199155	18 Feb 2018 14:15	EST	1.195	Not_Provided
USGS	04199155	18 Feb 2018 14:30	EST	1.203	Not_Provided
USGS	04199155	18 Feb 2018 14:45	EST	1.195	Not_Provided
USGS	04199155	18 Feb 2018 15:00	EST	1.195	Not_Provided
USGS	04199155	18 Feb 2018 15:15	EST	1.195	Not_Provided
USGS	04199155	18 Feb 2018 15:30	EST	1.184	Not_Provided
USGS	04199155	18 Feb 2018 15:45	EST	1.195	Not_Provided
USGS	04199155	18 Feb 2018 16:00	EST	1.184	Not_Provided
USGS	04199155	18 Feb 2018 16:15	EST	1.184	Not_Provided
USGS	04199155	18 Feb 2018 16:30	EST	1.184	Not_Provided
USGS	04199155	18 Feb 2018 16:45	EST	1.184	Not_Provided
USGS	04199155	18 Feb 2018 17:00	EST	1.184	Not_Provided
USGS	04199155	18 Feb 2018 17:15	EST	1.184	Not_Provided
USGS	04199155	18 Feb 2018 17:30	EST	1.184	Not_Provided
USGS	04199155	18 Feb 2018 17:45	EST	1.184	Not_Provided
USGS	04199155	18 Feb 2018 18:00	EST	1.184	Not_Provided
USGS	04199155	18 Feb 2018 18:15	EST	1.195	Not_Provided
USGS	04199155	18 Feb 2018 18:30	EST	1.184	Not_Provided
USGS	04199155	18 Feb 2018 18:45	EST	1.195	Not_Provided
USGS	04199155	18 Feb 2018 19:00	EST	1.195	Not_Provided
USGS	04199155	18 Feb 2018 19:15	EST	1.195	Not_Provided
USGS	04199155	18 Feb 2018 19:30	EST	1.203	Not_Provided
USGS	04199155	18 Feb 2018 19:45	EST	1.203	Not_Provided
USGS	04199155	18 Feb 2018 20:00	EST	1.203	Not_Provided
USGS	04199155	18 Feb 2018 20:15	EST	1.203	Not_Provided
USGS	04199155	18 Feb 2018 20:30	EST	1.215	Not_Provided
USGS	04199155	18 Feb 2018 20:45	EST	1.223	Not_Provided
USGS	04199155	18 Feb 2018 21:00	EST	1.223	Not_Provided
USGS	04199155	18 Feb 2018 21:15	EST	1.223	Not_Provided
USGS	04199155	18 Feb 2018 21:30	EST	1.235	Not_Provided
USGS	04199155	18 Feb 2018 21:45	EST	1.243	Not_Provided
USGS	04199155	18 Feb 2018 22:00	EST	1.243	Not_Provided
USGS	04199155	18 Feb 2018 22:15	EST	1.254	Not_Provided
USGS	04199155	18 Feb 2018 22:30	EST	1.263	Not_Provided
USGS	04199155	18 Feb 2018 22:45	EST	1.254	Not_Provided
USGS	04199155	18 Feb 2018 23:00	EST	1.274	Not_Provided
USGS	04199155	18 Feb 2018 23:15	EST	1.274	Not_Provided
USGS	04199155	18 Feb 2018 23:30	EST	1.283	Not_Provided
USGS	04199155	18 Feb 2018 23:45	EST	1.283	Not_Provided
USGS	04199155	19 Feb 2018 00:00	EST	1.283	Not_Provided
USGS	04199155	19 Feb 2018 00:15	EST	1.283	Not_Provided
USGS	04199155	19 Feb 2018 00:30	EST	1.294	Not_Provided
USGS	04199155	19 Feb 2018 00:45	EST	1.283	Not_Provided
USGS	04199155	19 Feb 2018 01:00	EST	1.294	Not_Provided
USGS	04199155	19 Feb 2018 01:15	EST	1.294	Not_Provided
USGS	04199155	19 Feb 2018 01:30	EST	1.294	Not_Provided
USGS	04199155	19 Feb 2018 01:45	EST	1.294	Not_Provided
USGS	04199155	19 Feb 2018 02:00	EST	1.283	Not_Provided
USGS	04199155	19 Feb 2018 02:15	EST	1.283	Not_Provided
USGS	04199155	19 Feb 2018 02:30	EST	1.283	Not_Provided
USGS	04199155	19 Feb 2018 02:45	EST	1.274	Not_Provided
USGS	04199155	19 Feb 2018 03:00	EST	1.274	Not_Provided
USGS	04199155	19 Feb 2018 03:15	EST	1.274	Not_Provided
USGS	04199155	19 Feb 2018 03:30	EST	1.274	Not_Provided
USGS	04199155	19 Feb 2018 03:45	EST	1.274	Not_Provided
USGS	04199155	19 Feb 2018 04:00	EST	1.263	Not_Provided
USGS	04199155	19 Feb 2018 04:15	EST	1.254	Not_Provided
USGS	04199155	19 Feb 2018 04:30	EST	1.254	Not_Provided
USGS	04199155	19 Feb 2018 04:45	EST	1.243	Not_Provided
USGS	04199155	19 Feb 2018 05:00	EST	1.243	Not_Provided
USGS	04199155	19 Feb 2018 05:15	EST	1.235	Not_Provided
USGS	04199155	19 Feb 2018 05:30	EST	1.235	Not_Provided
USGS	04199155	19 Feb 2018 05:45	EST	1.223	Not_Provided
USGS	04199155	19 Feb 2018 06:00	EST	1.203	Not_Provided
USGS	04199155	19 Feb 2018 06:15	EST	1.223	Not_Provided
USGS	04199155	19 Feb 2018 06:30	EST	1.223	Not_Provided
USGS	04199155	19 Feb 2018 06:45	EST	1.223	Not_Provided
USGS	04199155	19 Feb 2018 07:00	EST	1.223	Not_Provided
USGS	04199155	19 Feb 2018 07:15	EST	1.243	Not_Provided
USGS	04199155	19 Feb 2018 07:30	EST	1.243	Not_Provided
USGS	04199155	19 Feb 2018 07:45	EST	1.254	Not_Provided
USGS	04199155	19 Feb 2018 08:00	EST	1.274	Not_Provided
USGS	04199155	19 Feb 2018 08:15	EST	1.294	Not_Provided
USGS	04199155	19 Feb 2018 08:30	EST	1.334	Not_Provided
USGS	04199155	19 Feb 2018 08:45	EST	1.365	Not_Provided
USGS	04199155	19 Feb 2018 09:00	EST	1.407	Not_Provided
USGS	04199155	19 Feb 2018 09:15	EST	1.458	Not_Provided
USGS	04199155	19 Feb 2018 09:30	EST	1.512	Not_Provided
USGS	04199155	19 Feb 2018 09:45	EST	1.586	Not_Provided
USGS	04199155	19 Feb 2018 10:00	EST	1.631	Not_Provided
USGS	04199155	19 Feb 2018 10:15	EST	1.674	Not_Provided
USGS	04199155	19 Feb 2018 10:30	EST	1.773	Not_Provided
USGS	04199155	19 Feb 2018 10:45	EST	1.829	Not_Provided
USGS	04199155	19 Feb 2018 11:00	EST	1.911	Not_Provided
USGS	04199155	19 Feb 2018 11:15	EST	2.016	Not_Provided
USGS	04199155	19 Feb 2018 11:30	EST	2.11	Not_Provided
USGS	04199155	19 Feb 2018 11:45	EST	2.206	Not_Provided
USGS	04199155	19 Feb 2018 12:00	EST	2.339	Not_Provided
USGS	04199155	19 Feb 2018 12:15	EST	2.475	Not_Provided
USGS	04199155	19 Feb 2018 12:30	EST	2.718	Not_Provided
USGS	04199155	19 Feb 2018 12:45	EST	3.087	Not_Provided
USGS	04199155	19 Feb 2018 13:00	EST	3.511	Not_Provided
USGS	04199155	19 Feb 2018 13:15	EST	3.879	Not_Provided
USGS	04199155	19 Feb 2018 13:30	EST	4.247	Not_Provided
USGS	04199155	19 Feb 2018 13:45	EST	4.672	Not_Provided
USGS	04199155	19 Feb 2018 14:00	EST	5.012	Not_Provided
USGS	04199155	19 Feb 2018 14:15	EST	5.38	Not_Provided
USGS	04199155	19 Feb 2018 14:30	EST	5.946	Not_Provided
USGS	04199155	19 Feb 2018 14:45	EST	6.343	Not_Provided
USGS	04199155	19 Feb 2018 15:00	EST	6.739	Not_Provided
USGS	04199155	19 Feb 2018 15:15	EST	7.391	Not_Provided
USGS	04199155	19 Feb 2018 15:30	EST	7.844	Not_Provided
USGS	04199155	19 Feb 2018 15:45	EST	8.467	Not_Provided
USGS	04199155	19 Feb 2018 16:00	EST	9.231	Not_Provided
USGS	04199155	19 Feb 2018 16:15	EST	10.052	Not_Provided
USGS	04199155	19 Feb 2018 16:30	EST	10.789	Not_Provided
USGS	04199155	19 Feb 2018 16:45	EST	11.383	Not_Provided
USGS	04199155	19 Feb 2018 17:00	EST	12.006	Not_Provided
USGS	04199155	19 Feb 2018 17:15	EST	12.686	Not_Provided
USGS	04199155	19 Feb 2018 17:30	EST	13.309	Not_Provided
USGS	04199155	19 Feb 2018 17:45	EST	13.988	Not_Provided
USGS	04199155	19 Feb 2018 18:00	EST	13.988	Not_Provided
USGS	04199155	19 Feb 2018 18:15	EST	14.895	Not_Provided
USGS	04199155	19 Feb 2018 18:30	EST	15.319	Not_Provided
USGS	04199155	19 Feb 2018 18:45	EST	15.829	Not_Provided
USGS	04199155	19 Feb 2018 19:00	EST	16.282	Not_Provided
USGS	04199155	19 Feb 2018 19:15	EST	16.735	Not_Provided
USGS	04199155	19 Feb 2018 19:30	EST	16.735	Not_Provided
USGS	04199155	19 Feb 2018 19:45	EST	16.962	Not_Provided
USGS	04199155	19 Feb 2018 20:00	EST	17.132	Not_Provided
USGS	04199155	19 Feb 2018 20:15	EST	17.443	Not_Provided
USGS	04199155	19 Feb 2018 20:30	EST	17.132	Not_Provided
USGS	04199155	19 Feb 2018 20:45	EST	17.443	Not_Provided
USGS	04199155	19 Feb 2018 21:00	EST	17.273	Not_Provided
USGS	04199155	19 Feb 2018 21:15	EST	17.047	Not_Provided
USGS	04199155	19 Feb 2018 21:30	EST	17.216	Not_Provided
USGS	04199155	19 Feb 2018 21:45	EST	17.047	Not_Provided
USGS	04199155	19 Feb 2018 22:00	EST	16.735	Not_Provided
USGS	04199155	19 Feb 2018 22:15	EST	16.056	Not_Provided
USGS	04199155	19 Feb 2018 22:30	EST	15.914	Not_Provided
USGS	04199155	19 Feb 2018 22:45	EST	15.461	Not_Provided
USGS	04199155	19 Feb 2018 23:00	EST	14.951	Not_Provided
USGS	04199155	19 Feb 2018 23:15	EST	14.47	Not_Provided
USGS	04199155	19 Feb 2018 23:30	EST	13.988	Not_Provided
USGS	04199155	19 Feb 2018 23:45	EST	13.196	Not_Provided
USGS	04199155	20 Feb 2018 00:00	EST	12.318	Not_Provided
USGS	04199155	20 Feb 2018 00:15	EST	11.78	Not_Provided
USGS	04199155	20 Feb 2018 00:30	EST	10.959	Not_Provided
USGS	04199155	20 Feb 2018 00:45	EST	10.364	Not_Provided
USGS	04199155	20 Feb 2018 01:00	EST	9.713	Not_Provided
USGS	04199155	20 Feb 2018 01:15	EST	9.005	Not_Provided
USGS	04199155	20 Feb 2018 01:30	EST	8.212	Not_Provided
USGS	04199155	20 Feb 2018 01:45	EST	7.787	Not_Provided
USGS	04199155	20 Feb 2018 02:00	EST	7.306	Not_Provided
USGS	04199155	20 Feb 2018 02:15	EST	6.739	Not_Provided
USGS	04199155	20 Feb 2018 02:30	EST	6.484	Not_Provided
USGS	04199155	20 Feb 2018 02:45	EST	6.201	Not_Provided
USGS	04199155	20 Feb 2018 03:00	EST	5.89	Not_Provided
USGS	04199155	20 Feb 2018 03:15	EST	5.522	Not_Provided
USGS	04199155	20 Feb 2018 03:30	EST	5.352	Not_Provided
USGS	04199155	20 Feb 2018 03:45	EST	5.125	Not_Provided
USGS	04199155	20 Feb 2018 04:00	EST	4.955	Not_Provided
USGS	04199155	20 Feb 2018 04:15	EST	4.814	Not_Provided
USGS	04199155	20 Feb 2018 04:30	EST	4.701	Not_Provided
USGS	04199155	20 Feb 2018 04:45	EST	4.502	Not_Provided
USGS	04199155	20 Feb 2018 05:00	EST	4.389	Not_Provided
[truncated: 12,515 more rows]
