# Supplementary material for: WHONDRS-GUI: a web application for global survey of surface water metabolites
Source: PeerJ. 2020 Jul 22;8:e9277. doi: 10.7717/peerj.9277 (PMC7382364; doi:10.7717/peerj.9277)
Supplement: Supplemental Information 1 [file peerj-08-9277-s001.zip › WHONDRS_S_Kit/data/WHONDRS_SW_Kits_Hydrographs/WHONDRS_SW_Kits_Hydrograph_S000044.csv]

# retrevial date 2018-11-21
# Columbia River Hanford 300 Area Richland WA USA
agency_cd	site_no	datetime	tz_cd	Discharge_cubic_m_per_second	Gauge_height_m
PNNL	SWS-1	01 Jan 2017 00:00	PST	Not_Provided	105.566
PNNL	SWS-1	01 Jan 2017 00:15	PST	Not_Provided	105.565
PNNL	SWS-1	01 Jan 2017 00:30	PST	Not_Provided	105.562
PNNL	SWS-1	01 Jan 2017 00:45	PST	Not_Provided	105.566
PNNL	SWS-1	01 Jan 2017 01:00	PST	Not_Provided	105.568
PNNL	SWS-1	01 Jan 2017 01:15	PST	Not_Provided	105.568
PNNL	SWS-1	01 Jan 2017 01:30	PST	Not_Provided	105.572
PNNL	SWS-1	01 Jan 2017 01:45	PST	Not_Provided	105.576
PNNL	SWS-1	01 Jan 2017 02:00	PST	Not_Provided	105.569
PNNL	SWS-1	01 Jan 2017 02:15	PST	Not_Provided	105.567
PNNL	SWS-1	01 Jan 2017 02:30	PST	Not_Provided	105.568
PNNL	SWS-1	01 Jan 2017 02:45	PST	Not_Provided	105.570
PNNL	SWS-1	01 Jan 2017 03:00	PST	Not_Provided	105.572
PNNL	SWS-1	01 Jan 2017 03:15	PST	Not_Provided	105.575
PNNL	SWS-1	01 Jan 2017 03:30	PST	Not_Provided	105.578
PNNL	SWS-1	01 Jan 2017 03:45	PST	Not_Provided	105.582
PNNL	SWS-1	01 Jan 2017 04:00	PST	Not_Provided	105.591
PNNL	SWS-1	01 Jan 2017 04:15	PST	Not_Provided	105.600
PNNL	SWS-1	01 Jan 2017 04:30	PST	Not_Provided	105.603
PNNL	SWS-1	01 Jan 2017 04:45	PST	Not_Provided	105.609
PNNL	SWS-1	01 Jan 2017 05:00	PST	Not_Provided	105.614
PNNL	SWS-1	01 Jan 2017 05:15	PST	Not_Provided	105.616
PNNL	SWS-1	01 Jan 2017 05:30	PST	Not_Provided	105.614
PNNL	SWS-1	01 Jan 2017 05:45	PST	Not_Provided	105.608
PNNL	SWS-1	01 Jan 2017 06:00	PST	Not_Provided	105.607
PNNL	SWS-1	01 Jan 2017 06:15	PST	Not_Provided	105.605
PNNL	SWS-1	01 Jan 2017 06:30	PST	Not_Provided	105.597
PNNL	SWS-1	01 Jan 2017 06:45	PST	Not_Provided	105.599
PNNL	SWS-1	01 Jan 2017 07:00	PST	Not_Provided	105.592
PNNL	SWS-1	01 Jan 2017 07:15	PST	Not_Provided	105.594
PNNL	SWS-1	01 Jan 2017 07:30	PST	Not_Provided	105.591
PNNL	SWS-1	01 Jan 2017 07:45	PST	Not_Provided	105.585
PNNL	SWS-1	01 Jan 2017 08:00	PST	Not_Provided	105.580
PNNL	SWS-1	01 Jan 2017 08:15	PST	Not_Provided	105.579
PNNL	SWS-1	01 Jan 2017 08:30	PST	Not_Provided	105.576
PNNL	SWS-1	01 Jan 2017 08:45	PST	Not_Provided	105.574
PNNL	SWS-1	01 Jan 2017 09:00	PST	Not_Provided	105.580
PNNL	SWS-1	01 Jan 2017 09:15	PST	Not_Provided	105.578
PNNL	SWS-1	01 Jan 2017 09:30	PST	Not_Provided	105.575
PNNL	SWS-1	01 Jan 2017 09:45	PST	Not_Provided	105.568
PNNL	SWS-1	01 Jan 2017 10:00	PST	Not_Provided	105.559
PNNL	SWS-1	01 Jan 2017 10:15	PST	Not_Provided	105.547
PNNL	SWS-1	01 Jan 2017 10:30	PST	Not_Provided	105.539
PNNL	SWS-1	01 Jan 2017 10:45	PST	Not_Provided	105.528
PNNL	SWS-1	01 Jan 2017 11:00	PST	Not_Provided	105.524
PNNL	SWS-1	01 Jan 2017 11:15	PST	Not_Provided	105.516
PNNL	SWS-1	01 Jan 2017 11:30	PST	Not_Provided	105.509
PNNL	SWS-1	01 Jan 2017 11:45	PST	Not_Provided	105.510
PNNL	SWS-1	01 Jan 2017 12:00	PST	Not_Provided	105.508
PNNL	SWS-1	01 Jan 2017 12:15	PST	Not_Provided	105.505
PNNL	SWS-1	01 Jan 2017 12:30	PST	Not_Provided	105.504
PNNL	SWS-1	01 Jan 2017 12:45	PST	Not_Provided	105.492
PNNL	SWS-1	01 Jan 2017 13:00	PST	Not_Provided	105.485
PNNL	SWS-1	01 Jan 2017 13:15	PST	Not_Provided	105.473
PNNL	SWS-1	01 Jan 2017 13:30	PST	Not_Provided	105.467
PNNL	SWS-1	01 Jan 2017 13:45	PST	Not_Provided	105.470
PNNL	SWS-1	01 Jan 2017 14:00	PST	Not_Provided	105.470
PNNL	SWS-1	01 Jan 2017 14:15	PST	Not_Provided	105.474
PNNL	SWS-1	01 Jan 2017 14:30	PST	Not_Provided	105.479
PNNL	SWS-1	01 Jan 2017 14:45	PST	Not_Provided	105.483
PNNL	SWS-1	01 Jan 2017 15:00	PST	Not_Provided	105.492
PNNL	SWS-1	01 Jan 2017 15:15	PST	Not_Provided	105.497
PNNL	SWS-1	01 Jan 2017 15:30	PST	Not_Provided	105.506
PNNL	SWS-1	01 Jan 2017 15:45	PST	Not_Provided	105.507
PNNL	SWS-1	01 Jan 2017 16:00	PST	Not_Provided	105.511
PNNL	SWS-1	01 Jan 2017 16:15	PST	Not_Provided	105.520
PNNL	SWS-1	01 Jan 2017 16:30	PST	Not_Provided	105.528
PNNL	SWS-1	01 Jan 2017 16:45	PST	Not_Provided	105.527
PNNL	SWS-1	01 Jan 2017 17:00	PST	Not_Provided	105.536
PNNL	SWS-1	01 Jan 2017 17:15	PST	Not_Provided	105.547
PNNL	SWS-1	01 Jan 2017 17:30	PST	Not_Provided	105.552
PNNL	SWS-1	01 Jan 2017 17:45	PST	Not_Provided	105.563
PNNL	SWS-1	01 Jan 2017 18:00	PST	Not_Provided	105.571
PNNL	SWS-1	01 Jan 2017 18:15	PST	Not_Provided	105.580
PNNL	SWS-1	01 Jan 2017 18:30	PST	Not_Provided	105.592
PNNL	SWS-1	01 Jan 2017 18:45	PST	Not_Provided	105.597
PNNL	SWS-1	01 Jan 2017 19:00	PST	Not_Provided	105.607
PNNL	SWS-1	01 Jan 2017 19:15	PST	Not_Provided	105.613
PNNL	SWS-1	01 Jan 2017 19:30	PST	Not_Provided	105.615
PNNL	SWS-1	01 Jan 2017 19:45	PST	Not_Provided	105.620
PNNL	SWS-1	01 Jan 2017 20:00	PST	Not_Provided	105.625
PNNL	SWS-1	01 Jan 2017 20:15	PST	Not_Provided	105.639
PNNL	SWS-1	01 Jan 2017 20:30	PST	Not_Provided	105.648
PNNL	SWS-1	01 Jan 2017 20:45	PST	Not_Provided	105.661
PNNL	SWS-1	01 Jan 2017 21:00	PST	Not_Provided	105.671
PNNL	SWS-1	01 Jan 2017 21:15	PST	Not_Provided	105.690
PNNL	SWS-1	01 Jan 2017 21:30	PST	Not_Provided	105.700
PNNL	SWS-1	01 Jan 2017 21:45	PST	Not_Provided	105.720
PNNL	SWS-1	01 Jan 2017 22:00	PST	Not_Provided	105.734
PNNL	SWS-1	01 Jan 2017 22:15	PST	Not_Provided	105.747
PNNL	SWS-1	01 Jan 2017 22:30	PST	Not_Provided	105.756
PNNL	SWS-1	01 Jan 2017 22:45	PST	Not_Provided	105.770
PNNL	SWS-1	01 Jan 2017 23:00	PST	Not_Provided	105.778
PNNL	SWS-1	01 Jan 2017 23:15	PST	Not_Provided	105.785
PNNL	SWS-1	01 Jan 2017 23:30	PST	Not_Provided	105.790
PNNL	SWS-1	01 Jan 2017 23:45	PST	Not_Provided	105.807
PNNL	SWS-1	02 Jan 2017 00:00	PST	Not_Provided	105.814
PNNL	SWS-1	02 Jan 2017 00:15	PST	Not_Provided	105.815
PNNL	SWS-1	02 Jan 2017 00:30	PST	Not_Provided	105.819
PNNL	SWS-1	02 Jan 2017 00:45	PST	Not_Provided	105.822
PNNL	SWS-1	02 Jan 2017 01:00	PST	Not_Provided	105.824
PNNL	SWS-1	02 Jan 2017 01:15	PST	Not_Provided	105.824
PNNL	SWS-1	02 Jan 2017 01:30	PST	Not_Provided	105.825
PNNL	SWS-1	02 Jan 2017 01:45	PST	Not_Provided	105.833
PNNL	SWS-1	02 Jan 2017 02:00	PST	Not_Provided	105.832
PNNL	SWS-1	02 Jan 2017 02:15	PST	Not_Provided	105.834
PNNL	SWS-1	02 Jan 2017 02:30	PST	Not_Provided	105.832
PNNL	SWS-1	02 Jan 2017 02:45	PST	Not_Provided	105.826
PNNL	SWS-1	02 Jan 2017 03:00	PST	Not_Provided	105.824
PNNL	SWS-1	02 Jan 2017 03:15	PST	Not_Provided	105.823
PNNL	SWS-1	02 Jan 2017 03:30	PST	Not_Provided	105.819
PNNL	SWS-1	02 Jan 2017 03:45	PST	Not_Provided	105.817
PNNL	SWS-1	02 Jan 2017 04:00	PST	Not_Provided	105.803
PNNL	SWS-1	02 Jan 2017 04:15	PST	Not_Provided	105.794
PNNL	SWS-1	02 Jan 2017 04:30	PST	Not_Provided	105.794
PNNL	SWS-1	02 Jan 2017 04:45	PST	Not_Provided	105.788
PNNL	SWS-1	02 Jan 2017 05:00	PST	Not_Provided	105.791
PNNL	SWS-1	02 Jan 2017 05:15	PST	Not_Provided	105.788
PNNL	SWS-1	02 Jan 2017 05:30	PST	Not_Provided	105.791
PNNL	SWS-1	02 Jan 2017 05:45	PST	Not_Provided	105.795
PNNL	SWS-1	02 Jan 2017 06:00	PST	Not_Provided	105.799
PNNL	SWS-1	02 Jan 2017 06:15	PST	Not_Provided	105.785
PNNL	SWS-1	02 Jan 2017 06:30	PST	Not_Provided	105.793
PNNL	SWS-1	02 Jan 2017 06:45	PST	Not_Provided	105.789
PNNL	SWS-1	02 Jan 2017 07:00	PST	Not_Provided	105.796
PNNL	SWS-1	02 Jan 2017 07:15	PST	Not_Provided	105.797
PNNL	SWS-1	02 Jan 2017 07:30	PST	Not_Provided	105.795
PNNL	SWS-1	02 Jan 2017 07:45	PST	Not_Provided	105.805
PNNL	SWS-1	02 Jan 2017 08:00	PST	Not_Provided	105.808
PNNL	SWS-1	02 Jan 2017 08:15	PST	Not_Provided	105.821
PNNL	SWS-1	02 Jan 2017 08:30	PST	Not_Provided	105.819
PNNL	SWS-1	02 Jan 2017 08:45	PST	Not_Provided	105.827
PNNL	SWS-1	02 Jan 2017 09:00	PST	Not_Provided	105.828
PNNL	SWS-1	02 Jan 2017 09:15	PST	Not_Provided	105.830
PNNL	SWS-1	02 Jan 2017 09:30	PST	Not_Provided	105.829
PNNL	SWS-1	02 Jan 2017 09:45	PST	Not_Provided	105.835
PNNL	SWS-1	02 Jan 2017 10:00	PST	Not_Provided	105.838
PNNL	SWS-1	02 Jan 2017 10:15	PST	Not_Provided	105.847
PNNL	SWS-1	02 Jan 2017 10:30	PST	Not_Provided	105.841
PNNL	SWS-1	02 Jan 2017 10:45	PST	Not_Provided	105.844
PNNL	SWS-1	02 Jan 2017 11:00	PST	Not_Provided	105.849
PNNL	SWS-1	02 Jan 2017 11:15	PST	Not_Provided	105.848
PNNL	SWS-1	02 Jan 2017 11:30	PST	Not_Provided	105.851
PNNL	SWS-1	02 Jan 2017 11:45	PST	Not_Provided	105.849
PNNL	SWS-1	02 Jan 2017 12:00	PST	Not_Provided	105.847
PNNL	SWS-1	02 Jan 2017 12:15	PST	Not_Provided	105.843
PNNL	SWS-1	02 Jan 2017 12:30	PST	Not_Provided	105.839
PNNL	SWS-1	02 Jan 2017 12:45	PST	Not_Provided	105.839
PNNL	SWS-1	02 Jan 2017 13:00	PST	Not_Provided	105.838
PNNL	SWS-1	02 Jan 2017 13:15	PST	Not_Provided	105.833
PNNL	SWS-1	02 Jan 2017 13:30	PST	Not_Provided	105.828
PNNL	SWS-1	02 Jan 2017 13:45	PST	Not_Provided	105.822
PNNL	SWS-1	02 Jan 2017 14:00	PST	Not_Provided	105.814
PNNL	SWS-1	02 Jan 2017 14:15	PST	Not_Provided	105.816
PNNL	SWS-1	02 Jan 2017 14:30	PST	Not_Provided	105.809
PNNL	SWS-1	02 Jan 2017 14:45	PST	Not_Provided	105.808
PNNL	SWS-1	02 Jan 2017 15:00	PST	Not_Provided	105.797
PNNL	SWS-1	02 Jan 2017 15:15	PST	Not_Provided	105.786
PNNL	SWS-1	02 Jan 2017 15:30	PST	Not_Provided	105.785
PNNL	SWS-1	02 Jan 2017 15:45	PST	Not_Provided	105.775
PNNL	SWS-1	02 Jan 2017 16:00	PST	Not_Provided	105.778
PNNL	SWS-1	02 Jan 2017 16:15	PST	Not_Provided	105.772
PNNL	SWS-1	02 Jan 2017 16:30	PST	Not_Provided	105.771
PNNL	SWS-1	02 Jan 2017 16:45	PST	Not_Provided	105.765
PNNL	SWS-1	02 Jan 2017 17:00	PST	Not_Provided	105.756
PNNL	SWS-1	02 Jan 2017 17:15	PST	Not_Provided	105.751
PNNL	SWS-1	02 Jan 2017 17:30	PST	Not_Provided	105.745
PNNL	SWS-1	02 Jan 2017 17:45	PST	Not_Provided	105.743
PNNL	SWS-1	02 Jan 2017 18:00	PST	Not_Provided	105.735
PNNL	SWS-1	02 Jan 2017 18:15	PST	Not_Provided	105.732
PNNL	SWS-1	02 Jan 2017 18:30	PST	Not_Provided	105.731
PNNL	SWS-1	02 Jan 2017 18:45	PST	Not_Provided	105.731
PNNL	SWS-1	02 Jan 2017 19:00	PST	Not_Provided	105.731
PNNL	SWS-1	02 Jan 2017 19:15	PST	Not_Provided	105.733
PNNL	SWS-1	02 Jan 2017 19:30	PST	Not_Provided	105.730
PNNL	SWS-1	02 Jan 2017 19:45	PST	Not_Provided	105.724
PNNL	SWS-1	02 Jan 2017 20:00	PST	Not_Provided	105.727
PNNL	SWS-1	02 Jan 2017 20:15	PST	Not_Provided	105.723
PNNL	SWS-1	02 Jan 2017 20:30	PST	Not_Provided	105.718
PNNL	SWS-1	02 Jan 2017 20:45	PST	Not_Provided	105.715
PNNL	SWS-1	02 Jan 2017 21:00	PST	Not_Provided	105.715
PNNL	SWS-1	02 Jan 2017 21:15	PST	Not_Provided	105.711
PNNL	SWS-1	02 Jan 2017 21:30	PST	Not_Provided	105.708
PNNL	SWS-1	02 Jan 2017 21:45	PST	Not_Provided	105.716
PNNL	SWS-1	02 Jan 2017 22:00	PST	Not_Provided	105.715
PNNL	SWS-1	02 Jan 2017 22:15	PST	Not_Provided	105.711
PNNL	SWS-1	02 Jan 2017 22:30	PST	Not_Provided	105.714
PNNL	SWS-1	02 Jan 2017 22:45	PST	Not_Provided	105.714
PNNL	SWS-1	02 Jan 2017 23:00	PST	Not_Provided	105.709
PNNL	SWS-1	02 Jan 2017 23:15	PST	Not_Provided	105.707
PNNL	SWS-1	02 Jan 2017 23:30	PST	Not_Provided	105.708
PNNL	SWS-1	02 Jan 2017 23:45	PST	Not_Provided	105.705
PNNL	SWS-1	03 Jan 2017 00:00	PST	Not_Provided	105.707
PNNL	SWS-1	03 Jan 2017 00:15	PST	Not_Provided	105.702
PNNL	SWS-1	03 Jan 2017 00:30	PST	Not_Provided	105.698
PNNL	SWS-1	03 Jan 2017 00:45	PST	Not_Provided	105.699
PNNL	SWS-1	03 Jan 2017 01:00	PST	Not_Provided	105.701
PNNL	SWS-1	03 Jan 2017 01:15	PST	Not_Provided	105.708
PNNL	SWS-1	03 Jan 2017 01:30	PST	Not_Provided	105.707
PNNL	SWS-1	03 Jan 2017 01:45	PST	Not_Provided	105.711
PNNL	SWS-1	03 Jan 2017 02:00	PST	Not_Provided	105.710
PNNL	SWS-1	03 Jan 2017 02:15	PST	Not_Provided	105.714
PNNL	SWS-1	03 Jan 2017 02:30	PST	Not_Provided	105.713
PNNL	SWS-1	03 Jan 2017 02:45	PST	Not_Provided	105.712
PNNL	SWS-1	03 Jan 2017 03:00	PST	Not_Provided	105.709
PNNL	SWS-1	03 Jan 2017 03:15	PST	Not_Provided	105.711
PNNL	SWS-1	03 Jan 2017 03:30	PST	Not_Provided	105.714
PNNL	SWS-1	03 Jan 2017 03:45	PST	Not_Provided	105.704
PNNL	SWS-1	03 Jan 2017 04:00	PST	Not_Provided	105.702
PNNL	SWS-1	03 Jan 2017 04:15	PST	Not_Provided	105.703
PNNL	SWS-1	03 Jan 2017 04:30	PST	Not_Provided	105.706
PNNL	SWS-1	03 Jan 2017 04:45	PST	Not_Provided	105.700
PNNL	SWS-1	03 Jan 2017 05:00	PST	Not_Provided	105.701
PNNL	SWS-1	03 Jan 2017 05:15	PST	Not_Provided	105.702
PNNL	SWS-1	03 Jan 2017 05:30	PST	Not_Provided	105.700
PNNL	SWS-1	03 Jan 2017 05:45	PST	Not_Provided	105.701
PNNL	SWS-1	03 Jan 2017 06:00	PST	Not_Provided	105.699
PNNL	SWS-1	03 Jan 2017 06:15	PST	Not_Provided	105.699
PNNL	SWS-1	03 Jan 2017 06:30	PST	Not_Provided	105.698
PNNL	SWS-1	03 Jan 2017 06:45	PST	Not_Provided	105.700
PNNL	SWS-1	03 Jan 2017 07:00	PST	Not_Provided	105.702
PNNL	SWS-1	03 Jan 2017 07:15	PST	Not_Provided	105.704
PNNL	SWS-1	03 Jan 2017 07:30	PST	Not_Provided	105.713
PNNL	SWS-1	03 Jan 2017 07:45	PST	Not_Provided	105.719
PNNL	SWS-1	03 Jan 2017 08:00	PST	Not_Provided	105.733
PNNL	SWS-1	03 Jan 2017 08:15	PST	Not_Provided	105.742
PNNL	SWS-1	03 Jan 2017 08:30	PST	Not_Provided	105.751
PNNL	SWS-1	03 Jan 2017 08:45	PST	Not_Provided	105.763
PNNL	SWS-1	03 Jan 2017 09:00	PST	Not_Provided	105.781
PNNL	SWS-1	03 Jan 2017 09:15	PST	Not_Provided	105.800
PNNL	SWS-1	03 Jan 2017 09:30	PST	Not_Provided	105.807
PNNL	SWS-1	03 Jan 2017 09:45	PST	Not_Provided	105.824
PNNL	SWS-1	03 Jan 2017 10:00	PST	Not_Provided	105.836
PNNL	SWS-1	03 Jan 2017 10:15	PST	Not_Provided	105.842
PNNL	SWS-1	03 Jan 2017 10:30	PST	Not_Provided	105.844
PNNL	SWS-1	03 Jan 2017 10:45	PST	Not_Provided	105.856
PNNL	SWS-1	03 Jan 2017 11:00	PST	Not_Provided	105.864
PNNL	SWS-1	03 Jan 2017 11:15	PST	Not_Provided	105.860
PNNL	SWS-1	03 Jan 2017 11:30	PST	Not_Provided	105.868
PNNL	SWS-1	03 Jan 2017 11:45	PST	Not_Provided	105.873
PNNL	SWS-1	03 Jan 2017 12:00	PST	Not_Provided	105.872
PNNL	SWS-1	03 Jan 2017 12:15	PST	Not_Provided	105.861
PNNL	SWS-1	03 Jan 2017 12:30	PST	Not_Provided	105.854
PNNL	SWS-1	03 Jan 2017 12:45	PST	Not_Provided	105.858
PNNL	SWS-1	03 Jan 2017 13:00	PST	Not_Provided	105.852
PNNL	SWS-1	03 Jan 2017 13:15	PST	Not_Provided	105.844
PNNL	SWS-1	03 Jan 2017 13:30	PST	Not_Provided	105.842
PNNL	SWS-1	03 Jan 2017 13:45	PST	Not_Provided	105.835
PNNL	SWS-1	03 Jan 2017 14:00	PST	Not_Provided	105.815
PNNL	SWS-1	03 Jan 2017 14:15	PST	Not_Provided	105.808
PNNL	SWS-1	03 Jan 2017 14:30	PST	Not_Provided	105.790
PNNL	SWS-1	03 Jan 2017 14:45	PST	Not_Provided	105.788
PNNL	SWS-1	03 Jan 2017 15:00	PST	Not_Provided	105.779
PNNL	SWS-1	03 Jan 2017 15:15	PST	Not_Provided	105.774
PNNL	SWS-1	03 Jan 2017 15:30	PST	Not_Provided	105.769
PNNL	SWS-1	03 Jan 2017 15:45	PST	Not_Provided	105.758
PNNL	SWS-1	03 Jan 2017 16:00	PST	Not_Provided	105.755
PNNL	SWS-1	03 Jan 2017 16:15	PST	Not_Provided	105.739
PNNL	SWS-1	03 Jan 2017 16:30	PST	Not_Provided	105.737
PNNL	SWS-1	03 Jan 2017 16:45	PST	Not_Provided	105.730
PNNL	SWS-1	03 Jan 2017 17:00	PST	Not_Provided	105.719
PNNL	SWS-1	03 Jan 2017 17:15	PST	Not_Provided	105.709
PNNL	SWS-1	03 Jan 2017 17:30	PST	Not_Provided	105.705
PNNL	SWS-1	03 Jan 2017 17:45	PST	Not_Provided	105.703
PNNL	SWS-1	03 Jan 2017 18:00	PST	Not_Provided	105.705
PNNL	SWS-1	03 Jan 2017 18:15	PST	Not_Provided	105.703
PNNL	SWS-1	03 Jan 2017 18:30	PST	Not_Provided	105.697
PNNL	SWS-1	03 Jan 2017 18:45	PST	Not_Provided	105.694
PNNL	SWS-1	03 Jan 2017 19:00	PST	Not_Provided	105.689
PNNL	SWS-1	03 Jan 2017 19:15	PST	Not_Provided	105.685
PNNL	SWS-1	03 Jan 2017 19:30	PST	Not_Provided	105.673
PNNL	SWS-1	03 Jan 2017 19:45	PST	Not_Provided	105.671
PNNL	SWS-1	03 Jan 2017 20:00	PST	Not_Provided	105.664
PNNL	SWS-1	03 Jan 2017 20:15	PST	Not_Provided	105.657
PNNL	SWS-1	03 Jan 2017 20:30	PST	Not_Provided	105.648
PNNL	SWS-1	03 Jan 2017 20:45	PST	Not_Provided	105.643
PNNL	SWS-1	03 Jan 2017 21:00	PST	Not_Provided	105.634
PNNL	SWS-1	03 Jan 2017 21:15	PST	Not_Provided	105.635
PNNL	SWS-1	03 Jan 2017 21:30	PST	Not_Provided	105.631
PNNL	SWS-1	03 Jan 2017 21:45	PST	Not_Provided	105.625
PNNL	SWS-1	03 Jan 2017 22:00	PST	Not_Provided	105.623
PNNL	SWS-1	03 Jan 2017 22:15	PST	Not_Provided	105.624
PNNL	SWS-1	03 Jan 2017 22:30	PST	Not_Provided	105.621
PNNL	SWS-1	03 Jan 2017 22:45	PST	Not_Provided	105.619
PNNL	SWS-1	03 Jan 2017 23:00	PST	Not_Provided	105.618
PNNL	SWS-1	03 Jan 2017 23:15	PST	Not_Provided	105.618
PNNL	SWS-1	03 Jan 2017 23:30	PST	Not_Provided	105.620
PNNL	SWS-1	03 Jan 2017 23:45	PST	Not_Provided	105.622
PNNL	SWS-1	04 Jan 2017 00:00	PST	Not_Provided	105.622
PNNL	SWS-1	04 Jan 2017 00:15	PST	Not_Provided	105.626
PNNL	SWS-1	04 Jan 2017 00:30	PST	Not_Provided	105.634
PNNL	SWS-1	04 Jan 2017 00:45	PST	Not_Provided	105.629
PNNL	SWS-1	04 Jan 2017 01:00	PST	Not_Provided	105.621
PNNL	SWS-1	04 Jan 2017 01:15	PST	Not_Provided	105.629
PNNL	SWS-1	04 Jan 2017 01:30	PST	Not_Provided	105.623
PNNL	SWS-1	04 Jan 2017 01:45	PST	Not_Provided	105.622
PNNL	SWS-1	04 Jan 2017 02:00	PST	Not_Provided	105.622
PNNL	SWS-1	04 Jan 2017 02:15	PST	Not_Provided	105.616
PNNL	SWS-1	04 Jan 2017 02:30	PST	Not_Provided	105.611
PNNL	SWS-1	04 Jan 2017 02:45	PST	Not_Provided	105.615
PNNL	SWS-1	04 Jan 2017 03:00	PST	Not_Provided	105.614
PNNL	SWS-1	04 Jan 2017 03:15	PST	Not_Provided	105.607
PNNL	SWS-1	04 Jan 2017 03:30	PST	Not_Provided	105.605
PNNL	SWS-1	04 Jan 2017 03:45	PST	Not_Provided	105.594
PNNL	SWS-1	04 Jan 2017 04:00	PST	Not_Provided	105.587
PNNL	SWS-1	04 Jan 2017 04:15	PST	Not_Provided	105.585
PNNL	SWS-1	04 Jan 2017 04:30	PST	Not_Provided	105.585
PNNL	SWS-1	04 Jan 2017 04:45	PST	Not_Provided	105.580
PNNL	SWS-1	04 Jan 2017 05:00	PST	Not_Provided	105.567
PNNL	SWS-1	04 Jan 2017 05:15	PST	Not_Provided	105.565
PNNL	SWS-1	04 Jan 2017 05:30	PST	Not_Provided	105.553
PNNL	SWS-1	04 Jan 2017 05:45	PST	Not_Provided	105.554
PNNL	SWS-1	04 Jan 2017 06:00	PST	Not_Provided	105.549
PNNL	SWS-1	04 Jan 2017 06:15	PST	Not_Provided	105.543
PNNL	SWS-1	04 Jan 2017 06:30	PST	Not_Provided	105.544
PNNL	SWS-1	04 Jan 2017 06:45	PST	Not_Provided	105.544
PNNL	SWS-1	04 Jan 2017 07:00	PST	Not_Provided	105.540
PNNL	SWS-1	04 Jan 2017 07:15	PST	Not_Provided	105.551
PNNL	SWS-1	04 Jan 2017 07:30	PST	Not_Provided	105.560
PNNL	SWS-1	04 Jan 2017 07:45	PST	Not_Provided	105.559
PNNL	SWS-1	04 Jan 2017 08:00	PST	Not_Provided	105.570
PNNL	SWS-1	04 Jan 2017 08:15	PST	Not_Provided	105.580
PNNL	SWS-1	04 Jan 2017 08:30	PST	Not_Provided	105.584
PNNL	SWS-1	04 Jan 2017 08:45	PST	Not_Provided	105.591
PNNL	SWS-1	04 Jan 2017 09:00	PST	Not_Provided	105.600
PNNL	SWS-1	04 Jan 2017 09:15	PST	Not_Provided	105.610
PNNL	SWS-1	04 Jan 2017 09:30	PST	Not_Provided	105.619
PNNL	SWS-1	04 Jan 2017 09:45	PST	Not_Provided	105.622
PNNL	SWS-1	04 Jan 2017 10:00	PST	Not_Provided	105.634
PNNL	SWS-1	04 Jan 2017 10:15	PST	Not_Provided	105.644
PNNL	SWS-1	04 Jan 2017 10:30	PST	Not_Provided	105.650
PNNL	SWS-1	04 Jan 2017 10:45	PST	Not_Provided	105.656
PNNL	SWS-1	04 Jan 2017 11:00	PST	Not_Provided	105.660
PNNL	SWS-1	04 Jan 2017 11:15	PST	Not_Provided	105.664
PNNL	SWS-1	04 Jan 2017 11:30	PST	Not_Provided	105.671
PNNL	SWS-1	04 Jan 2017 11:45	PST	Not_Provided	105.675
PNNL	SWS-1	04 Jan 2017 12:00	PST	Not_Provided	105.677
PNNL	SWS-1	04 Jan 2017 12:15	PST	Not_Provided	105.680
PNNL	SWS-1	04 Jan 2017 12:30	PST	Not_Provided	105.683
PNNL	SWS-1	04 Jan 2017 12:45	PST	Not_Provided	105.690
PNNL	SWS-1	04 Jan 2017 13:00	PST	Not_Provided	105.698
PNNL	SWS-1	04 Jan 2017 13:15	PST	Not_Provided	105.703
PNNL	SWS-1	04 Jan 2017 13:30	PST	Not_Provided	105.699
PNNL	SWS-1	04 Jan 2017 13:45	PST	Not_Provided	105.703
PNNL	SWS-1	04 Jan 2017 14:00	PST	Not_Provided	105.699
PNNL	SWS-1	04 Jan 2017 14:15	PST	Not_Provided	105.707
PNNL	SWS-1	04 Jan 2017 14:30	PST	Not_Provided	105.718
PNNL	SWS-1	04 Jan 2017 14:45	PST	Not_Provided	105.718
PNNL	SWS-1	04 Jan 2017 15:00	PST	Not_Provided	105.726
PNNL	SWS-1	04 Jan 2017 15:15	PST	Not_Provided	105.734
PNNL	SWS-1	04 Jan 2017 15:30	PST	Not_Provided	105.746
PNNL	SWS-1	04 Jan 2017 15:45	PST	Not_Provided	105.755
PNNL	SWS-1	04 Jan 2017 16:00	PST	Not_Provided	105.766
PNNL	SWS-1	04 Jan 2017 16:15	PST	Not_Provided	105.781
PNNL	SWS-1	04 Jan 2017 16:30	PST	Not_Provided	105.798
PNNL	SWS-1	04 Jan 2017 16:45	PST	Not_Provided	105.811
PNNL	SWS-1	04 Jan 2017 17:00	PST	Not_Provided	105.822
PNNL	SWS-1	04 Jan 2017 17:15	PST	Not_Provided	105.831
PNNL	SWS-1	04 Jan 2017 17:30	PST	Not_Provided	105.845
PNNL	SWS-1	04 Jan 2017 17:45	PST	Not_Provided	105.858
PNNL	SWS-1	04 Jan 2017 18:00	PST	Not_Provided	105.873
PNNL	SWS-1	04 Jan 2017 18:15	PST	Not_Provided	105.879
PNNL	SWS-1	04 Jan 2017 18:30	PST	Not_Provided	105.899
PNNL	SWS-1	04 Jan 2017 18:45	PST	Not_Provided	105.914
PNNL	SWS-1	04 Jan 2017 19:00	PST	Not_Provided	105.923
PNNL	SWS-1	04 Jan 2017 19:15	PST	Not_Provided	105.925
PNNL	SWS-1	04 Jan 2017 19:30	PST	Not_Provided	105.939
PNNL	SWS-1	04 Jan 2017 19:45	PST	Not_Provided	105.949
PNNL	SWS-1	04 Jan 2017 20:00	PST	Not_Provided	105.956
PNNL	SWS-1	04 Jan 2017 20:15	PST	Not_Provided	105.963
PNNL	SWS-1	04 Jan 2017 20:30	PST	Not_Provided	105.965
PNNL	SWS-1	04 Jan 2017 20:45	PST	Not_Provided	105.977
PNNL	SWS-1	04 Jan 2017 21:00	PST	Not_Provided	105.972
PNNL	SWS-1	04 Jan 2017 21:15	PST	Not_Provided	105.981
PNNL	SWS-1	04 Jan 2017 21:30	PST	Not_Provided	105.984
PNNL	SWS-1	04 Jan 2017 21:45	PST	Not_Provided	105.984
PNNL	SWS-1	04 Jan 2017 22:00	PST	Not_Provided	105.982
PNNL	SWS-1	04 Jan 2017 22:15	PST	Not_Provided	105.980
PNNL	SWS-1	04 Jan 2017 22:30	PST	Not_Provided	105.982
PNNL	SWS-1	04 Jan 2017 22:45	PST	Not_Provided	105.977
PNNL	SWS-1	04 Jan 2017 23:00	PST	Not_Provided	105.971
PNNL	SWS-1	04 Jan 2017 23:15	PST	Not_Provided	105.974
PNNL	SWS-1	04 Jan 2017 23:30	PST	Not_Provided	105.970
PNNL	SWS-1	04 Jan 2017 23:45	PST	Not_Provided	105.953
PNNL	SWS-1	05 Jan 2017 00:00	PST	Not_Provided	105.952
PNNL	SWS-1	05 Jan 2017 00:15	PST	Not_Provided	105.939
PNNL	SWS-1	05 Jan 2017 00:30	PST	Not_Provided	105.933
PNNL	SWS-1	05 Jan 2017 00:45	PST	Not_Provided	105.933
PNNL	SWS-1	05 Jan 2017 01:00	PST	Not_Provided	105.925
PNNL	SWS-1	05 Jan 2017 01:15	PST	Not_Provided	105.915
PNNL	SWS-1	05 Jan 2017 01:30	PST	Not_Provided	105.916
PNNL	SWS-1	05 Jan 2017 01:45	PST	Not_Provided	105.909
PNNL	SWS-1	05 Jan 2017 02:00	PST	Not_Provided	105.899
PNNL	SWS-1	05 Jan 2017 02:15	PST	Not_Provided	105.879
PNNL	SWS-1	05 Jan 2017 02:30	PST	Not_Provided	105.877
PNNL	SWS-1	05 Jan 2017 02:45	PST	Not_Provided	105.870
PNNL	SWS-1	05 Jan 2017 03:00	PST	Not_Provided	105.858
PNNL	SWS-1	05 Jan 2017 03:15	PST	Not_Provided	105.856
PNNL	SWS-1	05 Jan 2017 03:30	PST	Not_Provided	105.842
PNNL	SWS-1	05 Jan 2017 03:45	PST	Not_Provided	105.835
PNNL	SWS-1	05 Jan 2017 04:00	PST	Not_Provided	105.820
PNNL	SWS-1	05 Jan 2017 04:15	PST	Not_Provided	105.817
PNNL	SWS-1	05 Jan 2017 04:30	PST	Not_Provided	105.803
PNNL	SWS-1	05 Jan 2017 04:45	PST	Not_Provided	105.797
PNNL	SWS-1	05 Jan 2017 05:00	PST	Not_Provided	105.786
PNNL	SWS-1	05 Jan 2017 05:15	PST	Not_Provided	105.778
PNNL	SWS-1	05 Jan 2017 05:30	PST	Not_Provided	105.771
PNNL	SWS-1	05 Jan 2017 05:45	PST	Not_Provided	105.760
PNNL	SWS-1	05 Jan 2017 06:00	PST	Not_Provided	105.756
PNNL	SWS-1	05 Jan 2017 06:15	PST	Not_Provided	105.756
PNNL	SWS-1	05 Jan 2017 06:30	PST	Not_Provided	105.746
PNNL	SWS-1	05 Jan 2017 06:45	PST	Not_Provided	105.744
PNNL	SWS-1	05 Jan 2017 07:00	PST	Not_Provided	105.732
PNNL	SWS-1	05 Jan 2017 07:15	PST	Not_Provided	105.738
PNNL	SWS-1	05 Jan 2017 07:30	PST	Not_Provided	105.728
PNNL	SWS-1	05 Jan 2017 07:45	PST	Not_Provided	105.729
PNNL	SWS-1	05 Jan 2017 08:00	PST	Not_Provided	105.729
PNNL	SWS-1	05 Jan 2017 08:15	PST	Not_Provided	105.715
PNNL	SWS-1	05 Jan 2017 08:30	PST	Not_Provided	105.718
PNNL	SWS-1	05 Jan 2017 08:45	PST	Not_Provided	105.717
PNNL	SWS-1	05 Jan 2017 09:00	PST	Not_Provided	105.720
PNNL	SWS-1	05 Jan 2017 09:15	PST	Not_Provided	105.720
PNNL	SWS-1	05 Jan 2017 09:30	PST	Not_Provided	105.712
PNNL	SWS-1	05 Jan 2017 09:45	PST	Not_Provided	105.717
PNNL	SWS-1	05 Jan 2017 10:00	PST	Not_Provided	105.720
PNNL	SWS-1	05 Jan 2017 10:15	PST	Not_Provided	105.729
PNNL	SWS-1	05 Jan 2017 10:30	PST	Not_Provided	105.726
PNNL	SWS-1	05 Jan 2017 10:45	PST	Not_Provided	105.729
PNNL	SWS-1	05 Jan 2017 11:00	PST	Not_Provided	105.732
PNNL	SWS-1	05 Jan 2017 11:15	PST	Not_Provided	105.735
PNNL	SWS-1	05 Jan 2017 11:30	PST	Not_Provided	105.734
PNNL	SWS-1	05 Jan 2017 11:45	PST	Not_Provided	105.739
PNNL	SWS-1	05 Jan 2017 12:00	PST	Not_Provided	105.737
PNNL	SWS-1	05 Jan 2017 12:15	PST	Not_Provided	105.745
PNNL	SWS-1	05 Jan 2017 12:30	PST	Not_Provided	105.749
PNNL	SWS-1	05 Jan 2017 12:45	PST	Not_Provided	105.759
PNNL	SWS-1	05 Jan 2017 13:00	PST	Not_Provided	105.766
PNNL	SWS-1	05 Jan 2017 13:15	PST	Not_Provided	105.767
PNNL	SWS-1	05 Jan 2017 13:30	PST	Not_Provided	105.771
PNNL	SWS-1	05 Jan 2017 13:45	PST	Not_Provided	105.776
PNNL	SWS-1	05 Jan 2017 14:00	PST	Not_Provided	105.783
PNNL	SWS-1	05 Jan 2017 14:15	PST	Not_Provided	105.789
PNNL	SWS-1	05 Jan 2017 14:30	PST	Not_Provided	105.792
PNNL	SWS-1	05 Jan 2017 14:45	PST	Not_Provided	105.787
PNNL	SWS-1	05 Jan 2017 15:00	PST	Not_Provided	105.783
PNNL	SWS-1	05 Jan 2017 15:15	PST	Not_Provided	105.780
PNNL	SWS-1	05 Jan 2017 15:30	PST	Not_Provided	105.782
PNNL	SWS-1	05 Jan 2017 15:45	PST	Not_Provided	105.773
PNNL	SWS-1	05 Jan 2017 16:00	PST	Not_Provided	105.769
PNNL	SWS-1	05 Jan 2017 16:15	PST	Not_Provided	105.765
PNNL	SWS-1	05 Jan 2017 16:30	PST	Not_Provided	105.766
PNNL	SWS-1	05 Jan 2017 16:45	PST	Not_Provided	105.762
PNNL	SWS-1	05 Jan 2017 17:00	PST	Not_Provided	105.752
PNNL	SWS-1	05 Jan 2017 17:15	PST	Not_Provided	105.749
PNNL	SWS-1	05 Jan 2017 17:30	PST	Not_Provided	105.737
PNNL	SWS-1	05 Jan 2017 17:45	PST	Not_Provided	105.737
PNNL	SWS-1	05 Jan 2017 18:00	PST	Not_Provided	105.731
PNNL	SWS-1	05 Jan 2017 18:15	PST	Not_Provided	105.724
PNNL	SWS-1	05 Jan 2017 18:30	PST	Not_Provided	105.722
PNNL	SWS-1	05 Jan 2017 18:45	PST	Not_Provided	105.713
PNNL	SWS-1	05 Jan 2017 19:00	PST	Not_Provided	105.716
PNNL	SWS-1	05 Jan 2017 19:15	PST	Not_Provided	105.708
PNNL	SWS-1	05 Jan 2017 19:30	PST	Not_Provided	105.703
PNNL	SWS-1	05 Jan 2017 19:45	PST	Not_Provided	105.698
PNNL	SWS-1	05 Jan 2017 20:00	PST	Not_Provided	105.691
PNNL	SWS-1	05 Jan 2017 20:15	PST	Not_Provided	105.698
PNNL	SWS-1	05 Jan 2017 20:30	PST	Not_Provided	105.686
PNNL	SWS-1	05 Jan 2017 20:45	PST	Not_Provided	105.684
PNNL	SWS-1	05 Jan 2017 21:00	PST	Not_Provided	105.677
PNNL	SWS-1	05 Jan 2017 21:15	PST	Not_Provided	105.671
PNNL	SWS-1	05 Jan 2017 21:30	PST	Not_Provided	105.665
PNNL	SWS-1	05 Jan 2017 21:45	PST	Not_Provided	105.660
PNNL	SWS-1	05 Jan 2017 22:00	PST	Not_Provided	105.657
PNNL	SWS-1	05 Jan 2017 22:15	PST	Not_Provided	105.647
PNNL	SWS-1	05 Jan 2017 22:30	PST	Not_Provided	105.645
PNNL	SWS-1	05 Jan 2017 22:45	PST	Not_Provided	105.643
PNNL	SWS-1	05 Jan 2017 23:00	PST	Not_Provided	105.638
PNNL	SWS-1	05 Jan 2017 23:15	PST	Not_Provided	105.634
PNNL	SWS-1	05 Jan 2017 23:30	PST	Not_Provided	105.631
PNNL	SWS-1	05 Jan 2017 23:45	PST	Not_Provided	105.624
PNNL	SWS-1	06 Jan 2017 00:00	PST	Not_Provided	105.618
PNNL	SWS-1	06 Jan 2017 00:15	PST	Not_Provided	105.613
PNNL	SWS-1	06 Jan 2017 00:30	PST	Not_Provided	105.613
PNNL	SWS-1	06 Jan 2017 00:45	PST	Not_Provided	105.606
PNNL	SWS-1	06 Jan 2017 01:00	PST	Not_Provided	105.606
PNNL	SWS-1	06 Jan 2017 01:15	PST	Not_Provided	105.600
PNNL	SWS-1	06 Jan 2017 01:30	PST	Not_Provided	105.602
PNNL	SWS-1	06 Jan 2017 01:45	PST	Not_Provided	105.602
PNNL	SWS-1	06 Jan 2017 02:00	PST	Not_Provided	105.605
PNNL	SWS-1	06 Jan 2017 02:15	PST	Not_Provided	105.603
PNNL	SWS-1	06 Jan 2017 02:30	PST	Not_Provided	105.607
PNNL	SWS-1	06 Jan 2017 02:45	PST	Not_Provided	105.607
PNNL	SWS-1	06 Jan 2017 03:00	PST	Not_Provided	105.602
PNNL	SWS-1	06 Jan 2017 03:15	PST	Not_Provided	105.602
PNNL	SWS-1	06 Jan 2017 03:30	PST	Not_Provided	105.604
PNNL	SWS-1	06 Jan 2017 03:45	PST	Not_Provided	105.606
PNNL	SWS-1	06 Jan 2017 04:00	PST	Not_Provided	105.603
PNNL	SWS-1	06 Jan 2017 04:15	PST	Not_Provided	105.611
PNNL	SWS-1	06 Jan 2017 04:30	PST	Not_Provided	105.614
PNNL	SWS-1	06 Jan 2017 04:45	PST	Not_Provided	105.616
PNNL	SWS-1	06 Jan 2017 05:00	PST	Not_Provided	105.618
PNNL	SWS-1	06 Jan 2017 05:15	PST	Not_Provided	105.628
PNNL	SWS-1	06 Jan 2017 05:30	PST	Not_Provided	105.632
PNNL	SWS-1	06 Jan 2017 05:45	PST	Not_Provided	105.633
PNNL	SWS-1	06 Jan 2017 06:00	PST	Not_Provided	105.638
PNNL	SWS-1	06 Jan 2017 06:15	PST	Not_Provided	105.639
PNNL	SWS-1	06 Jan 2017 06:30	PST	Not_Provided	105.643
PNNL	SWS-1	06 Jan 2017 06:45	PST	Not_Provided	105.642
PNNL	SWS-1	06 Jan 2017 07:00	PST	Not_Provided	105.642
PNNL	SWS-1	06 Jan 2017 07:15	PST	Not_Provided	105.645
PNNL	SWS-1	06 Jan 2017 07:30	PST	Not_Provided	105.650
PNNL	SWS-1	06 Jan 2017 07:45	PST	Not_Provided	105.650
PNNL	SWS-1	06 Jan 2017 08:00	PST	Not_Provided	105.649
PNNL	SWS-1	06 Jan 2017 08:15	PST	Not_Provided	105.656
PNNL	SWS-1	06 Jan 2017 08:30	PST	Not_Provided	105.652
PNNL	SWS-1	06 Jan 2017 08:45	PST	Not_Provided	105.655
PNNL	SWS-1	06 Jan 2017 09:00	PST	Not_Provided	105.651
PNNL	SWS-1	06 Jan 2017 09:15	PST	Not_Provided	105.658
PNNL	SWS-1	06 Jan 2017 09:30	PST	Not_Provided	105.658
PNNL	SWS-1	06 Jan 2017 09:45	PST	Not_Provided	105.661
PNNL	SWS-1	06 Jan 2017 10:00	PST	Not_Provided	105.663
PNNL	SWS-1	06 Jan 2017 10:15	PST	Not_Provided	105.664
PNNL	SWS-1	06 Jan 2017 10:30	PST	Not_Provided	105.667
PNNL	SWS-1	06 Jan 2017 10:45	PST	Not_Provided	105.668
PNNL	SWS-1	06 Jan 2017 11:00	PST	Not_Provided	105.658
PNNL	SWS-1	06 Jan 2017 11:15	PST	Not_Provided	105.658
PNNL	SWS-1	06 Jan 2017 11:30	PST	Not_Provided	105.657
PNNL	SWS-1	06 Jan 2017 11:45	PST	Not_Provided	105.650
PNNL	SWS-1	06 Jan 2017 12:00	PST	Not_Provided	105.649
PNNL	SWS-1	06 Jan 2017 12:15	PST	Not_Provided	105.647
PNNL	SWS-1	06 Jan 2017 12:30	PST	Not_Provided	105.640
PNNL	SWS-1	06 Jan 2017 12:45	PST	Not_Provided	105.634
PNNL	SWS-1	06 Jan 2017 13:00	PST	Not_Provided	105.628
PNNL	SWS-1	06 Jan 2017 13:15	PST	Not_Provided	105.619
PNNL	SWS-1	06 Jan 2017 13:30	PST	Not_Provided	105.611
PNNL	SWS-1	06 Jan 2017 13:45	PST	Not_Provided	105.599
PNNL	SWS-1	06 Jan 2017 14:00	PST	Not_Provided	105.588
PNNL	SWS-1	06 Jan 2017 14:15	PST	Not_Provided	105.577
PNNL	SWS-1	06 Jan 2017 14:30	PST	Not_Provided	105.574
PNNL	SWS-1	06 Jan 2017 14:45	PST	Not_Provided	105.564
PNNL	SWS-1	06 Jan 2017 15:00	PST	Not_Provided	105.557
PNNL	SWS-1	06 Jan 2017 15:15	PST	Not_Provided	105.558
PNNL	SWS-1	06 Jan 2017 15:30	PST	Not_Provided	105.550
PNNL	SWS-1	06 Jan 2017 15:45	PST	Not_Provided	105.548
PNNL	SWS-1	06 Jan 2017 16:00	PST	Not_Provided	105.544
PNNL	SWS-1	06 Jan 2017 16:15	PST	Not_Provided	105.546
PNNL	SWS-1	06 Jan 2017 16:30	PST	Not_Provided	105.544
PNNL	SWS-1	06 Jan 2017 16:45	PST	Not_Provided	105.537
PNNL	SWS-1	06 Jan 2017 17:00	PST	Not_Provided	105.540
PNNL	SWS-1	06 Jan 2017 17:15	PST	Not_Provided	105.533
PNNL	SWS-1	06 Jan 2017 17:30	PST	Not_Provided	105.532
PNNL	SWS-1	06 Jan 2017 17:45	PST	Not_Provided	105.532
PNNL	SWS-1	06 Jan 2017 18:00	PST	Not_Provided	105.535
PNNL	SWS-1	06 Jan 2017 18:15	PST	Not_Provided	105.539
PNNL	SWS-1	06 Jan 2017 18:30	PST	Not_Provided	105.542
PNNL	SWS-1	06 Jan 2017 18:45	PST	Not_Provided	105.540
PNNL	SWS-1	06 Jan 2017 19:00	PST	Not_Provided	105.549
PNNL	SWS-1	06 Jan 2017 19:15	PST	Not_Provided	105.551
PNNL	SWS-1	06 Jan 2017 19:30	PST	Not_Provided	105.563
PNNL	SWS-1	06 Jan 2017 19:45	PST	Not_Provided	105.576
PNNL	SWS-1	06 Jan 2017 20:00	PST	Not_Provided	105.577
PNNL	SWS-1	06 Jan 2017 20:15	PST	Not_Provided	105.591
PNNL	SWS-1	06 Jan 2017 20:30	PST	Not_Provided	105.592
PNNL	SWS-1	06 Jan 2017 20:45	PST	Not_Provided	105.597
PNNL	SWS-1	06 Jan 2017 21:00	PST	Not_Provided	105.603
PNNL	SWS-1	06 Jan 2017 21:15	PST	Not_Provided	105.608
PNNL	SWS-1	06 Jan 2017 21:30	PST	Not_Provided	105.619
PNNL	SWS-1	06 Jan 2017 21:45	PST	Not_Provided	105.623
PNNL	SWS-1	06 Jan 2017 22:00	PST	Not_Provided	105.628
PNNL	SWS-1	06 Jan 2017 22:15	PST	Not_Provided	105.634
PNNL	SWS-1	06 Jan 2017 22:30	PST	Not_Provided	105.638
PNNL	SWS-1	06 Jan 2017 22:45	PST	Not_Provided	105.645
PNNL	SWS-1	06 Jan 2017 23:00	PST	Not_Provided	105.649
PNNL	SWS-1	06 Jan 2017 23:15	PST	Not_Provided	105.652
PNNL	SWS-1	06 Jan 2017 23:30	PST	Not_Provided	105.652
PNNL	SWS-1	06 Jan 2017 23:45	PST	Not_Provided	105.651
PNNL	SWS-1	07 Jan 2017 00:00	PST	Not_Provided	105.653
PNNL	SWS-1	07 Jan 2017 00:15	PST	Not_Provided	105.653
PNNL	SWS-1	07 Jan 2017 00:30	PST	Not_Provided	105.652
PNNL	SWS-1	07 Jan 2017 00:45	PST	Not_Provided	105.655
PNNL	SWS-1	07 Jan 2017 01:00	PST	Not_Provided	105.652
PNNL	SWS-1	07 Jan 2017 01:15	PST	Not_Provided	105.652
PNNL	SWS-1	07 Jan 2017 01:30	PST	Not_Provided	105.649
PNNL	SWS-1	07 Jan 2017 01:45	PST	Not_Provided	105.643
PNNL	SWS-1	07 Jan 2017 02:00	PST	Not_Provided	105.648
PNNL	SWS-1	07 Jan 2017 02:15	PST	Not_Provided	105.646
PNNL	SWS-1	07 Jan 2017 02:30	PST	Not_Provided	105.642
PNNL	SWS-1	07 Jan 2017 02:45	PST	Not_Provided	105.637
PNNL	SWS-1	07 Jan 2017 03:00	PST	Not_Provided	105.641
PNNL	SWS-1	07 Jan 2017 03:15	PST	Not_Provided	105.636
PNNL	SWS-1	07 Jan 2017 03:30	PST	Not_Provided	105.628
PNNL	SWS-1	07 Jan 2017 03:45	PST	Not_Provided	105.630
PNNL	SWS-1	07 Jan 2017 04:00	PST	Not_Provided	105.635
PNNL	SWS-1	07 Jan 2017 04:15	PST	Not_Provided	105.629
PNNL	SWS-1	07 Jan 2017 04:30	PST	Not_Provided	105.629
PNNL	SWS-1	07 Jan 2017 04:45	PST	Not_Provided	105.630
PNNL	SWS-1	07 Jan 2017 05:00	PST	Not_Provided	105.638
PNNL	SWS-1	07 Jan 2017 05:15	PST	Not_Provided	105.639
PNNL	SWS-1	07 Jan 2017 05:30	PST	Not_Provided	105.645
PNNL	SWS-1	07 Jan 2017 05:45	PST	Not_Provided	105.642
PNNL	SWS-1	07 Jan 2017 06:00	PST	Not_Provided	105.640
PNNL	SWS-1	07 Jan 2017 06:15	PST	Not_Provided	105.649
PNNL	SWS-1	07 Jan 2017 06:30	PST	Not_Provided	105.651
PNNL	SWS-1	07 Jan 2017 06:45	PST	Not_Provided	105.656
PNNL	SWS-1	07 Jan 2017 07:00	PST	Not_Provided	105.657
PNNL	SWS-1	07 Jan 2017 07:15	PST	Not_Provided	105.668
PNNL	SWS-1	07 Jan 2017 07:30	PST	Not_Provided	105.672
PNNL	SWS-1	07 Jan 2017 07:45	PST	Not_Provided	105.680
PNNL	SWS-1	07 Jan 2017 08:00	PST	Not_Provided	105.695
PNNL	SWS-1	07 Jan 2017 08:15	PST	Not_Provided	105.698
PNNL	SWS-1	07 Jan 2017 08:30	PST	Not_Provided	105.709
PNNL	SWS-1	07 Jan 2017 08:45	PST	Not_Provided	105.713
PNNL	SWS-1	07 Jan 2017 09:00	PST	Not_Provided	105.727
PNNL	SWS-1	07 Jan 2017 09:15	PST	Not_Provided	105.737
PNNL	SWS-1	07 Jan 2017 09:30	PST	Not_Provided	105.745
PNNL	SWS-1	07 Jan 2017 09:45	PST	Not_Provided	105.753
PNNL	SWS-1	07 Jan 2017 10:00	PST	Not_Provided	105.760
PNNL	SWS-1	07 Jan 2017 10:15	PST	Not_Provided	105.772
PNNL	SWS-1	07 Jan 2017 10:30	PST	Not_Provided	105.779
PNNL	SWS-1	07 Jan 2017 10:45	PST	Not_Provided	105.785
PNNL	SWS-1	07 Jan 2017 11:00	PST	Not_Provided	105.789
PNNL	SWS-1	07 Jan 2017 11:15	PST	Not_Provided	105.790
PNNL	SWS-1	07 Jan 2017 11:30	PST	Not_Provided	105.798
PNNL	SWS-1	07 Jan 2017 11:45	PST	Not_Provided	105.803
PNNL	SWS-1	07 Jan 2017 12:00	PST	Not_Provided	105.810
PNNL	SWS-1	07 Jan 2017 12:15	PST	Not_Provided	105.809
PNNL	SWS-1	07 Jan 2017 12:30	PST	Not_Provided	105.804
PNNL	SWS-1	07 Jan 2017 12:45	PST	Not_Provided	105.815
PNNL	SWS-1	07 Jan 2017 13:00	PST	Not_Provided	105.810
PNNL	SWS-1	07 Jan 2017 13:15	PST	Not_Provided	105.810
PNNL	SWS-1	07 Jan 2017 13:30	PST	Not_Provided	105.811
PNNL	SWS-1	07 Jan 2017 13:45	PST	Not_Provided	105.809
PNNL	SWS-1	07 Jan 2017 14:00	PST	Not_Provided	105.806
PNNL	SWS-1	07 Jan 2017 14:15	PST	Not_Provided	105.802
PNNL	SWS-1	07 Jan 2017 14:30	PST	Not_Provided	105.795
PNNL	SWS-1	07 Jan 2017 14:45	PST	Not_Provided	105.793
PNNL	SWS-1	07 Jan 2017 15:00	PST	Not_Provided	105.783
PNNL	SWS-1	07 Jan 2017 15:15	PST	Not_Provided	105.784
PNNL	SWS-1	07 Jan 2017 15:30	PST	Not_Provided	105.782
PNNL	SWS-1	07 Jan 2017 15:45	PST	Not_Provided	105.773
PNNL	SWS-1	07 Jan 2017 16:00	PST	Not_Provided	105.768
PNNL	SWS-1	07 Jan 2017 16:15	PST	Not_Provided	105.763
PNNL	SWS-1	07 Jan 2017 16:30	PST	Not_Provided	105.757
PNNL	SWS-1	07 Jan 2017 16:45	PST	Not_Provided	105.759
PNNL	SWS-1	07 Jan 2017 17:00	PST	Not_Provided	105.746
PNNL	SWS-1	07 Jan 2017 17:15	PST	Not_Provided	105.742
PNNL	SWS-1	07 Jan 2017 17:30	PST	Not_Provided	105.730
PNNL	SWS-1	07 Jan 2017 17:45	PST	Not_Provided	105.730
PNNL	SWS-1	07 Jan 2017 18:00	PST	Not_Provided	105.728
PNNL	SWS-1	07 Jan 2017 18:15	PST	Not_Provided	105.720
PNNL	SWS-1	07 Jan 2017 18:30	PST	Not_Provided	105.717
PNNL	SWS-1	07 Jan 2017 18:45	PST	Not_Provided	105.706
PNNL	SWS-1	07 Jan 2017 19:00	PST	Not_Provided	105.701
PNNL	SWS-1	07 Jan 2017 19:15	PST	Not_Provided	105.696
PNNL	SWS-1	07 Jan 2017 19:30	PST	Not_Provided	105.685
PNNL	SWS-1	07 Jan 2017 19:45	PST	Not_Provided	105.678
PNNL	SWS-1	07 Jan 2017 20:00	PST	Not_Provided	105.671
PNNL	SWS-1	07 Jan 2017 20:15	PST	Not_Provided	105.657
PNNL	SWS-1	07 Jan 2017 20:30	PST	Not_Provided	105.654
PNNL	SWS-1	07 Jan 2017 20:45	PST	Not_Provided	105.649
PNNL	SWS-1	07 Jan 2017 21:00	PST	Not_Provided	105.640
PNNL	SWS-1	07 Jan 2017 21:15	PST	Not_Provided	105.632
PNNL	SWS-1	07 Jan 2017 21:30	PST	Not_Provided	105.625
PNNL	SWS-1	07 Jan 2017 21:45	PST	Not_Provided	105.615
PNNL	SWS-1	07 Jan 2017 22:00	PST	Not_Provided	105.603
PNNL	SWS-1	07 Jan 2017 22:15	PST	Not_Provided	105.595
PNNL	SWS-1	07 Jan 2017 22:30	PST	Not_Provided	105.587
PNNL	SWS-1	07 Jan 2017 22:45	PST	Not_Provided	105.574
PNNL	SWS-1	07 Jan 2017 23:00	PST	Not_Provided	105.556
PNNL	SWS-1	07 Jan 2017 23:15	PST	Not_Provided	105.558
PNNL	SWS-1	07 Jan 2017 23:30	PST	Not_Provided	105.556
PNNL	SWS-1	07 Jan 2017 23:45	PST	Not_Provided	105.550
PNNL	SWS-1	08 Jan 2017 00:00	PST	Not_Provided	105.536
PNNL	SWS-1	08 Jan 2017 00:15	PST	Not_Provided	105.533
PNNL	SWS-1	08 Jan 2017 00:30	PST	Not_Provided	105.524
PNNL	SWS-1	08 Jan 2017 00:45	PST	Not_Provided	105.524
PNNL	SWS-1	08 Jan 2017 01:00	PST	Not_Provided	105.515
PNNL	SWS-1	08 Jan 2017 01:15	PST	Not_Provided	105.508
PNNL	SWS-1	08 Jan 2017 01:30	PST	Not_Provided	105.506
PNNL	SWS-1	08 Jan 2017 01:45	PST	Not_Provided	105.497
PNNL	SWS-1	08 Jan 2017 02:00	PST	Not_Provided	105.491
PNNL	SWS-1	08 Jan 2017 02:15	PST	Not_Provided	105.483
PNNL	SWS-1	08 Jan 2017 02:30	PST	Not_Provided	105.478
PNNL	SWS-1	08 Jan 2017 02:45	PST	Not_Provided	105.473
PNNL	SWS-1	08 Jan 2017 03:00	PST	Not_Provided	105.466
PNNL	SWS-1	08 Jan 2017 03:15	PST	Not_Provided	105.461
PNNL	SWS-1	08 Jan 2017 03:30	PST	Not_Provided	105.450
PNNL	SWS-1	08 Jan 2017 03:45	PST	Not_Provided	105.440
PNNL	SWS-1	08 Jan 2017 04:00	PST	Not_Provided	105.442
PNNL	SWS-1	08 Jan 2017 04:15	PST	Not_Provided	105.432
PNNL	SWS-1	08 Jan 2017 04:30	PST	Not_Provided	105.428
PNNL	SWS-1	08 Jan 2017 04:45	PST	Not_Provided	105.411
PNNL	SWS-1	08 Jan 2017 05:00	PST	Not_Provided	105.409
PNNL	SWS-1	08 Jan 2017 05:15	PST	Not_Provided	105.398
PNNL	SWS-1	08 Jan 2017 05:30	PST	Not_Provided	105.398
PNNL	SWS-1	08 Jan 2017 05:45	PST	Not_Provided	105.397
PNNL	SWS-1	08 Jan 2017 06:00	PST	Not_Provided	105.395
PNNL	SWS-1	08 Jan 2017 06:15	PST	Not_Provided	105.391
PNNL	SWS-1	08 Jan 2017 06:30	PST	Not_Provided	105.391
PNNL	SWS-1	08 Jan 2017 06:45	PST	Not_Provided	105.393
PNNL	SWS-1	08 Jan 2017 07:00	PST	Not_Provided	105.394
PNNL	SWS-1	08 Jan 2017 07:15	PST	Not_Provided	105.393
PNNL	SWS-1	08 Jan 2017 07:30	PST	Not_Provided	105.396
PNNL	SWS-1	08 Jan 2017 07:45	PST	Not_Provided	105.396
PNNL	SWS-1	08 Jan 2017 08:00	PST	Not_Provided	105.396
PNNL	SWS-1	08 Jan 2017 08:15	PST	Not_Provided	105.406
PNNL	SWS-1	08 Jan 2017 08:30	PST	Not_Provided	105.405
PNNL	SWS-1	08 Jan 2017 08:45	PST	Not_Provided	105.419
PNNL	SWS-1	08 Jan 2017 09:00	PST	Not_Provided	105.424
PNNL	SWS-1	08 Jan 2017 09:15	PST	Not_Provided	105.433
PNNL	SWS-1	08 Jan 2017 09:30	PST	Not_Provided	105.443
PNNL	SWS-1	08 Jan 2017 09:45	PST	Not_Provided	105.453
PNNL	SWS-1	08 Jan 2017 10:00	PST	Not_Provided	105.464
PNNL	SWS-1	08 Jan 2017 10:15	PST	Not_Provided	105.476
PNNL	SWS-1	08 Jan 2017 10:30	PST	Not_Provided	105.486
PNNL	SWS-1	08 Jan 2017 10:45	PST	Not_Provided	105.495
PNNL	SWS-1	08 Jan 2017 11:00	PST	Not_Provided	105.511
PNNL	SWS-1	08 Jan 2017 11:15	PST	Not_Provided	105.520
PNNL	SWS-1	08 Jan 2017 11:30	PST	Not_Provided	105.532
PNNL	SWS-1	08 Jan 2017 11:45	PST	Not_Provided	105.544
PNNL	SWS-1	08 Jan 2017 12:00	PST	Not_Provided	105.552
PNNL	SWS-1	08 Jan 2017 12:15	PST	Not_Provided	105.559
PNNL	SWS-1	08 Jan 2017 12:30	PST	Not_Provided	105.562
PNNL	SWS-1	08 Jan 2017 12:45	PST	Not_Provided	105.576
PNNL	SWS-1	08 Jan 2017 13:00	PST	Not_Provided	105.590
PNNL	SWS-1	08 Jan 2017 13:15	PST	Not_Provided	105.590
PNNL	SWS-1	08 Jan 2017 13:30	PST	Not_Provided	105.598
PNNL	SWS-1	08 Jan 2017 13:45	PST	Not_Provided	105.608
PNNL	SWS-1	08 Jan 2017 14:00	PST	Not_Provided	105.611
PNNL	SWS-1	08 Jan 2017 14:15	PST	Not_Provided	105.616
PNNL	SWS-1	08 Jan 2017 14:30	PST	Not_Provided	105.623
PNNL	SWS-1	08 Jan 2017 14:45	PST	Not_Provided	105.623
PNNL	SWS-1	08 Jan 2017 15:00	PST	Not_Provided	105.635
PNNL	SWS-1	08 Jan 2017 15:15	PST	Not_Provided	105.645
PNNL	SWS-1	08 Jan 2017 15:30	PST	Not_Provided	105.646
PNNL	SWS-1	08 Jan 2017 15:45	PST	Not_Provided	105.655
PNNL	SWS-1	08 Jan 2017 16:00	PST	Not_Provided	105.662
PNNL	SWS-1	08 Jan 2017 16:15	PST	Not_Provided	105.669
PNNL	SWS-1	08 Jan 2017 16:30	PST	Not_Provided	105.681
PNNL	SWS-1	08 Jan 2017 16:45	PST	Not_Provided	105.692
PNNL	SWS-1	08 Jan 2017 17:00	PST	Not_Provided	105.700
PNNL	SWS-1	08 Jan 2017 17:15	PST	Not_Provided	105.716
PNNL	SWS-1	08 Jan 2017 17:30	PST	Not_Provided	105.718
PNNL	SWS-1	08 Jan 2017 17:45	PST	Not_Provided	105.723
PNNL	SWS-1	08 Jan 2017 18:00	PST	Not_Provided	105.742
PNNL	SWS-1	08 Jan 2017 18:15	PST	Not_Provided	105.751
PNNL	SWS-1	08 Jan 2017 18:30	PST	Not_Provided	105.751
PNNL	SWS-1	08 Jan 2017 18:45	PST	Not_Provided	105.759
PNNL	SWS-1	08 Jan 2017 19:00	PST	Not_Provided	105.767
PNNL	SWS-1	08 Jan 2017 19:15	PST	Not_Provided	105.777
PNNL	SWS-1	08 Jan 2017 19:30	PST	Not_Provided	105.781
PNNL	SWS-1	08 Jan 2017 19:45	PST	Not_Provided	105.786
PNNL	SWS-1	08 Jan 2017 20:00	PST	Not_Provided	105.788
PNNL	SWS-1	08 Jan 2017 20:15	PST	Not_Provided	105.802
PNNL	SWS-1	08 Jan 2017 20:30	PST	Not_Provided	105.802
PNNL	SWS-1	08 Jan 2017 20:45	PST	Not_Provided	105.800
PNNL	SWS-1	08 Jan 2017 21:00	PST	Not_Provided	105.804
PNNL	SWS-1	08 Jan 2017 21:15	PST	Not_Provided	105.813
PNNL	SWS-1	08 Jan 2017 21:30	PST	Not_Provided	105.808
PNNL	SWS-1	08 Jan 2017 21:45	PST	Not_Provided	105.816
PNNL	SWS-1	08 Jan 2017 22:00	PST	Not_Provided	105.809
PNNL	SWS-1	08 Jan 2017 22:15	PST	Not_Provided	105.818
PNNL	SWS-1	08 Jan 2017 22:30	PST	Not_Provided	105.817
PNNL	SWS-1	08 Jan 2017 22:45	PST	Not_Provided	105.814
PNNL	SWS-1	08 Jan 2017 23:00	PST	Not_Provided	105.813
PNNL	SWS-1	08 Jan 2017 23:15	PST	Not_Provided	105.804
PNNL	SWS-1	08 Jan 2017 23:30	PST	Not_Provided	105.801
PNNL	SWS-1	08 Jan 2017 23:45	PST	Not_Provided	105.804
PNNL	SWS-1	09 Jan 2017 00:00	PST	Not_Provided	105.793
PNNL	SWS-1	09 Jan 2017 00:15	PST	Not_Provided	105.788
PNNL	SWS-1	09 Jan 2017 00:30	PST	Not_Provided	105.790
PNNL	SWS-1	09 Jan 2017 00:45	PST	Not_Provided	105.777
PNNL	SWS-1	09 Jan 2017 01:00	PST	Not_Provided	105.775
PNNL	SWS-1	09 Jan 2017 01:15	PST	Not_Provided	105.768
PNNL	SWS-1	09 Jan 2017 01:30	PST	Not_Provided	105.759
PNNL	SWS-1	09 Jan 2017 01:45	PST	Not_Provided	105.752
PNNL	SWS-1	09 Jan 2017 02:00	PST	Not_Provided	105.749
PNNL	SWS-1	09 Jan 2017 02:15	PST	Not_Provided	105.739
PNNL	SWS-1	09 Jan 2017 02:30	PST	Not_Provided	105.737
PNNL	SWS-1	09 Jan 2017 02:45	PST	Not_Provided	105.727
PNNL	SWS-1	09 Jan 2017 03:00	PST	Not_Provided	105.714
PNNL	SWS-1	09 Jan 2017 03:15	PST	Not_Provided	105.702
PNNL	SWS-1	09 Jan 2017 03:30	PST	Not_Provided	105.688
PNNL	SWS-1	09 Jan 2017 03:45	PST	Not_Provided	105.680
PNNL	SWS-1	09 Jan 2017 04:00	PST	Not_Provided	105.666
PNNL	SWS-1	09 Jan 2017 04:15	PST	Not_Provided	105.657
PNNL	SWS-1	09 Jan 2017 04:30	PST	Not_Provided	105.639
PNNL	SWS-1	09 Jan 2017 04:45	PST	Not_Provided	105.619
PNNL	SWS-1	09 Jan 2017 05:00	PST	Not_Provided	105.604
PNNL	SWS-1	09 Jan 2017 05:15	PST	Not_Provided	105.589
PNNL	SWS-1	09 Jan 2017 05:30	PST	Not_Provided	105.572
PNNL	SWS-1	09 Jan 2017 05:45	PST	Not_Provided	105.556
PNNL	SWS-1	09 Jan 2017 06:00	PST	Not_Provided	105.549
PNNL	SWS-1	09 Jan 2017 06:15	PST	Not_Provided	105.542
PNNL	SWS-1	09 Jan 2017 06:30	PST	Not_Provided	105.536
PNNL	SWS-1	09 Jan 2017 06:45	PST	Not_Provided	105.532
PNNL	SWS-1	09 Jan 2017 07:00	PST	Not_Provided	105.525
PNNL	SWS-1	09 Jan 2017 07:15	PST	Not_Provided	105.524
PNNL	SWS-1	09 Jan 2017 07:30	PST	Not_Provided	105.520
PNNL	SWS-1	09 Jan 2017 07:45	PST	Not_Provided	105.526
PNNL	SWS-1	09 Jan 2017 08:00	PST	Not_Provided	105.532
PNNL	SWS-1	09 Jan 2017 08:15	PST	Not_Provided	105.539
PNNL	SWS-1	09 Jan 2017 08:30	PST	Not_Provided	105.544
PNNL	SWS-1	09 Jan 2017 08:45	PST	Not_Provided	105.546
PNNL	SWS-1	09 Jan 2017 09:00	PST	Not_Provided	105.562
PNNL	SWS-1	09 Jan 2017 09:15	PST	Not_Provided	105.572
PNNL	SWS-1	09 Jan 2017 09:30	PST	Not_Provided	105.573
PNNL	SWS-1	09 Jan 2017 09:45	PST	Not_Provided	105.589
PNNL	SWS-1	09 Jan 2017 10:00	PST	Not_Provided	105.604
PNNL	SWS-1	09 Jan 2017 10:15	PST	Not_Provided	105.605
PNNL	SWS-1	09 Jan 2017 10:30	PST	Not_Provided	105.618
PNNL	SWS-1	09 Jan 2017 10:45	PST	Not_Provided	105.626
PNNL	SWS-1	09 Jan 2017 11:00	PST	Not_Provided	105.626
PNNL	SWS-1	09 Jan 2017 11:15	PST	Not_Provided	105.635
PNNL	SWS-1	09 Jan 2017 11:30	PST	Not_Provided	105.647
PNNL	SWS-1	09 Jan 2017 11:45	PST	Not_Provided	105.649
PNNL	SWS-1	09 Jan 2017 12:00	PST	Not_Provided	105.658
PNNL	SWS-1	09 Jan 2017 12:15	PST	Not_Provided	105.663
PNNL	SWS-1	09 Jan 2017 12:30	PST	Not_Provided	105.670
PNNL	SWS-1	09 Jan 2017 12:45	PST	Not_Provided	105.679
PNNL	SWS-1	09 Jan 2017 13:00	PST	Not_Provided	105.682
PNNL	SWS-1	09 Jan 2017 13:15	PST	Not_Provided	105.690
PNNL	SWS-1	09 Jan 2017 13:30	PST	Not_Provided	105.688
PNNL	SWS-1	09 Jan 2017 13:45	PST	Not_Provided	105.699
PNNL	SWS-1	09 Jan 2017 14:00	PST	Not_Provided	105.702
PNNL	SWS-1	09 Jan 2017 14:15	PST	Not_Provided	105.699
PNNL	SWS-1	09 Jan 2017 14:30	PST	Not_Provided	105.695
PNNL	SWS-1	09 Jan 2017 14:45	PST	Not_Provided	105.699
PNNL	SWS-1	09 Jan 2017 15:00	PST	Not_Provided	105.698
PNNL	SWS-1	09 Jan 2017 15:15	PST	Not_Provided	105.696
PNNL	SWS-1	09 Jan 2017 15:30	PST	Not_Provided	105.690
PNNL	SWS-1	09 Jan 2017 15:45	PST	Not_Provided	105.689
PNNL	SWS-1	09 Jan 2017 16:00	PST	Not_Provided	105.676
PNNL	SWS-1	09 Jan 2017 16:15	PST	Not_Provided	105.674
PNNL	SWS-1	09 Jan 2017 16:30	PST	Not_Provided	105.669
PNNL	SWS-1	09 Jan 2017 16:45	PST	Not_Provided	105.671
PNNL	SWS-1	09 Jan 2017 17:00	PST	Not_Provided	105.662
PNNL	SWS-1	09 Jan 2017 17:15	PST	Not_Provided	105.649
PNNL	SWS-1	09 Jan 2017 17:30	PST	Not_Provided	105.645
PNNL	SWS-1	09 Jan 2017 17:45	PST	Not_Provided	105.642
PNNL	SWS-1	09 Jan 2017 18:00	PST	Not_Provided	105.631
PNNL	SWS-1	09 Jan 2017 18:15	PST	Not_Provided	105.634
PNNL	SWS-1	09 Jan 2017 18:30	PST	Not_Provided	105.627
PNNL	SWS-1	09 Jan 2017 18:45	PST	Not_Provided	105.622
PNNL	SWS-1	09 Jan 2017 19:00	PST	Not_Provided	105.614
PNNL	SWS-1	09 Jan 2017 19:15	PST	Not_Provided	105.605
PNNL	SWS-1	09 Jan 2017 19:30	PST	Not_Provided	105.596
PNNL	SWS-1	09 Jan 2017 19:45	PST	Not_Provided	105.586
PNNL	SWS-1	09 Jan 2017 20:00	PST	Not_Provided	105.575
PNNL	SWS-1	09 Jan 2017 20:15	PST	Not_Provided	105.567
PNNL	SWS-1	09 Jan 2017 20:30	PST	Not_Provided	105.555
PNNL	SWS-1	09 Jan 2017 20:45	PST	Not_Provided	105.539
PNNL	SWS-1	09 Jan 2017 21:00	PST	Not_Provided	105.533
PNNL	SWS-1	09 Jan 2017 21:15	PST	Not_Provided	105.517
PNNL	SWS-1	09 Jan 2017 21:30	PST	Not_Provided	105.515
PNNL	SWS-1	09 Jan 2017 21:45	PST	Not_Provided	105.516
PNNL	SWS-1	09 Jan 2017 22:00	PST	Not_Provided	105.506
PNNL	SWS-1	09 Jan 2017 22:15	PST	Not_Provided	105.507
PNNL	SWS-1	09 Jan 2017 22:30	PST	Not_Provided	105.504
PNNL	SWS-1	09 Jan 2017 22:45	PST	Not_Provided	105.497
PNNL	SWS-1	09 Jan 2017 23:00	PST	Not_Provided	105.501
PNNL	SWS-1	09 Jan 2017 23:15	PST	Not_Provided	105.494
PNNL	SWS-1	09 Jan 2017 23:30	PST	Not_Provided	105.498
PNNL	SWS-1	09 Jan 2017 23:45	PST	Not_Provided	105.499
PNNL	SWS-1	10 Jan 2017 00:00	PST	Not_Provided	105.501
PNNL	SWS-1	10 Jan 2017 00:15	PST	Not_Provided	105.504
PNNL	SWS-1	10 Jan 2017 00:30	PST	Not_Provided	105.511
PNNL	SWS-1	10 Jan 2017 00:45	PST	Not_Provided	105.514
PNNL	SWS-1	10 Jan 2017 01:00	PST	Not_Provided	105.519
PNNL	SWS-1	10 Jan 2017 01:15	PST	Not_Provided	105.522
PNNL	SWS-1	10 Jan 2017 01:30	PST	Not_Provided	105.529
PNNL	SWS-1	10 Jan 2017 01:45	PST	Not_Provided	105.531
PNNL	SWS-1	10 Jan 2017 02:00	PST	Not_Provided	105.535
PNNL	SWS-1	10 Jan 2017 02:15	PST	Not_Provided	105.537
PNNL	SWS-1	10 Jan 2017 02:30	PST	Not_Provided	105.538
PNNL	SWS-1	10 Jan 2017 02:45	PST	Not_Provided	105.543
PNNL	SWS-1	10 Jan 2017 03:00	PST	Not_Provided	105.551
PNNL	SWS-1	10 Jan 2017 03:15	PST	Not_Provided	105.550
PNNL	SWS-1	10 Jan 2017 03:30	PST	Not_Provided	105.557
PNNL	SWS-1	10 Jan 2017 03:45	PST	Not_Provided	105.562
PNNL	SWS-1	10 Jan 2017 04:00	PST	Not_Provided	105.560
PNNL	SWS-1	10 Jan 2017 04:15	PST	Not_Provided	105.561
PNNL	SWS-1	10 Jan 2017 04:30	PST	Not_Provided	105.553
PNNL	SWS-1	10 Jan 2017 04:45	PST	Not_Provided	105.555
PNNL	SWS-1	10 Jan 2017 05:00	PST	Not_Provided	105.555
PNNL	SWS-1	10 Jan 2017 05:15	PST	Not_Provided	105.552
PNNL	SWS-1	10 Jan 2017 05:30	PST	Not_Provided	105.556
PNNL	SWS-1	10 Jan 2017 05:45	PST	Not_Provided	105.554
PNNL	SWS-1	10 Jan 2017 06:00	PST	Not_Provided	105.567
PNNL	SWS-1	10 Jan 2017 06:15	PST	Not_Provided	105.575
PNNL	SWS-1	10 Jan 2017 06:30	PST	Not_Provided	105.582
PNNL	SWS-1	10 Jan 2017 06:45	PST	Not_Provided	105.590
PNNL	SWS-1	10 Jan 2017 07:00	PST	Not_Provided	105.602
PNNL	SWS-1	10 Jan 2017 07:15	PST	Not_Provided	105.608
PNNL	SWS-1	10 Jan 2017 07:30	PST	Not_Provided	105.622
PNNL	SWS-1	10 Jan 2017 07:45	PST	Not_Provided	105.629
PNNL	SWS-1	10 Jan 2017 08:00	PST	Not_Provided	105.643
PNNL	SWS-1	10 Jan 2017 08:15	PST	Not_Provided	105.657
PNNL	SWS-1	10 Jan 2017 08:30	PST	Not_Provided	105.662
PNNL	SWS-1	10 Jan 2017 08:45	PST	Not_Provided	105.670
PNNL	SWS-1	10 Jan 2017 09:00	PST	Not_Provided	105.679
PNNL	SWS-1	10 Jan 2017 09:15	PST	Not_Provided	105.694
PNNL	SWS-1	10 Jan 2017 09:30	PST	Not_Provided	105.713
PNNL	SWS-1	10 Jan 2017 09:45	PST	Not_Provided	105.719
PNNL	SWS-1	10 Jan 2017 10:00	PST	Not_Provided	105.728
PNNL	SWS-1	10 Jan 2017 10:15	PST	Not_Provided	105.745
PNNL	SWS-1	10 Jan 2017 10:30	PST	Not_Provided	105.753
PNNL	SWS-1	10 Jan 2017 10:45	PST	Not_Provided	105.762
PNNL	SWS-1	10 Jan 2017 11:00	PST	Not_Provided	105.778
PNNL	SWS-1	10 Jan 2017 11:15	PST	Not_Provided	105.788
PNNL	SWS-1	10 Jan 2017 11:30	PST	Not_Provided	105.789
PNNL	SWS-1	10 Jan 2017 11:45	PST	Not_Provided	105.799
PNNL	SWS-1	10 Jan 2017 12:00	PST	Not_Provided	105.799
PNNL	SWS-1	10 Jan 2017 12:15	PST	Not_Provided	105.804
PNNL	SWS-1	10 Jan 2017 12:30	PST	Not_Provided	105.804
PNNL	SWS-1	10 Jan 2017 12:45	PST	Not_Provided	105.809
PNNL	SWS-1	10 Jan 2017 13:00	PST	Not_Provided	105.804
PNNL	SWS-1	10 Jan 2017 13:15	PST	Not_Provided	105.805
PNNL	SWS-1	10 Jan 2017 13:30	PST	Not_Provided	105.814
PNNL	SWS-1	10 Jan 2017 13:45	PST	Not_Provided	105.800
PNNL	SWS-1	10 Jan 2017 14:00	PST	Not_Provided	105.804
PNNL	SWS-1	10 Jan 2017 14:15	PST	Not_Provided	105.794
PNNL	SWS-1	10 Jan 2017 14:30	PST	Not_Provided	105.795
PNNL	SWS-1	10 Jan 2017 14:45	PST	Not_Provided	105.790
PNNL	SWS-1	10 Jan 2017 15:00	PST	Not_Provided	105.780
PNNL	SWS-1	10 Jan 2017 15:15	PST	Not_Provided	105.772
PNNL	SWS-1	10 Jan 2017 15:30	PST	Not_Provided	105.761
PNNL	SWS-1	10 Jan 2017 15:45	PST	Not_Provided	105.757
PNNL	SWS-1	10 Jan 2017 16:00	PST	Not_Provided	105.753
PNNL	SWS-1	10 Jan 2017 16:15	PST	Not_Provided	105.742
PNNL	SWS-1	10 Jan 2017 16:30	PST	Not_Provided	105.742
PNNL	SWS-1	10 Jan 2017 16:45	PST	Not_Provided	105.737
PNNL	SWS-1	10 Jan 2017 17:00	PST	Not_Provided	105.745
PNNL	SWS-1	10 Jan 2017 17:15	PST	Not_Provided	105.740
PNNL	SWS-1	10 Jan 2017 17:30	PST	Not_Provided	105.740
PNNL	SWS-1	10 Jan 2017 17:45	PST	Not_Provided	105.747
PNNL	SWS-1	10 Jan 2017 18:00	PST	Not_Provided	105.747
PNNL	SWS-1	10 Jan 2017 18:15	PST	Not_Provided	105.753
PNNL	SWS-1	10 Jan 2017 18:30	PST	Not_Provided	105.756
PNNL	SWS-1	10 Jan 2017 18:45	PST	Not_Provided	105.766
PNNL	SWS-1	10 Jan 2017 19:00	PST	Not_Provided	105.764
PNNL	SWS-1	10 Jan 2017 19:15	PST	Not_Provided	105.768
PNNL	SWS-1	10 Jan 2017 19:30	PST	Not_Provided	105.776
PNNL	SWS-1	10 Jan 2017 19:45	PST	Not_Provided	105.775
PNNL	SWS-1	10 Jan 2017 20:00	PST	Not_Provided	105.780
PNNL	SWS-1	10 Jan 2017 20:15	PST	Not_Provided	105.787
PNNL	SWS-1	10 Jan 2017 20:30	PST	Not_Provided	105.790
PNNL	SWS-1	10 Jan 2017 20:45	PST	Not_Provided	105.792
PNNL	SWS-1	10 Jan 2017 21:00	PST	Not_Provided	105.792
PNNL	SWS-1	10 Jan 2017 21:15	PST	Not_Provided	105.800
PNNL	SWS-1	10 Jan 2017 21:30	PST	Not_Provided	105.806
PNNL	SWS-1	10 Jan 2017 21:45	PST	Not_Provided	105.809
PNNL	SWS-1	10 Jan 2017 22:00	PST	Not_Provided	105.810
PNNL	SWS-1	10 Jan 2017 22:15	PST	Not_Provided	105.818
PNNL	SWS-1	10 Jan 2017 22:30	PST	Not_Provided	105.831
PNNL	SWS-1	10 Jan 2017 22:45	PST	Not_Provided	105.835
PNNL	SWS-1	10 Jan 2017 23:00	PST	Not_Provided	105.842
PNNL	SWS-1	10 Jan 2017 23:15	PST	Not_Provided	105.853
PNNL	SWS-1	10 Jan 2017 23:30	PST	Not_Provided	105.859
PNNL	SWS-1	10 Jan 2017 23:45	PST	Not_Provided	105.860
PNNL	SWS-1	11 Jan 2017 00:00	PST	Not_Provided	105.871
PNNL	SWS-1	11 Jan 2017 00:15	PST	Not_Provided	105.870
PNNL	SWS-1	11 Jan 2017 00:30	PST	Not_Provided	105.868
PNNL	SWS-1	11 Jan 2017 00:45	PST	Not_Provided	105.876
PNNL	SWS-1	11 Jan 2017 01:00	PST	Not_Provided	105.873
PNNL	SWS-1	11 Jan 2017 01:15	PST	Not_Provided	105.872
PNNL	SWS-1	11 Jan 2017 01:30	PST	Not_Provided	105.872
PNNL	SWS-1	11 Jan 2017 01:45	PST	Not_Provided	105.872
PNNL	SWS-1	11 Jan 2017 02:00	PST	Not_Provided	105.865
PNNL	SWS-1	11 Jan 2017 02:15	PST	Not_Provided	105.864
PNNL	SWS-1	11 Jan 2017 02:30	PST	Not_Provided	105.860
PNNL	SWS-1	11 Jan 2017 02:45	PST	Not_Provided	105.856
PNNL	SWS-1	11 Jan 2017 03:00	PST	Not_Provided	105.861
PNNL	SWS-1	11 Jan 2017 03:15	PST	Not_Provided	105.858
PNNL	SWS-1	11 Jan 2017 03:30	PST	Not_Provided	105.858
PNNL	SWS-1	11 Jan 2017 03:45	PST	Not_Provided	105.857
PNNL	SWS-1	11 Jan 2017 04:00	PST	Not_Provided	105.850
PNNL	SWS-1	11 Jan 2017 04:15	PST	Not_Provided	105.848
PNNL	SWS-1	11 Jan 2017 04:30	PST	Not_Provided	105.843
PNNL	SWS-1	11 Jan 2017 04:45	PST	Not_Provided	105.839
PNNL	SWS-1	11 Jan 2017 05:00	PST	Not_Provided	105.838
PNNL	SWS-1	11 Jan 2017 05:15	PST	Not_Provided	105.824
PNNL	SWS-1	11 Jan 2017 05:30	PST	Not_Provided	105.817
PNNL	SWS-1	11 Jan 2017 05:45	PST	Not_Provided	105.816
PNNL	SWS-1	11 Jan 2017 06:00	PST	Not_Provided	105.809
PNNL	SWS-1	11 Jan 2017 06:15	PST	Not_Provided	105.805
PNNL	SWS-1	11 Jan 2017 06:30	PST	Not_Provided	105.810
PNNL	SWS-1	11 Jan 2017 06:45	PST	Not_Provided	105.807
PNNL	SWS-1	11 Jan 2017 07:00	PST	Not_Provided	105.801
PNNL	SWS-1	11 Jan 2017 07:15	PST	Not_Provided	105.807
PNNL	SWS-1	11 Jan 2017 07:30	PST	Not_Provided	105.802
PNNL	SWS-1	11 Jan 2017 07:45	PST	Not_Provided	105.797
PNNL	SWS-1	11 Jan 2017 08:00	PST	Not_Provided	105.796
PNNL	SWS-1	11 Jan 2017 08:15	PST	Not_Provided	105.797
PNNL	SWS-1	11 Jan 2017 08:30	PST	Not_Provided	105.792
PNNL	SWS-1	11 Jan 2017 08:45	PST	Not_Provided	105.794
PNNL	SWS-1	11 Jan 2017 09:00	PST	Not_Provided	105.798
PNNL	SWS-1	11 Jan 2017 09:15	PST	Not_Provided	105.806
PNNL	SWS-1	11 Jan 2017 09:30	PST	Not_Provided	105.810
PNNL	SWS-1	11 Jan 2017 09:45	PST	Not_Provided	105.812
PNNL	SWS-1	11 Jan 2017 10:00	PST	Not_Provided	105.822
PNNL	SWS-1	11 Jan 2017 10:15	PST	Not_Provided	105.825
PNNL	SWS-1	11 Jan 2017 10:30	PST	Not_Provided	105.830
PNNL	SWS-1	11 Jan 2017 10:45	PST	Not_Provided	105.834
PNNL	SWS-1	11 Jan 2017 11:00	PST	Not_Provided	105.849
PNNL	SWS-1	11 Jan 2017 11:15	PST	Not_Provided	105.851
PNNL	SWS-1	11 Jan 2017 11:30	PST	Not_Provided	105.863
PNNL	SWS-1	11 Jan 2017 11:45	PST	Not_Provided	105.869
PNNL	SWS-1	11 Jan 2017 12:00	PST	Not_Provided	105.878
PNNL	SWS-1	11 Jan 2017 12:15	PST	Not_Provided	105.884
PNNL	SWS-1	11 Jan 2017 12:30	PST	Not_Provided	105.888
PNNL	SWS-1	11 Jan 2017 12:45	PST	Not_Provided	105.892
PNNL	SWS-1	11 Jan 2017 13:00	PST	Not_Provided	105.894
PNNL	SWS-1	11 Jan 2017 13:15	PST	Not_Provided	105.892
PNNL	SWS-1	11 Jan 2017 13:30	PST	Not_Provided	105.886
PNNL	SWS-1	11 Jan 2017 13:45	PST	Not_Provided	105.889
PNNL	SWS-1	11 Jan 2017 14:00	PST	Not_Provided	105.881
PNNL	SWS-1	11 Jan 2017 14:15	PST	Not_Provided	105.882
PNNL	SWS-1	11 Jan 2017 14:30	PST	Not_Provided	105.871
PNNL	SWS-1	11 Jan 2017 14:45	PST	Not_Provided	105.876
PNNL	SWS-1	11 Jan 2017 15:00	PST	Not_Provided	105.871
PNNL	SWS-1	11 Jan 2017 15:15	PST	Not_Provided	105.865
PNNL	SWS-1	11 Jan 2017 15:30	PST	Not_Provided	105.868
PNNL	SWS-1	11 Jan 2017 15:45	PST	Not_Provided	105.868
PNNL	SWS-1	11 Jan 2017 16:00	PST	Not_Provided	105.866
PNNL	SWS-1	11 Jan 2017 16:15	PST	Not_Provided	105.869
PNNL	SWS-1	11 Jan 2017 16:30	PST	Not_Provided	105.863
PNNL	SWS-1	11 Jan 2017 16:45	PST	Not_Provided	105.862
PNNL	SWS-1	11 Jan 2017 17:00	PST	Not_Provided	105.861
PNNL	SWS-1	11 Jan 2017 17:15	PST	Not_Provided	105.863
PNNL	SWS-1	11 Jan 2017 17:30	PST	Not_Provided	105.859
PNNL	SWS-1	11 Jan 2017 17:45	PST	Not_Provided	105.866
PNNL	SWS-1	11 Jan 2017 18:00	PST	Not_Provided	105.874
PNNL	SWS-1	11 Jan 2017 18:15	PST	Not_Provided	105.873
PNNL	SWS-1	11 Jan 2017 18:30	PST	Not_Provided	105.878
PNNL	SWS-1	11 Jan 2017 18:45	PST	Not_Provided	105.877
PNNL	SWS-1	11 Jan 2017 19:00	PST	Not_Provided	105.878
PNNL	SWS-1	11 Jan 2017 19:15	PST	Not_Provided	105.886
PNNL	SWS-1	11 Jan 2017 19:30	PST	Not_Provided	105.891
PNNL	SWS-1	11 Jan 2017 19:45	PST	Not_Provided	105.891
PNNL	SWS-1	11 Jan 2017 20:00	PST	Not_Provided	105.901
PNNL	SWS-1	11 Jan 2017 20:15	PST	Not_Provided	105.903
PNNL	SWS-1	11 Jan 2017 20:30	PST	Not_Provided	105.909
PNNL	SWS-1	11 Jan 2017 20:45	PST	Not_Provided	105.911
PNNL	SWS-1	11 Jan 2017 21:00	PST	Not_Provided	105.914
PNNL	SWS-1	11 Jan 2017 21:15	PST	Not_Provided	105.916
PNNL	SWS-1	11 Jan 2017 21:30	PST	Not_Provided	105.932
PNNL	SWS-1	11 Jan 2017 21:45	PST	Not_Provided	105.925
PNNL	SWS-1	11 Jan 2017 22:00	PST	Not_Provided	105.931
PNNL	SWS-1	11 Jan 2017 22:15	PST	Not_Provided	105.933
PNNL	SWS-1	11 Jan 2017 22:30	PST	Not_Provided	105.935
PNNL	SWS-1	11 Jan 2017 22:45	PST	Not_Provided	105.938
PNNL	SWS-1	11 Jan 2017 23:00	PST	Not_Provided	105.949
PNNL	SWS-1	11 Jan 2017 23:15	PST	Not_Provided	105.946
PNNL	SWS-1	11 Jan 2017 23:30	PST	Not_Provided	105.954
PNNL	SWS-1	11 Jan 2017 23:45	PST	Not_Provided	105.954
PNNL	SWS-1	12 Jan 2017 00:00	PST	Not_Provided	105.957
PNNL	SWS-1	12 Jan 2017 00:15	PST	Not_Provided	105.962
PNNL	SWS-1	12 Jan 2017 00:30	PST	Not_Provided	105.963
PNNL	SWS-1	12 Jan 2017 00:45	PST	Not_Provided	105.958
PNNL	SWS-1	12 Jan 2017 01:00	PST	Not_Provided	105.957
PNNL	SWS-1	12 Jan 2017 01:15	PST	Not_Provided	105.965
PNNL	SWS-1	12 Jan 2017 01:30	PST	Not_Provided	105.950
PNNL	SWS-1	12 Jan 2017 01:45	PST	Not_Provided	105.952
PNNL	SWS-1	12 Jan 2017 02:00	PST	Not_Provided	105.950
PNNL	SWS-1	12 Jan 2017 02:15	PST	Not_Provided	105.939
PNNL	SWS-1	12 Jan 2017 02:30	PST	Not_Provided	105.941
PNNL	SWS-1	12 Jan 2017 02:45	PST	Not_Provided	105.932
PNNL	SWS-1	12 Jan 2017 03:00	PST	Not_Provided	105.922
PNNL	SWS-1	12 Jan 2017 03:15	PST	Not_Provided	105.911
PNNL	SWS-1	12 Jan 2017 03:30	PST	Not_Provided	105.905
PNNL	SWS-1	12 Jan 2017 03:45	PST	Not_Provided	105.899
PNNL	SWS-1	12 Jan 2017 04:00	PST	Not_Provided	105.900
PNNL	SWS-1	12 Jan 2017 04:15	PST	Not_Provided	105.896
PNNL	SWS-1	12 Jan 2017 04:30	PST	Not_Provided	105.886
PNNL	SWS-1	12 Jan 2017 04:45	PST	Not_Provided	105.880
PNNL	SWS-1	12 Jan 2017 05:00	PST	Not_Provided	105.877
PNNL	SWS-1	12 Jan 2017 05:15	PST	Not_Provided	105.873
PNNL	SWS-1	12 Jan 2017 05:30	PST	Not_Provided	105.869
PNNL	SWS-1	12 Jan 2017 05:45	PST	Not_Provided	105.858
PNNL	SWS-1	12 Jan 2017 06:00	PST	Not_Provided	105.848
PNNL	SWS-1	12 Jan 2017 06:15	PST	Not_Provided	105.843
PNNL	SWS-1	12 Jan 2017 06:30	PST	Not_Provided	105.831
PNNL	SWS-1	12 Jan 2017 06:45	PST	Not_Provided	105.823
PNNL	SWS-1	12 Jan 2017 07:00	PST	Not_Provided	105.810
PNNL	SWS-1	12 Jan 2017 07:15	PST	Not_Provided	105.808
PNNL	SWS-1	12 Jan 2017 07:30	PST	Not_Provided	105.801
PNNL	SWS-1	12 Jan 2017 07:45	PST	Not_Provided	105.792
PNNL	SWS-1	12 Jan 2017 08:00	PST	Not_Provided	105.782
PNNL	SWS-1	12 Jan 2017 08:15	PST	Not_Provided	105.774
PNNL	SWS-1	12 Jan 2017 08:30	PST	Not_Provided	105.773
PNNL	SWS-1	12 Jan 2017 08:45	PST	Not_Provided	105.758
PNNL	SWS-1	12 Jan 2017 09:00	PST	Not_Provided	105.753
PNNL	SWS-1	12 Jan 2017 09:15	PST	Not_Provided	105.752
PNNL	SWS-1	12 Jan 2017 09:30	PST	Not_Provided	105.745
PNNL	SWS-1	12 Jan 2017 09:45	PST	Not_Provided	105.740
PNNL	SWS-1	12 Jan 2017 10:00	PST	Not_Provided	105.736
PNNL	SWS-1	12 Jan 2017 10:15	PST	Not_Provided	105.725
PNNL	SWS-1	12 Jan 2017 10:30	PST	Not_Provided	105.721
PNNL	SWS-1	12 Jan 2017 10:45	PST	Not_Provided	105.715
PNNL	SWS-1	12 Jan 2017 11:00	PST	Not_Provided	105.716
PNNL	SWS-1	12 Jan 2017 11:15	PST	Not_Provided	105.715
PNNL	SWS-1	12 Jan 2017 11:30	PST	Not_Provided	105.711
PNNL	SWS-1	12 Jan 2017 11:45	PST	Not_Provided	105.715
PNNL	SWS-1	12 Jan 2017 12:00	PST	Not_Provided	105.710
PNNL	SWS-1	12 Jan 2017 12:15	PST	Not_Provided	105.708
PNNL	SWS-1	12 Jan 2017 12:30	PST	Not_Provided	105.704
PNNL	SWS-1	12 Jan 2017 12:45	PST	Not_Provided	105.708
PNNL	SWS-1	12 Jan 2017 13:00	PST	Not_Provided	105.701
PNNL	SWS-1	12 Jan 2017 13:15	PST	Not_Provided	105.705
PNNL	SWS-1	12 Jan 2017 13:30	PST	Not_Provided	105.702
PNNL	SWS-1	12 Jan 2017 13:45	PST	Not_Provided	105.702
PNNL	SWS-1	12 Jan 2017 14:00	PST	Not_Provided	105.702
PNNL	SWS-1	12 Jan 2017 14:15	PST	Not_Provided	105.698
PNNL	SWS-1	12 Jan 2017 14:30	PST	Not_Provided	105.699
PNNL	SWS-1	12 Jan 2017 14:45	PST	Not_Provided	105.697
PNNL	SWS-1	12 Jan 2017 15:00	PST	Not_Provided	105.693
PNNL	SWS-1	12 Jan 2017 15:15	PST	Not_Provided	105.692
PNNL	SWS-1	12 Jan 2017 15:30	PST	Not_Provided	105.690
PNNL	SWS-1	12 Jan 2017 15:45	PST	Not_Provided	105.687
PNNL	SWS-1	12 Jan 2017 16:00	PST	Not_Provided	105.680
PNNL	SWS-1	12 Jan 2017 16:15	PST	Not_Provided	105.677
PNNL	SWS-1	12 Jan 2017 16:30	PST	Not_Provided	105.681
PNNL	SWS-1	12 Jan 2017 16:45	PST	Not_Provided	105.673
PNNL	SWS-1	12 Jan 2017 17:00	PST	Not_Provided	105.667
PNNL	SWS-1	12 Jan 2017 17:15	PST	Not_Provided	105.670
PNNL	SWS-1	12 Jan 2017 17:30	PST	Not_Provided	105.665
PNNL	SWS-1	12 Jan 2017 17:45	PST	Not_Provided	105.662
PNNL	SWS-1	12 Jan 2017 18:00	PST	Not_Provided	105.658
PNNL	SWS-1	12 Jan 2017 18:15	PST	Not_Provided	105.655
PNNL	SWS-1	12 Jan 2017 18:30	PST	Not_Provided	105.653
PNNL	SWS-1	12 Jan 2017 18:45	PST	Not_Provided	105.656
PNNL	SWS-1	12 Jan 2017 19:00	PST	Not_Provided	105.644
PNNL	SWS-1	12 Jan 2017 19:15	PST	Not_Provided	105.652
PNNL	SWS-1	12 Jan 2017 19:30	PST	Not_Provided	105.657
PNNL	SWS-1	12 Jan 2017 19:45	PST	Not_Provided	105.652
PNNL	SWS-1	12 Jan 2017 20:00	PST	Not_Provided	105.654
PNNL	SWS-1	12 Jan 2017 20:15	PST	Not_Provided	105.651
PNNL	SWS-1	12 Jan 2017 20:30	PST	Not_Provided	105.645
PNNL	SWS-1	12 Jan 2017 20:45	PST	Not_Provided	105.645
PNNL	SWS-1	12 Jan 2017 21:00	PST	Not_Provided	105.646
PNNL	SWS-1	12 Jan 2017 21:15	PST	Not_Provided	105.649
PNNL	SWS-1	12 Jan 2017 21:30	PST	Not_Provided	105.649
PNNL	SWS-1	12 Jan 2017 21:45	PST	Not_Provided	105.649
PNNL	SWS-1	12 Jan 2017 22:00	PST	Not_Provided	105.648
PNNL	SWS-1	12 Jan 2017 22:15	PST	Not_Provided	105.644
PNNL	SWS-1	12 Jan 2017 22:30	PST	Not_Provided	105.651
PNNL	SWS-1	12 Jan 2017 22:45	PST	Not_Provided	105.652
PNNL	SWS-1	12 Jan 2017 23:00	PST	Not_Provided	105.655
PNNL	SWS-1	12 Jan 2017 23:15	PST	Not_Provided	105.655
PNNL	SWS-1	12 Jan 2017 23:30	PST	Not_Provided	105.657
PNNL	SWS-1	12 Jan 2017 23:45	PST	Not_Provided	105.661
PNNL	SWS-1	13 Jan 2017 00:00	PST	Not_Provided	105.662
PNNL	SWS-1	13 Jan 2017 00:15	PST	Not_Provided	105.660
PNNL	SWS-1	13 Jan 2017 00:30	PST	Not_Provided	105.663
PNNL	SWS-1	13 Jan 2017 00:45	PST	Not_Provided	105.673
PNNL	SWS-1	13 Jan 2017 01:00	PST	Not_Provided	105.675
PNNL	SWS-1	13 Jan 2017 01:15	PST	Not_Provided	105.683
PNNL	SWS-1	13 Jan 2017 01:30	PST	Not_Provided	105.699
PNNL	SWS-1	13 Jan 2017 01:45	PST	Not_Provided	105.711
PNNL	SWS-1	13 Jan 2017 02:00	PST	Not_Provided	105.708
PNNL	SWS-1	13 Jan 2017 02:15	PST	Not_Provided	105.720
PNNL	SWS-1	13 Jan 2017 02:30	PST	Not_Provided	105.729
PNNL	SWS-1	13 Jan 2017 02:45	PST	Not_Provided	105.737
PNNL	SWS-1	13 Jan 2017 03:00	PST	Not_Provided	105.742
PNNL	SWS-1	13 Jan 2017 03:15	PST	Not_Provided	105.750
PNNL	SWS-1	13 Jan 2017 03:30	PST	Not_Provided	105.748
PNNL	SWS-1	13 Jan 2017 03:45	PST	Not_Provided	105.750
PNNL	SWS-1	13 Jan 2017 04:00	PST	Not_Provided	105.752
PNNL	SWS-1	13 Jan 2017 04:15	PST	Not_Provided	105.752
PNNL	SWS-1	13 Jan 2017 04:30	PST	Not_Provided	105.751
PNNL	SWS-1	13 Jan 2017 04:45	PST	Not_Provided	105.748
PNNL	SWS-1	13 Jan 2017 05:00	PST	Not_Provided	105.746
PNNL	SWS-1	13 Jan 2017 05:15	PST	Not_Provided	105.750
PNNL	SWS-1	13 Jan 2017 05:30	PST	Not_Provided	105.743
PNNL	SWS-1	13 Jan 2017 05:45	PST	Not_Provided	105.734
PNNL	SWS-1	13 Jan 2017 06:00	PST	Not_Provided	105.726
PNNL	SWS-1	13 Jan 2017 06:15	PST	Not_Provided	105.718
PNNL	SWS-1	13 Jan 2017 06:30	PST	Not_Provided	105.716
PNNL	SWS-1	13 Jan 2017 06:45	PST	Not_Provided	105.713
PNNL	SWS-1	13 Jan 2017 07:00	PST	Not_Provided	105.711
PNNL	SWS-1	13 Jan 2017 07:15	PST	Not_Provided	105.703
PNNL	SWS-1	13 Jan 2017 07:30	PST	Not_Provided	105.690
PNNL	SWS-1	13 Jan 2017 07:45	PST	Not_Provided	105.690
PNNL	SWS-1	13 Jan 2017 08:00	PST	Not_Provided	105.684
PNNL	SWS-1	13 Jan 2017 08:15	PST	Not_Provided	105.674
PNNL	SWS-1	13 Jan 2017 08:30	PST	Not_Provided	105.665
PNNL	SWS-1	13 Jan 2017 08:45	PST	Not_Provided	105.663
PNNL	SWS-1	13 Jan 2017 09:00	PST	Not_Provided	105.658
PNNL	SWS-1	13 Jan 2017 09:15	PST	Not_Provided	105.655
PNNL	SWS-1	13 Jan 2017 09:30	PST	Not_Provided	105.649
PNNL	SWS-1	13 Jan 2017 09:45	PST	Not_Provided	105.645
PNNL	SWS-1	13 Jan 2017 10:00	PST	Not_Provided	105.642
PNNL	SWS-1	13 Jan 2017 10:15	PST	Not_Provided	105.636
PNNL	SWS-1	13 Jan 2017 10:30	PST	Not_Provided	105.633
PNNL	SWS-1	13 Jan 2017 10:45	PST	Not_Provided	105.635
PNNL	SWS-1	13 Jan 2017 11:00	PST	Not_Provided	105.628
PNNL	SWS-1	13 Jan 2017 11:15	PST	Not_Provided	105.622
PNNL	SWS-1	13 Jan 2017 11:30	PST	Not_Provided	105.618
PNNL	SWS-1	13 Jan 2017 11:45	PST	Not_Provided	105.613
PNNL	SWS-1	13 Jan 2017 12:00	PST	Not_Provided	105.602
PNNL	SWS-1	13 Jan 2017 12:15	PST	Not_Provided	105.604
PNNL	SWS-1	13 Jan 2017 12:30	PST	Not_Provided	105.598
PNNL	SWS-1	13 Jan 2017 12:45	PST	Not_Provided	105.596
PNNL	SWS-1	13 Jan 2017 13:00	PST	Not_Provided	105.588
PNNL	SWS-1	13 Jan 2017 13:15	PST	Not_Provided	105.588
PNNL	SWS-1	13 Jan 2017 13:30	PST	Not_Provided	105.592
PNNL	SWS-1	13 Jan 2017 13:45	PST	Not_Provided	105.581
PNNL	SWS-1	13 Jan 2017 14:00	PST	Not_Provided	105.581
PNNL	SWS-1	13 Jan 2017 14:15	PST	Not_Provided	105.584
PNNL	SWS-1	13 Jan 2017 14:30	PST	Not_Provided	105.581
PNNL	SWS-1	13 Jan 2017 14:45	PST	Not_Provided	105.580
PNNL	SWS-1	13 Jan 2017 15:00	PST	Not_Provided	105.579
PNNL	SWS-1	13 Jan 2017 15:15	PST	Not_Provided	105.569
PNNL	SWS-1	13 Jan 2017 15:30	PST	Not_Provided	105.571
PNNL	SWS-1	13 Jan 2017 15:45	PST	Not_Provided	105.567
PNNL	SWS-1	13 Jan 2017 16:00	PST	Not_Provided	105.571
PNNL	SWS-1	13 Jan 2017 16:15	PST	Not_Provided	105.563
PNNL	SWS-1	13 Jan 2017 16:30	PST	Not_Provided	105.564
PNNL	SWS-1	13 Jan 2017 16:45	PST	Not_Provided	105.564
PNNL	SWS-1	13 Jan 2017 17:00	PST	Not_Provided	105.560
PNNL	SWS-1	13 Jan 2017 17:15	PST	Not_Provided	105.554
PNNL	SWS-1	13 Jan 2017 17:30	PST	Not_Provided	105.553
PNNL	SWS-1	13 Jan 2017 17:45	PST	Not_Provided	105.552
PNNL	SWS-1	13 Jan 2017 18:00	PST	Not_Provided	105.552
PNNL	SWS-1	13 Jan 2017 18:15	PST	Not_Provided	105.557
PNNL	SWS-1	13 Jan 2017 18:30	PST	Not_Provided	105.553
PNNL	SWS-1	13 Jan 2017 18:45	PST	Not_Provided	105.548
PNNL	SWS-1	13 Jan 2017 19:00	PST	Not_Provided	105.557
PNNL	SWS-1	13 Jan 2017 19:15	PST	Not_Provided	105.555
PNNL	SWS-1	13 Jan 2017 19:30	PST	Not_Provided	105.555
PNNL	SWS-1	13 Jan 2017 19:45	PST	Not_Provided	105.557
PNNL	SWS-1	13 Jan 2017 20:00	PST	Not_Provided	105.552
PNNL	SWS-1	13 Jan 2017 20:15	PST	Not_Provided	105.551
PNNL	SWS-1	13 Jan 2017 20:30	PST	Not_Provided	105.552
PNNL	SWS-1	13 Jan 2017 20:45	PST	Not_Provided	105.555
PNNL	SWS-1	13 Jan 2017 21:00	PST	Not_Provided	105.559
PNNL	SWS-1	13 Jan 2017 21:15	PST	Not_Provided	105.561
PNNL	SWS-1	13 Jan 2017 21:30	PST	Not_Provided	105.566
PNNL	SWS-1	13 Jan 2017 21:45	PST	Not_Provided	105.564
PNNL	SWS-1	13 Jan 2017 22:00	PST	Not_Provided	105.574
PNNL	SWS-1	13 Jan 2017 22:15	PST	Not_Provided	105.587
PNNL	SWS-1	13 Jan 2017 22:30	PST	Not_Provided	105.587
PNNL	SWS-1	13 Jan 2017 22:45	PST	Not_Provided	105.598
PNNL	SWS-1	13 Jan 2017 23:00	PST	Not_Provided	105.609
PNNL	SWS-1	13 Jan 2017 23:15	PST	Not_Provided	105.616
PNNL	SWS-1	13 Jan 2017 23:30	PST	Not_Provided	105.631
PNNL	SWS-1	13 Jan 2017 23:45	PST	Not_Provided	105.640
PNNL	SWS-1	14 Jan 2017 00:00	PST	Not_Provided	105.648
PNNL	SWS-1	14 Jan 2017 00:15	PST	Not_Provided	105.658
PNNL	SWS-1	14 Jan 2017 00:30	PST	Not_Provided	105.674
PNNL	SWS-1	14 Jan 2017 00:45	PST	Not_Provided	105.682
PNNL	SWS-1	14 Jan 2017 01:00	PST	Not_Provided	105.688
PNNL	SWS-1	14 Jan 2017 01:15	PST	Not_Provided	105.690
PNNL	SWS-1	14 Jan 2017 01:30	PST	Not_Provided	105.701
PNNL	SWS-1	14 Jan 2017 01:45	PST	Not_Provided	105.712
PNNL	SWS-1	14 Jan 2017 02:00	PST	Not_Provided	105.718
PNNL	SWS-1	14 Jan 2017 02:15	PST	Not_Provided	105.725
PNNL	SWS-1	14 Jan 2017 02:30	PST	Not_Provided	105.734
PNNL	SWS-1	14 Jan 2017 02:45	PST	Not_Provided	105.745
PNNL	SWS-1	14 Jan 2017 03:00	PST	Not_Provided	105.750
PNNL	SWS-1	14 Jan 2017 03:15	PST	Not_Provided	105.749
PNNL	SWS-1	14 Jan 2017 03:30	PST	Not_Provided	105.754
PNNL	SWS-1	14 Jan 2017 03:45	PST	Not_Provided	105.753
PNNL	SWS-1	14 Jan 2017 04:00	PST	Not_Provided	105.772
PNNL	SWS-1	14 Jan 2017 04:15	PST	Not_Provided	105.782
PNNL	SWS-1	14 Jan 2017 04:30	PST	Not_Provided	105.784
PNNL	SWS-1	14 Jan 2017 04:45	PST	Not_Provided	105.784
PNNL	SWS-1	14 Jan 2017 05:00	PST	Not_Provided	105.801
PNNL	SWS-1	14 Jan 2017 05:15	PST	Not_Provided	105.802
PNNL	SWS-1	14 Jan 2017 05:30	PST	Not_Provided	105.798
PNNL	SWS-1	14 Jan 2017 05:45	PST	Not_Provided	105.799
PNNL	SWS-1	14 Jan 2017 06:00	PST	Not_Provided	105.799
PNNL	SWS-1	14 Jan 2017 06:15	PST	Not_Provided	105.804
PNNL	SWS-1	14 Jan 2017 06:30	PST	Not_Provided	105.805
PNNL	SWS-1	14 Jan 2017 06:45	PST	Not_Provided	105.806
PNNL	SWS-1	14 Jan 2017 07:00	PST	Not_Provided	105.811
PNNL	SWS-1	14 Jan 2017 07:15	PST	Not_Provided	105.811
PNNL	SWS-1	14 Jan 2017 07:30	PST	Not_Provided	105.820
PNNL	SWS-1	14 Jan 2017 07:45	PST	Not_Provided	105.816
PNNL	SWS-1	14 Jan 2017 08:00	PST	Not_Provided	105.822
PNNL	SWS-1	14 Jan 2017 08:15	PST	Not_Provided	105.823
PNNL	SWS-1	14 Jan 2017 08:30	PST	Not_Provided	105.825
PNNL	SWS-1	14 Jan 2017 08:45	PST	Not_Provided	105.831
PNNL	SWS-1	14 Jan 2017 09:00	PST	Not_Provided	105.828
PNNL	SWS-1	14 Jan 2017 09:15	PST	Not_Provided	105.827
PNNL	SWS-1	14 Jan 2017 09:30	PST	Not_Provided	105.835
PNNL	SWS-1	14 Jan 2017 09:45	PST	Not_Provided	105.815
PNNL	SWS-1	14 Jan 2017 10:00	PST	Not_Provided	105.818
PNNL	SWS-1	14 Jan 2017 10:15	PST	Not_Provided	105.812
PNNL	SWS-1	14 Jan 2017 10:30	PST	Not_Provided	105.817
PNNL	SWS-1	14 Jan 2017 10:45	PST	Not_Provided	105.808
PNNL	SWS-1	14 Jan 2017 11:00	PST	Not_Provided	105.807
PNNL	SWS-1	14 Jan 2017 11:15	PST	Not_Provided	105.802
PNNL	SWS-1	14 Jan 2017 11:30	PST	Not_Provided	105.796
PNNL	SWS-1	14 Jan 2017 11:45	PST	Not_Provided	105.799
PNNL	SWS-1	14 Jan 2017 12:00	PST	Not_Provided	105.790
PNNL	SWS-1	14 Jan 2017 12:15	PST	Not_Provided	105.783
PNNL	SWS-1	14 Jan 2017 12:30	PST	Not_Provided	105.785
PNNL	SWS-1	14 Jan 2017 12:45	PST	Not_Provided	105.776
PNNL	SWS-1	14 Jan 2017 13:00	PST	Not_Provided	105.768
PNNL	SWS-1	14 Jan 2017 13:15	PST	Not_Provided	105.768
PNNL	SWS-1	14 Jan 2017 13:30	PST	Not_Provided	105.759
PNNL	SWS-1	14 Jan 2017 13:45	PST	Not_Provided	105.753
PNNL	SWS-1	14 Jan 2017 14:00	PST	Not_Provided	105.748
PNNL	SWS-1	14 Jan 2017 14:15	PST	Not_Provided	105.740
PNNL	SWS-1	14 Jan 2017 14:30	PST	Not_Provided	105.728
PNNL	SWS-1	14 Jan 2017 14:45	PST	Not_Provided	105.727
PNNL	SWS-1	14 Jan 2017 15:00	PST	Not_Provided	105.718
PNNL	SWS-1	14 Jan 2017 15:15	PST	Not_Provided	105.717
PNNL	SWS-1	14 Jan 2017 15:30	PST	Not_Provided	105.709
PNNL	SWS-1	14 Jan 2017 15:45	PST	Not_Provided	105.702
PNNL	SWS-1	14 Jan 2017 16:00	PST	Not_Provided	105.697
PNNL	SWS-1	14 Jan 2017 16:15	PST	Not_Provided	105.689
PNNL	SWS-1	14 Jan 2017 16:30	PST	Not_Provided	105.684
PNNL	SWS-1	14 Jan 2017 16:45	PST	Not_Provided	105.672
PNNL	SWS-1	14 Jan 2017 17:00	PST	Not_Provided	105.668
PNNL	SWS-1	14 Jan 2017 17:15	PST	Not_Provided	105.659
PNNL	SWS-1	14 Jan 2017 17:30	PST	Not_Provided	105.645
PNNL	SWS-1	14 Jan 2017 17:45	PST	Not_Provided	105.635
PNNL	SWS-1	14 Jan 2017 18:00	PST	Not_Provided	105.637
PNNL	SWS-1	14 Jan 2017 18:15	PST	Not_Provided	105.622
PNNL	SWS-1	14 Jan 2017 18:30	PST	Not_Provided	105.608
PNNL	SWS-1	14 Jan 2017 18:45	PST	Not_Provided	105.600
PNNL	SWS-1	14 Jan 2017 19:00	PST	Not_Provided	105.596
PNNL	SWS-1	14 Jan 2017 19:15	PST	Not_Provided	105.580
PNNL	SWS-1	14 Jan 2017 19:30	PST	Not_Provided	105.569
PNNL	SWS-1	14 Jan 2017 19:45	PST	Not_Provided	105.564
PNNL	SWS-1	14 Jan 2017 20:00	PST	Not_Provided	105.552
PNNL	SWS-1	14 Jan 2017 20:15	PST	Not_Provided	105.545
PNNL	SWS-1	14 Jan 2017 20:30	PST	Not_Provided	105.540
PNNL	SWS-1	14 Jan 2017 20:45	PST	Not_Provided	105.531
PNNL	SWS-1	14 Jan 2017 21:00	PST	Not_Provided	105.522
PNNL	SWS-1	14 Jan 2017 21:15	PST	Not_Provided	105.517
PNNL	SWS-1	14 Jan 2017 21:30	PST	Not_Provided	105.517
PNNL	SWS-1	14 Jan 2017 21:45	PST	Not_Provided	105.511
PNNL	SWS-1	14 Jan 2017 22:00	PST	Not_Provided	105.508
PNNL	SWS-1	14 Jan 2017 22:15	PST	Not_Provided	105.509
PNNL	SWS-1	14 Jan 2017 22:30	PST	Not_Provided	105.513
PNNL	SWS-1	14 Jan 2017 22:45	PST	Not_Provided	105.508
PNNL	SWS-1	14 Jan 2017 23:00	PST	Not_Provided	105.510
PNNL	SWS-1	14 Jan 2017 23:15	PST	Not_Provided	105.508
PNNL	SWS-1	14 Jan 2017 23:30	PST	Not_Provided	105.507
PNNL	SWS-1	14 Jan 2017 23:45	PST	Not_Provided	105.507
PNNL	SWS-1	15 Jan 2017 00:00	PST	Not_Provided	105.503
PNNL	SWS-1	15 Jan 2017 00:15	PST	Not_Provided	105.501
PNNL	SWS-1	15 Jan 2017 00:30	PST	Not_Provided	105.502
PNNL	SWS-1	15 Jan 2017 00:45	PST	Not_Provided	105.502
PNNL	SWS-1	15 Jan 2017 01:00	PST	Not_Provided	105.509
PNNL	SWS-1	15 Jan 2017 01:15	PST	Not_Provided	105.506
PNNL	SWS-1	15 Jan 2017 01:30	PST	Not_Provided	105.510
PNNL	SWS-1	15 Jan 2017 01:45	PST	Not_Provided	105.512
PNNL	SWS-1	15 Jan 2017 02:00	PST	Not_Provided	105.527
PNNL	SWS-1	15 Jan 2017 02:15	PST	Not_Provided	105.532
PNNL	SWS-1	15 Jan 2017 02:30	PST	Not_Provided	105.540
PNNL	SWS-1	15 Jan 2017 02:45	PST	Not_Provided	105.544
PNNL	SWS-1	15 Jan 2017 03:00	PST	Not_Provided	105.544
PNNL	SWS-1	15 Jan 2017 03:15	PST	Not_Provided	105.548
PNNL	SWS-1	15 Jan 2017 03:30	PST	Not_Provided	105.549
PNNL	SWS-1	15 Jan 2017 03:45	PST	Not_Provided	105.551
PNNL	SWS-1	15 Jan 2017 04:00	PST	Not_Provided	105.545
PNNL	SWS-1	15 Jan 2017 04:15	PST	Not_Provided	105.551
PNNL	SWS-1	15 Jan 2017 04:30	PST	Not_Provided	105.550
PNNL	SWS-1	15 Jan 2017 04:45	PST	Not_Provided	105.556
PNNL	SWS-1	15 Jan 2017 05:00	PST	Not_Provided	105.554
PNNL	SWS-1	15 Jan 2017 05:15	PST	Not_Provided	105.559
PNNL	SWS-1	15 Jan 2017 05:30	PST	Not_Provided	105.554
PNNL	SWS-1	15 Jan 2017 05:45	PST	Not_Provided	105.554
PNNL	SWS-1	15 Jan 2017 06:00	PST	Not_Provided	105.552
PNNL	SWS-1	15 Jan 2017 06:15	PST	Not_Provided	105.556
PNNL	SWS-1	15 Jan 2017 06:30	PST	Not_Provided	105.552
PNNL	SWS-1	15 Jan 2017 06:45	PST	Not_Provided	105.550
PNNL	SWS-1	15 Jan 2017 07:00	PST	Not_Provided	105.561
PNNL	SWS-1	15 Jan 2017 07:15	PST	Not_Provided	105.558
PNNL	SWS-1	15 Jan 2017 07:30	PST	Not_Provided	105.557
PNNL	SWS-1	15 Jan 2017 07:45	PST	Not_Provided	105.547
PNNL	SWS-1	15 Jan 2017 08:00	PST	Not_Provided	105.542
PNNL	SWS-1	15 Jan 2017 08:15	PST	Not_Provided	105.536
PNNL	SWS-1	15 Jan 2017 08:30	PST	Not_Provided	105.534
PNNL	SWS-1	15 Jan 2017 08:45	PST	Not_Provided	105.534
PNNL	SWS-1	15 Jan 2017 09:00	PST	Not_Provided	105.533
PNNL	SWS-1	15 Jan 2017 09:15	PST	Not_Provided	105.527
PNNL	SWS-1	15 Jan 2017 09:30	PST	Not_Provided	105.523
PNNL	SWS-1	15 Jan 2017 09:45	PST	Not_Provided	105.521
PNNL	SWS-1	15 Jan 2017 10:00	PST	Not_Provided	105.520
PNNL	SWS-1	15 Jan 2017 10:15	PST	Not_Provided	105.523
PNNL	SWS-1	15 Jan 2017 10:30	PST	Not_Provided	105.520
PNNL	SWS-1	15 Jan 2017 10:45	PST	Not_Provided	105.517
PNNL	SWS-1	15 Jan 2017 11:00	PST	Not_Provided	105.516
PNNL	SWS-1	15 Jan 2017 11:15	PST	Not_Provided	105.514
PNNL	SWS-1	15 Jan 2017 11:30	PST	Not_Provided	105.509
PNNL	SWS-1	15 Jan 2017 11:45	PST	Not_Provided	105.509
PNNL	SWS-1	15 Jan 2017 12:00	PST	Not_Provided	105.508
PNNL	SWS-1	15 Jan 2017 12:15	PST	Not_Provided	105.509
PNNL	SWS-1	15 Jan 2017 12:30	PST	Not_Provided	105.509
PNNL	SWS-1	15 Jan 2017 12:45	PST	Not_Provided	105.504
PNNL	SWS-1	15 Jan 2017 13:00	PST	Not_Provided	105.500
PNNL	SWS-1	15 Jan 2017 13:15	PST	Not_Provided	105.497
PNNL	SWS-1	15 Jan 2017 13:30	PST	Not_Provided	105.496
PNNL	SWS-1	15 Jan 2017 13:45	PST	Not_Provided	105.497
PNNL	SWS-1	15 Jan 2017 14:00	PST	Not_Provided	105.497
PNNL	SWS-1	15 Jan 2017 14:15	PST	Not_Provided	105.493
PNNL	SWS-1	15 Jan 2017 14:30	PST	Not_Provided	105.494
PNNL	SWS-1	15 Jan 2017 14:45	PST	Not_Provided	105.496
PNNL	SWS-1	15 Jan 2017 15:00	PST	Not_Provided	105.500
PNNL	SWS-1	15 Jan 2017 15:15	PST	Not_Provided	105.493
PNNL	SWS-1	15 Jan 2017 15:30	PST	Not_Provided	105.497
PNNL	SWS-1	15 Jan 2017 15:45	PST	Not_Provided	105.494
PNNL	SWS-1	15 Jan 2017 16:00	PST	Not_Provided	105.493
PNNL	SWS-1	15 Jan 2017 16:15	PST	Not_Provided	105.494
PNNL	SWS-1	15 Jan 2017 16:30	PST	Not_Provided	105.492
PNNL	SWS-1	15 Jan 2017 16:45	PST	Not_Provided	105.489
PNNL	SWS-1	15 Jan 2017 17:00	PST	Not_Provided	105.487
PNNL	SWS-1	15 Jan 2017 17:15	PST	Not_Provided	105.486
PNNL	SWS-1	15 Jan 2017 17:30	PST	Not_Provided	105.483
PNNL	SWS-1	15 Jan 2017 17:45	PST	Not_Provided	105.486
PNNL	SWS-1	15 Jan 2017 18:00	PST	Not_Provided	105.491
PNNL	SWS-1	15 Jan 2017 18:15	PST	Not_Provided	105.493
PNNL	SWS-1	15 Jan 2017 18:30	PST	Not_Provided	105.493
PNNL	SWS-1	15 Jan 2017 18:45	PST	Not_Provided	105.490
PNNL	SWS-1	15 Jan 2017 19:00	PST	Not_Provided	105.491
PNNL	SWS-1	15 Jan 2017 19:15	PST	Not_Provided	105.494
PNNL	SWS-1	15 Jan 2017 19:30	PST	Not_Provided	105.494
PNNL	SWS-1	15 Jan 2017 19:45	PST	Not_Provided	105.497
PNNL	SWS-1	15 Jan 2017 20:00	PST	Not_Provided	105.496
PNNL	SWS-1	15 Jan 2017 20:15	PST	Not_Provided	105.496
PNNL	SWS-1	15 Jan 2017 20:30	PST	Not_Provided	105.498
PNNL	SWS-1	15 Jan 2017 20:45	PST	Not_Provided	105.502
PNNL	SWS-1	15 Jan 2017 21:00	PST	Not_Provided	105.506
PNNL	SWS-1	15 Jan 2017 21:15	PST	Not_Provided	105.503
PNNL	SWS-1	15 Jan 2017 21:30	PST	Not_Provided	105.504
PNNL	SWS-1	15 Jan 2017 21:45	PST	Not_Provided	105.510
PNNL	SWS-1	15 Jan 2017 22:00	PST	Not_Provided	105.514
PNNL	SWS-1	15 Jan 2017 22:15	PST	Not_Provided	105.518
PNNL	SWS-1	15 Jan 2017 22:30	PST	Not_Provided	105.523
PNNL	SWS-1	15 Jan 2017 22:45	PST	Not_Provided	105.529
PNNL	SWS-1	15 Jan 2017 23:00	PST	Not_Provided	105.527
PNNL	SWS-1	15 Jan 2017 23:15	PST	Not_Provided	105.531
PNNL	SWS-1	15 Jan 2017 23:30	PST	Not_Provided	105.535
PNNL	SWS-1	15 Jan 2017 23:45	PST	Not_Provided	105.538
PNNL	SWS-1	16 Jan 2017 00:00	PST	Not_Provided	105.548
PNNL	SWS-1	16 Jan 2017 00:15	PST	Not_Provided	105.555
PNNL	SWS-1	16 Jan 2017 00:30	PST	Not_Provided	105.567
PNNL	SWS-1	16 Jan 2017 00:45	PST	Not_Provided	105.574
PNNL	SWS-1	16 Jan 2017 01:00	PST	Not_Provided	105.576
PNNL	SWS-1	16 Jan 2017 01:15	PST	Not_Provided	105.589
PNNL	SWS-1	16 Jan 2017 01:30	PST	Not_Provided	105.594
PNNL	SWS-1	16 Jan 2017 01:45	PST	Not_Provided	105.603
PNNL	SWS-1	16 Jan 2017 02:00	PST	Not_Provided	105.610
PNNL	SWS-1	16 Jan 2017 02:15	PST	Not_Provided	105.614
PNNL	SWS-1	16 Jan 2017 02:30	PST	Not_Provided	105.628
PNNL	SWS-1	16 Jan 2017 02:45	PST	Not_Provided	105.627
PNNL	SWS-1	16 Jan 2017 03:00	PST	Not_Provided	105.632
PNNL	SWS-1	16 Jan 2017 03:15	PST	Not_Provided	105.634
PNNL	SWS-1	16 Jan 2017 03:30	PST	Not_Provided	105.638
PNNL	SWS-1	16 Jan 2017 03:45	PST	Not_Provided	105.641
PNNL	SWS-1	16 Jan 2017 04:00	PST	Not_Provided	105.649
PNNL	SWS-1	16 Jan 2017 04:15	PST	Not_Provided	105.658
PNNL	SWS-1	16 Jan 2017 04:30	PST	Not_Provided	105.659
PNNL	SWS-1	16 Jan 2017 04:45	PST	Not_Provided	105.659
PNNL	SWS-1	16 Jan 2017 05:00	PST	Not_Provided	105.664
PNNL	SWS-1	16 Jan 2017 05:15	PST	Not_Provided	105.669
PNNL	SWS-1	16 Jan 2017 05:30	PST	Not_Provided	105.664
PNNL	SWS-1	16 Jan 2017 05:45	PST	Not_Provided	105.674
PNNL	SWS-1	16 Jan 2017 06:00	PST	Not_Provided	105.672
PNNL	SWS-1	16 Jan 2017 06:15	PST	Not_Provided	105.676
PNNL	SWS-1	16 Jan 2017 06:30	PST	Not_Provided	105.675
PNNL	SWS-1	16 Jan 2017 06:45	PST	Not_Provided	105.670
PNNL	SWS-1	16 Jan 2017 07:00	PST	Not_Provided	105.680
PNNL	SWS-1	16 Jan 2017 07:15	PST	Not_Provided	105.679
PNNL	SWS-1	16 Jan 2017 07:30	PST	Not_Provided	105.679
PNNL	SWS-1	16 Jan 2017 07:45	PST	Not_Provided	105.676
PNNL	SWS-1	16 Jan 2017 08:00	PST	Not_Provided	105.678
PNNL	SWS-1	16 Jan 2017 08:15	PST	Not_Provided	105.680
PNNL	SWS-1	16 Jan 2017 08:30	PST	Not_Provided	105.687
PNNL	SWS-1	16 Jan 2017 08:45	PST	Not_Provided	105.686
PNNL	SWS-1	16 Jan 2017 09:00	PST	Not_Provided	105.691
PNNL	SWS-1	16 Jan 2017 09:15	PST	Not_Provided	105.690
PNNL	SWS-1	16 Jan 2017 09:30	PST	Not_Provided	105.686
PNNL	SWS-1	16 Jan 2017 09:45	PST	Not_Provided	105.695
PNNL	SWS-1	16 Jan 2017 10:00	PST	Not_Provided	105.694
PNNL	SWS-1	16 Jan 2017 10:15	PST	Not_Provided	105.698
PNNL	SWS-1	16 Jan 2017 10:30	PST	Not_Provided	105.700
PNNL	SWS-1	16 Jan 2017 10:45	PST	Not_Provided	105.703
PNNL	SWS-1	16 Jan 2017 11:00	PST	Not_Provided	105.710
PNNL	SWS-1	16 Jan 2017 11:15	PST	Not_Provided	105.717
PNNL	SWS-1	16 Jan 2017 11:30	PST	Not_Provided	105.719
PNNL	SWS-1	16 Jan 2017 11:45	PST	Not_Provided	105.719
PNNL	SWS-1	16 Jan 2017 12:00	PST	Not_Provided	105.725
PNNL	SWS-1	16 Jan 2017 12:15	PST	Not_Provided	105.728
PNNL	SWS-1	16 Jan 2017 12:30	PST	Not_Provided	105.731
PNNL	SWS-1	16 Jan 2017 12:45	PST	Not_Provided	105.736
PNNL	SWS-1	16 Jan 2017 13:00	PST	Not_Provided	105.743
PNNL	SWS-1	16 Jan 2017 13:15	PST	Not_Provided	105.735
PNNL	SWS-1	16 Jan 2017 13:30	PST	Not_Provided	105.733
PNNL	SWS-1	16 Jan 2017 13:45	PST	Not_Provided	105.736
PNNL	SWS-1	16 Jan 2017 14:00	PST	Not_Provided	105.733
PNNL	SWS-1	16 Jan 2017 14:15	PST	Not_Provided	105.739
PNNL	SWS-1	16 Jan 2017 14:30	PST	Not_Provided	105.743
PNNL	SWS-1	16 Jan 2017 14:45	PST	Not_Provided	105.739
PNNL	SWS-1	16 Jan 2017 15:00	PST	Not_Provided	105.742
PNNL	SWS-1	16 Jan 2017 15:15	PST	Not_Provided	105.736
PNNL	SWS-1	16 Jan 2017 15:30	PST	Not_Provided	105.737
PNNL	SWS-1	16 Jan 2017 15:45	PST	Not_Provided	105.741
PNNL	SWS-1	16 Jan 2017 16:00	PST	Not_Provided	105.736
PNNL	SWS-1	16 Jan 2017 16:15	PST	Not_Provided	105.740
PNNL	SWS-1	16 Jan 2017 16:30	PST	Not_Provided	105.730
PNNL	SWS-1	16 Jan 2017 16:45	PST	Not_Provided	105.733
PNNL	SWS-1	16 Jan 2017 17:00	PST	Not_Provided	105.731
PNNL	SWS-1	16 Jan 2017 17:15	PST	Not_Provided	105.726
PNNL	SWS-1	16 Jan 2017 17:30	PST	Not_Provided	105.727
PNNL	SWS-1	16 Jan 2017 17:45	PST	Not_Provided	105.715
PNNL	SWS-1	16 Jan 2017 18:00	PST	Not_Provided	105.712
PNNL	SWS-1	16 Jan 2017 18:15	PST	Not_Provided	105.722
PNNL	SWS-1	16 Jan 2017 18:30	PST	Not_Provided	105.713
PNNL	SWS-1	16 Jan 2017 18:45	PST	Not_Provided	105.719
PNNL	SWS-1	16 Jan 2017 19:00	PST	Not_Provided	105.710
PNNL	SWS-1	16 Jan 2017 19:15	PST	Not_Provided	105.716
PNNL	SWS-1	16 Jan 2017 19:30	PST	Not_Provided	105.714
PNNL	SWS-1	16 Jan 2017 19:45	PST	Not_Provided	105.719
PNNL	SWS-1	16 Jan 2017 20:00	PST	Not_Provided	105.713
PNNL	SWS-1	16 Jan 2017 20:15	PST	Not_Provided	105.716
PNNL	SWS-1	16 Jan 2017 20:30	PST	Not_Provided	105.723
PNNL	SWS-1	16 Jan 2017 20:45	PST	Not_Provided	105.727
PNNL	SWS-1	16 Jan 2017 21:00	PST	Not_Provided	105.736
PNNL	SWS-1	16 Jan 2017 21:15	PST	Not_Provided	105.740
PNNL	SWS-1	16 Jan 2017 21:30	PST	Not_Provided	105.743
PNNL	SWS-1	16 Jan 2017 21:45	PST	Not_Provided	105.749
PNNL	SWS-1	16 Jan 2017 22:00	PST	Not_Provided	105.757
PNNL	SWS-1	16 Jan 2017 22:15	PST	Not_Provided	105.758
PNNL	SWS-1	16 Jan 2017 22:30	PST	Not_Provided	105.768
PNNL	SWS-1	16 Jan 2017 22:45	PST	Not_Provided	105.772
PNNL	SWS-1	16 Jan 2017 23:00	PST	Not_Provided	105.773
PNNL	SWS-1	16 Jan 2017 23:15	PST	Not_Provided	105.782
PNNL	SWS-1	16 Jan 2017 23:30	PST	Not_Provided	105.789
PNNL	SWS-1	16 Jan 2017 23:45	PST	Not_Provided	105.789
PNNL	SWS-1	17 Jan 2017 00:00	PST	Not_Provided	105.791
PNNL	SWS-1	17 Jan 2017 00:15	PST	Not_Provided	105.797
PNNL	SWS-1	17 Jan 2017 00:30	PST	Not_Provided	105.794
PNNL	SWS-1	17 Jan 2017 00:45	PST	Not_Provided	105.793
PNNL	SWS-1	17 Jan 2017 01:00	PST	Not_Provided	105.794
PNNL	SWS-1	17 Jan 2017 01:15	PST	Not_Provided	105.795
PNNL	SWS-1	17 Jan 2017 01:30	PST	Not_Provided	105.790
PNNL	SWS-1	17 Jan 2017 01:45	PST	Not_Provided	105.790
PNNL	SWS-1	17 Jan 2017 02:00	PST	Not_Provided	105.788
PNNL	SWS-1	17 Jan 2017 02:15	PST	Not_Provided	105.784
PNNL	SWS-1	17 Jan 2017 02:30	PST	Not_Provided	105.781
PNNL	SWS-1	17 Jan 2017 02:45	PST	Not_Provided	105.772
PNNL	SWS-1	17 Jan 2017 03:00	PST	Not_Provided	105.761
PNNL	SWS-1	17 Jan 2017 03:15	PST	Not_Provided	105.751
PNNL	SWS-1	17 Jan 2017 03:30	PST	Not_Provided	105.738
PNNL	SWS-1	17 Jan 2017 03:45	PST	Not_Provided	105.734
PNNL	SWS-1	17 Jan 2017 04:00	PST	Not_Provided	105.722
PNNL	SWS-1	17 Jan 2017 04:15	PST	Not_Provided	105.716
PNNL	SWS-1	17 Jan 2017 04:30	PST	Not_Provided	105.710
PNNL	SWS-1	17 Jan 2017 04:45	PST	Not_Provided	105.699
PNNL	SWS-1	17 Jan 2017 05:00	PST	Not_Provided	105.686
PNNL	SWS-1	17 Jan 2017 05:15	PST	Not_Provided	105.693
PNNL	SWS-1	17 Jan 2017 05:30	PST	Not_Provided	105.689
PNNL	SWS-1	17 Jan 2017 05:45	PST	Not_Provided	105.689
PNNL	SWS-1	17 Jan 2017 06:00	PST	Not_Provided	105.686
PNNL	SWS-1	17 Jan 2017 06:15	PST	Not_Provided	105.686
PNNL	SWS-1	17 Jan 2017 06:30	PST	Not_Provided	105.688
PNNL	SWS-1	17 Jan 2017 06:45	PST	Not_Provided	105.684
PNNL	SWS-1	17 Jan 2017 07:00	PST	Not_Provided	105.685
PNNL	SWS-1	17 Jan 2017 07:15	PST	Not_Provided	105.693
PNNL	SWS-1	17 Jan 2017 07:30	PST	Not_Provided	105.691
PNNL	SWS-1	17 Jan 2017 07:45	PST	Not_Provided	105.694
PNNL	SWS-1	17 Jan 2017 08:00	PST	Not_Provided	105.701
PNNL	SWS-1	17 Jan 2017 08:15	PST	Not_Provided	105.700
PNNL	SWS-1	17 Jan 2017 08:30	PST	Not_Provided	105.713
PNNL	SWS-1	17 Jan 2017 08:45	PST	Not_Provided	105.706
PNNL	SWS-1	17 Jan 2017 09:00	PST	Not_Provided	105.708
PNNL	SWS-1	17 Jan 2017 09:15	PST	Not_Provided	105.709
PNNL	SWS-1	17 Jan 2017 09:30	PST	Not_Provided	105.706
PNNL	SWS-1	17 Jan 2017 09:45	PST	Not_Provided	105.714
PNNL	SWS-1	17 Jan 2017 10:00	PST	Not_Provided	105.715
PNNL	SWS-1	17 Jan 2017 10:15	PST	Not_Provided	105.713
PNNL	SWS-1	17 Jan 2017 10:30	PST	Not_Provided	105.714
PNNL	SWS-1	17 Jan 2017 10:45	PST	Not_Provided	105.710
PNNL	SWS-1	17 Jan 2017 11:00	PST	Not_Provided	105.709
PNNL	SWS-1	17 Jan 2017 11:15	PST	Not_Provided	105.713
PNNL	SWS-1	17 Jan 2017 11:30	PST	Not_Provided	105.712
PNNL	SWS-1	17 Jan 2017 11:45	PST	Not_Provided	105.709
PNNL	SWS-1	17 Jan 2017 12:00	PST	Not_Provided	105.707
PNNL	SWS-1	17 Jan 2017 12:15	PST	Not_Provided	105.705
PNNL	SWS-1	17 Jan 2017 12:30	PST	Not_Provided	105.696
PNNL	SWS-1	17 Jan 2017 12:45	PST	Not_Provided	105.702
PNNL	SWS-1	17 Jan 2017 13:00	PST	Not_Provided	105.689
PNNL	SWS-1	17 Jan 2017 13:15	PST	Not_Provided	105.690
PNNL	SWS-1	17 Jan 2017 13:30	PST	Not_Provided	105.679
PNNL	SWS-1	17 Jan 2017 13:45	PST	Not_Provided	105.677
PNNL	SWS-1	17 Jan 2017 14:00	PST	Not_Provided	105.675
PNNL	SWS-1	17 Jan 2017 14:15	PST	Not_Provided	105.674
PNNL	SWS-1	17 Jan 2017 14:30	PST	Not_Provided	105.677
PNNL	SWS-1	17 Jan 2017 14:45	PST	Not_Provided	105.672
PNNL	SWS-1	17 Jan 2017 15:00	PST	Not_Provided	105.677
PNNL	SWS-1	17 Jan 2017 15:15	PST	Not_Provided	105.675
PNNL	SWS-1	17 Jan 2017 15:30	PST	Not_Provided	105.673
PNNL	SWS-1	17 Jan 2017 15:45	PST	Not_Provided	105.666
PNNL	SWS-1	17 Jan 2017 16:00	PST	Not_Provided	105.658
PNNL	SWS-1	17 Jan 2017 16:15	PST	Not_Provided	105.654
PNNL	SWS-1	17 Jan 2017 16:30	PST	Not_Provided	105.648
PNNL	SWS-1	17 Jan 2017 16:45	PST	Not_Provided	105.643
PNNL	SWS-1	17 Jan 2017 17:00	PST	Not_Provided	105.644
PNNL	SWS-1	17 Jan 2017 17:15	PST	Not_Provided	105.644
PNNL	SWS-1	17 Jan 2017 17:30	PST	Not_Provided	105.646
PNNL	SWS-1	17 Jan 2017 17:45	PST	Not_Provided	105.642
PNNL	SWS-1	17 Jan 2017 18:00	PST	Not_Provided	105.642
PNNL	SWS-1	17 Jan 2017 18:15	PST	Not_Provided	105.640
PNNL	SWS-1	17 Jan 2017 18:30	PST	Not_Provided	105.644
PNNL	SWS-1	17 Jan 2017 18:45	PST	Not_Provided	105.644
PNNL	SWS-1	17 Jan 2017 19:00	PST	Not_Provided	105.643
PNNL	SWS-1	17 Jan 2017 19:15	PST	Not_Provided	105.637
PNNL	SWS-1	17 Jan 2017 19:30	PST	Not_Provided	105.648
PNNL	SWS-1	17 Jan 2017 19:45	PST	Not_Provided	105.645
PNNL	SWS-1	17 Jan 2017 20:00	PST	Not_Provided	105.647
PNNL	SWS-1	17 Jan 2017 20:15	PST	Not_Provided	105.650
PNNL	SWS-1	17 Jan 2017 20:30	PST	Not_Provided	105.655
PNNL	SWS-1	17 Jan 2017 20:45	PST	Not_Provided	105.657
PNNL	SWS-1	17 Jan 2017 21:00	PST	Not_Provided	105.658
PNNL	SWS-1	17 Jan 2017 21:15	PST	Not_Provided	105.668
PNNL	SWS-1	17 Jan 2017 21:30	PST	Not_Provided	105.667
PNNL	SWS-1	17 Jan 2017 21:45	PST	Not_Provided	105.671
PNNL	SWS-1	17 Jan 2017 22:00	PST	Not_Provided	105.672
PNNL	SWS-1	17 Jan 2017 22:15	PST	Not_Provided	105.674
PNNL	SWS-1	17 Jan 2017 22:30	PST	Not_Provided	105.676
PNNL	SWS-1	17 Jan 2017 22:45	PST	Not_Provided	105.672
PNNL	SWS-1	17 Jan 2017 23:00	PST	Not_Provided	105.669
PNNL	SWS-1	17 Jan 2017 23:15	PST	Not_Provided	105.669
PNNL	SWS-1	17 Jan 2017 23:30	PST	Not_Provided	105.663
PNNL	SWS-1	17 Jan 2017 23:45	PST	Not_Provided	105.657
PNNL	SWS-1	18 Jan 2017 00:00	PST	Not_Provided	105.654
PNNL	SWS-1	18 Jan 2017 00:15	PST	Not_Provided	105.651
PNNL	SWS-1	18 Jan 2017 00:30	PST	Not_Provided	105.638
PNNL	SWS-1	18 Jan 2017 00:45	PST	Not_Provided	105.639
PNNL	SWS-1	18 Jan 2017 01:00	PST	Not_Provided	105.638
PNNL	SWS-1	18 Jan 2017 01:15	PST	Not_Provided	105.629
PNNL	SWS-1	18 Jan 2017 01:30	PST	Not_Provided	105.628
PNNL	SWS-1	18 Jan 2017 01:45	PST	Not_Provided	105.631
PNNL	SWS-1	18 Jan 2017 02:00	PST	Not_Provided	105.623
PNNL	SWS-1	18 Jan 2017 02:15	PST	Not_Provided	105.616
PNNL	SWS-1	18 Jan 2017 02:30	PST	Not_Provided	105.615
PNNL	SWS-1	18 Jan 2017 02:45	PST	Not_Provided	105.613
PNNL	SWS-1	18 Jan 2017 03:00	PST	Not_Provided	105.611
PNNL	SWS-1	18 Jan 2017 03:15	PST	Not_Provided	105.608
PNNL	SWS-1	18 Jan 2017 03:30	PST	Not_Provided	105.615
PNNL	SWS-1	18 Jan 2017 03:45	PST	Not_Provided	105.607
PNNL	SWS-1	18 Jan 2017 04:00	PST	Not_Provided	105.610
PNNL	SWS-1	18 Jan 2017 04:15	PST	Not_Provided	105.606
PNNL	SWS-1	18 Jan 2017 04:30	PST	Not_Provided	105.612
PNNL	SWS-1	18 Jan 2017 04:45	PST	Not_Provided	105.619
PNNL	SWS-1	18 Jan 2017 05:00	PST	Not_Provided	105.618
PNNL	SWS-1	18 Jan 2017 05:15	PST	Not_Provided	105.622
PNNL	SWS-1	18 Jan 2017 05:30	PST	Not_Provided	105.627
PNNL	SWS-1	18 Jan 2017 05:45	PST	Not_Provided	105.629
PNNL	SWS-1	18 Jan 2017 06:00	PST	Not_Provided	105.627
PNNL	SWS-1	18 Jan 2017 06:15	PST	Not_Provided	105.634
PNNL	SWS-1	18 Jan 2017 06:30	PST	Not_Provided	105.637
PNNL	SWS-1	18 Jan 2017 06:45	PST	Not_Provided	105.644
PNNL	SWS-1	18 Jan 2017 07:00	PST	Not_Provided	105.652
PNNL	SWS-1	18 Jan 2017 07:15	PST	Not_Provided	105.655
PNNL	SWS-1	18 Jan 2017 07:30	PST	Not_Provided	105.659
PNNL	SWS-1	18 Jan 2017 07:45	PST	Not_Provided	105.663
PNNL	SWS-1	18 Jan 2017 08:00	PST	Not_Provided	105.672
PNNL	SWS-1	18 Jan 2017 08:15	PST	Not_Provided	105.673
PNNL	SWS-1	18 Jan 2017 08:30	PST	Not_Provided	105.671
PNNL	SWS-1	18 Jan 2017 08:45	PST	Not_Provided	105.668
PNNL	SWS-1	18 Jan 2017 09:00	PST	Not_Provided	105.672
PNNL	SWS-1	18 Jan 2017 09:15	PST	Not_Provided	105.674
PNNL	SWS-1	18 Jan 2017 09:30	PST	Not_Provided	105.674
PNNL	SWS-1	18 Jan 2017 09:45	PST	Not_Provided	105.673
PNNL	SWS-1	18 Jan 2017 10:00	PST	Not_Provided	105.668
PNNL	SWS-1	18 Jan 2017 10:15	PST	Not_Provided	105.660
PNNL	SWS-1	18 Jan 2017 10:30	PST	Not_Provided	105.660
PNNL	SWS-1	18 Jan 2017 10:45	PST	Not_Provided	105.654
PNNL	SWS-1	18 Jan 2017 11:00	PST	Not_Provided	105.661
PNNL	SWS-1	18 Jan 2017 11:15	PST	Not_Provided	105.653
PNNL	SWS-1	18 Jan 2017 11:30	PST	Not_Provided	105.645
PNNL	SWS-1	18 Jan 2017 11:45	PST	Not_Provided	105.645
PNNL	SWS-1	18 Jan 2017 12:00	PST	Not_Provided	105.640
PNNL	SWS-1	18 Jan 2017 12:15	PST	Not_Provided	105.636
PNNL	SWS-1	18 Jan 2017 12:30	PST	Not_Provided	105.629
PNNL	SWS-1	18 Jan 2017 12:45	PST	Not_Provided	105.615
PNNL	SWS-1	18 Jan 2017 13:00	PST	Not_Provided	105.613
PNNL	SWS-1	18 Jan 2017 13:15	PST	Not_Provided	105.607
PNNL	SWS-1	18 Jan 2017 13:30	PST	Not_Provided	105.605
PNNL	SWS-1	18 Jan 2017 13:45	PST	Not_Provided	105.599
PNNL	SWS-1	18 Jan 2017 14:00	PST	Not_Provided	105.593
PNNL	SWS-1	18 Jan 2017 14:15	PST	Not_Provided	105.583
PNNL	SWS-1	18 Jan 2017 14:30	PST	Not_Provided	105.585
PNNL	SWS-1	18 Jan 2017 14:45	PST	Not_Provided	105.585
PNNL	SWS-1	18 Jan 2017 15:00	PST	Not_Provided	105.580
PNNL	SWS-1	18 Jan 2017 15:15	PST	Not_Provided	105.580
PNNL	SWS-1	18 Jan 2017 15:30	PST	Not_Provided	105.582
PNNL	SWS-1	18 Jan 2017 15:45	PST	Not_Provided	105.576
PNNL	SWS-1	18 Jan 2017 16:00	PST	Not_Provided	105.574
PNNL	SWS-1	18 Jan 2017 16:15	PST	Not_Provided	105.576
PNNL	SWS-1	18 Jan 2017 16:30	PST	Not_Provided	105.577
PNNL	SWS-1	18 Jan 2017 16:45	PST	Not_Provided	105.580
PNNL	SWS-1	18 Jan 2017 17:00	PST	Not_Provided	105.586
PNNL	SWS-1	18 Jan 2017 17:15	PST	Not_Provided	105.590
PNNL	SWS-1	18 Jan 2017 17:30	PST	Not_Provided	105.599
PNNL	SWS-1	18 Jan 2017 17:45	PST	Not_Provided	105.607
PNNL	SWS-1	18 Jan 2017 18:00	PST	Not_Provided	105.607
PNNL	SWS-1	18 Jan 2017 18:15	PST	Not_Provided	105.614
PNNL	SWS-1	18 Jan 2017 18:30	PST	Not_Provided	105.621
PNNL	SWS-1	18 Jan 2017 18:45	PST	Not_Provided	105.631
PNNL	SWS-1	18 Jan 2017 19:00	PST	Not_Provided	105.631
PNNL	SWS-1	18 Jan 2017 19:15	PST	Not_Provided	105.633
PNNL	SWS-1	18 Jan 2017 19:30	PST	Not_Provided	105.633
PNNL	SWS-1	18 Jan 2017 19:45	PST	Not_Provided	105.631
PNNL	SWS-1	18 Jan 2017 20:00	PST	Not_Provided	105.640
PNNL	SWS-1	18 Jan 2017 20:15	PST	Not_Provided	105.636
PNNL	SWS-1	18 Jan 2017 20:30	PST	Not_Provided	105.642
PNNL	SWS-1	18 Jan 2017 20:45	PST	Not_Provided	105.644
PNNL	SWS-1	18 Jan 2017 21:00	PST	Not_Provided	105.648
PNNL	SWS-1	18 Jan 2017 21:15	PST	Not_Provided	105.644
PNNL	SWS-1	18 Jan 2017 21:30	PST	Not_Provided	105.654
PNNL	SWS-1	18 Jan 2017 21:45	PST	Not_Provided	105.644
PNNL	SWS-1	18 Jan 2017 22:00	PST	Not_Provided	105.644
PNNL	SWS-1	18 Jan 2017 22:15	PST	Not_Provided	105.642
PNNL	SWS-1	18 Jan 2017 22:30	PST	Not_Provided	105.642
PNNL	SWS-1	18 Jan 2017 22:45	PST	Not_Provided	105.641
PNNL	SWS-1	18 Jan 2017 23:00	PST	Not_Provided	105.645
PNNL	SWS-1	18 Jan 2017 23:15	PST	Not_Provided	105.641
PNNL	SWS-1	18 Jan 2017 23:30	PST	Not_Provided	105.638
PNNL	SWS-1	18 Jan 2017 23:45	PST	Not_Provided	105.636
PNNL	SWS-1	19 Jan 2017 00:00	PST	Not_Provided	105.640
PNNL	SWS-1	19 Jan 2017 00:15	PST	Not_Provided	105.626
PNNL	SWS-1	19 Jan 2017 00:30	PST	Not_Provided	105.629
PNNL	SWS-1	19 Jan 2017 00:45	PST	Not_Provided	105.624
PNNL	SWS-1	19 Jan 2017 01:00	PST	Not_Provided	105.612
PNNL	SWS-1	19 Jan 2017 01:15	PST	Not_Provided	105.610
PNNL	SWS-1	19 Jan 2017 01:30	PST	Not_Provided	105.613
PNNL	SWS-1	19 Jan 2017 01:45	PST	Not_Provided	105.604
PNNL	SWS-1	19 Jan 2017 02:00	PST	Not_Provided	105.591
PNNL	SWS-1	19 Jan 2017 02:15	PST	Not_Provided	105.585
PNNL	SWS-1	19 Jan 2017 02:30	PST	Not_Provided	105.577
PNNL	SWS-1	19 Jan 2017 02:45	PST	Not_Provided	105.571
PNNL	SWS-1	19 Jan 2017 03:00	PST	Not_Provided	105.564
PNNL	SWS-1	19 Jan 2017 03:15	PST	Not_Provided	105.561
PNNL	SWS-1	19 Jan 2017 03:30	PST	Not_Provided	105.557
PNNL	SWS-1	19 Jan 2017 03:45	PST	Not_Provided	105.540
PNNL	SWS-1	19 Jan 2017 04:00	PST	Not_Provided	105.536
PNNL	SWS-1	19 Jan 2017 04:15	PST	Not_Provided	105.521
PNNL	SWS-1	19 Jan 2017 04:30	PST	Not_Provided	105.524
PNNL	SWS-1	19 Jan 2017 04:45	PST	Not_Provided	105.518
PNNL	SWS-1	19 Jan 2017 05:00	PST	Not_Provided	105.510
PNNL	SWS-1	19 Jan 2017 05:15	PST	Not_Provided	105.500
PNNL	SWS-1	19 Jan 2017 05:30	PST	Not_Provided	105.500
PNNL	SWS-1	19 Jan 2017 05:45	PST	Not_Provided	105.503
PNNL	SWS-1	19 Jan 2017 06:00	PST	Not_Provided	105.497
PNNL	SWS-1	19 Jan 2017 06:15	PST	Not_Provided	105.492
PNNL	SWS-1	19 Jan 2017 06:30	PST	Not_Provided	105.495
PNNL	SWS-1	19 Jan 2017 06:45	PST	Not_Provided	105.494
PNNL	SWS-1	19 Jan 2017 07:00	PST	Not_Provided	105.499
PNNL	SWS-1	19 Jan 2017 07:15	PST	Not_Provided	105.498
PNNL	SWS-1	19 Jan 2017 07:30	PST	Not_Provided	105.500
PNNL	SWS-1	19 Jan 2017 07:45	PST	Not_Provided	105.499
PNNL	SWS-1	19 Jan 2017 08:00	PST	Not_Provided	105.497
PNNL	SWS-1	19 Jan 2017 08:15	PST	Not_Provided	105.500
PNNL	SWS-1	19 Jan 2017 08:30	PST	Not_Provided	105.498
PNNL	SWS-1	19 Jan 2017 08:45	PST	Not_Provided	105.506
PNNL	SWS-1	19 Jan 2017 09:00	PST	Not_Provided	105.511
PNNL	SWS-1	19 Jan 2017 09:15	PST	Not_Provided	105.506
PNNL	SWS-1	19 Jan 2017 09:30	PST	Not_Provided	105.507
PNNL	SWS-1	19 Jan 2017 09:45	PST	Not_Provided	105.513
PNNL	SWS-1	19 Jan 2017 10:00	PST	Not_Provided	105.516
PNNL	SWS-1	19 Jan 2017 10:15	PST	Not_Provided	105.514
PNNL	SWS-1	19 Jan 2017 10:30	PST	Not_Provided	105.517
PNNL	SWS-1	19 Jan 2017 10:45	PST	Not_Provided	105.529
PNNL	SWS-1	19 Jan 2017 11:00	PST	Not_Provided	105.524
PNNL	SWS-1	19 Jan 2017 11:15	PST	Not_Provided	105.522
PNNL	SWS-1	19 Jan 2017 11:30	PST	Not_Provided	105.523
PNNL	SWS-1	19 Jan 2017 11:45	PST	Not_Provided	105.527
PNNL	SWS-1	19 Jan 2017 12:00	PST	Not_Provided	105.520
PNNL	SWS-1	19 Jan 2017 12:15	PST	Not_Provided	105.523
PNNL	SWS-1	19 Jan 2017 12:30	PST	Not_Provided	105.524
PNNL	SWS-1	19 Jan 2017 12:45	PST	Not_Provided	105.532
PNNL	SWS-1	19 Jan 2017 13:00	PST	Not_Provided	105.521
PNNL	SWS-1	19 Jan 2017 13:15	PST	Not_Provided	105.518
PNNL	SWS-1	19 Jan 2017 13:30	PST	Not_Provided	105.517
PNNL	SWS-1	19 Jan 2017 13:45	PST	Not_Provided	105.519
PNNL	SWS-1	19 Jan 2017 14:00	PST	Not_Provided	105.512
PNNL	SWS-1	19 Jan 2017 14:15	PST	Not_Provided	105.519
PNNL	SWS-1	19 Jan 2017 14:30	PST	Not_Provided	105.520
PNNL	SWS-1	19 Jan 2017 14:45	PST	Not_Provided	105.516
PNNL	SWS-1	19 Jan 2017 15:00	PST	Not_Provided	105.513
PNNL	SWS-1	19 Jan 2017 15:15	PST	Not_Provided	105.515
PNNL	SWS-1	19 Jan 2017 15:30	PST	Not_Provided	105.518
PNNL	SWS-1	19 Jan 2017 15:45	PST	Not_Provided	105.512
PNNL	SWS-1	19 Jan 2017 16:00	PST	Not_Provided	105.506
PNNL	SWS-1	19 Jan 2017 16:15	PST	Not_Provided	105.500
PNNL	SWS-1	19 Jan 2017 16:30	PST	Not_Provided	105.494
PNNL	SWS-1	19 Jan 2017 16:45	PST	Not_Provided	105.500
PNNL	SWS-1	19 Jan 2017 17:00	PST	Not_Provided	105.491
PNNL	SWS-1	19 Jan 2017 17:15	PST	Not_Provided	105.491
PNNL	SWS-1	19 Jan 2017 17:30	PST	Not_Provided	105.486
PNNL	SWS-1	19 Jan 2017 17:45	PST	Not_Provided	105.482
PNNL	SWS-1	19 Jan 2017 18:00	PST	Not_Provided	105.481
PNNL	SWS-1	19 Jan 2017 18:15	PST	Not_Provided	105.478
PNNL	SWS-1	19 Jan 2017 18:30	PST	Not_Provided	105.474
PNNL	SWS-1	19 Jan 2017 18:45	PST	Not_Provided	105.466
PNNL	SWS-1	19 Jan 2017 19:00	PST	Not_Provided	105.469
PNNL	SWS-1	19 Jan 2017 19:15	PST	Not_Provided	105.460
PNNL	SWS-1	19 Jan 2017 19:30	PST	Not_Provided	105.450
PNNL	SWS-1	19 Jan 2017 19:45	PST	Not_Provided	105.450
PNNL	SWS-1	19 Jan 2017 20:00	PST	Not_Provided	105.452
PNNL	SWS-1	19 Jan 2017 20:15	PST	Not_Provided	105.450
PNNL	SWS-1	19 Jan 2017 20:30	PST	Not_Provided	105.445
PNNL	SWS-1	19 Jan 2017 20:45	PST	Not_Provided	105.439
PNNL	SWS-1	19 Jan 2017 21:00	PST	Not_Provided	105.440
PNNL	SWS-1	19 Jan 2017 21:15	PST	Not_Provided	105.431
PNNL	SWS-1	19 Jan 2017 21:30	PST	Not_Provided	105.429
PNNL	SWS-1	19 Jan 2017 21:45	PST	Not_Provided	105.426
PNNL	SWS-1	19 Jan 2017 22:00	PST	Not_Provided	105.427
PNNL	SWS-1	19 Jan 2017 22:15	PST	Not_Provided	105.425
PNNL	SWS-1	19 Jan 2017 22:30	PST	Not_Provided	105.423
PNNL	SWS-1	19 Jan 2017 22:45	PST	Not_Provided	105.416
PNNL	SWS-1	19 Jan 2017 23:00	PST	Not_Provided	105.421
PNNL	SWS-1	19 Jan 2017 23:15	PST	Not_Provided	105.420
PNNL	SWS-1	19 Jan 2017 23:30	PST	Not_Provided	105.416
PNNL	SWS-1	19 Jan 2017 23:45	PST	Not_Provided	105.415
PNNL	SWS-1	20 Jan 2017 00:00	PST	Not_Provided	105.408
PNNL	SWS-1	20 Jan 2017 00:15	PST	Not_Provided	105.405
PNNL	SWS-1	20 Jan 2017 00:30	PST	Not_Provided	105.409
PNNL	SWS-1	20 Jan 2017 00:45	PST	Not_Provided	105.408
PNNL	SWS-1	20 Jan 2017 01:00	PST	Not_Provided	105.397
PNNL	SWS-1	20 Jan 2017 01:15	PST	Not_Provided	105.389
PNNL	SWS-1	20 Jan 2017 01:30	PST	Not_Provided	105.389
PNNL	SWS-1	20 Jan 2017 01:45	PST	Not_Provided	105.391
PNNL	SWS-1	20 Jan 2017 02:00	PST	Not_Provided	105.392
PNNL	SWS-1	20 Jan 2017 02:15	PST	Not_Provided	105.398
PNNL	SWS-1	20 Jan 2017 02:30	PST	Not_Provided	105.403
PNNL	SWS-1	20 Jan 2017 02:45	PST	Not_Provided	105.407
PNNL	SWS-1	20 Jan 2017 03:00	PST	Not_Provided	105.409
PNNL	SWS-1	20 Jan 2017 03:15	PST	Not_Provided	105.403
PNNL	SWS-1	20 Jan 2017 03:30	PST	Not_Provided	105.406
PNNL	SWS-1	20 Jan 2017 03:45	PST	Not_Provided	105.408
PNNL	SWS-1	20 Jan 2017 04:00	PST	Not_Provided	105.403
PNNL	SWS-1	20 Jan 2017 04:15	PST	Not_Provided	105.405
PNNL	SWS-1	20 Jan 2017 04:30	PST	Not_Provided	105.405
PNNL	SWS-1	20 Jan 2017 04:45	PST	Not_Provided	105.404
PNNL	SWS-1	20 Jan 2017 05:00	PST	Not_Provided	105.404
PNNL	SWS-1	20 Jan 2017 05:15	PST	Not_Provided	105.396
PNNL	SWS-1	20 Jan 2017 05:30	PST	Not_Provided	105.402
PNNL	SWS-1	20 Jan 2017 05:45	PST	Not_Provided	105.402
PNNL	SWS-1	20 Jan 2017 06:00	PST	Not_Provided	105.409
PNNL	SWS-1	20 Jan 2017 06:15	PST	Not_Provided	105.411
PNNL	SWS-1	20 Jan 2017 06:30	PST	Not_Provided	105.412
PNNL	SWS-1	20 Jan 2017 06:45	PST	Not_Provided	105.417
PNNL	SWS-1	20 Jan 2017 07:00	PST	Not_Provided	105.418
PNNL	SWS-1	20 Jan 2017 07:15	PST	Not_Provided	105.421
PNNL	SWS-1	20 Jan 2017 07:30	PST	Not_Provided	105.427
PNNL	SWS-1	20 Jan 2017 07:45	PST	Not_Provided	105.430
PNNL	SWS-1	20 Jan 2017 08:00	PST	Not_Provided	105.436
PNNL	SWS-1	20 Jan 2017 08:15	PST	Not_Provided	105.442
PNNL	SWS-1	20 Jan 2017 08:30	PST	Not_Provided	105.448
PNNL	SWS-1	20 Jan 2017 08:45	PST	Not_Provided	105.453
PNNL	SWS-1	20 Jan 2017 09:00	PST	Not_Provided	105.452
PNNL	SWS-1	20 Jan 2017 09:15	PST	Not_Provided	105.453
PNNL	SWS-1	20 Jan 2017 09:30	PST	Not_Provided	105.452
PNNL	SWS-1	20 Jan 2017 09:45	PST	Not_Provided	105.445
PNNL	SWS-1	20 Jan 2017 10:00	PST	Not_Provided	105.457
PNNL	SWS-1	20 Jan 2017 10:15	PST	Not_Provided	105.463
PNNL	SWS-1	20 Jan 2017 10:30	PST	Not_Provided	105.460
PNNL	SWS-1	20 Jan 2017 10:45	PST	Not_Provided	105.461
PNNL	SWS-1	20 Jan 2017 11:00	PST	Not_Provided	105.463
PNNL	SWS-1	20 Jan 2017 11:15	PST	Not_Provided	105.463
PNNL	SWS-1	20 Jan 2017 11:30	PST	Not_Provided	105.460
PNNL	SWS-1	20 Jan 2017 11:45	PST	Not_Provided	105.467
PNNL	SWS-1	20 Jan 2017 12:00	PST	Not_Provided	105.459
PNNL	SWS-1	20 Jan 2017 12:15	PST	Not_Provided	105.463
PNNL	SWS-1	20 Jan 2017 12:30	PST	Not_Provided	105.463
PNNL	SWS-1	20 Jan 2017 12:45	PST	Not_Provided	105.463
PNNL	SWS-1	20 Jan 2017 13:00	PST	Not_Provided	105.464
PNNL	SWS-1	20 Jan 2017 13:15	PST	Not_Provided	105.461
PNNL	SWS-1	20 Jan 2017 13:30	PST	Not_Provided	105.467
PNNL	SWS-1	20 Jan 2017 13:45	PST	Not_Provided	105.457
PNNL	SWS-1	20 Jan 2017 14:00	PST	Not_Provided	105.457
PNNL	SWS-1	20 Jan 2017 14:15	PST	Not_Provided	105.461
PNNL	SWS-1	20 Jan 2017 14:30	PST	Not_Provided	105.460
PNNL	SWS-1	20 Jan 2017 14:45	PST	Not_Provided	105.461
PNNL	SWS-1	20 Jan 2017 15:00	PST	Not_Provided	105.468
PNNL	SWS-1	20 Jan 2017 15:15	PST	Not_Provided	105.460
PNNL	SWS-1	20 Jan 2017 15:30	PST	Not_Provided	105.469
PNNL	SWS-1	20 Jan 2017 15:45	PST	Not_Provided	105.462
PNNL	SWS-1	20 Jan 2017 16:00	PST	Not_Provided	105.465
PNNL	SWS-1	20 Jan 2017 16:15	PST	Not_Provided	105.467
PNNL	SWS-1	20 Jan 2017 16:30	PST	Not_Provided	105.468
PNNL	SWS-1	20 Jan 2017 16:45	PST	Not_Provided	105.467
PNNL	SWS-1	20 Jan 2017 17:00	PST	Not_Provided	105.470
PNNL	SWS-1	20 Jan 2017 17:15	PST	Not_Provided	105.479
PNNL	SWS-1	20 Jan 2017 17:30	PST	Not_Provided	105.478
PNNL	SWS-1	20 Jan 2017 17:45	PST	Not_Provided	105.483
PNNL	SWS-1	20 Jan 2017 18:00	PST	Not_Provided	105.485
PNNL	SWS-1	20 Jan 2017 18:15	PST	Not_Provided	105.491
PNNL	SWS-1	20 Jan 2017 18:30	PST	Not_Provided	105.492
PNNL	SWS-1	20 Jan 2017 18:45	PST	Not_Provided	105.496
PNNL	SWS-1	20 Jan 2017 19:00	PST	Not_Provided	105.501
PNNL	SWS-1	20 Jan 2017 19:15	PST	Not_Provided	105.505
PNNL	SWS-1	20 Jan 2017 19:30	PST	Not_Provided	105.504
PNNL	SWS-1	20 Jan 2017 19:45	PST	Not_Provided	105.507
PNNL	SWS-1	20 Jan 2017 20:00	PST	Not_Provided	105.507
PNNL	SWS-1	20 Jan 2017 20:15	PST	Not_Provided	105.507
PNNL	SWS-1	20 Jan 2017 20:30	PST	Not_Provided	105.517
PNNL	SWS-1	20 Jan 2017 20:45	PST	Not_Provided	105.520
PNNL	SWS-1	20 Jan 2017 21:00	PST	Not_Provided	105.525
PNNL	SWS-1	20 Jan 2017 21:15	PST	Not_Provided	105.525
PNNL	SWS-1	20 Jan 2017 21:30	PST	Not_Provided	105.530
PNNL	SWS-1	20 Jan 2017 21:45	PST	Not_Provided	105.533
PNNL	SWS-1	20 Jan 2017 22:00	PST	Not_Provided	105.538
PNNL	SWS-1	20 Jan 2017 22:15	PST	Not_Provided	105.534
PNNL	SWS-1	20 Jan 2017 22:30	PST	Not_Provided	105.539
PNNL	SWS-1	20 Jan 2017 22:45	PST	Not_Provided	105.537
PNNL	SWS-1	20 Jan 2017 23:00	PST	Not_Provided	105.537
PNNL	SWS-1	20 Jan 2017 23:15	PST	Not_Provided	105.536
PNNL	SWS-1	20 Jan 2017 23:30	PST	Not_Provided	105.539
PNNL	SWS-1	20 Jan 2017 23:45	PST	Not_Provided	105.536
PNNL	SWS-1	21 Jan 2017 00:00	PST	Not_Provided	105.530
PNNL	SWS-1	21 Jan 2017 00:15	PST	Not_Provided	105.529
PNNL	SWS-1	21 Jan 2017 00:30	PST	Not_Provided	105.532
PNNL	SWS-1	21 Jan 2017 00:45	PST	Not_Provided	105.541
PNNL	SWS-1	21 Jan 2017 01:00	PST	Not_Provided	105.539
PNNL	SWS-1	21 Jan 2017 01:15	PST	Not_Provided	105.543
PNNL	SWS-1	21 Jan 2017 01:30	PST	Not_Provided	105.546
PNNL	SWS-1	21 Jan 2017 01:45	PST	Not_Provided	105.553
PNNL	SWS-1	21 Jan 2017 02:00	PST	Not_Provided	105.559
PNNL	SWS-1	21 Jan 2017 02:15	PST	Not_Provided	105.570
PNNL	SWS-1	21 Jan 2017 02:30	PST	Not_Provided	105.565
PNNL	SWS-1	21 Jan 2017 02:45	PST	Not_Provided	105.568
PNNL	SWS-1	21 Jan 2017 03:00	PST	Not_Provided	105.570
PNNL	SWS-1	21 Jan 2017 03:15	PST	Not_Provided	105.573
PNNL	SWS-1	21 Jan 2017 03:30	PST	Not_Provided	105.571
PNNL	SWS-1	21 Jan 2017 03:45	PST	Not_Provided	105.574
PNNL	SWS-1	21 Jan 2017 04:00	PST	Not_Provided	105.577
PNNL	SWS-1	21 Jan 2017 04:15	PST	Not_Provided	105.577
PNNL	SWS-1	21 Jan 2017 04:30	PST	Not_Provided	105.575
PNNL	SWS-1	21 Jan 2017 04:45	PST	Not_Provided	105.580
PNNL	SWS-1	21 Jan 2017 05:00	PST	Not_Provided	105.589
PNNL	SWS-1	21 Jan 2017 05:15	PST	Not_Provided	105.592
PNNL	SWS-1	21 Jan 2017 05:30	PST	Not_Provided	105.591
PNNL	SWS-1	21 Jan 2017 05:45	PST	Not_Provided	105.592
PNNL	SWS-1	21 Jan 2017 06:00	PST	Not_Provided	105.595
PNNL	SWS-1	21 Jan 2017 06:15	PST	Not_Provided	105.599
PNNL	SWS-1	21 Jan 2017 06:30	PST	Not_Provided	105.602
PNNL	SWS-1	21 Jan 2017 06:45	PST	Not_Provided	105.604
PNNL	SWS-1	21 Jan 2017 07:00	PST	Not_Provided	105.609
PNNL	SWS-1	21 Jan 2017 07:15	PST	Not_Provided	105.612
PNNL	SWS-1	21 Jan 2017 07:30	PST	Not_Provided	105.616
PNNL	SWS-1	21 Jan 2017 07:45	PST	Not_Provided	105.622
PNNL	SWS-1	21 Jan 2017 08:00	PST	Not_Provided	105.625
PNNL	SWS-1	21 Jan 2017 08:15	PST	Not_Provided	105.629
PNNL	SWS-1	21 Jan 2017 08:30	PST	Not_Provided	105.628
PNNL	SWS-1	21 Jan 2017 08:45	PST	Not_Provided	105.635
PNNL	SWS-1	21 Jan 2017 09:00	PST	Not_Provided	105.631
PNNL	SWS-1	21 Jan 2017 09:15	PST	Not_Provided	105.637
PNNL	SWS-1	21 Jan 2017 09:30	PST	Not_Provided	105.630
PNNL	SWS-1	21 Jan 2017 09:45	PST	Not_Provided	105.635
PNNL	SWS-1	21 Jan 2017 10:00	PST	Not_Provided	105.635
PNNL	SWS-1	21 Jan 2017 10:15	PST	Not_Provided	105.636
PNNL	SWS-1	21 Jan 2017 10:30	PST	Not_Provided	105.636
PNNL	SWS-1	21 Jan 2017 10:45	PST	Not_Provided	105.641
PNNL	SWS-1	21 Jan 2017 11:00	PST	Not_Provided	105.642
PNNL	SWS-1	21 Jan 2017 11:15	PST	Not_Provided	105.641
PNNL	SWS-1	21 Jan 2017 11:30	PST	Not_Provided	105.635
PNNL	SWS-1	21 Jan 2017 11:45	PST	Not_Provided	105.634
PNNL	SWS-1	21 Jan 2017 12:00	PST	Not_Provided	105.627
PNNL	SWS-1	21 Jan 2017 12:15	PST	Not_Provided	105.624
PNNL	SWS-1	21 Jan 2017 12:30	PST	Not_Provided	105.614
PNNL	SWS-1	21 Jan 2017 12:45	PST	Not_Provided	105.607
PNNL	SWS-1	21 Jan 2017 13:00	PST	Not_Provided	105.599
PNNL	SWS-1	21 Jan 2017 13:15	PST	Not_Provided	105.597
PNNL	SWS-1	21 Jan 2017 13:30	PST	Not_Provided	105.591
PNNL	SWS-1	21 Jan 2017 13:45	PST	Not_Provided	105.582
PNNL	SWS-1	21 Jan 2017 14:00	PST	Not_Provided	105.571
PNNL	SWS-1	21 Jan 2017 14:15	PST	Not_Provided	105.570
PNNL	SWS-1	21 Jan 2017 14:30	PST	Not_Provided	105.557
PNNL	SWS-1	21 Jan 2017 14:45	PST	Not_Provided	105.551
PNNL	SWS-1	21 Jan 2017 15:00	PST	Not_Provided	105.544
PNNL	SWS-1	21 Jan 2017 15:15	PST	Not_Provided	105.535
PNNL	SWS-1	21 Jan 2017 15:30	PST	Not_Provided	105.527
PNNL	SWS-1	21 Jan 2017 15:45	PST	Not_Provided	105.519
PNNL	SWS-1	21 Jan 2017 16:00	PST	Not_Provided	105.515
PNNL	SWS-1	21 Jan 2017 16:15	PST	Not_Provided	105.508
PNNL	SWS-1	21 Jan 2017 16:30	PST	Not_Provided	105.499
PNNL	SWS-1	21 Jan 2017 16:45	PST	Not_Provided	105.495
PNNL	SWS-1	21 Jan 2017 17:00	PST	Not_Provided	105.487
PNNL	SWS-1	21 Jan 2017 17:15	PST	Not_Provided	105.482
PNNL	SWS-1	21 Jan 2017 17:30	PST	Not_Provided	105.479
PNNL	SWS-1	21 Jan 2017 17:45	PST	Not_Provided	105.473
PNNL	SWS-1	21 Jan 2017 18:00	PST	Not_Provided	105.472
PNNL	SWS-1	21 Jan 2017 18:15	PST	Not_Provided	105.471
PNNL	SWS-1	21 Jan 2017 18:30	PST	Not_Provided	105.471
PNNL	SWS-1	21 Jan 2017 18:45	PST	Not_Provided	105.465
PNNL	SWS-1	21 Jan 2017 19:00	PST	Not_Provided	105.467
[truncated: 57,356 more rows]
