# Supplementary material for: WHONDRS-GUI: a web application for global survey of surface water metabolites
Source: PeerJ. 2020 Jul 22;8:e9277. doi: 10.7717/peerj.9277 (PMC7382364; doi:10.7717/peerj.9277)
Supplement: Supplemental Information 1 [file peerj-08-9277-s001.zip › WHONDRS_S_Kit/data/WHONDRS_SW_Kits_Hydrographs/WHONDRS_SW_Kits_Hydrograph_S000052.csv]

# U.S. Geological Survey. 2018. National Water Information System data available on the World Wide Web (USGS Water Data for the Nation) accessed at 2019-01-03 19:36:51 EST (nadww01) at http://waterdata.usgs.gov/nwis/
# USGS 08324000 JEMEZ RIVER NEAR JEMEZ NM
agency_cd	site_no	datetime	tz_cd	Discharge_cubic_m_per_second	Gauge_height_m
USGS	08324000	01 Jan 2018 00:00	MST	0.623	1.128
USGS	08324000	01 Jan 2018 00:15	MST	0.603	1.125
USGS	08324000	01 Jan 2018 00:30	MST	0.583	1.122
USGS	08324000	01 Jan 2018 00:45	MST	0.583	1.122
USGS	08324000	01 Jan 2018 01:00	MST	0.623	1.128
USGS	08324000	01 Jan 2018 01:15	MST	0.623	1.128
USGS	08324000	01 Jan 2018 01:30	MST	0.603	1.125
USGS	08324000	01 Jan 2018 01:45	MST	0.603	1.125
USGS	08324000	01 Jan 2018 02:00	MST	0.603	1.125
USGS	08324000	01 Jan 2018 02:15	MST	0.583	1.122
USGS	08324000	01 Jan 2018 02:30	MST	0.583	1.122
USGS	08324000	01 Jan 2018 02:45	MST	0.583	1.122
USGS	08324000	01 Jan 2018 03:00	MST	0.563	1.119
USGS	08324000	01 Jan 2018 03:15	MST	0.563	1.119
USGS	08324000	01 Jan 2018 03:30	MST	0.547	1.116
USGS	08324000	01 Jan 2018 03:45	MST	0.527	1.113
USGS	08324000	01 Jan 2018 04:00	MST	0.527	1.113
USGS	08324000	01 Jan 2018 04:15	MST	0.51	1.109
USGS	08324000	01 Jan 2018 04:30	MST	0.51	1.109
USGS	08324000	01 Jan 2018 04:45	MST	0.493	1.106
USGS	08324000	01 Jan 2018 05:00	MST	0.493	1.106
USGS	08324000	01 Jan 2018 05:15	MST	0.493	1.106
USGS	08324000	01 Jan 2018 05:30	MST	0.476	1.103
USGS	08324000	01 Jan 2018 05:45	MST	0.476	1.103
USGS	08324000	01 Jan 2018 06:00	MST	0.476	1.103
USGS	08324000	01 Jan 2018 06:15	MST	0.476	1.103
USGS	08324000	01 Jan 2018 06:30	MST	0.476	1.103
USGS	08324000	01 Jan 2018 06:45	MST	0.476	1.103
USGS	08324000	01 Jan 2018 07:00	MST	0.459	1.1
USGS	08324000	01 Jan 2018 07:15	MST	0.459	1.1
USGS	08324000	01 Jan 2018 07:30	MST	0.459	1.1
USGS	08324000	01 Jan 2018 07:45	MST	0.459	1.1
USGS	08324000	01 Jan 2018 08:00	MST	0.459	1.1
USGS	08324000	01 Jan 2018 08:15	MST	0.442	1.097
USGS	08324000	01 Jan 2018 08:30	MST	0.442	1.097
USGS	08324000	01 Jan 2018 08:45	MST	0.442	1.097
USGS	08324000	01 Jan 2018 09:00	MST	0.442	1.097
USGS	08324000	01 Jan 2018 09:15	MST	0.442	1.097
USGS	08324000	01 Jan 2018 09:30	MST	0.428	1.094
USGS	08324000	01 Jan 2018 09:45	MST	0.428	1.094
USGS	08324000	01 Jan 2018 10:00	MST	0.411	1.091
USGS	08324000	01 Jan 2018 10:15	MST	0.411	1.091
USGS	08324000	01 Jan 2018 10:30	MST	0.411	1.091
USGS	08324000	01 Jan 2018 10:45	MST	0.411	1.091
USGS	08324000	01 Jan 2018 11:00	MST	0.411	1.091
USGS	08324000	01 Jan 2018 11:15	MST	0.411	1.091
USGS	08324000	01 Jan 2018 11:30	MST	0.428	1.094
USGS	08324000	01 Jan 2018 11:45	MST	0.428	1.094
USGS	08324000	01 Jan 2018 12:00	MST	0.442	1.097
USGS	08324000	01 Jan 2018 12:15	MST	0.442	1.097
USGS	08324000	01 Jan 2018 12:30	MST	0.442	1.097
USGS	08324000	01 Jan 2018 12:45	MST	0.442	1.097
USGS	08324000	01 Jan 2018 13:00	MST	0.442	1.097
USGS	08324000	01 Jan 2018 13:15	MST	0.442	1.097
USGS	08324000	01 Jan 2018 13:30	MST	0.428	1.094
USGS	08324000	01 Jan 2018 13:45	MST	0.428	1.094
USGS	08324000	01 Jan 2018 14:00	MST	0.428	1.094
USGS	08324000	01 Jan 2018 14:15	MST	0.411	1.091
USGS	08324000	01 Jan 2018 14:30	MST	0.411	1.091
USGS	08324000	01 Jan 2018 14:45	MST	0.411	1.091
USGS	08324000	01 Jan 2018 15:00	MST	0.411	1.091
USGS	08324000	01 Jan 2018 15:15	MST	0.428	1.094
USGS	08324000	01 Jan 2018 15:30	MST	0.428	1.094
USGS	08324000	01 Jan 2018 15:45	MST	0.428	1.094
USGS	08324000	01 Jan 2018 16:00	MST	0.442	1.097
USGS	08324000	01 Jan 2018 16:15	MST	0.442	1.097
USGS	08324000	01 Jan 2018 16:30	MST	0.442	1.097
USGS	08324000	01 Jan 2018 16:45	MST	0.428	1.094
USGS	08324000	01 Jan 2018 17:00	MST	0.428	1.094
USGS	08324000	01 Jan 2018 17:15	MST	0.428	1.094
USGS	08324000	01 Jan 2018 17:30	MST	0.428	1.094
USGS	08324000	01 Jan 2018 17:45	MST	0.428	1.094
USGS	08324000	01 Jan 2018 18:00	MST	0.428	1.094
USGS	08324000	01 Jan 2018 18:15	MST	0.428	1.094
USGS	08324000	01 Jan 2018 18:30	MST	0.428	1.094
USGS	08324000	01 Jan 2018 18:45	MST	0.442	1.097
USGS	08324000	01 Jan 2018 19:00	MST	0.493	1.106
USGS	08324000	01 Jan 2018 19:15	MST	0.603	1.125
USGS	08324000	01 Jan 2018 19:30	MST	0.583	1.122
USGS	08324000	01 Jan 2018 19:45	MST	0.583	1.122
USGS	08324000	01 Jan 2018 20:00	MST	0.583	1.122
USGS	08324000	01 Jan 2018 20:15	MST	0.583	1.122
USGS	08324000	01 Jan 2018 20:30	MST	0.583	1.122
USGS	08324000	01 Jan 2018 20:45	MST	0.603	1.125
USGS	08324000	01 Jan 2018 21:00	MST	0.685	1.137
USGS	08324000	01 Jan 2018 21:15	MST	0.796	1.152
USGS	08324000	01 Jan 2018 21:30	MST	0.773	1.149
USGS	08324000	01 Jan 2018 21:45	MST	0.773	1.149
USGS	08324000	01 Jan 2018 22:00	MST	0.75	1.146
USGS	08324000	01 Jan 2018 22:15	MST	0.728	1.143
USGS	08324000	01 Jan 2018 22:30	MST	0.728	1.143
USGS	08324000	01 Jan 2018 22:45	MST	0.728	1.143
USGS	08324000	01 Jan 2018 23:00	MST	0.705	1.14
USGS	08324000	01 Jan 2018 23:15	MST	0.685	1.137
USGS	08324000	01 Jan 2018 23:30	MST	0.663	1.134
USGS	08324000	01 Jan 2018 23:45	MST	0.643	1.131
USGS	08324000	02 Jan 2018 00:00	MST	0.623	1.128
USGS	08324000	02 Jan 2018 00:15	MST	0.603	1.125
USGS	08324000	02 Jan 2018 00:30	MST	0.583	1.122
USGS	08324000	02 Jan 2018 00:45	MST	0.563	1.119
USGS	08324000	02 Jan 2018 01:00	MST	0.527	1.113
USGS	08324000	02 Jan 2018 01:15	MST	0.527	1.113
USGS	08324000	02 Jan 2018 01:30	MST	0.51	1.109
USGS	08324000	02 Jan 2018 01:45	MST	0.527	1.113
USGS	08324000	02 Jan 2018 02:00	MST	0.547	1.116
USGS	08324000	02 Jan 2018 02:15	MST	0.527	1.113
USGS	08324000	02 Jan 2018 02:30	MST	0.51	1.109
USGS	08324000	02 Jan 2018 02:45	MST	0.51	1.109
USGS	08324000	02 Jan 2018 03:00	MST	0.493	1.106
USGS	08324000	02 Jan 2018 03:15	MST	0.476	1.103
USGS	08324000	02 Jan 2018 03:30	MST	0.476	1.103
USGS	08324000	02 Jan 2018 03:45	MST	0.476	1.103
USGS	08324000	02 Jan 2018 04:00	MST	0.476	1.103
USGS	08324000	02 Jan 2018 04:15	MST	0.459	1.1
USGS	08324000	02 Jan 2018 04:30	MST	0.476	1.103
USGS	08324000	02 Jan 2018 04:45	MST	0.476	1.103
USGS	08324000	02 Jan 2018 05:00	MST	0.476	1.103
USGS	08324000	02 Jan 2018 05:15	MST	0.476	1.103
USGS	08324000	02 Jan 2018 05:30	MST	0.476	1.103
USGS	08324000	02 Jan 2018 05:45	MST	0.476	1.103
USGS	08324000	02 Jan 2018 06:00	MST	0.476	1.103
USGS	08324000	02 Jan 2018 06:15	MST	0.476	1.103
USGS	08324000	02 Jan 2018 06:30	MST	0.476	1.103
USGS	08324000	02 Jan 2018 06:45	MST	0.476	1.103
USGS	08324000	02 Jan 2018 07:00	MST	0.459	1.1
USGS	08324000	02 Jan 2018 07:15	MST	0.476	1.103
USGS	08324000	02 Jan 2018 07:30	MST	0.476	1.103
USGS	08324000	02 Jan 2018 07:45	MST	0.476	1.103
USGS	08324000	02 Jan 2018 08:00	MST	0.493	1.106
USGS	08324000	02 Jan 2018 08:15	MST	0.493	1.106
USGS	08324000	02 Jan 2018 08:30	MST	0.51	1.109
USGS	08324000	02 Jan 2018 08:45	MST	0.51	1.109
USGS	08324000	02 Jan 2018 09:00	MST	0.527	1.113
USGS	08324000	02 Jan 2018 09:15	MST	0.527	1.113
USGS	08324000	02 Jan 2018 09:30	MST	0.476	1.103
USGS	08324000	02 Jan 2018 09:45	MST	0.411	1.091
USGS	08324000	02 Jan 2018 10:00	MST	0.411	1.091
USGS	08324000	02 Jan 2018 10:15	MST	0.428	1.094
USGS	08324000	02 Jan 2018 10:30	MST	0.411	1.091
USGS	08324000	02 Jan 2018 10:45	MST	0.411	1.091
USGS	08324000	02 Jan 2018 11:00	MST	0.411	1.091
USGS	08324000	02 Jan 2018 11:15	MST	0.411	1.091
USGS	08324000	02 Jan 2018 11:30	MST	0.411	1.091
USGS	08324000	02 Jan 2018 11:45	MST	0.428	1.094
USGS	08324000	02 Jan 2018 12:00	MST	0.428	1.094
USGS	08324000	02 Jan 2018 12:15	MST	0.428	1.094
USGS	08324000	02 Jan 2018 12:30	MST	0.442	1.097
USGS	08324000	02 Jan 2018 12:45	MST	0.428	1.094
USGS	08324000	02 Jan 2018 13:00	MST	0.428	1.094
USGS	08324000	02 Jan 2018 13:15	MST	0.411	1.091
USGS	08324000	02 Jan 2018 13:30	MST	0.411	1.091
USGS	08324000	02 Jan 2018 13:45	MST	0.428	1.094
USGS	08324000	02 Jan 2018 14:00	MST	0.459	1.1
USGS	08324000	02 Jan 2018 14:15	MST	0.459	1.1
USGS	08324000	02 Jan 2018 14:30	MST	0.442	1.097
USGS	08324000	02 Jan 2018 14:45	MST	0.459	1.1
USGS	08324000	02 Jan 2018 15:00	MST	0.493	1.106
USGS	08324000	02 Jan 2018 15:15	MST	0.493	1.106
USGS	08324000	02 Jan 2018 15:30	MST	0.493	1.106
USGS	08324000	02 Jan 2018 15:45	MST	0.51	1.109
USGS	08324000	02 Jan 2018 16:00	MST	0.583	1.122
USGS	08324000	02 Jan 2018 16:15	MST	0.603	1.125
USGS	08324000	02 Jan 2018 16:30	MST	0.603	1.125
USGS	08324000	02 Jan 2018 16:45	MST	0.603	1.125
USGS	08324000	02 Jan 2018 17:00	MST	0.603	1.125
USGS	08324000	02 Jan 2018 17:15	MST	0.583	1.122
USGS	08324000	02 Jan 2018 17:30	MST	0.603	1.125
USGS	08324000	02 Jan 2018 17:45	MST	0.682	1.137
USGS	08324000	02 Jan 2018 18:00	MST	0.705	1.14
USGS	08324000	02 Jan 2018 18:15	MST	0.705	1.14
USGS	08324000	02 Jan 2018 18:30	MST	0.705	1.14
USGS	08324000	02 Jan 2018 18:45	MST	0.705	1.14
USGS	08324000	02 Jan 2018 19:00	MST	0.705	1.14
USGS	08324000	02 Jan 2018 19:15	MST	0.705	1.14
USGS	08324000	02 Jan 2018 19:30	MST	0.682	1.137
USGS	08324000	02 Jan 2018 19:45	MST	0.682	1.137
USGS	08324000	02 Jan 2018 20:00	MST	0.682	1.137
USGS	08324000	02 Jan 2018 20:15	MST	0.682	1.137
USGS	08324000	02 Jan 2018 20:30	MST	0.682	1.137
USGS	08324000	02 Jan 2018 20:45	MST	0.682	1.137
USGS	08324000	02 Jan 2018 21:00	MST	0.682	1.137
USGS	08324000	02 Jan 2018 21:15	MST	0.75	1.146
USGS	08324000	02 Jan 2018 21:30	MST	0.773	1.149
USGS	08324000	02 Jan 2018 21:45	MST	0.773	1.149
USGS	08324000	02 Jan 2018 22:00	MST	0.773	1.149
USGS	08324000	02 Jan 2018 22:15	MST	0.773	1.149
USGS	08324000	02 Jan 2018 22:30	MST	0.75	1.146
USGS	08324000	02 Jan 2018 22:45	MST	0.728	1.143
USGS	08324000	02 Jan 2018 23:00	MST	0.705	1.14
USGS	08324000	02 Jan 2018 23:15	MST	0.682	1.137
USGS	08324000	02 Jan 2018 23:30	MST	0.705	1.14
USGS	08324000	02 Jan 2018 23:45	MST	0.705	1.14
USGS	08324000	03 Jan 2018 00:00	MST	0.682	1.137
USGS	08324000	03 Jan 2018 00:15	MST	0.643	1.131
USGS	08324000	03 Jan 2018 00:30	MST	0.623	1.128
USGS	08324000	03 Jan 2018 00:45	MST	0.623	1.128
USGS	08324000	03 Jan 2018 01:00	MST	0.603	1.125
USGS	08324000	03 Jan 2018 01:15	MST	0.583	1.122
USGS	08324000	03 Jan 2018 01:30	MST	0.563	1.119
USGS	08324000	03 Jan 2018 01:45	MST	0.547	1.116
USGS	08324000	03 Jan 2018 02:00	MST	0.547	1.116
USGS	08324000	03 Jan 2018 02:15	MST	0.527	1.113
USGS	08324000	03 Jan 2018 02:30	MST	0.51	1.109
USGS	08324000	03 Jan 2018 02:45	MST	0.51	1.109
USGS	08324000	03 Jan 2018 03:00	MST	0.51	1.109
USGS	08324000	03 Jan 2018 03:15	MST	0.493	1.106
USGS	08324000	03 Jan 2018 03:30	MST	0.493	1.106
USGS	08324000	03 Jan 2018 03:45	MST	0.493	1.106
USGS	08324000	03 Jan 2018 04:00	MST	0.493	1.106
USGS	08324000	03 Jan 2018 04:15	MST	0.493	1.106
USGS	08324000	03 Jan 2018 04:30	MST	0.476	1.103
USGS	08324000	03 Jan 2018 04:45	MST	0.476	1.103
USGS	08324000	03 Jan 2018 05:00	MST	0.476	1.103
USGS	08324000	03 Jan 2018 05:15	MST	0.476	1.103
USGS	08324000	03 Jan 2018 05:30	MST	0.459	1.1
USGS	08324000	03 Jan 2018 05:45	MST	0.459	1.1
USGS	08324000	03 Jan 2018 06:00	MST	0.442	1.097
USGS	08324000	03 Jan 2018 06:15	MST	0.442	1.097
USGS	08324000	03 Jan 2018 06:30	MST	0.442	1.097
USGS	08324000	03 Jan 2018 06:45	MST	0.428	1.094
USGS	08324000	03 Jan 2018 07:00	MST	0.428	1.094
USGS	08324000	03 Jan 2018 07:15	MST	0.411	1.091
USGS	08324000	03 Jan 2018 07:30	MST	0.411	1.091
USGS	08324000	03 Jan 2018 07:45	MST	0.396	1.088
USGS	08324000	03 Jan 2018 08:00	MST	0.382	1.085
USGS	08324000	03 Jan 2018 08:15	MST	0.382	1.085
USGS	08324000	03 Jan 2018 08:30	MST	0.382	1.085
USGS	08324000	03 Jan 2018 08:45	MST	0.382	1.085
USGS	08324000	03 Jan 2018 09:00	MST	0.368	1.082
USGS	08324000	03 Jan 2018 09:15	MST	0.368	1.082
USGS	08324000	03 Jan 2018 09:30	MST	0.354	1.079
USGS	08324000	03 Jan 2018 09:45	MST	0.354	1.079
USGS	08324000	03 Jan 2018 10:00	MST	0.354	1.079
USGS	08324000	03 Jan 2018 10:15	MST	0.354	1.079
USGS	08324000	03 Jan 2018 10:30	MST	0.354	1.079
USGS	08324000	03 Jan 2018 10:45	MST	0.354	1.079
USGS	08324000	03 Jan 2018 11:00	MST	0.34	1.076
USGS	08324000	03 Jan 2018 11:15	MST	0.354	1.079
USGS	08324000	03 Jan 2018 11:30	MST	0.354	1.079
USGS	08324000	03 Jan 2018 11:45	MST	0.354	1.079
USGS	08324000	03 Jan 2018 12:00	MST	0.354	1.079
USGS	08324000	03 Jan 2018 12:15	MST	0.354	1.079
USGS	08324000	03 Jan 2018 12:30	MST	0.354	1.079
USGS	08324000	03 Jan 2018 12:45	MST	0.354	1.079
USGS	08324000	03 Jan 2018 13:00	MST	0.34	1.076
USGS	08324000	03 Jan 2018 13:15	MST	0.34	1.076
USGS	08324000	03 Jan 2018 13:30	MST	0.354	1.079
USGS	08324000	03 Jan 2018 13:45	MST	0.34	1.076
USGS	08324000	03 Jan 2018 14:00	MST	0.34	1.076
USGS	08324000	03 Jan 2018 14:15	MST	0.354	1.079
USGS	08324000	03 Jan 2018 14:30	MST	0.354	1.079
USGS	08324000	03 Jan 2018 14:45	MST	0.354	1.079
USGS	08324000	03 Jan 2018 15:00	MST	0.34	1.076
USGS	08324000	03 Jan 2018 15:15	MST	0.34	1.076
USGS	08324000	03 Jan 2018 15:30	MST	0.34	1.076
USGS	08324000	03 Jan 2018 15:45	MST	0.34	1.076
USGS	08324000	03 Jan 2018 16:00	MST	0.34	1.076
USGS	08324000	03 Jan 2018 16:15	MST	0.396	1.088
USGS	08324000	03 Jan 2018 16:30	MST	0.428	1.094
USGS	08324000	03 Jan 2018 16:45	MST	0.428	1.094
USGS	08324000	03 Jan 2018 17:00	MST	0.428	1.094
USGS	08324000	03 Jan 2018 17:15	MST	0.428	1.094
USGS	08324000	03 Jan 2018 17:30	MST	0.428	1.094
USGS	08324000	03 Jan 2018 17:45	MST	0.428	1.094
USGS	08324000	03 Jan 2018 18:00	MST	0.428	1.094
USGS	08324000	03 Jan 2018 18:15	MST	0.442	1.097
USGS	08324000	03 Jan 2018 18:30	MST	0.476	1.103
USGS	08324000	03 Jan 2018 18:45	MST	0.563	1.119
USGS	08324000	03 Jan 2018 19:00	MST	0.583	1.122
USGS	08324000	03 Jan 2018 19:15	MST	0.583	1.122
USGS	08324000	03 Jan 2018 19:30	MST	0.603	1.125
USGS	08324000	03 Jan 2018 19:45	MST	0.643	1.131
USGS	08324000	03 Jan 2018 20:00	MST	0.643	1.131
USGS	08324000	03 Jan 2018 20:15	MST	0.643	1.131
USGS	08324000	03 Jan 2018 20:30	MST	0.643	1.131
USGS	08324000	03 Jan 2018 20:45	MST	0.623	1.128
USGS	08324000	03 Jan 2018 21:00	MST	0.623	1.128
USGS	08324000	03 Jan 2018 21:15	MST	0.62	1.128
USGS	08324000	03 Jan 2018 21:30	MST	0.663	1.134
USGS	08324000	03 Jan 2018 21:45	MST	0.682	1.137
USGS	08324000	03 Jan 2018 22:00	MST	0.682	1.137
USGS	08324000	03 Jan 2018 22:15	MST	0.663	1.134
USGS	08324000	03 Jan 2018 22:30	MST	0.663	1.134
USGS	08324000	03 Jan 2018 22:45	MST	0.643	1.131
USGS	08324000	03 Jan 2018 23:00	MST	0.62	1.128
USGS	08324000	03 Jan 2018 23:15	MST	0.62	1.128
USGS	08324000	03 Jan 2018 23:30	MST	0.62	1.128
USGS	08324000	03 Jan 2018 23:45	MST	0.62	1.128
USGS	08324000	04 Jan 2018 00:00	MST	0.62	1.128
USGS	08324000	04 Jan 2018 00:15	MST	0.603	1.125
USGS	08324000	04 Jan 2018 00:30	MST	0.603	1.125
USGS	08324000	04 Jan 2018 00:45	MST	0.583	1.122
USGS	08324000	04 Jan 2018 01:00	MST	0.583	1.122
USGS	08324000	04 Jan 2018 01:15	MST	0.563	1.119
USGS	08324000	04 Jan 2018 01:30	MST	0.544	1.116
USGS	08324000	04 Jan 2018 01:45	MST	0.527	1.113
USGS	08324000	04 Jan 2018 02:00	MST	0.51	1.109
USGS	08324000	04 Jan 2018 02:15	MST	0.493	1.106
USGS	08324000	04 Jan 2018 02:30	MST	0.493	1.106
USGS	08324000	04 Jan 2018 02:45	MST	0.493	1.106
USGS	08324000	04 Jan 2018 03:00	MST	0.493	1.106
USGS	08324000	04 Jan 2018 03:15	MST	0.476	1.103
USGS	08324000	04 Jan 2018 03:30	MST	0.476	1.103
USGS	08324000	04 Jan 2018 03:45	MST	0.459	1.1
USGS	08324000	04 Jan 2018 04:00	MST	0.476	1.103
USGS	08324000	04 Jan 2018 04:15	MST	0.459	1.1
USGS	08324000	04 Jan 2018 04:30	MST	0.459	1.1
USGS	08324000	04 Jan 2018 04:45	MST	0.459	1.1
USGS	08324000	04 Jan 2018 05:00	MST	0.459	1.1
USGS	08324000	04 Jan 2018 05:15	MST	0.459	1.1
USGS	08324000	04 Jan 2018 05:30	MST	0.442	1.097
USGS	08324000	04 Jan 2018 05:45	MST	0.442	1.097
USGS	08324000	04 Jan 2018 06:00	MST	0.428	1.094
USGS	08324000	04 Jan 2018 06:15	MST	0.428	1.094
USGS	08324000	04 Jan 2018 06:30	MST	0.411	1.091
USGS	08324000	04 Jan 2018 06:45	MST	0.411	1.091
USGS	08324000	04 Jan 2018 07:00	MST	0.396	1.088
USGS	08324000	04 Jan 2018 07:15	MST	0.396	1.088
USGS	08324000	04 Jan 2018 07:30	MST	0.396	1.088
USGS	08324000	04 Jan 2018 07:45	MST	0.396	1.088
USGS	08324000	04 Jan 2018 08:00	MST	0.396	1.088
USGS	08324000	04 Jan 2018 08:15	MST	0.382	1.085
USGS	08324000	04 Jan 2018 08:30	MST	0.382	1.085
USGS	08324000	04 Jan 2018 08:45	MST	0.382	1.085
USGS	08324000	04 Jan 2018 09:00	MST	0.368	1.082
USGS	08324000	04 Jan 2018 09:15	MST	0.368	1.082
USGS	08324000	04 Jan 2018 09:30	MST	0.368	1.082
USGS	08324000	04 Jan 2018 09:45	MST	0.368	1.082
USGS	08324000	04 Jan 2018 10:00	MST	0.368	1.082
USGS	08324000	04 Jan 2018 10:15	MST	0.368	1.082
USGS	08324000	04 Jan 2018 10:30	MST	0.368	1.082
USGS	08324000	04 Jan 2018 10:45	MST	0.368	1.082
USGS	08324000	04 Jan 2018 11:00	MST	0.382	1.085
USGS	08324000	04 Jan 2018 11:15	MST	0.382	1.085
USGS	08324000	04 Jan 2018 11:30	MST	0.382	1.085
USGS	08324000	04 Jan 2018 11:45	MST	0.382	1.085
USGS	08324000	04 Jan 2018 12:00	MST	0.382	1.085
USGS	08324000	04 Jan 2018 12:15	MST	0.396	1.088
USGS	08324000	04 Jan 2018 12:30	MST	0.396	1.088
USGS	08324000	04 Jan 2018 12:45	MST	0.396	1.088
USGS	08324000	04 Jan 2018 13:00	MST	0.396	1.088
USGS	08324000	04 Jan 2018 13:15	MST	0.396	1.088
USGS	08324000	04 Jan 2018 13:30	MST	0.396	1.088
USGS	08324000	04 Jan 2018 13:45	MST	0.396	1.088
USGS	08324000	04 Jan 2018 14:00	MST	0.428	1.094
USGS	08324000	04 Jan 2018 14:15	MST	0.442	1.097
USGS	08324000	04 Jan 2018 14:30	MST	0.442	1.097
USGS	08324000	04 Jan 2018 14:45	MST	0.459	1.1
USGS	08324000	04 Jan 2018 15:00	MST	0.459	1.1
USGS	08324000	04 Jan 2018 15:15	MST	0.459	1.1
USGS	08324000	04 Jan 2018 15:30	MST	0.459	1.1
USGS	08324000	04 Jan 2018 15:45	MST	0.51	1.109
USGS	08324000	04 Jan 2018 16:00	MST	0.583	1.122
USGS	08324000	04 Jan 2018 16:15	MST	0.563	1.119
USGS	08324000	04 Jan 2018 16:30	MST	0.544	1.116
USGS	08324000	04 Jan 2018 16:45	MST	0.544	1.116
USGS	08324000	04 Jan 2018 17:00	MST	0.583	1.122
USGS	08324000	04 Jan 2018 17:15	MST	0.62	1.128
USGS	08324000	04 Jan 2018 17:30	MST	0.643	1.131
USGS	08324000	04 Jan 2018 17:45	MST	0.663	1.134
USGS	08324000	04 Jan 2018 18:00	MST	0.643	1.131
USGS	08324000	04 Jan 2018 18:15	MST	0.643	1.131
USGS	08324000	04 Jan 2018 18:30	MST	0.643	1.131
USGS	08324000	04 Jan 2018 18:45	MST	0.663	1.134
USGS	08324000	04 Jan 2018 19:00	MST	0.663	1.134
USGS	08324000	04 Jan 2018 19:15	MST	0.663	1.134
USGS	08324000	04 Jan 2018 19:30	MST	0.705	1.14
USGS	08324000	04 Jan 2018 19:45	MST	0.728	1.143
USGS	08324000	04 Jan 2018 20:00	MST	0.728	1.143
USGS	08324000	04 Jan 2018 20:15	MST	0.728	1.143
USGS	08324000	04 Jan 2018 20:30	MST	0.728	1.143
USGS	08324000	04 Jan 2018 20:45	MST	0.705	1.14
USGS	08324000	04 Jan 2018 21:00	MST	0.682	1.137
USGS	08324000	04 Jan 2018 21:15	MST	0.682	1.137
USGS	08324000	04 Jan 2018 21:30	MST	0.663	1.134
USGS	08324000	04 Jan 2018 21:45	MST	0.663	1.134
USGS	08324000	04 Jan 2018 22:00	MST	0.64	1.131
USGS	08324000	04 Jan 2018 22:15	MST	0.64	1.131
USGS	08324000	04 Jan 2018 22:30	MST	0.62	1.128
USGS	08324000	04 Jan 2018 22:45	MST	0.6	1.125
USGS	08324000	04 Jan 2018 23:00	MST	0.6	1.125
USGS	08324000	04 Jan 2018 23:15	MST	0.583	1.122
USGS	08324000	04 Jan 2018 23:30	MST	0.563	1.119
USGS	08324000	04 Jan 2018 23:45	MST	0.563	1.119
USGS	08324000	05 Jan 2018 00:00	MST	0.544	1.116
USGS	08324000	05 Jan 2018 00:15	MST	0.544	1.116
USGS	08324000	05 Jan 2018 00:30	MST	0.527	1.113
USGS	08324000	05 Jan 2018 00:45	MST	0.527	1.113
USGS	08324000	05 Jan 2018 01:00	MST	0.527	1.113
USGS	08324000	05 Jan 2018 01:15	MST	0.51	1.109
USGS	08324000	05 Jan 2018 01:30	MST	0.51	1.109
USGS	08324000	05 Jan 2018 01:45	MST	0.51	1.109
USGS	08324000	05 Jan 2018 02:00	MST	0.493	1.106
USGS	08324000	05 Jan 2018 02:15	MST	0.493	1.106
USGS	08324000	05 Jan 2018 02:30	MST	0.476	1.103
USGS	08324000	05 Jan 2018 02:45	MST	0.476	1.103
USGS	08324000	05 Jan 2018 03:00	MST	0.527	1.113
USGS	08324000	05 Jan 2018 03:15	MST	0.51	1.109
USGS	08324000	05 Jan 2018 03:30	MST	0.51	1.109
USGS	08324000	05 Jan 2018 03:45	MST	0.51	1.109
USGS	08324000	05 Jan 2018 04:00	MST	0.51	1.109
USGS	08324000	05 Jan 2018 04:15	MST	0.51	1.109
USGS	08324000	05 Jan 2018 04:30	MST	0.493	1.106
USGS	08324000	05 Jan 2018 04:45	MST	0.493	1.106
USGS	08324000	05 Jan 2018 05:00	MST	0.493	1.106
USGS	08324000	05 Jan 2018 05:15	MST	0.493	1.106
USGS	08324000	05 Jan 2018 05:30	MST	0.476	1.103
USGS	08324000	05 Jan 2018 05:45	MST	0.476	1.103
USGS	08324000	05 Jan 2018 06:00	MST	0.476	1.103
USGS	08324000	05 Jan 2018 06:15	MST	0.476	1.103
USGS	08324000	05 Jan 2018 06:30	MST	0.459	1.1
USGS	08324000	05 Jan 2018 06:45	MST	0.442	1.097
USGS	08324000	05 Jan 2018 07:00	MST	0.442	1.097
USGS	08324000	05 Jan 2018 07:15	MST	0.442	1.097
USGS	08324000	05 Jan 2018 07:30	MST	0.459	1.1
USGS	08324000	05 Jan 2018 07:45	MST	0.476	1.103
USGS	08324000	05 Jan 2018 08:00	MST	0.493	1.106
USGS	08324000	05 Jan 2018 08:15	MST	0.476	1.103
USGS	08324000	05 Jan 2018 08:30	MST	0.459	1.1
USGS	08324000	05 Jan 2018 08:45	MST	0.396	1.088
USGS	08324000	05 Jan 2018 09:00	MST	0.396	1.088
USGS	08324000	05 Jan 2018 09:15	MST	0.396	1.088
USGS	08324000	05 Jan 2018 09:30	MST	0.396	1.088
USGS	08324000	05 Jan 2018 09:45	MST	0.396	1.088
USGS	08324000	05 Jan 2018 10:00	MST	0.396	1.088
USGS	08324000	05 Jan 2018 10:15	MST	0.396	1.088
USGS	08324000	05 Jan 2018 10:30	MST	0.396	1.088
USGS	08324000	05 Jan 2018 10:45	MST	0.382	1.085
USGS	08324000	05 Jan 2018 11:00	MST	0.396	1.088
USGS	08324000	05 Jan 2018 11:15	MST	0.396	1.088
USGS	08324000	05 Jan 2018 11:30	MST	0.396	1.088
USGS	08324000	05 Jan 2018 11:45	MST	0.411	1.091
USGS	08324000	05 Jan 2018 12:00	MST	0.411	1.091
USGS	08324000	05 Jan 2018 12:15	MST	0.411	1.091
USGS	08324000	05 Jan 2018 12:30	MST	0.411	1.091
USGS	08324000	05 Jan 2018 12:45	MST	0.411	1.091
USGS	08324000	05 Jan 2018 13:00	MST	0.411	1.091
USGS	08324000	05 Jan 2018 13:15	MST	0.411	1.091
USGS	08324000	05 Jan 2018 13:30	MST	0.396	1.088
USGS	08324000	05 Jan 2018 13:45	MST	0.396	1.088
USGS	08324000	05 Jan 2018 14:00	MST	0.411	1.091
USGS	08324000	05 Jan 2018 14:15	MST	0.411	1.091
USGS	08324000	05 Jan 2018 14:30	MST	0.396	1.088
USGS	08324000	05 Jan 2018 14:45	MST	0.411	1.091
USGS	08324000	05 Jan 2018 15:00	MST	0.425	1.094
USGS	08324000	05 Jan 2018 15:15	MST	0.442	1.097
USGS	08324000	05 Jan 2018 15:30	MST	0.442	1.097
USGS	08324000	05 Jan 2018 15:45	MST	0.476	1.103
USGS	08324000	05 Jan 2018 16:00	MST	0.493	1.106
USGS	08324000	05 Jan 2018 16:15	MST	0.527	1.113
USGS	08324000	05 Jan 2018 16:30	MST	0.527	1.113
USGS	08324000	05 Jan 2018 16:45	MST	0.544	1.116
USGS	08324000	05 Jan 2018 17:00	MST	0.544	1.116
USGS	08324000	05 Jan 2018 17:15	MST	0.58	1.122
USGS	08324000	05 Jan 2018 17:30	MST	0.58	1.122
USGS	08324000	05 Jan 2018 17:45	MST	0.58	1.122
USGS	08324000	05 Jan 2018 18:00	MST	0.6	1.125
USGS	08324000	05 Jan 2018 18:15	MST	0.663	1.134
USGS	08324000	05 Jan 2018 18:30	MST	0.663	1.134
USGS	08324000	05 Jan 2018 18:45	MST	0.663	1.134
USGS	08324000	05 Jan 2018 19:00	MST	0.64	1.131
USGS	08324000	05 Jan 2018 19:15	MST	0.663	1.134
USGS	08324000	05 Jan 2018 19:30	MST	0.64	1.131
USGS	08324000	05 Jan 2018 19:45	MST	0.62	1.128
USGS	08324000	05 Jan 2018 20:00	MST	0.6	1.125
USGS	08324000	05 Jan 2018 20:15	MST	0.62	1.128
USGS	08324000	05 Jan 2018 20:30	MST	0.705	1.14
USGS	08324000	05 Jan 2018 20:45	MST	0.705	1.14
USGS	08324000	05 Jan 2018 21:00	MST	0.705	1.14
USGS	08324000	05 Jan 2018 21:15	MST	0.705	1.14
USGS	08324000	05 Jan 2018 21:30	MST	0.682	1.137
USGS	08324000	05 Jan 2018 21:45	MST	0.682	1.137
USGS	08324000	05 Jan 2018 22:00	MST	0.663	1.134
USGS	08324000	05 Jan 2018 22:15	MST	0.663	1.134
USGS	08324000	05 Jan 2018 22:30	MST	0.663	1.134
USGS	08324000	05 Jan 2018 22:45	MST	0.663	1.134
USGS	08324000	05 Jan 2018 23:00	MST	0.64	1.131
USGS	08324000	05 Jan 2018 23:15	MST	0.62	1.128
USGS	08324000	05 Jan 2018 23:30	MST	0.62	1.128
USGS	08324000	05 Jan 2018 23:45	MST	0.6	1.125
USGS	08324000	06 Jan 2018 00:00	MST	0.6	1.125
USGS	08324000	06 Jan 2018 00:15	MST	0.58	1.122
USGS	08324000	06 Jan 2018 00:30	MST	0.563	1.119
USGS	08324000	06 Jan 2018 00:45	MST	0.544	1.116
USGS	08324000	06 Jan 2018 01:00	MST	0.544	1.116
USGS	08324000	06 Jan 2018 01:15	MST	0.62	1.128
USGS	08324000	06 Jan 2018 01:30	MST	0.62	1.128
USGS	08324000	06 Jan 2018 01:45	MST	0.6	1.125
USGS	08324000	06 Jan 2018 02:00	MST	0.58	1.122
USGS	08324000	06 Jan 2018 02:15	MST	0.563	1.119
USGS	08324000	06 Jan 2018 02:30	MST	0.563	1.119
USGS	08324000	06 Jan 2018 02:45	MST	0.563	1.119
USGS	08324000	06 Jan 2018 03:00	MST	0.563	1.119
USGS	08324000	06 Jan 2018 03:15	MST	0.563	1.119
USGS	08324000	06 Jan 2018 03:30	MST	0.563	1.119
USGS	08324000	06 Jan 2018 03:45	MST	0.563	1.119
USGS	08324000	06 Jan 2018 04:00	MST	0.563	1.119
USGS	08324000	06 Jan 2018 04:15	MST	0.563	1.119
USGS	08324000	06 Jan 2018 04:30	MST	0.563	1.119
USGS	08324000	06 Jan 2018 04:45	MST	0.544	1.116
USGS	08324000	06 Jan 2018 05:00	MST	0.544	1.116
USGS	08324000	06 Jan 2018 05:15	MST	0.544	1.116
USGS	08324000	06 Jan 2018 05:30	MST	0.544	1.116
USGS	08324000	06 Jan 2018 05:45	MST	0.544	1.116
USGS	08324000	06 Jan 2018 06:00	MST	0.527	1.113
USGS	08324000	06 Jan 2018 06:15	MST	0.544	1.116
USGS	08324000	06 Jan 2018 06:30	MST	0.527	1.113
USGS	08324000	06 Jan 2018 06:45	MST	0.527	1.113
USGS	08324000	06 Jan 2018 07:00	MST	0.527	1.113
USGS	08324000	06 Jan 2018 07:15	MST	0.527	1.113
USGS	08324000	06 Jan 2018 07:30	MST	0.527	1.113
USGS	08324000	06 Jan 2018 07:45	MST	0.527	1.113
USGS	08324000	06 Jan 2018 08:00	MST	0.527	1.113
USGS	08324000	06 Jan 2018 08:15	MST	0.527	1.113
USGS	08324000	06 Jan 2018 08:30	MST	0.527	1.113
USGS	08324000	06 Jan 2018 08:45	MST	0.527	1.113
USGS	08324000	06 Jan 2018 09:00	MST	0.527	1.113
USGS	08324000	06 Jan 2018 09:15	MST	0.544	1.116
USGS	08324000	06 Jan 2018 09:30	MST	0.544	1.116
USGS	08324000	06 Jan 2018 09:45	MST	0.563	1.119
USGS	08324000	06 Jan 2018 10:00	MST	0.563	1.119
USGS	08324000	06 Jan 2018 10:15	MST	0.563	1.119
USGS	08324000	06 Jan 2018 10:30	MST	0.563	1.119
USGS	08324000	06 Jan 2018 10:45	MST	0.58	1.122
USGS	08324000	06 Jan 2018 11:00	MST	0.58	1.122
USGS	08324000	06 Jan 2018 11:15	MST	0.58	1.122
USGS	08324000	06 Jan 2018 11:30	MST	0.58	1.122
USGS	08324000	06 Jan 2018 11:45	MST	0.58	1.122
USGS	08324000	06 Jan 2018 12:00	MST	0.563	1.119
USGS	08324000	06 Jan 2018 12:15	MST	0.58	1.122
USGS	08324000	06 Jan 2018 12:30	MST	0.58	1.122
USGS	08324000	06 Jan 2018 12:45	MST	0.563	1.119
USGS	08324000	06 Jan 2018 13:00	MST	0.563	1.119
USGS	08324000	06 Jan 2018 13:15	MST	0.563	1.119
USGS	08324000	06 Jan 2018 13:30	MST	0.544	1.116
USGS	08324000	06 Jan 2018 13:45	MST	0.544	1.116
USGS	08324000	06 Jan 2018 14:00	MST	0.527	1.113
USGS	08324000	06 Jan 2018 14:15	MST	0.527	1.113
USGS	08324000	06 Jan 2018 14:30	MST	0.527	1.113
USGS	08324000	06 Jan 2018 14:45	MST	0.544	1.116
USGS	08324000	06 Jan 2018 15:00	MST	0.544	1.116
USGS	08324000	06 Jan 2018 15:15	MST	0.544	1.116
USGS	08324000	06 Jan 2018 15:30	MST	0.544	1.116
USGS	08324000	06 Jan 2018 15:45	MST	0.527	1.113
USGS	08324000	06 Jan 2018 16:00	MST	0.527	1.113
USGS	08324000	06 Jan 2018 16:15	MST	0.527	1.113
USGS	08324000	06 Jan 2018 16:30	MST	0.527	1.113
USGS	08324000	06 Jan 2018 16:45	MST	0.527	1.113
USGS	08324000	06 Jan 2018 17:00	MST	0.527	1.113
USGS	08324000	06 Jan 2018 17:15	MST	0.544	1.116
USGS	08324000	06 Jan 2018 17:30	MST	0.544	1.116
USGS	08324000	06 Jan 2018 17:45	MST	0.544	1.116
USGS	08324000	06 Jan 2018 18:00	MST	0.563	1.119
USGS	08324000	06 Jan 2018 18:15	MST	0.563	1.119
USGS	08324000	06 Jan 2018 18:30	MST	0.563	1.119
USGS	08324000	06 Jan 2018 18:45	MST	0.563	1.119
USGS	08324000	06 Jan 2018 19:00	MST	0.58	1.122
USGS	08324000	06 Jan 2018 19:15	MST	0.58	1.122
USGS	08324000	06 Jan 2018 19:30	MST	0.58	1.122
USGS	08324000	06 Jan 2018 19:45	MST	0.563	1.119
USGS	08324000	06 Jan 2018 20:00	MST	0.563	1.119
USGS	08324000	06 Jan 2018 20:15	MST	0.544	1.116
USGS	08324000	06 Jan 2018 20:30	MST	0.544	1.116
USGS	08324000	06 Jan 2018 20:45	MST	0.544	1.116
USGS	08324000	06 Jan 2018 21:00	MST	0.544	1.116
USGS	08324000	06 Jan 2018 21:15	MST	0.544	1.116
USGS	08324000	06 Jan 2018 21:30	MST	0.58	1.122
USGS	08324000	06 Jan 2018 21:45	MST	0.64	1.131
USGS	08324000	06 Jan 2018 22:00	MST	0.64	1.131
USGS	08324000	06 Jan 2018 22:15	MST	0.64	1.131
USGS	08324000	06 Jan 2018 22:30	MST	0.64	1.131
USGS	08324000	06 Jan 2018 22:45	MST	0.64	1.131
USGS	08324000	06 Jan 2018 23:00	MST	0.64	1.131
USGS	08324000	06 Jan 2018 23:15	MST	0.62	1.128
USGS	08324000	06 Jan 2018 23:30	MST	0.62	1.128
USGS	08324000	06 Jan 2018 23:45	MST	0.62	1.128
USGS	08324000	07 Jan 2018 00:00	MST	0.62	1.128
USGS	08324000	07 Jan 2018 00:15	MST	0.6	1.125
USGS	08324000	07 Jan 2018 00:30	MST	0.6	1.125
USGS	08324000	07 Jan 2018 00:45	MST	0.6	1.125
USGS	08324000	07 Jan 2018 01:00	MST	0.6	1.125
USGS	08324000	07 Jan 2018 01:15	MST	0.6	1.125
USGS	08324000	07 Jan 2018 01:30	MST	0.6	1.125
USGS	08324000	07 Jan 2018 01:45	MST	0.6	1.125
USGS	08324000	07 Jan 2018 02:00	MST	0.6	1.125
USGS	08324000	07 Jan 2018 02:15	MST	0.58	1.122
USGS	08324000	07 Jan 2018 02:30	MST	0.58	1.122
USGS	08324000	07 Jan 2018 02:45	MST	0.58	1.122
USGS	08324000	07 Jan 2018 03:00	MST	0.58	1.122
USGS	08324000	07 Jan 2018 03:15	MST	0.58	1.122
USGS	08324000	07 Jan 2018 03:30	MST	0.58	1.122
USGS	08324000	07 Jan 2018 03:45	MST	0.58	1.122
USGS	08324000	07 Jan 2018 04:00	MST	0.563	1.119
USGS	08324000	07 Jan 2018 04:15	MST	0.58	1.122
USGS	08324000	07 Jan 2018 04:30	MST	0.58	1.122
USGS	08324000	07 Jan 2018 04:45	MST	0.58	1.122
USGS	08324000	07 Jan 2018 05:00	MST	0.58	1.122
USGS	08324000	07 Jan 2018 05:15	MST	0.58	1.122
USGS	08324000	07 Jan 2018 05:30	MST	0.563	1.119
USGS	08324000	07 Jan 2018 05:45	MST	0.563	1.119
USGS	08324000	07 Jan 2018 06:00	MST	0.563	1.119
USGS	08324000	07 Jan 2018 06:15	MST	0.563	1.119
USGS	08324000	07 Jan 2018 06:30	MST	0.563	1.119
USGS	08324000	07 Jan 2018 06:45	MST	0.563	1.119
USGS	08324000	07 Jan 2018 07:00	MST	0.563	1.119
USGS	08324000	07 Jan 2018 07:15	MST	0.563	1.119
USGS	08324000	07 Jan 2018 07:30	MST	0.563	1.119
USGS	08324000	07 Jan 2018 07:45	MST	0.563	1.119
USGS	08324000	07 Jan 2018 08:00	MST	0.563	1.119
USGS	08324000	07 Jan 2018 08:15	MST	0.563	1.119
USGS	08324000	07 Jan 2018 08:30	MST	0.563	1.119
USGS	08324000	07 Jan 2018 08:45	MST	0.563	1.119
USGS	08324000	07 Jan 2018 09:00	MST	0.563	1.119
USGS	08324000	07 Jan 2018 09:15	MST	0.563	1.119
USGS	08324000	07 Jan 2018 09:30	MST	0.563	1.119
USGS	08324000	07 Jan 2018 09:45	MST	0.563	1.119
USGS	08324000	07 Jan 2018 10:00	MST	0.58	1.122
USGS	08324000	07 Jan 2018 10:15	MST	0.563	1.119
USGS	08324000	07 Jan 2018 10:30	MST	0.563	1.119
USGS	08324000	07 Jan 2018 10:45	MST	0.563	1.119
USGS	08324000	07 Jan 2018 11:00	MST	0.563	1.119
USGS	08324000	07 Jan 2018 11:15	MST	0.563	1.119
USGS	08324000	07 Jan 2018 11:30	MST	0.563	1.119
USGS	08324000	07 Jan 2018 11:45	MST	0.563	1.119
USGS	08324000	07 Jan 2018 12:00	MST	0.563	1.119
USGS	08324000	07 Jan 2018 12:15	MST	0.563	1.119
USGS	08324000	07 Jan 2018 12:30	MST	0.58	1.122
USGS	08324000	07 Jan 2018 12:45	MST	0.58	1.122
USGS	08324000	07 Jan 2018 13:00	MST	0.563	1.119
USGS	08324000	07 Jan 2018 13:15	MST	0.563	1.119
USGS	08324000	07 Jan 2018 13:30	MST	0.563	1.119
USGS	08324000	07 Jan 2018 13:45	MST	0.563	1.119
USGS	08324000	07 Jan 2018 14:00	MST	0.563	1.119
USGS	08324000	07 Jan 2018 14:15	MST	0.563	1.119
USGS	08324000	07 Jan 2018 14:30	MST	0.58	1.122
USGS	08324000	07 Jan 2018 14:45	MST	0.58	1.122
USGS	08324000	07 Jan 2018 15:00	MST	0.58	1.122
USGS	08324000	07 Jan 2018 15:15	MST	0.563	1.119
USGS	08324000	07 Jan 2018 15:30	MST	0.563	1.119
USGS	08324000	07 Jan 2018 15:45	MST	0.563	1.119
USGS	08324000	07 Jan 2018 16:00	MST	0.563	1.119
USGS	08324000	07 Jan 2018 16:15	MST	0.563	1.119
USGS	08324000	07 Jan 2018 16:30	MST	0.563	1.119
USGS	08324000	07 Jan 2018 16:45	MST	0.563	1.119
USGS	08324000	07 Jan 2018 17:00	MST	0.544	1.116
USGS	08324000	07 Jan 2018 17:15	MST	0.544	1.116
USGS	08324000	07 Jan 2018 17:30	MST	0.563	1.119
USGS	08324000	07 Jan 2018 17:45	MST	0.544	1.116
USGS	08324000	07 Jan 2018 18:00	MST	0.544	1.116
USGS	08324000	07 Jan 2018 18:15	MST	0.563	1.119
USGS	08324000	07 Jan 2018 18:30	MST	0.563	1.119
USGS	08324000	07 Jan 2018 18:45	MST	0.563	1.119
USGS	08324000	07 Jan 2018 19:00	MST	0.563	1.119
USGS	08324000	07 Jan 2018 19:15	MST	0.563	1.119
USGS	08324000	07 Jan 2018 19:30	MST	0.563	1.119
USGS	08324000	07 Jan 2018 19:45	MST	0.563	1.119
USGS	08324000	07 Jan 2018 20:00	MST	0.563	1.119
USGS	08324000	07 Jan 2018 20:15	MST	0.563	1.119
USGS	08324000	07 Jan 2018 20:30	MST	0.563	1.119
USGS	08324000	07 Jan 2018 20:45	MST	0.563	1.119
USGS	08324000	07 Jan 2018 21:00	MST	0.563	1.119
USGS	08324000	07 Jan 2018 21:15	MST	0.563	1.119
USGS	08324000	07 Jan 2018 21:30	MST	0.563	1.119
USGS	08324000	07 Jan 2018 21:45	MST	0.563	1.119
USGS	08324000	07 Jan 2018 22:00	MST	0.58	1.122
USGS	08324000	07 Jan 2018 22:15	MST	0.58	1.122
USGS	08324000	07 Jan 2018 22:30	MST	0.58	1.122
USGS	08324000	07 Jan 2018 22:45	MST	0.58	1.122
USGS	08324000	07 Jan 2018 23:00	MST	0.58	1.122
USGS	08324000	07 Jan 2018 23:15	MST	0.58	1.122
USGS	08324000	07 Jan 2018 23:30	MST	0.6	1.125
USGS	08324000	07 Jan 2018 23:45	MST	0.6	1.125
USGS	08324000	08 Jan 2018 00:00	MST	0.62	1.128
USGS	08324000	08 Jan 2018 00:15	MST	0.62	1.128
USGS	08324000	08 Jan 2018 00:30	MST	0.62	1.128
USGS	08324000	08 Jan 2018 00:45	MST	0.62	1.128
USGS	08324000	08 Jan 2018 01:00	MST	0.62	1.128
USGS	08324000	08 Jan 2018 01:15	MST	0.62	1.128
USGS	08324000	08 Jan 2018 01:30	MST	0.62	1.128
USGS	08324000	08 Jan 2018 01:45	MST	0.62	1.128
USGS	08324000	08 Jan 2018 02:00	MST	0.62	1.128
USGS	08324000	08 Jan 2018 02:15	MST	0.62	1.128
USGS	08324000	08 Jan 2018 02:30	MST	0.62	1.128
USGS	08324000	08 Jan 2018 02:45	MST	0.62	1.128
USGS	08324000	08 Jan 2018 03:00	MST	0.6	1.125
USGS	08324000	08 Jan 2018 03:15	MST	0.6	1.125
USGS	08324000	08 Jan 2018 03:30	MST	0.6	1.125
USGS	08324000	08 Jan 2018 03:45	MST	0.6	1.125
USGS	08324000	08 Jan 2018 04:00	MST	0.6	1.125
USGS	08324000	08 Jan 2018 04:15	MST	0.6	1.125
USGS	08324000	08 Jan 2018 04:30	MST	0.6	1.125
USGS	08324000	08 Jan 2018 04:45	MST	0.6	1.125
USGS	08324000	08 Jan 2018 05:00	MST	0.6	1.125
USGS	08324000	08 Jan 2018 05:15	MST	0.6	1.125
USGS	08324000	08 Jan 2018 05:30	MST	0.58	1.122
USGS	08324000	08 Jan 2018 05:45	MST	0.58	1.122
USGS	08324000	08 Jan 2018 06:00	MST	0.58	1.122
USGS	08324000	08 Jan 2018 06:15	MST	0.58	1.122
USGS	08324000	08 Jan 2018 06:30	MST	0.58	1.122
USGS	08324000	08 Jan 2018 06:45	MST	0.58	1.122
USGS	08324000	08 Jan 2018 07:00	MST	0.58	1.122
USGS	08324000	08 Jan 2018 07:15	MST	0.563	1.119
USGS	08324000	08 Jan 2018 07:30	MST	0.563	1.119
USGS	08324000	08 Jan 2018 07:45	MST	0.544	1.116
USGS	08324000	08 Jan 2018 08:00	MST	0.544	1.116
USGS	08324000	08 Jan 2018 08:15	MST	0.544	1.116
USGS	08324000	08 Jan 2018 08:30	MST	0.527	1.113
USGS	08324000	08 Jan 2018 08:45	MST	0.527	1.113
USGS	08324000	08 Jan 2018 09:00	MST	0.527	1.113
USGS	08324000	08 Jan 2018 09:15	MST	0.507	1.109
USGS	08324000	08 Jan 2018 09:30	MST	0.507	1.109
USGS	08324000	08 Jan 2018 09:45	MST	0.507	1.109
USGS	08324000	08 Jan 2018 10:00	MST	0.507	1.109
USGS	08324000	08 Jan 2018 10:15	MST	0.507	1.109
USGS	08324000	08 Jan 2018 10:30	MST	0.507	1.109
USGS	08324000	08 Jan 2018 10:45	MST	0.507	1.109
USGS	08324000	08 Jan 2018 11:00	MST	0.527	1.113
USGS	08324000	08 Jan 2018 11:15	MST	0.527	1.113
USGS	08324000	08 Jan 2018 11:30	MST	0.507	1.109
USGS	08324000	08 Jan 2018 11:45	MST	0.507	1.109
USGS	08324000	08 Jan 2018 12:00	MST	0.507	1.109
USGS	08324000	08 Jan 2018 12:15	MST	0.507	1.109
USGS	08324000	08 Jan 2018 12:30	MST	0.507	1.109
USGS	08324000	08 Jan 2018 12:45	MST	0.507	1.109
USGS	08324000	08 Jan 2018 13:00	MST	0.507	1.109
USGS	08324000	08 Jan 2018 13:15	MST	0.49	1.106
USGS	08324000	08 Jan 2018 13:30	MST	0.49	1.106
USGS	08324000	08 Jan 2018 13:45	MST	0.49	1.106
USGS	08324000	08 Jan 2018 14:00	MST	0.49	1.106
USGS	08324000	08 Jan 2018 14:15	MST	0.473	1.103
USGS	08324000	08 Jan 2018 14:30	MST	0.473	1.103
USGS	08324000	08 Jan 2018 14:45	MST	0.473	1.103
USGS	08324000	08 Jan 2018 15:00	MST	0.456	1.1
USGS	08324000	08 Jan 2018 15:15	MST	0.442	1.097
USGS	08324000	08 Jan 2018 15:30	MST	0.425	1.094
USGS	08324000	08 Jan 2018 15:45	MST	0.442	1.097
USGS	08324000	08 Jan 2018 16:00	MST	0.473	1.103
USGS	08324000	08 Jan 2018 16:15	MST	0.527	1.113
USGS	08324000	08 Jan 2018 16:30	MST	0.544	1.116
USGS	08324000	08 Jan 2018 16:45	MST	0.527	1.113
USGS	08324000	08 Jan 2018 17:00	MST	0.507	1.109
USGS	08324000	08 Jan 2018 17:15	MST	0.507	1.109
USGS	08324000	08 Jan 2018 17:30	MST	0.507	1.109
USGS	08324000	08 Jan 2018 17:45	MST	0.527	1.113
USGS	08324000	08 Jan 2018 18:00	MST	0.527	1.113
USGS	08324000	08 Jan 2018 18:15	MST	0.527	1.113
USGS	08324000	08 Jan 2018 18:30	MST	0.544	1.116
USGS	08324000	08 Jan 2018 18:45	MST	0.544	1.116
USGS	08324000	08 Jan 2018 19:00	MST	0.544	1.116
USGS	08324000	08 Jan 2018 19:15	MST	0.561	1.119
USGS	08324000	08 Jan 2018 19:30	MST	0.561	1.119
USGS	08324000	08 Jan 2018 19:45	MST	0.561	1.119
USGS	08324000	08 Jan 2018 20:00	MST	0.6	1.125
USGS	08324000	08 Jan 2018 20:15	MST	0.62	1.128
USGS	08324000	08 Jan 2018 20:30	MST	0.64	1.131
USGS	08324000	08 Jan 2018 20:45	MST	0.64	1.131
USGS	08324000	08 Jan 2018 21:00	MST	0.64	1.131
USGS	08324000	08 Jan 2018 21:15	MST	0.64	1.131
USGS	08324000	08 Jan 2018 21:30	MST	0.64	1.131
USGS	08324000	08 Jan 2018 21:45	MST	0.62	1.128
USGS	08324000	08 Jan 2018 22:00	MST	0.62	1.128
USGS	08324000	08 Jan 2018 22:15	MST	0.62	1.128
USGS	08324000	08 Jan 2018 22:30	MST	0.62	1.128
USGS	08324000	08 Jan 2018 22:45	MST	0.62	1.128
USGS	08324000	08 Jan 2018 23:00	MST	0.6	1.125
USGS	08324000	08 Jan 2018 23:15	MST	0.6	1.125
USGS	08324000	08 Jan 2018 23:30	MST	0.58	1.122
USGS	08324000	08 Jan 2018 23:45	MST	0.561	1.119
USGS	08324000	09 Jan 2018 00:00	MST	0.561	1.119
USGS	08324000	09 Jan 2018 00:15	MST	0.561	1.119
USGS	08324000	09 Jan 2018 00:30	MST	0.561	1.119
USGS	08324000	09 Jan 2018 00:45	MST	0.561	1.119
USGS	08324000	09 Jan 2018 01:00	MST	0.544	1.116
USGS	08324000	09 Jan 2018 01:15	MST	0.544	1.116
USGS	08324000	09 Jan 2018 01:30	MST	0.544	1.116
USGS	08324000	09 Jan 2018 01:45	MST	0.561	1.119
USGS	08324000	09 Jan 2018 02:00	MST	0.561	1.119
USGS	08324000	09 Jan 2018 02:15	MST	0.561	1.119
USGS	08324000	09 Jan 2018 02:30	MST	0.58	1.122
USGS	08324000	09 Jan 2018 02:45	MST	0.6	1.125
USGS	08324000	09 Jan 2018 03:00	MST	0.6	1.125
USGS	08324000	09 Jan 2018 03:15	MST	0.6	1.125
USGS	08324000	09 Jan 2018 03:30	MST	0.6	1.125
USGS	08324000	09 Jan 2018 03:45	MST	0.6	1.125
USGS	08324000	09 Jan 2018 04:00	MST	0.6	1.125
USGS	08324000	09 Jan 2018 04:15	MST	0.6	1.125
USGS	08324000	09 Jan 2018 04:30	MST	0.6	1.125
USGS	08324000	09 Jan 2018 04:45	MST	0.6	1.125
USGS	08324000	09 Jan 2018 05:00	MST	0.6	1.125
USGS	08324000	09 Jan 2018 05:15	MST	0.6	1.125
USGS	08324000	09 Jan 2018 05:30	MST	0.6	1.125
USGS	08324000	09 Jan 2018 05:45	MST	0.6	1.125
USGS	08324000	09 Jan 2018 06:00	MST	0.6	1.125
USGS	08324000	09 Jan 2018 06:15	MST	0.6	1.125
USGS	08324000	09 Jan 2018 06:30	MST	0.6	1.125
USGS	08324000	09 Jan 2018 06:45	MST	0.6	1.125
USGS	08324000	09 Jan 2018 07:00	MST	0.6	1.125
USGS	08324000	09 Jan 2018 07:15	MST	0.6	1.125
USGS	08324000	09 Jan 2018 07:30	MST	0.6	1.125
USGS	08324000	09 Jan 2018 07:45	MST	0.6	1.125
USGS	08324000	09 Jan 2018 08:00	MST	0.6	1.125
USGS	08324000	09 Jan 2018 08:15	MST	0.58	1.122
USGS	08324000	09 Jan 2018 08:30	MST	0.58	1.122
USGS	08324000	09 Jan 2018 08:45	MST	0.58	1.122
USGS	08324000	09 Jan 2018 09:00	MST	0.58	1.122
USGS	08324000	09 Jan 2018 09:15	MST	0.58	1.122
USGS	08324000	09 Jan 2018 09:30	MST	0.58	1.122
USGS	08324000	09 Jan 2018 09:45	MST	0.58	1.122
USGS	08324000	09 Jan 2018 10:00	MST	0.561	1.119
USGS	08324000	09 Jan 2018 10:15	MST	0.561	1.119
USGS	08324000	09 Jan 2018 10:30	MST	0.561	1.119
USGS	08324000	09 Jan 2018 10:45	MST	0.544	1.116
USGS	08324000	09 Jan 2018 11:00	MST	0.561	1.119
USGS	08324000	09 Jan 2018 11:15	MST	0.561	1.119
USGS	08324000	09 Jan 2018 11:30	MST	0.561	1.119
USGS	08324000	09 Jan 2018 11:45	MST	0.561	1.119
USGS	08324000	09 Jan 2018 12:00	MST	0.561	1.119
USGS	08324000	09 Jan 2018 12:15	MST	0.561	1.119
USGS	08324000	09 Jan 2018 12:30	MST	0.544	1.116
USGS	08324000	09 Jan 2018 12:45	MST	0.544	1.116
USGS	08324000	09 Jan 2018 13:00	MST	0.544	1.116
USGS	08324000	09 Jan 2018 13:15	MST	0.524	1.113
USGS	08324000	09 Jan 2018 13:30	MST	0.524	1.113
USGS	08324000	09 Jan 2018 13:45	MST	0.524	1.113
USGS	08324000	09 Jan 2018 14:00	MST	0.524	1.113
USGS	08324000	09 Jan 2018 14:15	MST	0.507	1.109
USGS	08324000	09 Jan 2018 14:30	MST	0.507	1.109
USGS	08324000	09 Jan 2018 14:45	MST	0.507	1.109
USGS	08324000	09 Jan 2018 15:00	MST	0.507	1.109
USGS	08324000	09 Jan 2018 15:15	MST	0.524	1.113
USGS	08324000	09 Jan 2018 15:30	MST	0.561	1.119
USGS	08324000	09 Jan 2018 15:45	MST	0.561	1.119
USGS	08324000	09 Jan 2018 16:00	MST	0.561	1.119
USGS	08324000	09 Jan 2018 16:15	MST	0.544	1.116
USGS	08324000	09 Jan 2018 16:30	MST	0.544	1.116
USGS	08324000	09 Jan 2018 16:45	MST	0.524	1.113
USGS	08324000	09 Jan 2018 17:00	MST	0.524	1.113
USGS	08324000	09 Jan 2018 17:15	MST	0.524	1.113
USGS	08324000	09 Jan 2018 17:30	MST	0.524	1.113
USGS	08324000	09 Jan 2018 17:45	MST	0.524	1.113
USGS	08324000	09 Jan 2018 18:00	MST	0.524	1.113
USGS	08324000	09 Jan 2018 18:15	MST	0.524	1.113
USGS	08324000	09 Jan 2018 18:30	MST	0.524	1.113
USGS	08324000	09 Jan 2018 18:45	MST	0.524	1.113
USGS	08324000	09 Jan 2018 19:00	MST	0.524	1.113
USGS	08324000	09 Jan 2018 19:15	MST	0.524	1.113
USGS	08324000	09 Jan 2018 19:30	MST	0.524	1.113
USGS	08324000	09 Jan 2018 19:45	MST	0.544	1.116
USGS	08324000	09 Jan 2018 20:00	MST	0.544	1.116
USGS	08324000	09 Jan 2018 20:15	MST	0.702	1.14
USGS	08324000	09 Jan 2018 20:30	MST	0.748	1.146
USGS	08324000	09 Jan 2018 20:45	MST	0.748	1.146
USGS	08324000	09 Jan 2018 21:00	MST	0.725	1.143
USGS	08324000	09 Jan 2018 21:15	MST	0.725	1.143
USGS	08324000	09 Jan 2018 21:30	MST	0.702	1.14
USGS	08324000	09 Jan 2018 21:45	MST	0.682	1.137
USGS	08324000	09 Jan 2018 22:00	MST	0.682	1.137
USGS	08324000	09 Jan 2018 22:15	MST	0.66	1.134
USGS	08324000	09 Jan 2018 22:30	MST	0.66	1.134
USGS	08324000	09 Jan 2018 22:45	MST	0.64	1.131
USGS	08324000	09 Jan 2018 23:00	MST	0.64	1.131
USGS	08324000	09 Jan 2018 23:15	MST	0.62	1.128
USGS	08324000	09 Jan 2018 23:30	MST	0.62	1.128
USGS	08324000	09 Jan 2018 23:45	MST	0.6	1.125
USGS	08324000	10 Jan 2018 00:00	MST	0.6	1.125
USGS	08324000	10 Jan 2018 00:15	MST	0.6	1.125
USGS	08324000	10 Jan 2018 00:30	MST	0.6	1.125
USGS	08324000	10 Jan 2018 00:45	MST	0.58	1.122
USGS	08324000	10 Jan 2018 01:00	MST	0.58	1.122
USGS	08324000	10 Jan 2018 01:15	MST	0.58	1.122
USGS	08324000	10 Jan 2018 01:30	MST	0.58	1.122
USGS	08324000	10 Jan 2018 01:45	MST	0.58	1.122
USGS	08324000	10 Jan 2018 02:00	MST	0.58	1.122
USGS	08324000	10 Jan 2018 02:15	MST	0.58	1.122
USGS	08324000	10 Jan 2018 02:30	MST	0.561	1.119
USGS	08324000	10 Jan 2018 02:45	MST	0.561	1.119
USGS	08324000	10 Jan 2018 03:00	MST	0.561	1.119
USGS	08324000	10 Jan 2018 03:15	MST	0.561	1.119
USGS	08324000	10 Jan 2018 03:30	MST	0.561	1.119
USGS	08324000	10 Jan 2018 03:45	MST	0.561	1.119
USGS	08324000	10 Jan 2018 04:00	MST	0.561	1.119
USGS	08324000	10 Jan 2018 04:15	MST	0.561	1.119
USGS	08324000	10 Jan 2018 04:30	MST	0.561	1.119
USGS	08324000	10 Jan 2018 04:45	MST	0.561	1.119
USGS	08324000	10 Jan 2018 05:00	MST	0.544	1.116
USGS	08324000	10 Jan 2018 05:15	MST	0.544	1.116
USGS	08324000	10 Jan 2018 05:30	MST	0.561	1.119
USGS	08324000	10 Jan 2018 05:45	MST	0.561	1.119
USGS	08324000	10 Jan 2018 06:00	MST	0.561	1.119
USGS	08324000	10 Jan 2018 06:15	MST	0.58	1.122
USGS	08324000	10 Jan 2018 06:30	MST	0.58	1.122
USGS	08324000	10 Jan 2018 06:45	MST	0.58	1.122
USGS	08324000	10 Jan 2018 07:00	MST	0.58	1.122
USGS	08324000	10 Jan 2018 07:15	MST	0.6	1.125
USGS	08324000	10 Jan 2018 07:30	MST	0.6	1.125
USGS	08324000	10 Jan 2018 07:45	MST	0.6	1.125
USGS	08324000	10 Jan 2018 08:00	MST	0.6	1.125
USGS	08324000	10 Jan 2018 08:15	MST	0.62	1.128
USGS	08324000	10 Jan 2018 08:30	MST	0.62	1.128
USGS	08324000	10 Jan 2018 08:45	MST	0.62	1.128
USGS	08324000	10 Jan 2018 09:00	MST	0.62	1.128
USGS	08324000	10 Jan 2018 09:15	MST	0.62	1.128
USGS	08324000	10 Jan 2018 09:30	MST	0.6	1.125
USGS	08324000	10 Jan 2018 09:45	MST	0.6	1.125
USGS	08324000	10 Jan 2018 10:00	MST	0.6	1.125
USGS	08324000	10 Jan 2018 10:15	MST	0.6	1.125
USGS	08324000	10 Jan 2018 10:30	MST	0.6	1.125
USGS	08324000	10 Jan 2018 10:45	MST	0.58	1.122
USGS	08324000	10 Jan 2018 11:00	MST	0.6	1.125
USGS	08324000	10 Jan 2018 11:15	MST	0.6	1.125
USGS	08324000	10 Jan 2018 11:30	MST	0.58	1.122
USGS	08324000	10 Jan 2018 11:45	MST	0.58	1.122
USGS	08324000	10 Jan 2018 12:00	MST	0.58	1.122
USGS	08324000	10 Jan 2018 12:15	MST	0.561	1.119
USGS	08324000	10 Jan 2018 12:30	MST	0.561	1.119
USGS	08324000	10 Jan 2018 12:45	MST	0.544	1.116
USGS	08324000	10 Jan 2018 13:00	MST	0.544	1.116
USGS	08324000	10 Jan 2018 13:15	MST	0.544	1.116
USGS	08324000	10 Jan 2018 13:30	MST	0.544	1.116
USGS	08324000	10 Jan 2018 13:45	MST	0.544	1.116
USGS	08324000	10 Jan 2018 14:00	MST	0.561	1.119
USGS	08324000	10 Jan 2018 14:15	MST	0.561	1.119
USGS	08324000	10 Jan 2018 14:30	MST	0.561	1.119
USGS	08324000	10 Jan 2018 14:45	MST	0.561	1.119
USGS	08324000	10 Jan 2018 15:00	MST	0.561	1.119
USGS	08324000	10 Jan 2018 15:15	MST	0.58	1.122
USGS	08324000	10 Jan 2018 15:30	MST	0.58	1.122
USGS	08324000	10 Jan 2018 15:45	MST	0.58	1.122
USGS	08324000	10 Jan 2018 16:00	MST	0.6	1.125
USGS	08324000	10 Jan 2018 16:15	MST	0.58	1.122
USGS	08324000	10 Jan 2018 16:30	MST	0.58	1.122
USGS	08324000	10 Jan 2018 16:45	MST	0.6	1.125
USGS	08324000	10 Jan 2018 17:00	MST	0.6	1.125
USGS	08324000	10 Jan 2018 17:15	MST	0.6	1.125
USGS	08324000	10 Jan 2018 17:30	MST	0.6	1.125
USGS	08324000	10 Jan 2018 17:45	MST	0.6	1.125
USGS	08324000	10 Jan 2018 18:00	MST	0.6	1.125
USGS	08324000	10 Jan 2018 18:15	MST	0.62	1.128
USGS	08324000	10 Jan 2018 18:30	MST	0.62	1.128
USGS	08324000	10 Jan 2018 18:45	MST	0.64	1.131
USGS	08324000	10 Jan 2018 19:00	MST	0.64	1.131
USGS	08324000	10 Jan 2018 19:15	MST	0.64	1.131
USGS	08324000	10 Jan 2018 19:30	MST	0.64	1.131
USGS	08324000	10 Jan 2018 19:45	MST	0.62	1.128
USGS	08324000	10 Jan 2018 20:00	MST	0.62	1.128
USGS	08324000	10 Jan 2018 20:15	MST	0.62	1.128
USGS	08324000	10 Jan 2018 20:30	MST	0.62	1.128
USGS	08324000	10 Jan 2018 20:45	MST	0.62	1.128
USGS	08324000	10 Jan 2018 21:00	MST	0.6	1.125
USGS	08324000	10 Jan 2018 21:15	MST	0.6	1.125
USGS	08324000	10 Jan 2018 21:30	MST	0.6	1.125
USGS	08324000	10 Jan 2018 21:45	MST	0.6	1.125
USGS	08324000	10 Jan 2018 22:00	MST	0.6	1.125
USGS	08324000	10 Jan 2018 22:15	MST	0.58	1.122
USGS	08324000	10 Jan 2018 22:30	MST	0.58	1.122
USGS	08324000	10 Jan 2018 22:45	MST	0.58	1.122
USGS	08324000	10 Jan 2018 23:00	MST	0.58	1.122
USGS	08324000	10 Jan 2018 23:15	MST	0.58	1.122
USGS	08324000	10 Jan 2018 23:30	MST	0.58	1.122
USGS	08324000	10 Jan 2018 23:45	MST	0.58	1.122
USGS	08324000	11 Jan 2018 00:00	MST	0.58	1.122
USGS	08324000	11 Jan 2018 00:15	MST	0.58	1.122
USGS	08324000	11 Jan 2018 00:30	MST	0.58	1.122
USGS	08324000	11 Jan 2018 00:45	MST	0.58	1.122
USGS	08324000	11 Jan 2018 01:00	MST	0.58	1.122
USGS	08324000	11 Jan 2018 01:15	MST	0.58	1.122
USGS	08324000	11 Jan 2018 01:30	MST	0.6	1.125
USGS	08324000	11 Jan 2018 01:45	MST	0.6	1.125
USGS	08324000	11 Jan 2018 02:00	MST	0.58	1.122
USGS	08324000	11 Jan 2018 02:15	MST	0.6	1.125
USGS	08324000	11 Jan 2018 02:30	MST	0.6	1.125
USGS	08324000	11 Jan 2018 02:45	MST	0.6	1.125
USGS	08324000	11 Jan 2018 03:00	MST	0.6	1.125
USGS	08324000	11 Jan 2018 03:15	MST	0.6	1.125
USGS	08324000	11 Jan 2018 03:30	MST	0.6	1.125
USGS	08324000	11 Jan 2018 03:45	MST	0.6	1.125
USGS	08324000	11 Jan 2018 04:00	MST	0.6	1.125
USGS	08324000	11 Jan 2018 04:15	MST	0.6	1.125
USGS	08324000	11 Jan 2018 04:30	MST	0.6	1.125
USGS	08324000	11 Jan 2018 04:45	MST	0.6	1.125
USGS	08324000	11 Jan 2018 05:00	MST	0.6	1.125
USGS	08324000	11 Jan 2018 05:15	MST	0.6	1.125
USGS	08324000	11 Jan 2018 05:30	MST	0.58	1.122
USGS	08324000	11 Jan 2018 05:45	MST	0.58	1.122
USGS	08324000	11 Jan 2018 06:00	MST	0.58	1.122
USGS	08324000	11 Jan 2018 06:15	MST	0.6	1.125
USGS	08324000	11 Jan 2018 06:30	MST	0.58	1.122
USGS	08324000	11 Jan 2018 06:45	MST	0.58	1.122
USGS	08324000	11 Jan 2018 07:00	MST	0.58	1.122
USGS	08324000	11 Jan 2018 07:15	MST	0.58	1.122
USGS	08324000	11 Jan 2018 07:30	MST	0.58	1.122
USGS	08324000	11 Jan 2018 07:45	MST	0.58	1.122
USGS	08324000	11 Jan 2018 08:00	MST	0.58	1.122
USGS	08324000	11 Jan 2018 08:15	MST	0.58	1.122
USGS	08324000	11 Jan 2018 08:30	MST	0.58	1.122
USGS	08324000	11 Jan 2018 08:45	MST	0.58	1.122
USGS	08324000	11 Jan 2018 09:00	MST	0.58	1.122
USGS	08324000	11 Jan 2018 09:15	MST	0.58	1.122
USGS	08324000	11 Jan 2018 09:30	MST	0.58	1.122
USGS	08324000	11 Jan 2018 09:45	MST	0.58	1.122
USGS	08324000	11 Jan 2018 10:00	MST	0.58	1.122
USGS	08324000	11 Jan 2018 10:15	MST	0.58	1.122
USGS	08324000	11 Jan 2018 10:30	MST	0.58	1.122
USGS	08324000	11 Jan 2018 10:45	MST	0.58	1.122
USGS	08324000	11 Jan 2018 11:00	MST	0.58	1.122
USGS	08324000	11 Jan 2018 11:15	MST	0.58	1.122
USGS	08324000	11 Jan 2018 11:30	MST	0.58	1.122
USGS	08324000	11 Jan 2018 11:45	MST	0.58	1.122
USGS	08324000	11 Jan 2018 12:00	MST	0.58	1.122
USGS	08324000	11 Jan 2018 12:15	MST	0.58	1.122
USGS	08324000	11 Jan 2018 12:30	MST	0.58	1.122
USGS	08324000	11 Jan 2018 12:45	MST	0.58	1.122
USGS	08324000	11 Jan 2018 13:00	MST	0.58	1.122
USGS	08324000	11 Jan 2018 13:15	MST	0.58	1.122
USGS	08324000	11 Jan 2018 13:30	MST	0.58	1.122
USGS	08324000	11 Jan 2018 13:45	MST	0.58	1.122
USGS	08324000	11 Jan 2018 14:00	MST	0.58	1.122
USGS	08324000	11 Jan 2018 14:15	MST	0.58	1.122
USGS	08324000	11 Jan 2018 14:30	MST	0.58	1.122
USGS	08324000	11 Jan 2018 14:45	MST	0.58	1.122
USGS	08324000	11 Jan 2018 15:00	MST	0.58	1.122
USGS	08324000	11 Jan 2018 15:15	MST	0.58	1.122
USGS	08324000	11 Jan 2018 15:30	MST	0.58	1.122
USGS	08324000	11 Jan 2018 15:45	MST	0.58	1.122
USGS	08324000	11 Jan 2018 16:00	MST	0.58	1.122
USGS	08324000	11 Jan 2018 16:15	MST	0.561	1.119
USGS	08324000	11 Jan 2018 16:30	MST	0.544	1.116
USGS	08324000	11 Jan 2018 16:45	MST	0.544	1.116
USGS	08324000	11 Jan 2018 17:00	MST	0.524	1.113
USGS	08324000	11 Jan 2018 17:15	MST	0.524	1.113
USGS	08324000	11 Jan 2018 17:30	MST	0.524	1.113
USGS	08324000	11 Jan 2018 17:45	MST	0.507	1.109
USGS	08324000	11 Jan 2018 18:00	MST	0.507	1.109
USGS	08324000	11 Jan 2018 18:15	MST	0.49	1.106
USGS	08324000	11 Jan 2018 18:30	MST	0.49	1.106
USGS	08324000	11 Jan 2018 18:45	MST	0.49	1.106
USGS	08324000	11 Jan 2018 19:00	MST	0.49	1.106
USGS	08324000	11 Jan 2018 19:15	MST	0.49	1.106
USGS	08324000	11 Jan 2018 19:30	MST	0.473	1.103
USGS	08324000	11 Jan 2018 19:45	MST	0.473	1.103
USGS	08324000	11 Jan 2018 20:00	MST	0.473	1.103
USGS	08324000	11 Jan 2018 20:15	MST	0.473	1.103
USGS	08324000	11 Jan 2018 20:30	MST	0.49	1.106
USGS	08324000	11 Jan 2018 20:45	MST	0.68	1.137
USGS	08324000	11 Jan 2018 21:00	MST	0.702	1.14
USGS	08324000	11 Jan 2018 21:15	MST	0.702	1.14
USGS	08324000	11 Jan 2018 21:30	MST	0.68	1.137
USGS	08324000	11 Jan 2018 21:45	MST	0.68	1.137
USGS	08324000	11 Jan 2018 22:00	MST	0.66	1.134
USGS	08324000	11 Jan 2018 22:15	MST	0.64	1.131
USGS	08324000	11 Jan 2018 22:30	MST	0.64	1.131
USGS	08324000	11 Jan 2018 22:45	MST	0.62	1.128
USGS	08324000	11 Jan 2018 23:00	MST	0.62	1.128
USGS	08324000	11 Jan 2018 23:15	MST	0.6	1.125
USGS	08324000	11 Jan 2018 23:30	MST	0.6	1.125
USGS	08324000	11 Jan 2018 23:45	MST	0.58	1.122
USGS	08324000	12 Jan 2018 00:00	MST	0.58	1.122
USGS	08324000	12 Jan 2018 00:15	MST	0.58	1.122
USGS	08324000	12 Jan 2018 00:30	MST	0.58	1.122
USGS	08324000	12 Jan 2018 00:45	MST	0.561	1.119
USGS	08324000	12 Jan 2018 01:00	MST	0.561	1.119
USGS	08324000	12 Jan 2018 01:15	MST	0.561	1.119
USGS	08324000	12 Jan 2018 01:30	MST	0.561	1.119
USGS	08324000	12 Jan 2018 01:45	MST	0.561	1.119
USGS	08324000	12 Jan 2018 02:00	MST	0.561	1.119
USGS	08324000	12 Jan 2018 02:15	MST	0.561	1.119
USGS	08324000	12 Jan 2018 02:30	MST	0.544	1.116
USGS	08324000	12 Jan 2018 02:45	MST	0.544	1.116
USGS	08324000	12 Jan 2018 03:00	MST	0.544	1.116
USGS	08324000	12 Jan 2018 03:15	MST	0.544	1.116
USGS	08324000	12 Jan 2018 03:30	MST	0.544	1.116
USGS	08324000	12 Jan 2018 03:45	MST	0.544	1.116
USGS	08324000	12 Jan 2018 04:00	MST	0.544	1.116
USGS	08324000	12 Jan 2018 04:15	MST	0.524	1.113
USGS	08324000	12 Jan 2018 04:30	MST	0.524	1.113
USGS	08324000	12 Jan 2018 04:45	MST	0.524	1.113
USGS	08324000	12 Jan 2018 05:00	MST	0.524	1.113
USGS	08324000	12 Jan 2018 05:15	MST	0.544	1.116
USGS	08324000	12 Jan 2018 05:30	MST	0.544	1.116
USGS	08324000	12 Jan 2018 05:45	MST	0.544	1.116
USGS	08324000	12 Jan 2018 06:00	MST	0.544	1.116
USGS	08324000	12 Jan 2018 06:15	MST	0.524	1.113
USGS	08324000	12 Jan 2018 06:30	MST	0.524	1.113
USGS	08324000	12 Jan 2018 06:45	MST	0.507	1.109
USGS	08324000	12 Jan 2018 07:00	MST	0.507	1.109
USGS	08324000	12 Jan 2018 07:15	MST	0.49	1.106
USGS	08324000	12 Jan 2018 07:30	MST	0.49	1.106
USGS	08324000	12 Jan 2018 07:45	MST	0.473	1.103
USGS	08324000	12 Jan 2018 08:00	MST	0.473	1.103
USGS	08324000	12 Jan 2018 08:15	MST	0.473	1.103
USGS	08324000	12 Jan 2018 08:30	MST	0.456	1.1
USGS	08324000	12 Jan 2018 08:45	MST	0.456	1.1
USGS	08324000	12 Jan 2018 09:00	MST	0.456	1.1
USGS	08324000	12 Jan 2018 09:15	MST	0.439	1.097
USGS	08324000	12 Jan 2018 09:30	MST	0.439	1.097
USGS	08324000	12 Jan 2018 09:45	MST	0.439	1.097
USGS	08324000	12 Jan 2018 10:00	MST	0.425	1.094
USGS	08324000	12 Jan 2018 10:15	MST	0.425	1.094
USGS	08324000	12 Jan 2018 10:30	MST	0.425	1.094
USGS	08324000	12 Jan 2018 10:45	MST	0.425	1.094
USGS	08324000	12 Jan 2018 11:00	MST	0.425	1.094
USGS	08324000	12 Jan 2018 11:15	MST	0.408	1.091
USGS	08324000	12 Jan 2018 11:30	MST	0.425	1.094
USGS	08324000	12 Jan 2018 11:45	MST	0.425	1.094
USGS	08324000	12 Jan 2018 12:00	MST	0.408	1.091
USGS	08324000	12 Jan 2018 12:15	MST	0.408	1.091
USGS	08324000	12 Jan 2018 12:30	MST	0.408	1.091
USGS	08324000	12 Jan 2018 12:45	MST	0.394	1.088
USGS	08324000	12 Jan 2018 13:00	MST	0.425	1.094
USGS	08324000	12 Jan 2018 13:15	MST	0.456	1.1
USGS	08324000	12 Jan 2018 13:30	MST	0.439	1.097
USGS	08324000	12 Jan 2018 13:45	MST	0.439	1.097
USGS	08324000	12 Jan 2018 14:00	MST	0.439	1.097
USGS	08324000	12 Jan 2018 14:15	MST	0.456	1.1
USGS	08324000	12 Jan 2018 14:30	MST	0.456	1.1
USGS	08324000	12 Jan 2018 14:45	MST	0.456	1.1
USGS	08324000	12 Jan 2018 15:00	MST	0.456	1.1
USGS	08324000	12 Jan 2018 15:15	MST	0.439	1.097
USGS	08324000	12 Jan 2018 15:30	MST	0.439	1.097
USGS	08324000	12 Jan 2018 15:45	MST	0.439	1.097
USGS	08324000	12 Jan 2018 16:00	MST	0.439	1.097
USGS	08324000	12 Jan 2018 16:15	MST	0.439	1.097
USGS	08324000	12 Jan 2018 16:30	MST	0.439	1.097
USGS	08324000	12 Jan 2018 16:45	MST	0.425	1.094
USGS	08324000	12 Jan 2018 17:00	MST	0.425	1.094
USGS	08324000	12 Jan 2018 17:15	MST	0.439	1.097
USGS	08324000	12 Jan 2018 17:30	MST	0.439	1.097
USGS	08324000	12 Jan 2018 17:45	MST	0.456	1.1
USGS	08324000	12 Jan 2018 18:00	MST	0.456	1.1
USGS	08324000	12 Jan 2018 18:15	MST	0.49	1.106
USGS	08324000	12 Jan 2018 18:30	MST	0.524	1.113
USGS	08324000	12 Jan 2018 18:45	MST	0.541	1.116
USGS	08324000	12 Jan 2018 19:00	MST	0.541	1.116
USGS	08324000	12 Jan 2018 19:15	MST	0.541	1.116
USGS	08324000	12 Jan 2018 19:30	MST	0.524	1.113
USGS	08324000	12 Jan 2018 19:45	MST	0.524	1.113
USGS	08324000	12 Jan 2018 20:00	MST	0.524	1.113
USGS	08324000	12 Jan 2018 20:15	MST	0.524	1.113
USGS	08324000	12 Jan 2018 20:30	MST	0.524	1.113
USGS	08324000	12 Jan 2018 20:45	MST	0.507	1.109
USGS	08324000	12 Jan 2018 21:00	MST	0.507	1.109
USGS	08324000	12 Jan 2018 21:15	MST	0.49	1.106
USGS	08324000	12 Jan 2018 21:30	MST	0.617	1.128
USGS	08324000	12 Jan 2018 21:45	MST	0.722	1.143
USGS	08324000	12 Jan 2018 22:00	MST	0.722	1.143
USGS	08324000	12 Jan 2018 22:15	MST	0.722	1.143
USGS	08324000	12 Jan 2018 22:30	MST	0.702	1.14
USGS	08324000	12 Jan 2018 22:45	MST	0.68	1.137
USGS	08324000	12 Jan 2018 23:00	MST	0.68	1.137
USGS	08324000	12 Jan 2018 23:15	MST	0.66	1.134
USGS	08324000	12 Jan 2018 23:30	MST	0.66	1.134
USGS	08324000	12 Jan 2018 23:45	MST	0.637	1.131
USGS	08324000	13 Jan 2018 00:00	MST	0.68	1.137
USGS	08324000	13 Jan 2018 00:15	MST	0.702	1.14
USGS	08324000	13 Jan 2018 00:30	MST	0.68	1.137
USGS	08324000	13 Jan 2018 00:45	MST	0.66	1.134
USGS	08324000	13 Jan 2018 01:00	MST	0.637	1.131
USGS	08324000	13 Jan 2018 01:15	MST	0.617	1.128
USGS	08324000	13 Jan 2018 01:30	MST	0.617	1.128
USGS	08324000	13 Jan 2018 01:45	MST	0.637	1.131
USGS	08324000	13 Jan 2018 02:00	MST	0.702	1.14
USGS	08324000	13 Jan 2018 02:15	MST	0.702	1.14
USGS	08324000	13 Jan 2018 02:30	MST	0.702	1.14
USGS	08324000	13 Jan 2018 02:45	MST	0.68	1.137
USGS	08324000	13 Jan 2018 03:00	MST	0.68	1.137
USGS	08324000	13 Jan 2018 03:15	MST	0.68	1.137
USGS	08324000	13 Jan 2018 03:30	MST	0.66	1.134
USGS	08324000	13 Jan 2018 03:45	MST	0.66	1.134
USGS	08324000	13 Jan 2018 04:00	MST	0.66	1.134
USGS	08324000	13 Jan 2018 04:15	MST	0.66	1.134
USGS	08324000	13 Jan 2018 04:30	MST	0.66	1.134
USGS	08324000	13 Jan 2018 04:45	MST	0.637	1.131
USGS	08324000	13 Jan 2018 05:00	MST	0.637	1.131
USGS	08324000	13 Jan 2018 05:15	MST	0.637	1.131
USGS	08324000	13 Jan 2018 05:30	MST	0.617	1.128
USGS	08324000	13 Jan 2018 05:45	MST	0.597	1.125
USGS	08324000	13 Jan 2018 06:00	MST	0.597	1.125
USGS	08324000	13 Jan 2018 06:15	MST	0.597	1.125
USGS	08324000	13 Jan 2018 06:30	MST	0.58	1.122
USGS	08324000	13 Jan 2018 06:45	MST	0.561	1.119
USGS	08324000	13 Jan 2018 07:00	MST	0.541	1.116
USGS	08324000	13 Jan 2018 07:15	MST	0.541	1.116
USGS	08324000	13 Jan 2018 07:30	MST	0.524	1.113
USGS	08324000	13 Jan 2018 07:45	MST	0.507	1.109
USGS	08324000	13 Jan 2018 08:00	MST	0.49	1.106
USGS	08324000	13 Jan 2018 08:15	MST	0.473	1.103
USGS	08324000	13 Jan 2018 08:30	MST	0.473	1.103
USGS	08324000	13 Jan 2018 08:45	MST	0.456	1.1
USGS	08324000	13 Jan 2018 09:00	MST	0.456	1.1
USGS	08324000	13 Jan 2018 09:15	MST	0.439	1.097
USGS	08324000	13 Jan 2018 09:30	MST	0.439	1.097
USGS	08324000	13 Jan 2018 09:45	MST	0.425	1.094
USGS	08324000	13 Jan 2018 10:00	MST	0.425	1.094
USGS	08324000	13 Jan 2018 10:15	MST	0.408	1.091
USGS	08324000	13 Jan 2018 10:30	MST	0.408	1.091
USGS	08324000	13 Jan 2018 10:45	MST	0.408	1.091
USGS	08324000	13 Jan 2018 11:00	MST	0.408	1.091
USGS	08324000	13 Jan 2018 11:15	MST	0.408	1.091
USGS	08324000	13 Jan 2018 11:30	MST	0.425	1.094
USGS	08324000	13 Jan 2018 11:45	MST	0.408	1.091
USGS	08324000	13 Jan 2018 12:00	MST	0.394	1.088
USGS	08324000	13 Jan 2018 12:15	MST	0.394	1.088
USGS	08324000	13 Jan 2018 12:30	MST	0.394	1.088
USGS	08324000	13 Jan 2018 12:45	MST	0.394	1.088
USGS	08324000	13 Jan 2018 13:00	MST	0.394	1.088
USGS	08324000	13 Jan 2018 13:15	MST	0.394	1.088
USGS	08324000	13 Jan 2018 13:30	MST	0.379	1.085
USGS	08324000	13 Jan 2018 13:45	MST	0.365	1.082
USGS	08324000	13 Jan 2018 14:00	MST	0.365	1.082
USGS	08324000	13 Jan 2018 14:15	MST	0.351	1.079
USGS	08324000	13 Jan 2018 14:30	MST	0.351	1.079
USGS	08324000	13 Jan 2018 14:45	MST	0.365	1.082
USGS	08324000	13 Jan 2018 15:00	MST	0.379	1.085
USGS	08324000	13 Jan 2018 15:15	MST	0.379	1.085
USGS	08324000	13 Jan 2018 15:30	MST	0.379	1.085
USGS	08324000	13 Jan 2018 15:45	MST	0.379	1.085
USGS	08324000	13 Jan 2018 16:00	MST	0.379	1.085
USGS	08324000	13 Jan 2018 16:15	MST	0.379	1.085
USGS	08324000	13 Jan 2018 16:30	MST	0.439	1.097
USGS	08324000	13 Jan 2018 16:45	MST	0.49	1.106
USGS	08324000	13 Jan 2018 17:00	MST	0.49	1.106
USGS	08324000	13 Jan 2018 17:15	MST	0.473	1.103
USGS	08324000	13 Jan 2018 17:30	MST	0.473	1.103
USGS	08324000	13 Jan 2018 17:45	MST	0.473	1.103
USGS	08324000	13 Jan 2018 18:00	MST	0.49	1.106
USGS	08324000	13 Jan 2018 18:15	MST	0.49	1.106
USGS	08324000	13 Jan 2018 18:30	MST	0.49	1.106
USGS	08324000	13 Jan 2018 18:45	MST	0.507	1.109
USGS	08324000	13 Jan 2018 19:00	MST	0.541	1.116
USGS	08324000	13 Jan 2018 19:15	MST	0.541	1.116
USGS	08324000	13 Jan 2018 19:30	MST	0.541	1.116
USGS	08324000	13 Jan 2018 19:45	MST	0.541	1.116
USGS	08324000	13 Jan 2018 20:00	MST	0.541	1.116
USGS	08324000	13 Jan 2018 20:15	MST	0.524	1.113
USGS	08324000	13 Jan 2018 20:30	MST	0.524	1.113
USGS	08324000	13 Jan 2018 20:45	MST	0.524	1.113
USGS	08324000	13 Jan 2018 21:00	MST	0.524	1.113
USGS	08324000	13 Jan 2018 21:15	MST	0.524	1.113
USGS	08324000	13 Jan 2018 21:30	MST	0.66	1.134
USGS	08324000	13 Jan 2018 21:45	MST	0.68	1.137
USGS	08324000	13 Jan 2018 22:00	MST	0.68	1.137
USGS	08324000	13 Jan 2018 22:15	MST	0.66	1.134
USGS	08324000	13 Jan 2018 22:30	MST	0.637	1.131
USGS	08324000	13 Jan 2018 22:45	MST	0.637	1.131
USGS	08324000	13 Jan 2018 23:00	MST	0.637	1.131
USGS	08324000	13 Jan 2018 23:15	MST	0.637	1.131
USGS	08324000	13 Jan 2018 23:30	MST	0.637	1.131
USGS	08324000	13 Jan 2018 23:45	MST	0.637	1.131
USGS	08324000	14 Jan 2018 00:00	MST	0.637	1.131
USGS	08324000	14 Jan 2018 00:15	MST	0.66	1.134
USGS	08324000	14 Jan 2018 00:30	MST	0.66	1.134
USGS	08324000	14 Jan 2018 00:45	MST	0.66	1.134
USGS	08324000	14 Jan 2018 01:00	MST	0.637	1.131
USGS	08324000	14 Jan 2018 01:15	MST	0.637	1.131
USGS	08324000	14 Jan 2018 01:30	MST	0.617	1.128
USGS	08324000	14 Jan 2018 01:45	MST	0.597	1.125
USGS	08324000	14 Jan 2018 02:00	MST	0.597	1.125
USGS	08324000	14 Jan 2018 02:15	MST	0.597	1.125
USGS	08324000	14 Jan 2018 02:30	MST	0.597	1.125
USGS	08324000	14 Jan 2018 02:45	MST	0.58	1.122
USGS	08324000	14 Jan 2018 03:00	MST	0.58	1.122
USGS	08324000	14 Jan 2018 03:15	MST	0.68	1.137
USGS	08324000	14 Jan 2018 03:30	MST	0.702	1.14
USGS	08324000	14 Jan 2018 03:45	MST	0.702	1.14
USGS	08324000	14 Jan 2018 04:00	MST	0.702	1.14
USGS	08324000	14 Jan 2018 04:15	MST	0.68	1.137
USGS	08324000	14 Jan 2018 04:30	MST	0.68	1.137
USGS	08324000	14 Jan 2018 04:45	MST	0.66	1.134
USGS	08324000	14 Jan 2018 05:00	MST	0.637	1.131
USGS	08324000	14 Jan 2018 05:15	MST	0.617	1.128
USGS	08324000	14 Jan 2018 05:30	MST	0.617	1.128
USGS	08324000	14 Jan 2018 05:45	MST	0.597	1.125
USGS	08324000	14 Jan 2018 06:00	MST	0.597	1.125
USGS	08324000	14 Jan 2018 06:15	MST	0.578	1.122
USGS	08324000	14 Jan 2018 06:30	MST	0.578	1.122
USGS	08324000	14 Jan 2018 06:45	MST	0.561	1.119
USGS	08324000	14 Jan 2018 07:00	MST	0.541	1.116
USGS	08324000	14 Jan 2018 07:15	MST	0.541	1.116
USGS	08324000	14 Jan 2018 07:30	MST	0.524	1.113
USGS	08324000	14 Jan 2018 07:45	MST	0.507	1.109
USGS	08324000	14 Jan 2018 08:00	MST	0.507	1.109
USGS	08324000	14 Jan 2018 08:15	MST	0.49	1.106
USGS	08324000	14 Jan 2018 08:30	MST	0.49	1.106
USGS	08324000	14 Jan 2018 08:45	MST	0.473	1.103
USGS	08324000	14 Jan 2018 09:00	MST	0.473	1.103
USGS	08324000	14 Jan 2018 09:15	MST	0.456	1.1
USGS	08324000	14 Jan 2018 09:30	MST	0.456	1.1
USGS	08324000	14 Jan 2018 09:45	MST	0.439	1.097
USGS	08324000	14 Jan 2018 10:00	MST	0.425	1.094
USGS	08324000	14 Jan 2018 10:15	MST	0.425	1.094
USGS	08324000	14 Jan 2018 10:30	MST	0.425	1.094
USGS	08324000	14 Jan 2018 10:45	MST	0.425	1.094
USGS	08324000	14 Jan 2018 11:00	MST	0.425	1.094
USGS	08324000	14 Jan 2018 11:15	MST	0.425	1.094
USGS	08324000	14 Jan 2018 11:30	MST	0.425	1.094
USGS	08324000	14 Jan 2018 11:45	MST	0.425	1.094
USGS	08324000	14 Jan 2018 12:00	MST	0.425	1.094
USGS	08324000	14 Jan 2018 12:15	MST	0.425	1.094
USGS	08324000	14 Jan 2018 12:30	MST	0.425	1.094
USGS	08324000	14 Jan 2018 12:45	MST	0.425	1.094
USGS	08324000	14 Jan 2018 13:00	MST	0.408	1.091
USGS	08324000	14 Jan 2018 13:15	MST	0.408	1.091
USGS	08324000	14 Jan 2018 13:30	MST	0.394	1.088
USGS	08324000	14 Jan 2018 13:45	MST	0.394	1.088
USGS	08324000	14 Jan 2018 14:00	MST	0.394	1.088
USGS	08324000	14 Jan 2018 14:15	MST	0.394	1.088
USGS	08324000	14 Jan 2018 14:30	MST	0.394	1.088
USGS	08324000	14 Jan 2018 14:45	MST	0.408	1.091
USGS	08324000	14 Jan 2018 15:00	MST	0.408	1.091
USGS	08324000	14 Jan 2018 15:15	MST	0.408	1.091
USGS	08324000	14 Jan 2018 15:30	MST	0.408	1.091
USGS	08324000	14 Jan 2018 15:45	MST	0.394	1.088
USGS	08324000	14 Jan 2018 16:00	MST	0.394	1.088
USGS	08324000	14 Jan 2018 16:15	MST	0.394	1.088
USGS	08324000	14 Jan 2018 16:30	MST	0.408	1.091
USGS	08324000	14 Jan 2018 16:45	MST	0.408	1.091
USGS	08324000	14 Jan 2018 17:00	MST	0.439	1.097
USGS	08324000	14 Jan 2018 17:15	MST	0.49	1.106
USGS	08324000	14 Jan 2018 17:30	MST	0.49	1.106
USGS	08324000	14 Jan 2018 17:45	MST	0.507	1.109
USGS	08324000	14 Jan 2018 18:00	MST	0.507	1.109
USGS	08324000	14 Jan 2018 18:15	MST	0.507	1.109
USGS	08324000	14 Jan 2018 18:30	MST	0.507	1.109
USGS	08324000	14 Jan 2018 18:45	MST	0.561	1.119
USGS	08324000	14 Jan 2018 19:00	MST	0.578	1.122
USGS	08324000	14 Jan 2018 19:15	MST	0.561	1.119
USGS	08324000	14 Jan 2018 19:30	MST	0.561	1.119
USGS	08324000	14 Jan 2018 19:45	MST	0.561	1.119
USGS	08324000	14 Jan 2018 20:00	MST	0.561	1.119
USGS	08324000	14 Jan 2018 20:15	MST	0.541	1.116
USGS	08324000	14 Jan 2018 20:30	MST	0.541	1.116
USGS	08324000	14 Jan 2018 20:45	MST	0.745	1.146
USGS	08324000	14 Jan 2018 21:00	MST	0.79	1.152
USGS	08324000	14 Jan 2018 21:15	MST	0.767	1.149
USGS	08324000	14 Jan 2018 21:30	MST	0.745	1.146
USGS	08324000	14 Jan 2018 21:45	MST	0.722	1.143
USGS	08324000	14 Jan 2018 22:00	MST	0.699	1.14
USGS	08324000	14 Jan 2018 22:15	MST	0.699	1.14
USGS	08324000	14 Jan 2018 22:30	MST	0.68	1.137
USGS	08324000	14 Jan 2018 22:45	MST	0.68	1.137
USGS	08324000	14 Jan 2018 23:00	MST	0.66	1.134
USGS	08324000	14 Jan 2018 23:15	MST	0.657	1.134
USGS	08324000	14 Jan 2018 23:30	MST	0.637	1.131
USGS	08324000	14 Jan 2018 23:45	MST	0.722	1.143
USGS	08324000	15 Jan 2018 00:00	MST	0.722	1.143
USGS	08324000	15 Jan 2018 00:15	MST	0.722	1.143
USGS	08324000	15 Jan 2018 00:30	MST	0.699	1.14
USGS	08324000	15 Jan 2018 00:45	MST	0.68	1.137
USGS	08324000	15 Jan 2018 01:00	MST	0.68	1.137
USGS	08324000	15 Jan 2018 01:15	MST	0.657	1.134
USGS	08324000	15 Jan 2018 01:30	MST	0.657	1.134
USGS	08324000	15 Jan 2018 01:45	MST	0.637	1.131
USGS	08324000	15 Jan 2018 02:00	MST	0.617	1.128
USGS	08324000	15 Jan 2018 02:15	MST	0.597	1.125
USGS	08324000	15 Jan 2018 02:30	MST	0.597	1.125
USGS	08324000	15 Jan 2018 02:45	MST	0.597	1.125
USGS	08324000	15 Jan 2018 03:00	MST	0.597	1.125
USGS	08324000	15 Jan 2018 03:15	MST	0.657	1.134
USGS	08324000	15 Jan 2018 03:30	MST	0.699	1.14
USGS	08324000	15 Jan 2018 03:45	MST	0.68	1.137
USGS	08324000	15 Jan 2018 04:00	MST	0.68	1.137
USGS	08324000	15 Jan 2018 04:15	MST	0.68	1.137
USGS	08324000	15 Jan 2018 04:30	MST	0.657	1.134
USGS	08324000	15 Jan 2018 04:45	MST	0.657	1.134
USGS	08324000	15 Jan 2018 05:00	MST	0.637	1.131
USGS	08324000	15 Jan 2018 05:15	MST	0.637	1.131
USGS	08324000	15 Jan 2018 05:30	MST	0.617	1.128
USGS	08324000	15 Jan 2018 05:45	MST	0.597	1.125
USGS	08324000	15 Jan 2018 06:00	MST	0.578	1.122
USGS	08324000	15 Jan 2018 06:15	MST	0.578	1.122
USGS	08324000	15 Jan 2018 06:30	MST	0.561	1.119
USGS	08324000	15 Jan 2018 06:45	MST	0.541	1.116
USGS	08324000	15 Jan 2018 07:00	MST	0.524	1.113
USGS	08324000	15 Jan 2018 07:15	MST	0.507	1.109
USGS	08324000	15 Jan 2018 07:30	MST	0.507	1.109
USGS	08324000	15 Jan 2018 07:45	MST	0.49	1.106
USGS	08324000	15 Jan 2018 08:00	MST	0.473	1.103
USGS	08324000	15 Jan 2018 08:15	MST	0.473	1.103
USGS	08324000	15 Jan 2018 08:30	MST	0.473	1.103
USGS	08324000	15 Jan 2018 08:45	MST	0.456	1.1
USGS	08324000	15 Jan 2018 09:00	MST	0.456	1.1
USGS	08324000	15 Jan 2018 09:15	MST	0.439	1.097
USGS	08324000	15 Jan 2018 09:30	MST	0.439	1.097
USGS	08324000	15 Jan 2018 09:45	MST	0.425	1.094
USGS	08324000	15 Jan 2018 10:00	MST	0.425	1.094
USGS	08324000	15 Jan 2018 10:15	MST	0.425	1.094
USGS	08324000	15 Jan 2018 10:30	MST	0.408	1.091
USGS	08324000	15 Jan 2018 10:45	MST	0.408	1.091
USGS	08324000	15 Jan 2018 11:00	MST	0.408	1.091
USGS	08324000	15 Jan 2018 11:15	MST	0.408	1.091
USGS	08324000	15 Jan 2018 11:30	MST	0.394	1.088
USGS	08324000	15 Jan 2018 11:45	MST	0.394	1.088
USGS	08324000	15 Jan 2018 12:00	MST	0.379	1.085
USGS	08324000	15 Jan 2018 12:15	MST	0.379	1.085
USGS	08324000	15 Jan 2018 12:30	MST	0.394	1.088
USGS	08324000	15 Jan 2018 12:45	MST	0.379	1.085
USGS	08324000	15 Jan 2018 13:00	MST	0.379	1.085
USGS	08324000	15 Jan 2018 13:15	MST	0.379	1.085
USGS	08324000	15 Jan 2018 13:30	MST	0.365	1.082
USGS	08324000	15 Jan 2018 13:45	MST	0.351	1.079
USGS	08324000	15 Jan 2018 14:00	MST	0.351	1.079
USGS	08324000	15 Jan 2018 14:15	MST	0.351	1.079
USGS	08324000	15 Jan 2018 14:30	MST	0.351	1.079
USGS	08324000	15 Jan 2018 14:45	MST	0.365	1.082
USGS	08324000	15 Jan 2018 15:00	MST	0.365	1.082
USGS	08324000	15 Jan 2018 15:15	MST	0.365	1.082
USGS	08324000	15 Jan 2018 15:30	MST	0.379	1.085
USGS	08324000	15 Jan 2018 15:45	MST	0.379	1.085
USGS	08324000	15 Jan 2018 16:00	MST	0.379	1.085
USGS	08324000	15 Jan 2018 16:15	MST	0.379	1.085
USGS	08324000	15 Jan 2018 16:30	MST	0.439	1.097
USGS	08324000	15 Jan 2018 16:45	MST	0.439	1.097
USGS	08324000	15 Jan 2018 17:00	MST	0.456	1.1
USGS	08324000	15 Jan 2018 17:15	MST	0.487	1.106
USGS	08324000	15 Jan 2018 17:30	MST	0.524	1.113
USGS	08324000	15 Jan 2018 17:45	MST	0.524	1.113
USGS	08324000	15 Jan 2018 18:00	MST	0.524	1.113
USGS	08324000	15 Jan 2018 18:15	MST	0.524	1.113
USGS	08324000	15 Jan 2018 18:30	MST	0.524	1.113
USGS	08324000	15 Jan 2018 18:45	MST	0.507	1.109
USGS	08324000	15 Jan 2018 19:00	MST	0.524	1.113
USGS	08324000	15 Jan 2018 19:15	MST	0.524	1.113
USGS	08324000	15 Jan 2018 19:30	MST	0.541	1.116
USGS	08324000	15 Jan 2018 19:45	MST	0.524	1.113
USGS	08324000	15 Jan 2018 20:00	MST	0.541	1.116
USGS	08324000	15 Jan 2018 20:15	MST	0.561	1.119
USGS	08324000	15 Jan 2018 20:30	MST	0.637	1.131
USGS	08324000	15 Jan 2018 20:45	MST	0.68	1.137
USGS	08324000	15 Jan 2018 21:00	MST	0.68	1.137
USGS	08324000	15 Jan 2018 21:15	MST	0.699	1.14
USGS	08324000	15 Jan 2018 21:30	MST	0.722	1.143
USGS	08324000	15 Jan 2018 21:45	MST	0.722	1.143
USGS	08324000	15 Jan 2018 22:00	MST	0.699	1.14
USGS	08324000	15 Jan 2018 22:15	MST	0.699	1.14
USGS	08324000	15 Jan 2018 22:30	MST	0.68	1.137
USGS	08324000	15 Jan 2018 22:45	MST	0.68	1.137
USGS	08324000	15 Jan 2018 23:00	MST	0.657	1.134
USGS	08324000	15 Jan 2018 23:15	MST	0.68	1.137
USGS	08324000	15 Jan 2018 23:30	MST	0.722	1.143
USGS	08324000	15 Jan 2018 23:45	MST	0.722	1.143
USGS	08324000	16 Jan 2018 00:00	MST	0.699	1.14
USGS	08324000	16 Jan 2018 00:15	MST	0.699	1.14
USGS	08324000	16 Jan 2018 00:30	MST	0.68	1.137
USGS	08324000	16 Jan 2018 00:45	MST	0.68	1.137
USGS	08324000	16 Jan 2018 01:00	MST	0.657	1.134
USGS	08324000	16 Jan 2018 01:15	MST	0.657	1.134
USGS	08324000	16 Jan 2018 01:30	MST	0.637	1.131
USGS	08324000	16 Jan 2018 01:45	MST	0.637	1.131
USGS	08324000	16 Jan 2018 02:00	MST	0.617	1.128
USGS	08324000	16 Jan 2018 02:15	MST	0.617	1.128
USGS	08324000	16 Jan 2018 02:30	MST	0.617	1.128
USGS	08324000	16 Jan 2018 02:45	MST	0.597	1.125
USGS	08324000	16 Jan 2018 03:00	MST	0.597	1.125
USGS	08324000	16 Jan 2018 03:15	MST	0.597	1.125
USGS	08324000	16 Jan 2018 03:30	MST	0.597	1.125
USGS	08324000	16 Jan 2018 03:45	MST	0.578	1.122
USGS	08324000	16 Jan 2018 04:00	MST	0.578	1.122
USGS	08324000	16 Jan 2018 04:15	MST	0.699	1.14
USGS	08324000	16 Jan 2018 04:30	MST	0.699	1.14
USGS	08324000	16 Jan 2018 04:45	MST	0.699	1.14
USGS	08324000	16 Jan 2018 05:00	MST	0.699	1.14
USGS	08324000	16 Jan 2018 05:15	MST	0.699	1.14
USGS	08324000	16 Jan 2018 05:30	MST	0.699	1.14
USGS	08324000	16 Jan 2018 05:45	MST	0.68	1.137
USGS	08324000	16 Jan 2018 06:00	MST	0.657	1.134
USGS	08324000	16 Jan 2018 06:15	MST	0.657	1.134
USGS	08324000	16 Jan 2018 06:30	MST	0.637	1.131
USGS	08324000	16 Jan 2018 06:45	MST	0.617	1.128
USGS	08324000	16 Jan 2018 07:00	MST	0.597	1.125
USGS	08324000	16 Jan 2018 07:15	MST	0.597	1.125
USGS	08324000	16 Jan 2018 07:30	MST	0.578	1.122
USGS	08324000	16 Jan 2018 07:45	MST	0.578	1.122
USGS	08324000	16 Jan 2018 08:00	MST	0.561	1.119
USGS	08324000	16 Jan 2018 08:15	MST	0.541	1.116
USGS	08324000	16 Jan 2018 08:30	MST	0.541	1.116
USGS	08324000	16 Jan 2018 08:45	MST	0.541	1.116
USGS	08324000	16 Jan 2018 09:00	MST	0.524	1.113
USGS	08324000	16 Jan 2018 09:15	MST	0.524	1.113
USGS	08324000	16 Jan 2018 09:30	MST	0.524	1.113
USGS	08324000	16 Jan 2018 09:45	MST	0.504	1.109
USGS	08324000	16 Jan 2018 10:00	MST	0.504	1.109
USGS	08324000	16 Jan 2018 10:15	MST	0.487	1.106
USGS	08324000	16 Jan 2018 10:30	MST	0.487	1.106
USGS	08324000	16 Jan 2018 10:45	MST	0.487	1.106
USGS	08324000	16 Jan 2018 11:00	MST	0.47	1.103
USGS	08324000	16 Jan 2018 11:15	MST	0.47	1.103
USGS	08324000	16 Jan 2018 11:30	MST	0.47	1.103
USGS	08324000	16 Jan 2018 11:45	MST	0.47	1.103
USGS	08324000	16 Jan 2018 12:00	MST	0.456	1.1
USGS	08324000	16 Jan 2018 12:15	MST	0.456	1.1
USGS	08324000	16 Jan 2018 12:30	MST	0.456	1.1
USGS	08324000	16 Jan 2018 12:45	MST	0.456	1.1
USGS	08324000	16 Jan 2018 13:00	MST	0.456	1.1
USGS	08324000	16 Jan 2018 13:15	MST	0.456	1.1
USGS	08324000	16 Jan 2018 13:30	MST	0.439	1.097
USGS	08324000	16 Jan 2018 13:45	MST	0.439	1.097
USGS	08324000	16 Jan 2018 14:00	MST	0.439	1.097
USGS	08324000	16 Jan 2018 14:15	MST	0.439	1.097
USGS	08324000	16 Jan 2018 14:30	MST	0.439	1.097
USGS	08324000	16 Jan 2018 14:45	MST	0.439	1.097
USGS	08324000	16 Jan 2018 15:00	MST	0.456	1.1
USGS	08324000	16 Jan 2018 15:15	MST	0.504	1.109
USGS	08324000	16 Jan 2018 15:30	MST	0.524	1.113
USGS	08324000	16 Jan 2018 15:45	MST	0.541	1.116
USGS	08324000	16 Jan 2018 16:00	MST	0.541	1.116
USGS	08324000	16 Jan 2018 16:15	MST	0.524	1.113
USGS	08324000	16 Jan 2018 16:30	MST	0.524	1.113
USGS	08324000	16 Jan 2018 16:45	MST	0.524	1.113
USGS	08324000	16 Jan 2018 17:00	MST	0.524	1.113
USGS	08324000	16 Jan 2018 17:15	MST	0.524	1.113
USGS	08324000	16 Jan 2018 17:30	MST	0.524	1.113
USGS	08324000	16 Jan 2018 17:45	MST	0.524	1.113
USGS	08324000	16 Jan 2018 18:00	MST	0.541	1.116
USGS	08324000	16 Jan 2018 18:15	MST	0.561	1.119
USGS	08324000	16 Jan 2018 18:30	MST	0.597	1.125
USGS	08324000	16 Jan 2018 18:45	MST	0.597	1.125
USGS	08324000	16 Jan 2018 19:00	MST	0.597	1.125
USGS	08324000	16 Jan 2018 19:15	MST	0.597	1.125
USGS	08324000	16 Jan 2018 19:30	MST	0.597	1.125
USGS	08324000	16 Jan 2018 19:45	MST	0.597	1.125
USGS	08324000	16 Jan 2018 20:00	MST	0.617	1.128
USGS	08324000	16 Jan 2018 20:15	MST	0.699	1.14
USGS	08324000	16 Jan 2018 20:30	MST	0.767	1.149
USGS	08324000	16 Jan 2018 20:45	MST	0.767	1.149
USGS	08324000	16 Jan 2018 21:00	MST	0.767	1.149
USGS	08324000	16 Jan 2018 21:15	MST	0.767	1.149
USGS	08324000	16 Jan 2018 21:30	MST	0.745	1.146
USGS	08324000	16 Jan 2018 21:45	MST	0.722	1.143
USGS	08324000	16 Jan 2018 22:00	MST	0.699	1.14
USGS	08324000	16 Jan 2018 22:15	MST	0.68	1.137
USGS	08324000	16 Jan 2018 22:30	MST	0.657	1.134
USGS	08324000	16 Jan 2018 22:45	MST	0.637	1.131
USGS	08324000	16 Jan 2018 23:00	MST	0.617	1.128
USGS	08324000	16 Jan 2018 23:15	MST	0.597	1.125
USGS	08324000	16 Jan 2018 23:30	MST	0.578	1.122
USGS	08324000	16 Jan 2018 23:45	MST	0.561	1.119
USGS	08324000	17 Jan 2018 00:00	MST	0.561	1.119
USGS	08324000	17 Jan 2018 00:15	MST	0.541	1.116
USGS	08324000	17 Jan 2018 00:30	MST	0.524	1.113
USGS	08324000	17 Jan 2018 00:45	MST	0.524	1.113
USGS	08324000	17 Jan 2018 01:00	MST	0.504	1.109
USGS	08324000	17 Jan 2018 01:15	MST	0.487	1.106
USGS	08324000	17 Jan 2018 01:30	MST	0.487	1.106
USGS	08324000	17 Jan 2018 01:45	MST	0.487	1.106
USGS	08324000	17 Jan 2018 02:00	MST	0.47	1.103
USGS	08324000	17 Jan 2018 02:15	MST	0.456	1.1
USGS	08324000	17 Jan 2018 02:30	MST	0.456	1.1
USGS	08324000	17 Jan 2018 02:45	MST	0.456	1.1
USGS	08324000	17 Jan 2018 03:00	MST	0.456	1.1
USGS	08324000	17 Jan 2018 03:15	MST	0.456	1.1
USGS	08324000	17 Jan 2018 03:30	MST	0.456	1.1
USGS	08324000	17 Jan 2018 03:45	MST	0.456	1.1
USGS	08324000	17 Jan 2018 04:00	MST	0.439	1.097
USGS	08324000	17 Jan 2018 04:15	MST	0.439	1.097
USGS	08324000	17 Jan 2018 04:30	MST	0.422	1.094
USGS	08324000	17 Jan 2018 04:45	MST	0.408	1.091
USGS	08324000	17 Jan 2018 05:00	MST	0.394	1.088
USGS	08324000	17 Jan 2018 05:15	MST	0.394	1.088
USGS	08324000	17 Jan 2018 05:30	MST	0.379	1.085
USGS	08324000	17 Jan 2018 05:45	MST	0.379	1.085
USGS	08324000	17 Jan 2018 06:00	MST	0.385	1.085
USGS	08324000	17 Jan 2018 06:15	MST	0.382	1.085
USGS	08324000	17 Jan 2018 06:30	MST	0.377	1.085
USGS	08324000	17 Jan 2018 06:45	MST	0.371	1.088
USGS	08324000	17 Jan 2018 07:00	MST	0.36	1.091
USGS	08324000	17 Jan 2018 07:15	MST	0.345	1.091
USGS	08324000	17 Jan 2018 07:30	MST	0.337	1.094
USGS	08324000	17 Jan 2018 07:45	MST	0.328	1.094
USGS	08324000	17 Jan 2018 08:00	MST	0.317	1.094
USGS	08324000	17 Jan 2018 08:15	MST	0.309	1.094
USGS	08324000	17 Jan 2018 08:30	MST	0.303	1.097
USGS	08324000	17 Jan 2018 08:45	MST	0.294	1.1
USGS	08324000	17 Jan 2018 09:00	MST	0.289	1.1
USGS	08324000	17 Jan 2018 09:15	MST	0.286	1.103
USGS	08324000	17 Jan 2018 09:30	MST	0.283	1.103
USGS	08324000	17 Jan 2018 09:45	MST	0.281	1.097
USGS	08324000	17 Jan 2018 10:00	MST	0.28	1.085
USGS	08324000	17 Jan 2018 10:15	MST	0.279	1.061
USGS	08324000	17 Jan 2018 10:30	MST	0.277	1.064
USGS	08324000	17 Jan 2018 10:45	MST	0.277	1.064
USGS	08324000	17 Jan 2018 11:00	MST	0.276	1.064
USGS	08324000	17 Jan 2018 11:15	MST	0.276	1.067
USGS	08324000	17 Jan 2018 11:30	MST	0.276	1.07
USGS	08324000	17 Jan 2018 11:45	MST	0.276	1.07
USGS	08324000	17 Jan 2018 12:00	MST	0.276	1.076
USGS	08324000	17 Jan 2018 12:15	MST	0.276	1.076
USGS	08324000	17 Jan 2018 12:30	MST	0.276	1.076
USGS	08324000	17 Jan 2018 12:45	MST	0.276	1.073
USGS	08324000	17 Jan 2018 13:00	MST	0.277	1.07
USGS	08324000	17 Jan 2018 13:15	MST	0.277	1.07
USGS	08324000	17 Jan 2018 13:30	MST	0.277	1.07
USGS	08324000	17 Jan 2018 13:45	MST	0.277	1.073
USGS	08324000	17 Jan 2018 14:00	MST	0.277	1.073
USGS	08324000	17 Jan 2018 14:15	MST	0.278	1.07
USGS	08324000	17 Jan 2018 14:30	MST	0.278	1.07
USGS	08324000	17 Jan 2018 14:45	MST	0.278	1.067
USGS	08324000	17 Jan 2018 15:00	MST	0.279	1.067
USGS	08324000	17 Jan 2018 15:15	MST	0.279	1.064
USGS	08324000	17 Jan 2018 15:30	MST	0.28	1.064
USGS	08324000	17 Jan 2018 15:45	MST	0.281	1.064
USGS	08324000	17 Jan 2018 16:00	MST	0.281	1.064
USGS	08324000	17 Jan 2018 16:15	MST	0.281	1.073
USGS	08324000	17 Jan 2018 16:30	MST	0.283	1.076
USGS	08324000	17 Jan 2018 16:45	MST	0.283	1.082
USGS	08324000	17 Jan 2018 17:00	MST	0.286	1.079
USGS	08324000	17 Jan 2018 17:15	MST	0.286	1.079
USGS	08324000	17 Jan 2018 17:30	MST	0.286	1.079
USGS	08324000	17 Jan 2018 17:45	MST	0.289	1.076
USGS	08324000	17 Jan 2018 18:00	MST	0.289	1.076
USGS	08324000	17 Jan 2018 18:15	MST	0.292	1.073
USGS	08324000	17 Jan 2018 18:30	MST	0.292	1.07
USGS	08324000	17 Jan 2018 18:45	MST	0.294	1.07
USGS	08324000	17 Jan 2018 19:00	MST	0.297	1.067
USGS	08324000	17 Jan 2018 19:15	MST	0.311	1.067
USGS	08324000	17 Jan 2018 19:30	MST	0.3	1.064
USGS	08324000	17 Jan 2018 19:45	MST	0.3	1.064
USGS	08324000	17 Jan 2018 20:00	MST	0.425	1.091
USGS	08324000	17 Jan 2018 20:15	MST	0.637	1.131
USGS	08324000	17 Jan 2018 20:30	MST	0.617	1.128
USGS	08324000	17 Jan 2018 20:45	MST	0.617	1.128
USGS	08324000	17 Jan 2018 21:00	MST	0.617	1.128
USGS	08324000	17 Jan 2018 21:15	MST	0.597	1.125
USGS	08324000	17 Jan 2018 21:30	MST	0.597	1.125
USGS	08324000	17 Jan 2018 21:45	MST	0.657	1.134
USGS	08324000	17 Jan 2018 22:00	MST	0.68	1.137
USGS	08324000	17 Jan 2018 22:15	MST	0.722	1.143
USGS	08324000	17 Jan 2018 22:30	MST	0.722	1.143
USGS	08324000	17 Jan 2018 22:45	MST	0.699	1.14
USGS	08324000	17 Jan 2018 23:00	MST	0.699	1.14
USGS	08324000	17 Jan 2018 23:15	MST	0.68	1.137
USGS	08324000	17 Jan 2018 23:30	MST	0.637	1.131
USGS	08324000	17 Jan 2018 23:45	MST	0.637	1.131
USGS	08324000	18 Jan 2018 00:00	MST	0.617	1.128
USGS	08324000	18 Jan 2018 00:15	MST	0.597	1.125
USGS	08324000	18 Jan 2018 00:30	MST	0.597	1.125
USGS	08324000	18 Jan 2018 00:45	MST	0.578	1.122
USGS	08324000	18 Jan 2018 01:00	MST	0.558	1.119
USGS	08324000	18 Jan 2018 01:15	MST	0.541	1.116
USGS	08324000	18 Jan 2018 01:30	MST	0.541	1.116
USGS	08324000	18 Jan 2018 01:45	MST	0.541	1.116
USGS	08324000	18 Jan 2018 02:00	MST	0.524	1.113
USGS	08324000	18 Jan 2018 02:15	MST	0.504	1.109
USGS	08324000	18 Jan 2018 02:30	MST	0.504	1.109
USGS	08324000	18 Jan 2018 02:45	MST	0.504	1.109
USGS	08324000	18 Jan 2018 03:00	MST	0.504	1.109
USGS	08324000	18 Jan 2018 03:15	MST	0.504	1.109
USGS	08324000	18 Jan 2018 03:30	MST	0.487	1.106
USGS	08324000	18 Jan 2018 03:45	MST	0.487	1.106
USGS	08324000	18 Jan 2018 04:00	MST	0.47	1.103
USGS	08324000	18 Jan 2018 04:15	MST	0.47	1.103
USGS	08324000	18 Jan 2018 04:30	MST	0.453	1.1
USGS	08324000	18 Jan 2018 04:45	MST	0.453	1.1
USGS	08324000	18 Jan 2018 05:00	MST	0.453	1.1
USGS	08324000	18 Jan 2018 05:15	MST	0.439	1.097
USGS	08324000	18 Jan 2018 05:30	MST	0.456	1.097
USGS	08324000	18 Jan 2018 05:45	MST	0.439	1.094
USGS	08324000	18 Jan 2018 06:00	MST	0.422	1.094
USGS	08324000	18 Jan 2018 06:15	MST	0.419	1.091
USGS	08324000	18 Jan 2018 06:30	MST	0.416	1.091
USGS	08324000	18 Jan 2018 06:45	MST	0.411	1.091
USGS	08324000	18 Jan 2018 07:00	MST	0.405	1.094
USGS	08324000	18 Jan 2018 07:15	MST	0.399	1.103
USGS	08324000	18 Jan 2018 07:30	MST	0.394	1.109
USGS	08324000	18 Jan 2018 07:45	MST	0.388	1.113
USGS	08324000	18 Jan 2018 08:00	MST	0.382	1.116
USGS	08324000	18 Jan 2018 08:15	MST	0.382	1.116
USGS	08324000	18 Jan 2018 08:30	MST	0.382	1.119
USGS	08324000	18 Jan 2018 08:45	MST	0.385	1.116
USGS	08324000	18 Jan 2018 09:00	MST	0.396	1.103
USGS	08324000	18 Jan 2018 09:15	MST	0.408	1.094
USGS	08324000	18 Jan 2018 09:30	MST	0.419	1.094
USGS	08324000	18 Jan 2018 09:45	MST	0.439	1.094
USGS	08324000	18 Jan 2018 10:00	MST	0.456	1.097
USGS	08324000	18 Jan 2018 10:15	MST	0.439	1.097
USGS	08324000	18 Jan 2018 10:30	MST	0.453	1.1
USGS	08324000	18 Jan 2018 10:45	MST	0.453	1.1
USGS	08324000	18 Jan 2018 11:00	MST	0.47	1.103
USGS	08324000	18 Jan 2018 11:15	MST	0.504	1.109
USGS	08324000	18 Jan 2018 11:30	MST	0.487	1.106
USGS	08324000	18 Jan 2018 11:45	MST	0.487	1.106
USGS	08324000	18 Jan 2018 12:00	MST	0.487	1.106
USGS	08324000	18 Jan 2018 12:15	MST	0.487	1.106
USGS	08324000	18 Jan 2018 12:30	MST	0.504	1.109
USGS	08324000	18 Jan 2018 12:45	MST	0.504	1.109
USGS	08324000	18 Jan 2018 13:00	MST	0.504	1.109
USGS	08324000	18 Jan 2018 13:15	MST	0.487	1.106
USGS	08324000	18 Jan 2018 13:30	MST	0.47	1.103
USGS	08324000	18 Jan 2018 13:45	MST	0.47	1.103
USGS	08324000	18 Jan 2018 14:00	MST	0.47	1.103
USGS	08324000	18 Jan 2018 14:15	MST	0.487	1.106
USGS	08324000	18 Jan 2018 14:30	MST	0.47	1.103
USGS	08324000	18 Jan 2018 14:45	MST	0.47	1.103
USGS	08324000	18 Jan 2018 15:00	MST	0.47	1.103
USGS	08324000	18 Jan 2018 15:15	MST	0.47	1.103
USGS	08324000	18 Jan 2018 15:30	MST	0.453	1.1
USGS	08324000	18 Jan 2018 15:45	MST	0.453	1.1
USGS	08324000	18 Jan 2018 16:00	MST	0.487	1.106
USGS	08324000	18 Jan 2018 16:15	MST	0.521	1.113
USGS	08324000	18 Jan 2018 16:30	MST	0.504	1.109
USGS	08324000	18 Jan 2018 16:45	MST	0.487	1.106
USGS	08324000	18 Jan 2018 17:00	MST	0.47	1.103
USGS	08324000	18 Jan 2018 17:15	MST	0.453	1.1
USGS	08324000	18 Jan 2018 17:30	MST	0.453	1.1
USGS	08324000	18 Jan 2018 17:45	MST	0.453	1.1
USGS	08324000	18 Jan 2018 18:00	MST	0.47	1.103
USGS	08324000	18 Jan 2018 18:15	MST	0.47	1.103
USGS	08324000	18 Jan 2018 18:30	MST	0.47	1.103
USGS	08324000	18 Jan 2018 18:45	MST	0.47	1.103
USGS	08324000	18 Jan 2018 19:00	MST	0.47	1.103
USGS	08324000	18 Jan 2018 19:15	MST	0.487	1.106
USGS	08324000	18 Jan 2018 19:30	MST	0.487	1.106
USGS	08324000	18 Jan 2018 19:45	MST	0.504	1.109
USGS	08324000	18 Jan 2018 20:00	MST	0.541	1.116
USGS	08324000	18 Jan 2018 20:15	MST	0.558	1.119
USGS	08324000	18 Jan 2018 20:30	MST	0.558	1.119
USGS	08324000	18 Jan 2018 20:45	MST	0.578	1.122
USGS	08324000	18 Jan 2018 21:00	MST	0.558	1.119
USGS	08324000	18 Jan 2018 21:15	MST	0.558	1.119
USGS	08324000	18 Jan 2018 21:30	MST	0.742	1.146
USGS	08324000	18 Jan 2018 21:45	MST	0.79	1.152
USGS	08324000	18 Jan 2018 22:00	MST	0.813	1.155
USGS	08324000	18 Jan 2018 22:15	MST	0.79	1.152
USGS	08324000	18 Jan 2018 22:30	MST	0.765	1.149
USGS	08324000	18 Jan 2018 22:45	MST	0.765	1.149
USGS	08324000	18 Jan 2018 23:00	MST	0.742	1.146
USGS	08324000	18 Jan 2018 23:15	MST	0.722	1.143
USGS	08324000	18 Jan 2018 23:30	MST	0.722	1.143
USGS	08324000	18 Jan 2018 23:45	MST	0.722	1.143
USGS	08324000	19 Jan 2018 00:00	MST	0.699	1.14
USGS	08324000	19 Jan 2018 00:15	MST	0.677	1.137
USGS	08324000	19 Jan 2018 00:30	MST	0.657	1.134
USGS	08324000	19 Jan 2018 00:45	MST	0.637	1.131
USGS	08324000	19 Jan 2018 01:00	MST	0.637	1.131
USGS	08324000	19 Jan 2018 01:15	MST	0.617	1.128
USGS	08324000	19 Jan 2018 01:30	MST	0.617	1.128
USGS	08324000	19 Jan 2018 01:45	MST	0.597	1.125
USGS	08324000	19 Jan 2018 02:00	MST	0.597	1.125
USGS	08324000	19 Jan 2018 02:15	MST	0.597	1.125
USGS	08324000	19 Jan 2018 02:30	MST	0.578	1.122
USGS	08324000	19 Jan 2018 02:45	MST	0.578	1.122
USGS	08324000	19 Jan 2018 03:00	MST	0.558	1.119
USGS	08324000	19 Jan 2018 03:15	MST	0.558	1.119
USGS	08324000	19 Jan 2018 03:30	MST	0.541	1.116
USGS	08324000	19 Jan 2018 03:45	MST	0.541	1.116
USGS	08324000	19 Jan 2018 04:00	MST	0.521	1.113
USGS	08324000	19 Jan 2018 04:15	MST	0.521	1.113
USGS	08324000	19 Jan 2018 04:30	MST	0.504	1.109
USGS	08324000	19 Jan 2018 04:45	MST	0.504	1.109
USGS	08324000	19 Jan 2018 05:00	MST	0.504	1.109
USGS	08324000	19 Jan 2018 05:15	MST	0.487	1.106
USGS	08324000	19 Jan 2018 05:30	MST	0.487	1.106
USGS	08324000	19 Jan 2018 05:45	MST	0.47	1.103
USGS	08324000	19 Jan 2018 06:00	MST	0.47	1.103
USGS	08324000	19 Jan 2018 06:15	MST	0.521	1.113
USGS	08324000	19 Jan 2018 06:30	MST	0.541	1.116
USGS	08324000	19 Jan 2018 06:45	MST	0.521	1.113
USGS	08324000	19 Jan 2018 07:00	MST	0.521	1.113
USGS	08324000	19 Jan 2018 07:15	MST	0.521	1.113
USGS	08324000	19 Jan 2018 07:30	MST	0.521	1.113
USGS	08324000	19 Jan 2018 07:45	MST	0.521	1.113
USGS	08324000	19 Jan 2018 08:00	MST	0.521	1.113
USGS	08324000	19 Jan 2018 08:15	MST	0.521	1.113
USGS	08324000	19 Jan 2018 08:30	MST	0.521	1.113
USGS	08324000	19 Jan 2018 08:45	MST	0.504	1.109
USGS	08324000	19 Jan 2018 09:00	MST	0.504	1.109
USGS	08324000	19 Jan 2018 09:15	MST	0.504	1.109
USGS	08324000	19 Jan 2018 09:30	MST	0.504	1.109
USGS	08324000	19 Jan 2018 09:45	MST	0.504	1.109
USGS	08324000	19 Jan 2018 10:00	MST	0.504	1.109
USGS	08324000	19 Jan 2018 10:15	MST	0.504	1.109
USGS	08324000	19 Jan 2018 10:30	MST	0.521	1.113
USGS	08324000	19 Jan 2018 10:45	MST	0.521	1.113
USGS	08324000	19 Jan 2018 11:00	MST	0.541	1.116
USGS	08324000	19 Jan 2018 11:15	MST	0.558	1.119
USGS	08324000	19 Jan 2018 11:30	MST	0.578	1.122
USGS	08324000	19 Jan 2018 11:45	MST	0.578	1.122
USGS	08324000	19 Jan 2018 12:00	MST	0.558	1.119
USGS	08324000	19 Jan 2018 12:15	MST	0.541	1.116
USGS	08324000	19 Jan 2018 12:30	MST	0.541	1.116
USGS	08324000	19 Jan 2018 12:45	MST	0.521	1.113
USGS	08324000	19 Jan 2018 13:00	MST	0.521	1.113
USGS	08324000	19 Jan 2018 13:15	MST	0.504	1.109
USGS	08324000	19 Jan 2018 13:30	MST	0.504	1.109
USGS	08324000	19 Jan 2018 13:45	MST	0.487	1.106
USGS	08324000	19 Jan 2018 14:00	MST	0.487	1.106
USGS	08324000	19 Jan 2018 14:15	MST	0.487	1.106
USGS	08324000	19 Jan 2018 14:30	MST	0.504	1.109
USGS	08324000	19 Jan 2018 14:45	MST	0.504	1.109
USGS	08324000	19 Jan 2018 15:00	MST	0.504	1.109
USGS	08324000	19 Jan 2018 15:15	MST	0.504	1.109
USGS	08324000	19 Jan 2018 15:30	MST	0.487	1.106
USGS	08324000	19 Jan 2018 15:45	MST	0.47	1.103
USGS	08324000	19 Jan 2018 16:00	MST	0.47	1.103
USGS	08324000	19 Jan 2018 16:15	MST	0.47	1.103
USGS	08324000	19 Jan 2018 16:30	MST	0.47	1.103
USGS	08324000	19 Jan 2018 16:45	MST	0.47	1.103
USGS	08324000	19 Jan 2018 17:00	MST	0.453	1.1
USGS	08324000	19 Jan 2018 17:15	MST	0.453	1.1
USGS	08324000	19 Jan 2018 17:30	MST	0.453	1.1
USGS	08324000	19 Jan 2018 17:45	MST	0.453	1.1
USGS	08324000	19 Jan 2018 18:00	MST	0.47	1.103
USGS	08324000	19 Jan 2018 18:15	MST	0.487	1.106
USGS	08324000	19 Jan 2018 18:30	MST	0.487	1.106
USGS	08324000	19 Jan 2018 18:45	MST	0.487	1.106
USGS	08324000	19 Jan 2018 19:00	MST	0.487	1.106
USGS	08324000	19 Jan 2018 19:15	MST	0.487	1.106
USGS	08324000	19 Jan 2018 19:30	MST	0.487	1.106
USGS	08324000	19 Jan 2018 19:45	MST	0.487	1.106
USGS	08324000	19 Jan 2018 20:00	MST	0.47	1.103
USGS	08324000	19 Jan 2018 20:15	MST	0.47	1.103
USGS	08324000	19 Jan 2018 20:30	MST	0.487	1.106
USGS	08324000	19 Jan 2018 20:45	MST	0.47	1.103
USGS	08324000	19 Jan 2018 21:00	MST	0.677	1.137
USGS	08324000	19 Jan 2018 21:15	MST	0.79	1.152
USGS	08324000	19 Jan 2018 21:30	MST	0.813	1.155
USGS	08324000	19 Jan 2018 21:45	MST	0.813	1.155
USGS	08324000	19 Jan 2018 22:00	MST	0.813	1.155
USGS	08324000	19 Jan 2018 22:15	MST	0.813	1.155
USGS	08324000	19 Jan 2018 22:30	MST	0.79	1.152
USGS	08324000	19 Jan 2018 22:45	MST	0.765	1.149
USGS	08324000	19 Jan 2018 23:00	MST	0.765	1.149
USGS	08324000	19 Jan 2018 23:15	MST	0.742	1.146
USGS	08324000	19 Jan 2018 23:30	MST	0.742	1.146
USGS	08324000	19 Jan 2018 23:45	MST	0.719	1.143
USGS	08324000	20 Jan 2018 00:00	MST	0.719	1.143
USGS	08324000	20 Jan 2018 00:15	MST	0.699	1.14
USGS	08324000	20 Jan 2018 00:30	MST	0.699	1.14
USGS	08324000	20 Jan 2018 00:45	MST	0.677	1.137
USGS	08324000	20 Jan 2018 01:00	MST	0.677	1.137
USGS	08324000	20 Jan 2018 01:15	MST	0.677	1.137
USGS	08324000	20 Jan 2018 01:30	MST	0.699	1.14
USGS	08324000	20 Jan 2018 01:45	MST	0.677	1.137
USGS	08324000	20 Jan 2018 02:00	MST	0.677	1.137
USGS	08324000	20 Jan 2018 02:15	MST	0.657	1.134
USGS	08324000	20 Jan 2018 02:30	MST	0.657	1.134
USGS	08324000	20 Jan 2018 02:45	MST	0.657	1.134
USGS	08324000	20 Jan 2018 03:00	MST	0.657	1.134
USGS	08324000	20 Jan 2018 03:15	MST	0.637	1.131
USGS	08324000	20 Jan 2018 03:30	MST	0.637	1.131
USGS	08324000	20 Jan 2018 03:45	MST	0.637	1.131
USGS	08324000	20 Jan 2018 04:00	MST	0.617	1.128
USGS	08324000	20 Jan 2018 04:15	MST	0.617	1.128
USGS	08324000	20 Jan 2018 04:30	MST	0.597	1.125
USGS	08324000	20 Jan 2018 04:45	MST	0.578	1.122
USGS	08324000	20 Jan 2018 05:00	MST	0.578	1.122
USGS	08324000	20 Jan 2018 05:15	MST	0.578	1.122
USGS	08324000	20 Jan 2018 05:30	MST	0.578	1.122
USGS	08324000	20 Jan 2018 05:45	MST	0.578	1.122
USGS	08324000	20 Jan 2018 06:00	MST	0.558	1.119
USGS	08324000	20 Jan 2018 06:15	MST	0.558	1.119
USGS	08324000	20 Jan 2018 06:30	MST	0.541	1.116
USGS	08324000	20 Jan 2018 06:45	MST	0.541	1.116
USGS	08324000	20 Jan 2018 07:00	MST	0.521	1.113
USGS	08324000	20 Jan 2018 07:15	MST	0.504	1.109
USGS	08324000	20 Jan 2018 07:30	MST	0.487	1.106
USGS	08324000	20 Jan 2018 07:45	MST	0.487	1.106
USGS	08324000	20 Jan 2018 08:00	MST	0.47	1.103
USGS	08324000	20 Jan 2018 08:15	MST	0.47	1.103
USGS	08324000	20 Jan 2018 08:30	MST	0.453	1.1
USGS	08324000	20 Jan 2018 08:45	MST	0.453	1.1
USGS	08324000	20 Jan 2018 09:00	MST	0.453	1.1
USGS	08324000	20 Jan 2018 09:15	MST	0.439	1.097
USGS	08324000	20 Jan 2018 09:30	MST	0.439	1.097
USGS	08324000	20 Jan 2018 09:45	MST	0.439	1.097
USGS	08324000	20 Jan 2018 10:00	MST	0.439	1.097
USGS	08324000	20 Jan 2018 10:15	MST	0.439	1.097
USGS	08324000	20 Jan 2018 10:30	MST	0.439	1.097
USGS	08324000	20 Jan 2018 10:45	MST	0.422	1.094
USGS	08324000	20 Jan 2018 11:00	MST	0.422	1.094
USGS	08324000	20 Jan 2018 11:15	MST	0.422	1.094
USGS	08324000	20 Jan 2018 11:30	MST	0.422	1.094
USGS	08324000	20 Jan 2018 11:45	MST	0.408	1.091
USGS	08324000	20 Jan 2018 12:00	MST	0.422	1.094
USGS	08324000	20 Jan 2018 12:15	MST	0.439	1.097
USGS	08324000	20 Jan 2018 12:30	MST	0.439	1.097
USGS	08324000	20 Jan 2018 12:45	MST	0.439	1.097
USGS	08324000	20 Jan 2018 13:00	MST	0.422	1.094
USGS	08324000	20 Jan 2018 13:15	MST	0.422	1.094
USGS	08324000	20 Jan 2018 13:30	MST	0.422	1.094
USGS	08324000	20 Jan 2018 13:45	MST	0.422	1.094
USGS	08324000	20 Jan 2018 14:00	MST	0.453	1.1
USGS	08324000	20 Jan 2018 14:15	MST	0.453	1.1
USGS	08324000	20 Jan 2018 14:30	MST	0.453	1.1
USGS	08324000	20 Jan 2018 14:45	MST	0.453	1.1
USGS	08324000	20 Jan 2018 15:00	MST	0.439	1.097
USGS	08324000	20 Jan 2018 15:15	MST	0.439	1.097
USGS	08324000	20 Jan 2018 15:30	MST	0.422	1.094
USGS	08324000	20 Jan 2018 15:45	MST	0.422	1.094
USGS	08324000	20 Jan 2018 16:00	MST	0.422	1.094
USGS	08324000	20 Jan 2018 16:15	MST	0.422	1.094
USGS	08324000	20 Jan 2018 16:30	MST	0.453	1.1
USGS	08324000	20 Jan 2018 16:45	MST	0.541	1.116
USGS	08324000	20 Jan 2018 17:00	MST	0.541	1.116
USGS	08324000	20 Jan 2018 17:15	MST	0.541	1.116
USGS	08324000	20 Jan 2018 17:30	MST	0.637	1.131
USGS	08324000	20 Jan 2018 17:45	MST	0.657	1.134
USGS	08324000	20 Jan 2018 18:00	MST	0.657	1.134
USGS	08324000	20 Jan 2018 18:15	MST	0.637	1.131
USGS	08324000	20 Jan 2018 18:30	MST	0.637	1.131
USGS	08324000	20 Jan 2018 18:45	MST	0.614	1.128
USGS	08324000	20 Jan 2018 19:00	MST	0.597	1.125
USGS	08324000	20 Jan 2018 19:15	MST	0.597	1.125
USGS	08324000	20 Jan 2018 19:30	MST	0.578	1.122
USGS	08324000	20 Jan 2018 19:45	MST	0.578	1.122
USGS	08324000	20 Jan 2018 20:00	MST	0.558	1.119
USGS	08324000	20 Jan 2018 20:15	MST	0.558	1.119
USGS	08324000	20 Jan 2018 20:30	MST	0.835	1.158
USGS	08324000	20 Jan 2018 20:45	MST	0.813	1.155
USGS	08324000	20 Jan 2018 21:00	MST	0.813	1.155
USGS	08324000	20 Jan 2018 21:15	MST	0.787	1.152
USGS	08324000	20 Jan 2018 21:30	MST	0.787	1.152
USGS	08324000	20 Jan 2018 21:45	MST	0.765	1.149
USGS	08324000	20 Jan 2018 22:00	MST	0.765	1.149
USGS	08324000	20 Jan 2018 22:15	MST	0.742	1.146
USGS	08324000	20 Jan 2018 22:30	MST	0.719	1.143
USGS	08324000	20 Jan 2018 22:45	MST	0.699	1.14
USGS	08324000	20 Jan 2018 23:00	MST	0.677	1.137
USGS	08324000	20 Jan 2018 23:15	MST	0.657	1.134
USGS	08324000	20 Jan 2018 23:30	MST	0.657	1.134
USGS	08324000	20 Jan 2018 23:45	MST	0.637	1.131
USGS	08324000	21 Jan 2018 00:00	MST	0.614	1.128
USGS	08324000	21 Jan 2018 00:15	MST	0.595	1.125
USGS	08324000	21 Jan 2018 00:30	MST	0.637	1.131
USGS	08324000	21 Jan 2018 00:45	MST	0.637	1.131
USGS	08324000	21 Jan 2018 01:00	MST	0.614	1.128
USGS	08324000	21 Jan 2018 01:15	MST	0.595	1.125
USGS	08324000	21 Jan 2018 01:30	MST	0.595	1.125
USGS	08324000	21 Jan 2018 01:45	MST	0.578	1.122
USGS	08324000	21 Jan 2018 02:00	MST	0.578	1.122
USGS	08324000	21 Jan 2018 02:15	MST	0.578	1.122
USGS	08324000	21 Jan 2018 02:30	MST	0.578	1.122
USGS	08324000	21 Jan 2018 02:45	MST	0.558	1.119
USGS	08324000	21 Jan 2018 03:00	MST	0.558	1.119
USGS	08324000	21 Jan 2018 03:15	MST	0.558	1.119
USGS	08324000	21 Jan 2018 03:30	MST	0.614	1.128
USGS	08324000	21 Jan 2018 03:45	MST	0.634	1.131
USGS	08324000	21 Jan 2018 04:00	MST	0.634	1.131
USGS	08324000	21 Jan 2018 04:15	MST	0.614	1.128
USGS	08324000	21 Jan 2018 04:30	MST	0.614	1.128
USGS	08324000	21 Jan 2018 04:45	MST	0.595	1.125
USGS	08324000	21 Jan 2018 05:00	MST	0.595	1.125
USGS	08324000	21 Jan 2018 05:15	MST	0.578	1.122
USGS	08324000	21 Jan 2018 05:30	MST	0.578	1.122
USGS	08324000	21 Jan 2018 05:45	MST	0.578	1.122
USGS	08324000	21 Jan 2018 06:00	MST	0.558	1.119
USGS	08324000	21 Jan 2018 06:15	MST	0.558	1.119
USGS	08324000	21 Jan 2018 06:30	MST	0.558	1.119
USGS	08324000	21 Jan 2018 06:45	MST	0.558	1.119
USGS	08324000	21 Jan 2018 07:00	MST	0.558	1.119
USGS	08324000	21 Jan 2018 07:15	MST	0.558	1.119
USGS	08324000	21 Jan 2018 07:30	MST	0.558	1.119
USGS	08324000	21 Jan 2018 07:45	MST	0.541	1.116
USGS	08324000	21 Jan 2018 08:00	MST	0.541	1.116
USGS	08324000	21 Jan 2018 08:15	MST	0.541	1.116
USGS	08324000	21 Jan 2018 08:30	MST	0.541	1.116
USGS	08324000	21 Jan 2018 08:45	MST	0.578	1.122
USGS	08324000	21 Jan 2018 09:00	MST	0.614	1.128
USGS	08324000	21 Jan 2018 09:15	MST	0.614	1.128
USGS	08324000	21 Jan 2018 09:30	MST	0.614	1.128
USGS	08324000	21 Jan 2018 09:45	MST	0.614	1.128
USGS	08324000	21 Jan 2018 10:00	MST	0.614	1.128
USGS	08324000	21 Jan 2018 10:15	MST	0.614	1.128
USGS	08324000	21 Jan 2018 10:30	MST	0.614	1.128
USGS	08324000	21 Jan 2018 10:45	MST	0.595	1.125
USGS	08324000	21 Jan 2018 11:00	MST	0.614	1.128
USGS	08324000	21 Jan 2018 11:15	MST	0.614	1.128
USGS	08324000	21 Jan 2018 11:30	MST	0.614	1.128
USGS	08324000	21 Jan 2018 11:45	MST	0.595	1.125
USGS	08324000	21 Jan 2018 12:00	MST	0.595	1.125
USGS	08324000	21 Jan 2018 12:15	MST	0.595	1.125
USGS	08324000	21 Jan 2018 12:30	MST	0.578	1.122
USGS	08324000	21 Jan 2018 12:45	MST	0.578	1.122
USGS	08324000	21 Jan 2018 13:00	MST	0.595	1.125
USGS	08324000	21 Jan 2018 13:15	MST	0.595	1.125
USGS	08324000	21 Jan 2018 13:30	MST	0.578	1.122
USGS	08324000	21 Jan 2018 13:45	MST	0.578	1.122
USGS	08324000	21 Jan 2018 14:00	MST	0.578	1.122
USGS	08324000	21 Jan 2018 14:15	MST	0.578	1.122
USGS	08324000	21 Jan 2018 14:30	MST	0.578	1.122
USGS	08324000	21 Jan 2018 14:45	MST	0.558	1.119
USGS	08324000	21 Jan 2018 15:00	MST	0.558	1.119
USGS	08324000	21 Jan 2018 15:15	MST	0.558	1.119
USGS	08324000	21 Jan 2018 15:30	MST	0.578	1.122
USGS	08324000	21 Jan 2018 15:45	MST	0.595	1.125
USGS	08324000	21 Jan 2018 16:00	MST	0.595	1.125
USGS	08324000	21 Jan 2018 16:15	MST	0.595	1.125
USGS	08324000	21 Jan 2018 16:30	MST	0.595	1.125
USGS	08324000	21 Jan 2018 16:45	MST	0.595	1.125
USGS	08324000	21 Jan 2018 17:00	MST	0.595	1.125
USGS	08324000	21 Jan 2018 17:15	MST	0.595	1.125
USGS	08324000	21 Jan 2018 17:30	MST	0.614	1.128
USGS	08324000	21 Jan 2018 17:45	MST	0.595	1.125
USGS	08324000	21 Jan 2018 18:00	MST	0.614	1.128
USGS	08324000	21 Jan 2018 18:15	MST	0.614	1.128
USGS	08324000	21 Jan 2018 18:30	MST	0.614	1.128
USGS	08324000	21 Jan 2018 18:45	MST	0.614	1.128
USGS	08324000	21 Jan 2018 19:00	MST	0.614	1.128
[truncated: 27,180 more rows]
