# Supplementary material for: WHONDRS-GUI: a web application for global survey of surface water metabolites
Source: PeerJ. 2020 Jul 22;8:e9277. doi: 10.7717/peerj.9277 (PMC7382364; doi:10.7717/peerj.9277)
Supplement: Supplemental Information 1 [file peerj-08-9277-s001.zip › WHONDRS_S_Kit/data/WHONDRS_SW_Kits_Hydrographs/WHONDRS_SW_Kits_Hydrograph_S000059.csv]

# U.S. Geological Survey. 2018. National Water Information System data available on the World Wide Web (USGS Water Data for the Nation) accessed at 2019-01-03 19:37:03 EST (nadww01) at http://waterdata.usgs.gov/nwis/
# USGS 03274615 Great Miami River at Miamitown OH
agency_cd	site_no	datetime	tz_cd	Gauge_height_m	Discharge_cubic_m_per_second
USGS	03274615	01 Jan 2018 00:00	EST	0.616	Not_Provided
USGS	03274615	01 Jan 2018 00:15	EST	0.619	Not_Provided
USGS	03274615	01 Jan 2018 00:30	EST	0.613	Not_Provided
USGS	03274615	01 Jan 2018 00:45	EST	0.613	Not_Provided
USGS	03274615	01 Jan 2018 01:00	EST	0.613	Not_Provided
USGS	03274615	01 Jan 2018 01:15	EST	0.613	Not_Provided
USGS	03274615	01 Jan 2018 01:30	EST	0.616	Not_Provided
USGS	03274615	01 Jan 2018 01:45	EST	0.613	Not_Provided
USGS	03274615	01 Jan 2018 02:00	EST	0.61	Not_Provided
USGS	03274615	01 Jan 2018 02:15	EST	0.613	Not_Provided
USGS	03274615	01 Jan 2018 02:30	EST	0.607	Not_Provided
USGS	03274615	01 Jan 2018 02:45	EST	0.61	Not_Provided
USGS	03274615	01 Jan 2018 03:00	EST	0.61	Not_Provided
USGS	03274615	01 Jan 2018 03:15	EST	0.607	Not_Provided
USGS	03274615	01 Jan 2018 03:30	EST	0.604	Not_Provided
USGS	03274615	01 Jan 2018 03:45	EST	0.607	Not_Provided
USGS	03274615	01 Jan 2018 04:00	EST	0.607	Not_Provided
USGS	03274615	01 Jan 2018 04:15	EST	0.6	Not_Provided
USGS	03274615	01 Jan 2018 04:30	EST	0.604	Not_Provided
USGS	03274615	01 Jan 2018 04:45	EST	0.594	Not_Provided
USGS	03274615	01 Jan 2018 05:00	EST	0.607	Not_Provided
USGS	03274615	01 Jan 2018 05:15	EST	0.597	Not_Provided
USGS	03274615	01 Jan 2018 05:30	EST	0.597	Not_Provided
USGS	03274615	01 Jan 2018 05:45	EST	0.6	Not_Provided
USGS	03274615	01 Jan 2018 06:00	EST	0.6	Not_Provided
USGS	03274615	01 Jan 2018 06:15	EST	0.588	Not_Provided
USGS	03274615	01 Jan 2018 06:30	EST	0.597	Not_Provided
USGS	03274615	01 Jan 2018 06:45	EST	0.597	Not_Provided
USGS	03274615	01 Jan 2018 07:00	EST	0.588	Not_Provided
USGS	03274615	01 Jan 2018 07:15	EST	0.594	Not_Provided
USGS	03274615	01 Jan 2018 07:30	EST	0.588	Not_Provided
USGS	03274615	01 Jan 2018 07:45	EST	0.588	Not_Provided
USGS	03274615	01 Jan 2018 08:00	EST	0.588	Not_Provided
USGS	03274615	01 Jan 2018 08:15	EST	0.585	Not_Provided
USGS	03274615	01 Jan 2018 08:30	EST	0.579	Not_Provided
USGS	03274615	01 Jan 2018 08:45	EST	0.573	Not_Provided
USGS	03274615	01 Jan 2018 09:00	EST	0.576	Not_Provided
USGS	03274615	01 Jan 2018 09:15	EST	0.576	Not_Provided
USGS	03274615	01 Jan 2018 09:30	EST	0.573	Not_Provided
USGS	03274615	01 Jan 2018 09:45	EST	0.576	Not_Provided
USGS	03274615	01 Jan 2018 10:00	EST	0.579	Not_Provided
USGS	03274615	01 Jan 2018 10:15	EST	0.579	Not_Provided
USGS	03274615	01 Jan 2018 10:30	EST	0.585	Not_Provided
USGS	03274615	01 Jan 2018 10:45	EST	0.582	Not_Provided
USGS	03274615	01 Jan 2018 11:00	EST	0.585	Not_Provided
USGS	03274615	01 Jan 2018 11:15	EST	0.585	Not_Provided
USGS	03274615	01 Jan 2018 11:30	EST	0.591	Not_Provided
USGS	03274615	01 Jan 2018 11:45	EST	0.591	Not_Provided
USGS	03274615	01 Jan 2018 12:00	EST	0.588	Not_Provided
USGS	03274615	01 Jan 2018 12:15	EST	0.582	Not_Provided
USGS	03274615	01 Jan 2018 12:30	EST	0.576	Not_Provided
USGS	03274615	01 Jan 2018 12:45	EST	0.573	Not_Provided
USGS	03274615	01 Jan 2018 13:00	EST	0.567	Not_Provided
USGS	03274615	01 Jan 2018 13:15	EST	0.558	Not_Provided
USGS	03274615	01 Jan 2018 13:30	EST	0.552	Not_Provided
USGS	03274615	01 Jan 2018 13:45	EST	0.54	Not_Provided
USGS	03274615	01 Jan 2018 14:00	EST	0.53	Not_Provided
USGS	03274615	01 Jan 2018 14:15	EST	0.524	Not_Provided
USGS	03274615	01 Jan 2018 14:30	EST	0.521	Not_Provided
USGS	03274615	01 Jan 2018 14:45	EST	0.518	Not_Provided
USGS	03274615	01 Jan 2018 15:00	EST	0.521	Not_Provided
USGS	03274615	01 Jan 2018 15:15	EST	0.536	Not_Provided
USGS	03274615	01 Jan 2018 15:30	EST	0.549	Not_Provided
USGS	03274615	01 Jan 2018 15:45	EST	0.555	Not_Provided
USGS	03274615	01 Jan 2018 16:00	EST	0.558	Not_Provided
USGS	03274615	01 Jan 2018 16:15	EST	0.558	Not_Provided
USGS	03274615	01 Jan 2018 16:30	EST	0.558	Not_Provided
USGS	03274615	01 Jan 2018 16:45	EST	0.558	Not_Provided
USGS	03274615	01 Jan 2018 17:00	EST	0.555	Not_Provided
USGS	03274615	01 Jan 2018 17:15	EST	0.558	Not_Provided
USGS	03274615	01 Jan 2018 17:30	EST	0.558	Not_Provided
USGS	03274615	01 Jan 2018 17:45	EST	0.555	Not_Provided
USGS	03274615	01 Jan 2018 18:00	EST	0.561	Not_Provided
USGS	03274615	01 Jan 2018 18:15	EST	0.558	Not_Provided
USGS	03274615	01 Jan 2018 18:30	EST	0.558	Not_Provided
USGS	03274615	01 Jan 2018 18:45	EST	0.558	Not_Provided
USGS	03274615	01 Jan 2018 19:00	EST	0.558	Not_Provided
USGS	03274615	01 Jan 2018 19:15	EST	0.555	Not_Provided
USGS	03274615	01 Jan 2018 19:30	EST	0.555	Not_Provided
USGS	03274615	01 Jan 2018 19:45	EST	0.555	Not_Provided
USGS	03274615	01 Jan 2018 20:00	EST	0.555	Not_Provided
USGS	03274615	01 Jan 2018 20:15	EST	0.552	Not_Provided
USGS	03274615	01 Jan 2018 20:30	EST	0.552	Not_Provided
USGS	03274615	01 Jan 2018 20:45	EST	0.558	Not_Provided
USGS	03274615	01 Jan 2018 21:00	EST	0.558	Not_Provided
USGS	03274615	01 Jan 2018 21:15	EST	0.561	Not_Provided
USGS	03274615	01 Jan 2018 21:30	EST	0.561	Not_Provided
USGS	03274615	01 Jan 2018 21:45	EST	0.564	Not_Provided
USGS	03274615	01 Jan 2018 22:00	EST	0.567	Not_Provided
USGS	03274615	01 Jan 2018 22:15	EST	0.57	Not_Provided
USGS	03274615	01 Jan 2018 22:30	EST	0.573	Not_Provided
USGS	03274615	01 Jan 2018 22:45	EST	0.573	Not_Provided
USGS	03274615	01 Jan 2018 23:00	EST	0.573	Not_Provided
USGS	03274615	01 Jan 2018 23:15	EST	0.576	Not_Provided
USGS	03274615	01 Jan 2018 23:30	EST	0.573	Not_Provided
USGS	03274615	01 Jan 2018 23:45	EST	0.579	Not_Provided
USGS	03274615	02 Jan 2018 00:00	EST	0.579	Not_Provided
USGS	03274615	02 Jan 2018 00:15	EST	0.582	Not_Provided
USGS	03274615	02 Jan 2018 00:30	EST	0.582	Not_Provided
USGS	03274615	02 Jan 2018 00:45	EST	0.582	Not_Provided
USGS	03274615	02 Jan 2018 01:00	EST	0.582	Not_Provided
USGS	03274615	02 Jan 2018 01:15	EST	0.582	Not_Provided
USGS	03274615	02 Jan 2018 01:30	EST	0.579	Not_Provided
USGS	03274615	02 Jan 2018 01:45	EST	0.579	Not_Provided
USGS	03274615	02 Jan 2018 02:00	EST	0.579	Not_Provided
USGS	03274615	02 Jan 2018 02:15	EST	0.576	Not_Provided
USGS	03274615	02 Jan 2018 02:30	EST	0.576	Not_Provided
USGS	03274615	02 Jan 2018 02:45	EST	0.573	Not_Provided
USGS	03274615	02 Jan 2018 03:00	EST	0.573	Not_Provided
USGS	03274615	02 Jan 2018 03:15	EST	0.579	Not_Provided
USGS	03274615	02 Jan 2018 03:30	EST	0.576	Not_Provided
USGS	03274615	02 Jan 2018 03:45	EST	0.573	Not_Provided
USGS	03274615	02 Jan 2018 04:00	EST	0.57	Not_Provided
USGS	03274615	02 Jan 2018 04:15	EST	0.576	Not_Provided
USGS	03274615	02 Jan 2018 04:30	EST	0.573	Not_Provided
USGS	03274615	02 Jan 2018 04:45	EST	0.576	Not_Provided
USGS	03274615	02 Jan 2018 05:00	EST	0.576	Not_Provided
USGS	03274615	02 Jan 2018 05:15	EST	0.573	Not_Provided
USGS	03274615	02 Jan 2018 05:30	EST	0.576	Not_Provided
USGS	03274615	02 Jan 2018 05:45	EST	0.573	Not_Provided
USGS	03274615	02 Jan 2018 06:00	EST	0.57	Not_Provided
USGS	03274615	02 Jan 2018 06:15	EST	0.567	Not_Provided
USGS	03274615	02 Jan 2018 06:30	EST	0.567	Not_Provided
USGS	03274615	02 Jan 2018 06:45	EST	0.561	Not_Provided
USGS	03274615	02 Jan 2018 07:00	EST	0.567	Not_Provided
USGS	03274615	02 Jan 2018 07:15	EST	0.555	Not_Provided
USGS	03274615	02 Jan 2018 07:30	EST	0.57	Not_Provided
USGS	03274615	02 Jan 2018 08:00	EST	0.536	Not_Provided
USGS	03274615	02 Jan 2018 08:15	EST	0.585	Not_Provided
USGS	03274615	02 Jan 2018 08:30	EST	0.567	Not_Provided
USGS	03274615	02 Jan 2018 08:45	EST	0.588	Not_Provided
USGS	03274615	02 Jan 2018 09:00	EST	0.573	Not_Provided
USGS	03274615	02 Jan 2018 09:15	EST	0.555	Not_Provided
USGS	03274615	02 Jan 2018 09:30	EST	0.543	Not_Provided
USGS	03274615	02 Jan 2018 10:15	EST	0.53	Not_Provided
USGS	03274615	02 Jan 2018 10:30	EST	0.518	Not_Provided
USGS	03274615	02 Jan 2018 10:45	EST	0.524	Not_Provided
USGS	03274615	02 Jan 2018 11:00	EST	0.536	Not_Provided
USGS	03274615	02 Jan 2018 11:15	EST	0.506	Not_Provided
USGS	03274615	02 Jan 2018 11:30	EST	0.494	Not_Provided
USGS	03274615	02 Jan 2018 11:45	EST	0.497	Not_Provided
USGS	03274615	02 Jan 2018 12:00	EST	0.512	Not_Provided
USGS	03274615	02 Jan 2018 12:15	EST	0.515	Not_Provided
USGS	03274615	02 Jan 2018 12:30	EST	0.6	Not_Provided
USGS	03274615	02 Jan 2018 12:45	EST	0.549	Not_Provided
USGS	03274615	02 Jan 2018 13:00	EST	0.564	Not_Provided
USGS	03274615	02 Jan 2018 13:15	EST	0.616	Not_Provided
USGS	03274615	02 Jan 2018 16:30	EST	0.57	Not_Provided
USGS	03274615	02 Jan 2018 16:45	EST	0.588	Not_Provided
USGS	03274615	02 Jan 2018 17:00	EST	0.637	Not_Provided
USGS	03274615	02 Jan 2018 17:15	EST	0.661	Not_Provided
USGS	03274615	03 Jan 2018 13:45	EST	0.701	Not_Provided
USGS	03274615	03 Jan 2018 14:00	EST	0.732	Not_Provided
USGS	03274615	03 Jan 2018 23:30	EST	0.707	Not_Provided
USGS	03274615	03 Jan 2018 23:45	EST	0.701	Not_Provided
USGS	03274615	04 Jan 2018 00:00	EST	0.704	Not_Provided
USGS	03274615	04 Jan 2018 00:15	EST	0.704	Not_Provided
USGS	03274615	04 Jan 2018 00:30	EST	0.704	Not_Provided
USGS	03274615	04 Jan 2018 00:45	EST	0.707	Not_Provided
USGS	03274615	04 Jan 2018 01:00	EST	0.71	Not_Provided
USGS	03274615	04 Jan 2018 01:15	EST	0.713	Not_Provided
USGS	03274615	04 Jan 2018 01:30	EST	0.71	Not_Provided
USGS	03274615	04 Jan 2018 01:45	EST	0.71	Not_Provided
USGS	03274615	04 Jan 2018 02:00	EST	0.71	Not_Provided
USGS	03274615	04 Jan 2018 02:15	EST	0.713	Not_Provided
USGS	03274615	04 Jan 2018 02:30	EST	0.713	Not_Provided
USGS	03274615	04 Jan 2018 02:45	EST	0.716	Not_Provided
USGS	03274615	04 Jan 2018 03:00	EST	0.716	Not_Provided
USGS	03274615	04 Jan 2018 03:15	EST	0.716	Not_Provided
USGS	03274615	04 Jan 2018 03:30	EST	0.716	Not_Provided
USGS	03274615	04 Jan 2018 03:45	EST	0.716	Not_Provided
USGS	03274615	04 Jan 2018 04:00	EST	0.716	Not_Provided
USGS	03274615	04 Jan 2018 04:15	EST	0.719	Not_Provided
USGS	03274615	04 Jan 2018 04:30	EST	0.722	Not_Provided
USGS	03274615	04 Jan 2018 04:45	EST	0.728	Not_Provided
USGS	03274615	04 Jan 2018 05:00	EST	0.728	Not_Provided
USGS	03274615	04 Jan 2018 05:15	EST	0.728	Not_Provided
USGS	03274615	04 Jan 2018 05:30	EST	0.735	Not_Provided
USGS	03274615	04 Jan 2018 05:45	EST	0.741	Not_Provided
USGS	03274615	04 Jan 2018 06:00	EST	0.75	Not_Provided
USGS	03274615	04 Jan 2018 06:15	EST	0.756	Not_Provided
USGS	03274615	04 Jan 2018 06:30	EST	0.747	Not_Provided
USGS	03274615	04 Jan 2018 06:45	EST	0.753	Not_Provided
USGS	03274615	04 Jan 2018 07:00	EST	0.753	Not_Provided
USGS	03274615	04 Jan 2018 07:15	EST	0.753	Not_Provided
USGS	03274615	04 Jan 2018 07:30	EST	0.756	Not_Provided
USGS	03274615	04 Jan 2018 07:45	EST	0.756	Not_Provided
USGS	03274615	04 Jan 2018 08:00	EST	0.75	Not_Provided
USGS	03274615	04 Jan 2018 08:15	EST	0.753	Not_Provided
USGS	03274615	04 Jan 2018 08:30	EST	0.756	Not_Provided
USGS	03274615	04 Jan 2018 08:45	EST	0.75	Not_Provided
USGS	03274615	04 Jan 2018 09:00	EST	0.747	Not_Provided
USGS	03274615	04 Jan 2018 09:15	EST	0.75	Not_Provided
USGS	03274615	04 Jan 2018 09:30	EST	0.75	Not_Provided
USGS	03274615	04 Jan 2018 09:45	EST	0.747	Not_Provided
USGS	03274615	04 Jan 2018 10:00	EST	0.722	Not_Provided
USGS	03274615	04 Jan 2018 10:15	EST	0.716	Not_Provided
USGS	03274615	04 Jan 2018 10:30	EST	0.716	Not_Provided
USGS	03274615	04 Jan 2018 10:45	EST	0.71	Not_Provided
USGS	03274615	04 Jan 2018 11:00	EST	0.71	Not_Provided
USGS	03274615	04 Jan 2018 11:15	EST	0.713	Not_Provided
USGS	03274615	04 Jan 2018 11:30	EST	0.716	Not_Provided
USGS	03274615	04 Jan 2018 11:45	EST	0.722	Not_Provided
USGS	03274615	04 Jan 2018 12:00	EST	0.735	Not_Provided
USGS	03274615	04 Jan 2018 12:15	EST	0.747	Not_Provided
USGS	03274615	04 Jan 2018 12:30	EST	0.753	Not_Provided
USGS	03274615	04 Jan 2018 12:45	EST	0.762	Not_Provided
USGS	03274615	04 Jan 2018 13:00	EST	0.774	Not_Provided
USGS	03274615	04 Jan 2018 13:15	EST	0.768	Not_Provided
USGS	03274615	04 Jan 2018 13:30	EST	0.759	Not_Provided
USGS	03274615	04 Jan 2018 13:45	EST	0.753	Not_Provided
USGS	03274615	04 Jan 2018 14:00	EST	0.753	Not_Provided
USGS	03274615	04 Jan 2018 14:15	EST	0.75	Not_Provided
USGS	03274615	04 Jan 2018 14:30	EST	0.75	Not_Provided
USGS	03274615	04 Jan 2018 14:45	EST	0.753	Not_Provided
USGS	03274615	04 Jan 2018 15:00	EST	0.759	Not_Provided
USGS	03274615	04 Jan 2018 15:15	EST	0.768	Not_Provided
USGS	03274615	04 Jan 2018 15:30	EST	0.774	Not_Provided
USGS	03274615	04 Jan 2018 15:45	EST	0.777	Not_Provided
USGS	03274615	04 Jan 2018 16:00	EST	0.771	Not_Provided
USGS	03274615	04 Jan 2018 16:15	EST	0.765	Not_Provided
USGS	03274615	04 Jan 2018 16:30	EST	0.759	Not_Provided
USGS	03274615	04 Jan 2018 16:45	EST	0.756	Not_Provided
USGS	03274615	04 Jan 2018 17:00	EST	0.747	Not_Provided
USGS	03274615	04 Jan 2018 17:15	EST	0.738	Not_Provided
USGS	03274615	04 Jan 2018 17:30	EST	0.722	Not_Provided
USGS	03274615	04 Jan 2018 17:45	EST	0.713	Not_Provided
USGS	03274615	04 Jan 2018 18:00	EST	0.707	Not_Provided
USGS	03274615	04 Jan 2018 18:15	EST	0.707	Not_Provided
USGS	03274615	04 Jan 2018 18:30	EST	0.71	Not_Provided
USGS	03274615	04 Jan 2018 18:45	EST	0.71	Not_Provided
USGS	03274615	04 Jan 2018 19:00	EST	0.716	Not_Provided
USGS	03274615	04 Jan 2018 19:15	EST	0.725	Not_Provided
USGS	03274615	04 Jan 2018 19:30	EST	0.722	Not_Provided
USGS	03274615	04 Jan 2018 19:45	EST	0.728	Not_Provided
USGS	03274615	04 Jan 2018 20:00	EST	0.735	Not_Provided
USGS	03274615	04 Jan 2018 20:15	EST	0.738	Not_Provided
USGS	03274615	04 Jan 2018 20:30	EST	0.741	Not_Provided
USGS	03274615	04 Jan 2018 20:45	EST	0.741	Not_Provided
USGS	03274615	04 Jan 2018 21:00	EST	0.741	Not_Provided
USGS	03274615	04 Jan 2018 21:15	EST	0.741	Not_Provided
USGS	03274615	04 Jan 2018 21:30	EST	0.747	Not_Provided
USGS	03274615	04 Jan 2018 21:45	EST	0.747	Not_Provided
USGS	03274615	04 Jan 2018 22:00	EST	0.747	Not_Provided
USGS	03274615	04 Jan 2018 22:15	EST	0.75	Not_Provided
USGS	03274615	04 Jan 2018 22:30	EST	0.747	Not_Provided
USGS	03274615	04 Jan 2018 22:45	EST	0.732	Not_Provided
USGS	03274615	04 Jan 2018 23:00	EST	0.735	Not_Provided
USGS	03274615	04 Jan 2018 23:15	EST	0.701	Not_Provided
USGS	03274615	05 Jan 2018 06:45	EST	0.704	Not_Provided
USGS	03274615	05 Jan 2018 07:00	EST	0.71	Not_Provided
USGS	03274615	05 Jan 2018 07:15	EST	0.713	Not_Provided
USGS	03274615	05 Jan 2018 07:30	EST	0.713	Not_Provided
USGS	03274615	05 Jan 2018 07:45	EST	0.716	Not_Provided
USGS	03274615	05 Jan 2018 08:00	EST	0.716	Not_Provided
USGS	03274615	05 Jan 2018 08:15	EST	0.713	Not_Provided
USGS	03274615	05 Jan 2018 08:30	EST	0.713	Not_Provided
USGS	03274615	05 Jan 2018 08:45	EST	0.713	Not_Provided
USGS	03274615	05 Jan 2018 09:00	EST	0.704	Not_Provided
USGS	03274615	05 Jan 2018 09:15	EST	0.686	Not_Provided
USGS	03274615	05 Jan 2018 09:30	EST	0.646	Not_Provided
USGS	03274615	05 Jan 2018 09:45	EST	0.631	Not_Provided
USGS	03274615	05 Jan 2018 10:00	EST	0.756	Not_Provided
USGS	03274615	05 Jan 2018 10:15	EST	0.744	Not_Provided
USGS	03274615	05 Jan 2018 10:30	EST	0.692	Not_Provided
USGS	03274615	05 Jan 2018 10:45	EST	0.64	Not_Provided
USGS	03274615	05 Jan 2018 11:00	EST	0.68	Not_Provided
USGS	03274615	05 Jan 2018 11:15	EST	0.75	Not_Provided
USGS	03274615	05 Jan 2018 11:30	EST	0.768	Not_Provided
USGS	03274615	05 Jan 2018 11:45	EST	0.506	Not_Provided
USGS	03274615	05 Jan 2018 23:15	EST	0.674	Not_Provided
USGS	03274615	05 Jan 2018 23:30	EST	0.677	Not_Provided
USGS	03274615	05 Jan 2018 23:45	EST	0.683	Not_Provided
USGS	03274615	06 Jan 2018 00:00	EST	0.686	Not_Provided
USGS	03274615	06 Jan 2018 00:15	EST	0.692	Not_Provided
USGS	03274615	06 Jan 2018 00:30	EST	0.701	Not_Provided
USGS	03274615	06 Jan 2018 00:45	EST	0.707	Not_Provided
USGS	03274615	06 Jan 2018 01:00	EST	0.71	Not_Provided
USGS	03274615	06 Jan 2018 01:15	EST	0.719	Not_Provided
USGS	03274615	06 Jan 2018 01:30	EST	0.719	Not_Provided
USGS	03274615	06 Jan 2018 01:45	EST	0.725	Not_Provided
USGS	03274615	06 Jan 2018 02:00	EST	0.732	Not_Provided
USGS	03274615	06 Jan 2018 02:15	EST	0.738	Not_Provided
USGS	03274615	06 Jan 2018 02:30	EST	0.741	Not_Provided
USGS	03274615	06 Jan 2018 02:45	EST	0.744	Not_Provided
USGS	03274615	06 Jan 2018 03:00	EST	0.747	Not_Provided
USGS	03274615	06 Jan 2018 03:15	EST	0.75	Not_Provided
USGS	03274615	06 Jan 2018 03:30	EST	0.753	Not_Provided
USGS	03274615	06 Jan 2018 03:45	EST	0.756	Not_Provided
USGS	03274615	06 Jan 2018 04:00	EST	0.762	Not_Provided
USGS	03274615	06 Jan 2018 04:15	EST	0.765	Not_Provided
USGS	03274615	06 Jan 2018 04:30	EST	0.768	Not_Provided
USGS	03274615	06 Jan 2018 04:45	EST	0.768	Not_Provided
USGS	03274615	06 Jan 2018 05:00	EST	0.768	Not_Provided
USGS	03274615	06 Jan 2018 05:15	EST	0.771	Not_Provided
USGS	03274615	06 Jan 2018 05:30	EST	0.771	Not_Provided
USGS	03274615	06 Jan 2018 05:45	EST	0.771	Not_Provided
USGS	03274615	06 Jan 2018 06:00	EST	0.771	Not_Provided
USGS	03274615	06 Jan 2018 06:15	EST	0.771	Not_Provided
USGS	03274615	06 Jan 2018 06:30	EST	0.774	Not_Provided
USGS	03274615	06 Jan 2018 06:45	EST	0.774	Not_Provided
USGS	03274615	06 Jan 2018 07:00	EST	0.774	Not_Provided
USGS	03274615	06 Jan 2018 07:15	EST	0.774	Not_Provided
USGS	03274615	06 Jan 2018 07:30	EST	0.774	Not_Provided
USGS	03274615	06 Jan 2018 07:45	EST	0.777	Not_Provided
USGS	03274615	06 Jan 2018 08:00	EST	0.777	Not_Provided
USGS	03274615	06 Jan 2018 08:15	EST	0.777	Not_Provided
USGS	03274615	06 Jan 2018 08:30	EST	0.777	Not_Provided
USGS	03274615	06 Jan 2018 08:45	EST	0.777	Not_Provided
USGS	03274615	06 Jan 2018 09:00	EST	0.774	Not_Provided
USGS	03274615	06 Jan 2018 09:15	EST	0.774	Not_Provided
USGS	03274615	06 Jan 2018 09:30	EST	0.768	Not_Provided
USGS	03274615	06 Jan 2018 09:45	EST	0.753	Not_Provided
USGS	03274615	06 Jan 2018 10:00	EST	0.719	Not_Provided
USGS	03274615	06 Jan 2018 10:15	EST	0.695	Not_Provided
USGS	03274615	06 Jan 2018 10:30	EST	0.704	Not_Provided
USGS	03274615	06 Jan 2018 10:45	EST	0.701	Not_Provided
USGS	03274615	06 Jan 2018 11:00	EST	0.573	Not_Provided
USGS	03274615	06 Jan 2018 11:15	EST	0.503	Not_Provided
USGS	03274615	06 Jan 2018 11:30	EST	0.469	Not_Provided
USGS	03274615	06 Jan 2018 11:45	EST	0.457	Not_Provided
USGS	03274615	07 Jan 2018 03:15	EST	0.643	Not_Provided
USGS	03274615	07 Jan 2018 03:30	EST	0.643	Not_Provided
USGS	03274615	07 Jan 2018 03:45	EST	0.646	Not_Provided
USGS	03274615	07 Jan 2018 04:00	EST	0.646	Not_Provided
USGS	03274615	07 Jan 2018 04:15	EST	0.649	Not_Provided
USGS	03274615	07 Jan 2018 04:30	EST	0.649	Not_Provided
USGS	03274615	07 Jan 2018 04:45	EST	0.646	Not_Provided
USGS	03274615	07 Jan 2018 05:00	EST	0.646	Not_Provided
USGS	03274615	07 Jan 2018 05:15	EST	0.649	Not_Provided
USGS	03274615	07 Jan 2018 05:30	EST	0.652	Not_Provided
USGS	03274615	07 Jan 2018 05:45	EST	0.661	Not_Provided
USGS	03274615	07 Jan 2018 06:00	EST	0.661	Not_Provided
USGS	03274615	07 Jan 2018 14:45	EST	0.686	Not_Provided
USGS	03274615	07 Jan 2018 15:00	EST	0.689	Not_Provided
USGS	03274615	07 Jan 2018 15:15	EST	0.692	Not_Provided
USGS	03274615	07 Jan 2018 15:30	EST	0.698	Not_Provided
USGS	03274615	07 Jan 2018 15:45	EST	0.704	Not_Provided
USGS	03274615	07 Jan 2018 16:00	EST	0.713	Not_Provided
USGS	03274615	07 Jan 2018 16:15	EST	0.725	Not_Provided
USGS	03274615	07 Jan 2018 16:30	EST	0.728	Not_Provided
USGS	03274615	07 Jan 2018 16:45	EST	0.735	Not_Provided
USGS	03274615	07 Jan 2018 17:00	EST	0.741	Not_Provided
USGS	03274615	07 Jan 2018 17:15	EST	0.744	Not_Provided
USGS	03274615	07 Jan 2018 17:30	EST	0.744	Not_Provided
USGS	03274615	07 Jan 2018 17:45	EST	0.747	Not_Provided
USGS	03274615	07 Jan 2018 18:00	EST	0.747	Not_Provided
USGS	03274615	07 Jan 2018 18:15	EST	0.747	Not_Provided
USGS	03274615	07 Jan 2018 18:30	EST	0.747	Not_Provided
USGS	03274615	07 Jan 2018 18:45	EST	0.747	Not_Provided
USGS	03274615	07 Jan 2018 19:00	EST	0.747	Not_Provided
USGS	03274615	07 Jan 2018 19:15	EST	0.747	Not_Provided
USGS	03274615	07 Jan 2018 19:30	EST	0.738	Not_Provided
USGS	03274615	07 Jan 2018 19:45	EST	0.741	Not_Provided
USGS	03274615	07 Jan 2018 20:00	EST	0.741	Not_Provided
USGS	03274615	07 Jan 2018 20:15	EST	0.732	Not_Provided
USGS	03274615	07 Jan 2018 20:30	EST	0.732	Not_Provided
USGS	03274615	07 Jan 2018 20:45	EST	0.732	Not_Provided
USGS	03274615	07 Jan 2018 21:00	EST	0.728	Not_Provided
USGS	03274615	07 Jan 2018 21:15	EST	0.716	Not_Provided
USGS	03274615	07 Jan 2018 21:30	EST	0.704	Not_Provided
USGS	03274615	07 Jan 2018 21:45	EST	0.707	Not_Provided
USGS	03274615	07 Jan 2018 22:00	EST	0.686	Not_Provided
USGS	03274615	07 Jan 2018 22:15	EST	0.686	Not_Provided
USGS	03274615	07 Jan 2018 22:30	EST	0.674	Not_Provided
USGS	03274615	07 Jan 2018 22:45	EST	0.661	Not_Provided
USGS	03274615	07 Jan 2018 23:00	EST	0.655	Not_Provided
USGS	03274615	07 Jan 2018 23:15	EST	0.643	Not_Provided
USGS	03274615	07 Jan 2018 23:30	EST	0.637	Not_Provided
USGS	03274615	07 Jan 2018 23:45	EST	0.64	Not_Provided
USGS	03274615	08 Jan 2018 00:00	EST	0.634	Not_Provided
USGS	03274615	08 Jan 2018 00:15	EST	0.613	Not_Provided
USGS	03274615	10 Jan 2018 13:15	EST	0.774	Not_Provided
USGS	03274615	10 Jan 2018 13:30	EST	0.771	Not_Provided
USGS	03274615	10 Jan 2018 13:45	EST	0.771	Not_Provided
USGS	03274615	10 Jan 2018 14:00	EST	0.75	Not_Provided
USGS	03274615	10 Jan 2018 14:15	EST	0.744	Not_Provided
USGS	03274615	10 Jan 2018 14:30	EST	0.722	Not_Provided
USGS	03274615	10 Jan 2018 14:45	EST	0.71	Not_Provided
USGS	03274615	10 Jan 2018 15:00	EST	0.707	Not_Provided
USGS	03274615	10 Jan 2018 15:15	EST	0.808	Not_Provided
USGS	03274615	10 Jan 2018 15:30	EST	0.799	Not_Provided
USGS	03274615	10 Jan 2018 15:45	EST	0.802	Not_Provided
USGS	03274615	10 Jan 2018 16:00	EST	0.805	Not_Provided
USGS	03274615	10 Jan 2018 16:15	EST	0.805	Not_Provided
USGS	03274615	10 Jan 2018 16:30	EST	0.802	Not_Provided
USGS	03274615	10 Jan 2018 16:45	EST	0.799	Not_Provided
USGS	03274615	10 Jan 2018 17:00	EST	0.796	Not_Provided
USGS	03274615	10 Jan 2018 17:15	EST	0.78	Not_Provided
USGS	03274615	10 Jan 2018 17:30	EST	0.777	Not_Provided
USGS	03274615	10 Jan 2018 17:45	EST	0.765	Not_Provided
USGS	03274615	10 Jan 2018 18:00	EST	0.753	Not_Provided
USGS	03274615	10 Jan 2018 18:15	EST	0.747	Not_Provided
USGS	03274615	10 Jan 2018 18:30	EST	0.744	Not_Provided
USGS	03274615	10 Jan 2018 18:45	EST	0.753	Not_Provided
USGS	03274615	10 Jan 2018 19:00	EST	0.762	Not_Provided
USGS	03274615	10 Jan 2018 19:15	EST	0.759	Not_Provided
USGS	03274615	10 Jan 2018 19:30	EST	0.759	Not_Provided
USGS	03274615	10 Jan 2018 19:45	EST	0.762	Not_Provided
USGS	03274615	10 Jan 2018 20:00	EST	0.707	Not_Provided
USGS	03274615	10 Jan 2018 20:15	EST	0.701	Not_Provided
USGS	03274615	10 Jan 2018 20:30	EST	0.707	Not_Provided
USGS	03274615	10 Jan 2018 20:45	EST	0.732	Not_Provided
USGS	03274615	10 Jan 2018 21:00	EST	0.75	Not_Provided
USGS	03274615	10 Jan 2018 21:15	EST	0.728	Not_Provided
USGS	03274615	10 Jan 2018 21:30	EST	0.719	Not_Provided
USGS	03274615	10 Jan 2018 21:45	EST	0.713	Not_Provided
USGS	03274615	10 Jan 2018 22:00	EST	0.719	Not_Provided
USGS	03274615	10 Jan 2018 22:15	EST	0.722	Not_Provided
USGS	03274615	10 Jan 2018 22:30	EST	0.71	Not_Provided
USGS	03274615	10 Jan 2018 22:45	EST	0.713	Not_Provided
USGS	03274615	10 Jan 2018 23:00	EST	0.728	Not_Provided
USGS	03274615	10 Jan 2018 23:15	EST	0.732	Not_Provided
USGS	03274615	10 Jan 2018 23:30	EST	0.738	Not_Provided
USGS	03274615	10 Jan 2018 23:45	EST	0.741	Not_Provided
USGS	03274615	11 Jan 2018 00:00	EST	0.738	Not_Provided
USGS	03274615	11 Jan 2018 00:15	EST	0.744	Not_Provided
USGS	03274615	11 Jan 2018 00:30	EST	0.744	Not_Provided
USGS	03274615	11 Jan 2018 00:45	EST	0.747	Not_Provided
USGS	03274615	11 Jan 2018 01:00	EST	0.753	Not_Provided
USGS	03274615	11 Jan 2018 01:15	EST	0.756	Not_Provided
USGS	03274615	11 Jan 2018 01:30	EST	0.75	Not_Provided
USGS	03274615	11 Jan 2018 01:45	EST	0.75	Not_Provided
USGS	03274615	11 Jan 2018 02:00	EST	0.747	Not_Provided
USGS	03274615	11 Jan 2018 02:15	EST	0.75	Not_Provided
USGS	03274615	11 Jan 2018 02:30	EST	0.747	Not_Provided
USGS	03274615	11 Jan 2018 02:45	EST	0.75	Not_Provided
USGS	03274615	11 Jan 2018 03:00	EST	0.753	Not_Provided
USGS	03274615	11 Jan 2018 03:15	EST	0.759	Not_Provided
USGS	03274615	11 Jan 2018 03:30	EST	0.768	Not_Provided
USGS	03274615	11 Jan 2018 03:45	EST	0.768	Not_Provided
USGS	03274615	11 Jan 2018 04:00	EST	0.768	Not_Provided
USGS	03274615	11 Jan 2018 04:15	EST	0.771	Not_Provided
USGS	03274615	11 Jan 2018 04:30	EST	0.744	Not_Provided
USGS	03274615	11 Jan 2018 04:45	EST	0.765	Not_Provided
USGS	03274615	11 Jan 2018 05:00	EST	0.768	Not_Provided
USGS	03274615	11 Jan 2018 05:15	EST	0.759	Not_Provided
USGS	03274615	11 Jan 2018 05:30	EST	0.777	Not_Provided
USGS	03274615	11 Jan 2018 05:45	EST	0.796	Not_Provided
USGS	03274615	11 Jan 2018 06:00	EST	0.796	Not_Provided
USGS	03274615	11 Jan 2018 06:15	EST	0.802	Not_Provided
USGS	03274615	11 Jan 2018 06:30	EST	0.802	Not_Provided
USGS	03274615	11 Jan 2018 06:45	EST	0.799	Not_Provided
USGS	03274615	11 Jan 2018 07:00	EST	0.796	Not_Provided
USGS	03274615	11 Jan 2018 07:15	EST	0.799	Not_Provided
USGS	03274615	11 Jan 2018 07:30	EST	0.802	Not_Provided
USGS	03274615	11 Jan 2018 07:45	EST	0.808	Not_Provided
USGS	03274615	11 Jan 2018 08:00	EST	0.808	Not_Provided
USGS	03274615	11 Jan 2018 08:15	EST	0.808	Not_Provided
USGS	03274615	11 Jan 2018 08:30	EST	0.808	Not_Provided
USGS	03274615	11 Jan 2018 08:45	EST	0.789	Not_Provided
USGS	03274615	11 Jan 2018 09:00	EST	0.799	Not_Provided
USGS	03274615	11 Jan 2018 09:15	EST	0.799	Not_Provided
USGS	03274615	11 Jan 2018 09:30	EST	0.802	Not_Provided
USGS	03274615	11 Jan 2018 09:45	EST	0.802	Not_Provided
USGS	03274615	11 Jan 2018 10:00	EST	0.85	Not_Provided
USGS	03274615	11 Jan 2018 10:15	EST	0.838	Not_Provided
USGS	03274615	11 Jan 2018 10:30	EST	0.853	Not_Provided
USGS	03274615	11 Jan 2018 10:45	EST	0.881	Not_Provided
USGS	03274615	11 Jan 2018 11:00	EST	0.878	Not_Provided
USGS	03274615	11 Jan 2018 11:15	EST	0.893	Not_Provided
USGS	03274615	11 Jan 2018 11:30	EST	0.905	Not_Provided
USGS	03274615	11 Jan 2018 11:45	EST	0.93	Not_Provided
USGS	03274615	11 Jan 2018 12:00	EST	0.939	Not_Provided
USGS	03274615	11 Jan 2018 12:15	EST	0.96	Not_Provided
USGS	03274615	11 Jan 2018 12:30	EST	0.981	Not_Provided
USGS	03274615	11 Jan 2018 12:45	EST	1	Not_Provided
USGS	03274615	11 Jan 2018 13:00	EST	1.07	Not_Provided
USGS	03274615	11 Jan 2018 13:15	EST	1.085	Not_Provided
USGS	03274615	11 Jan 2018 13:30	EST	1.106	Not_Provided
USGS	03274615	11 Jan 2018 13:45	EST	1.228	Not_Provided
USGS	03274615	11 Jan 2018 14:00	EST	1.195	Not_Provided
USGS	03274615	11 Jan 2018 14:15	EST	1.201	Not_Provided
USGS	03274615	11 Jan 2018 14:30	EST	1.216	Not_Provided
USGS	03274615	11 Jan 2018 14:45	EST	1.158	Not_Provided
USGS	03274615	11 Jan 2018 15:00	EST	1.125	Not_Provided
USGS	03274615	11 Jan 2018 15:15	EST	1.158	Not_Provided
USGS	03274615	11 Jan 2018 15:30	EST	1.18	Not_Provided
USGS	03274615	11 Jan 2018 15:45	EST	1.204	Not_Provided
USGS	03274615	11 Jan 2018 16:00	EST	1.219	Not_Provided
USGS	03274615	11 Jan 2018 16:15	EST	1.247	Not_Provided
USGS	03274615	11 Jan 2018 16:30	EST	1.262	Not_Provided
USGS	03274615	11 Jan 2018 16:45	EST	1.286	Not_Provided
USGS	03274615	11 Jan 2018 17:00	EST	1.292	Not_Provided
USGS	03274615	11 Jan 2018 17:15	EST	1.305	Not_Provided
USGS	03274615	11 Jan 2018 17:30	EST	1.332	Not_Provided
USGS	03274615	11 Jan 2018 17:45	EST	1.329	Not_Provided
USGS	03274615	11 Jan 2018 18:00	EST	1.335	Not_Provided
USGS	03274615	11 Jan 2018 18:15	EST	1.338	Not_Provided
USGS	03274615	11 Jan 2018 18:30	EST	1.347	Not_Provided
USGS	03274615	11 Jan 2018 18:45	EST	1.341	Not_Provided
USGS	03274615	11 Jan 2018 19:00	EST	1.362	Not_Provided
USGS	03274615	11 Jan 2018 19:15	EST	1.366	Not_Provided
USGS	03274615	11 Jan 2018 19:30	EST	1.369	Not_Provided
USGS	03274615	11 Jan 2018 19:45	EST	1.378	Not_Provided
USGS	03274615	11 Jan 2018 20:00	EST	1.42	Not_Provided
USGS	03274615	11 Jan 2018 20:15	EST	1.475	Not_Provided
USGS	03274615	11 Jan 2018 20:30	EST	1.506	Not_Provided
USGS	03274615	11 Jan 2018 20:45	EST	1.53	Not_Provided
USGS	03274615	11 Jan 2018 21:00	EST	1.548	Not_Provided
USGS	03274615	11 Jan 2018 21:15	EST	1.564	Not_Provided
USGS	03274615	11 Jan 2018 21:30	EST	1.591	Not_Provided
USGS	03274615	11 Jan 2018 21:45	EST	1.609	Not_Provided
USGS	03274615	11 Jan 2018 22:00	EST	1.625	Not_Provided
USGS	03274615	11 Jan 2018 22:15	EST	1.646	Not_Provided
USGS	03274615	11 Jan 2018 22:30	EST	1.658	Not_Provided
USGS	03274615	11 Jan 2018 22:45	EST	1.667	Not_Provided
USGS	03274615	11 Jan 2018 23:00	EST	1.686	Not_Provided
USGS	03274615	11 Jan 2018 23:15	EST	1.701	Not_Provided
USGS	03274615	11 Jan 2018 23:30	EST	1.716	Not_Provided
USGS	03274615	11 Jan 2018 23:45	EST	1.719	Not_Provided
USGS	03274615	12 Jan 2018 00:00	EST	1.728	Not_Provided
USGS	03274615	12 Jan 2018 00:15	EST	1.747	Not_Provided
USGS	03274615	12 Jan 2018 00:30	EST	1.753	Not_Provided
USGS	03274615	12 Jan 2018 00:45	EST	1.765	Not_Provided
USGS	03274615	12 Jan 2018 01:00	EST	1.78	Not_Provided
USGS	03274615	12 Jan 2018 01:15	EST	1.786	Not_Provided
USGS	03274615	12 Jan 2018 01:30	EST	1.798	Not_Provided
USGS	03274615	12 Jan 2018 01:45	EST	1.811	Not_Provided
USGS	03274615	12 Jan 2018 02:00	EST	1.817	Not_Provided
USGS	03274615	12 Jan 2018 02:15	EST	1.826	Not_Provided
USGS	03274615	12 Jan 2018 02:30	EST	1.841	Not_Provided
USGS	03274615	12 Jan 2018 02:45	EST	1.847	Not_Provided
USGS	03274615	12 Jan 2018 03:00	EST	1.856	Not_Provided
USGS	03274615	12 Jan 2018 03:15	EST	1.859	Not_Provided
USGS	03274615	12 Jan 2018 03:30	EST	1.862	Not_Provided
USGS	03274615	12 Jan 2018 03:45	EST	1.859	Not_Provided
USGS	03274615	12 Jan 2018 04:00	EST	1.868	Not_Provided
USGS	03274615	12 Jan 2018 04:15	EST	1.865	Not_Provided
USGS	03274615	12 Jan 2018 04:30	EST	1.868	Not_Provided
USGS	03274615	12 Jan 2018 04:45	EST	1.875	Not_Provided
USGS	03274615	12 Jan 2018 05:00	EST	1.875	Not_Provided
USGS	03274615	12 Jan 2018 05:15	EST	1.865	Not_Provided
USGS	03274615	12 Jan 2018 05:30	EST	1.871	Not_Provided
USGS	03274615	12 Jan 2018 05:45	EST	1.868	Not_Provided
USGS	03274615	12 Jan 2018 06:00	EST	1.868	Not_Provided
USGS	03274615	12 Jan 2018 06:15	EST	1.868	Not_Provided
USGS	03274615	12 Jan 2018 06:30	EST	1.868	Not_Provided
USGS	03274615	12 Jan 2018 06:45	EST	1.856	Not_Provided
USGS	03274615	12 Jan 2018 07:00	EST	1.871	Not_Provided
USGS	03274615	12 Jan 2018 07:15	EST	1.875	Not_Provided
USGS	03274615	12 Jan 2018 07:30	EST	1.871	Not_Provided
USGS	03274615	12 Jan 2018 07:45	EST	1.878	Not_Provided
USGS	03274615	12 Jan 2018 08:00	EST	1.884	Not_Provided
USGS	03274615	12 Jan 2018 08:15	EST	1.887	Not_Provided
USGS	03274615	12 Jan 2018 08:30	EST	1.89	Not_Provided
USGS	03274615	12 Jan 2018 08:45	EST	1.893	Not_Provided
USGS	03274615	12 Jan 2018 09:00	EST	1.896	Not_Provided
USGS	03274615	12 Jan 2018 09:15	EST	1.905	Not_Provided
USGS	03274615	12 Jan 2018 09:30	EST	1.911	Not_Provided
USGS	03274615	12 Jan 2018 09:45	EST	1.923	Not_Provided
USGS	03274615	12 Jan 2018 10:00	EST	1.923	Not_Provided
USGS	03274615	12 Jan 2018 10:15	EST	1.942	Not_Provided
USGS	03274615	12 Jan 2018 10:30	EST	1.948	Not_Provided
USGS	03274615	12 Jan 2018 10:45	EST	1.951	Not_Provided
USGS	03274615	12 Jan 2018 11:00	EST	1.969	Not_Provided
USGS	03274615	12 Jan 2018 11:15	EST	1.981	Not_Provided
USGS	03274615	12 Jan 2018 11:30	EST	1.996	Not_Provided
USGS	03274615	12 Jan 2018 11:45	EST	2	Not_Provided
USGS	03274615	12 Jan 2018 12:00	EST	2.027	Not_Provided
USGS	03274615	12 Jan 2018 12:15	EST	2.039	Not_Provided
USGS	03274615	12 Jan 2018 12:30	EST	2.064	Not_Provided
USGS	03274615	12 Jan 2018 12:45	EST	2.091	Not_Provided
USGS	03274615	12 Jan 2018 13:00	EST	2.103	Not_Provided
USGS	03274615	12 Jan 2018 13:15	EST	2.128	Not_Provided
USGS	03274615	12 Jan 2018 13:30	EST	2.158	Not_Provided
USGS	03274615	12 Jan 2018 13:45	EST	2.192	Not_Provided
USGS	03274615	12 Jan 2018 14:00	EST	2.216	Not_Provided
USGS	03274615	12 Jan 2018 14:15	EST	2.24	Not_Provided
USGS	03274615	12 Jan 2018 14:30	EST	2.28	Not_Provided
USGS	03274615	12 Jan 2018 14:45	EST	2.317	Not_Provided
USGS	03274615	12 Jan 2018 15:00	EST	2.35	Not_Provided
USGS	03274615	12 Jan 2018 15:15	EST	2.384	Not_Provided
USGS	03274615	12 Jan 2018 15:30	EST	2.423	Not_Provided
USGS	03274615	12 Jan 2018 15:45	EST	2.457	Not_Provided
USGS	03274615	12 Jan 2018 16:00	EST	2.487	Not_Provided
USGS	03274615	12 Jan 2018 16:15	EST	2.53	Not_Provided
USGS	03274615	12 Jan 2018 16:30	EST	2.579	Not_Provided
USGS	03274615	12 Jan 2018 16:45	EST	2.612	Not_Provided
USGS	03274615	12 Jan 2018 17:00	EST	2.634	Not_Provided
USGS	03274615	12 Jan 2018 17:15	EST	2.67	Not_Provided
USGS	03274615	12 Jan 2018 17:30	EST	2.707	Not_Provided
USGS	03274615	12 Jan 2018 17:45	EST	2.749	Not_Provided
USGS	03274615	12 Jan 2018 18:00	EST	2.777	Not_Provided
USGS	03274615	12 Jan 2018 18:15	EST	2.816	Not_Provided
USGS	03274615	12 Jan 2018 18:30	EST	2.853	Not_Provided
USGS	03274615	12 Jan 2018 18:45	EST	2.88	Not_Provided
USGS	03274615	12 Jan 2018 19:00	EST	2.926	Not_Provided
USGS	03274615	12 Jan 2018 19:15	EST	2.96	Not_Provided
USGS	03274615	12 Jan 2018 19:30	EST	2.987	Not_Provided
USGS	03274615	12 Jan 2018 19:45	EST	3.027	Not_Provided
USGS	03274615	12 Jan 2018 20:00	EST	3.06	Not_Provided
USGS	03274615	12 Jan 2018 20:15	EST	3.094	Not_Provided
USGS	03274615	12 Jan 2018 20:30	EST	3.121	Not_Provided
USGS	03274615	12 Jan 2018 20:45	EST	3.152	Not_Provided
USGS	03274615	12 Jan 2018 21:00	EST	3.173	Not_Provided
USGS	03274615	12 Jan 2018 21:15	EST	3.2	Not_Provided
USGS	03274615	12 Jan 2018 21:30	EST	3.231	Not_Provided
USGS	03274615	12 Jan 2018 21:45	EST	3.252	Not_Provided
USGS	03274615	12 Jan 2018 22:00	EST	3.274	Not_Provided
USGS	03274615	12 Jan 2018 22:15	EST	3.304	Not_Provided
USGS	03274615	12 Jan 2018 22:30	EST	3.319	Not_Provided
USGS	03274615	12 Jan 2018 22:45	EST	3.344	Not_Provided
USGS	03274615	12 Jan 2018 23:00	EST	3.353	Not_Provided
USGS	03274615	12 Jan 2018 23:15	EST	3.374	Not_Provided
USGS	03274615	12 Jan 2018 23:30	EST	3.389	Not_Provided
USGS	03274615	12 Jan 2018 23:45	EST	3.411	Not_Provided
USGS	03274615	13 Jan 2018 00:00	EST	3.423	Not_Provided
USGS	03274615	13 Jan 2018 00:15	EST	3.435	Not_Provided
USGS	03274615	13 Jan 2018 00:30	EST	3.441	Not_Provided
USGS	03274615	13 Jan 2018 00:45	EST	3.45	Not_Provided
USGS	03274615	13 Jan 2018 01:00	EST	3.46	Not_Provided
USGS	03274615	13 Jan 2018 01:15	EST	3.472	Not_Provided
USGS	03274615	13 Jan 2018 01:30	EST	3.472	Not_Provided
USGS	03274615	13 Jan 2018 01:45	EST	3.493	Not_Provided
USGS	03274615	13 Jan 2018 02:00	EST	3.502	Not_Provided
USGS	03274615	13 Jan 2018 02:15	EST	3.502	Not_Provided
USGS	03274615	13 Jan 2018 02:30	EST	3.52	Not_Provided
USGS	03274615	13 Jan 2018 02:45	EST	3.508	Not_Provided
USGS	03274615	13 Jan 2018 03:00	EST	3.52	Not_Provided
USGS	03274615	13 Jan 2018 03:15	EST	3.52	Not_Provided
USGS	03274615	13 Jan 2018 03:30	EST	3.527	Not_Provided
USGS	03274615	13 Jan 2018 03:45	EST	3.53	Not_Provided
USGS	03274615	13 Jan 2018 04:00	EST	3.536	Not_Provided
USGS	03274615	13 Jan 2018 04:15	EST	3.539	Not_Provided
USGS	03274615	13 Jan 2018 04:30	EST	3.539	Not_Provided
USGS	03274615	13 Jan 2018 04:45	EST	3.539	Not_Provided
USGS	03274615	13 Jan 2018 05:00	EST	3.533	Not_Provided
USGS	03274615	13 Jan 2018 05:15	EST	3.545	Not_Provided
USGS	03274615	13 Jan 2018 05:30	EST	3.536	Not_Provided
USGS	03274615	13 Jan 2018 05:45	EST	3.533	Not_Provided
USGS	03274615	13 Jan 2018 06:00	EST	3.524	Not_Provided
USGS	03274615	13 Jan 2018 06:15	EST	3.539	Not_Provided
USGS	03274615	13 Jan 2018 06:30	EST	3.53	Not_Provided
USGS	03274615	13 Jan 2018 06:45	EST	3.527	Not_Provided
USGS	03274615	13 Jan 2018 07:00	EST	3.536	Not_Provided
USGS	03274615	13 Jan 2018 07:15	EST	3.533	Not_Provided
USGS	03274615	13 Jan 2018 07:30	EST	3.53	Not_Provided
USGS	03274615	13 Jan 2018 07:45	EST	3.524	Not_Provided
USGS	03274615	13 Jan 2018 08:00	EST	3.53	Not_Provided
USGS	03274615	13 Jan 2018 08:15	EST	3.527	Not_Provided
USGS	03274615	13 Jan 2018 08:30	EST	3.53	Not_Provided
USGS	03274615	13 Jan 2018 08:45	EST	3.517	Not_Provided
USGS	03274615	13 Jan 2018 09:00	EST	3.524	Not_Provided
USGS	03274615	13 Jan 2018 09:15	EST	3.517	Not_Provided
USGS	03274615	13 Jan 2018 09:30	EST	3.53	Not_Provided
USGS	03274615	13 Jan 2018 09:45	EST	3.527	Not_Provided
USGS	03274615	13 Jan 2018 10:00	EST	3.527	Not_Provided
USGS	03274615	13 Jan 2018 10:15	EST	3.524	Not_Provided
USGS	03274615	13 Jan 2018 10:30	EST	3.524	Not_Provided
USGS	03274615	13 Jan 2018 10:45	EST	3.53	Not_Provided
USGS	03274615	13 Jan 2018 11:00	EST	3.527	Not_Provided
USGS	03274615	13 Jan 2018 11:15	EST	3.536	Not_Provided
USGS	03274615	13 Jan 2018 11:30	EST	3.527	Not_Provided
USGS	03274615	13 Jan 2018 11:45	EST	3.539	Not_Provided
USGS	03274615	13 Jan 2018 12:00	EST	3.536	Not_Provided
USGS	03274615	13 Jan 2018 12:15	EST	3.536	Not_Provided
USGS	03274615	13 Jan 2018 12:30	EST	3.542	Not_Provided
USGS	03274615	13 Jan 2018 12:45	EST	3.539	Not_Provided
USGS	03274615	13 Jan 2018 13:00	EST	3.539	Not_Provided
USGS	03274615	13 Jan 2018 13:15	EST	3.533	Not_Provided
USGS	03274615	13 Jan 2018 13:30	EST	3.536	Not_Provided
USGS	03274615	13 Jan 2018 13:45	EST	3.527	Not_Provided
USGS	03274615	13 Jan 2018 14:00	EST	3.53	Not_Provided
USGS	03274615	13 Jan 2018 14:15	EST	3.524	Not_Provided
USGS	03274615	13 Jan 2018 14:30	EST	3.533	Not_Provided
USGS	03274615	13 Jan 2018 14:45	EST	3.524	Not_Provided
USGS	03274615	13 Jan 2018 15:00	EST	3.527	Not_Provided
USGS	03274615	13 Jan 2018 15:15	EST	3.517	Not_Provided
USGS	03274615	13 Jan 2018 15:30	EST	3.505	Not_Provided
USGS	03274615	13 Jan 2018 15:45	EST	3.499	Not_Provided
USGS	03274615	13 Jan 2018 16:00	EST	3.493	Not_Provided
USGS	03274615	13 Jan 2018 16:15	EST	3.475	Not_Provided
USGS	03274615	13 Jan 2018 16:30	EST	3.469	Not_Provided
USGS	03274615	13 Jan 2018 16:45	EST	3.453	Not_Provided
USGS	03274615	13 Jan 2018 17:00	EST	3.444	Not_Provided
USGS	03274615	13 Jan 2018 17:15	EST	3.432	Not_Provided
USGS	03274615	13 Jan 2018 17:30	EST	3.417	Not_Provided
USGS	03274615	13 Jan 2018 17:45	EST	3.408	Not_Provided
USGS	03274615	13 Jan 2018 18:00	EST	3.396	Not_Provided
USGS	03274615	13 Jan 2018 18:15	EST	3.383	Not_Provided
USGS	03274615	13 Jan 2018 18:30	EST	3.374	Not_Provided
USGS	03274615	13 Jan 2018 18:45	EST	3.371	Not_Provided
USGS	03274615	13 Jan 2018 19:00	EST	3.347	Not_Provided
USGS	03274615	13 Jan 2018 19:15	EST	3.338	Not_Provided
USGS	03274615	13 Jan 2018 19:30	EST	3.335	Not_Provided
USGS	03274615	13 Jan 2018 19:45	EST	3.31	Not_Provided
USGS	03274615	13 Jan 2018 20:00	EST	3.307	Not_Provided
USGS	03274615	13 Jan 2018 20:15	EST	3.298	Not_Provided
USGS	03274615	13 Jan 2018 20:30	EST	3.295	Not_Provided
USGS	03274615	13 Jan 2018 20:45	EST	3.286	Not_Provided
USGS	03274615	13 Jan 2018 21:00	EST	3.277	Not_Provided
USGS	03274615	13 Jan 2018 21:15	EST	3.264	Not_Provided
USGS	03274615	13 Jan 2018 21:30	EST	3.255	Not_Provided
USGS	03274615	13 Jan 2018 21:45	EST	3.258	Not_Provided
USGS	03274615	13 Jan 2018 22:00	EST	3.243	Not_Provided
USGS	03274615	13 Jan 2018 22:15	EST	3.24	Not_Provided
USGS	03274615	13 Jan 2018 22:30	EST	3.228	Not_Provided
USGS	03274615	13 Jan 2018 22:45	EST	3.225	Not_Provided
USGS	03274615	13 Jan 2018 23:00	EST	3.213	Not_Provided
USGS	03274615	13 Jan 2018 23:15	EST	3.188	Not_Provided
USGS	03274615	13 Jan 2018 23:30	EST	3.197	Not_Provided
USGS	03274615	13 Jan 2018 23:45	EST	3.185	Not_Provided
USGS	03274615	14 Jan 2018 00:00	EST	3.179	Not_Provided
USGS	03274615	14 Jan 2018 00:15	EST	3.17	Not_Provided
USGS	03274615	14 Jan 2018 00:30	EST	3.17	Not_Provided
USGS	03274615	14 Jan 2018 00:45	EST	3.161	Not_Provided
USGS	03274615	14 Jan 2018 01:00	EST	3.152	Not_Provided
USGS	03274615	14 Jan 2018 01:15	EST	3.136	Not_Provided
USGS	03274615	14 Jan 2018 01:30	EST	3.13	Not_Provided
USGS	03274615	14 Jan 2018 01:45	EST	3.112	Not_Provided
USGS	03274615	14 Jan 2018 02:00	EST	3.109	Not_Provided
USGS	03274615	14 Jan 2018 02:15	EST	3.112	Not_Provided
USGS	03274615	14 Jan 2018 02:30	EST	3.097	Not_Provided
USGS	03274615	14 Jan 2018 02:45	EST	3.094	Not_Provided
USGS	03274615	14 Jan 2018 03:00	EST	3.075	Not_Provided
USGS	03274615	14 Jan 2018 03:15	EST	3.066	Not_Provided
USGS	03274615	14 Jan 2018 03:30	EST	3.066	Not_Provided
USGS	03274615	14 Jan 2018 03:45	EST	3.045	Not_Provided
USGS	03274615	14 Jan 2018 04:00	EST	3.03	Not_Provided
USGS	03274615	14 Jan 2018 04:15	EST	3.027	Not_Provided
USGS	03274615	14 Jan 2018 04:30	EST	3.027	Not_Provided
USGS	03274615	14 Jan 2018 04:45	EST	3.018	Not_Provided
USGS	03274615	14 Jan 2018 05:00	EST	3.018	Not_Provided
USGS	03274615	14 Jan 2018 05:15	EST	2.993	Not_Provided
USGS	03274615	14 Jan 2018 05:30	EST	2.984	Not_Provided
USGS	03274615	14 Jan 2018 05:45	EST	2.975	Not_Provided
USGS	03274615	14 Jan 2018 06:00	EST	2.972	Not_Provided
USGS	03274615	14 Jan 2018 06:15	EST	2.96	Not_Provided
USGS	03274615	14 Jan 2018 06:30	EST	2.96	Not_Provided
USGS	03274615	14 Jan 2018 06:45	EST	2.95	Not_Provided
USGS	03274615	14 Jan 2018 07:00	EST	2.935	Not_Provided
USGS	03274615	14 Jan 2018 07:15	EST	2.932	Not_Provided
USGS	03274615	14 Jan 2018 07:30	EST	2.929	Not_Provided
USGS	03274615	14 Jan 2018 07:45	EST	2.911	Not_Provided
USGS	03274615	14 Jan 2018 08:00	EST	2.905	Not_Provided
USGS	03274615	14 Jan 2018 08:15	EST	2.883	Not_Provided
USGS	03274615	14 Jan 2018 08:30	EST	2.883	Not_Provided
USGS	03274615	14 Jan 2018 08:45	EST	2.874	Not_Provided
USGS	03274615	14 Jan 2018 09:00	EST	2.868	Not_Provided
USGS	03274615	14 Jan 2018 09:15	EST	2.844	Not_Provided
USGS	03274615	14 Jan 2018 09:30	EST	2.847	Not_Provided
USGS	03274615	14 Jan 2018 09:45	EST	2.841	Not_Provided
USGS	03274615	14 Jan 2018 10:00	EST	2.829	Not_Provided
USGS	03274615	14 Jan 2018 10:15	EST	2.822	Not_Provided
USGS	03274615	14 Jan 2018 10:30	EST	2.813	Not_Provided
USGS	03274615	14 Jan 2018 10:45	EST	2.804	Not_Provided
USGS	03274615	14 Jan 2018 11:00	EST	2.792	Not_Provided
USGS	03274615	14 Jan 2018 11:15	EST	2.78	Not_Provided
USGS	03274615	14 Jan 2018 11:30	EST	2.78	Not_Provided
USGS	03274615	14 Jan 2018 11:45	EST	2.771	Not_Provided
USGS	03274615	14 Jan 2018 12:00	EST	2.755	Not_Provided
USGS	03274615	14 Jan 2018 12:15	EST	2.752	Not_Provided
USGS	03274615	14 Jan 2018 12:30	EST	2.74	Not_Provided
USGS	03274615	14 Jan 2018 12:45	EST	2.746	Not_Provided
USGS	03274615	14 Jan 2018 13:00	EST	2.725	Not_Provided
USGS	03274615	14 Jan 2018 13:15	EST	2.716	Not_Provided
USGS	03274615	14 Jan 2018 13:30	EST	2.713	Not_Provided
USGS	03274615	14 Jan 2018 13:45	EST	2.698	Not_Provided
USGS	03274615	14 Jan 2018 14:00	EST	2.679	Not_Provided
USGS	03274615	14 Jan 2018 14:15	EST	2.685	Not_Provided
USGS	03274615	14 Jan 2018 14:30	EST	2.673	Not_Provided
USGS	03274615	14 Jan 2018 14:45	EST	2.67	Not_Provided
USGS	03274615	14 Jan 2018 15:00	EST	2.661	Not_Provided
USGS	03274615	14 Jan 2018 15:15	EST	2.649	Not_Provided
USGS	03274615	14 Jan 2018 15:30	EST	2.643	Not_Provided
USGS	03274615	14 Jan 2018 15:45	EST	2.627	Not_Provided
USGS	03274615	14 Jan 2018 16:00	EST	2.627	Not_Provided
USGS	03274615	14 Jan 2018 16:15	EST	2.609	Not_Provided
USGS	03274615	14 Jan 2018 16:30	EST	2.6	Not_Provided
USGS	03274615	14 Jan 2018 16:45	EST	2.612	Not_Provided
USGS	03274615	14 Jan 2018 17:00	EST	2.594	Not_Provided
USGS	03274615	14 Jan 2018 17:15	EST	2.588	Not_Provided
USGS	03274615	14 Jan 2018 17:30	EST	2.573	Not_Provided
USGS	03274615	14 Jan 2018 17:45	EST	2.579	Not_Provided
USGS	03274615	14 Jan 2018 18:00	EST	2.566	Not_Provided
USGS	03274615	14 Jan 2018 18:15	EST	2.56	Not_Provided
USGS	03274615	14 Jan 2018 18:30	EST	2.548	Not_Provided
USGS	03274615	14 Jan 2018 18:45	EST	2.542	Not_Provided
USGS	03274615	14 Jan 2018 19:00	EST	2.527	Not_Provided
USGS	03274615	14 Jan 2018 19:15	EST	2.521	Not_Provided
USGS	03274615	14 Jan 2018 19:30	EST	2.515	Not_Provided
USGS	03274615	14 Jan 2018 19:45	EST	2.509	Not_Provided
USGS	03274615	14 Jan 2018 20:00	EST	2.502	Not_Provided
USGS	03274615	14 Jan 2018 20:15	EST	2.493	Not_Provided
USGS	03274615	14 Jan 2018 20:30	EST	2.484	Not_Provided
USGS	03274615	14 Jan 2018 20:45	EST	2.466	Not_Provided
USGS	03274615	14 Jan 2018 21:00	EST	2.466	Not_Provided
USGS	03274615	14 Jan 2018 21:15	EST	2.457	Not_Provided
USGS	03274615	14 Jan 2018 21:30	EST	2.454	Not_Provided
USGS	03274615	14 Jan 2018 21:45	EST	2.441	Not_Provided
USGS	03274615	14 Jan 2018 22:00	EST	2.426	Not_Provided
USGS	03274615	14 Jan 2018 22:15	EST	2.417	Not_Provided
USGS	03274615	14 Jan 2018 22:30	EST	2.414	Not_Provided
USGS	03274615	14 Jan 2018 22:45	EST	2.396	Not_Provided
USGS	03274615	14 Jan 2018 23:00	EST	2.402	Not_Provided
USGS	03274615	14 Jan 2018 23:15	EST	2.396	Not_Provided
USGS	03274615	14 Jan 2018 23:30	EST	2.381	Not_Provided
USGS	03274615	14 Jan 2018 23:45	EST	2.374	Not_Provided
USGS	03274615	15 Jan 2018 00:00	EST	2.362	Not_Provided
USGS	03274615	15 Jan 2018 00:15	EST	2.362	Not_Provided
USGS	03274615	15 Jan 2018 00:30	EST	2.341	Not_Provided
USGS	03274615	15 Jan 2018 00:45	EST	2.335	Not_Provided
USGS	03274615	15 Jan 2018 01:00	EST	2.326	Not_Provided
USGS	03274615	15 Jan 2018 01:15	EST	2.317	Not_Provided
USGS	03274615	15 Jan 2018 01:30	EST	2.31	Not_Provided
USGS	03274615	15 Jan 2018 01:45	EST	2.301	Not_Provided
USGS	03274615	15 Jan 2018 02:00	EST	2.289	Not_Provided
USGS	03274615	15 Jan 2018 02:15	EST	2.289	Not_Provided
USGS	03274615	15 Jan 2018 02:30	EST	2.277	Not_Provided
USGS	03274615	15 Jan 2018 02:45	EST	2.265	Not_Provided
USGS	03274615	15 Jan 2018 03:00	EST	2.259	Not_Provided
USGS	03274615	15 Jan 2018 03:15	EST	2.243	Not_Provided
USGS	03274615	15 Jan 2018 03:30	EST	2.237	Not_Provided
USGS	03274615	15 Jan 2018 03:45	EST	2.231	Not_Provided
USGS	03274615	15 Jan 2018 04:00	EST	2.216	Not_Provided
USGS	03274615	15 Jan 2018 04:15	EST	2.207	Not_Provided
USGS	03274615	15 Jan 2018 04:30	EST	2.207	Not_Provided
USGS	03274615	15 Jan 2018 04:45	EST	2.188	Not_Provided
USGS	03274615	15 Jan 2018 05:00	EST	2.182	Not_Provided
USGS	03274615	15 Jan 2018 05:15	EST	2.173	Not_Provided
USGS	03274615	15 Jan 2018 05:30	EST	2.158	Not_Provided
USGS	03274615	15 Jan 2018 05:45	EST	2.152	Not_Provided
USGS	03274615	15 Jan 2018 06:00	EST	2.134	Not_Provided
USGS	03274615	15 Jan 2018 06:15	EST	2.134	Not_Provided
USGS	03274615	15 Jan 2018 06:30	EST	2.128	Not_Provided
USGS	03274615	15 Jan 2018 06:45	EST	2.118	Not_Provided
USGS	03274615	15 Jan 2018 07:00	EST	2.103	Not_Provided
USGS	03274615	15 Jan 2018 07:15	EST	2.1	Not_Provided
USGS	03274615	15 Jan 2018 07:30	EST	2.088	Not_Provided
USGS	03274615	15 Jan 2018 07:45	EST	2.073	Not_Provided
USGS	03274615	15 Jan 2018 08:00	EST	2.076	Not_Provided
USGS	03274615	15 Jan 2018 08:15	EST	2.048	Not_Provided
USGS	03274615	15 Jan 2018 08:30	EST	2.042	Not_Provided
USGS	03274615	15 Jan 2018 08:45	EST	2.036	Not_Provided
USGS	03274615	15 Jan 2018 09:00	EST	2.027	Not_Provided
USGS	03274615	15 Jan 2018 09:15	EST	2.015	Not_Provided
USGS	03274615	15 Jan 2018 09:30	EST	2.015	Not_Provided
USGS	03274615	15 Jan 2018 09:45	EST	1.996	Not_Provided
USGS	03274615	15 Jan 2018 10:00	EST	1.993	Not_Provided
USGS	03274615	15 Jan 2018 10:15	EST	1.981	Not_Provided
USGS	03274615	15 Jan 2018 10:30	EST	1.972	Not_Provided
USGS	03274615	15 Jan 2018 10:45	EST	1.951	Not_Provided
USGS	03274615	15 Jan 2018 11:00	EST	1.951	Not_Provided
USGS	03274615	15 Jan 2018 11:15	EST	1.942	Not_Provided
USGS	03274615	15 Jan 2018 11:30	EST	1.932	Not_Provided
USGS	03274615	15 Jan 2018 11:45	EST	1.926	Not_Provided
USGS	03274615	15 Jan 2018 12:00	EST	1.92	Not_Provided
USGS	03274615	15 Jan 2018 12:15	EST	1.914	Not_Provided
USGS	03274615	15 Jan 2018 12:30	EST	1.908	Not_Provided
USGS	03274615	15 Jan 2018 12:45	EST	1.902	Not_Provided
USGS	03274615	15 Jan 2018 13:00	EST	1.896	Not_Provided
USGS	03274615	15 Jan 2018 13:15	EST	1.875	Not_Provided
USGS	03274615	15 Jan 2018 13:30	EST	1.875	Not_Provided
USGS	03274615	15 Jan 2018 13:45	EST	1.871	Not_Provided
USGS	03274615	15 Jan 2018 14:00	EST	1.871	Not_Provided
USGS	03274615	15 Jan 2018 14:15	EST	1.856	Not_Provided
USGS	03274615	15 Jan 2018 14:30	EST	1.853	Not_Provided
USGS	03274615	15 Jan 2018 14:45	EST	1.847	Not_Provided
USGS	03274615	15 Jan 2018 15:00	EST	1.838	Not_Provided
USGS	03274615	15 Jan 2018 15:15	EST	1.835	Not_Provided
USGS	03274615	15 Jan 2018 15:30	EST	1.835	Not_Provided
USGS	03274615	15 Jan 2018 15:45	EST	1.832	Not_Provided
USGS	03274615	15 Jan 2018 16:00	EST	1.826	Not_Provided
USGS	03274615	15 Jan 2018 16:15	EST	1.817	Not_Provided
USGS	03274615	15 Jan 2018 16:30	EST	1.817	Not_Provided
USGS	03274615	15 Jan 2018 16:45	EST	1.804	Not_Provided
USGS	03274615	15 Jan 2018 17:00	EST	1.795	Not_Provided
USGS	03274615	15 Jan 2018 17:15	EST	1.795	Not_Provided
USGS	03274615	15 Jan 2018 17:30	EST	1.789	Not_Provided
USGS	03274615	15 Jan 2018 17:45	EST	1.789	Not_Provided
USGS	03274615	15 Jan 2018 18:00	EST	1.783	Not_Provided
USGS	03274615	15 Jan 2018 18:15	EST	1.78	Not_Provided
USGS	03274615	15 Jan 2018 18:30	EST	1.771	Not_Provided
USGS	03274615	15 Jan 2018 18:45	EST	1.768	Not_Provided
USGS	03274615	15 Jan 2018 19:00	EST	1.768	Not_Provided
USGS	03274615	15 Jan 2018 19:15	EST	1.756	Not_Provided
USGS	03274615	15 Jan 2018 19:30	EST	1.753	Not_Provided
USGS	03274615	15 Jan 2018 19:45	EST	1.743	Not_Provided
USGS	03274615	15 Jan 2018 20:00	EST	1.747	Not_Provided
USGS	03274615	15 Jan 2018 20:15	EST	1.747	Not_Provided
USGS	03274615	15 Jan 2018 20:30	EST	1.728	Not_Provided
USGS	03274615	15 Jan 2018 20:45	EST	1.734	Not_Provided
USGS	03274615	15 Jan 2018 21:00	EST	1.728	Not_Provided
USGS	03274615	15 Jan 2018 21:15	EST	1.725	Not_Provided
USGS	03274615	15 Jan 2018 21:30	EST	1.716	Not_Provided
USGS	03274615	15 Jan 2018 21:45	EST	1.719	Not_Provided
USGS	03274615	15 Jan 2018 22:00	EST	1.71	Not_Provided
USGS	03274615	15 Jan 2018 22:15	EST	1.704	Not_Provided
USGS	03274615	15 Jan 2018 22:30	EST	1.698	Not_Provided
USGS	03274615	15 Jan 2018 22:45	EST	1.707	Not_Provided
USGS	03274615	15 Jan 2018 23:00	EST	1.695	Not_Provided
USGS	03274615	15 Jan 2018 23:15	EST	1.686	Not_Provided
USGS	03274615	15 Jan 2018 23:30	EST	1.686	Not_Provided
USGS	03274615	15 Jan 2018 23:45	EST	1.686	Not_Provided
USGS	03274615	16 Jan 2018 00:00	EST	1.673	Not_Provided
USGS	03274615	16 Jan 2018 00:15	EST	1.676	Not_Provided
USGS	03274615	16 Jan 2018 00:30	EST	1.67	Not_Provided
USGS	03274615	16 Jan 2018 00:45	EST	1.67	Not_Provided
USGS	03274615	16 Jan 2018 01:00	EST	1.658	Not_Provided
USGS	03274615	16 Jan 2018 01:15	EST	1.661	Not_Provided
USGS	03274615	16 Jan 2018 01:30	EST	1.652	Not_Provided
USGS	03274615	16 Jan 2018 01:45	EST	1.655	Not_Provided
USGS	03274615	16 Jan 2018 02:00	EST	1.649	Not_Provided
USGS	03274615	16 Jan 2018 02:15	EST	1.643	Not_Provided
USGS	03274615	16 Jan 2018 02:30	EST	1.637	Not_Provided
USGS	03274615	16 Jan 2018 02:45	EST	1.637	Not_Provided
USGS	03274615	16 Jan 2018 03:00	EST	1.631	Not_Provided
USGS	03274615	16 Jan 2018 03:15	EST	1.634	Not_Provided
USGS	03274615	16 Jan 2018 03:30	EST	1.625	Not_Provided
USGS	03274615	16 Jan 2018 03:45	EST	1.615	Not_Provided
USGS	03274615	16 Jan 2018 04:00	EST	1.622	Not_Provided
USGS	03274615	16 Jan 2018 04:15	EST	1.619	Not_Provided
USGS	03274615	16 Jan 2018 04:30	EST	1.619	Not_Provided
USGS	03274615	16 Jan 2018 04:45	EST	1.625	Not_Provided
USGS	03274615	16 Jan 2018 05:00	EST	1.619	Not_Provided
USGS	03274615	16 Jan 2018 05:15	EST	1.615	Not_Provided
USGS	03274615	16 Jan 2018 05:30	EST	1.612	Not_Provided
USGS	03274615	16 Jan 2018 05:45	EST	1.606	Not_Provided
USGS	03274615	16 Jan 2018 06:00	EST	1.6	Not_Provided
USGS	03274615	16 Jan 2018 06:15	EST	1.597	Not_Provided
USGS	03274615	16 Jan 2018 06:30	EST	1.588	Not_Provided
USGS	03274615	16 Jan 2018 06:45	EST	1.585	Not_Provided
USGS	03274615	16 Jan 2018 07:00	EST	1.579	Not_Provided
USGS	03274615	16 Jan 2018 07:15	EST	1.573	Not_Provided
USGS	03274615	16 Jan 2018 07:30	EST	1.567	Not_Provided
USGS	03274615	16 Jan 2018 07:45	EST	1.567	Not_Provided
USGS	03274615	16 Jan 2018 08:00	EST	1.564	Not_Provided
USGS	03274615	16 Jan 2018 08:15	EST	1.558	Not_Provided
USGS	03274615	16 Jan 2018 08:30	EST	1.551	Not_Provided
USGS	03274615	16 Jan 2018 08:45	EST	1.542	Not_Provided
USGS	03274615	16 Jan 2018 09:00	EST	1.548	Not_Provided
USGS	03274615	16 Jan 2018 09:15	EST	1.539	Not_Provided
USGS	03274615	16 Jan 2018 09:30	EST	1.536	Not_Provided
USGS	03274615	16 Jan 2018 09:45	EST	1.533	Not_Provided
USGS	03274615	16 Jan 2018 10:00	EST	1.533	Not_Provided
USGS	03274615	16 Jan 2018 10:15	EST	1.533	Not_Provided
USGS	03274615	16 Jan 2018 10:30	EST	1.527	Not_Provided
USGS	03274615	16 Jan 2018 10:45	EST	1.524	Not_Provided
USGS	03274615	16 Jan 2018 11:00	EST	1.524	Not_Provided
USGS	03274615	16 Jan 2018 11:15	EST	1.518	Not_Provided
USGS	03274615	16 Jan 2018 11:30	EST	1.515	Not_Provided
USGS	03274615	16 Jan 2018 11:45	EST	1.518	Not_Provided
USGS	03274615	16 Jan 2018 12:00	EST	1.515	Not_Provided
USGS	03274615	16 Jan 2018 12:15	EST	1.518	Not_Provided
USGS	03274615	16 Jan 2018 12:30	EST	1.521	Not_Provided
USGS	03274615	16 Jan 2018 12:45	EST	1.521	Not_Provided
USGS	03274615	16 Jan 2018 13:00	EST	1.521	Not_Provided
USGS	03274615	16 Jan 2018 13:15	EST	1.524	Not_Provided
USGS	03274615	16 Jan 2018 13:30	EST	1.524	Not_Provided
USGS	03274615	16 Jan 2018 13:45	EST	1.515	Not_Provided
USGS	03274615	16 Jan 2018 14:00	EST	1.515	Not_Provided
USGS	03274615	16 Jan 2018 14:15	EST	1.515	Not_Provided
USGS	03274615	16 Jan 2018 14:30	EST	1.515	Not_Provided
USGS	03274615	16 Jan 2018 14:45	EST	1.512	Not_Provided
USGS	03274615	16 Jan 2018 15:00	EST	1.512	Not_Provided
USGS	03274615	16 Jan 2018 15:15	EST	1.512	Not_Provided
USGS	03274615	16 Jan 2018 15:30	EST	1.506	Not_Provided
USGS	03274615	16 Jan 2018 15:45	EST	1.506	Not_Provided
USGS	03274615	16 Jan 2018 16:00	EST	1.497	Not_Provided
USGS	03274615	16 Jan 2018 16:15	EST	1.494	Not_Provided
USGS	03274615	16 Jan 2018 16:30	EST	1.484	Not_Provided
USGS	03274615	16 Jan 2018 16:45	EST	1.475	Not_Provided
USGS	03274615	16 Jan 2018 17:00	EST	1.469	Not_Provided
USGS	03274615	16 Jan 2018 17:15	EST	1.46	Not_Provided
USGS	03274615	16 Jan 2018 17:30	EST	1.451	Not_Provided
USGS	03274615	16 Jan 2018 17:45	EST	1.442	Not_Provided
USGS	03274615	16 Jan 2018 18:00	EST	1.433	Not_Provided
USGS	03274615	16 Jan 2018 18:15	EST	1.426	Not_Provided
USGS	03274615	16 Jan 2018 18:30	EST	1.417	Not_Provided
USGS	03274615	16 Jan 2018 18:45	EST	1.408	Not_Provided
USGS	03274615	16 Jan 2018 19:00	EST	1.396	Not_Provided
USGS	03274615	16 Jan 2018 19:15	EST	1.402	Not_Provided
USGS	03274615	16 Jan 2018 19:30	EST	1.396	Not_Provided
USGS	03274615	16 Jan 2018 19:45	EST	1.387	Not_Provided
USGS	03274615	16 Jan 2018 20:00	EST	1.387	Not_Provided
USGS	03274615	16 Jan 2018 20:15	EST	1.384	Not_Provided
USGS	03274615	16 Jan 2018 20:30	EST	1.378	Not_Provided
USGS	03274615	16 Jan 2018 20:45	EST	1.372	Not_Provided
USGS	03274615	16 Jan 2018 21:00	EST	1.375	Not_Provided
USGS	03274615	16 Jan 2018 21:15	EST	1.366	Not_Provided
USGS	03274615	16 Jan 2018 21:30	EST	1.366	Not_Provided
USGS	03274615	16 Jan 2018 21:45	EST	1.362	Not_Provided
USGS	03274615	16 Jan 2018 22:00	EST	1.359	Not_Provided
USGS	03274615	16 Jan 2018 22:15	EST	1.359	Not_Provided
USGS	03274615	16 Jan 2018 22:30	EST	1.356	Not_Provided
USGS	03274615	16 Jan 2018 22:45	EST	1.353	Not_Provided
USGS	03274615	16 Jan 2018 23:00	EST	1.353	Not_Provided
USGS	03274615	16 Jan 2018 23:15	EST	1.353	Not_Provided
USGS	03274615	16 Jan 2018 23:30	EST	1.347	Not_Provided
USGS	03274615	16 Jan 2018 23:45	EST	1.347	Not_Provided
USGS	03274615	17 Jan 2018 00:00	EST	1.347	Not_Provided
USGS	03274615	17 Jan 2018 00:15	EST	1.347	Not_Provided
USGS	03274615	17 Jan 2018 00:30	EST	1.347	Not_Provided
USGS	03274615	17 Jan 2018 00:45	EST	1.347	Not_Provided
USGS	03274615	17 Jan 2018 01:00	EST	1.341	Not_Provided
USGS	03274615	17 Jan 2018 01:15	EST	1.347	Not_Provided
USGS	03274615	17 Jan 2018 01:30	EST	1.347	Not_Provided
USGS	03274615	17 Jan 2018 01:45	EST	1.344	Not_Provided
USGS	03274615	17 Jan 2018 02:00	EST	1.347	Not_Provided
USGS	03274615	17 Jan 2018 02:15	EST	1.353	Not_Provided
USGS	03274615	17 Jan 2018 02:30	EST	1.35	Not_Provided
USGS	03274615	17 Jan 2018 02:45	EST	1.353	Not_Provided
USGS	03274615	17 Jan 2018 03:00	EST	1.347	Not_Provided
USGS	03274615	17 Jan 2018 03:15	EST	1.353	Not_Provided
USGS	03274615	17 Jan 2018 03:30	EST	1.353	Not_Provided
USGS	03274615	17 Jan 2018 03:45	EST	1.35	Not_Provided
USGS	03274615	17 Jan 2018 04:00	EST	1.353	Not_Provided
USGS	03274615	17 Jan 2018 04:15	EST	1.35	Not_Provided
USGS	03274615	17 Jan 2018 04:30	EST	1.35	Not_Provided
USGS	03274615	17 Jan 2018 04:45	EST	1.347	Not_Provided
USGS	03274615	17 Jan 2018 05:00	EST	1.347	Not_Provided
USGS	03274615	17 Jan 2018 05:15	EST	1.341	Not_Provided
USGS	03274615	17 Jan 2018 05:30	EST	1.338	Not_Provided
USGS	03274615	17 Jan 2018 05:45	EST	1.335	Not_Provided
USGS	03274615	17 Jan 2018 06:00	EST	1.332	Not_Provided
USGS	03274615	17 Jan 2018 06:15	EST	1.326	Not_Provided
USGS	03274615	17 Jan 2018 06:30	EST	1.32	Not_Provided
USGS	03274615	17 Jan 2018 06:45	EST	1.317	Not_Provided
USGS	03274615	17 Jan 2018 07:00	EST	1.311	Not_Provided
USGS	03274615	17 Jan 2018 07:15	EST	1.305	Not_Provided
USGS	03274615	17 Jan 2018 07:30	EST	1.302	Not_Provided
USGS	03274615	17 Jan 2018 07:45	EST	1.298	Not_Provided
USGS	03274615	17 Jan 2018 08:00	EST	1.298	Not_Provided
USGS	03274615	17 Jan 2018 08:15	EST	1.292	Not_Provided
USGS	03274615	17 Jan 2018 08:30	EST	1.292	Not_Provided
USGS	03274615	17 Jan 2018 08:45	EST	1.289	Not_Provided
USGS	03274615	17 Jan 2018 09:00	EST	1.283	Not_Provided
USGS	03274615	17 Jan 2018 09:15	EST	1.28	Not_Provided
USGS	03274615	17 Jan 2018 09:30	EST	1.274	Not_Provided
USGS	03274615	17 Jan 2018 09:45	EST	1.271	Not_Provided
USGS	03274615	17 Jan 2018 10:00	EST	1.265	Not_Provided
USGS	03274615	17 Jan 2018 10:15	EST	1.265	Not_Provided
USGS	03274615	17 Jan 2018 10:30	EST	1.265	Not_Provided
USGS	03274615	17 Jan 2018 10:45	EST	1.265	Not_Provided
USGS	03274615	17 Jan 2018 11:00	EST	1.262	Not_Provided
USGS	03274615	17 Jan 2018 11:15	EST	1.256	Not_Provided
USGS	03274615	17 Jan 2018 11:30	EST	1.256	Not_Provided
USGS	03274615	17 Jan 2018 11:45	EST	1.253	Not_Provided
USGS	03274615	17 Jan 2018 12:00	EST	1.253	Not_Provided
USGS	03274615	17 Jan 2018 12:15	EST	1.247	Not_Provided
USGS	03274615	17 Jan 2018 12:30	EST	1.25	Not_Provided
USGS	03274615	17 Jan 2018 12:45	EST	1.244	Not_Provided
USGS	03274615	17 Jan 2018 13:00	EST	1.244	Not_Provided
USGS	03274615	17 Jan 2018 13:15	EST	1.238	Not_Provided
USGS	03274615	17 Jan 2018 13:30	EST	1.231	Not_Provided
USGS	03274615	17 Jan 2018 13:45	EST	1.225	Not_Provided
USGS	03274615	17 Jan 2018 14:00	EST	1.216	Not_Provided
USGS	03274615	17 Jan 2018 14:15	EST	1.219	Not_Provided
USGS	03274615	17 Jan 2018 14:30	EST	1.219	Not_Provided
USGS	03274615	17 Jan 2018 14:45	EST	1.21	Not_Provided
USGS	03274615	17 Jan 2018 15:00	EST	1.21	Not_Provided
USGS	03274615	17 Jan 2018 15:15	EST	1.21	Not_Provided
USGS	03274615	17 Jan 2018 15:30	EST	1.21	Not_Provided
USGS	03274615	17 Jan 2018 15:45	EST	1.204	Not_Provided
USGS	03274615	17 Jan 2018 16:00	EST	1.207	Not_Provided
USGS	03274615	17 Jan 2018 16:15	EST	1.207	Not_Provided
USGS	03274615	17 Jan 2018 16:30	EST	1.207	Not_Provided
USGS	03274615	17 Jan 2018 16:45	EST	1.207	Not_Provided
USGS	03274615	17 Jan 2018 17:00	EST	1.204	Not_Provided
USGS	03274615	17 Jan 2018 17:15	EST	1.201	Not_Provided
USGS	03274615	17 Jan 2018 17:30	EST	1.201	Not_Provided
USGS	03274615	17 Jan 2018 17:45	EST	1.201	Not_Provided
USGS	03274615	17 Jan 2018 18:00	EST	1.204	Not_Provided
USGS	03274615	17 Jan 2018 18:15	EST	1.201	Not_Provided
USGS	03274615	17 Jan 2018 18:30	EST	1.195	Not_Provided
USGS	03274615	17 Jan 2018 18:45	EST	1.192	Not_Provided
USGS	03274615	17 Jan 2018 19:00	EST	1.198	Not_Provided
USGS	03274615	17 Jan 2018 19:15	EST	1.195	Not_Provided
USGS	03274615	17 Jan 2018 19:30	EST	1.192	Not_Provided
USGS	03274615	17 Jan 2018 19:45	EST	1.192	Not_Provided
USGS	03274615	17 Jan 2018 20:00	EST	1.189	Not_Provided
USGS	03274615	17 Jan 2018 20:15	EST	1.186	Not_Provided
USGS	03274615	17 Jan 2018 20:30	EST	1.183	Not_Provided
USGS	03274615	17 Jan 2018 20:45	EST	1.18	Not_Provided
USGS	03274615	17 Jan 2018 21:00	EST	1.18	Not_Provided
USGS	03274615	17 Jan 2018 21:15	EST	1.177	Not_Provided
USGS	03274615	17 Jan 2018 21:30	EST	1.17	Not_Provided
USGS	03274615	17 Jan 2018 21:45	EST	1.164	Not_Provided
USGS	03274615	17 Jan 2018 22:00	EST	1.158	Not_Provided
USGS	03274615	17 Jan 2018 22:15	EST	1.158	Not_Provided
USGS	03274615	17 Jan 2018 22:30	EST	1.152	Not_Provided
USGS	03274615	17 Jan 2018 22:45	EST	1.146	Not_Provided
USGS	03274615	17 Jan 2018 23:00	EST	1.146	Not_Provided
USGS	03274615	17 Jan 2018 23:15	EST	1.146	Not_Provided
USGS	03274615	17 Jan 2018 23:30	EST	1.143	Not_Provided
USGS	03274615	17 Jan 2018 23:45	EST	1.14	Not_Provided
USGS	03274615	18 Jan 2018 00:00	EST	1.128	Not_Provided
USGS	03274615	18 Jan 2018 00:15	EST	1.131	Not_Provided
USGS	03274615	18 Jan 2018 00:30	EST	1.128	Not_Provided
USGS	03274615	18 Jan 2018 00:45	EST	1.128	Not_Provided
USGS	03274615	18 Jan 2018 01:00	EST	1.125	Not_Provided
USGS	03274615	18 Jan 2018 01:15	EST	1.119	Not_Provided
USGS	03274615	18 Jan 2018 01:30	EST	1.113	Not_Provided
USGS	03274615	18 Jan 2018 01:45	EST	1.119	Not_Provided
USGS	03274615	18 Jan 2018 02:00	EST	1.116	Not_Provided
USGS	03274615	18 Jan 2018 02:15	EST	1.116	Not_Provided
USGS	03274615	18 Jan 2018 02:30	EST	1.113	Not_Provided
USGS	03274615	18 Jan 2018 02:45	EST	1.109	Not_Provided
USGS	03274615	18 Jan 2018 03:00	EST	1.109	Not_Provided
USGS	03274615	18 Jan 2018 03:15	EST	1.109	Not_Provided
USGS	03274615	18 Jan 2018 03:30	EST	1.113	Not_Provided
USGS	03274615	18 Jan 2018 03:45	EST	1.109	Not_Provided
USGS	03274615	18 Jan 2018 04:00	EST	1.109	Not_Provided
USGS	03274615	18 Jan 2018 04:15	EST	1.109	Not_Provided
USGS	03274615	18 Jan 2018 04:30	EST	1.103	Not_Provided
USGS	03274615	18 Jan 2018 04:45	EST	1.106	Not_Provided
USGS	03274615	18 Jan 2018 05:00	EST	1.106	Not_Provided
USGS	03274615	18 Jan 2018 05:15	EST	1.1	Not_Provided
USGS	03274615	18 Jan 2018 05:30	EST	1.094	Not_Provided
USGS	03274615	18 Jan 2018 05:45	EST	1.088	Not_Provided
USGS	03274615	18 Jan 2018 06:00	EST	1.085	Not_Provided
USGS	03274615	18 Jan 2018 06:15	EST	1.091	Not_Provided
USGS	03274615	18 Jan 2018 06:30	EST	1.088	Not_Provided
USGS	03274615	18 Jan 2018 06:45	EST	1.082	Not_Provided
USGS	03274615	18 Jan 2018 07:00	EST	1.073	Not_Provided
USGS	03274615	18 Jan 2018 07:15	EST	1.085	Not_Provided
USGS	03274615	18 Jan 2018 07:30	EST	1.076	Not_Provided
USGS	03274615	18 Jan 2018 07:45	EST	1.07	Not_Provided
USGS	03274615	18 Jan 2018 08:00	EST	1.07	Not_Provided
USGS	03274615	18 Jan 2018 08:15	EST	1.061	Not_Provided
USGS	03274615	18 Jan 2018 08:30	EST	1.061	Not_Provided
USGS	03274615	18 Jan 2018 08:45	EST	1.061	Not_Provided
USGS	03274615	18 Jan 2018 09:00	EST	1.052	Not_Provided
USGS	03274615	18 Jan 2018 09:15	EST	1.052	Not_Provided
USGS	03274615	18 Jan 2018 09:30	EST	1.045	Not_Provided
USGS	03274615	18 Jan 2018 09:45	EST	1.049	Not_Provided
USGS	03274615	18 Jan 2018 10:00	EST	1.042	Not_Provided
USGS	03274615	18 Jan 2018 10:15	EST	1.033	Not_Provided
USGS	03274615	18 Jan 2018 10:30	EST	1.036	Not_Provided
USGS	03274615	18 Jan 2018 10:45	EST	1.03	Not_Provided
USGS	03274615	18 Jan 2018 11:00	EST	1.03	Not_Provided
USGS	03274615	18 Jan 2018 11:15	EST	1.03	Not_Provided
USGS	03274615	18 Jan 2018 11:30	EST	1.036	Not_Provided
USGS	03274615	18 Jan 2018 11:45	EST	1.033	Not_Provided
USGS	03274615	18 Jan 2018 12:00	EST	1.039	Not_Provided
USGS	03274615	18 Jan 2018 12:15	EST	1.042	Not_Provided
USGS	03274615	18 Jan 2018 12:30	EST	1.052	Not_Provided
USGS	03274615	18 Jan 2018 12:45	EST	1.049	Not_Provided
USGS	03274615	18 Jan 2018 13:00	EST	1.052	Not_Provided
USGS	03274615	18 Jan 2018 13:15	EST	1.067	Not_Provided
USGS	03274615	18 Jan 2018 13:30	EST	1.061	Not_Provided
USGS	03274615	18 Jan 2018 13:45	EST	1.061	Not_Provided
USGS	03274615	18 Jan 2018 14:00	EST	1.058	Not_Provided
USGS	03274615	18 Jan 2018 14:15	EST	1.058	Not_Provided
USGS	03274615	18 Jan 2018 14:30	EST	1.052	Not_Provided
USGS	03274615	18 Jan 2018 14:45	EST	1.052	Not_Provided
USGS	03274615	18 Jan 2018 15:00	EST	1.058	Not_Provided
USGS	03274615	18 Jan 2018 15:15	EST	1.058	Not_Provided
USGS	03274615	18 Jan 2018 15:30	EST	1.067	Not_Provided
USGS	03274615	18 Jan 2018 15:45	EST	1.064	Not_Provided
USGS	03274615	18 Jan 2018 16:00	EST	1.076	Not_Provided
USGS	03274615	18 Jan 2018 16:15	EST	1.082	Not_Provided
USGS	03274615	18 Jan 2018 16:30	EST	1.085	Not_Provided
USGS	03274615	18 Jan 2018 16:45	EST	1.085	Not_Provided
USGS	03274615	18 Jan 2018 17:00	EST	1.076	Not_Provided
USGS	03274615	18 Jan 2018 17:15	EST	1.082	Not_Provided
USGS	03274615	18 Jan 2018 17:30	EST	1.079	Not_Provided
USGS	03274615	18 Jan 2018 17:45	EST	1.073	Not_Provided
USGS	03274615	18 Jan 2018 18:00	EST	1.067	Not_Provided
USGS	03274615	18 Jan 2018 18:15	EST	1.061	Not_Provided
USGS	03274615	18 Jan 2018 18:30	EST	1.061	Not_Provided
USGS	03274615	18 Jan 2018 18:45	EST	1.052	Not_Provided
USGS	03274615	18 Jan 2018 19:00	EST	1.049	Not_Provided
USGS	03274615	18 Jan 2018 19:15	EST	1.045	Not_Provided
USGS	03274615	18 Jan 2018 19:30	EST	1.042	Not_Provided
USGS	03274615	18 Jan 2018 19:45	EST	1.036	Not_Provided
USGS	03274615	18 Jan 2018 20:00	EST	1.03	Not_Provided
USGS	03274615	18 Jan 2018 20:15	EST	1.024	Not_Provided
USGS	03274615	18 Jan 2018 20:30	EST	1.03	Not_Provided
USGS	03274615	18 Jan 2018 20:45	EST	1.021	Not_Provided
USGS	03274615	18 Jan 2018 21:00	EST	1.018	Not_Provided
USGS	03274615	18 Jan 2018 21:15	EST	1.018	Not_Provided
USGS	03274615	18 Jan 2018 21:30	EST	1.024	Not_Provided
USGS	03274615	18 Jan 2018 21:45	EST	1.021	Not_Provided
USGS	03274615	18 Jan 2018 22:00	EST	1.027	Not_Provided
USGS	03274615	18 Jan 2018 22:15	EST	1.03	Not_Provided
USGS	03274615	18 Jan 2018 22:30	EST	1.036	Not_Provided
USGS	03274615	18 Jan 2018 22:45	EST	1.039	Not_Provided
USGS	03274615	18 Jan 2018 23:00	EST	1.045	Not_Provided
USGS	03274615	18 Jan 2018 23:15	EST	1.049	Not_Provided
USGS	03274615	18 Jan 2018 23:30	EST	1.049	Not_Provided
USGS	03274615	18 Jan 2018 23:45	EST	1.052	Not_Provided
USGS	03274615	19 Jan 2018 00:00	EST	1.058	Not_Provided
USGS	03274615	19 Jan 2018 00:15	EST	1.058	Not_Provided
USGS	03274615	19 Jan 2018 00:30	EST	1.055	Not_Provided
USGS	03274615	19 Jan 2018 00:45	EST	1.055	Not_Provided
USGS	03274615	19 Jan 2018 01:00	EST	1.055	Not_Provided
USGS	03274615	19 Jan 2018 01:15	EST	1.055	Not_Provided
USGS	03274615	19 Jan 2018 01:30	EST	1.049	Not_Provided
USGS	03274615	19 Jan 2018 01:45	EST	1.045	Not_Provided
USGS	03274615	19 Jan 2018 02:00	EST	1.045	Not_Provided
USGS	03274615	19 Jan 2018 02:15	EST	1.042	Not_Provided
USGS	03274615	19 Jan 2018 02:30	EST	1.039	Not_Provided
USGS	03274615	19 Jan 2018 02:45	EST	1.033	Not_Provided
USGS	03274615	19 Jan 2018 03:00	EST	1.033	Not_Provided
USGS	03274615	19 Jan 2018 03:15	EST	1.033	Not_Provided
USGS	03274615	19 Jan 2018 03:30	EST	1.03	Not_Provided
USGS	03274615	19 Jan 2018 03:45	EST	1.027	Not_Provided
USGS	03274615	19 Jan 2018 04:00	EST	1.027	Not_Provided
USGS	03274615	19 Jan 2018 04:15	EST	1.024	Not_Provided
USGS	03274615	19 Jan 2018 04:30	EST	1.024	Not_Provided
USGS	03274615	19 Jan 2018 04:45	EST	1.021	Not_Provided
USGS	03274615	19 Jan 2018 05:00	EST	1.021	Not_Provided
USGS	03274615	19 Jan 2018 05:15	EST	1.021	Not_Provided
USGS	03274615	19 Jan 2018 05:30	EST	1.018	Not_Provided
USGS	03274615	19 Jan 2018 05:45	EST	1.021	Not_Provided
USGS	03274615	19 Jan 2018 06:00	EST	1.015	Not_Provided
USGS	03274615	19 Jan 2018 06:15	EST	1.021	Not_Provided
USGS	03274615	19 Jan 2018 06:30	EST	1.021	Not_Provided
USGS	03274615	19 Jan 2018 06:45	EST	1.018	Not_Provided
USGS	03274615	19 Jan 2018 07:00	EST	1.015	Not_Provided
USGS	03274615	19 Jan 2018 07:15	EST	1.021	Not_Provided
USGS	03274615	19 Jan 2018 07:30	EST	1.021	Not_Provided
USGS	03274615	19 Jan 2018 07:45	EST	1.021	Not_Provided
USGS	03274615	19 Jan 2018 08:00	EST	1.024	Not_Provided
USGS	03274615	19 Jan 2018 08:15	EST	1.024	Not_Provided
USGS	03274615	19 Jan 2018 08:30	EST	1.027	Not_Provided
USGS	03274615	19 Jan 2018 08:45	EST	1.027	Not_Provided
USGS	03274615	19 Jan 2018 09:00	EST	1.03	Not_Provided
USGS	03274615	19 Jan 2018 09:15	EST	1.024	Not_Provided
USGS	03274615	19 Jan 2018 09:30	EST	1.03	Not_Provided
USGS	03274615	19 Jan 2018 09:45	EST	1.033	Not_Provided
USGS	03274615	19 Jan 2018 10:00	EST	1.027	Not_Provided
USGS	03274615	19 Jan 2018 10:15	EST	1.033	Not_Provided
USGS	03274615	19 Jan 2018 10:30	EST	1.033	Not_Provided
USGS	03274615	19 Jan 2018 10:45	EST	1.039	Not_Provided
USGS	03274615	19 Jan 2018 11:00	EST	1.039	Not_Provided
USGS	03274615	19 Jan 2018 11:15	EST	1.042	Not_Provided
USGS	03274615	19 Jan 2018 11:30	EST	1.055	Not_Provided
USGS	03274615	19 Jan 2018 11:45	EST	1.064	Not_Provided
USGS	03274615	19 Jan 2018 12:00	EST	1.073	Not_Provided
USGS	03274615	19 Jan 2018 12:15	EST	1.073	Not_Provided
USGS	03274615	19 Jan 2018 12:30	EST	1.079	Not_Provided
USGS	03274615	19 Jan 2018 12:45	EST	1.076	Not_Provided
USGS	03274615	19 Jan 2018 13:00	EST	1.082	Not_Provided
USGS	03274615	19 Jan 2018 13:15	EST	1.079	Not_Provided
USGS	03274615	19 Jan 2018 13:30	EST	1.073	Not_Provided
USGS	03274615	19 Jan 2018 13:45	EST	1.067	Not_Provided
USGS	03274615	19 Jan 2018 14:00	EST	1.067	Not_Provided
USGS	03274615	19 Jan 2018 14:15	EST	1.07	Not_Provided
USGS	03274615	19 Jan 2018 14:30	EST	1.073	Not_Provided
USGS	03274615	19 Jan 2018 14:45	EST	1.067	Not_Provided
USGS	03274615	19 Jan 2018 15:00	EST	1.067	Not_Provided
USGS	03274615	19 Jan 2018 15:15	EST	1.073	Not_Provided
USGS	03274615	19 Jan 2018 15:30	EST	1.061	Not_Provided
USGS	03274615	19 Jan 2018 15:45	EST	1.064	Not_Provided
USGS	03274615	19 Jan 2018 16:00	EST	1.033	Not_Provided
USGS	03274615	19 Jan 2018 16:15	EST	1.042	Not_Provided
USGS	03274615	19 Jan 2018 16:30	EST	1.033	Not_Provided
USGS	03274615	19 Jan 2018 16:45	EST	1.033	Not_Provided
USGS	03274615	19 Jan 2018 17:00	EST	1.015	Not_Provided
USGS	03274615	19 Jan 2018 17:15	EST	1.024	Not_Provided
USGS	03274615	19 Jan 2018 17:30	EST	1.009	Not_Provided
USGS	03274615	19 Jan 2018 17:45	EST	1.003	Not_Provided
USGS	03274615	19 Jan 2018 18:00	EST	1.006	Not_Provided
USGS	03274615	19 Jan 2018 18:15	EST	0.997	Not_Provided
USGS	03274615	19 Jan 2018 18:30	EST	1.006	Not_Provided
USGS	03274615	19 Jan 2018 18:45	EST	1.009	Not_Provided
USGS	03274615	19 Jan 2018 19:00	EST	1.012	Not_Provided
USGS	03274615	19 Jan 2018 19:15	EST	1.003	Not_Provided
USGS	03274615	19 Jan 2018 19:30	EST	1.009	Not_Provided
USGS	03274615	19 Jan 2018 19:45	EST	1.009	Not_Provided
USGS	03274615	19 Jan 2018 20:00	EST	1.009	Not_Provided
USGS	03274615	19 Jan 2018 20:15	EST	1.018	Not_Provided
USGS	03274615	19 Jan 2018 20:30	EST	1.006	Not_Provided
USGS	03274615	19 Jan 2018 20:45	EST	1.012	Not_Provided
USGS	03274615	19 Jan 2018 21:00	EST	1.018	Not_Provided
USGS	03274615	19 Jan 2018 21:15	EST	1.006	Not_Provided
USGS	03274615	19 Jan 2018 21:30	EST	1.003	Not_Provided
USGS	03274615	19 Jan 2018 21:45	EST	1.009	Not_Provided
USGS	03274615	19 Jan 2018 22:00	EST	1.003	Not_Provided
USGS	03274615	19 Jan 2018 22:15	EST	1.009	Not_Provided
USGS	03274615	19 Jan 2018 22:30	EST	1.012	Not_Provided
USGS	03274615	19 Jan 2018 22:45	EST	1.009	Not_Provided
USGS	03274615	19 Jan 2018 23:00	EST	1.003	Not_Provided
USGS	03274615	19 Jan 2018 23:15	EST	0.991	Not_Provided
USGS	03274615	19 Jan 2018 23:30	EST	0.994	Not_Provided
USGS	03274615	19 Jan 2018 23:45	EST	0.997	Not_Provided
USGS	03274615	20 Jan 2018 00:00	EST	0.997	Not_Provided
USGS	03274615	20 Jan 2018 00:15	EST	0.991	Not_Provided
USGS	03274615	20 Jan 2018 00:30	EST	0.994	Not_Provided
USGS	03274615	20 Jan 2018 00:45	EST	0.994	Not_Provided
USGS	03274615	20 Jan 2018 01:00	EST	0.997	Not_Provided
USGS	03274615	20 Jan 2018 01:15	EST	0.994	Not_Provided
USGS	03274615	20 Jan 2018 01:30	EST	0.994	Not_Provided
USGS	03274615	20 Jan 2018 01:45	EST	0.988	Not_Provided
USGS	03274615	20 Jan 2018 02:00	EST	0.988	Not_Provided
USGS	03274615	20 Jan 2018 02:15	EST	0.988	Not_Provided
USGS	03274615	20 Jan 2018 02:30	EST	0.991	Not_Provided
USGS	03274615	20 Jan 2018 02:45	EST	0.988	Not_Provided
USGS	03274615	20 Jan 2018 03:00	EST	0.997	Not_Provided
USGS	03274615	20 Jan 2018 03:15	EST	0.994	Not_Provided
USGS	03274615	20 Jan 2018 03:30	EST	0.994	Not_Provided
USGS	03274615	20 Jan 2018 03:45	EST	0.994	Not_Provided
USGS	03274615	20 Jan 2018 04:00	EST	0.991	Not_Provided
USGS	03274615	20 Jan 2018 04:15	EST	0.997	Not_Provided
USGS	03274615	20 Jan 2018 04:30	EST	1.006	Not_Provided
USGS	03274615	20 Jan 2018 04:45	EST	1.006	Not_Provided
USGS	03274615	20 Jan 2018 05:00	EST	1.003	Not_Provided
USGS	03274615	20 Jan 2018 05:15	EST	1.006	Not_Provided
USGS	03274615	20 Jan 2018 05:30	EST	1.006	Not_Provided
USGS	03274615	20 Jan 2018 05:45	EST	1.012	Not_Provided
USGS	03274615	20 Jan 2018 06:00	EST	1.012	Not_Provided
USGS	03274615	20 Jan 2018 06:15	EST	1.006	Not_Provided
USGS	03274615	20 Jan 2018 06:30	EST	1.015	Not_Provided
USGS	03274615	20 Jan 2018 06:45	EST	1.015	Not_Provided
USGS	03274615	20 Jan 2018 07:00	EST	1.015	Not_Provided
USGS	03274615	20 Jan 2018 07:15	EST	1.018	Not_Provided
USGS	03274615	20 Jan 2018 07:30	EST	1.018	Not_Provided
USGS	03274615	20 Jan 2018 07:45	EST	1.018	Not_Provided
USGS	03274615	20 Jan 2018 08:00	EST	1.018	Not_Provided
USGS	03274615	20 Jan 2018 08:15	EST	1.018	Not_Provided
USGS	03274615	20 Jan 2018 08:30	EST	1.018	Not_Provided
USGS	03274615	20 Jan 2018 08:45	EST	1.018	Not_Provided
USGS	03274615	20 Jan 2018 09:00	EST	1.006	Not_Provided
USGS	03274615	20 Jan 2018 09:15	EST	1.018	Not_Provided
USGS	03274615	20 Jan 2018 09:30	EST	1.006	Not_Provided
USGS	03274615	20 Jan 2018 09:45	EST	1.009	Not_Provided
USGS	03274615	20 Jan 2018 10:00	EST	1.018	Not_Provided
USGS	03274615	20 Jan 2018 10:15	EST	1.012	Not_Provided
USGS	03274615	20 Jan 2018 10:30	EST	1.009	Not_Provided
USGS	03274615	20 Jan 2018 10:45	EST	1.006	Not_Provided
USGS	03274615	20 Jan 2018 11:00	EST	1.015	Not_Provided
USGS	03274615	20 Jan 2018 11:15	EST	1.009	Not_Provided
USGS	03274615	20 Jan 2018 11:30	EST	0.994	Not_Provided
USGS	03274615	20 Jan 2018 11:45	EST	1.006	Not_Provided
USGS	03274615	20 Jan 2018 12:00	EST	1.015	Not_Provided
USGS	03274615	20 Jan 2018 12:15	EST	1.012	Not_Provided
USGS	03274615	20 Jan 2018 12:30	EST	1	Not_Provided
USGS	03274615	20 Jan 2018 12:45	EST	1.006	Not_Provided
USGS	03274615	20 Jan 2018 13:00	EST	1.009	Not_Provided
USGS	03274615	20 Jan 2018 13:15	EST	1	Not_Provided
USGS	03274615	20 Jan 2018 13:30	EST	0.994	Not_Provided
USGS	03274615	20 Jan 2018 13:45	EST	1.003	Not_Provided
USGS	03274615	20 Jan 2018 14:00	EST	0.991	Not_Provided
USGS	03274615	20 Jan 2018 14:15	EST	0.997	Not_Provided
USGS	03274615	20 Jan 2018 14:30	EST	1	Not_Provided
USGS	03274615	20 Jan 2018 14:45	EST	0.997	Not_Provided
USGS	03274615	20 Jan 2018 15:00	EST	0.997	Not_Provided
USGS	03274615	20 Jan 2018 15:15	EST	0.997	Not_Provided
USGS	03274615	20 Jan 2018 15:30	EST	0.994	Not_Provided
USGS	03274615	20 Jan 2018 15:45	EST	0.988	Not_Provided
USGS	03274615	20 Jan 2018 16:00	EST	0.991	Not_Provided
USGS	03274615	20 Jan 2018 16:15	EST	0.985	Not_Provided
USGS	03274615	20 Jan 2018 16:30	EST	0.985	Not_Provided
USGS	03274615	20 Jan 2018 16:45	EST	0.985	Not_Provided
USGS	03274615	20 Jan 2018 17:00	EST	0.981	Not_Provided
USGS	03274615	20 Jan 2018 17:15	EST	0.985	Not_Provided
USGS	03274615	20 Jan 2018 17:30	EST	0.988	Not_Provided
USGS	03274615	20 Jan 2018 17:45	EST	0.981	Not_Provided
USGS	03274615	20 Jan 2018 18:00	EST	0.978	Not_Provided
USGS	03274615	20 Jan 2018 18:15	EST	0.975	Not_Provided
USGS	03274615	20 Jan 2018 18:30	EST	0.978	Not_Provided
USGS	03274615	20 Jan 2018 18:45	EST	0.969	Not_Provided
USGS	03274615	20 Jan 2018 19:00	EST	0.985	Not_Provided
USGS	03274615	20 Jan 2018 19:15	EST	0.985	Not_Provided
USGS	03274615	20 Jan 2018 19:30	EST	0.981	Not_Provided
USGS	03274615	20 Jan 2018 19:45	EST	0.988	Not_Provided
USGS	03274615	20 Jan 2018 20:00	EST	0.975	Not_Provided
USGS	03274615	20 Jan 2018 20:15	EST	0.978	Not_Provided
USGS	03274615	20 Jan 2018 20:30	EST	0.985	Not_Provided
USGS	03274615	20 Jan 2018 20:45	EST	0.991	Not_Provided
USGS	03274615	20 Jan 2018 21:00	EST	0.978	Not_Provided
USGS	03274615	20 Jan 2018 21:15	EST	0.985	Not_Provided
USGS	03274615	20 Jan 2018 21:30	EST	0.991	Not_Provided
USGS	03274615	20 Jan 2018 21:45	EST	0.981	Not_Provided
USGS	03274615	20 Jan 2018 22:00	EST	0.994	Not_Provided
USGS	03274615	20 Jan 2018 22:15	EST	0.988	Not_Provided
USGS	03274615	20 Jan 2018 22:30	EST	0.994	Not_Provided
USGS	03274615	20 Jan 2018 22:45	EST	0.991	Not_Provided
USGS	03274615	20 Jan 2018 23:00	EST	0.994	Not_Provided
USGS	03274615	20 Jan 2018 23:15	EST	0.994	Not_Provided
USGS	03274615	20 Jan 2018 23:30	EST	0.991	Not_Provided
USGS	03274615	20 Jan 2018 23:45	EST	0.997	Not_Provided
USGS	03274615	21 Jan 2018 00:00	EST	1	Not_Provided
USGS	03274615	21 Jan 2018 00:15	EST	1	Not_Provided
USGS	03274615	21 Jan 2018 00:30	EST	1.003	Not_Provided
USGS	03274615	21 Jan 2018 00:45	EST	1.006	Not_Provided
USGS	03274615	21 Jan 2018 01:00	EST	1	Not_Provided
USGS	03274615	21 Jan 2018 01:15	EST	1.006	Not_Provided
USGS	03274615	21 Jan 2018 01:30	EST	1	Not_Provided
USGS	03274615	21 Jan 2018 01:45	EST	1.006	Not_Provided
USGS	03274615	21 Jan 2018 02:00	EST	1.003	Not_Provided
USGS	03274615	21 Jan 2018 02:15	EST	1.009	Not_Provided
USGS	03274615	21 Jan 2018 02:30	EST	1.006	Not_Provided
USGS	03274615	21 Jan 2018 02:45	EST	1.012	Not_Provided
USGS	03274615	21 Jan 2018 03:00	EST	1.012	Not_Provided
USGS	03274615	21 Jan 2018 03:15	EST	1.012	Not_Provided
USGS	03274615	21 Jan 2018 03:30	EST	1.009	Not_Provided
USGS	03274615	21 Jan 2018 03:45	EST	1.012	Not_Provided
USGS	03274615	21 Jan 2018 04:00	EST	1.009	Not_Provided
USGS	03274615	21 Jan 2018 04:15	EST	1.009	Not_Provided
USGS	03274615	21 Jan 2018 04:30	EST	1.015	Not_Provided
USGS	03274615	21 Jan 2018 04:45	EST	1.018	Not_Provided
USGS	03274615	21 Jan 2018 05:00	EST	1.015	Not_Provided
USGS	03274615	21 Jan 2018 05:15	EST	1.015	Not_Provided
USGS	03274615	21 Jan 2018 05:30	EST	1.018	Not_Provided
USGS	03274615	21 Jan 2018 05:45	EST	1.018	Not_Provided
USGS	03274615	21 Jan 2018 06:00	EST	1.024	Not_Provided
USGS	03274615	21 Jan 2018 06:15	EST	1.018	Not_Provided
USGS	03274615	21 Jan 2018 06:30	EST	1.021	Not_Provided
USGS	03274615	21 Jan 2018 06:45	EST	1.024	Not_Provided
USGS	03274615	21 Jan 2018 07:00	EST	1.018	Not_Provided
USGS	03274615	21 Jan 2018 07:15	EST	1.024	Not_Provided
USGS	03274615	21 Jan 2018 07:30	EST	1.018	Not_Provided
USGS	03274615	21 Jan 2018 07:45	EST	1.021	Not_Provided
USGS	03274615	21 Jan 2018 08:00	EST	1.018	Not_Provided
USGS	03274615	21 Jan 2018 08:15	EST	1.024	Not_Provided
USGS	03274615	21 Jan 2018 08:30	EST	1.027	Not_Provided
USGS	03274615	21 Jan 2018 08:45	EST	1.024	Not_Provided
USGS	03274615	21 Jan 2018 09:00	EST	1.027	Not_Provided
USGS	03274615	21 Jan 2018 09:15	EST	1.027	Not_Provided
USGS	03274615	21 Jan 2018 09:30	EST	1.015	Not_Provided
USGS	03274615	21 Jan 2018 09:45	EST	1.024	Not_Provided
USGS	03274615	21 Jan 2018 10:00	EST	1.027	Not_Provided
USGS	03274615	21 Jan 2018 10:15	EST	1.024	Not_Provided
USGS	03274615	21 Jan 2018 10:30	EST	1.018	Not_Provided
USGS	03274615	21 Jan 2018 10:45	EST	1.021	Not_Provided
USGS	03274615	21 Jan 2018 11:00	EST	1.024	Not_Provided
USGS	03274615	21 Jan 2018 11:15	EST	1.021	Not_Provided
USGS	03274615	21 Jan 2018 11:30	EST	1.03	Not_Provided
USGS	03274615	21 Jan 2018 11:45	EST	1.03	Not_Provided
USGS	03274615	21 Jan 2018 12:00	EST	1.024	Not_Provided
USGS	03274615	21 Jan 2018 12:15	EST	1.012	Not_Provided
USGS	03274615	21 Jan 2018 12:30	EST	1.03	Not_Provided
USGS	03274615	21 Jan 2018 12:45	EST	1.027	Not_Provided
USGS	03274615	21 Jan 2018 13:00	EST	1.021	Not_Provided
USGS	03274615	21 Jan 2018 13:15	EST	1.024	Not_Provided
USGS	03274615	21 Jan 2018 13:30	EST	1.03	Not_Provided
USGS	03274615	21 Jan 2018 13:45	EST	1.039	Not_Provided
USGS	03274615	21 Jan 2018 14:00	EST	1.033	Not_Provided
USGS	03274615	21 Jan 2018 14:15	EST	1.03	Not_Provided
USGS	03274615	21 Jan 2018 14:30	EST	1.033	Not_Provided
USGS	03274615	21 Jan 2018 14:45	EST	1.049	Not_Provided
USGS	03274615	21 Jan 2018 15:00	EST	1.036	Not_Provided
USGS	03274615	21 Jan 2018 15:15	EST	1.039	Not_Provided
USGS	03274615	21 Jan 2018 15:30	EST	1.039	Not_Provided
USGS	03274615	21 Jan 2018 15:45	EST	1.042	Not_Provided
USGS	03274615	21 Jan 2018 16:00	EST	1.061	Not_Provided
USGS	03274615	21 Jan 2018 16:15	EST	1.058	Not_Provided
USGS	03274615	21 Jan 2018 16:30	EST	1.058	Not_Provided
USGS	03274615	21 Jan 2018 16:45	EST	1.058	Not_Provided
USGS	03274615	21 Jan 2018 17:00	EST	1.058	Not_Provided
USGS	03274615	21 Jan 2018 17:15	EST	1.067	Not_Provided
USGS	03274615	21 Jan 2018 17:30	EST	1.064	Not_Provided
USGS	03274615	21 Jan 2018 17:45	EST	1.073	Not_Provided
USGS	03274615	21 Jan 2018 18:00	EST	1.082	Not_Provided
USGS	03274615	21 Jan 2018 18:15	EST	1.076	Not_Provided
USGS	03274615	21 Jan 2018 18:30	EST	1.088	Not_Provided
USGS	03274615	21 Jan 2018 18:45	EST	1.091	Not_Provided
USGS	03274615	21 Jan 2018 19:00	EST	1.094	Not_Provided
USGS	03274615	21 Jan 2018 19:15	EST	1.091	Not_Provided
USGS	03274615	21 Jan 2018 19:30	EST	1.103	Not_Provided
USGS	03274615	21 Jan 2018 19:45	EST	1.109	Not_Provided
USGS	03274615	21 Jan 2018 20:00	EST	1.106	Not_Provided
USGS	03274615	21 Jan 2018 20:15	EST	1.109	Not_Provided
USGS	03274615	21 Jan 2018 20:30	EST	1.119	Not_Provided
USGS	03274615	21 Jan 2018 20:45	EST	1.125	Not_Provided
USGS	03274615	21 Jan 2018 21:00	EST	1.119	Not_Provided
USGS	03274615	21 Jan 2018 21:15	EST	1.119	Not_Provided
USGS	03274615	21 Jan 2018 21:30	EST	1.122	Not_Provided
USGS	03274615	21 Jan 2018 21:45	EST	1.134	Not_Provided
USGS	03274615	21 Jan 2018 22:00	EST	1.128	Not_Provided
USGS	03274615	21 Jan 2018 22:15	EST	1.137	Not_Provided
USGS	03274615	21 Jan 2018 22:30	EST	1.146	Not_Provided
USGS	03274615	21 Jan 2018 22:45	EST	1.149	Not_Provided
USGS	03274615	21 Jan 2018 23:00	EST	1.143	Not_Provided
USGS	03274615	21 Jan 2018 23:15	EST	1.146	Not_Provided
USGS	03274615	21 Jan 2018 23:30	EST	1.149	Not_Provided
USGS	03274615	21 Jan 2018 23:45	EST	1.155	Not_Provided
USGS	03274615	22 Jan 2018 00:00	EST	1.164	Not_Provided
USGS	03274615	22 Jan 2018 00:15	EST	1.164	Not_Provided
USGS	03274615	22 Jan 2018 00:30	EST	1.17	Not_Provided
USGS	03274615	22 Jan 2018 00:45	EST	1.177	Not_Provided
USGS	03274615	22 Jan 2018 01:00	EST	1.17	Not_Provided
USGS	03274615	22 Jan 2018 01:15	EST	1.18	Not_Provided
USGS	03274615	22 Jan 2018 01:30	EST	1.18	Not_Provided
USGS	03274615	22 Jan 2018 01:45	EST	1.177	Not_Provided
USGS	03274615	22 Jan 2018 02:00	EST	1.195	Not_Provided
USGS	03274615	22 Jan 2018 02:15	EST	1.201	Not_Provided
USGS	03274615	22 Jan 2018 02:30	EST	1.189	Not_Provided
USGS	03274615	22 Jan 2018 02:45	EST	1.195	Not_Provided
USGS	03274615	22 Jan 2018 03:00	EST	1.192	Not_Provided
USGS	03274615	22 Jan 2018 03:15	EST	1.195	Not_Provided
USGS	03274615	22 Jan 2018 03:30	EST	1.201	Not_Provided
USGS	03274615	22 Jan 2018 03:45	EST	1.207	Not_Provided
USGS	03274615	22 Jan 2018 04:00	EST	1.21	Not_Provided
USGS	03274615	22 Jan 2018 04:15	EST	1.207	Not_Provided
USGS	03274615	22 Jan 2018 04:30	EST	1.213	Not_Provided
USGS	03274615	22 Jan 2018 04:45	EST	1.213	Not_Provided
USGS	03274615	22 Jan 2018 05:00	EST	1.219	Not_Provided
USGS	03274615	22 Jan 2018 05:15	EST	1.222	Not_Provided
USGS	03274615	22 Jan 2018 05:30	EST	1.222	Not_Provided
USGS	03274615	22 Jan 2018 05:45	EST	1.225	Not_Provided
USGS	03274615	22 Jan 2018 06:00	EST	1.228	Not_Provided
USGS	03274615	22 Jan 2018 06:15	EST	1.231	Not_Provided
USGS	03274615	22 Jan 2018 06:30	EST	1.241	Not_Provided
USGS	03274615	22 Jan 2018 06:45	EST	1.231	Not_Provided
USGS	03274615	22 Jan 2018 07:00	EST	1.241	Not_Provided
USGS	03274615	22 Jan 2018 07:15	EST	1.234	Not_Provided
USGS	03274615	22 Jan 2018 07:30	EST	1.238	Not_Provided
USGS	03274615	22 Jan 2018 07:45	EST	1.247	Not_Provided
USGS	03274615	22 Jan 2018 08:00	EST	1.25	Not_Provided
USGS	03274615	22 Jan 2018 08:15	EST	1.25	Not_Provided
USGS	03274615	22 Jan 2018 08:30	EST	1.253	Not_Provided
USGS	03274615	22 Jan 2018 08:45	EST	1.253	Not_Provided
USGS	03274615	22 Jan 2018 09:00	EST	1.262	Not_Provided
USGS	03274615	22 Jan 2018 09:15	EST	1.259	Not_Provided
USGS	03274615	22 Jan 2018 09:30	EST	1.262	Not_Provided
USGS	03274615	22 Jan 2018 09:45	EST	1.268	Not_Provided
USGS	03274615	22 Jan 2018 10:00	EST	1.268	Not_Provided
USGS	03274615	22 Jan 2018 10:15	EST	1.271	Not_Provided
USGS	03274615	22 Jan 2018 10:30	EST	1.268	Not_Provided
USGS	03274615	22 Jan 2018 10:45	EST	1.271	Not_Provided
USGS	03274615	22 Jan 2018 11:00	EST	1.274	Not_Provided
USGS	03274615	22 Jan 2018 11:15	EST	1.271	Not_Provided
USGS	03274615	22 Jan 2018 11:30	EST	1.265	Not_Provided
USGS	03274615	22 Jan 2018 11:45	EST	1.271	Not_Provided
USGS	03274615	22 Jan 2018 12:00	EST	1.259	Not_Provided
USGS	03274615	22 Jan 2018 12:15	EST	1.268	Not_Provided
USGS	03274615	22 Jan 2018 12:30	EST	1.271	Not_Provided
USGS	03274615	22 Jan 2018 12:45	EST	1.271	Not_Provided
USGS	03274615	22 Jan 2018 13:00	EST	1.271	Not_Provided
USGS	03274615	22 Jan 2018 13:15	EST	1.28	Not_Provided
USGS	03274615	22 Jan 2018 13:30	EST	1.283	Not_Provided
USGS	03274615	22 Jan 2018 13:45	EST	1.292	Not_Provided
USGS	03274615	22 Jan 2018 14:00	EST	1.292	Not_Provided
USGS	03274615	22 Jan 2018 14:15	EST	1.298	Not_Provided
USGS	03274615	22 Jan 2018 14:30	EST	1.314	Not_Provided
USGS	03274615	22 Jan 2018 14:45	EST	1.314	Not_Provided
USGS	03274615	22 Jan 2018 15:00	EST	1.317	Not_Provided
USGS	03274615	22 Jan 2018 15:15	EST	1.326	Not_Provided
USGS	03274615	22 Jan 2018 15:30	EST	1.338	Not_Provided
USGS	03274615	22 Jan 2018 15:45	EST	1.332	Not_Provided
USGS	03274615	22 Jan 2018 16:00	EST	1.344	Not_Provided
USGS	03274615	22 Jan 2018 16:15	EST	1.347	Not_Provided
USGS	03274615	22 Jan 2018 16:30	EST	1.332	Not_Provided
USGS	03274615	22 Jan 2018 16:45	EST	1.359	Not_Provided
USGS	03274615	22 Jan 2018 17:00	EST	1.359	Not_Provided
USGS	03274615	22 Jan 2018 17:15	EST	1.344	Not_Provided
USGS	03274615	22 Jan 2018 17:30	EST	1.353	Not_Provided
USGS	03274615	22 Jan 2018 17:45	EST	1.344	Not_Provided
USGS	03274615	22 Jan 2018 18:00	EST	1.362	Not_Provided
USGS	03274615	22 Jan 2018 18:15	EST	1.369	Not_Provided
USGS	03274615	22 Jan 2018 18:30	EST	1.375	Not_Provided
USGS	03274615	22 Jan 2018 18:45	EST	1.39	Not_Provided
USGS	03274615	22 Jan 2018 19:00	EST	1.39	Not_Provided
USGS	03274615	22 Jan 2018 19:15	EST	1.387	Not_Provided
USGS	03274615	22 Jan 2018 19:30	EST	1.39	Not_Provided
USGS	03274615	22 Jan 2018 19:45	EST	1.408	Not_Provided
USGS	03274615	22 Jan 2018 20:00	EST	1.408	Not_Provided
USGS	03274615	22 Jan 2018 20:15	EST	1.408	Not_Provided
USGS	03274615	22 Jan 2018 20:30	EST	1.423	Not_Provided
USGS	03274615	22 Jan 2018 20:45	EST	1.42	Not_Provided
USGS	03274615	22 Jan 2018 21:00	EST	1.426	Not_Provided
USGS	03274615	22 Jan 2018 21:15	EST	1.436	Not_Provided
USGS	03274615	22 Jan 2018 21:30	EST	1.445	Not_Provided
USGS	03274615	22 Jan 2018 21:45	EST	1.46	Not_Provided
USGS	03274615	22 Jan 2018 22:00	EST	1.466	Not_Provided
USGS	03274615	22 Jan 2018 22:15	EST	1.466	Not_Provided
USGS	03274615	22 Jan 2018 22:30	EST	1.49	Not_Provided
USGS	03274615	22 Jan 2018 22:45	EST	1.497	Not_Provided
USGS	03274615	22 Jan 2018 23:00	EST	1.506	Not_Provided
USGS	03274615	22 Jan 2018 23:15	EST	1.515	Not_Provided
USGS	03274615	22 Jan 2018 23:30	EST	1.521	Not_Provided
USGS	03274615	22 Jan 2018 23:45	EST	1.539	Not_Provided
USGS	03274615	23 Jan 2018 00:00	EST	1.551	Not_Provided
USGS	03274615	23 Jan 2018 00:15	EST	1.564	Not_Provided
USGS	03274615	23 Jan 2018 00:30	EST	1.585	Not_Provided
USGS	03274615	23 Jan 2018 00:45	EST	1.606	Not_Provided
USGS	03274615	23 Jan 2018 01:00	EST	1.631	Not_Provided
USGS	03274615	23 Jan 2018 01:15	EST	1.67	Not_Provided
USGS	03274615	23 Jan 2018 01:30	EST	1.701	Not_Provided
USGS	03274615	23 Jan 2018 01:45	EST	1.728	Not_Provided
USGS	03274615	23 Jan 2018 02:00	EST	1.783	Not_Provided
USGS	03274615	23 Jan 2018 02:15	EST	1.832	Not_Provided
USGS	03274615	23 Jan 2018 02:30	EST	1.865	Not_Provided
USGS	03274615	23 Jan 2018 02:45	EST	1.899	Not_Provided
USGS	03274615	23 Jan 2018 03:00	EST	1.936	Not_Provided
USGS	03274615	23 Jan 2018 03:15	EST	1.96	Not_Provided
USGS	03274615	23 Jan 2018 03:30	EST	1.99	Not_Provided
USGS	03274615	23 Jan 2018 03:45	EST	2.027	Not_Provided
USGS	03274615	23 Jan 2018 04:00	EST	2.054	Not_Provided
USGS	03274615	23 Jan 2018 04:15	EST	2.085	Not_Provided
USGS	03274615	23 Jan 2018 04:30	EST	2.106	Not_Provided
USGS	03274615	23 Jan 2018 04:45	EST	2.131	Not_Provided
USGS	03274615	23 Jan 2018 05:00	EST	2.143	Not_Provided
USGS	03274615	23 Jan 2018 05:15	EST	2.158	Not_Provided
USGS	03274615	23 Jan 2018 05:30	EST	2.176	Not_Provided
USGS	03274615	23 Jan 2018 05:45	EST	2.192	Not_Provided
USGS	03274615	23 Jan 2018 06:00	EST	2.204	Not_Provided
USGS	03274615	23 Jan 2018 06:15	EST	2.219	Not_Provided
USGS	03274615	23 Jan 2018 06:30	EST	2.231	Not_Provided
USGS	03274615	23 Jan 2018 06:45	EST	2.249	Not_Provided
USGS	03274615	23 Jan 2018 07:00	EST	2.271	Not_Provided
USGS	03274615	23 Jan 2018 07:15	EST	2.286	Not_Provided
USGS	03274615	23 Jan 2018 07:30	EST	2.301	Not_Provided
USGS	03274615	23 Jan 2018 07:45	EST	2.323	Not_Provided
USGS	03274615	23 Jan 2018 08:00	EST	2.332	Not_Provided
USGS	03274615	23 Jan 2018 08:15	EST	2.356	Not_Provided
USGS	03274615	23 Jan 2018 08:30	EST	2.387	Not_Provided
USGS	03274615	23 Jan 2018 08:45	EST	2.402	Not_Provided
USGS	03274615	23 Jan 2018 09:00	EST	2.432	Not_Provided
USGS	03274615	23 Jan 2018 09:15	EST	2.451	Not_Provided
USGS	03274615	23 Jan 2018 09:30	EST	2.487	Not_Provided
USGS	03274615	23 Jan 2018 09:45	EST	2.512	Not_Provided
USGS	03274615	23 Jan 2018 10:00	EST	2.53	Not_Provided
USGS	03274615	23 Jan 2018 10:15	EST	2.557	Not_Provided
USGS	03274615	23 Jan 2018 10:30	EST	2.579	Not_Provided
USGS	03274615	23 Jan 2018 10:45	EST	2.597	Not_Provided
USGS	03274615	23 Jan 2018 11:00	EST	2.606	Not_Provided
USGS	03274615	23 Jan 2018 11:15	EST	2.627	Not_Provided
USGS	03274615	23 Jan 2018 11:30	EST	2.64	Not_Provided
USGS	03274615	23 Jan 2018 11:45	EST	2.643	Not_Provided
USGS	03274615	23 Jan 2018 12:00	EST	2.658	Not_Provided
USGS	03274615	23 Jan 2018 12:15	EST	2.658	Not_Provided
USGS	03274615	23 Jan 2018 12:30	EST	2.673	Not_Provided
USGS	03274615	23 Jan 2018 12:45	EST	2.67	Not_Provided
USGS	03274615	23 Jan 2018 13:00	EST	2.67	Not_Provided
USGS	03274615	23 Jan 2018 13:15	EST	2.676	Not_Provided
USGS	03274615	23 Jan 2018 13:30	EST	2.667	Not_Provided
USGS	03274615	23 Jan 2018 13:45	EST	2.658	Not_Provided
USGS	03274615	23 Jan 2018 14:00	EST	2.661	Not_Provided
USGS	03274615	23 Jan 2018 14:15	EST	2.658	Not_Provided
USGS	03274615	23 Jan 2018 14:30	EST	2.658	Not_Provided
USGS	03274615	23 Jan 2018 14:45	EST	2.649	Not_Provided
USGS	03274615	23 Jan 2018 15:00	EST	2.646	Not_Provided
USGS	03274615	23 Jan 2018 15:15	EST	2.637	Not_Provided
USGS	03274615	23 Jan 2018 15:30	EST	2.634	Not_Provided
USGS	03274615	23 Jan 2018 15:45	EST	2.627	Not_Provided
USGS	03274615	23 Jan 2018 16:00	EST	2.627	Not_Provided
USGS	03274615	23 Jan 2018 16:15	EST	2.615	Not_Provided
USGS	03274615	23 Jan 2018 16:30	EST	2.609	Not_Provided
USGS	03274615	23 Jan 2018 16:45	EST	2.606	Not_Provided
USGS	03274615	23 Jan 2018 17:00	EST	2.606	Not_Provided
USGS	03274615	23 Jan 2018 17:15	EST	2.591	Not_Provided
USGS	03274615	23 Jan 2018 17:30	EST	2.597	Not_Provided
USGS	03274615	23 Jan 2018 17:45	EST	2.597	Not_Provided
USGS	03274615	23 Jan 2018 18:00	EST	2.585	Not_Provided
USGS	03274615	23 Jan 2018 18:15	EST	2.582	Not_Provided
USGS	03274615	23 Jan 2018 18:30	EST	2.588	Not_Provided
USGS	03274615	23 Jan 2018 18:45	EST	2.585	Not_Provided
USGS	03274615	23 Jan 2018 19:00	EST	2.582	Not_Provided
USGS	03274615	23 Jan 2018 19:15	EST	2.591	Not_Provided
USGS	03274615	23 Jan 2018 19:30	EST	2.573	Not_Provided
USGS	03274615	23 Jan 2018 19:45	EST	2.582	Not_Provided
USGS	03274615	23 Jan 2018 20:00	EST	2.588	Not_Provided
USGS	03274615	23 Jan 2018 20:15	EST	2.582	Not_Provided
USGS	03274615	23 Jan 2018 20:30	EST	2.591	Not_Provided
USGS	03274615	23 Jan 2018 20:45	EST	2.588	Not_Provided
USGS	03274615	23 Jan 2018 21:00	EST	2.591	Not_Provided
USGS	03274615	23 Jan 2018 21:15	EST	2.6	Not_Provided
USGS	03274615	23 Jan 2018 21:30	EST	2.597	Not_Provided
USGS	03274615	23 Jan 2018 21:45	EST	2.603	Not_Provided
USGS	03274615	23 Jan 2018 22:00	EST	2.6	Not_Provided
USGS	03274615	23 Jan 2018 22:15	EST	2.6	Not_Provided
USGS	03274615	23 Jan 2018 22:30	EST	2.606	Not_Provided
USGS	03274615	23 Jan 2018 22:45	EST	2.612	Not_Provided
USGS	03274615	23 Jan 2018 23:00	EST	2.621	Not_Provided
USGS	03274615	23 Jan 2018 23:15	EST	2.615	Not_Provided
USGS	03274615	23 Jan 2018 23:30	EST	2.63	Not_Provided
USGS	03274615	23 Jan 2018 23:45	EST	2.627	Not_Provided
USGS	03274615	24 Jan 2018 00:00	EST	2.624	Not_Provided
USGS	03274615	24 Jan 2018 00:15	EST	2.637	Not_Provided
USGS	03274615	24 Jan 2018 00:30	EST	2.64	Not_Provided
USGS	03274615	24 Jan 2018 00:45	EST	2.637	Not_Provided
USGS	03274615	24 Jan 2018 01:00	EST	2.634	Not_Provided
USGS	03274615	24 Jan 2018 01:15	EST	2.64	Not_Provided
USGS	03274615	24 Jan 2018 01:30	EST	2.64	Not_Provided
USGS	03274615	24 Jan 2018 01:45	EST	2.637	Not_Provided
USGS	03274615	24 Jan 2018 02:00	EST	2.637	Not_Provided
USGS	03274615	24 Jan 2018 02:15	EST	2.643	Not_Provided
USGS	03274615	24 Jan 2018 02:30	EST	2.643	Not_Provided
USGS	03274615	24 Jan 2018 02:45	EST	2.649	Not_Provided
USGS	03274615	24 Jan 2018 03:00	EST	2.649	Not_Provided
USGS	03274615	24 Jan 2018 03:15	EST	2.649	Not_Provided
USGS	03274615	24 Jan 2018 03:30	EST	2.643	Not_Provided
USGS	03274615	24 Jan 2018 03:45	EST	2.649	Not_Provided
USGS	03274615	24 Jan 2018 04:00	EST	2.649	Not_Provided
USGS	03274615	24 Jan 2018 04:15	EST	2.646	Not_Provided
USGS	03274615	24 Jan 2018 04:30	EST	2.646	Not_Provided
USGS	03274615	24 Jan 2018 04:45	EST	2.643	Not_Provided
USGS	03274615	24 Jan 2018 05:00	EST	2.643	Not_Provided
USGS	03274615	24 Jan 2018 05:15	EST	2.64	Not_Provided
USGS	03274615	24 Jan 2018 05:30	EST	2.64	Not_Provided
USGS	03274615	24 Jan 2018 05:45	EST	2.643	Not_Provided
USGS	03274615	24 Jan 2018 06:00	EST	2.637	Not_Provided
USGS	03274615	24 Jan 2018 06:15	EST	2.646	Not_Provided
USGS	03274615	24 Jan 2018 06:30	EST	2.634	Not_Provided
USGS	03274615	24 Jan 2018 06:45	EST	2.634	Not_Provided
USGS	03274615	24 Jan 2018 07:00	EST	2.63	Not_Provided
USGS	03274615	24 Jan 2018 07:15	EST	2.634	Not_Provided
USGS	03274615	24 Jan 2018 07:30	EST	2.627	Not_Provided
USGS	03274615	24 Jan 2018 07:45	EST	2.624	Not_Provided
USGS	03274615	24 Jan 2018 08:00	EST	2.627	Not_Provided
USGS	03274615	24 Jan 2018 08:15	EST	2.615	Not_Provided
USGS	03274615	24 Jan 2018 08:30	EST	2.621	Not_Provided
USGS	03274615	24 Jan 2018 08:45	EST	2.621	Not_Provided
USGS	03274615	24 Jan 2018 09:00	EST	2.612	Not_Provided
USGS	03274615	24 Jan 2018 09:15	EST	2.606	Not_Provided
USGS	03274615	24 Jan 2018 09:30	EST	2.606	Not_Provided
USGS	03274615	24 Jan 2018 09:45	EST	2.603	Not_Provided
USGS	03274615	24 Jan 2018 10:00	EST	2.606	Not_Provided
USGS	03274615	24 Jan 2018 10:15	EST	2.591	Not_Provided
USGS	03274615	24 Jan 2018 10:30	EST	2.597	Not_Provided
USGS	03274615	24 Jan 2018 10:45	EST	2.585	Not_Provided
USGS	03274615	24 Jan 2018 11:00	EST	2.582	Not_Provided
USGS	03274615	24 Jan 2018 11:15	EST	2.573	Not_Provided
USGS	03274615	24 Jan 2018 11:30	EST	2.569	Not_Provided
USGS	03274615	24 Jan 2018 11:45	EST	2.566	Not_Provided
USGS	03274615	24 Jan 2018 12:00	EST	2.557	Not_Provided
USGS	03274615	24 Jan 2018 12:15	EST	2.56	Not_Provided
USGS	03274615	24 Jan 2018 12:30	EST	2.554	Not_Provided
USGS	03274615	24 Jan 2018 12:45	EST	2.545	Not_Provided
USGS	03274615	24 Jan 2018 13:00	EST	2.539	Not_Provided
USGS	03274615	24 Jan 2018 13:15	EST	2.539	Not_Provided
USGS	03274615	24 Jan 2018 13:30	EST	2.539	Not_Provided
USGS	03274615	24 Jan 2018 13:45	EST	2.53	Not_Provided
USGS	03274615	24 Jan 2018 14:00	EST	2.524	Not_Provided
USGS	03274615	24 Jan 2018 14:15	EST	2.515	Not_Provided
USGS	03274615	24 Jan 2018 14:30	EST	2.505	Not_Provided
USGS	03274615	24 Jan 2018 14:45	EST	2.509	Not_Provided
USGS	03274615	24 Jan 2018 15:00	EST	2.496	Not_Provided
USGS	03274615	24 Jan 2018 15:15	EST	2.493	Not_Provided
USGS	03274615	24 Jan 2018 15:30	EST	2.487	Not_Provided
USGS	03274615	24 Jan 2018 15:45	EST	2.49	Not_Provided
USGS	03274615	24 Jan 2018 16:00	EST	2.478	Not_Provided
USGS	03274615	24 Jan 2018 16:15	EST	2.472	Not_Provided
USGS	03274615	24 Jan 2018 16:30	EST	2.463	Not_Provided
USGS	03274615	24 Jan 2018 16:45	EST	2.466	Not_Provided
USGS	03274615	24 Jan 2018 17:00	EST	2.457	Not_Provided
USGS	03274615	24 Jan 2018 17:15	EST	2.441	Not_Provided
USGS	03274615	24 Jan 2018 17:30	EST	2.454	Not_Provided
USGS	03274615	24 Jan 2018 17:45	EST	2.445	Not_Provided
USGS	03274615	24 Jan 2018 18:00	EST	2.435	Not_Provided
USGS	03274615	24 Jan 2018 18:15	EST	2.42	Not_Provided
USGS	03274615	24 Jan 2018 18:30	EST	2.417	Not_Provided
USGS	03274615	24 Jan 2018 18:45	EST	2.417	Not_Provided
USGS	03274615	24 Jan 2018 19:00	EST	2.411	Not_Provided
USGS	03274615	24 Jan 2018 19:15	EST	2.405	Not_Provided
USGS	03274615	24 Jan 2018 19:30	EST	2.405	Not_Provided
USGS	03274615	24 Jan 2018 19:45	EST	2.399	Not_Provided
USGS	03274615	24 Jan 2018 20:00	EST	2.381	Not_Provided
USGS	03274615	24 Jan 2018 20:15	EST	2.387	Not_Provided
USGS	03274615	24 Jan 2018 20:30	EST	2.377	Not_Provided
USGS	03274615	24 Jan 2018 20:45	EST	2.365	Not_Provided
USGS	03274615	24 Jan 2018 21:00	EST	2.368	Not_Provided
USGS	03274615	24 Jan 2018 21:15	EST	2.353	Not_Provided
USGS	03274615	24 Jan 2018 21:30	EST	2.356	Not_Provided
USGS	03274615	24 Jan 2018 21:45	EST	2.341	Not_Provided
USGS	03274615	24 Jan 2018 22:00	EST	2.338	Not_Provided
USGS	03274615	24 Jan 2018 22:15	EST	2.332	Not_Provided
USGS	03274615	24 Jan 2018 22:30	EST	2.323	Not_Provided
USGS	03274615	24 Jan 2018 22:45	EST	2.32	Not_Provided
USGS	03274615	24 Jan 2018 23:00	EST	2.317	Not_Provided
USGS	03274615	24 Jan 2018 23:15	EST	2.31	Not_Provided
USGS	03274615	24 Jan 2018 23:30	EST	2.295	Not_Provided
USGS	03274615	24 Jan 2018 23:45	EST	2.292	Not_Provided
USGS	03274615	25 Jan 2018 00:00	EST	2.28	Not_Provided
USGS	03274615	25 Jan 2018 00:15	EST	2.274	Not_Provided
USGS	03274615	25 Jan 2018 00:30	EST	2.274	Not_Provided
USGS	03274615	25 Jan 2018 00:45	EST	2.262	Not_Provided
USGS	03274615	25 Jan 2018 01:00	EST	2.256	Not_Provided
USGS	03274615	25 Jan 2018 01:15	EST	2.249	Not_Provided
USGS	03274615	25 Jan 2018 01:30	EST	2.246	Not_Provided
USGS	03274615	25 Jan 2018 01:45	EST	2.237	Not_Provided
USGS	03274615	25 Jan 2018 02:00	EST	2.24	Not_Provided
USGS	03274615	25 Jan 2018 02:15	EST	2.225	Not_Provided
USGS	03274615	25 Jan 2018 02:30	EST	2.21	Not_Provided
USGS	03274615	25 Jan 2018 02:45	EST	2.213	Not_Provided
USGS	03274615	25 Jan 2018 03:00	EST	2.204	Not_Provided
USGS	03274615	25 Jan 2018 03:15	EST	2.195	Not_Provided
USGS	03274615	25 Jan 2018 03:30	EST	2.201	Not_Provided
USGS	03274615	25 Jan 2018 03:45	EST	2.185	Not_Provided
USGS	03274615	25 Jan 2018 04:00	EST	2.182	Not_Provided
USGS	03274615	25 Jan 2018 04:15	EST	2.17	Not_Provided
USGS	03274615	25 Jan 2018 04:30	EST	2.167	Not_Provided
USGS	03274615	25 Jan 2018 04:45	EST	2.155	Not_Provided
USGS	03274615	25 Jan 2018 05:00	EST	2.152	Not_Provided
USGS	03274615	25 Jan 2018 05:15	EST	2.143	Not_Provided
USGS	03274615	25 Jan 2018 05:30	EST	2.14	Not_Provided
USGS	03274615	25 Jan 2018 05:45	EST	2.131	Not_Provided
USGS	03274615	25 Jan 2018 06:00	EST	2.134	Not_Provided
USGS	03274615	25 Jan 2018 06:15	EST	2.128	Not_Provided
USGS	03274615	25 Jan 2018 06:30	EST	2.115	Not_Provided
USGS	03274615	25 Jan 2018 06:45	EST	2.1	Not_Provided
USGS	03274615	25 Jan 2018 07:00	EST	2.106	Not_Provided
USGS	03274615	25 Jan 2018 07:15	EST	2.091	Not_Provided
USGS	03274615	25 Jan 2018 07:30	EST	2.088	Not_Provided
USGS	03274615	25 Jan 2018 07:45	EST	2.091	Not_Provided
USGS	03274615	25 Jan 2018 08:00	EST	2.082	Not_Provided
USGS	03274615	25 Jan 2018 08:15	EST	2.076	Not_Provided
USGS	03274615	25 Jan 2018 08:30	EST	2.07	Not_Provided
USGS	03274615	25 Jan 2018 08:45	EST	2.057	Not_Provided
USGS	03274615	25 Jan 2018 09:00	EST	2.054	Not_Provided
USGS	03274615	25 Jan 2018 09:15	EST	2.048	Not_Provided
USGS	03274615	25 Jan 2018 09:30	EST	2.036	Not_Provided
USGS	03274615	25 Jan 2018 09:45	EST	2.036	Not_Provided
USGS	03274615	25 Jan 2018 10:00	EST	2.033	Not_Provided
USGS	03274615	25 Jan 2018 10:15	EST	2.027	Not_Provided
USGS	03274615	25 Jan 2018 10:30	EST	2.009	Not_Provided
USGS	03274615	25 Jan 2018 10:45	EST	2.015	Not_Provided
USGS	03274615	25 Jan 2018 11:00	EST	2.006	Not_Provided
USGS	03274615	25 Jan 2018 11:15	EST	2.003	Not_Provided
USGS	03274615	25 Jan 2018 11:30	EST	2	Not_Provided
USGS	03274615	25 Jan 2018 11:45	EST	1.993	Not_Provided
USGS	03274615	25 Jan 2018 12:00	EST	1.99	Not_Provided
USGS	03274615	25 Jan 2018 12:15	EST	1.984	Not_Provided
USGS	03274615	25 Jan 2018 12:30	EST	1.969	Not_Provided
USGS	03274615	25 Jan 2018 12:45	EST	1.963	Not_Provided
USGS	03274615	25 Jan 2018 13:00	EST	1.969	Not_Provided
USGS	03274615	25 Jan 2018 13:15	EST	1.957	Not_Provided
USGS	03274615	25 Jan 2018 13:30	EST	1.948	Not_Provided
USGS	03274615	25 Jan 2018 13:45	EST	1.948	Not_Provided
USGS	03274615	25 Jan 2018 14:00	EST	1.932	Not_Provided
USGS	03274615	25 Jan 2018 14:15	EST	1.932	Not_Provided
USGS	03274615	25 Jan 2018 14:30	EST	1.926	Not_Provided
USGS	03274615	25 Jan 2018 14:45	EST	1.92	Not_Provided
USGS	03274615	25 Jan 2018 15:00	EST	1.92	Not_Provided
USGS	03274615	25 Jan 2018 15:15	EST	1.911	Not_Provided
USGS	03274615	25 Jan 2018 15:30	EST	1.914	Not_Provided
USGS	03274615	25 Jan 2018 15:45	EST	1.905	Not_Provided
USGS	03274615	25 Jan 2018 16:00	EST	1.899	Not_Provided
USGS	03274615	25 Jan 2018 16:15	EST	1.899	Not_Provided
USGS	03274615	25 Jan 2018 16:30	EST	1.896	Not_Provided
USGS	03274615	25 Jan 2018 16:45	EST	1.881	Not_Provided
USGS	03274615	25 Jan 2018 17:00	EST	1.887	Not_Provided
USGS	03274615	25 Jan 2018 17:15	EST	1.875	Not_Provided
USGS	03274615	25 Jan 2018 17:30	EST	1.871	Not_Provided
USGS	03274615	25 Jan 2018 17:45	EST	1.871	Not_Provided
USGS	03274615	25 Jan 2018 18:00	EST	1.868	Not_Provided
USGS	03274615	25 Jan 2018 18:15	EST	1.868	Not_Provided
USGS	03274615	25 Jan 2018 18:30	EST	1.862	Not_Provided
USGS	03274615	25 Jan 2018 18:45	EST	1.856	Not_Provided
USGS	03274615	25 Jan 2018 19:00	EST	1.853	Not_Provided
USGS	03274615	25 Jan 2018 19:15	EST	1.847	Not_Provided
USGS	03274615	25 Jan 2018 19:30	EST	1.847	Not_Provided
USGS	03274615	25 Jan 2018 19:45	EST	1.838	Not_Provided
USGS	03274615	25 Jan 2018 20:00	EST	1.832	Not_Provided
USGS	03274615	25 Jan 2018 20:15	EST	1.829	Not_Provided
USGS	03274615	25 Jan 2018 20:30	EST	1.826	Not_Provided
USGS	03274615	25 Jan 2018 20:45	EST	1.823	Not_Provided
USGS	03274615	25 Jan 2018 21:00	EST	1.817	Not_Provided
USGS	03274615	25 Jan 2018 21:15	EST	1.82	Not_Provided
USGS	03274615	25 Jan 2018 21:30	EST	1.814	Not_Provided
USGS	03274615	25 Jan 2018 21:45	EST	1.804	Not_Provided
USGS	03274615	25 Jan 2018 22:00	EST	1.801	Not_Provided
USGS	03274615	25 Jan 2018 22:15	EST	1.798	Not_Provided
USGS	03274615	25 Jan 2018 22:30	EST	1.789	Not_Provided
USGS	03274615	25 Jan 2018 22:45	EST	1.786	Not_Provided
USGS	03274615	25 Jan 2018 23:00	EST	1.78	Not_Provided
USGS	03274615	25 Jan 2018 23:15	EST	1.78	Not_Provided
USGS	03274615	25 Jan 2018 23:30	EST	1.783	Not_Provided
USGS	03274615	25 Jan 2018 23:45	EST	1.771	Not_Provided
USGS	03274615	26 Jan 2018 00:00	EST	1.771	Not_Provided
USGS	03274615	26 Jan 2018 00:15	EST	1.768	Not_Provided
USGS	03274615	26 Jan 2018 00:30	EST	1.765	Not_Provided
USGS	03274615	26 Jan 2018 00:45	EST	1.762	Not_Provided
USGS	03274615	26 Jan 2018 01:00	EST	1.75	Not_Provided
USGS	03274615	26 Jan 2018 01:15	EST	1.756	Not_Provided
USGS	03274615	26 Jan 2018 01:30	EST	1.747	Not_Provided
USGS	03274615	26 Jan 2018 01:45	EST	1.743	Not_Provided
USGS	03274615	26 Jan 2018 02:00	EST	1.74	Not_Provided
USGS	03274615	26 Jan 2018 02:15	EST	1.731	Not_Provided
USGS	03274615	26 Jan 2018 02:30	EST	1.725	Not_Provided
USGS	03274615	26 Jan 2018 02:45	EST	1.722	Not_Provided
USGS	03274615	26 Jan 2018 03:00	EST	1.725	Not_Provided
USGS	03274615	26 Jan 2018 03:15	EST	1.716	Not_Provided
USGS	03274615	26 Jan 2018 03:30	EST	1.719	Not_Provided
USGS	03274615	26 Jan 2018 03:45	EST	1.719	Not_Provided
USGS	03274615	26 Jan 2018 04:00	EST	1.716	Not_Provided
USGS	03274615	26 Jan 2018 04:15	EST	1.716	Not_Provided
USGS	03274615	26 Jan 2018 04:30	EST	1.704	Not_Provided
USGS	03274615	26 Jan 2018 04:45	EST	1.701	Not_Provided
USGS	03274615	26 Jan 2018 05:00	EST	1.698	Not_Provided
USGS	03274615	26 Jan 2018 05:15	EST	1.698	Not_Provided
USGS	03274615	26 Jan 2018 05:30	EST	1.692	Not_Provided
USGS	03274615	26 Jan 2018 05:45	EST	1.692	Not_Provided
USGS	03274615	26 Jan 2018 06:00	EST	1.676	Not_Provided
USGS	03274615	26 Jan 2018 06:15	EST	1.676	Not_Provided
USGS	03274615	26 Jan 2018 06:30	EST	1.676	Not_Provided
USGS	03274615	26 Jan 2018 06:45	EST	1.67	Not_Provided
USGS	03274615	26 Jan 2018 07:00	EST	1.661	Not_Provided
USGS	03274615	26 Jan 2018 07:15	EST	1.661	Not_Provided
USGS	03274615	26 Jan 2018 07:30	EST	1.661	Not_Provided
USGS	03274615	26 Jan 2018 07:45	EST	1.655	Not_Provided
USGS	03274615	26 Jan 2018 08:00	EST	1.655	Not_Provided
USGS	03274615	26 Jan 2018 08:15	EST	1.661	Not_Provided
USGS	03274615	26 Jan 2018 08:30	EST	1.64	Not_Provided
USGS	03274615	26 Jan 2018 08:45	EST	1.64	Not_Provided
USGS	03274615	26 Jan 2018 09:00	EST	1.634	Not_Provided
USGS	03274615	26 Jan 2018 09:15	EST	1.637	Not_Provided
USGS	03274615	26 Jan 2018 09:30	EST	1.628	Not_Provided
USGS	03274615	26 Jan 2018 09:45	EST	1.634	Not_Provided
USGS	03274615	26 Jan 2018 10:00	EST	1.628	Not_Provided
USGS	03274615	26 Jan 2018 10:15	EST	1.619	Not_Provided
USGS	03274615	26 Jan 2018 10:30	EST	1.622	Not_Provided
USGS	03274615	26 Jan 2018 10:45	EST	1.612	Not_Provided
USGS	03274615	26 Jan 2018 11:00	EST	1.606	Not_Provided
USGS	03274615	26 Jan 2018 11:15	EST	1.588	Not_Provided
USGS	03274615	26 Jan 2018 11:30	EST	1.606	Not_Provided
USGS	03274615	26 Jan 2018 11:45	EST	1.591	Not_Provided
USGS	03274615	26 Jan 2018 12:00	EST	1.588	Not_Provided
USGS	03274615	26 Jan 2018 12:15	EST	1.579	Not_Provided
USGS	03274615	26 Jan 2018 12:30	EST	1.576	Not_Provided
USGS	03274615	26 Jan 2018 12:45	EST	1.573	Not_Provided
USGS	03274615	26 Jan 2018 13:00	EST	1.564	Not_Provided
USGS	03274615	26 Jan 2018 13:15	EST	1.567	Not_Provided
USGS	03274615	26 Jan 2018 13:30	EST	1.573	Not_Provided
USGS	03274615	26 Jan 2018 13:45	EST	1.561	Not_Provided
USGS	03274615	26 Jan 2018 14:00	EST	1.561	Not_Provided
USGS	03274615	26 Jan 2018 14:15	EST	1.551	Not_Provided
USGS	03274615	26 Jan 2018 14:30	EST	1.564	Not_Provided
USGS	03274615	26 Jan 2018 14:45	EST	1.561	Not_Provided
USGS	03274615	26 Jan 2018 15:00	EST	1.567	Not_Provided
USGS	03274615	26 Jan 2018 15:15	EST	1.567	Not_Provided
USGS	03274615	26 Jan 2018 15:30	EST	1.551	Not_Provided
USGS	03274615	26 Jan 2018 15:45	EST	1.567	Not_Provided
USGS	03274615	26 Jan 2018 16:00	EST	1.548	Not_Provided
USGS	03274615	26 Jan 2018 16:15	EST	1.551	Not_Provided
USGS	03274615	26 Jan 2018 16:30	EST	1.542	Not_Provided
USGS	03274615	26 Jan 2018 16:45	EST	1.548	Not_Provided
USGS	03274615	26 Jan 2018 17:00	EST	1.536	Not_Provided
USGS	03274615	26 Jan 2018 17:15	EST	1.548	Not_Provided
USGS	03274615	26 Jan 2018 17:30	EST	1.533	Not_Provided
USGS	03274615	26 Jan 2018 17:45	EST	1.545	Not_Provided
USGS	03274615	26 Jan 2018 18:00	EST	1.53	Not_Provided
USGS	03274615	26 Jan 2018 18:15	EST	1.536	Not_Provided
USGS	03274615	26 Jan 2018 18:30	EST	1.53	Not_Provided
USGS	03274615	26 Jan 2018 18:45	EST	1.524	Not_Provided
USGS	03274615	26 Jan 2018 19:00	EST	1.518	Not_Provided
USGS	03274615	26 Jan 2018 19:15	EST	1.521	Not_Provided
USGS	03274615	26 Jan 2018 19:30	EST	1.521	Not_Provided
USGS	03274615	26 Jan 2018 19:45	EST	1.518	Not_Provided
USGS	03274615	26 Jan 2018 20:00	EST	1.518	Not_Provided
USGS	03274615	26 Jan 2018 20:15	EST	1.518	Not_Provided
USGS	03274615	26 Jan 2018 20:30	EST	1.506	Not_Provided
USGS	03274615	26 Jan 2018 20:45	EST	1.509	Not_Provided
USGS	03274615	26 Jan 2018 21:00	EST	1.506	Not_Provided
USGS	03274615	26 Jan 2018 21:15	EST	1.512	Not_Provided
USGS	03274615	26 Jan 2018 21:30	EST	1.5	Not_Provided
USGS	03274615	26 Jan 2018 21:45	EST	1.509	Not_Provided
USGS	03274615	26 Jan 2018 22:00	EST	1.503	Not_Provided
USGS	03274615	26 Jan 2018 22:15	EST	1.497	Not_Provided
USGS	03274615	26 Jan 2018 22:30	EST	1.503	Not_Provided
USGS	03274615	26 Jan 2018 22:45	EST	1.497	Not_Provided
USGS	03274615	26 Jan 2018 23:00	EST	1.5	Not_Provided
USGS	03274615	26 Jan 2018 23:15	EST	1.49	Not_Provided
USGS	03274615	26 Jan 2018 23:30	EST	1.475	Not_Provided
USGS	03274615	26 Jan 2018 23:45	EST	1.494	Not_Provided
USGS	03274615	27 Jan 2018 00:00	EST	1.481	Not_Provided
USGS	03274615	27 Jan 2018 00:15	EST	1.466	Not_Provided
USGS	03274615	27 Jan 2018 00:30	EST	1.469	Not_Provided
USGS	03274615	27 Jan 2018 00:45	EST	1.478	Not_Provided
USGS	03274615	27 Jan 2018 01:00	EST	1.469	Not_Provided
USGS	03274615	27 Jan 2018 01:15	EST	1.481	Not_Provided
USGS	03274615	27 Jan 2018 01:30	EST	1.472	Not_Provided
USGS	03274615	27 Jan 2018 01:45	EST	1.457	Not_Provided
USGS	03274615	27 Jan 2018 02:00	EST	1.454	Not_Provided
USGS	03274615	27 Jan 2018 02:15	EST	1.454	Not_Provided
USGS	03274615	27 Jan 2018 02:30	EST	1.451	Not_Provided
USGS	03274615	27 Jan 2018 02:45	EST	1.457	Not_Provided
USGS	03274615	27 Jan 2018 03:00	EST	1.454	Not_Provided
USGS	03274615	27 Jan 2018 03:15	EST	1.469	Not_Provided
USGS	03274615	27 Jan 2018 03:30	EST	1.454	Not_Provided
USGS	03274615	27 Jan 2018 03:45	EST	1.448	Not_Provided
USGS	03274615	27 Jan 2018 04:00	EST	1.439	Not_Provided
USGS	03274615	27 Jan 2018 04:15	EST	1.442	Not_Provided
USGS	03274615	27 Jan 2018 04:30	EST	1.445	Not_Provided
USGS	03274615	27 Jan 2018 04:45	EST	1.439	Not_Provided
USGS	03274615	27 Jan 2018 05:00	EST	1.43	Not_Provided
USGS	03274615	27 Jan 2018 05:15	EST	1.43	Not_Provided
USGS	03274615	27 Jan 2018 05:30	EST	1.442	Not_Provided
USGS	03274615	27 Jan 2018 05:45	EST	1.445	Not_Provided
USGS	03274615	27 Jan 2018 06:00	EST	1.439	Not_Provided
USGS	03274615	27 Jan 2018 06:15	EST	1.433	Not_Provided
USGS	03274615	27 Jan 2018 06:30	EST	1.433	Not_Provided
USGS	03274615	27 Jan 2018 06:45	EST	1.436	Not_Provided
USGS	03274615	27 Jan 2018 07:00	EST	1.439	Not_Provided
USGS	03274615	27 Jan 2018 07:15	EST	1.439	Not_Provided
USGS	03274615	27 Jan 2018 07:30	EST	1.436	Not_Provided
USGS	03274615	27 Jan 2018 07:45	EST	1.433	Not_Provided
USGS	03274615	27 Jan 2018 08:00	EST	1.423	Not_Provided
USGS	03274615	27 Jan 2018 08:15	EST	1.414	Not_Provided
USGS	03274615	27 Jan 2018 08:30	EST	1.423	Not_Provided
USGS	03274615	27 Jan 2018 08:45	EST	1.414	Not_Provided
USGS	03274615	27 Jan 2018 09:00	EST	1.417	Not_Provided
USGS	03274615	27 Jan 2018 09:15	EST	1.414	Not_Provided
USGS	03274615	27 Jan 2018 09:30	EST	1.42	Not_Provided
USGS	03274615	27 Jan 2018 09:45	EST	1.417	Not_Provided
USGS	03274615	27 Jan 2018 10:00	EST	1.417	Not_Provided
USGS	03274615	27 Jan 2018 10:15	EST	1.402	Not_Provided
USGS	03274615	27 Jan 2018 10:30	EST	1.405	Not_Provided
USGS	03274615	27 Jan 2018 10:45	EST	1.402	Not_Provided
USGS	03274615	27 Jan 2018 11:00	EST	1.399	Not_Provided
USGS	03274615	27 Jan 2018 11:15	EST	1.399	Not_Provided
[truncated: 15,557 more rows]
