# Supplementary material for: WHONDRS-GUI: a web application for global survey of surface water metabolites
Source: PeerJ. 2020 Jul 22;8:e9277. doi: 10.7717/peerj.9277 (PMC7382364; doi:10.7717/peerj.9277)
Supplement: Supplemental Information 1 [file peerj-08-9277-s001.zip › WHONDRS_S_Kit/data/WHONDRS_SW_Kits_Hydrographs/WHONDRS_SW_Kits_Hydrograph_S000061.csv]

# U.S. Geological Survey. 2018. National Water Information System data available on the World Wide Web (USGS Water Data for the Nation) accessed at 2019-01-03 19:37:10 EST (nadww01) at http://waterdata.usgs.gov/nwis/
# USGS 15215900 GLACIER R TRIB NR CORDOVA AK
agency_cd	site_no	datetime	tz_cd	Discharge_cubic_m_per_second	Gauge_height_m
USGS	15215900	01 Jan 2018 00:00	AKST	0.085	16.216
USGS	15215900	01 Jan 2018 00:15	AKST	0.081	16.213
USGS	15215900	01 Jan 2018 00:30	AKST	0.081	16.213
USGS	15215900	01 Jan 2018 00:45	AKST	0.081	16.213
USGS	15215900	01 Jan 2018 01:00	AKST	0.085	16.216
USGS	15215900	01 Jan 2018 01:15	AKST	0.081	16.213
USGS	15215900	01 Jan 2018 01:30	AKST	0.081	16.213
USGS	15215900	01 Jan 2018 01:45	AKST	0.081	16.213
USGS	15215900	01 Jan 2018 02:00	AKST	0.081	16.213
USGS	15215900	01 Jan 2018 02:15	AKST	0.081	16.213
USGS	15215900	01 Jan 2018 02:30	AKST	0.081	16.213
USGS	15215900	01 Jan 2018 02:45	AKST	0.081	16.213
USGS	15215900	01 Jan 2018 03:00	AKST	0.085	16.216
USGS	15215900	01 Jan 2018 03:15	AKST	0.085	16.216
USGS	15215900	01 Jan 2018 03:30	AKST	0.085	16.216
USGS	15215900	01 Jan 2018 03:45	AKST	0.085	16.216
USGS	15215900	01 Jan 2018 04:00	AKST	0.085	16.216
USGS	15215900	01 Jan 2018 04:15	AKST	0.085	16.216
USGS	15215900	01 Jan 2018 04:30	AKST	0.085	16.216
USGS	15215900	01 Jan 2018 04:45	AKST	0.085	16.216
USGS	15215900	01 Jan 2018 05:00	AKST	0.085	16.216
USGS	15215900	01 Jan 2018 05:15	AKST	0.085	16.216
USGS	15215900	01 Jan 2018 05:30	AKST	0.081	16.213
USGS	15215900	01 Jan 2018 05:45	AKST	0.081	16.213
USGS	15215900	01 Jan 2018 06:00	AKST	0.081	16.213
USGS	15215900	01 Jan 2018 06:15	AKST	0.085	16.216
USGS	15215900	01 Jan 2018 06:30	AKST	0.085	16.216
USGS	15215900	01 Jan 2018 06:45	AKST	0.085	16.216
USGS	15215900	01 Jan 2018 07:00	AKST	0.085	16.216
USGS	15215900	01 Jan 2018 07:15	AKST	0.081	16.213
USGS	15215900	01 Jan 2018 07:30	AKST	0.081	16.213
USGS	15215900	01 Jan 2018 07:45	AKST	0.081	16.213
USGS	15215900	01 Jan 2018 08:00	AKST	0.081	16.213
USGS	15215900	01 Jan 2018 08:15	AKST	0.081	16.213
USGS	15215900	01 Jan 2018 08:30	AKST	0.081	16.213
USGS	15215900	01 Jan 2018 08:45	AKST	0.081	16.213
USGS	15215900	01 Jan 2018 09:00	AKST	0.081	16.213
USGS	15215900	01 Jan 2018 09:15	AKST	0.081	16.213
USGS	15215900	01 Jan 2018 09:30	AKST	0.078	16.209
USGS	15215900	01 Jan 2018 09:45	AKST	0.081	16.213
USGS	15215900	01 Jan 2018 10:00	AKST	0.081	16.213
USGS	15215900	01 Jan 2018 10:15	AKST	0.081	16.213
USGS	15215900	01 Jan 2018 10:30	AKST	0.081	16.213
USGS	15215900	01 Jan 2018 10:45	AKST	0.081	16.213
USGS	15215900	01 Jan 2018 11:00	AKST	0.081	16.213
USGS	15215900	01 Jan 2018 11:15	AKST	0.081	16.213
USGS	15215900	01 Jan 2018 11:30	AKST	0.081	16.213
USGS	15215900	01 Jan 2018 11:45	AKST	0.081	16.213
USGS	15215900	01 Jan 2018 12:00	AKST	0.081	16.213
USGS	15215900	01 Jan 2018 12:15	AKST	0.085	16.216
USGS	15215900	01 Jan 2018 12:30	AKST	0.081	16.213
USGS	15215900	01 Jan 2018 12:45	AKST	0.085	16.216
USGS	15215900	01 Jan 2018 13:00	AKST	0.085	16.216
USGS	15215900	01 Jan 2018 13:15	AKST	0.085	16.216
USGS	15215900	01 Jan 2018 13:30	AKST	0.085	16.216
USGS	15215900	01 Jan 2018 13:45	AKST	0.089	16.219
USGS	15215900	01 Jan 2018 14:00	AKST	0.085	16.216
USGS	15215900	01 Jan 2018 14:15	AKST	0.089	16.219
USGS	15215900	01 Jan 2018 14:30	AKST	0.089	16.219
USGS	15215900	01 Jan 2018 14:45	AKST	0.093	16.222
USGS	15215900	01 Jan 2018 15:00	AKST	0.093	16.222
USGS	15215900	01 Jan 2018 15:15	AKST	0.101	16.228
USGS	15215900	01 Jan 2018 15:30	AKST	0.101	16.228
USGS	15215900	01 Jan 2018 15:45	AKST	0.106	16.231
USGS	15215900	01 Jan 2018 16:00	AKST	0.11	16.234
USGS	15215900	01 Jan 2018 16:15	AKST	0.114	16.237
USGS	15215900	01 Jan 2018 16:30	AKST	0.119	16.24
USGS	15215900	01 Jan 2018 16:45	AKST	0.128	16.246
USGS	15215900	01 Jan 2018 17:00	AKST	0.133	16.249
USGS	15215900	01 Jan 2018 17:15	AKST	0.138	16.252
USGS	15215900	01 Jan 2018 17:30	AKST	0.143	16.255
USGS	15215900	01 Jan 2018 17:45	AKST	0.153	16.261
USGS	15215900	01 Jan 2018 18:00	AKST	0.163	16.267
USGS	15215900	01 Jan 2018 18:15	AKST	0.168	16.27
USGS	15215900	01 Jan 2018 18:30	AKST	0.18	16.277
USGS	15215900	01 Jan 2018 18:45	AKST	0.191	16.283
USGS	15215900	01 Jan 2018 19:00	AKST	0.197	16.286
USGS	15215900	01 Jan 2018 19:15	AKST	0.202	16.289
USGS	15215900	01 Jan 2018 19:30	AKST	0.208	16.292
USGS	15215900	01 Jan 2018 19:45	AKST	0.214	16.295
USGS	15215900	01 Jan 2018 20:00	AKST	0.221	16.298
USGS	15215900	01 Jan 2018 20:15	AKST	0.233	16.304
USGS	15215900	01 Jan 2018 20:30	AKST	0.24	16.307
USGS	15215900	01 Jan 2018 20:45	AKST	0.253	16.313
USGS	15215900	01 Jan 2018 21:00	AKST	0.259	16.316
USGS	15215900	01 Jan 2018 21:15	AKST	0.273	16.322
USGS	15215900	01 Jan 2018 21:30	AKST	0.286	16.328
USGS	15215900	01 Jan 2018 21:45	AKST	0.294	16.331
USGS	15215900	01 Jan 2018 22:00	AKST	0.309	16.337
USGS	15215900	01 Jan 2018 22:15	AKST	0.314	16.341
USGS	15215900	01 Jan 2018 22:30	AKST	0.328	16.347
USGS	15215900	01 Jan 2018 22:45	AKST	0.337	16.35
USGS	15215900	01 Jan 2018 23:00	AKST	0.345	16.353
USGS	15215900	01 Jan 2018 23:15	AKST	0.36	16.359
USGS	15215900	01 Jan 2018 23:30	AKST	0.377	16.365
USGS	15215900	01 Jan 2018 23:45	AKST	0.385	16.368
USGS	15215900	02 Jan 2018 00:00	AKST	0.385	16.368
USGS	15215900	02 Jan 2018 00:15	AKST	0.402	16.374
USGS	15215900	02 Jan 2018 00:30	AKST	0.402	16.374
USGS	15215900	02 Jan 2018 00:45	AKST	0.416	16.38
USGS	15215900	02 Jan 2018 01:00	AKST	0.416	16.38
USGS	15215900	02 Jan 2018 01:15	AKST	0.425	16.383
USGS	15215900	02 Jan 2018 01:30	AKST	0.442	16.389
USGS	15215900	02 Jan 2018 01:45	AKST	0.442	16.389
USGS	15215900	02 Jan 2018 02:00	AKST	0.453	16.392
USGS	15215900	02 Jan 2018 02:15	AKST	0.462	16.395
USGS	15215900	02 Jan 2018 02:30	AKST	0.479	16.401
USGS	15215900	02 Jan 2018 02:45	AKST	0.479	16.401
USGS	15215900	02 Jan 2018 03:00	AKST	0.479	16.401
USGS	15215900	02 Jan 2018 03:15	AKST	0.487	16.405
USGS	15215900	02 Jan 2018 03:30	AKST	0.496	16.408
USGS	15215900	02 Jan 2018 03:45	AKST	0.496	16.408
USGS	15215900	02 Jan 2018 04:00	AKST	0.507	16.411
USGS	15215900	02 Jan 2018 04:15	AKST	0.507	16.411
USGS	15215900	02 Jan 2018 04:30	AKST	0.507	16.411
USGS	15215900	02 Jan 2018 04:45	AKST	0.515	16.414
USGS	15215900	02 Jan 2018 05:00	AKST	0.524	16.417
USGS	15215900	02 Jan 2018 05:15	AKST	0.532	16.42
USGS	15215900	02 Jan 2018 05:30	AKST	0.532	16.42
USGS	15215900	02 Jan 2018 05:45	AKST	0.544	16.423
USGS	15215900	02 Jan 2018 06:00	AKST	0.544	16.423
USGS	15215900	02 Jan 2018 06:15	AKST	0.544	16.423
USGS	15215900	02 Jan 2018 06:30	AKST	0.552	16.426
USGS	15215900	02 Jan 2018 06:45	AKST	0.544	16.423
USGS	15215900	02 Jan 2018 07:00	AKST	0.552	16.426
USGS	15215900	02 Jan 2018 07:15	AKST	0.563	16.429
USGS	15215900	02 Jan 2018 07:30	AKST	0.563	16.429
USGS	15215900	02 Jan 2018 07:45	AKST	0.563	16.429
USGS	15215900	02 Jan 2018 08:00	AKST	0.563	16.429
USGS	15215900	02 Jan 2018 08:15	AKST	0.563	16.429
USGS	15215900	02 Jan 2018 08:30	AKST	0.563	16.429
USGS	15215900	02 Jan 2018 08:45	AKST	0.563	16.429
USGS	15215900	02 Jan 2018 09:00	AKST	0.563	16.429
USGS	15215900	02 Jan 2018 09:15	AKST	0.563	16.429
USGS	15215900	02 Jan 2018 09:30	AKST	0.563	16.429
USGS	15215900	02 Jan 2018 09:45	AKST	0.563	16.429
USGS	15215900	02 Jan 2018 10:00	AKST	0.572	16.432
USGS	15215900	02 Jan 2018 10:15	AKST	0.563	16.429
USGS	15215900	02 Jan 2018 10:30	AKST	0.563	16.429
USGS	15215900	02 Jan 2018 10:45	AKST	0.563	16.429
USGS	15215900	02 Jan 2018 11:00	AKST	0.563	16.429
USGS	15215900	02 Jan 2018 11:15	AKST	0.563	16.429
USGS	15215900	02 Jan 2018 11:30	AKST	0.563	16.429
USGS	15215900	02 Jan 2018 11:45	AKST	0.572	16.432
USGS	15215900	02 Jan 2018 12:00	AKST	0.563	16.429
USGS	15215900	02 Jan 2018 12:15	AKST	0.563	16.429
USGS	15215900	02 Jan 2018 12:30	AKST	0.552	16.426
USGS	15215900	02 Jan 2018 12:45	AKST	0.563	16.429
USGS	15215900	02 Jan 2018 13:00	AKST	0.563	16.429
USGS	15215900	02 Jan 2018 13:15	AKST	0.563	16.429
USGS	15215900	02 Jan 2018 13:30	AKST	0.563	16.429
USGS	15215900	02 Jan 2018 13:45	AKST	0.572	16.432
USGS	15215900	02 Jan 2018 14:00	AKST	0.572	16.432
USGS	15215900	02 Jan 2018 14:15	AKST	0.572	16.432
USGS	15215900	02 Jan 2018 14:30	AKST	0.583	16.435
USGS	15215900	02 Jan 2018 14:45	AKST	0.583	16.435
USGS	15215900	02 Jan 2018 15:00	AKST	0.583	16.435
USGS	15215900	02 Jan 2018 15:15	AKST	0.583	16.435
USGS	15215900	02 Jan 2018 15:30	AKST	0.583	16.435
USGS	15215900	02 Jan 2018 15:45	AKST	0.583	16.435
USGS	15215900	02 Jan 2018 16:00	AKST	0.583	16.435
USGS	15215900	02 Jan 2018 16:15	AKST	0.583	16.435
USGS	15215900	02 Jan 2018 16:30	AKST	0.583	16.435
USGS	15215900	02 Jan 2018 16:45	AKST	0.572	16.432
USGS	15215900	02 Jan 2018 17:00	AKST	0.583	16.435
USGS	15215900	02 Jan 2018 17:15	AKST	0.583	16.435
USGS	15215900	02 Jan 2018 17:30	AKST	0.572	16.432
USGS	15215900	02 Jan 2018 17:45	AKST	0.572	16.432
USGS	15215900	02 Jan 2018 18:00	AKST	0.572	16.432
USGS	15215900	02 Jan 2018 18:15	AKST	0.572	16.432
USGS	15215900	02 Jan 2018 18:30	AKST	0.572	16.432
USGS	15215900	02 Jan 2018 18:45	AKST	0.572	16.432
USGS	15215900	02 Jan 2018 19:00	AKST	0.572	16.432
USGS	15215900	02 Jan 2018 19:15	AKST	0.563	16.429
USGS	15215900	02 Jan 2018 19:30	AKST	0.572	16.432
USGS	15215900	02 Jan 2018 19:45	AKST	0.563	16.429
USGS	15215900	02 Jan 2018 20:00	AKST	0.563	16.429
USGS	15215900	02 Jan 2018 20:15	AKST	0.563	16.429
USGS	15215900	02 Jan 2018 20:30	AKST	0.552	16.426
USGS	15215900	02 Jan 2018 20:45	AKST	0.552	16.426
USGS	15215900	02 Jan 2018 21:00	AKST	0.552	16.426
USGS	15215900	02 Jan 2018 21:15	AKST	0.552	16.426
USGS	15215900	02 Jan 2018 21:30	AKST	0.544	16.423
USGS	15215900	02 Jan 2018 21:45	AKST	0.544	16.423
USGS	15215900	02 Jan 2018 22:00	AKST	0.535	16.42
USGS	15215900	02 Jan 2018 22:15	AKST	0.535	16.42
USGS	15215900	02 Jan 2018 22:30	AKST	0.535	16.42
USGS	15215900	02 Jan 2018 22:45	AKST	0.524	16.417
USGS	15215900	02 Jan 2018 23:00	AKST	0.524	16.417
USGS	15215900	02 Jan 2018 23:15	AKST	0.524	16.417
USGS	15215900	02 Jan 2018 23:30	AKST	0.524	16.417
USGS	15215900	02 Jan 2018 23:45	AKST	0.524	16.417
USGS	15215900	03 Jan 2018 00:00	AKST	0.524	16.417
USGS	15215900	03 Jan 2018 00:15	AKST	0.524	16.417
USGS	15215900	03 Jan 2018 00:30	AKST	0.515	16.414
USGS	15215900	03 Jan 2018 00:45	AKST	0.515	16.414
USGS	15215900	03 Jan 2018 01:00	AKST	0.515	16.414
USGS	15215900	03 Jan 2018 01:15	AKST	0.515	16.414
USGS	15215900	03 Jan 2018 01:30	AKST	0.515	16.414
USGS	15215900	03 Jan 2018 01:45	AKST	0.507	16.411
USGS	15215900	03 Jan 2018 02:00	AKST	0.515	16.414
USGS	15215900	03 Jan 2018 02:15	AKST	0.507	16.411
USGS	15215900	03 Jan 2018 02:30	AKST	0.507	16.411
USGS	15215900	03 Jan 2018 02:45	AKST	0.507	16.411
USGS	15215900	03 Jan 2018 03:00	AKST	0.507	16.411
USGS	15215900	03 Jan 2018 03:15	AKST	0.496	16.408
USGS	15215900	03 Jan 2018 03:30	AKST	0.496	16.408
USGS	15215900	03 Jan 2018 03:45	AKST	0.496	16.408
USGS	15215900	03 Jan 2018 04:00	AKST	0.496	16.408
USGS	15215900	03 Jan 2018 04:15	AKST	0.496	16.408
USGS	15215900	03 Jan 2018 04:30	AKST	0.496	16.408
USGS	15215900	03 Jan 2018 04:45	AKST	0.496	16.408
USGS	15215900	03 Jan 2018 05:00	AKST	0.496	16.408
USGS	15215900	03 Jan 2018 05:15	AKST	0.496	16.408
USGS	15215900	03 Jan 2018 05:30	AKST	0.496	16.408
USGS	15215900	03 Jan 2018 05:45	AKST	0.507	16.411
USGS	15215900	03 Jan 2018 06:00	AKST	0.515	16.414
USGS	15215900	03 Jan 2018 06:15	AKST	0.515	16.414
USGS	15215900	03 Jan 2018 06:30	AKST	0.515	16.414
USGS	15215900	03 Jan 2018 06:45	AKST	0.515	16.414
USGS	15215900	03 Jan 2018 07:00	AKST	0.524	16.417
USGS	15215900	03 Jan 2018 07:15	AKST	0.524	16.417
USGS	15215900	03 Jan 2018 07:30	AKST	0.535	16.42
USGS	15215900	03 Jan 2018 07:45	AKST	0.535	16.42
USGS	15215900	03 Jan 2018 08:00	AKST	0.535	16.42
USGS	15215900	03 Jan 2018 08:15	AKST	0.544	16.423
USGS	15215900	03 Jan 2018 08:30	AKST	0.544	16.423
USGS	15215900	03 Jan 2018 08:45	AKST	0.535	16.42
USGS	15215900	03 Jan 2018 09:00	AKST	0.544	16.423
USGS	15215900	03 Jan 2018 09:15	AKST	0.544	16.423
USGS	15215900	03 Jan 2018 09:30	AKST	0.544	16.423
USGS	15215900	03 Jan 2018 09:45	AKST	0.544	16.423
USGS	15215900	03 Jan 2018 10:00	AKST	0.544	16.423
USGS	15215900	03 Jan 2018 10:15	AKST	0.552	16.426
USGS	15215900	03 Jan 2018 10:30	AKST	0.552	16.426
USGS	15215900	03 Jan 2018 10:45	AKST	0.552	16.426
USGS	15215900	03 Jan 2018 11:00	AKST	0.563	16.429
USGS	15215900	03 Jan 2018 11:15	AKST	0.563	16.429
USGS	15215900	03 Jan 2018 11:30	AKST	0.572	16.432
USGS	15215900	03 Jan 2018 11:45	AKST	0.583	16.435
USGS	15215900	03 Jan 2018 12:00	AKST	0.592	16.438
USGS	15215900	03 Jan 2018 12:15	AKST	0.592	16.438
USGS	15215900	03 Jan 2018 12:30	AKST	0.603	16.441
USGS	15215900	03 Jan 2018 12:45	AKST	0.612	16.444
USGS	15215900	03 Jan 2018 13:00	AKST	0.623	16.447
USGS	15215900	03 Jan 2018 13:15	AKST	0.634	16.45
USGS	15215900	03 Jan 2018 13:30	AKST	0.643	16.453
USGS	15215900	03 Jan 2018 13:45	AKST	0.643	16.453
USGS	15215900	03 Jan 2018 14:00	AKST	0.643	16.453
USGS	15215900	03 Jan 2018 14:15	AKST	0.654	16.456
USGS	15215900	03 Jan 2018 14:30	AKST	0.654	16.456
USGS	15215900	03 Jan 2018 14:45	AKST	0.665	16.459
USGS	15215900	03 Jan 2018 15:00	AKST	0.665	16.459
USGS	15215900	03 Jan 2018 15:15	AKST	0.665	16.459
USGS	15215900	03 Jan 2018 15:30	AKST	0.674	16.462
USGS	15215900	03 Jan 2018 15:45	AKST	0.674	16.462
USGS	15215900	03 Jan 2018 16:00	AKST	0.674	16.462
USGS	15215900	03 Jan 2018 16:15	AKST	0.665	16.459
USGS	15215900	03 Jan 2018 16:30	AKST	0.665	16.459
USGS	15215900	03 Jan 2018 16:45	AKST	0.665	16.459
USGS	15215900	03 Jan 2018 17:00	AKST	0.665	16.459
USGS	15215900	03 Jan 2018 17:15	AKST	0.654	16.456
USGS	15215900	03 Jan 2018 17:30	AKST	0.654	16.456
USGS	15215900	03 Jan 2018 17:45	AKST	0.654	16.456
USGS	15215900	03 Jan 2018 18:00	AKST	0.665	16.459
USGS	15215900	03 Jan 2018 18:15	AKST	0.654	16.456
USGS	15215900	03 Jan 2018 18:30	AKST	0.665	16.459
USGS	15215900	03 Jan 2018 18:45	AKST	0.654	16.456
USGS	15215900	03 Jan 2018 19:00	AKST	0.654	16.456
USGS	15215900	03 Jan 2018 19:15	AKST	0.654	16.456
USGS	15215900	03 Jan 2018 19:30	AKST	0.643	16.453
USGS	15215900	03 Jan 2018 19:45	AKST	0.643	16.453
USGS	15215900	03 Jan 2018 20:00	AKST	0.634	16.45
USGS	15215900	03 Jan 2018 20:15	AKST	0.634	16.45
USGS	15215900	03 Jan 2018 20:30	AKST	0.634	16.45
USGS	15215900	03 Jan 2018 20:45	AKST	0.634	16.45
USGS	15215900	03 Jan 2018 21:00	AKST	0.623	16.447
USGS	15215900	03 Jan 2018 21:15	AKST	0.623	16.447
USGS	15215900	03 Jan 2018 21:30	AKST	0.612	16.444
USGS	15215900	03 Jan 2018 21:45	AKST	0.612	16.444
USGS	15215900	03 Jan 2018 22:00	AKST	0.612	16.444
USGS	15215900	03 Jan 2018 22:15	AKST	0.603	16.441
USGS	15215900	03 Jan 2018 22:30	AKST	0.592	16.438
USGS	15215900	03 Jan 2018 22:45	AKST	0.592	16.438
USGS	15215900	03 Jan 2018 23:00	AKST	0.583	16.435
USGS	15215900	03 Jan 2018 23:15	AKST	0.583	16.435
USGS	15215900	03 Jan 2018 23:30	AKST	0.572	16.432
USGS	15215900	03 Jan 2018 23:45	AKST	0.572	16.432
USGS	15215900	04 Jan 2018 00:00	AKST	0.572	16.432
USGS	15215900	04 Jan 2018 00:15	AKST	0.563	16.429
USGS	15215900	04 Jan 2018 00:30	AKST	0.552	16.426
USGS	15215900	04 Jan 2018 00:45	AKST	0.552	16.426
USGS	15215900	04 Jan 2018 01:00	AKST	0.552	16.426
USGS	15215900	04 Jan 2018 01:15	AKST	0.544	16.423
USGS	15215900	04 Jan 2018 01:30	AKST	0.544	16.423
USGS	15215900	04 Jan 2018 01:45	AKST	0.535	16.42
USGS	15215900	04 Jan 2018 02:00	AKST	0.535	16.42
USGS	15215900	04 Jan 2018 02:15	AKST	0.524	16.417
USGS	15215900	04 Jan 2018 02:30	AKST	0.524	16.417
USGS	15215900	04 Jan 2018 02:45	AKST	0.515	16.414
USGS	15215900	04 Jan 2018 03:00	AKST	0.515	16.414
USGS	15215900	04 Jan 2018 03:15	AKST	0.507	16.411
USGS	15215900	04 Jan 2018 03:30	AKST	0.498	16.408
USGS	15215900	04 Jan 2018 03:45	AKST	0.498	16.408
USGS	15215900	04 Jan 2018 04:00	AKST	0.498	16.408
USGS	15215900	04 Jan 2018 04:15	AKST	0.498	16.408
USGS	15215900	04 Jan 2018 04:30	AKST	0.487	16.405
USGS	15215900	04 Jan 2018 04:45	AKST	0.487	16.405
USGS	15215900	04 Jan 2018 05:00	AKST	0.479	16.401
USGS	15215900	04 Jan 2018 05:15	AKST	0.479	16.401
USGS	15215900	04 Jan 2018 05:30	AKST	0.47	16.398
USGS	15215900	04 Jan 2018 05:45	AKST	0.47	16.398
USGS	15215900	04 Jan 2018 06:00	AKST	0.462	16.395
USGS	15215900	04 Jan 2018 06:15	AKST	0.462	16.395
USGS	15215900	04 Jan 2018 06:30	AKST	0.462	16.395
USGS	15215900	04 Jan 2018 06:45	AKST	0.453	16.392
USGS	15215900	04 Jan 2018 07:00	AKST	0.453	16.392
USGS	15215900	04 Jan 2018 07:15	AKST	0.453	16.392
USGS	15215900	04 Jan 2018 07:30	AKST	0.445	16.389
USGS	15215900	04 Jan 2018 07:45	AKST	0.445	16.389
USGS	15215900	04 Jan 2018 08:00	AKST	0.436	16.386
USGS	15215900	04 Jan 2018 08:15	AKST	0.436	16.386
USGS	15215900	04 Jan 2018 08:30	AKST	0.436	16.386
USGS	15215900	04 Jan 2018 08:45	AKST	0.428	16.383
USGS	15215900	04 Jan 2018 09:00	AKST	0.428	16.383
USGS	15215900	04 Jan 2018 09:15	AKST	0.419	16.38
USGS	15215900	04 Jan 2018 09:30	AKST	0.419	16.38
USGS	15215900	04 Jan 2018 09:45	AKST	0.411	16.377
USGS	15215900	04 Jan 2018 10:00	AKST	0.411	16.377
USGS	15215900	04 Jan 2018 10:15	AKST	0.411	16.377
USGS	15215900	04 Jan 2018 10:30	AKST	0.402	16.374
USGS	15215900	04 Jan 2018 10:45	AKST	0.402	16.374
USGS	15215900	04 Jan 2018 11:00	AKST	0.402	16.374
USGS	15215900	04 Jan 2018 11:15	AKST	0.402	16.374
USGS	15215900	04 Jan 2018 11:30	AKST	0.394	16.371
USGS	15215900	04 Jan 2018 11:45	AKST	0.394	16.371
USGS	15215900	04 Jan 2018 12:00	AKST	0.394	16.371
USGS	15215900	04 Jan 2018 12:15	AKST	0.385	16.368
USGS	15215900	04 Jan 2018 12:30	AKST	0.385	16.368
USGS	15215900	04 Jan 2018 12:45	AKST	0.385	16.368
USGS	15215900	04 Jan 2018 13:00	AKST	0.385	16.368
USGS	15215900	04 Jan 2018 13:15	AKST	0.377	16.365
USGS	15215900	04 Jan 2018 13:30	AKST	0.377	16.365
USGS	15215900	04 Jan 2018 13:45	AKST	0.368	16.362
USGS	15215900	04 Jan 2018 14:00	AKST	0.368	16.362
USGS	15215900	04 Jan 2018 14:15	AKST	0.368	16.362
USGS	15215900	04 Jan 2018 14:30	AKST	0.368	16.362
USGS	15215900	04 Jan 2018 14:45	AKST	0.368	16.362
USGS	15215900	04 Jan 2018 15:00	AKST	0.362	16.359
USGS	15215900	04 Jan 2018 15:15	AKST	0.362	16.359
USGS	15215900	04 Jan 2018 15:30	AKST	0.362	16.359
USGS	15215900	04 Jan 2018 15:45	AKST	0.354	16.356
USGS	15215900	04 Jan 2018 16:00	AKST	0.354	16.356
USGS	15215900	04 Jan 2018 16:15	AKST	0.354	16.356
USGS	15215900	04 Jan 2018 16:30	AKST	0.345	16.353
USGS	15215900	04 Jan 2018 16:45	AKST	0.345	16.353
USGS	15215900	04 Jan 2018 17:00	AKST	0.345	16.353
USGS	15215900	04 Jan 2018 17:15	AKST	0.337	16.35
USGS	15215900	04 Jan 2018 17:30	AKST	0.337	16.35
USGS	15215900	04 Jan 2018 17:45	AKST	0.337	16.35
USGS	15215900	04 Jan 2018 18:00	AKST	0.337	16.35
USGS	15215900	04 Jan 2018 18:15	AKST	0.331	16.347
USGS	15215900	04 Jan 2018 18:30	AKST	0.331	16.347
USGS	15215900	04 Jan 2018 18:45	AKST	0.331	16.347
USGS	15215900	04 Jan 2018 19:00	AKST	0.331	16.347
USGS	15215900	04 Jan 2018 19:15	AKST	0.331	16.347
USGS	15215900	04 Jan 2018 19:30	AKST	0.323	16.344
USGS	15215900	04 Jan 2018 19:45	AKST	0.323	16.344
USGS	15215900	04 Jan 2018 20:00	AKST	0.323	16.344
USGS	15215900	04 Jan 2018 20:15	AKST	0.323	16.344
USGS	15215900	04 Jan 2018 20:30	AKST	0.314	16.341
USGS	15215900	04 Jan 2018 20:45	AKST	0.314	16.341
USGS	15215900	04 Jan 2018 21:00	AKST	0.314	16.341
USGS	15215900	04 Jan 2018 21:15	AKST	0.314	16.341
USGS	15215900	04 Jan 2018 21:30	AKST	0.309	16.337
USGS	15215900	04 Jan 2018 21:45	AKST	0.309	16.337
USGS	15215900	04 Jan 2018 22:00	AKST	0.309	16.337
USGS	15215900	04 Jan 2018 22:15	AKST	0.309	16.337
USGS	15215900	04 Jan 2018 22:30	AKST	0.3	16.334
USGS	15215900	04 Jan 2018 22:45	AKST	0.3	16.334
USGS	15215900	04 Jan 2018 23:00	AKST	0.3	16.334
USGS	15215900	04 Jan 2018 23:15	AKST	0.3	16.334
USGS	15215900	04 Jan 2018 23:30	AKST	0.3	16.334
USGS	15215900	04 Jan 2018 23:45	AKST	0.294	16.331
USGS	15215900	05 Jan 2018 00:00	AKST	0.294	16.331
USGS	15215900	05 Jan 2018 00:15	AKST	0.294	16.331
USGS	15215900	05 Jan 2018 00:30	AKST	0.294	16.331
USGS	15215900	05 Jan 2018 00:45	AKST	0.294	16.331
USGS	15215900	05 Jan 2018 01:00	AKST	0.286	16.328
USGS	15215900	05 Jan 2018 01:15	AKST	0.286	16.328
USGS	15215900	05 Jan 2018 01:30	AKST	0.286	16.328
USGS	15215900	05 Jan 2018 01:45	AKST	0.286	16.328
USGS	15215900	05 Jan 2018 02:00	AKST	0.286	16.328
USGS	15215900	05 Jan 2018 02:15	AKST	0.28	16.325
USGS	15215900	05 Jan 2018 02:30	AKST	0.28	16.325
USGS	15215900	05 Jan 2018 02:45	AKST	0.28	16.325
USGS	15215900	05 Jan 2018 03:00	AKST	0.28	16.325
USGS	15215900	05 Jan 2018 03:15	AKST	0.28	16.325
USGS	15215900	05 Jan 2018 03:30	AKST	0.273	16.322
USGS	15215900	05 Jan 2018 03:45	AKST	0.273	16.322
USGS	15215900	05 Jan 2018 04:00	AKST	0.273	16.322
USGS	15215900	05 Jan 2018 04:15	AKST	0.273	16.322
USGS	15215900	05 Jan 2018 04:30	AKST	0.273	16.322
USGS	15215900	05 Jan 2018 04:45	AKST	0.266	16.319
USGS	15215900	05 Jan 2018 05:00	AKST	0.266	16.319
USGS	15215900	05 Jan 2018 05:15	AKST	0.266	16.319
USGS	15215900	05 Jan 2018 05:30	AKST	0.266	16.319
USGS	15215900	05 Jan 2018 05:45	AKST	0.266	16.319
USGS	15215900	05 Jan 2018 06:00	AKST	0.266	16.319
USGS	15215900	05 Jan 2018 06:15	AKST	0.266	16.319
USGS	15215900	05 Jan 2018 06:30	AKST	0.26	16.316
USGS	15215900	05 Jan 2018 06:45	AKST	0.26	16.316
USGS	15215900	05 Jan 2018 07:00	AKST	0.26	16.316
USGS	15215900	05 Jan 2018 07:15	AKST	0.26	16.316
USGS	15215900	05 Jan 2018 07:30	AKST	0.26	16.316
USGS	15215900	05 Jan 2018 07:45	AKST	0.26	16.316
USGS	15215900	05 Jan 2018 08:00	AKST	0.26	16.316
USGS	15215900	05 Jan 2018 08:15	AKST	0.253	16.313
USGS	15215900	05 Jan 2018 08:30	AKST	0.253	16.313
USGS	15215900	05 Jan 2018 08:45	AKST	0.253	16.313
USGS	15215900	05 Jan 2018 09:00	AKST	0.253	16.313
USGS	15215900	05 Jan 2018 09:15	AKST	0.253	16.313
USGS	15215900	05 Jan 2018 09:30	AKST	0.247	16.31
USGS	15215900	05 Jan 2018 09:45	AKST	0.247	16.31
USGS	15215900	05 Jan 2018 10:00	AKST	0.247	16.31
USGS	15215900	05 Jan 2018 10:15	AKST	0.247	16.31
USGS	15215900	05 Jan 2018 10:30	AKST	0.247	16.31
USGS	15215900	05 Jan 2018 10:45	AKST	0.247	16.31
USGS	15215900	05 Jan 2018 11:00	AKST	0.247	16.31
USGS	15215900	05 Jan 2018 11:15	AKST	0.24	16.307
USGS	15215900	05 Jan 2018 11:30	AKST	0.24	16.307
USGS	15215900	05 Jan 2018 11:45	AKST	0.24	16.307
USGS	15215900	05 Jan 2018 12:00	AKST	0.24	16.307
USGS	15215900	05 Jan 2018 12:15	AKST	0.24	16.307
USGS	15215900	05 Jan 2018 12:30	AKST	0.24	16.307
USGS	15215900	05 Jan 2018 12:45	AKST	0.24	16.307
USGS	15215900	05 Jan 2018 13:00	AKST	0.24	16.307
USGS	15215900	05 Jan 2018 13:15	AKST	0.24	16.307
USGS	15215900	05 Jan 2018 13:30	AKST	0.234	16.304
USGS	15215900	05 Jan 2018 13:45	AKST	0.234	16.304
USGS	15215900	05 Jan 2018 14:00	AKST	0.234	16.304
USGS	15215900	05 Jan 2018 14:15	AKST	0.234	16.304
USGS	15215900	05 Jan 2018 14:30	AKST	0.234	16.304
USGS	15215900	05 Jan 2018 14:45	AKST	0.234	16.304
USGS	15215900	05 Jan 2018 15:00	AKST	0.234	16.304
USGS	15215900	05 Jan 2018 15:15	AKST	0.234	16.304
USGS	15215900	05 Jan 2018 15:30	AKST	0.234	16.304
USGS	15215900	05 Jan 2018 15:45	AKST	0.234	16.304
USGS	15215900	05 Jan 2018 16:00	AKST	0.234	16.304
USGS	15215900	05 Jan 2018 16:15	AKST	0.234	16.304
USGS	15215900	05 Jan 2018 16:30	AKST	0.234	16.304
USGS	15215900	05 Jan 2018 16:45	AKST	0.228	16.301
USGS	15215900	05 Jan 2018 17:00	AKST	0.228	16.301
USGS	15215900	05 Jan 2018 17:15	AKST	0.228	16.301
USGS	15215900	05 Jan 2018 17:30	AKST	0.228	16.301
USGS	15215900	05 Jan 2018 17:45	AKST	0.228	16.301
USGS	15215900	05 Jan 2018 18:00	AKST	0.228	16.301
USGS	15215900	05 Jan 2018 18:15	AKST	0.228	16.301
USGS	15215900	05 Jan 2018 18:30	AKST	0.228	16.301
USGS	15215900	05 Jan 2018 18:45	AKST	0.221	16.298
USGS	15215900	05 Jan 2018 19:00	AKST	0.221	16.298
USGS	15215900	05 Jan 2018 19:15	AKST	0.221	16.298
USGS	15215900	05 Jan 2018 19:30	AKST	0.221	16.298
USGS	15215900	05 Jan 2018 19:45	AKST	0.221	16.298
USGS	15215900	05 Jan 2018 20:00	AKST	0.221	16.298
USGS	15215900	05 Jan 2018 20:15	AKST	0.221	16.298
USGS	15215900	05 Jan 2018 20:30	AKST	0.221	16.298
USGS	15215900	05 Jan 2018 20:45	AKST	0.221	16.298
USGS	15215900	05 Jan 2018 21:00	AKST	0.221	16.298
USGS	15215900	05 Jan 2018 21:15	AKST	0.215	16.295
USGS	15215900	05 Jan 2018 21:30	AKST	0.215	16.295
USGS	15215900	05 Jan 2018 21:45	AKST	0.215	16.295
USGS	15215900	05 Jan 2018 22:00	AKST	0.215	16.295
USGS	15215900	05 Jan 2018 22:15	AKST	0.215	16.295
USGS	15215900	05 Jan 2018 22:30	AKST	0.215	16.295
USGS	15215900	05 Jan 2018 22:45	AKST	0.215	16.295
USGS	15215900	05 Jan 2018 23:00	AKST	0.215	16.295
USGS	15215900	05 Jan 2018 23:15	AKST	0.209	16.292
USGS	15215900	05 Jan 2018 23:30	AKST	0.215	16.295
USGS	15215900	05 Jan 2018 23:45	AKST	0.209	16.292
USGS	15215900	06 Jan 2018 00:00	AKST	0.209	16.292
USGS	15215900	06 Jan 2018 00:15	AKST	0.209	16.292
USGS	15215900	06 Jan 2018 00:30	AKST	0.209	16.292
USGS	15215900	06 Jan 2018 00:45	AKST	0.209	16.292
USGS	15215900	06 Jan 2018 01:00	AKST	0.209	16.292
USGS	15215900	06 Jan 2018 01:15	AKST	0.209	16.292
USGS	15215900	06 Jan 2018 01:30	AKST	0.209	16.292
USGS	15215900	06 Jan 2018 01:45	AKST	0.209	16.292
USGS	15215900	06 Jan 2018 02:00	AKST	0.209	16.292
USGS	15215900	06 Jan 2018 02:15	AKST	0.209	16.292
USGS	15215900	06 Jan 2018 02:30	AKST	0.209	16.292
USGS	15215900	06 Jan 2018 02:45	AKST	0.203	16.289
USGS	15215900	06 Jan 2018 03:00	AKST	0.203	16.289
USGS	15215900	06 Jan 2018 03:15	AKST	0.203	16.289
USGS	15215900	06 Jan 2018 03:30	AKST	0.203	16.289
USGS	15215900	06 Jan 2018 03:45	AKST	0.203	16.289
USGS	15215900	06 Jan 2018 04:00	AKST	0.203	16.289
USGS	15215900	06 Jan 2018 04:15	AKST	0.203	16.289
USGS	15215900	06 Jan 2018 04:30	AKST	0.203	16.289
USGS	15215900	06 Jan 2018 04:45	AKST	0.203	16.289
USGS	15215900	06 Jan 2018 05:00	AKST	0.203	16.289
USGS	15215900	06 Jan 2018 05:15	AKST	0.203	16.289
USGS	15215900	06 Jan 2018 05:30	AKST	0.203	16.289
USGS	15215900	06 Jan 2018 05:45	AKST	0.203	16.289
USGS	15215900	06 Jan 2018 06:00	AKST	0.203	16.289
USGS	15215900	06 Jan 2018 06:15	AKST	0.203	16.289
USGS	15215900	06 Jan 2018 06:30	AKST	0.203	16.289
USGS	15215900	06 Jan 2018 06:45	AKST	0.203	16.289
USGS	15215900	06 Jan 2018 07:00	AKST	0.203	16.289
USGS	15215900	06 Jan 2018 07:15	AKST	0.203	16.289
USGS	15215900	06 Jan 2018 07:30	AKST	0.197	16.286
USGS	15215900	06 Jan 2018 07:45	AKST	0.197	16.286
USGS	15215900	06 Jan 2018 08:00	AKST	0.197	16.286
USGS	15215900	06 Jan 2018 08:15	AKST	0.197	16.286
USGS	15215900	06 Jan 2018 08:30	AKST	0.197	16.286
USGS	15215900	06 Jan 2018 08:45	AKST	0.197	16.286
USGS	15215900	06 Jan 2018 09:00	AKST	0.197	16.286
USGS	15215900	06 Jan 2018 09:15	AKST	0.192	16.283
USGS	15215900	06 Jan 2018 09:30	AKST	0.192	16.283
USGS	15215900	06 Jan 2018 09:45	AKST	0.192	16.283
USGS	15215900	06 Jan 2018 10:00	AKST	0.192	16.283
USGS	15215900	06 Jan 2018 10:15	AKST	0.192	16.283
USGS	15215900	06 Jan 2018 10:30	AKST	0.192	16.283
USGS	15215900	06 Jan 2018 10:45	AKST	0.192	16.283
USGS	15215900	06 Jan 2018 11:00	AKST	0.192	16.283
USGS	15215900	06 Jan 2018 11:15	AKST	0.192	16.283
USGS	15215900	06 Jan 2018 11:30	AKST	0.192	16.283
USGS	15215900	06 Jan 2018 11:45	AKST	0.192	16.283
USGS	15215900	06 Jan 2018 12:00	AKST	0.186	16.28
USGS	15215900	06 Jan 2018 12:15	AKST	0.192	16.283
USGS	15215900	06 Jan 2018 12:30	AKST	0.186	16.28
USGS	15215900	06 Jan 2018 12:45	AKST	0.186	16.28
USGS	15215900	06 Jan 2018 13:00	AKST	0.186	16.28
USGS	15215900	06 Jan 2018 13:15	AKST	0.186	16.28
USGS	15215900	06 Jan 2018 13:30	AKST	0.186	16.28
USGS	15215900	06 Jan 2018 13:45	AKST	0.186	16.28
USGS	15215900	06 Jan 2018 14:00	AKST	0.186	16.28
USGS	15215900	06 Jan 2018 14:15	AKST	0.186	16.28
USGS	15215900	06 Jan 2018 14:30	AKST	0.186	16.28
USGS	15215900	06 Jan 2018 14:45	AKST	0.186	16.28
USGS	15215900	06 Jan 2018 15:00	AKST	0.18	16.277
USGS	15215900	06 Jan 2018 15:15	AKST	0.18	16.277
USGS	15215900	06 Jan 2018 15:30	AKST	0.18	16.277
USGS	15215900	06 Jan 2018 15:45	AKST	0.18	16.277
USGS	15215900	06 Jan 2018 16:00	AKST	0.18	16.277
USGS	15215900	06 Jan 2018 16:15	AKST	0.18	16.277
USGS	15215900	06 Jan 2018 16:30	AKST	0.18	16.277
USGS	15215900	06 Jan 2018 16:45	AKST	0.18	16.277
USGS	15215900	06 Jan 2018 17:00	AKST	0.18	16.277
USGS	15215900	06 Jan 2018 17:15	AKST	0.18	16.277
USGS	15215900	06 Jan 2018 17:30	AKST	0.175	16.273
USGS	15215900	06 Jan 2018 17:45	AKST	0.175	16.273
USGS	15215900	06 Jan 2018 18:00	AKST	0.175	16.273
USGS	15215900	06 Jan 2018 18:15	AKST	0.175	16.273
USGS	15215900	06 Jan 2018 18:30	AKST	0.175	16.273
USGS	15215900	06 Jan 2018 18:45	AKST	0.175	16.273
USGS	15215900	06 Jan 2018 19:00	AKST	0.175	16.273
USGS	15215900	06 Jan 2018 19:15	AKST	0.175	16.273
USGS	15215900	06 Jan 2018 19:30	AKST	0.175	16.273
USGS	15215900	06 Jan 2018 19:45	AKST	0.175	16.273
USGS	15215900	06 Jan 2018 20:00	AKST	0.175	16.273
USGS	15215900	06 Jan 2018 20:15	AKST	0.175	16.273
USGS	15215900	06 Jan 2018 20:30	AKST	0.175	16.273
USGS	15215900	06 Jan 2018 20:45	AKST	0.175	16.273
USGS	15215900	06 Jan 2018 21:00	AKST	0.175	16.273
USGS	15215900	06 Jan 2018 21:15	AKST	0.169	16.27
USGS	15215900	06 Jan 2018 21:30	AKST	0.169	16.27
USGS	15215900	06 Jan 2018 21:45	AKST	0.169	16.27
USGS	15215900	06 Jan 2018 22:00	AKST	0.169	16.27
USGS	15215900	06 Jan 2018 22:15	AKST	0.169	16.27
USGS	15215900	06 Jan 2018 22:30	AKST	0.169	16.27
USGS	15215900	06 Jan 2018 22:45	AKST	0.169	16.27
USGS	15215900	06 Jan 2018 23:00	AKST	0.169	16.27
USGS	15215900	06 Jan 2018 23:15	AKST	0.169	16.27
USGS	15215900	06 Jan 2018 23:30	AKST	0.169	16.27
USGS	15215900	06 Jan 2018 23:45	AKST	0.169	16.27
USGS	15215900	07 Jan 2018 00:00	AKST	0.169	16.27
USGS	15215900	07 Jan 2018 00:15	AKST	0.169	16.27
USGS	15215900	07 Jan 2018 00:30	AKST	0.169	16.27
USGS	15215900	07 Jan 2018 00:45	AKST	0.164	16.267
USGS	15215900	07 Jan 2018 01:00	AKST	0.164	16.267
USGS	15215900	07 Jan 2018 01:15	AKST	0.164	16.267
USGS	15215900	07 Jan 2018 01:30	AKST	0.164	16.267
USGS	15215900	07 Jan 2018 01:45	AKST	0.164	16.267
USGS	15215900	07 Jan 2018 02:00	AKST	0.164	16.267
USGS	15215900	07 Jan 2018 02:15	AKST	0.164	16.267
USGS	15215900	07 Jan 2018 02:30	AKST	0.164	16.267
USGS	15215900	07 Jan 2018 02:45	AKST	0.164	16.267
USGS	15215900	07 Jan 2018 03:00	AKST	0.164	16.267
USGS	15215900	07 Jan 2018 03:15	AKST	0.164	16.267
USGS	15215900	07 Jan 2018 03:30	AKST	0.164	16.267
USGS	15215900	07 Jan 2018 03:45	AKST	0.159	16.264
USGS	15215900	07 Jan 2018 04:00	AKST	0.159	16.264
USGS	15215900	07 Jan 2018 04:15	AKST	0.159	16.264
USGS	15215900	07 Jan 2018 04:30	AKST	0.159	16.264
USGS	15215900	07 Jan 2018 04:45	AKST	0.159	16.264
USGS	15215900	07 Jan 2018 05:00	AKST	0.159	16.264
USGS	15215900	07 Jan 2018 05:15	AKST	0.159	16.264
USGS	15215900	07 Jan 2018 05:30	AKST	0.159	16.264
USGS	15215900	07 Jan 2018 05:45	AKST	0.159	16.264
USGS	15215900	07 Jan 2018 06:00	AKST	0.159	16.264
USGS	15215900	07 Jan 2018 06:15	AKST	0.159	16.264
USGS	15215900	07 Jan 2018 06:30	AKST	0.159	16.264
USGS	15215900	07 Jan 2018 06:45	AKST	0.159	16.264
USGS	15215900	07 Jan 2018 07:00	AKST	0.159	16.264
USGS	15215900	07 Jan 2018 07:15	AKST	0.159	16.264
USGS	15215900	07 Jan 2018 07:30	AKST	0.159	16.264
USGS	15215900	07 Jan 2018 07:45	AKST	0.159	16.264
USGS	15215900	07 Jan 2018 08:00	AKST	0.159	16.264
USGS	15215900	07 Jan 2018 08:15	AKST	0.159	16.264
USGS	15215900	07 Jan 2018 08:30	AKST	0.154	16.261
USGS	15215900	07 Jan 2018 08:45	AKST	0.154	16.261
USGS	15215900	07 Jan 2018 09:00	AKST	0.154	16.261
USGS	15215900	07 Jan 2018 09:15	AKST	0.154	16.261
USGS	15215900	07 Jan 2018 09:30	AKST	0.154	16.261
USGS	15215900	07 Jan 2018 09:45	AKST	0.154	16.261
USGS	15215900	07 Jan 2018 10:00	AKST	0.154	16.261
USGS	15215900	07 Jan 2018 10:15	AKST	0.154	16.261
USGS	15215900	07 Jan 2018 10:30	AKST	0.154	16.261
USGS	15215900	07 Jan 2018 10:45	AKST	0.154	16.261
USGS	15215900	07 Jan 2018 11:00	AKST	0.154	16.261
USGS	15215900	07 Jan 2018 11:15	AKST	0.154	16.261
USGS	15215900	07 Jan 2018 11:30	AKST	0.154	16.261
USGS	15215900	07 Jan 2018 11:45	AKST	0.154	16.261
USGS	15215900	07 Jan 2018 12:00	AKST	0.154	16.261
USGS	15215900	07 Jan 2018 12:15	AKST	0.154	16.261
USGS	15215900	07 Jan 2018 12:30	AKST	0.154	16.261
USGS	15215900	07 Jan 2018 12:45	AKST	0.154	16.261
USGS	15215900	07 Jan 2018 13:00	AKST	0.159	16.264
USGS	15215900	07 Jan 2018 13:15	AKST	0.159	16.264
USGS	15215900	07 Jan 2018 13:30	AKST	0.159	16.264
USGS	15215900	07 Jan 2018 13:45	AKST	0.159	16.264
USGS	15215900	07 Jan 2018 14:00	AKST	0.159	16.264
USGS	15215900	07 Jan 2018 14:15	AKST	0.159	16.264
USGS	15215900	07 Jan 2018 14:30	AKST	0.159	16.264
USGS	15215900	07 Jan 2018 14:45	AKST	0.159	16.264
USGS	15215900	07 Jan 2018 15:00	AKST	0.159	16.264
USGS	15215900	07 Jan 2018 15:15	AKST	0.159	16.264
USGS	15215900	07 Jan 2018 15:30	AKST	0.154	16.261
USGS	15215900	07 Jan 2018 15:45	AKST	0.154	16.261
USGS	15215900	07 Jan 2018 16:00	AKST	0.154	16.261
USGS	15215900	07 Jan 2018 16:15	AKST	0.154	16.261
USGS	15215900	07 Jan 2018 16:30	AKST	0.154	16.261
USGS	15215900	07 Jan 2018 16:45	AKST	0.154	16.261
USGS	15215900	07 Jan 2018 17:00	AKST	0.154	16.261
USGS	15215900	07 Jan 2018 17:15	AKST	0.154	16.261
USGS	15215900	07 Jan 2018 17:30	AKST	0.154	16.261
USGS	15215900	07 Jan 2018 17:45	AKST	0.154	16.261
USGS	15215900	07 Jan 2018 18:00	AKST	0.154	16.261
USGS	15215900	07 Jan 2018 18:15	AKST	0.154	16.261
USGS	15215900	07 Jan 2018 18:30	AKST	0.154	16.261
USGS	15215900	07 Jan 2018 18:45	AKST	0.154	16.261
USGS	15215900	07 Jan 2018 19:00	AKST	0.149	16.258
USGS	15215900	07 Jan 2018 19:15	AKST	0.149	16.258
USGS	15215900	07 Jan 2018 19:30	AKST	0.149	16.258
USGS	15215900	07 Jan 2018 19:45	AKST	0.149	16.258
USGS	15215900	07 Jan 2018 20:00	AKST	0.149	16.258
USGS	15215900	07 Jan 2018 20:15	AKST	0.149	16.258
USGS	15215900	07 Jan 2018 20:30	AKST	0.149	16.258
USGS	15215900	07 Jan 2018 20:45	AKST	0.149	16.258
USGS	15215900	07 Jan 2018 21:00	AKST	0.149	16.258
USGS	15215900	07 Jan 2018 21:15	AKST	0.149	16.258
USGS	15215900	07 Jan 2018 21:30	AKST	0.149	16.258
USGS	15215900	07 Jan 2018 21:45	AKST	0.149	16.258
USGS	15215900	07 Jan 2018 22:00	AKST	0.149	16.258
USGS	15215900	07 Jan 2018 22:15	AKST	0.149	16.258
USGS	15215900	07 Jan 2018 22:30	AKST	0.149	16.258
USGS	15215900	07 Jan 2018 22:45	AKST	0.149	16.258
USGS	15215900	07 Jan 2018 23:00	AKST	0.149	16.258
USGS	15215900	07 Jan 2018 23:15	AKST	0.144	16.255
USGS	15215900	07 Jan 2018 23:30	AKST	0.144	16.255
USGS	15215900	07 Jan 2018 23:45	AKST	0.144	16.255
USGS	15215900	08 Jan 2018 00:00	AKST	0.144	16.255
USGS	15215900	08 Jan 2018 00:15	AKST	0.144	16.255
USGS	15215900	08 Jan 2018 00:30	AKST	0.144	16.255
USGS	15215900	08 Jan 2018 00:45	AKST	0.144	16.255
USGS	15215900	08 Jan 2018 01:00	AKST	0.144	16.255
USGS	15215900	08 Jan 2018 01:15	AKST	0.144	16.255
USGS	15215900	08 Jan 2018 01:30	AKST	0.144	16.255
USGS	15215900	08 Jan 2018 01:45	AKST	0.144	16.255
USGS	15215900	08 Jan 2018 02:00	AKST	0.144	16.255
USGS	15215900	08 Jan 2018 02:15	AKST	0.144	16.255
USGS	15215900	08 Jan 2018 02:30	AKST	0.144	16.255
USGS	15215900	08 Jan 2018 02:45	AKST	0.144	16.255
USGS	15215900	08 Jan 2018 03:00	AKST	0.144	16.255
USGS	15215900	08 Jan 2018 03:15	AKST	0.144	16.255
USGS	15215900	08 Jan 2018 03:30	AKST	0.139	16.252
USGS	15215900	08 Jan 2018 03:45	AKST	0.139	16.252
USGS	15215900	08 Jan 2018 04:00	AKST	0.139	16.252
USGS	15215900	08 Jan 2018 04:15	AKST	0.139	16.252
USGS	15215900	08 Jan 2018 04:30	AKST	0.139	16.252
USGS	15215900	08 Jan 2018 04:45	AKST	0.139	16.252
USGS	15215900	08 Jan 2018 05:00	AKST	0.139	16.252
USGS	15215900	08 Jan 2018 05:15	AKST	0.139	16.252
USGS	15215900	08 Jan 2018 05:30	AKST	0.139	16.252
USGS	15215900	08 Jan 2018 05:45	AKST	0.139	16.252
USGS	15215900	08 Jan 2018 06:00	AKST	0.139	16.252
USGS	15215900	08 Jan 2018 06:15	AKST	0.139	16.252
USGS	15215900	08 Jan 2018 06:30	AKST	0.139	16.252
USGS	15215900	08 Jan 2018 06:45	AKST	0.139	16.252
USGS	15215900	08 Jan 2018 07:00	AKST	0.139	16.252
USGS	15215900	08 Jan 2018 07:15	AKST	0.139	16.252
USGS	15215900	08 Jan 2018 07:30	AKST	0.139	16.252
USGS	15215900	08 Jan 2018 07:45	AKST	0.139	16.252
USGS	15215900	08 Jan 2018 08:00	AKST	0.139	16.252
USGS	15215900	08 Jan 2018 08:15	AKST	0.139	16.252
USGS	15215900	08 Jan 2018 08:30	AKST	0.139	16.252
USGS	15215900	08 Jan 2018 08:45	AKST	0.134	16.249
USGS	15215900	08 Jan 2018 09:00	AKST	0.139	16.252
USGS	15215900	08 Jan 2018 09:15	AKST	0.134	16.249
USGS	15215900	08 Jan 2018 09:30	AKST	0.134	16.249
USGS	15215900	08 Jan 2018 09:45	AKST	0.134	16.249
USGS	15215900	08 Jan 2018 10:00	AKST	0.134	16.249
USGS	15215900	08 Jan 2018 10:15	AKST	0.134	16.249
USGS	15215900	08 Jan 2018 10:30	AKST	0.134	16.249
USGS	15215900	08 Jan 2018 10:45	AKST	0.134	16.249
USGS	15215900	08 Jan 2018 11:00	AKST	0.134	16.249
USGS	15215900	08 Jan 2018 11:15	AKST	0.134	16.249
USGS	15215900	08 Jan 2018 11:30	AKST	0.134	16.249
USGS	15215900	08 Jan 2018 11:45	AKST	0.134	16.249
USGS	15215900	08 Jan 2018 12:00	AKST	0.134	16.249
USGS	15215900	08 Jan 2018 12:15	AKST	0.134	16.249
USGS	15215900	08 Jan 2018 12:30	AKST	0.134	16.249
USGS	15215900	08 Jan 2018 12:45	AKST	0.129	16.246
USGS	15215900	08 Jan 2018 13:00	AKST	0.129	16.246
USGS	15215900	08 Jan 2018 13:15	AKST	0.129	16.246
USGS	15215900	08 Jan 2018 13:30	AKST	0.129	16.246
USGS	15215900	08 Jan 2018 13:45	AKST	0.129	16.246
USGS	15215900	08 Jan 2018 14:00	AKST	0.129	16.246
USGS	15215900	08 Jan 2018 14:15	AKST	0.129	16.246
USGS	15215900	08 Jan 2018 14:30	AKST	0.129	16.246
USGS	15215900	08 Jan 2018 14:45	AKST	0.129	16.246
USGS	15215900	08 Jan 2018 15:00	AKST	0.129	16.246
USGS	15215900	08 Jan 2018 15:15	AKST	0.129	16.246
USGS	15215900	08 Jan 2018 15:30	AKST	0.129	16.246
USGS	15215900	08 Jan 2018 15:45	AKST	0.129	16.246
USGS	15215900	08 Jan 2018 16:00	AKST	0.129	16.246
USGS	15215900	08 Jan 2018 16:15	AKST	0.129	16.246
USGS	15215900	08 Jan 2018 16:30	AKST	0.129	16.246
USGS	15215900	08 Jan 2018 16:45	AKST	0.129	16.246
USGS	15215900	08 Jan 2018 17:00	AKST	0.129	16.246
USGS	15215900	08 Jan 2018 17:15	AKST	0.129	16.246
USGS	15215900	08 Jan 2018 17:30	AKST	0.129	16.246
USGS	15215900	08 Jan 2018 17:45	AKST	0.129	16.246
USGS	15215900	08 Jan 2018 18:00	AKST	0.124	16.243
USGS	15215900	08 Jan 2018 18:15	AKST	0.124	16.243
USGS	15215900	08 Jan 2018 18:30	AKST	0.124	16.243
USGS	15215900	08 Jan 2018 18:45	AKST	0.124	16.243
USGS	15215900	08 Jan 2018 19:00	AKST	0.124	16.243
USGS	15215900	08 Jan 2018 19:15	AKST	0.124	16.243
USGS	15215900	08 Jan 2018 19:30	AKST	0.124	16.243
USGS	15215900	08 Jan 2018 19:45	AKST	0.124	16.243
USGS	15215900	08 Jan 2018 20:00	AKST	0.124	16.243
USGS	15215900	08 Jan 2018 20:15	AKST	0.12	16.24
USGS	15215900	08 Jan 2018 20:30	AKST	0.12	16.24
USGS	15215900	08 Jan 2018 20:45	AKST	0.12	16.24
USGS	15215900	08 Jan 2018 21:00	AKST	0.12	16.24
USGS	15215900	08 Jan 2018 21:15	AKST	0.115	16.237
USGS	15215900	08 Jan 2018 21:30	AKST	0.115	16.237
USGS	15215900	08 Jan 2018 21:45	AKST	0.115	16.237
USGS	15215900	08 Jan 2018 22:00	AKST	0.115	16.237
USGS	15215900	08 Jan 2018 22:15	AKST	0.115	16.237
USGS	15215900	08 Jan 2018 22:30	AKST	0.111	16.234
USGS	15215900	08 Jan 2018 22:45	AKST	0.111	16.234
USGS	15215900	08 Jan 2018 23:00	AKST	0.111	16.234
USGS	15215900	08 Jan 2018 23:15	AKST	0.111	16.234
USGS	15215900	08 Jan 2018 23:30	AKST	0.111	16.234
USGS	15215900	08 Jan 2018 23:45	AKST	0.111	16.234
USGS	15215900	09 Jan 2018 00:00	AKST	0.111	16.234
USGS	15215900	09 Jan 2018 00:15	AKST	0.106	16.231
USGS	15215900	09 Jan 2018 00:30	AKST	0.106	16.231
USGS	15215900	09 Jan 2018 00:45	AKST	0.106	16.231
USGS	15215900	09 Jan 2018 01:00	AKST	0.106	16.231
USGS	15215900	09 Jan 2018 01:15	AKST	0.106	16.231
USGS	15215900	09 Jan 2018 01:30	AKST	0.106	16.231
USGS	15215900	09 Jan 2018 01:45	AKST	0.106	16.231
USGS	15215900	09 Jan 2018 02:00	AKST	0.106	16.231
USGS	15215900	09 Jan 2018 02:15	AKST	0.106	16.231
USGS	15215900	09 Jan 2018 02:30	AKST	0.106	16.231
USGS	15215900	09 Jan 2018 02:45	AKST	0.106	16.231
USGS	15215900	09 Jan 2018 03:00	AKST	0.106	16.231
USGS	15215900	09 Jan 2018 03:15	AKST	0.106	16.231
USGS	15215900	09 Jan 2018 03:30	AKST	0.106	16.231
USGS	15215900	09 Jan 2018 03:45	AKST	0.111	16.234
USGS	15215900	09 Jan 2018 04:00	AKST	0.111	16.234
USGS	15215900	09 Jan 2018 04:15	AKST	0.111	16.234
USGS	15215900	09 Jan 2018 04:30	AKST	0.111	16.234
USGS	15215900	09 Jan 2018 04:45	AKST	0.111	16.234
USGS	15215900	09 Jan 2018 05:00	AKST	0.111	16.234
USGS	15215900	09 Jan 2018 05:15	AKST	0.111	16.234
USGS	15215900	09 Jan 2018 05:30	AKST	0.111	16.234
USGS	15215900	09 Jan 2018 05:45	AKST	0.111	16.234
USGS	15215900	09 Jan 2018 06:00	AKST	0.111	16.234
USGS	15215900	09 Jan 2018 06:15	AKST	0.111	16.234
USGS	15215900	09 Jan 2018 06:30	AKST	0.115	16.237
USGS	15215900	09 Jan 2018 06:45	AKST	0.115	16.237
USGS	15215900	09 Jan 2018 07:00	AKST	0.115	16.237
USGS	15215900	09 Jan 2018 07:15	AKST	0.115	16.237
USGS	15215900	09 Jan 2018 07:30	AKST	0.115	16.237
USGS	15215900	09 Jan 2018 07:45	AKST	0.115	16.237
USGS	15215900	09 Jan 2018 08:00	AKST	0.115	16.237
USGS	15215900	09 Jan 2018 08:15	AKST	0.115	16.237
USGS	15215900	09 Jan 2018 08:30	AKST	0.115	16.237
USGS	15215900	09 Jan 2018 08:45	AKST	0.115	16.237
USGS	15215900	09 Jan 2018 09:00	AKST	0.115	16.237
USGS	15215900	09 Jan 2018 09:15	AKST	0.115	16.237
USGS	15215900	09 Jan 2018 09:30	AKST	0.115	16.237
USGS	15215900	09 Jan 2018 09:45	AKST	0.115	16.237
USGS	15215900	09 Jan 2018 10:00	AKST	0.115	16.237
USGS	15215900	09 Jan 2018 10:15	AKST	0.115	16.237
USGS	15215900	09 Jan 2018 10:30	AKST	0.115	16.237
USGS	15215900	09 Jan 2018 10:45	AKST	0.115	16.237
USGS	15215900	09 Jan 2018 11:00	AKST	0.116	16.237
USGS	15215900	09 Jan 2018 11:15	AKST	0.116	16.237
USGS	15215900	09 Jan 2018 11:30	AKST	0.116	16.237
USGS	15215900	09 Jan 2018 11:45	AKST	0.116	16.237
USGS	15215900	09 Jan 2018 12:00	AKST	0.116	16.237
USGS	15215900	09 Jan 2018 12:15	AKST	0.116	16.237
USGS	15215900	09 Jan 2018 12:30	AKST	0.116	16.237
USGS	15215900	09 Jan 2018 12:45	AKST	0.116	16.237
USGS	15215900	09 Jan 2018 13:00	AKST	0.116	16.237
USGS	15215900	09 Jan 2018 13:15	AKST	0.116	16.237
USGS	15215900	09 Jan 2018 13:30	AKST	0.116	16.237
USGS	15215900	09 Jan 2018 13:45	AKST	0.116	16.237
USGS	15215900	09 Jan 2018 14:00	AKST	0.116	16.237
USGS	15215900	09 Jan 2018 14:15	AKST	0.116	16.237
USGS	15215900	09 Jan 2018 14:30	AKST	0.116	16.237
USGS	15215900	09 Jan 2018 14:45	AKST	0.116	16.237
USGS	15215900	09 Jan 2018 15:00	AKST	0.116	16.237
USGS	15215900	09 Jan 2018 15:15	AKST	0.116	16.237
USGS	15215900	09 Jan 2018 15:30	AKST	0.116	16.237
USGS	15215900	09 Jan 2018 15:45	AKST	0.116	16.237
USGS	15215900	09 Jan 2018 16:00	AKST	0.116	16.237
USGS	15215900	09 Jan 2018 16:15	AKST	0.116	16.237
USGS	15215900	09 Jan 2018 16:30	AKST	0.111	16.234
USGS	15215900	09 Jan 2018 16:45	AKST	0.111	16.234
USGS	15215900	09 Jan 2018 17:00	AKST	0.111	16.234
USGS	15215900	09 Jan 2018 17:15	AKST	0.111	16.234
USGS	15215900	09 Jan 2018 17:30	AKST	0.111	16.234
USGS	15215900	09 Jan 2018 17:45	AKST	0.111	16.234
USGS	15215900	09 Jan 2018 18:00	AKST	0.107	16.231
USGS	15215900	09 Jan 2018 18:15	AKST	0.107	16.231
USGS	15215900	09 Jan 2018 18:30	AKST	0.107	16.231
USGS	15215900	09 Jan 2018 18:45	AKST	0.107	16.231
USGS	15215900	09 Jan 2018 19:00	AKST	0.107	16.231
USGS	15215900	09 Jan 2018 19:15	AKST	0.102	16.228
USGS	15215900	09 Jan 2018 19:30	AKST	0.102	16.228
USGS	15215900	09 Jan 2018 19:45	AKST	0.103	16.228
USGS	15215900	09 Jan 2018 20:00	AKST	0.103	16.228
USGS	15215900	09 Jan 2018 20:15	AKST	0.103	16.228
USGS	15215900	09 Jan 2018 20:30	AKST	0.098	16.225
USGS	15215900	09 Jan 2018 20:45	AKST	0.098	16.225
USGS	15215900	09 Jan 2018 21:00	AKST	0.098	16.225
USGS	15215900	09 Jan 2018 21:15	AKST	0.098	16.225
USGS	15215900	09 Jan 2018 21:30	AKST	0.098	16.225
USGS	15215900	09 Jan 2018 21:45	AKST	0.098	16.225
USGS	15215900	09 Jan 2018 22:00	AKST	0.098	16.225
USGS	15215900	09 Jan 2018 22:15	AKST	0.098	16.225
USGS	15215900	09 Jan 2018 22:30	AKST	0.098	16.225
USGS	15215900	09 Jan 2018 22:45	AKST	0.098	16.225
USGS	15215900	09 Jan 2018 23:00	AKST	0.098	16.225
USGS	15215900	09 Jan 2018 23:15	AKST	0.098	16.225
USGS	15215900	09 Jan 2018 23:30	AKST	0.098	16.225
USGS	15215900	09 Jan 2018 23:45	AKST	0.098	16.225
USGS	15215900	10 Jan 2018 00:00	AKST	0.098	16.225
USGS	15215900	10 Jan 2018 00:15	AKST	0.098	16.225
USGS	15215900	10 Jan 2018 00:30	AKST	0.098	16.225
USGS	15215900	10 Jan 2018 00:45	AKST	0.098	16.225
USGS	15215900	10 Jan 2018 01:00	AKST	0.098	16.225
USGS	15215900	10 Jan 2018 01:15	AKST	0.098	16.225
USGS	15215900	10 Jan 2018 01:30	AKST	0.098	16.225
USGS	15215900	10 Jan 2018 01:45	AKST	0.098	16.225
USGS	15215900	10 Jan 2018 02:00	AKST	0.094	16.222
USGS	15215900	10 Jan 2018 02:15	AKST	0.094	16.222
USGS	15215900	10 Jan 2018 02:30	AKST	0.094	16.222
USGS	15215900	10 Jan 2018 02:45	AKST	0.094	16.222
USGS	15215900	10 Jan 2018 03:00	AKST	0.094	16.222
USGS	15215900	10 Jan 2018 03:15	AKST	0.094	16.222
USGS	15215900	10 Jan 2018 03:30	AKST	0.094	16.222
USGS	15215900	10 Jan 2018 03:45	AKST	0.094	16.222
USGS	15215900	10 Jan 2018 04:00	AKST	0.094	16.222
USGS	15215900	10 Jan 2018 04:15	AKST	0.094	16.222
USGS	15215900	10 Jan 2018 04:30	AKST	0.094	16.222
USGS	15215900	10 Jan 2018 04:45	AKST	0.094	16.222
USGS	15215900	10 Jan 2018 05:00	AKST	0.09	16.219
USGS	15215900	10 Jan 2018 05:15	AKST	0.09	16.219
USGS	15215900	10 Jan 2018 05:30	AKST	0.09	16.219
USGS	15215900	10 Jan 2018 05:45	AKST	0.09	16.219
USGS	15215900	10 Jan 2018 06:00	AKST	0.09	16.219
USGS	15215900	10 Jan 2018 06:15	AKST	0.09	16.219
USGS	15215900	10 Jan 2018 06:30	AKST	0.09	16.219
USGS	15215900	10 Jan 2018 06:45	AKST	0.094	16.222
USGS	15215900	10 Jan 2018 07:00	AKST	0.094	16.222
USGS	15215900	10 Jan 2018 07:15	AKST	0.094	16.222
USGS	15215900	10 Jan 2018 07:30	AKST	0.094	16.222
USGS	15215900	10 Jan 2018 07:45	AKST	0.094	16.222
USGS	15215900	10 Jan 2018 08:00	AKST	0.094	16.222
USGS	15215900	10 Jan 2018 08:15	AKST	0.094	16.222
USGS	15215900	10 Jan 2018 08:30	AKST	0.094	16.222
USGS	15215900	10 Jan 2018 08:45	AKST	0.094	16.222
USGS	15215900	10 Jan 2018 09:00	AKST	0.094	16.222
USGS	15215900	10 Jan 2018 09:15	AKST	0.094	16.222
USGS	15215900	10 Jan 2018 09:30	AKST	0.094	16.222
USGS	15215900	10 Jan 2018 09:45	AKST	0.094	16.222
USGS	15215900	10 Jan 2018 10:00	AKST	0.094	16.222
USGS	15215900	10 Jan 2018 10:15	AKST	0.094	16.222
USGS	15215900	10 Jan 2018 10:30	AKST	0.094	16.222
USGS	15215900	10 Jan 2018 10:45	AKST	0.094	16.222
USGS	15215900	10 Jan 2018 11:00	AKST	0.094	16.222
USGS	15215900	10 Jan 2018 11:15	AKST	0.094	16.222
USGS	15215900	10 Jan 2018 11:30	AKST	0.094	16.222
USGS	15215900	10 Jan 2018 11:45	AKST	0.094	16.222
USGS	15215900	10 Jan 2018 12:00	AKST	0.094	16.222
USGS	15215900	10 Jan 2018 12:15	AKST	0.094	16.222
USGS	15215900	10 Jan 2018 12:30	AKST	0.098	16.225
USGS	15215900	10 Jan 2018 12:45	AKST	0.098	16.225
USGS	15215900	10 Jan 2018 13:00	AKST	0.098	16.225
USGS	15215900	10 Jan 2018 13:15	AKST	0.098	16.225
USGS	15215900	10 Jan 2018 13:30	AKST	0.098	16.225
USGS	15215900	10 Jan 2018 13:45	AKST	0.098	16.225
USGS	15215900	10 Jan 2018 14:00	AKST	0.103	16.228
USGS	15215900	10 Jan 2018 14:15	AKST	0.103	16.228
USGS	15215900	10 Jan 2018 14:30	AKST	0.103	16.228
USGS	15215900	10 Jan 2018 14:45	AKST	0.103	16.228
USGS	15215900	10 Jan 2018 15:00	AKST	0.103	16.228
USGS	15215900	10 Jan 2018 15:15	AKST	0.103	16.228
USGS	15215900	10 Jan 2018 15:30	AKST	0.103	16.228
USGS	15215900	10 Jan 2018 15:45	AKST	0.103	16.228
USGS	15215900	10 Jan 2018 16:00	AKST	0.103	16.228
USGS	15215900	10 Jan 2018 16:15	AKST	0.103	16.228
USGS	15215900	10 Jan 2018 16:30	AKST	0.103	16.228
USGS	15215900	10 Jan 2018 16:45	AKST	0.103	16.228
USGS	15215900	10 Jan 2018 17:00	AKST	0.103	16.228
USGS	15215900	10 Jan 2018 17:15	AKST	0.103	16.228
USGS	15215900	10 Jan 2018 17:30	AKST	0.103	16.228
USGS	15215900	10 Jan 2018 17:45	AKST	0.103	16.228
USGS	15215900	10 Jan 2018 18:00	AKST	0.103	16.228
USGS	15215900	10 Jan 2018 18:15	AKST	0.103	16.228
USGS	15215900	10 Jan 2018 18:30	AKST	0.103	16.228
USGS	15215900	10 Jan 2018 18:45	AKST	0.103	16.228
USGS	15215900	10 Jan 2018 19:00	AKST	0.103	16.228
USGS	15215900	10 Jan 2018 19:15	AKST	0.103	16.228
USGS	15215900	10 Jan 2018 19:30	AKST	0.103	16.228
USGS	15215900	10 Jan 2018 19:45	AKST	0.103	16.228
USGS	15215900	10 Jan 2018 20:00	AKST	0.103	16.228
USGS	15215900	10 Jan 2018 20:15	AKST	0.103	16.228
USGS	15215900	10 Jan 2018 20:30	AKST	0.103	16.228
USGS	15215900	10 Jan 2018 20:45	AKST	0.103	16.228
USGS	15215900	10 Jan 2018 21:00	AKST	0.103	16.228
USGS	15215900	10 Jan 2018 21:15	AKST	0.098	16.225
USGS	15215900	10 Jan 2018 21:30	AKST	0.098	16.225
USGS	15215900	10 Jan 2018 21:45	AKST	0.098	16.225
USGS	15215900	10 Jan 2018 22:00	AKST	0.098	16.225
USGS	15215900	10 Jan 2018 22:15	AKST	0.098	16.225
USGS	15215900	10 Jan 2018 22:30	AKST	0.098	16.225
USGS	15215900	10 Jan 2018 22:45	AKST	0.098	16.225
USGS	15215900	10 Jan 2018 23:00	AKST	0.098	16.225
USGS	15215900	10 Jan 2018 23:15	AKST	0.098	16.225
USGS	15215900	10 Jan 2018 23:30	AKST	0.098	16.225
USGS	15215900	10 Jan 2018 23:45	AKST	0.098	16.225
USGS	15215900	11 Jan 2018 00:00	AKST	0.098	16.225
USGS	15215900	11 Jan 2018 00:15	AKST	0.098	16.225
USGS	15215900	11 Jan 2018 00:30	AKST	0.098	16.225
USGS	15215900	11 Jan 2018 00:45	AKST	0.098	16.225
USGS	15215900	11 Jan 2018 01:00	AKST	0.098	16.225
USGS	15215900	11 Jan 2018 01:15	AKST	0.098	16.225
USGS	15215900	11 Jan 2018 01:30	AKST	0.098	16.225
USGS	15215900	11 Jan 2018 01:45	AKST	0.098	16.225
USGS	15215900	11 Jan 2018 02:00	AKST	0.098	16.225
USGS	15215900	11 Jan 2018 02:15	AKST	0.098	16.225
USGS	15215900	11 Jan 2018 02:30	AKST	0.098	16.225
USGS	15215900	11 Jan 2018 02:45	AKST	0.098	16.225
USGS	15215900	11 Jan 2018 03:00	AKST	0.098	16.225
USGS	15215900	11 Jan 2018 03:15	AKST	0.098	16.225
USGS	15215900	11 Jan 2018 03:30	AKST	0.098	16.225
USGS	15215900	11 Jan 2018 03:45	AKST	0.098	16.225
USGS	15215900	11 Jan 2018 04:00	AKST	0.098	16.225
USGS	15215900	11 Jan 2018 04:15	AKST	0.098	16.225
USGS	15215900	11 Jan 2018 04:30	AKST	0.098	16.225
USGS	15215900	11 Jan 2018 04:45	AKST	0.098	16.225
USGS	15215900	11 Jan 2018 05:00	AKST	0.094	16.222
USGS	15215900	11 Jan 2018 05:15	AKST	0.094	16.222
USGS	15215900	11 Jan 2018 05:30	AKST	0.094	16.222
USGS	15215900	11 Jan 2018 05:45	AKST	0.094	16.222
USGS	15215900	11 Jan 2018 06:00	AKST	0.094	16.222
USGS	15215900	11 Jan 2018 06:15	AKST	0.094	16.222
USGS	15215900	11 Jan 2018 06:30	AKST	0.094	16.222
USGS	15215900	11 Jan 2018 06:45	AKST	0.094	16.222
USGS	15215900	11 Jan 2018 07:00	AKST	0.094	16.222
USGS	15215900	11 Jan 2018 07:15	AKST	0.094	16.222
USGS	15215900	11 Jan 2018 07:30	AKST	0.094	16.222
USGS	15215900	11 Jan 2018 07:45	AKST	0.094	16.222
USGS	15215900	11 Jan 2018 08:00	AKST	0.094	16.222
USGS	15215900	11 Jan 2018 08:15	AKST	0.094	16.222
USGS	15215900	11 Jan 2018 08:30	AKST	0.094	16.222
USGS	15215900	11 Jan 2018 08:45	AKST	0.094	16.222
USGS	15215900	11 Jan 2018 09:00	AKST	0.094	16.222
USGS	15215900	11 Jan 2018 09:15	AKST	0.094	16.222
USGS	15215900	11 Jan 2018 09:30	AKST	0.094	16.222
USGS	15215900	11 Jan 2018 09:45	AKST	0.094	16.222
USGS	15215900	11 Jan 2018 10:00	AKST	0.094	16.222
USGS	15215900	11 Jan 2018 10:15	AKST	0.094	16.222
USGS	15215900	11 Jan 2018 10:30	AKST	0.094	16.222
USGS	15215900	11 Jan 2018 10:45	AKST	0.094	16.222
USGS	15215900	11 Jan 2018 11:00	AKST	0.094	16.222
USGS	15215900	11 Jan 2018 11:15	AKST	0.094	16.222
USGS	15215900	11 Jan 2018 11:30	AKST	0.094	16.222
USGS	15215900	11 Jan 2018 11:45	AKST	0.094	16.222
USGS	15215900	11 Jan 2018 12:00	AKST	0.098	16.225
USGS	15215900	11 Jan 2018 12:15	AKST	0.094	16.222
USGS	15215900	11 Jan 2018 12:30	AKST	0.094	16.222
USGS	15215900	11 Jan 2018 12:45	AKST	0.094	16.222
USGS	15215900	11 Jan 2018 13:00	AKST	0.098	16.225
USGS	15215900	11 Jan 2018 13:15	AKST	0.098	16.225
USGS	15215900	11 Jan 2018 13:30	AKST	0.098	16.225
USGS	15215900	11 Jan 2018 13:45	AKST	0.094	16.222
USGS	15215900	11 Jan 2018 14:00	AKST	0.099	16.225
USGS	15215900	11 Jan 2018 14:15	AKST	0.099	16.225
USGS	15215900	11 Jan 2018 14:30	AKST	0.099	16.225
USGS	15215900	11 Jan 2018 14:45	AKST	0.099	16.225
USGS	15215900	11 Jan 2018 15:00	AKST	0.099	16.225
USGS	15215900	11 Jan 2018 15:15	AKST	0.094	16.222
USGS	15215900	11 Jan 2018 15:30	AKST	0.094	16.222
USGS	15215900	11 Jan 2018 15:45	AKST	0.099	16.225
USGS	15215900	11 Jan 2018 16:00	AKST	0.094	16.222
USGS	15215900	11 Jan 2018 16:15	AKST	0.099	16.225
USGS	15215900	11 Jan 2018 16:30	AKST	0.094	16.222
USGS	15215900	11 Jan 2018 16:45	AKST	0.094	16.222
USGS	15215900	11 Jan 2018 17:00	AKST	0.094	16.222
USGS	15215900	11 Jan 2018 17:15	AKST	0.094	16.222
USGS	15215900	11 Jan 2018 17:30	AKST	0.094	16.222
USGS	15215900	11 Jan 2018 17:45	AKST	0.094	16.222
USGS	15215900	11 Jan 2018 18:00	AKST	0.094	16.222
USGS	15215900	11 Jan 2018 18:15	AKST	0.094	16.222
USGS	15215900	11 Jan 2018 18:30	AKST	0.094	16.222
USGS	15215900	11 Jan 2018 18:45	AKST	0.094	16.222
USGS	15215900	11 Jan 2018 19:00	AKST	0.094	16.222
USGS	15215900	11 Jan 2018 19:15	AKST	0.094	16.222
USGS	15215900	11 Jan 2018 19:30	AKST	0.094	16.222
USGS	15215900	11 Jan 2018 19:45	AKST	0.094	16.222
USGS	15215900	11 Jan 2018 20:00	AKST	0.094	16.222
USGS	15215900	11 Jan 2018 20:15	AKST	0.09	16.219
USGS	15215900	11 Jan 2018 20:30	AKST	0.09	16.219
USGS	15215900	11 Jan 2018 20:45	AKST	0.094	16.222
USGS	15215900	11 Jan 2018 21:00	AKST	0.09	16.219
USGS	15215900	11 Jan 2018 21:15	AKST	0.09	16.219
USGS	15215900	11 Jan 2018 21:30	AKST	0.094	16.222
USGS	15215900	11 Jan 2018 21:45	AKST	0.094	16.222
USGS	15215900	11 Jan 2018 22:00	AKST	0.094	16.222
USGS	15215900	11 Jan 2018 22:15	AKST	0.094	16.222
USGS	15215900	11 Jan 2018 22:30	AKST	0.094	16.222
USGS	15215900	11 Jan 2018 22:45	AKST	0.094	16.222
USGS	15215900	11 Jan 2018 23:00	AKST	0.094	16.222
USGS	15215900	11 Jan 2018 23:15	AKST	0.09	16.219
USGS	15215900	11 Jan 2018 23:30	AKST	0.094	16.222
USGS	15215900	11 Jan 2018 23:45	AKST	0.094	16.222
USGS	15215900	12 Jan 2018 00:00	AKST	0.094	16.222
USGS	15215900	12 Jan 2018 00:15	AKST	0.094	16.222
USGS	15215900	12 Jan 2018 00:30	AKST	0.094	16.222
USGS	15215900	12 Jan 2018 00:45	AKST	0.094	16.222
USGS	15215900	12 Jan 2018 01:00	AKST	0.094	16.222
USGS	15215900	12 Jan 2018 01:15	AKST	0.094	16.222
USGS	15215900	12 Jan 2018 01:30	AKST	0.094	16.222
USGS	15215900	12 Jan 2018 01:45	AKST	0.094	16.222
USGS	15215900	12 Jan 2018 02:00	AKST	0.094	16.222
USGS	15215900	12 Jan 2018 02:15	AKST	0.094	16.222
USGS	15215900	12 Jan 2018 02:30	AKST	0.094	16.222
USGS	15215900	12 Jan 2018 02:45	AKST	0.094	16.222
USGS	15215900	12 Jan 2018 03:00	AKST	0.094	16.222
USGS	15215900	12 Jan 2018 03:15	AKST	0.094	16.222
USGS	15215900	12 Jan 2018 03:30	AKST	0.094	16.222
USGS	15215900	12 Jan 2018 03:45	AKST	0.094	16.222
USGS	15215900	12 Jan 2018 04:00	AKST	0.094	16.222
USGS	15215900	12 Jan 2018 04:15	AKST	0.094	16.222
USGS	15215900	12 Jan 2018 04:30	AKST	0.094	16.222
USGS	15215900	12 Jan 2018 04:45	AKST	0.094	16.222
USGS	15215900	12 Jan 2018 05:00	AKST	0.094	16.222
USGS	15215900	12 Jan 2018 05:15	AKST	0.094	16.222
USGS	15215900	12 Jan 2018 05:30	AKST	0.094	16.222
USGS	15215900	12 Jan 2018 05:45	AKST	0.094	16.222
USGS	15215900	12 Jan 2018 06:00	AKST	0.094	16.222
USGS	15215900	12 Jan 2018 06:15	AKST	0.094	16.222
USGS	15215900	12 Jan 2018 06:30	AKST	0.094	16.222
USGS	15215900	12 Jan 2018 06:45	AKST	0.094	16.222
USGS	15215900	12 Jan 2018 07:00	AKST	0.094	16.222
USGS	15215900	12 Jan 2018 07:15	AKST	0.094	16.222
USGS	15215900	12 Jan 2018 07:30	AKST	0.094	16.222
USGS	15215900	12 Jan 2018 07:45	AKST	0.09	16.219
USGS	15215900	12 Jan 2018 08:00	AKST	0.094	16.222
USGS	15215900	12 Jan 2018 08:15	AKST	0.094	16.222
USGS	15215900	12 Jan 2018 08:30	AKST	0.094	16.222
USGS	15215900	12 Jan 2018 08:45	AKST	0.09	16.219
USGS	15215900	12 Jan 2018 09:00	AKST	0.09	16.219
USGS	15215900	12 Jan 2018 09:15	AKST	0.094	16.222
USGS	15215900	12 Jan 2018 09:30	AKST	0.094	16.222
USGS	15215900	12 Jan 2018 09:45	AKST	0.094	16.222
USGS	15215900	12 Jan 2018 10:00	AKST	0.094	16.222
USGS	15215900	12 Jan 2018 10:15	AKST	0.09	16.219
USGS	15215900	12 Jan 2018 10:30	AKST	0.094	16.222
USGS	15215900	12 Jan 2018 10:45	AKST	0.09	16.219
USGS	15215900	12 Jan 2018 11:00	AKST	0.094	16.222
USGS	15215900	12 Jan 2018 11:15	AKST	0.094	16.222
USGS	15215900	12 Jan 2018 11:30	AKST	0.09	16.219
USGS	15215900	12 Jan 2018 11:45	AKST	0.094	16.222
USGS	15215900	12 Jan 2018 12:00	AKST	0.094	16.222
USGS	15215900	12 Jan 2018 12:15	AKST	0.094	16.222
USGS	15215900	12 Jan 2018 12:30	AKST	0.094	16.222
USGS	15215900	12 Jan 2018 12:45	AKST	0.094	16.222
USGS	15215900	12 Jan 2018 13:00	AKST	0.094	16.222
USGS	15215900	12 Jan 2018 13:15	AKST	0.094	16.222
USGS	15215900	12 Jan 2018 13:30	AKST	0.094	16.222
USGS	15215900	12 Jan 2018 13:45	AKST	0.094	16.222
USGS	15215900	12 Jan 2018 14:00	AKST	0.094	16.222
USGS	15215900	12 Jan 2018 14:15	AKST	0.094	16.222
USGS	15215900	12 Jan 2018 14:30	AKST	0.094	16.222
USGS	15215900	12 Jan 2018 14:45	AKST	0.094	16.222
USGS	15215900	12 Jan 2018 15:00	AKST	0.094	16.222
USGS	15215900	12 Jan 2018 15:15	AKST	0.094	16.222
USGS	15215900	12 Jan 2018 15:30	AKST	0.094	16.222
USGS	15215900	12 Jan 2018 15:45	AKST	0.094	16.222
USGS	15215900	12 Jan 2018 16:00	AKST	0.094	16.222
USGS	15215900	12 Jan 2018 16:15	AKST	0.094	16.222
USGS	15215900	12 Jan 2018 16:30	AKST	0.09	16.219
USGS	15215900	12 Jan 2018 16:45	AKST	0.094	16.222
USGS	15215900	12 Jan 2018 17:00	AKST	0.095	16.222
USGS	15215900	12 Jan 2018 17:15	AKST	0.095	16.222
USGS	15215900	12 Jan 2018 17:30	AKST	0.095	16.222
USGS	15215900	12 Jan 2018 17:45	AKST	0.095	16.222
USGS	15215900	12 Jan 2018 18:00	AKST	0.095	16.222
USGS	15215900	12 Jan 2018 18:15	AKST	0.095	16.222
USGS	15215900	12 Jan 2018 18:30	AKST	0.099	16.225
USGS	15215900	12 Jan 2018 18:45	AKST	0.099	16.225
USGS	15215900	12 Jan 2018 19:00	AKST	0.099	16.225
USGS	15215900	12 Jan 2018 19:15	AKST	0.103	16.228
USGS	15215900	12 Jan 2018 19:30	AKST	0.103	16.228
USGS	15215900	12 Jan 2018 19:45	AKST	0.107	16.231
USGS	15215900	12 Jan 2018 20:00	AKST	0.107	16.231
USGS	15215900	12 Jan 2018 20:15	AKST	0.111	16.234
USGS	15215900	12 Jan 2018 20:30	AKST	0.111	16.234
USGS	15215900	12 Jan 2018 20:45	AKST	0.111	16.234
USGS	15215900	12 Jan 2018 21:00	AKST	0.111	16.234
USGS	15215900	12 Jan 2018 21:15	AKST	0.116	16.237
USGS	15215900	12 Jan 2018 21:30	AKST	0.116	16.237
USGS	15215900	12 Jan 2018 21:45	AKST	0.116	16.237
USGS	15215900	12 Jan 2018 22:00	AKST	0.116	16.237
USGS	15215900	12 Jan 2018 22:15	AKST	0.12	16.24
USGS	15215900	12 Jan 2018 22:30	AKST	0.12	16.24
USGS	15215900	12 Jan 2018 22:45	AKST	0.125	16.243
USGS	15215900	12 Jan 2018 23:00	AKST	0.125	16.243
USGS	15215900	12 Jan 2018 23:15	AKST	0.125	16.243
USGS	15215900	12 Jan 2018 23:30	AKST	0.125	16.243
USGS	15215900	12 Jan 2018 23:45	AKST	0.13	16.246
USGS	15215900	13 Jan 2018 00:00	AKST	0.13	16.246
USGS	15215900	13 Jan 2018 00:15	AKST	0.13	16.246
USGS	15215900	13 Jan 2018 00:30	AKST	0.135	16.249
USGS	15215900	13 Jan 2018 00:45	AKST	0.135	16.249
USGS	15215900	13 Jan 2018 01:00	AKST	0.135	16.249
USGS	15215900	13 Jan 2018 01:15	AKST	0.135	16.249
USGS	15215900	13 Jan 2018 01:30	AKST	0.135	16.249
USGS	15215900	13 Jan 2018 01:45	AKST	0.13	16.246
USGS	15215900	13 Jan 2018 02:00	AKST	0.13	16.246
USGS	15215900	13 Jan 2018 02:15	AKST	0.13	16.246
USGS	15215900	13 Jan 2018 02:30	AKST	0.13	16.246
USGS	15215900	13 Jan 2018 02:45	AKST	0.13	16.246
USGS	15215900	13 Jan 2018 03:00	AKST	0.125	16.243
USGS	15215900	13 Jan 2018 03:15	AKST	0.125	16.243
USGS	15215900	13 Jan 2018 03:30	AKST	0.125	16.243
USGS	15215900	13 Jan 2018 03:45	AKST	0.125	16.243
USGS	15215900	13 Jan 2018 04:00	AKST	0.125	16.243
USGS	15215900	13 Jan 2018 04:15	AKST	0.125	16.243
USGS	15215900	13 Jan 2018 04:30	AKST	0.12	16.24
USGS	15215900	13 Jan 2018 04:45	AKST	0.12	16.24
USGS	15215900	13 Jan 2018 05:00	AKST	0.12	16.24
USGS	15215900	13 Jan 2018 05:15	AKST	0.12	16.24
USGS	15215900	13 Jan 2018 05:30	AKST	0.12	16.24
USGS	15215900	13 Jan 2018 05:45	AKST	0.12	16.24
USGS	15215900	13 Jan 2018 06:00	AKST	0.12	16.24
USGS	15215900	13 Jan 2018 06:15	AKST	0.12	16.24
USGS	15215900	13 Jan 2018 06:30	AKST	0.12	16.24
USGS	15215900	13 Jan 2018 06:45	AKST	0.12	16.24
USGS	15215900	13 Jan 2018 07:00	AKST	0.12	16.24
USGS	15215900	13 Jan 2018 07:15	AKST	0.12	16.24
USGS	15215900	13 Jan 2018 07:30	AKST	0.116	16.237
USGS	15215900	13 Jan 2018 07:45	AKST	0.116	16.237
USGS	15215900	13 Jan 2018 08:00	AKST	0.12	16.24
USGS	15215900	13 Jan 2018 08:15	AKST	0.116	16.237
USGS	15215900	13 Jan 2018 08:30	AKST	0.116	16.237
USGS	15215900	13 Jan 2018 08:45	AKST	0.116	16.237
USGS	15215900	13 Jan 2018 09:00	AKST	0.116	16.237
USGS	15215900	13 Jan 2018 09:15	AKST	0.116	16.237
USGS	15215900	13 Jan 2018 09:30	AKST	0.116	16.237
USGS	15215900	13 Jan 2018 09:45	AKST	0.116	16.237
USGS	15215900	13 Jan 2018 10:00	AKST	0.116	16.237
USGS	15215900	13 Jan 2018 10:15	AKST	0.116	16.237
USGS	15215900	13 Jan 2018 10:30	AKST	0.116	16.237
USGS	15215900	13 Jan 2018 10:45	AKST	0.116	16.237
USGS	15215900	13 Jan 2018 11:00	AKST	0.116	16.237
USGS	15215900	13 Jan 2018 11:15	AKST	0.116	16.237
USGS	15215900	13 Jan 2018 11:30	AKST	0.116	16.237
USGS	15215900	13 Jan 2018 11:45	AKST	0.12	16.24
USGS	15215900	13 Jan 2018 12:00	AKST	0.116	16.237
USGS	15215900	13 Jan 2018 12:15	AKST	0.121	16.24
USGS	15215900	13 Jan 2018 12:30	AKST	0.121	16.24
USGS	15215900	13 Jan 2018 12:45	AKST	0.121	16.24
USGS	15215900	13 Jan 2018 13:00	AKST	0.121	16.24
USGS	15215900	13 Jan 2018 13:15	AKST	0.121	16.24
USGS	15215900	13 Jan 2018 13:30	AKST	0.125	16.243
USGS	15215900	13 Jan 2018 13:45	AKST	0.125	16.243
USGS	15215900	13 Jan 2018 14:00	AKST	0.125	16.243
USGS	15215900	13 Jan 2018 14:15	AKST	0.135	16.249
USGS	15215900	13 Jan 2018 14:30	AKST	0.135	16.249
USGS	15215900	13 Jan 2018 14:45	AKST	0.135	16.249
USGS	15215900	13 Jan 2018 15:00	AKST	0.144	16.255
USGS	15215900	13 Jan 2018 15:15	AKST	0.15	16.258
USGS	15215900	13 Jan 2018 15:30	AKST	0.155	16.261
USGS	15215900	13 Jan 2018 15:45	AKST	0.17	16.27
USGS	15215900	13 Jan 2018 16:00	AKST	0.182	16.277
USGS	15215900	13 Jan 2018 16:15	AKST	0.193	16.283
USGS	15215900	13 Jan 2018 16:30	AKST	0.217	16.295
USGS	15215900	13 Jan 2018 16:45	AKST	0.229	16.301
USGS	15215900	13 Jan 2018 17:00	AKST	0.248	16.31
USGS	15215900	13 Jan 2018 17:15	AKST	0.268	16.319
USGS	15215900	13 Jan 2018 17:30	AKST	0.282	16.325
USGS	15215900	13 Jan 2018 17:45	AKST	0.303	16.334
USGS	15215900	13 Jan 2018 18:00	AKST	0.326	16.344
USGS	15215900	13 Jan 2018 18:15	AKST	0.348	16.353
USGS	15215900	13 Jan 2018 18:30	AKST	0.362	16.359
USGS	15215900	13 Jan 2018 18:45	AKST	0.379	16.365
USGS	15215900	13 Jan 2018 19:00	AKST	0.388	16.368
USGS	15215900	13 Jan 2018 19:15	AKST	0.405	16.374
USGS	15215900	13 Jan 2018 19:30	AKST	0.419	16.38
USGS	15215900	13 Jan 2018 19:45	AKST	0.436	16.386
USGS	15215900	13 Jan 2018 20:00	AKST	0.456	16.392
USGS	15215900	13 Jan 2018 20:15	AKST	0.464	16.395
USGS	15215900	13 Jan 2018 20:30	AKST	0.481	16.401
USGS	15215900	13 Jan 2018 20:45	AKST	0.498	16.408
USGS	15215900	13 Jan 2018 21:00	AKST	0.51	16.411
USGS	15215900	13 Jan 2018 21:15	AKST	0.518	16.414
USGS	15215900	13 Jan 2018 21:30	AKST	0.518	16.414
USGS	15215900	13 Jan 2018 21:45	AKST	0.518	16.414
USGS	15215900	13 Jan 2018 22:00	AKST	0.527	16.417
USGS	15215900	13 Jan 2018 22:15	AKST	0.527	16.417
USGS	15215900	13 Jan 2018 22:30	AKST	0.527	16.417
USGS	15215900	13 Jan 2018 22:45	AKST	0.527	16.417
USGS	15215900	13 Jan 2018 23:00	AKST	0.527	16.417
USGS	15215900	13 Jan 2018 23:15	AKST	0.518	16.414
USGS	15215900	13 Jan 2018 23:30	AKST	0.518	16.414
USGS	15215900	13 Jan 2018 23:45	AKST	0.518	16.414
USGS	15215900	14 Jan 2018 00:00	AKST	0.518	16.414
USGS	15215900	14 Jan 2018 00:15	AKST	0.518	16.414
USGS	15215900	14 Jan 2018 00:30	AKST	0.51	16.411
USGS	15215900	14 Jan 2018 00:45	AKST	0.51	16.411
USGS	15215900	14 Jan 2018 01:00	AKST	0.498	16.408
USGS	15215900	14 Jan 2018 01:15	AKST	0.498	16.408
USGS	15215900	14 Jan 2018 01:30	AKST	0.498	16.408
USGS	15215900	14 Jan 2018 01:45	AKST	0.498	16.408
USGS	15215900	14 Jan 2018 02:00	AKST	0.49	16.405
USGS	15215900	14 Jan 2018 02:15	AKST	0.49	16.405
USGS	15215900	14 Jan 2018 02:30	AKST	0.49	16.405
USGS	15215900	14 Jan 2018 02:45	AKST	0.49	16.405
USGS	15215900	14 Jan 2018 03:00	AKST	0.481	16.401
USGS	15215900	14 Jan 2018 03:15	AKST	0.481	16.401
USGS	15215900	14 Jan 2018 03:30	AKST	0.481	16.401
USGS	15215900	14 Jan 2018 03:45	AKST	0.481	16.401
USGS	15215900	14 Jan 2018 04:00	AKST	0.481	16.401
USGS	15215900	14 Jan 2018 04:15	AKST	0.473	16.398
USGS	15215900	14 Jan 2018 04:30	AKST	0.473	16.398
USGS	15215900	14 Jan 2018 04:45	AKST	0.473	16.398
USGS	15215900	14 Jan 2018 05:00	AKST	0.464	16.395
USGS	15215900	14 Jan 2018 05:15	AKST	0.473	16.398
USGS	15215900	14 Jan 2018 05:30	AKST	0.473	16.398
USGS	15215900	14 Jan 2018 05:45	AKST	0.473	16.398
USGS	15215900	14 Jan 2018 06:00	AKST	0.473	16.398
USGS	15215900	14 Jan 2018 06:15	AKST	0.464	16.395
USGS	15215900	14 Jan 2018 06:30	AKST	0.473	16.398
USGS	15215900	14 Jan 2018 06:45	AKST	0.473	16.398
USGS	15215900	14 Jan 2018 07:00	AKST	0.473	16.398
USGS	15215900	14 Jan 2018 07:15	AKST	0.481	16.401
USGS	15215900	14 Jan 2018 07:30	AKST	0.49	16.405
USGS	15215900	14 Jan 2018 07:45	AKST	0.501	16.408
USGS	15215900	14 Jan 2018 08:00	AKST	0.501	16.408
USGS	15215900	14 Jan 2018 08:15	AKST	0.51	16.411
USGS	15215900	14 Jan 2018 08:30	AKST	0.518	16.414
USGS	15215900	14 Jan 2018 08:45	AKST	0.538	16.42
USGS	15215900	14 Jan 2018 09:00	AKST	0.547	16.423
USGS	15215900	14 Jan 2018 09:15	AKST	0.566	16.429
USGS	15215900	14 Jan 2018 09:30	AKST	0.575	16.432
USGS	15215900	14 Jan 2018 09:45	AKST	0.595	16.438
USGS	15215900	14 Jan 2018 10:00	AKST	0.606	16.441
USGS	15215900	14 Jan 2018 10:15	AKST	0.626	16.447
USGS	15215900	14 Jan 2018 10:30	AKST	0.626	16.447
USGS	15215900	14 Jan 2018 10:45	AKST	0.646	16.453
USGS	15215900	14 Jan 2018 11:00	AKST	0.657	16.456
USGS	15215900	14 Jan 2018 11:15	AKST	0.688	16.465
USGS	15215900	14 Jan 2018 11:30	AKST	0.714	16.472
USGS	15215900	14 Jan 2018 11:45	AKST	0.728	16.475
USGS	15215900	14 Jan 2018 12:00	AKST	0.753	16.481
USGS	15215900	14 Jan 2018 12:15	AKST	0.787	16.487
USGS	15215900	14 Jan 2018 12:30	AKST	0.804	16.49
USGS	15215900	14 Jan 2018 12:45	AKST	0.838	16.496
USGS	15215900	14 Jan 2018 13:00	AKST	0.855	16.499
USGS	15215900	14 Jan 2018 13:15	AKST	0.895	16.505
USGS	15215900	14 Jan 2018 13:30	AKST	0.915	16.508
USGS	15215900	14 Jan 2018 13:45	AKST	0.934	16.511
USGS	15215900	14 Jan 2018 14:00	AKST	0.954	16.514
USGS	15215900	14 Jan 2018 14:15	AKST	0.974	16.517
USGS	15215900	14 Jan 2018 14:30	AKST	0.974	16.517
USGS	15215900	14 Jan 2018 14:45	AKST	1.014	16.523
USGS	15215900	14 Jan 2018 15:00	AKST	1.014	16.523
USGS	15215900	14 Jan 2018 15:15	AKST	1.056	16.53
USGS	15215900	14 Jan 2018 15:30	AKST	1.079	16.533
USGS	15215900	14 Jan 2018 15:45	AKST	1.124	16.539
USGS	15215900	14 Jan 2018 16:00	AKST	1.144	16.542
USGS	15215900	14 Jan 2018 16:15	AKST	1.192	16.548
USGS	15215900	14 Jan 2018 16:30	AKST	1.215	16.551
USGS	15215900	14 Jan 2018 16:45	AKST	1.215	16.551
USGS	15215900	14 Jan 2018 17:00	AKST	1.215	16.551
USGS	15215900	14 Jan 2018 17:15	AKST	1.237	16.554
USGS	15215900	14 Jan 2018 17:30	AKST	1.237	16.554
USGS	15215900	14 Jan 2018 17:45	AKST	1.263	16.557
USGS	15215900	14 Jan 2018 18:00	AKST	1.286	16.56
USGS	15215900	14 Jan 2018 18:15	AKST	1.286	16.56
USGS	15215900	14 Jan 2018 18:30	AKST	1.286	16.56
USGS	15215900	14 Jan 2018 18:45	AKST	1.286	16.56
USGS	15215900	14 Jan 2018 19:00	AKST	1.334	16.566
USGS	15215900	14 Jan 2018 19:15	AKST	1.334	16.566
USGS	15215900	14 Jan 2018 19:30	AKST	1.334	16.566
USGS	15215900	14 Jan 2018 19:45	AKST	1.359	16.569
USGS	15215900	14 Jan 2018 20:00	AKST	1.311	16.563
USGS	15215900	14 Jan 2018 20:15	AKST	1.334	16.566
USGS	15215900	14 Jan 2018 20:30	AKST	1.334	16.566
USGS	15215900	14 Jan 2018 20:45	AKST	1.311	16.563
USGS	15215900	14 Jan 2018 21:00	AKST	1.311	16.563
USGS	15215900	14 Jan 2018 21:15	AKST	1.311	16.563
USGS	15215900	14 Jan 2018 21:30	AKST	1.311	16.563
USGS	15215900	14 Jan 2018 21:45	AKST	1.286	16.56
USGS	15215900	14 Jan 2018 22:00	AKST	1.311	16.563
USGS	15215900	14 Jan 2018 22:15	AKST	1.286	16.56
USGS	15215900	14 Jan 2018 22:30	AKST	1.286	16.56
USGS	15215900	14 Jan 2018 22:45	AKST	1.286	16.56
USGS	15215900	14 Jan 2018 23:00	AKST	1.286	16.56
USGS	15215900	14 Jan 2018 23:15	AKST	1.311	16.563
USGS	15215900	14 Jan 2018 23:30	AKST	1.311	16.563
USGS	15215900	14 Jan 2018 23:45	AKST	1.334	16.566
USGS	15215900	15 Jan 2018 00:00	AKST	1.359	16.569
USGS	15215900	15 Jan 2018 00:15	AKST	1.385	16.572
USGS	15215900	15 Jan 2018 00:30	AKST	1.41	16.575
USGS	15215900	15 Jan 2018 00:45	AKST	1.41	16.575
USGS	15215900	15 Jan 2018 01:00	AKST	1.464	16.581
USGS	15215900	15 Jan 2018 01:15	AKST	1.489	16.584
USGS	15215900	15 Jan 2018 01:30	AKST	1.572	16.594
USGS	15215900	15 Jan 2018 01:45	AKST	1.625	16.6
USGS	15215900	15 Jan 2018 02:00	AKST	1.685	16.606
USGS	15215900	15 Jan 2018 02:15	AKST	1.801	16.618
USGS	15215900	15 Jan 2018 02:30	AKST	1.863	16.624
USGS	15215900	15 Jan 2018 02:45	AKST	1.957	16.633
USGS	15215900	15 Jan 2018 03:00	AKST	1.957	16.633
USGS	15215900	15 Jan 2018 03:15	AKST	2.019	16.639
USGS	15215900	15 Jan 2018 03:30	AKST	2.087	16.645
USGS	15215900	15 Jan 2018 03:45	AKST	2.087	16.645
USGS	15215900	15 Jan 2018 04:00	AKST	2.152	16.651
USGS	15215900	15 Jan 2018 04:15	AKST	2.186	16.654
USGS	15215900	15 Jan 2018 04:30	AKST	2.118	16.648
USGS	15215900	15 Jan 2018 04:45	AKST	2.186	16.654
USGS	15215900	15 Jan 2018 05:00	AKST	2.152	16.651
USGS	15215900	15 Jan 2018 05:15	AKST	2.152	16.651
USGS	15215900	15 Jan 2018 05:30	AKST	2.152	16.651
USGS	15215900	15 Jan 2018 05:45	AKST	2.186	16.654
USGS	15215900	15 Jan 2018 06:00	AKST	2.118	16.648
USGS	15215900	15 Jan 2018 06:15	AKST	2.186	16.654
USGS	15215900	15 Jan 2018 06:30	AKST	2.186	16.654
USGS	15215900	15 Jan 2018 06:45	AKST	2.186	16.654
USGS	15215900	15 Jan 2018 07:00	AKST	2.152	16.651
USGS	15215900	15 Jan 2018 07:15	AKST	2.118	16.648
USGS	15215900	15 Jan 2018 07:30	AKST	2.223	16.658
USGS	15215900	15 Jan 2018 07:45	AKST	2.152	16.651
USGS	15215900	15 Jan 2018 08:00	AKST	2.152	16.651
USGS	15215900	15 Jan 2018 08:15	AKST	2.186	16.658
USGS	15215900	15 Jan 2018 08:30	AKST	2.152	16.654
USGS	15215900	15 Jan 2018 08:45	AKST	2.186	16.658
USGS	15215900	15 Jan 2018 09:00	AKST	2.118	16.651
USGS	15215900	15 Jan 2018 09:15	AKST	2.152	16.654
USGS	15215900	15 Jan 2018 09:30	AKST	2.186	16.658
USGS	15215900	15 Jan 2018 09:45	AKST	2.223	16.661
USGS	15215900	15 Jan 2018 10:00	AKST	2.118	16.651
USGS	15215900	15 Jan 2018 10:15	AKST	2.118	16.651
USGS	15215900	15 Jan 2018 10:30	AKST	2.152	16.654
USGS	15215900	15 Jan 2018 10:45	AKST	2.053	16.645
USGS	15215900	15 Jan 2018 11:00	AKST	2.053	16.645
USGS	15215900	15 Jan 2018 11:15	AKST	2.087	16.648
USGS	15215900	15 Jan 2018 11:30	AKST	1.988	16.639
USGS	15215900	15 Jan 2018 11:45	AKST	1.988	16.639
USGS	15215900	15 Jan 2018 12:00	AKST	1.988	16.639
USGS	15215900	15 Jan 2018 12:15	AKST	1.894	16.63
USGS	15215900	15 Jan 2018 12:30	AKST	1.988	16.639
USGS	15215900	15 Jan 2018 12:45	AKST	1.926	16.633
USGS	15215900	15 Jan 2018 13:00	AKST	1.926	16.633
USGS	15215900	15 Jan 2018 13:15	AKST	1.957	16.636
USGS	15215900	15 Jan 2018 13:30	AKST	1.863	16.627
USGS	15215900	15 Jan 2018 13:45	AKST	1.863	16.627
USGS	15215900	15 Jan 2018 14:00	AKST	1.863	16.627
USGS	15215900	15 Jan 2018 14:15	AKST	1.863	16.627
USGS	15215900	15 Jan 2018 14:30	AKST	1.832	16.624
USGS	15215900	15 Jan 2018 14:45	AKST	1.863	16.627
USGS	15215900	15 Jan 2018 15:00	AKST	1.773	16.618
USGS	15215900	15 Jan 2018 15:15	AKST	1.801	16.621
USGS	15215900	15 Jan 2018 15:30	AKST	1.832	16.624
USGS	15215900	15 Jan 2018 15:45	AKST	1.832	16.624
USGS	15215900	15 Jan 2018 16:00	AKST	1.832	16.624
USGS	15215900	15 Jan 2018 16:15	AKST	1.801	16.621
USGS	15215900	15 Jan 2018 16:30	AKST	1.773	16.618
USGS	15215900	15 Jan 2018 16:45	AKST	1.773	16.618
USGS	15215900	15 Jan 2018 17:00	AKST	1.741	16.615
USGS	15215900	15 Jan 2018 17:15	AKST	1.741	16.615
USGS	15215900	15 Jan 2018 17:30	AKST	1.741	16.615
USGS	15215900	15 Jan 2018 17:45	AKST	1.741	16.615
USGS	15215900	15 Jan 2018 18:00	AKST	1.713	16.612
USGS	15215900	15 Jan 2018 18:15	AKST	1.685	16.609
USGS	15215900	15 Jan 2018 18:30	AKST	1.713	16.612
USGS	15215900	15 Jan 2018 18:45	AKST	1.685	16.609
USGS	15215900	15 Jan 2018 19:00	AKST	1.657	16.606
USGS	15215900	15 Jan 2018 19:15	AKST	1.628	16.603
USGS	15215900	15 Jan 2018 19:30	AKST	1.6	16.6
USGS	15215900	15 Jan 2018 19:45	AKST	1.6	16.6
USGS	15215900	15 Jan 2018 20:00	AKST	1.6	16.6
USGS	15215900	15 Jan 2018 20:15	AKST	1.572	16.597
USGS	15215900	15 Jan 2018 20:30	AKST	1.572	16.597
USGS	15215900	15 Jan 2018 20:45	AKST	1.543	16.594
USGS	15215900	15 Jan 2018 21:00	AKST	1.572	16.597
USGS	15215900	15 Jan 2018 21:15	AKST	1.572	16.597
USGS	15215900	15 Jan 2018 21:30	AKST	1.518	16.59
USGS	15215900	15 Jan 2018 21:45	AKST	1.543	16.594
USGS	15215900	15 Jan 2018 22:00	AKST	1.518	16.59
USGS	15215900	15 Jan 2018 22:15	AKST	1.543	16.594
USGS	15215900	15 Jan 2018 22:30	AKST	1.518	16.59
USGS	15215900	15 Jan 2018 22:45	AKST	1.489	16.587
USGS	15215900	15 Jan 2018 23:00	AKST	1.489	16.587
USGS	15215900	15 Jan 2018 23:15	AKST	1.464	16.584
USGS	15215900	15 Jan 2018 23:30	AKST	1.464	16.584
USGS	15215900	15 Jan 2018 23:45	AKST	1.464	16.584
USGS	15215900	16 Jan 2018 00:00	AKST	1.489	16.587
USGS	15215900	16 Jan 2018 00:15	AKST	1.464	16.584
USGS	15215900	16 Jan 2018 00:30	AKST	1.438	16.581
USGS	15215900	16 Jan 2018 00:45	AKST	1.464	16.584
USGS	15215900	16 Jan 2018 01:00	AKST	1.464	16.584
USGS	15215900	16 Jan 2018 01:15	AKST	1.464	16.584
USGS	15215900	16 Jan 2018 01:30	AKST	1.464	16.584
USGS	15215900	16 Jan 2018 01:45	AKST	1.464	16.584
USGS	15215900	16 Jan 2018 02:00	AKST	1.464	16.584
USGS	15215900	16 Jan 2018 02:15	AKST	1.489	16.587
USGS	15215900	16 Jan 2018 02:30	AKST	1.489	16.587
USGS	15215900	16 Jan 2018 02:45	AKST	1.489	16.587
USGS	15215900	16 Jan 2018 03:00	AKST	1.489	16.587
USGS	15215900	16 Jan 2018 03:15	AKST	1.518	16.59
USGS	15215900	16 Jan 2018 03:30	AKST	1.543	16.594
USGS	15215900	16 Jan 2018 03:45	AKST	1.543	16.594
USGS	15215900	16 Jan 2018 04:00	AKST	1.518	16.59
USGS	15215900	16 Jan 2018 04:15	AKST	1.543	16.594
USGS	15215900	16 Jan 2018 04:30	AKST	1.6	16.6
USGS	15215900	16 Jan 2018 04:45	AKST	1.572	16.597
USGS	15215900	16 Jan 2018 05:00	AKST	1.6	16.6
USGS	15215900	16 Jan 2018 05:15	AKST	1.572	16.597
USGS	15215900	16 Jan 2018 05:30	AKST	1.628	16.603
USGS	15215900	16 Jan 2018 05:45	AKST	1.628	16.603
USGS	15215900	16 Jan 2018 06:00	AKST	1.657	16.606
USGS	15215900	16 Jan 2018 06:15	AKST	1.657	16.606
USGS	15215900	16 Jan 2018 06:30	AKST	1.685	16.609
USGS	15215900	16 Jan 2018 06:45	AKST	1.713	16.612
USGS	15215900	16 Jan 2018 07:00	AKST	1.773	16.618
USGS	15215900	16 Jan 2018 07:15	AKST	1.773	16.618
USGS	15215900	16 Jan 2018 07:30	AKST	1.804	16.621
USGS	15215900	16 Jan 2018 07:45	AKST	1.832	16.624
USGS	15215900	16 Jan 2018 08:00	AKST	1.894	16.63
USGS	15215900	16 Jan 2018 08:15	AKST	1.957	16.636
USGS	15215900	16 Jan 2018 08:30	AKST	1.957	16.636
USGS	15215900	16 Jan 2018 08:45	AKST	1.988	16.639
USGS	15215900	16 Jan 2018 09:00	AKST	2.022	16.642
USGS	15215900	16 Jan 2018 09:15	AKST	2.022	16.642
USGS	15215900	16 Jan 2018 09:30	AKST	2.053	16.645
USGS	15215900	16 Jan 2018 09:45	AKST	1.988	16.639
USGS	15215900	16 Jan 2018 10:00	AKST	2.053	16.645
USGS	15215900	16 Jan 2018 10:15	AKST	2.053	16.645
USGS	15215900	16 Jan 2018 10:30	AKST	1.957	16.636
USGS	15215900	16 Jan 2018 10:45	AKST	1.926	16.633
USGS	15215900	16 Jan 2018 11:00	AKST	1.926	16.633
USGS	15215900	16 Jan 2018 11:15	AKST	1.926	16.633
USGS	15215900	16 Jan 2018 11:30	AKST	1.894	16.63
USGS	15215900	16 Jan 2018 11:45	AKST	1.894	16.63
USGS	15215900	16 Jan 2018 12:00	AKST	1.894	16.63
USGS	15215900	16 Jan 2018 12:15	AKST	1.832	16.624
USGS	15215900	16 Jan 2018 12:30	AKST	1.863	16.627
USGS	15215900	16 Jan 2018 12:45	AKST	1.804	16.621
USGS	15215900	16 Jan 2018 13:00	AKST	1.773	16.618
USGS	15215900	16 Jan 2018 13:15	AKST	1.773	16.618
USGS	15215900	16 Jan 2018 13:30	AKST	1.713	16.612
USGS	15215900	16 Jan 2018 13:45	AKST	1.773	16.618
USGS	15215900	16 Jan 2018 14:00	AKST	1.685	16.609
USGS	15215900	16 Jan 2018 14:15	AKST	1.657	16.606
USGS	15215900	16 Jan 2018 14:30	AKST	1.685	16.609
USGS	15215900	16 Jan 2018 14:45	AKST	1.685	16.609
USGS	15215900	16 Jan 2018 15:00	AKST	1.657	16.606
USGS	15215900	16 Jan 2018 15:15	AKST	1.657	16.606
USGS	15215900	16 Jan 2018 15:30	AKST	1.628	16.603
USGS	15215900	16 Jan 2018 15:45	AKST	1.572	16.597
USGS	15215900	16 Jan 2018 16:00	AKST	1.572	16.597
USGS	15215900	16 Jan 2018 16:15	AKST	1.572	16.597
USGS	15215900	16 Jan 2018 16:30	AKST	1.572	16.597
USGS	15215900	16 Jan 2018 16:45	AKST	1.546	16.594
USGS	15215900	16 Jan 2018 17:00	AKST	1.546	16.594
USGS	15215900	16 Jan 2018 17:15	AKST	1.518	16.59
USGS	15215900	16 Jan 2018 17:30	AKST	1.518	16.59
USGS	15215900	16 Jan 2018 17:45	AKST	1.492	16.587
USGS	15215900	16 Jan 2018 18:00	AKST	1.492	16.587
USGS	15215900	16 Jan 2018 18:15	AKST	1.464	16.584
USGS	15215900	16 Jan 2018 18:30	AKST	1.438	16.581
USGS	15215900	16 Jan 2018 18:45	AKST	1.464	16.584
USGS	15215900	16 Jan 2018 19:00	AKST	1.438	16.581
USGS	15215900	16 Jan 2018 19:15	AKST	1.438	16.581
USGS	15215900	16 Jan 2018 19:30	AKST	1.438	16.581
USGS	15215900	16 Jan 2018 19:45	AKST	1.413	16.578
USGS	15215900	16 Jan 2018 20:00	AKST	1.413	16.578
USGS	15215900	16 Jan 2018 20:15	AKST	1.388	16.575
USGS	15215900	16 Jan 2018 20:30	AKST	1.388	16.575
USGS	15215900	16 Jan 2018 20:45	AKST	1.388	16.575
USGS	15215900	16 Jan 2018 21:00	AKST	1.388	16.575
USGS	15215900	16 Jan 2018 21:15	AKST	1.388	16.575
USGS	15215900	16 Jan 2018 21:30	AKST	1.362	16.572
USGS	15215900	16 Jan 2018 21:45	AKST	1.362	16.572
USGS	15215900	16 Jan 2018 22:00	AKST	1.388	16.575
USGS	15215900	16 Jan 2018 22:15	AKST	1.388	16.575
USGS	15215900	16 Jan 2018 22:30	AKST	1.388	16.575
USGS	15215900	16 Jan 2018 22:45	AKST	1.362	16.572
USGS	15215900	16 Jan 2018 23:00	AKST	1.362	16.572
USGS	15215900	16 Jan 2018 23:15	AKST	1.413	16.578
USGS	15215900	16 Jan 2018 23:30	AKST	1.388	16.575
USGS	15215900	16 Jan 2018 23:45	AKST	1.413	16.578
USGS	15215900	17 Jan 2018 00:00	AKST	1.388	16.575
USGS	15215900	17 Jan 2018 00:15	AKST	1.362	16.572
USGS	15215900	17 Jan 2018 00:30	AKST	1.362	16.572
USGS	15215900	17 Jan 2018 00:45	AKST	1.388	16.575
USGS	15215900	17 Jan 2018 01:00	AKST	1.388	16.575
USGS	15215900	17 Jan 2018 01:15	AKST	1.388	16.575
USGS	15215900	17 Jan 2018 01:30	AKST	1.413	16.578
USGS	15215900	17 Jan 2018 01:45	AKST	1.413	16.578
USGS	15215900	17 Jan 2018 02:00	AKST	1.388	16.575
USGS	15215900	17 Jan 2018 02:15	AKST	1.413	16.578
USGS	15215900	17 Jan 2018 02:30	AKST	1.413	16.578
USGS	15215900	17 Jan 2018 02:45	AKST	1.438	16.581
USGS	15215900	17 Jan 2018 03:00	AKST	1.413	16.578
USGS	15215900	17 Jan 2018 03:15	AKST	1.438	16.581
USGS	15215900	17 Jan 2018 03:30	AKST	1.413	16.578
USGS	15215900	17 Jan 2018 03:45	AKST	1.413	16.578
USGS	15215900	17 Jan 2018 04:00	AKST	1.413	16.578
USGS	15215900	17 Jan 2018 04:15	AKST	1.362	16.572
USGS	15215900	17 Jan 2018 04:30	AKST	1.362	16.572
USGS	15215900	17 Jan 2018 04:45	AKST	1.362	16.572
USGS	15215900	17 Jan 2018 05:00	AKST	1.311	16.566
USGS	15215900	17 Jan 2018 05:15	AKST	1.337	16.569
USGS	15215900	17 Jan 2018 05:30	AKST	1.337	16.569
USGS	15215900	17 Jan 2018 05:45	AKST	1.311	16.566
USGS	15215900	17 Jan 2018 06:00	AKST	1.337	16.569
USGS	15215900	17 Jan 2018 06:15	AKST	1.288	16.563
USGS	15215900	17 Jan 2018 06:30	AKST	1.337	16.569
USGS	15215900	17 Jan 2018 06:45	AKST	1.311	16.566
USGS	15215900	17 Jan 2018 07:00	AKST	1.311	16.566
USGS	15215900	17 Jan 2018 07:15	AKST	1.288	16.563
USGS	15215900	17 Jan 2018 07:30	AKST	1.311	16.566
USGS	15215900	17 Jan 2018 07:45	AKST	1.288	16.563
USGS	15215900	17 Jan 2018 08:00	AKST	1.288	16.563
USGS	15215900	17 Jan 2018 08:15	AKST	1.288	16.563
USGS	15215900	17 Jan 2018 08:30	AKST	1.288	16.563
USGS	15215900	17 Jan 2018 08:45	AKST	1.288	16.563
USGS	15215900	17 Jan 2018 09:00	AKST	1.288	16.563
USGS	15215900	17 Jan 2018 09:15	AKST	1.288	16.563
USGS	15215900	17 Jan 2018 09:30	AKST	1.24	16.557
USGS	15215900	17 Jan 2018 09:45	AKST	1.24	16.557
USGS	15215900	17 Jan 2018 10:00	AKST	1.24	16.557
USGS	15215900	17 Jan 2018 10:15	AKST	1.24	16.557
USGS	15215900	17 Jan 2018 10:30	AKST	1.24	16.557
USGS	15215900	17 Jan 2018 10:45	AKST	1.169	16.548
USGS	15215900	17 Jan 2018 11:00	AKST	1.192	16.551
USGS	15215900	17 Jan 2018 11:15	AKST	1.169	16.548
USGS	15215900	17 Jan 2018 11:30	AKST	1.147	16.545
USGS	15215900	17 Jan 2018 11:45	AKST	1.124	16.542
USGS	15215900	17 Jan 2018 12:00	AKST	1.124	16.542
USGS	15215900	17 Jan 2018 12:15	AKST	1.082	16.536
USGS	15215900	17 Jan 2018 12:30	AKST	1.102	16.539
USGS	15215900	17 Jan 2018 12:45	AKST	1.082	16.536
USGS	15215900	17 Jan 2018 13:00	AKST	1.059	16.533
USGS	15215900	17 Jan 2018 13:15	AKST	1.082	16.536
USGS	15215900	17 Jan 2018 13:30	AKST	1.039	16.53
USGS	15215900	17 Jan 2018 13:45	AKST	1.017	16.526
USGS	15215900	17 Jan 2018 14:00	AKST	1.017	16.526
USGS	15215900	17 Jan 2018 14:15	AKST	0.997	16.523
USGS	15215900	17 Jan 2018 14:30	AKST	0.997	16.523
USGS	15215900	17 Jan 2018 14:45	AKST	0.977	16.52
USGS	15215900	17 Jan 2018 15:00	AKST	0.977	16.52
USGS	15215900	17 Jan 2018 15:15	AKST	0.954	16.517
USGS	15215900	17 Jan 2018 15:30	AKST	0.934	16.514
USGS	15215900	17 Jan 2018 15:45	AKST	0.934	16.514
USGS	15215900	17 Jan 2018 16:00	AKST	0.934	16.514
USGS	15215900	17 Jan 2018 16:15	AKST	0.915	16.511
USGS	15215900	17 Jan 2018 16:30	AKST	0.898	16.508
USGS	15215900	17 Jan 2018 16:45	AKST	0.898	16.508
USGS	15215900	17 Jan 2018 17:00	AKST	0.858	16.502
USGS	15215900	17 Jan 2018 17:15	AKST	0.858	16.502
USGS	15215900	17 Jan 2018 17:30	AKST	0.838	16.499
USGS	15215900	17 Jan 2018 17:45	AKST	0.838	16.499
USGS	15215900	17 Jan 2018 18:00	AKST	0.821	16.496
USGS	15215900	17 Jan 2018 18:15	AKST	0.821	16.496
USGS	15215900	17 Jan 2018 18:30	AKST	0.804	16.493
USGS	15215900	17 Jan 2018 18:45	AKST	0.804	16.493
USGS	15215900	17 Jan 2018 19:00	AKST	0.787	16.49
USGS	15215900	17 Jan 2018 19:15	AKST	0.77	16.487
USGS	15215900	17 Jan 2018 19:30	AKST	0.77	16.487
USGS	15215900	17 Jan 2018 19:45	AKST	0.756	16.484
USGS	15215900	17 Jan 2018 20:00	AKST	0.756	16.484
USGS	15215900	17 Jan 2018 20:15	AKST	0.742	16.481
USGS	15215900	17 Jan 2018 20:30	AKST	0.742	16.481
USGS	15215900	17 Jan 2018 20:45	AKST	0.728	16.478
USGS	15215900	17 Jan 2018 21:00	AKST	0.728	16.478
USGS	15215900	17 Jan 2018 21:15	AKST	0.716	16.475
USGS	15215900	17 Jan 2018 21:30	AKST	0.716	16.475
USGS	15215900	17 Jan 2018 21:45	AKST	0.702	16.472
USGS	15215900	17 Jan 2018 22:00	AKST	0.702	16.472
USGS	15215900	17 Jan 2018 22:15	AKST	0.691	16.469
USGS	15215900	17 Jan 2018 22:30	AKST	0.68	16.465
USGS	15215900	17 Jan 2018 22:45	AKST	0.68	16.465
USGS	15215900	17 Jan 2018 23:00	AKST	0.68	16.465
USGS	15215900	17 Jan 2018 23:15	AKST	0.668	16.462
USGS	15215900	17 Jan 2018 23:30	AKST	0.668	16.462
USGS	15215900	17 Jan 2018 23:45	AKST	0.66	16.459
USGS	15215900	18 Jan 2018 00:00	AKST	0.648	16.456
USGS	15215900	18 Jan 2018 00:15	AKST	0.648	16.456
USGS	15215900	18 Jan 2018 00:30	AKST	0.637	16.453
USGS	15215900	18 Jan 2018 00:45	AKST	0.637	16.453
USGS	15215900	18 Jan 2018 01:00	AKST	0.637	16.453
USGS	15215900	18 Jan 2018 01:15	AKST	0.629	16.45
USGS	15215900	18 Jan 2018 01:30	AKST	0.629	16.45
USGS	15215900	18 Jan 2018 01:45	AKST	0.617	16.447
USGS	15215900	18 Jan 2018 02:00	AKST	0.617	16.447
USGS	15215900	18 Jan 2018 02:15	AKST	0.617	16.447
USGS	15215900	18 Jan 2018 02:30	AKST	0.606	16.444
USGS	15215900	18 Jan 2018 02:45	AKST	0.606	16.444
USGS	15215900	18 Jan 2018 03:00	AKST	0.597	16.441
USGS	15215900	18 Jan 2018 03:15	AKST	0.597	16.441
USGS	15215900	18 Jan 2018 03:30	AKST	0.586	16.438
USGS	15215900	18 Jan 2018 03:45	AKST	0.586	16.438
USGS	15215900	18 Jan 2018 04:00	AKST	0.586	16.438
USGS	15215900	18 Jan 2018 04:15	AKST	0.578	16.435
USGS	15215900	18 Jan 2018 04:30	AKST	0.578	16.435
USGS	15215900	18 Jan 2018 04:45	AKST	0.566	16.432
USGS	15215900	18 Jan 2018 05:00	AKST	0.566	16.432
USGS	15215900	18 Jan 2018 05:15	AKST	0.558	16.429
USGS	15215900	18 Jan 2018 05:30	AKST	0.558	16.429
USGS	15215900	18 Jan 2018 05:45	AKST	0.558	16.429
USGS	15215900	18 Jan 2018 06:00	AKST	0.558	16.429
USGS	15215900	18 Jan 2018 06:15	AKST	0.549	16.426
USGS	15215900	18 Jan 2018 06:30	AKST	0.538	16.423
USGS	15215900	18 Jan 2018 06:45	AKST	0.538	16.423
USGS	15215900	18 Jan 2018 07:00	AKST	0.538	16.423
USGS	15215900	18 Jan 2018 07:15	AKST	0.53	16.42
USGS	15215900	18 Jan 2018 07:30	AKST	0.53	16.42
USGS	15215900	18 Jan 2018 07:45	AKST	0.518	16.417
USGS	15215900	18 Jan 2018 08:00	AKST	0.518	16.417
USGS	15215900	18 Jan 2018 08:15	AKST	0.518	16.417
USGS	15215900	18 Jan 2018 08:30	AKST	0.518	16.417
USGS	15215900	18 Jan 2018 08:45	AKST	0.51	16.414
USGS	15215900	18 Jan 2018 09:00	AKST	0.51	16.414
USGS	15215900	18 Jan 2018 09:15	AKST	0.501	16.411
USGS	15215900	18 Jan 2018 09:30	AKST	0.501	16.411
USGS	15215900	18 Jan 2018 09:45	AKST	0.501	16.411
USGS	15215900	18 Jan 2018 10:00	AKST	0.493	16.408
USGS	15215900	18 Jan 2018 10:15	AKST	0.493	16.408
USGS	15215900	18 Jan 2018 10:30	AKST	0.493	16.408
USGS	15215900	18 Jan 2018 10:45	AKST	0.481	16.405
USGS	15215900	18 Jan 2018 11:00	AKST	0.481	16.405
USGS	15215900	18 Jan 2018 11:15	AKST	0.481	16.405
USGS	15215900	18 Jan 2018 11:30	AKST	0.473	16.401
USGS	15215900	18 Jan 2018 11:45	AKST	0.473	16.401
USGS	15215900	18 Jan 2018 12:00	AKST	0.473	16.401
USGS	15215900	18 Jan 2018 12:15	AKST	0.464	16.398
USGS	15215900	18 Jan 2018 12:30	AKST	0.464	16.398
USGS	15215900	18 Jan 2018 12:45	AKST	0.464	16.398
USGS	15215900	18 Jan 2018 13:00	AKST	0.456	16.395
USGS	15215900	18 Jan 2018 13:15	AKST	0.456	16.395
USGS	15215900	18 Jan 2018 13:30	AKST	0.456	16.395
USGS	15215900	18 Jan 2018 13:45	AKST	0.447	16.392
USGS	15215900	18 Jan 2018 14:00	AKST	0.447	16.392
USGS	15215900	18 Jan 2018 14:15	AKST	0.447	16.392
USGS	15215900	18 Jan 2018 14:30	AKST	0.447	16.392
USGS	15215900	18 Jan 2018 14:45	AKST	0.439	16.389
USGS	15215900	18 Jan 2018 15:00	AKST	0.439	16.389
USGS	15215900	18 Jan 2018 15:15	AKST	0.439	16.389
USGS	15215900	18 Jan 2018 15:30	AKST	0.43	16.386
USGS	15215900	18 Jan 2018 15:45	AKST	0.43	16.386
USGS	15215900	18 Jan 2018 16:00	AKST	0.43	16.386
USGS	15215900	18 Jan 2018 16:15	AKST	0.43	16.386
USGS	15215900	18 Jan 2018 16:30	AKST	0.422	16.383
USGS	15215900	18 Jan 2018 16:45	AKST	0.422	16.383
USGS	15215900	18 Jan 2018 17:00	AKST	0.422	16.383
USGS	15215900	18 Jan 2018 17:15	AKST	0.422	16.383
USGS	15215900	18 Jan 2018 17:30	AKST	0.413	16.38
USGS	15215900	18 Jan 2018 17:45	AKST	0.413	16.38
USGS	15215900	18 Jan 2018 18:00	AKST	0.413	16.38
USGS	15215900	18 Jan 2018 18:15	AKST	0.413	16.38
USGS	15215900	18 Jan 2018 18:30	AKST	0.405	16.377
USGS	15215900	18 Jan 2018 18:45	AKST	0.405	16.377
USGS	15215900	18 Jan 2018 19:00	AKST	0.405	16.377
USGS	15215900	18 Jan 2018 19:15	AKST	0.396	16.374
USGS	15215900	18 Jan 2018 19:30	AKST	0.396	16.374
USGS	15215900	18 Jan 2018 19:45	AKST	0.396	16.374
USGS	15215900	18 Jan 2018 20:00	AKST	0.396	16.374
USGS	15215900	18 Jan 2018 20:15	AKST	0.388	16.371
USGS	15215900	18 Jan 2018 20:30	AKST	0.388	16.371
USGS	15215900	18 Jan 2018 20:45	AKST	0.388	16.371
USGS	15215900	18 Jan 2018 21:00	AKST	0.388	16.371
USGS	15215900	18 Jan 2018 21:15	AKST	0.388	16.371
USGS	15215900	18 Jan 2018 21:30	AKST	0.379	16.368
USGS	15215900	18 Jan 2018 21:45	AKST	0.379	16.368
USGS	15215900	18 Jan 2018 22:00	AKST	0.379	16.368
USGS	15215900	18 Jan 2018 22:15	AKST	0.374	16.365
USGS	15215900	18 Jan 2018 22:30	AKST	0.374	16.365
USGS	15215900	18 Jan 2018 22:45	AKST	0.374	16.365
USGS	15215900	18 Jan 2018 23:00	AKST	0.374	16.365
USGS	15215900	18 Jan 2018 23:15	AKST	0.365	16.362
USGS	15215900	18 Jan 2018 23:30	AKST	0.365	16.362
USGS	15215900	18 Jan 2018 23:45	AKST	0.365	16.362
USGS	15215900	19 Jan 2018 00:00	AKST	0.365	16.362
USGS	15215900	19 Jan 2018 00:15	AKST	0.365	16.362
USGS	15215900	19 Jan 2018 00:30	AKST	0.357	16.359
USGS	15215900	19 Jan 2018 00:45	AKST	0.357	16.359
USGS	15215900	19 Jan 2018 01:00	AKST	0.357	16.359
USGS	15215900	19 Jan 2018 01:15	AKST	0.357	16.359
USGS	15215900	19 Jan 2018 01:30	AKST	0.357	16.359
USGS	15215900	19 Jan 2018 01:45	AKST	0.357	16.359
USGS	15215900	19 Jan 2018 02:00	AKST	0.357	16.359
USGS	15215900	19 Jan 2018 02:15	AKST	0.348	16.356
USGS	15215900	19 Jan 2018 02:30	AKST	0.348	16.356
USGS	15215900	19 Jan 2018 02:45	AKST	0.348	16.356
USGS	15215900	19 Jan 2018 03:00	AKST	0.348	16.356
USGS	15215900	19 Jan 2018 03:15	AKST	0.348	16.356
USGS	15215900	19 Jan 2018 03:30	AKST	0.343	16.353
USGS	15215900	19 Jan 2018 03:45	AKST	0.343	16.353
USGS	15215900	19 Jan 2018 04:00	AKST	0.343	16.353
USGS	15215900	19 Jan 2018 04:15	AKST	0.343	16.353
USGS	15215900	19 Jan 2018 04:30	AKST	0.343	16.353
USGS	15215900	19 Jan 2018 04:45	AKST	0.343	16.353
USGS	15215900	19 Jan 2018 05:00	AKST	0.343	16.353
USGS	15215900	19 Jan 2018 05:15	AKST	0.334	16.35
USGS	15215900	19 Jan 2018 05:30	AKST	0.334	16.35
USGS	15215900	19 Jan 2018 05:45	AKST	0.334	16.35
USGS	15215900	19 Jan 2018 06:00	AKST	0.334	16.35
USGS	15215900	19 Jan 2018 06:15	AKST	0.334	16.35
USGS	15215900	19 Jan 2018 06:30	AKST	0.326	16.347
USGS	15215900	19 Jan 2018 06:45	AKST	0.326	16.347
USGS	15215900	19 Jan 2018 07:00	AKST	0.326	16.347
USGS	15215900	19 Jan 2018 07:15	AKST	0.326	16.347
USGS	15215900	19 Jan 2018 07:30	AKST	0.326	16.347
USGS	15215900	19 Jan 2018 07:45	AKST	0.326	16.347
USGS	15215900	19 Jan 2018 08:00	AKST	0.32	16.344
USGS	15215900	19 Jan 2018 08:15	AKST	0.32	16.344
USGS	15215900	19 Jan 2018 08:30	AKST	0.32	16.344
USGS	15215900	19 Jan 2018 08:45	AKST	0.32	16.344
USGS	15215900	19 Jan 2018 09:00	AKST	0.311	16.341
USGS	15215900	19 Jan 2018 09:15	AKST	0.311	16.341
USGS	15215900	19 Jan 2018 09:30	AKST	0.311	16.341
USGS	15215900	19 Jan 2018 09:45	AKST	0.311	16.341
USGS	15215900	19 Jan 2018 10:00	AKST	0.311	16.341
USGS	15215900	19 Jan 2018 10:15	AKST	0.306	16.337
USGS	15215900	19 Jan 2018 10:30	AKST	0.306	16.337
USGS	15215900	19 Jan 2018 10:45	AKST	0.306	16.337
USGS	15215900	19 Jan 2018 11:00	AKST	0.306	16.337
USGS	15215900	19 Jan 2018 11:15	AKST	0.306	16.337
USGS	15215900	19 Jan 2018 11:30	AKST	0.306	16.337
USGS	15215900	19 Jan 2018 11:45	AKST	0.306	16.337
USGS	15215900	19 Jan 2018 12:00	AKST	0.306	16.337
USGS	15215900	19 Jan 2018 12:15	AKST	0.306	16.337
USGS	15215900	19 Jan 2018 12:30	AKST	0.306	16.337
USGS	15215900	19 Jan 2018 12:45	AKST	0.306	16.337
USGS	15215900	19 Jan 2018 13:00	AKST	0.306	16.337
USGS	15215900	19 Jan 2018 13:15	AKST	0.306	16.337
USGS	15215900	19 Jan 2018 13:30	AKST	0.297	16.334
USGS	15215900	19 Jan 2018 13:45	AKST	0.297	16.334
USGS	15215900	19 Jan 2018 14:00	AKST	0.297	16.334
USGS	15215900	19 Jan 2018 14:15	AKST	0.297	16.334
USGS	15215900	19 Jan 2018 14:30	AKST	0.297	16.334
USGS	15215900	19 Jan 2018 14:45	AKST	0.289	16.331
USGS	15215900	19 Jan 2018 15:00	AKST	0.297	16.334
USGS	15215900	19 Jan 2018 15:15	AKST	0.297	16.334
USGS	15215900	19 Jan 2018 15:30	AKST	0.289	16.331
USGS	15215900	19 Jan 2018 15:45	AKST	0.289	16.331
USGS	15215900	19 Jan 2018 16:00	AKST	0.289	16.331
USGS	15215900	19 Jan 2018 16:15	AKST	0.289	16.331
USGS	15215900	19 Jan 2018 16:30	AKST	0.289	16.331
USGS	15215900	19 Jan 2018 16:45	AKST	0.289	16.331
USGS	15215900	19 Jan 2018 17:00	AKST	0.289	16.331
USGS	15215900	19 Jan 2018 17:15	AKST	0.283	16.328
USGS	15215900	19 Jan 2018 17:30	AKST	0.289	16.331
USGS	15215900	19 Jan 2018 17:45	AKST	0.283	16.328
USGS	15215900	19 Jan 2018 18:00	AKST	0.283	16.328
USGS	15215900	19 Jan 2018 18:15	AKST	0.283	16.328
USGS	15215900	19 Jan 2018 18:30	AKST	0.283	16.328
USGS	15215900	19 Jan 2018 18:45	AKST	0.283	16.328
USGS	15215900	19 Jan 2018 19:00	AKST	0.283	16.328
USGS	15215900	19 Jan 2018 19:15	AKST	0.283	16.328
USGS	15215900	19 Jan 2018 19:30	AKST	0.283	16.328
USGS	15215900	19 Jan 2018 19:45	AKST	0.276	16.325
USGS	15215900	19 Jan 2018 20:00	AKST	0.276	16.325
USGS	15215900	19 Jan 2018 20:15	AKST	0.276	16.325
USGS	15215900	19 Jan 2018 20:30	AKST	0.276	16.325
USGS	15215900	19 Jan 2018 20:45	AKST	0.276	16.325
USGS	15215900	19 Jan 2018 21:00	AKST	0.276	16.325
USGS	15215900	19 Jan 2018 21:15	AKST	0.276	16.325
USGS	15215900	19 Jan 2018 21:30	AKST	0.276	16.325
USGS	15215900	19 Jan 2018 21:45	AKST	0.27	16.322
USGS	15215900	19 Jan 2018 22:00	AKST	0.27	16.322
USGS	15215900	19 Jan 2018 22:15	AKST	0.27	16.322
USGS	15215900	19 Jan 2018 22:30	AKST	0.27	16.322
USGS	15215900	19 Jan 2018 22:45	AKST	0.27	16.322
USGS	15215900	19 Jan 2018 23:00	AKST	0.27	16.322
USGS	15215900	19 Jan 2018 23:15	AKST	0.27	16.322
USGS	15215900	19 Jan 2018 23:30	AKST	0.27	16.322
USGS	15215900	19 Jan 2018 23:45	AKST	0.27	16.322
USGS	15215900	20 Jan 2018 00:00	AKST	0.263	16.319
USGS	15215900	20 Jan 2018 00:15	AKST	0.263	16.319
USGS	15215900	20 Jan 2018 00:30	AKST	0.263	16.319
USGS	15215900	20 Jan 2018 00:45	AKST	0.263	16.319
USGS	15215900	20 Jan 2018 01:00	AKST	0.263	16.319
USGS	15215900	20 Jan 2018 01:15	AKST	0.263	16.319
USGS	15215900	20 Jan 2018 01:30	AKST	0.263	16.319
USGS	15215900	20 Jan 2018 01:45	AKST	0.256	16.316
USGS	15215900	20 Jan 2018 02:00	AKST	0.256	16.316
USGS	15215900	20 Jan 2018 02:15	AKST	0.256	16.316
USGS	15215900	20 Jan 2018 02:30	AKST	0.256	16.316
USGS	15215900	20 Jan 2018 02:45	AKST	0.256	16.316
USGS	15215900	20 Jan 2018 03:00	AKST	0.256	16.316
USGS	15215900	20 Jan 2018 03:15	AKST	0.256	16.316
USGS	15215900	20 Jan 2018 03:30	AKST	0.256	16.316
USGS	15215900	20 Jan 2018 03:45	AKST	0.256	16.316
USGS	15215900	20 Jan 2018 04:00	AKST	0.256	16.316
USGS	15215900	20 Jan 2018 04:15	AKST	0.249	16.313
USGS	15215900	20 Jan 2018 04:30	AKST	0.249	16.313
USGS	15215900	20 Jan 2018 04:45	AKST	0.249	16.313
USGS	15215900	20 Jan 2018 05:00	AKST	0.249	16.313
USGS	15215900	20 Jan 2018 05:15	AKST	0.249	16.313
USGS	15215900	20 Jan 2018 05:30	AKST	0.249	16.313
USGS	15215900	20 Jan 2018 05:45	AKST	0.243	16.31
USGS	15215900	20 Jan 2018 06:00	AKST	0.243	16.31
USGS	15215900	20 Jan 2018 06:15	AKST	0.243	16.31
USGS	15215900	20 Jan 2018 06:30	AKST	0.243	16.31
USGS	15215900	20 Jan 2018 06:45	AKST	0.243	16.31
USGS	15215900	20 Jan 2018 07:00	AKST	0.243	16.31
USGS	15215900	20 Jan 2018 07:15	AKST	0.243	16.31
USGS	15215900	20 Jan 2018 07:30	AKST	0.243	16.31
USGS	15215900	20 Jan 2018 07:45	AKST	0.243	16.31
USGS	15215900	20 Jan 2018 08:00	AKST	0.243	16.31
USGS	15215900	20 Jan 2018 08:15	AKST	0.237	16.307
USGS	15215900	20 Jan 2018 08:30	AKST	0.237	16.307
USGS	15215900	20 Jan 2018 08:45	AKST	0.237	16.307
USGS	15215900	20 Jan 2018 09:00	AKST	0.237	16.307
USGS	15215900	20 Jan 2018 09:15	AKST	0.237	16.307
USGS	15215900	20 Jan 2018 09:30	AKST	0.237	16.307
USGS	15215900	20 Jan 2018 09:45	AKST	0.237	16.307
USGS	15215900	20 Jan 2018 10:00	AKST	0.237	16.307
USGS	15215900	20 Jan 2018 10:15	AKST	0.23	16.304
USGS	15215900	20 Jan 2018 10:30	AKST	0.23	16.304
USGS	15215900	20 Jan 2018 10:45	AKST	0.23	16.304
USGS	15215900	20 Jan 2018 11:00	AKST	0.23	16.304
USGS	15215900	20 Jan 2018 11:15	AKST	0.23	16.304
USGS	15215900	20 Jan 2018 11:30	AKST	0.23	16.304
USGS	15215900	20 Jan 2018 11:45	AKST	0.237	16.307
USGS	15215900	20 Jan 2018 12:00	AKST	0.237	16.307
USGS	15215900	20 Jan 2018 12:15	AKST	0.23	16.304
USGS	15215900	20 Jan 2018 12:30	AKST	0.237	16.307
USGS	15215900	20 Jan 2018 12:45	AKST	0.23	16.304
USGS	15215900	20 Jan 2018 13:00	AKST	0.237	16.307
USGS	15215900	20 Jan 2018 13:15	AKST	0.237	16.307
USGS	15215900	20 Jan 2018 13:30	AKST	0.23	16.304
USGS	15215900	20 Jan 2018 13:45	AKST	0.237	16.307
USGS	15215900	20 Jan 2018 14:00	AKST	0.237	16.307
USGS	15215900	20 Jan 2018 14:15	AKST	0.23	16.304
USGS	15215900	20 Jan 2018 14:30	AKST	0.23	16.304
USGS	15215900	20 Jan 2018 14:45	AKST	0.23	16.304
USGS	15215900	20 Jan 2018 15:00	AKST	0.23	16.304
USGS	15215900	20 Jan 2018 15:15	AKST	0.23	16.304
USGS	15215900	20 Jan 2018 15:30	AKST	0.23	16.304
USGS	15215900	20 Jan 2018 15:45	AKST	0.23	16.304
USGS	15215900	20 Jan 2018 16:00	AKST	0.224	16.301
USGS	15215900	20 Jan 2018 16:15	AKST	0.224	16.301
USGS	15215900	20 Jan 2018 16:30	AKST	0.224	16.301
USGS	15215900	20 Jan 2018 16:45	AKST	0.224	16.301
USGS	15215900	20 Jan 2018 17:00	AKST	0.224	16.301
USGS	15215900	20 Jan 2018 17:15	AKST	0.224	16.301
USGS	15215900	20 Jan 2018 17:30	AKST	0.224	16.301
USGS	15215900	20 Jan 2018 17:45	AKST	0.224	16.301
USGS	15215900	20 Jan 2018 18:00	AKST	0.224	16.301
USGS	15215900	20 Jan 2018 18:15	AKST	0.218	16.298
USGS	15215900	20 Jan 2018 18:30	AKST	0.218	16.298
USGS	15215900	20 Jan 2018 18:45	AKST	0.218	16.298
USGS	15215900	20 Jan 2018 19:00	AKST	0.218	16.298
USGS	15215900	20 Jan 2018 19:15	AKST	0.218	16.298
USGS	15215900	20 Jan 2018 19:30	AKST	0.218	16.298
USGS	15215900	20 Jan 2018 19:45	AKST	0.212	16.295
USGS	15215900	20 Jan 2018 20:00	AKST	0.212	16.295
USGS	15215900	20 Jan 2018 20:15	AKST	0.212	16.295
USGS	15215900	20 Jan 2018 20:30	AKST	0.212	16.295
USGS	15215900	20 Jan 2018 20:45	AKST	0.212	16.295
USGS	15215900	20 Jan 2018 21:00	AKST	0.206	16.292
USGS	15215900	20 Jan 2018 21:15	AKST	0.206	16.292
USGS	15215900	20 Jan 2018 21:30	AKST	0.206	16.292
USGS	15215900	20 Jan 2018 21:45	AKST	0.206	16.292
USGS	15215900	20 Jan 2018 22:00	AKST	0.206	16.292
USGS	15215900	20 Jan 2018 22:15	AKST	0.206	16.292
USGS	15215900	20 Jan 2018 22:30	AKST	0.206	16.292
USGS	15215900	20 Jan 2018 22:45	AKST	0.2	16.289
USGS	15215900	20 Jan 2018 23:00	AKST	0.206	16.292
USGS	15215900	20 Jan 2018 23:15	AKST	0.206	16.292
USGS	15215900	20 Jan 2018 23:30	AKST	0.2	16.289
USGS	15215900	20 Jan 2018 23:45	AKST	0.2	16.289
USGS	15215900	21 Jan 2018 00:00	AKST	0.2	16.289
USGS	15215900	21 Jan 2018 00:15	AKST	0.2	16.289
USGS	15215900	21 Jan 2018 00:30	AKST	0.2	16.289
USGS	15215900	21 Jan 2018 00:45	AKST	0.2	16.289
USGS	15215900	21 Jan 2018 01:00	AKST	0.206	16.292
USGS	15215900	21 Jan 2018 01:15	AKST	0.2	16.289
USGS	15215900	21 Jan 2018 01:30	AKST	0.206	16.292
USGS	15215900	21 Jan 2018 01:45	AKST	0.206	16.292
USGS	15215900	21 Jan 2018 02:00	AKST	0.206	16.292
USGS	15215900	21 Jan 2018 02:15	AKST	0.206	16.292
USGS	15215900	21 Jan 2018 02:30	AKST	0.206	16.292
USGS	15215900	21 Jan 2018 02:45	AKST	0.206	16.292
USGS	15215900	21 Jan 2018 03:00	AKST	0.206	16.292
USGS	15215900	21 Jan 2018 03:15	AKST	0.206	16.292
USGS	15215900	21 Jan 2018 03:30	AKST	0.206	16.292
USGS	15215900	21 Jan 2018 03:45	AKST	0.206	16.292
USGS	15215900	21 Jan 2018 04:00	AKST	0.206	16.292
USGS	15215900	21 Jan 2018 04:15	AKST	0.206	16.292
USGS	15215900	21 Jan 2018 04:30	AKST	0.206	16.292
USGS	15215900	21 Jan 2018 04:45	AKST	0.206	16.292
USGS	15215900	21 Jan 2018 05:00	AKST	0.206	16.292
USGS	15215900	21 Jan 2018 05:15	AKST	0.206	16.292
USGS	15215900	21 Jan 2018 05:30	AKST	0.206	16.292
USGS	15215900	21 Jan 2018 05:45	AKST	0.206	16.292
USGS	15215900	21 Jan 2018 06:00	AKST	0.206	16.292
USGS	15215900	21 Jan 2018 06:15	AKST	0.206	16.292
USGS	15215900	21 Jan 2018 06:30	AKST	0.206	16.292
USGS	15215900	21 Jan 2018 06:45	AKST	0.206	16.292
USGS	15215900	21 Jan 2018 07:00	AKST	0.206	16.292
USGS	15215900	21 Jan 2018 07:15	AKST	0.206	16.292
USGS	15215900	21 Jan 2018 07:30	AKST	0.2	16.289
USGS	15215900	21 Jan 2018 07:45	AKST	0.206	16.292
USGS	15215900	21 Jan 2018 08:00	AKST	0.206	16.292
USGS	15215900	21 Jan 2018 08:15	AKST	0.206	16.292
USGS	15215900	21 Jan 2018 08:30	AKST	0.206	16.292
USGS	15215900	21 Jan 2018 08:45	AKST	0.206	16.292
USGS	15215900	21 Jan 2018 09:00	AKST	0.2	16.289
USGS	15215900	21 Jan 2018 09:15	AKST	0.206	16.292
USGS	15215900	21 Jan 2018 09:30	AKST	0.2	16.289
USGS	15215900	21 Jan 2018 09:45	AKST	0.2	16.289
USGS	15215900	21 Jan 2018 10:00	AKST	0.2	16.289
USGS	15215900	21 Jan 2018 10:15	AKST	0.2	16.289
USGS	15215900	21 Jan 2018 10:30	AKST	0.2	16.289
USGS	15215900	21 Jan 2018 10:45	AKST	0.2	16.289
USGS	15215900	21 Jan 2018 11:00	AKST	0.2	16.289
USGS	15215900	21 Jan 2018 11:15	AKST	0.2	16.289
USGS	15215900	21 Jan 2018 11:30	AKST	0.2	16.289
USGS	15215900	21 Jan 2018 11:45	AKST	0.2	16.289
USGS	15215900	21 Jan 2018 12:00	AKST	0.206	16.292
USGS	15215900	21 Jan 2018 12:15	AKST	0.2	16.289
USGS	15215900	21 Jan 2018 12:30	AKST	0.2	16.289
USGS	15215900	21 Jan 2018 12:45	AKST	0.2	16.289
USGS	15215900	21 Jan 2018 13:00	AKST	0.2	16.289
USGS	15215900	21 Jan 2018 13:15	AKST	0.2	16.289
USGS	15215900	21 Jan 2018 13:30	AKST	0.2	16.289
USGS	15215900	21 Jan 2018 13:45	AKST	0.2	16.289
USGS	15215900	21 Jan 2018 14:00	AKST	0.2	16.289
USGS	15215900	21 Jan 2018 14:15	AKST	0.2	16.289
USGS	15215900	21 Jan 2018 14:30	AKST	0.2	16.289
USGS	15215900	21 Jan 2018 14:45	AKST	0.194	16.286
USGS	15215900	21 Jan 2018 15:00	AKST	0.2	16.289
USGS	15215900	21 Jan 2018 15:15	AKST	0.194	16.286
USGS	15215900	21 Jan 2018 15:30	AKST	0.194	16.286
USGS	15215900	21 Jan 2018 15:45	AKST	0.194	16.286
USGS	15215900	21 Jan 2018 16:00	AKST	0.194	16.286
USGS	15215900	21 Jan 2018 16:15	AKST	0.194	16.286
USGS	15215900	21 Jan 2018 16:30	AKST	0.195	16.286
USGS	15215900	21 Jan 2018 16:45	AKST	0.195	16.286
USGS	15215900	21 Jan 2018 17:00	AKST	0.195	16.286
USGS	15215900	21 Jan 2018 17:15	AKST	0.195	16.286
USGS	15215900	21 Jan 2018 17:30	AKST	0.195	16.286
USGS	15215900	21 Jan 2018 17:45	AKST	0.195	16.286
USGS	15215900	21 Jan 2018 18:00	AKST	0.195	16.286
USGS	15215900	21 Jan 2018 18:15	AKST	0.195	16.286
USGS	15215900	21 Jan 2018 18:30	AKST	0.195	16.286
USGS	15215900	21 Jan 2018 18:45	AKST	0.195	16.286
USGS	15215900	21 Jan 2018 19:00	AKST	0.195	16.286
[truncated: 18,350 more rows]
