# Supplementary material for: WHONDRS-GUI: a web application for global survey of surface water metabolites
Source: PeerJ. 2020 Jul 22;8:e9277. doi: 10.7717/peerj.9277 (PMC7382364; doi:10.7717/peerj.9277)
Supplement: Supplemental Information 1 [file peerj-08-9277-s001.zip › WHONDRS_S_Kit/data/WHONDRS_SW_Kits_Hydrographs/WHONDRS_SW_Kits_Hydrograph_S000062.csv]

# U.S. Geological Survey. 2018. National Water Information System data available on the World Wide Web (USGS Water Data for the Nation) accessed at 2019-01-03 19:37:20 EST (nadww01) at http://waterdata.usgs.gov/nwis/
# USGS 15214000 COPPER R AT MILLION DOLLAR BRIDGE NR CORDOVA AK
agency_cd	site_no	datetime	tz_cd	Gauge_height_m	Discharge_cubic_m_per_second
USGS	15214000	01 Jan 2018 00:00	AKST	40.094	1769.786
USGS	15214000	01 Jan 2018 00:15	AKST	40.091	1766.955
USGS	15214000	01 Jan 2018 00:30	AKST	40.088	1764.123
USGS	15214000	01 Jan 2018 00:45	AKST	40.088	1764.123
USGS	15214000	01 Jan 2018 01:00	AKST	40.082	1758.46
USGS	15214000	01 Jan 2018 01:15	AKST	40.079	1755.628
USGS	15214000	01 Jan 2018 01:30	AKST	40.079	1755.628
USGS	15214000	01 Jan 2018 01:45	AKST	40.079	1755.628
USGS	15214000	01 Jan 2018 02:00	AKST	40.076	1752.796
USGS	15214000	01 Jan 2018 02:15	AKST	40.069	1749.965
USGS	15214000	01 Jan 2018 02:30	AKST	40.066	1747.133
USGS	15214000	01 Jan 2018 02:45	AKST	40.066	1747.133
USGS	15214000	01 Jan 2018 03:00	AKST	40.06	1741.47
USGS	15214000	01 Jan 2018 03:15	AKST	40.057	1738.638
USGS	15214000	01 Jan 2018 03:30	AKST	40.057	1738.638
USGS	15214000	01 Jan 2018 03:45	AKST	40.051	1732.975
USGS	15214000	01 Jan 2018 04:00	AKST	40.051	1732.975
USGS	15214000	01 Jan 2018 04:15	AKST	40.048	1730.143
USGS	15214000	01 Jan 2018 04:30	AKST	40.048	1730.143
USGS	15214000	01 Jan 2018 04:45	AKST	40.042	1724.48
USGS	15214000	01 Jan 2018 05:00	AKST	40.042	1724.48
USGS	15214000	01 Jan 2018 05:15	AKST	40.012	1698.995
USGS	15214000	01 Jan 2018 05:30	AKST	40.009	1696.163
USGS	15214000	01 Jan 2018 05:45	AKST	40.03	1715.985
USGS	15214000	01 Jan 2018 06:00	AKST	40.027	1713.153
USGS	15214000	01 Jan 2018 06:15	AKST	40.027	1713.153
USGS	15214000	01 Jan 2018 06:30	AKST	40.027	1713.153
USGS	15214000	01 Jan 2018 06:45	AKST	40.021	1707.49
USGS	15214000	01 Jan 2018 07:00	AKST	40.018	1704.658
USGS	15214000	01 Jan 2018 07:15	AKST	40.018	1704.658
USGS	15214000	01 Jan 2018 07:30	AKST	39.969	1662.183
USGS	15214000	01 Jan 2018 07:45	AKST	40.015	1701.826
USGS	15214000	01 Jan 2018 08:00	AKST	39.996	1687.668
USGS	15214000	01 Jan 2018 08:15	AKST	39.978	1670.678
USGS	15214000	01 Jan 2018 08:30	AKST	40.009	1696.163
USGS	15214000	01 Jan 2018 08:45	AKST	39.996	1687.668
USGS	15214000	01 Jan 2018 09:00	AKST	40.005	1693.331
USGS	15214000	01 Jan 2018 09:15	AKST	39.987	1679.173
USGS	15214000	01 Jan 2018 09:30	AKST	39.993	1684.836
USGS	15214000	01 Jan 2018 09:45	AKST	39.984	1676.341
USGS	15214000	01 Jan 2018 10:00	AKST	39.993	1684.836
USGS	15214000	01 Jan 2018 10:15	AKST	39.975	1667.847
USGS	15214000	01 Jan 2018 10:30	AKST	39.969	1662.183
USGS	15214000	01 Jan 2018 10:45	AKST	39.975	1667.847
USGS	15214000	01 Jan 2018 11:00	AKST	39.969	1662.183
USGS	15214000	01 Jan 2018 11:15	AKST	39.975	1667.847
USGS	15214000	01 Jan 2018 11:30	AKST	39.969	1662.183
USGS	15214000	01 Jan 2018 11:45	AKST	39.987	1679.173
USGS	15214000	01 Jan 2018 12:00	AKST	39.993	1684.836
USGS	15214000	01 Jan 2018 12:15	AKST	39.984	1676.341
USGS	15214000	01 Jan 2018 12:30	AKST	39.987	1679.173
USGS	15214000	01 Jan 2018 12:45	AKST	39.987	1679.173
USGS	15214000	01 Jan 2018 13:00	AKST	39.99	1682.005
USGS	15214000	01 Jan 2018 13:15	AKST	39.99	1682.005
USGS	15214000	01 Jan 2018 13:30	AKST	39.987	1679.173
USGS	15214000	01 Jan 2018 13:45	AKST	39.987	1679.173
USGS	15214000	01 Jan 2018 14:00	AKST	39.987	1679.173
USGS	15214000	01 Jan 2018 14:15	AKST	39.987	1679.173
USGS	15214000	01 Jan 2018 14:30	AKST	39.981	1673.51
USGS	15214000	01 Jan 2018 14:45	AKST	39.984	1676.341
USGS	15214000	01 Jan 2018 15:00	AKST	39.987	1679.173
USGS	15214000	01 Jan 2018 15:15	AKST	39.984	1676.341
USGS	15214000	01 Jan 2018 15:30	AKST	39.984	1676.341
USGS	15214000	01 Jan 2018 15:45	AKST	39.984	1676.341
USGS	15214000	01 Jan 2018 16:00	AKST	39.981	1673.51
USGS	15214000	01 Jan 2018 16:15	AKST	39.981	1673.51
USGS	15214000	01 Jan 2018 16:30	AKST	39.981	1673.51
USGS	15214000	01 Jan 2018 16:45	AKST	39.981	1673.51
USGS	15214000	01 Jan 2018 17:00	AKST	39.987	1679.173
USGS	15214000	01 Jan 2018 17:15	AKST	39.987	1679.173
USGS	15214000	01 Jan 2018 17:30	AKST	39.981	1673.51
USGS	15214000	01 Jan 2018 17:45	AKST	39.984	1676.341
USGS	15214000	01 Jan 2018 18:00	AKST	39.984	1676.341
USGS	15214000	01 Jan 2018 18:15	AKST	39.981	1673.51
USGS	15214000	01 Jan 2018 18:30	AKST	39.978	1670.678
USGS	15214000	01 Jan 2018 18:45	AKST	39.981	1673.51
USGS	15214000	01 Jan 2018 19:00	AKST	39.984	1676.341
USGS	15214000	01 Jan 2018 19:15	AKST	39.984	1676.341
USGS	15214000	01 Jan 2018 19:30	AKST	39.981	1673.51
USGS	15214000	01 Jan 2018 19:45	AKST	39.978	1670.678
USGS	15214000	01 Jan 2018 20:00	AKST	39.978	1670.678
USGS	15214000	01 Jan 2018 20:15	AKST	39.978	1670.678
USGS	15214000	01 Jan 2018 20:30	AKST	39.981	1673.51
USGS	15214000	01 Jan 2018 20:45	AKST	39.972	1665.015
USGS	15214000	01 Jan 2018 21:00	AKST	39.975	1667.847
USGS	15214000	01 Jan 2018 21:15	AKST	39.978	1670.678
USGS	15214000	01 Jan 2018 21:30	AKST	39.975	1667.847
USGS	15214000	01 Jan 2018 21:45	AKST	39.96	1656.52
USGS	15214000	01 Jan 2018 22:00	AKST	39.929	1631.035
USGS	15214000	01 Jan 2018 22:15	AKST	39.914	1616.877
USGS	15214000	01 Jan 2018 22:30	AKST	39.929	1631.035
USGS	15214000	01 Jan 2018 22:45	AKST	39.929	1631.035
USGS	15214000	01 Jan 2018 23:00	AKST	39.902	1608.382
USGS	15214000	01 Jan 2018 23:15	AKST	39.911	1616.877
USGS	15214000	01 Jan 2018 23:30	AKST	39.926	1628.203
USGS	15214000	01 Jan 2018 23:45	AKST	39.917	1619.708
USGS	15214000	02 Jan 2018 00:00	AKST	39.908	1614.045
USGS	15214000	02 Jan 2018 00:15	AKST	39.92	1622.54
USGS	15214000	02 Jan 2018 00:30	AKST	39.914	1616.877
USGS	15214000	02 Jan 2018 00:45	AKST	39.896	1602.718
USGS	15214000	02 Jan 2018 01:00	AKST	39.89	1597.055
USGS	15214000	02 Jan 2018 01:15	AKST	39.905	1611.213
USGS	15214000	02 Jan 2018 01:30	AKST	39.893	1599.887
USGS	15214000	02 Jan 2018 01:45	AKST	39.89	1597.055
USGS	15214000	02 Jan 2018 02:00	AKST	39.89	1597.055
USGS	15214000	02 Jan 2018 02:15	AKST	39.887	1594.223
USGS	15214000	02 Jan 2018 02:30	AKST	39.89	1597.055
USGS	15214000	02 Jan 2018 02:45	AKST	39.887	1594.223
USGS	15214000	02 Jan 2018 03:00	AKST	39.871	1582.897
USGS	15214000	02 Jan 2018 03:15	AKST	39.868	1580.065
USGS	15214000	02 Jan 2018 03:30	AKST	39.868	1580.065
USGS	15214000	02 Jan 2018 03:45	AKST	39.862	1574.402
USGS	15214000	02 Jan 2018 04:00	AKST	39.865	1577.233
USGS	15214000	02 Jan 2018 04:15	AKST	39.859	1574.402
USGS	15214000	02 Jan 2018 04:30	AKST	39.85	1565.907
USGS	15214000	02 Jan 2018 04:45	AKST	39.844	1560.244
USGS	15214000	02 Jan 2018 05:00	AKST	39.859	1574.402
USGS	15214000	02 Jan 2018 05:15	AKST	39.874	1585.728
USGS	15214000	02 Jan 2018 05:30	AKST	39.841	1557.412
USGS	15214000	02 Jan 2018 05:45	AKST	39.859	1574.402
USGS	15214000	02 Jan 2018 06:00	AKST	39.841	1557.412
USGS	15214000	02 Jan 2018 06:15	AKST	39.823	1543.254
USGS	15214000	02 Jan 2018 06:30	AKST	39.813	1534.759
USGS	15214000	02 Jan 2018 06:45	AKST	39.807	1531.927
USGS	15214000	02 Jan 2018 07:00	AKST	39.813	1534.759
USGS	15214000	02 Jan 2018 07:15	AKST	39.713	1449.809
USGS	15214000	02 Jan 2018 07:30	AKST	39.692	1429.987
USGS	15214000	02 Jan 2018 07:45	AKST	39.722	1458.304
USGS	15214000	02 Jan 2018 08:00	AKST	39.719	1455.472
USGS	15214000	02 Jan 2018 08:15	AKST	39.688	1427.156
USGS	15214000	02 Jan 2018 08:30	AKST	39.679	1418.661
USGS	15214000	02 Jan 2018 08:45	AKST	39.667	1407.334
USGS	15214000	02 Jan 2018 09:00	AKST	39.649	1393.176
USGS	15214000	02 Jan 2018 09:15	AKST	39.624	1370.522
USGS	15214000	02 Jan 2018 09:30	AKST	39.618	1364.859
USGS	15214000	02 Jan 2018 09:45	AKST	39.637	1381.849
USGS	15214000	02 Jan 2018 10:00	AKST	39.597	1347.869
USGS	15214000	02 Jan 2018 10:15	AKST	39.582	1333.711
USGS	15214000	02 Jan 2018 10:30	AKST	39.573	1325.216
USGS	15214000	02 Jan 2018 10:45	AKST	39.564	1316.721
USGS	15214000	02 Jan 2018 11:00	AKST	39.554	1311.058
USGS	15214000	02 Jan 2018 11:15	AKST	39.548	1305.394
USGS	15214000	02 Jan 2018 11:30	AKST	39.567	1319.553
USGS	15214000	02 Jan 2018 11:45	AKST	39.557	1313.889
USGS	15214000	02 Jan 2018 12:00	AKST	39.545	1302.563
USGS	15214000	02 Jan 2018 12:15	AKST	39.536	1294.068
USGS	15214000	02 Jan 2018 12:30	AKST	39.493	1257.256
USGS	15214000	02 Jan 2018 12:45	AKST	39.512	1274.246
USGS	15214000	02 Jan 2018 13:00	AKST	39.466	1234.603
USGS	15214000	02 Jan 2018 13:15	AKST	39.457	1228.94
USGS	15214000	02 Jan 2018 13:30	AKST	39.472	1240.266
USGS	15214000	02 Jan 2018 13:45	AKST	39.466	1234.603
USGS	15214000	02 Jan 2018 14:00	AKST	39.457	1228.94
USGS	15214000	02 Jan 2018 14:15	AKST	39.442	1214.781
USGS	15214000	02 Jan 2018 14:30	AKST	39.442	1214.781
USGS	15214000	02 Jan 2018 14:45	AKST	39.432	1206.286
USGS	15214000	02 Jan 2018 15:00	AKST	39.426	1203.455
USGS	15214000	02 Jan 2018 15:15	AKST	39.411	1189.296
USGS	15214000	02 Jan 2018 15:30	AKST	39.405	1186.465
USGS	15214000	02 Jan 2018 15:45	AKST	39.396	1177.97
USGS	15214000	02 Jan 2018 16:00	AKST	39.387	1169.475
USGS	15214000	02 Jan 2018 16:15	AKST	39.381	1166.643
USGS	15214000	02 Jan 2018 16:30	AKST	39.368	1155.316
USGS	15214000	02 Jan 2018 16:45	AKST	39.365	1152.485
USGS	15214000	02 Jan 2018 17:00	AKST	39.353	1143.99
USGS	15214000	02 Jan 2018 17:15	AKST	39.347	1138.326
USGS	15214000	02 Jan 2018 17:30	AKST	39.341	1132.663
USGS	15214000	02 Jan 2018 17:45	AKST	39.335	1129.832
USGS	15214000	02 Jan 2018 18:00	AKST	39.323	1118.505
USGS	15214000	02 Jan 2018 18:15	AKST	39.314	1112.842
USGS	15214000	02 Jan 2018 18:30	AKST	39.311	1110.01
USGS	15214000	02 Jan 2018 18:45	AKST	39.298	1098.683
USGS	15214000	02 Jan 2018 19:00	AKST	39.292	1095.852
USGS	15214000	02 Jan 2018 19:15	AKST	39.286	1090.188
USGS	15214000	02 Jan 2018 19:30	AKST	39.277	1081.693
USGS	15214000	02 Jan 2018 19:45	AKST	39.271	1078.862
USGS	15214000	02 Jan 2018 20:00	AKST	39.265	1073.198
USGS	15214000	02 Jan 2018 20:15	AKST	39.259	1067.535
USGS	15214000	02 Jan 2018 20:30	AKST	39.253	1064.703
USGS	15214000	02 Jan 2018 20:45	AKST	39.24	1053.377
USGS	15214000	02 Jan 2018 21:00	AKST	39.237	1053.377
USGS	15214000	02 Jan 2018 21:15	AKST	39.231	1047.713
USGS	15214000	02 Jan 2018 21:30	AKST	39.225	1042.05
USGS	15214000	02 Jan 2018 21:45	AKST	39.213	1033.555
USGS	15214000	02 Jan 2018 22:00	AKST	39.213	1033.555
USGS	15214000	02 Jan 2018 22:15	AKST	39.207	1027.892
USGS	15214000	02 Jan 2018 22:30	AKST	39.201	1025.06
USGS	15214000	02 Jan 2018 22:45	AKST	39.195	1019.397
USGS	15214000	02 Jan 2018 23:00	AKST	39.189	1013.734
USGS	15214000	02 Jan 2018 23:15	AKST	39.186	1013.734
USGS	15214000	02 Jan 2018 23:30	AKST	39.176	1005.239
USGS	15214000	02 Jan 2018 23:45	AKST	39.17	999.575
USGS	15214000	03 Jan 2018 00:00	AKST	39.164	996.744
USGS	15214000	03 Jan 2018 00:15	AKST	39.164	996.744
USGS	15214000	03 Jan 2018 00:30	AKST	39.155	988.249
USGS	15214000	03 Jan 2018 00:45	AKST	39.152	988.249
USGS	15214000	03 Jan 2018 01:00	AKST	39.146	982.585
USGS	15214000	03 Jan 2018 01:15	AKST	39.134	974.09
USGS	15214000	03 Jan 2018 01:30	AKST	39.134	974.09
USGS	15214000	03 Jan 2018 01:45	AKST	39.128	968.427
USGS	15214000	03 Jan 2018 02:00	AKST	39.1	948.605
USGS	15214000	03 Jan 2018 02:15	AKST	39.1	948.605
USGS	15214000	03 Jan 2018 02:30	AKST	39.115	959.932
USGS	15214000	03 Jan 2018 02:45	AKST	39.094	942.942
USGS	15214000	03 Jan 2018 03:00	AKST	39.106	954.269
USGS	15214000	03 Jan 2018 03:15	AKST	39.091	942.942
USGS	15214000	03 Jan 2018 03:30	AKST	39.085	937.279
USGS	15214000	03 Jan 2018 03:45	AKST	39.091	942.942
USGS	15214000	03 Jan 2018 04:00	AKST	39.07	925.952
USGS	15214000	03 Jan 2018 04:15	AKST	39.064	923.12
USGS	15214000	03 Jan 2018 04:30	AKST	39.064	923.12
USGS	15214000	03 Jan 2018 04:45	AKST	39.048	911.794
USGS	15214000	03 Jan 2018 05:00	AKST	39.051	911.794
USGS	15214000	03 Jan 2018 05:15	AKST	39.061	920.289
USGS	15214000	03 Jan 2018 05:30	AKST	39.073	928.784
USGS	15214000	03 Jan 2018 05:45	AKST	39.073	928.784
USGS	15214000	03 Jan 2018 06:00	AKST	39.064	923.12
USGS	15214000	03 Jan 2018 06:15	AKST	39.067	923.12
USGS	15214000	03 Jan 2018 06:30	AKST	39.061	920.289
USGS	15214000	03 Jan 2018 06:45	AKST	39.064	923.12
USGS	15214000	03 Jan 2018 07:00	AKST	39.061	920.289
USGS	15214000	03 Jan 2018 07:15	AKST	39.058	917.457
USGS	15214000	03 Jan 2018 07:30	AKST	39.054	914.626
USGS	15214000	03 Jan 2018 07:45	AKST	39.051	911.794
USGS	15214000	03 Jan 2018 08:00	AKST	39.051	911.794
USGS	15214000	03 Jan 2018 08:15	AKST	39.048	911.794
USGS	15214000	03 Jan 2018 08:30	AKST	39.048	911.794
USGS	15214000	03 Jan 2018 08:45	AKST	39.039	903.299
USGS	15214000	03 Jan 2018 09:00	AKST	39.042	906.131
USGS	15214000	03 Jan 2018 09:15	AKST	39.03	897.636
USGS	15214000	03 Jan 2018 09:30	AKST	39.036	903.299
USGS	15214000	03 Jan 2018 09:45	AKST	39.024	894.804
USGS	15214000	03 Jan 2018 10:00	AKST	39.033	900.467
USGS	15214000	03 Jan 2018 10:15	AKST	39.03	897.636
USGS	15214000	03 Jan 2018 10:30	AKST	39.027	894.804
USGS	15214000	03 Jan 2018 10:45	AKST	39.027	894.804
USGS	15214000	03 Jan 2018 11:00	AKST	39.024	894.804
USGS	15214000	03 Jan 2018 11:15	AKST	39.024	894.804
USGS	15214000	03 Jan 2018 11:30	AKST	39.024	894.804
USGS	15214000	03 Jan 2018 11:45	AKST	38.997	874.982
USGS	15214000	03 Jan 2018 12:00	AKST	38.984	866.487
USGS	15214000	03 Jan 2018 12:15	AKST	38.987	866.487
USGS	15214000	03 Jan 2018 12:30	AKST	38.978	860.824
USGS	15214000	03 Jan 2018 12:45	AKST	38.972	857.992
USGS	15214000	03 Jan 2018 13:00	AKST	38.981	863.656
USGS	15214000	03 Jan 2018 13:15	AKST	38.972	857.992
USGS	15214000	03 Jan 2018 13:30	AKST	38.969	855.161
USGS	15214000	03 Jan 2018 13:45	AKST	38.981	863.656
USGS	15214000	03 Jan 2018 14:00	AKST	38.981	863.656
USGS	15214000	03 Jan 2018 14:15	AKST	38.972	857.992
USGS	15214000	03 Jan 2018 14:30	AKST	38.975	857.992
USGS	15214000	03 Jan 2018 14:45	AKST	38.966	852.329
USGS	15214000	03 Jan 2018 15:00	AKST	38.969	855.161
USGS	15214000	03 Jan 2018 15:15	AKST	38.969	855.161
USGS	15214000	03 Jan 2018 15:30	AKST	38.963	849.497
USGS	15214000	03 Jan 2018 15:45	AKST	38.957	846.666
USGS	15214000	03 Jan 2018 16:00	AKST	38.969	855.161
USGS	15214000	03 Jan 2018 16:15	AKST	38.963	849.497
USGS	15214000	03 Jan 2018 16:30	AKST	38.957	846.666
USGS	15214000	03 Jan 2018 16:45	AKST	38.954	843.834
USGS	15214000	03 Jan 2018 17:00	AKST	38.963	849.497
USGS	15214000	03 Jan 2018 17:15	AKST	38.963	849.497
USGS	15214000	03 Jan 2018 17:30	AKST	38.96	849.497
USGS	15214000	03 Jan 2018 17:45	AKST	38.957	846.666
USGS	15214000	03 Jan 2018 18:00	AKST	38.963	849.497
USGS	15214000	03 Jan 2018 18:15	AKST	38.954	843.834
USGS	15214000	03 Jan 2018 18:30	AKST	38.951	841.002
USGS	15214000	03 Jan 2018 18:45	AKST	38.948	841.002
USGS	15214000	03 Jan 2018 19:00	AKST	38.948	841.002
USGS	15214000	03 Jan 2018 19:15	AKST	38.963	849.497
USGS	15214000	03 Jan 2018 19:30	AKST	38.963	849.497
USGS	15214000	03 Jan 2018 19:45	AKST	38.966	852.329
USGS	15214000	03 Jan 2018 20:00	AKST	38.951	841.002
USGS	15214000	03 Jan 2018 20:15	AKST	38.96	849.497
USGS	15214000	03 Jan 2018 20:30	AKST	38.966	852.329
USGS	15214000	03 Jan 2018 20:45	AKST	38.96	849.497
USGS	15214000	03 Jan 2018 21:00	AKST	38.987	866.487
USGS	15214000	03 Jan 2018 21:15	AKST	38.987	866.487
USGS	15214000	03 Jan 2018 21:30	AKST	38.984	866.487
USGS	15214000	03 Jan 2018 21:45	AKST	38.984	866.487
USGS	15214000	03 Jan 2018 22:00	AKST	38.966	852.329
USGS	15214000	03 Jan 2018 22:15	AKST	38.96	849.497
USGS	15214000	03 Jan 2018 22:30	AKST	38.948	841.002
USGS	15214000	03 Jan 2018 22:45	AKST	38.948	841.002
USGS	15214000	03 Jan 2018 23:00	AKST	38.951	841.002
USGS	15214000	03 Jan 2018 23:15	AKST	38.96	849.497
USGS	15214000	03 Jan 2018 23:30	AKST	38.954	843.834
USGS	15214000	03 Jan 2018 23:45	AKST	38.951	841.002
USGS	15214000	04 Jan 2018 00:00	AKST	38.966	852.329
USGS	15214000	04 Jan 2018 00:15	AKST	38.972	857.992
USGS	15214000	04 Jan 2018 00:30	AKST	38.975	857.992
USGS	15214000	04 Jan 2018 00:45	AKST	38.972	857.992
USGS	15214000	04 Jan 2018 01:00	AKST	38.972	857.992
USGS	15214000	04 Jan 2018 01:15	AKST	38.972	857.992
USGS	15214000	04 Jan 2018 01:30	AKST	38.966	852.329
USGS	15214000	04 Jan 2018 01:45	AKST	38.966	852.329
USGS	15214000	04 Jan 2018 02:00	AKST	38.954	843.834
USGS	15214000	04 Jan 2018 02:15	AKST	38.969	855.161
USGS	15214000	04 Jan 2018 02:30	AKST	38.969	855.161
USGS	15214000	04 Jan 2018 02:45	AKST	38.966	852.329
USGS	15214000	04 Jan 2018 03:00	AKST	38.969	855.161
USGS	15214000	04 Jan 2018 03:15	AKST	38.972	857.992
USGS	15214000	04 Jan 2018 03:30	AKST	38.972	857.992
USGS	15214000	04 Jan 2018 03:45	AKST	38.972	857.992
USGS	15214000	04 Jan 2018 04:00	AKST	38.972	857.992
USGS	15214000	04 Jan 2018 04:15	AKST	38.972	857.992
USGS	15214000	04 Jan 2018 04:30	AKST	38.972	857.992
USGS	15214000	04 Jan 2018 04:45	AKST	38.972	857.992
USGS	15214000	04 Jan 2018 05:00	AKST	38.975	857.992
USGS	15214000	04 Jan 2018 05:15	AKST	38.972	857.992
USGS	15214000	04 Jan 2018 05:30	AKST	38.972	857.992
USGS	15214000	04 Jan 2018 05:45	AKST	38.972	857.992
USGS	15214000	04 Jan 2018 06:00	AKST	38.972	857.992
USGS	15214000	04 Jan 2018 06:15	AKST	38.972	857.992
USGS	15214000	04 Jan 2018 06:30	AKST	38.951	841.002
USGS	15214000	04 Jan 2018 06:45	AKST	38.951	841.002
USGS	15214000	04 Jan 2018 07:00	AKST	38.966	852.329
USGS	15214000	04 Jan 2018 07:15	AKST	38.963	849.497
USGS	15214000	04 Jan 2018 07:30	AKST	38.948	841.002
USGS	15214000	04 Jan 2018 07:45	AKST	38.939	832.507
USGS	15214000	04 Jan 2018 08:00	AKST	38.933	829.676
USGS	15214000	04 Jan 2018 08:15	AKST	38.936	832.507
USGS	15214000	04 Jan 2018 08:30	AKST	38.933	829.676
USGS	15214000	04 Jan 2018 08:45	AKST	38.942	835.339
USGS	15214000	04 Jan 2018 09:00	AKST	38.939	832.507
USGS	15214000	04 Jan 2018 09:15	AKST	38.951	841.002
USGS	15214000	04 Jan 2018 09:30	AKST	38.951	841.002
USGS	15214000	04 Jan 2018 09:45	AKST	38.933	829.676
USGS	15214000	04 Jan 2018 10:00	AKST	38.942	835.339
USGS	15214000	04 Jan 2018 10:15	AKST	38.954	843.834
USGS	15214000	04 Jan 2018 10:30	AKST	38.954	843.834
USGS	15214000	04 Jan 2018 10:45	AKST	38.954	843.834
USGS	15214000	04 Jan 2018 11:00	AKST	38.963	849.497
USGS	15214000	04 Jan 2018 11:15	AKST	38.948	841.002
USGS	15214000	04 Jan 2018 11:30	AKST	38.963	849.497
USGS	15214000	04 Jan 2018 11:45	AKST	38.951	841.002
USGS	15214000	04 Jan 2018 12:00	AKST	38.954	843.834
USGS	15214000	04 Jan 2018 12:15	AKST	38.957	846.666
USGS	15214000	04 Jan 2018 12:30	AKST	38.954	843.834
USGS	15214000	04 Jan 2018 12:45	AKST	38.954	843.834
USGS	15214000	04 Jan 2018 13:00	AKST	38.948	841.002
USGS	15214000	04 Jan 2018 13:15	AKST	38.951	841.002
USGS	15214000	04 Jan 2018 13:30	AKST	38.975	857.992
USGS	15214000	04 Jan 2018 13:45	AKST	38.96	849.497
USGS	15214000	04 Jan 2018 14:00	AKST	38.957	846.666
USGS	15214000	04 Jan 2018 14:15	AKST	38.966	852.329
USGS	15214000	04 Jan 2018 14:30	AKST	38.969	855.161
USGS	15214000	04 Jan 2018 14:45	AKST	38.966	852.329
USGS	15214000	04 Jan 2018 15:00	AKST	38.978	860.824
USGS	15214000	04 Jan 2018 15:15	AKST	38.957	846.666
USGS	15214000	04 Jan 2018 15:30	AKST	38.987	866.487
USGS	15214000	04 Jan 2018 15:45	AKST	38.987	866.487
USGS	15214000	04 Jan 2018 16:00	AKST	38.972	857.992
USGS	15214000	04 Jan 2018 16:15	AKST	38.997	874.982
USGS	15214000	04 Jan 2018 16:30	AKST	38.99	869.319
USGS	15214000	04 Jan 2018 16:45	AKST	38.984	866.487
USGS	15214000	04 Jan 2018 17:00	AKST	38.978	860.824
USGS	15214000	04 Jan 2018 17:15	AKST	38.994	872.151
USGS	15214000	04 Jan 2018 17:30	AKST	38.99	869.319
USGS	15214000	04 Jan 2018 17:45	AKST	38.981	863.656
USGS	15214000	04 Jan 2018 18:00	AKST	39.009	883.477
USGS	15214000	04 Jan 2018 18:15	AKST	38.99	869.319
USGS	15214000	04 Jan 2018 18:30	AKST	39.009	883.477
USGS	15214000	04 Jan 2018 18:45	AKST	39.015	886.309
USGS	15214000	04 Jan 2018 19:00	AKST	39.012	886.309
USGS	15214000	04 Jan 2018 19:15	AKST	39.009	883.477
USGS	15214000	04 Jan 2018 19:30	AKST	38.99	869.319
USGS	15214000	04 Jan 2018 19:45	AKST	39.021	891.972
USGS	15214000	04 Jan 2018 20:00	AKST	39.009	883.477
USGS	15214000	04 Jan 2018 20:15	AKST	39.03	897.636
USGS	15214000	04 Jan 2018 20:30	AKST	39.039	903.299
USGS	15214000	04 Jan 2018 20:45	AKST	39.058	917.457
USGS	15214000	04 Jan 2018 21:00	AKST	39.033	900.467
USGS	15214000	04 Jan 2018 21:15	AKST	39.048	911.794
USGS	15214000	04 Jan 2018 21:30	AKST	39.033	900.467
USGS	15214000	04 Jan 2018 21:45	AKST	39.027	894.804
USGS	15214000	04 Jan 2018 22:00	AKST	39.051	914.626
USGS	15214000	04 Jan 2018 22:15	AKST	39.051	914.626
USGS	15214000	04 Jan 2018 22:30	AKST	39.058	917.457
USGS	15214000	04 Jan 2018 22:45	AKST	39.064	923.12
USGS	15214000	04 Jan 2018 23:00	AKST	39.058	917.457
USGS	15214000	04 Jan 2018 23:15	AKST	39.064	923.12
USGS	15214000	04 Jan 2018 23:30	AKST	39.061	920.289
USGS	15214000	04 Jan 2018 23:45	AKST	39.076	931.615
USGS	15214000	05 Jan 2018 00:00	AKST	39.07	925.952
USGS	15214000	05 Jan 2018 00:15	AKST	39.091	942.942
USGS	15214000	05 Jan 2018 00:30	AKST	39.073	928.784
USGS	15214000	05 Jan 2018 00:45	AKST	39.085	937.279
USGS	15214000	05 Jan 2018 01:00	AKST	39.094	945.774
USGS	15214000	05 Jan 2018 01:15	AKST	39.085	937.279
USGS	15214000	05 Jan 2018 01:30	AKST	39.1	948.605
USGS	15214000	05 Jan 2018 01:45	AKST	39.091	942.942
USGS	15214000	05 Jan 2018 02:00	AKST	39.1	948.605
USGS	15214000	05 Jan 2018 02:15	AKST	39.1	948.605
USGS	15214000	05 Jan 2018 02:30	AKST	39.115	959.932
USGS	15214000	05 Jan 2018 02:45	AKST	39.119	962.764
USGS	15214000	05 Jan 2018 03:00	AKST	39.134	974.09
USGS	15214000	05 Jan 2018 03:15	AKST	39.112	957.1
USGS	15214000	05 Jan 2018 03:30	AKST	39.112	957.1
USGS	15214000	05 Jan 2018 03:45	AKST	39.115	959.932
USGS	15214000	05 Jan 2018 04:00	AKST	39.128	968.427
USGS	15214000	05 Jan 2018 04:15	AKST	39.134	974.09
USGS	15214000	05 Jan 2018 04:30	AKST	39.161	993.912
USGS	15214000	05 Jan 2018 04:45	AKST	39.137	976.922
USGS	15214000	05 Jan 2018 05:00	AKST	39.143	979.754
USGS	15214000	05 Jan 2018 05:15	AKST	39.155	988.249
USGS	15214000	05 Jan 2018 05:30	AKST	39.137	976.922
USGS	15214000	05 Jan 2018 05:45	AKST	39.146	982.585
USGS	15214000	05 Jan 2018 06:00	AKST	39.164	996.744
USGS	15214000	05 Jan 2018 06:15	AKST	39.161	993.912
USGS	15214000	05 Jan 2018 06:30	AKST	39.173	1002.407
USGS	15214000	05 Jan 2018 06:45	AKST	39.179	1008.07
USGS	15214000	05 Jan 2018 07:00	AKST	39.198	1022.229
USGS	15214000	05 Jan 2018 07:15	AKST	39.176	1005.239
USGS	15214000	05 Jan 2018 07:30	AKST	39.167	999.575
USGS	15214000	05 Jan 2018 07:45	AKST	39.201	1025.06
USGS	15214000	05 Jan 2018 08:00	AKST	39.201	1025.06
USGS	15214000	05 Jan 2018 08:15	AKST	39.189	1013.734
USGS	15214000	05 Jan 2018 08:30	AKST	39.195	1019.397
USGS	15214000	05 Jan 2018 08:45	AKST	39.201	1025.06
USGS	15214000	05 Jan 2018 09:00	AKST	39.219	1039.218
USGS	15214000	05 Jan 2018 09:15	AKST	39.231	1047.713
USGS	15214000	05 Jan 2018 09:30	AKST	39.21	1030.723
USGS	15214000	05 Jan 2018 09:45	AKST	39.231	1047.713
USGS	15214000	05 Jan 2018 10:00	AKST	39.225	1042.05
USGS	15214000	05 Jan 2018 10:15	AKST	39.243	1056.208
USGS	15214000	05 Jan 2018 10:30	AKST	39.228	1044.882
USGS	15214000	05 Jan 2018 10:45	AKST	39.207	1027.892
USGS	15214000	05 Jan 2018 11:00	AKST	39.219	1039.218
USGS	15214000	05 Jan 2018 11:15	AKST	39.243	1056.208
USGS	15214000	05 Jan 2018 11:30	AKST	39.253	1064.703
USGS	15214000	05 Jan 2018 11:45	AKST	39.243	1056.208
USGS	15214000	05 Jan 2018 12:00	AKST	39.259	1067.535
USGS	15214000	05 Jan 2018 12:15	AKST	39.256	1067.535
USGS	15214000	05 Jan 2018 12:30	AKST	39.256	1067.535
USGS	15214000	05 Jan 2018 12:45	AKST	39.243	1056.208
USGS	15214000	05 Jan 2018 13:00	AKST	39.274	1081.693
USGS	15214000	05 Jan 2018 13:15	AKST	39.268	1076.03
USGS	15214000	05 Jan 2018 13:30	AKST	39.292	1095.852
USGS	15214000	05 Jan 2018 13:45	AKST	39.28	1084.525
USGS	15214000	05 Jan 2018 14:00	AKST	39.28	1084.525
USGS	15214000	05 Jan 2018 14:15	AKST	39.317	1115.673
USGS	15214000	05 Jan 2018 14:30	AKST	39.304	1104.347
USGS	15214000	05 Jan 2018 14:45	AKST	39.301	1101.515
USGS	15214000	05 Jan 2018 15:00	AKST	39.304	1104.347
USGS	15214000	05 Jan 2018 15:15	AKST	39.304	1104.347
USGS	15214000	05 Jan 2018 15:30	AKST	39.323	1118.505
USGS	15214000	05 Jan 2018 15:45	AKST	39.311	1110.01
USGS	15214000	05 Jan 2018 16:00	AKST	39.326	1121.337
USGS	15214000	05 Jan 2018 16:15	AKST	39.32	1115.673
USGS	15214000	05 Jan 2018 16:30	AKST	39.329	1124.168
USGS	15214000	05 Jan 2018 16:45	AKST	39.335	1129.832
USGS	15214000	05 Jan 2018 17:00	AKST	39.347	1138.326
USGS	15214000	05 Jan 2018 17:15	AKST	39.329	1124.168
USGS	15214000	05 Jan 2018 17:30	AKST	39.362	1149.653
USGS	15214000	05 Jan 2018 17:45	AKST	39.353	1143.99
USGS	15214000	05 Jan 2018 18:00	AKST	39.368	1155.316
USGS	15214000	05 Jan 2018 18:15	AKST	39.371	1158.148
USGS	15214000	05 Jan 2018 18:30	AKST	39.353	1143.99
USGS	15214000	05 Jan 2018 18:45	AKST	39.378	1163.811
USGS	15214000	05 Jan 2018 19:00	AKST	39.39	1172.306
USGS	15214000	05 Jan 2018 19:15	AKST	39.39	1172.306
USGS	15214000	05 Jan 2018 19:30	AKST	39.399	1180.801
USGS	15214000	05 Jan 2018 19:45	AKST	39.399	1180.801
USGS	15214000	05 Jan 2018 20:00	AKST	39.399	1180.801
USGS	15214000	05 Jan 2018 20:15	AKST	39.402	1183.633
USGS	15214000	05 Jan 2018 20:30	AKST	39.396	1177.97
USGS	15214000	05 Jan 2018 20:45	AKST	39.42	1197.791
USGS	15214000	05 Jan 2018 21:00	AKST	39.429	1206.286
USGS	15214000	05 Jan 2018 21:15	AKST	39.417	1194.96
USGS	15214000	05 Jan 2018 21:30	AKST	39.423	1200.623
USGS	15214000	05 Jan 2018 21:45	AKST	39.436	1209.118
USGS	15214000	05 Jan 2018 22:00	AKST	39.445	1217.613
USGS	15214000	05 Jan 2018 22:15	AKST	39.432	1209.118
USGS	15214000	05 Jan 2018 22:30	AKST	39.448	1220.445
USGS	15214000	05 Jan 2018 22:45	AKST	39.454	1226.108
USGS	15214000	05 Jan 2018 23:00	AKST	39.466	1234.603
USGS	15214000	05 Jan 2018 23:15	AKST	39.463	1234.603
USGS	15214000	05 Jan 2018 23:30	AKST	39.469	1237.435
USGS	15214000	05 Jan 2018 23:45	AKST	39.469	1237.435
USGS	15214000	06 Jan 2018 00:00	AKST	39.484	1251.593
USGS	15214000	06 Jan 2018 00:15	AKST	39.493	1260.088
USGS	15214000	06 Jan 2018 00:30	AKST	39.503	1265.751
USGS	15214000	06 Jan 2018 00:45	AKST	39.509	1271.414
USGS	15214000	06 Jan 2018 01:00	AKST	39.509	1271.414
USGS	15214000	06 Jan 2018 01:15	AKST	39.53	1288.404
USGS	15214000	06 Jan 2018 01:30	AKST	39.533	1291.236
USGS	15214000	06 Jan 2018 01:45	AKST	39.518	1279.909
USGS	15214000	06 Jan 2018 02:00	AKST	39.527	1288.404
USGS	15214000	06 Jan 2018 02:15	AKST	39.533	1291.236
USGS	15214000	06 Jan 2018 02:30	AKST	39.53	1288.404
USGS	15214000	06 Jan 2018 02:45	AKST	39.551	1308.226
USGS	15214000	06 Jan 2018 03:00	AKST	39.533	1291.236
USGS	15214000	06 Jan 2018 03:15	AKST	39.542	1299.731
USGS	15214000	06 Jan 2018 03:30	AKST	39.567	1319.553
USGS	15214000	06 Jan 2018 03:45	AKST	39.573	1325.216
USGS	15214000	06 Jan 2018 04:00	AKST	39.576	1328.048
USGS	15214000	06 Jan 2018 04:15	AKST	39.576	1328.048
USGS	15214000	06 Jan 2018 04:30	AKST	39.579	1330.879
USGS	15214000	06 Jan 2018 04:45	AKST	39.554	1311.058
USGS	15214000	06 Jan 2018 05:00	AKST	39.554	1311.058
USGS	15214000	06 Jan 2018 05:15	AKST	39.57	1322.384
USGS	15214000	06 Jan 2018 05:30	AKST	39.557	1313.889
USGS	15214000	06 Jan 2018 05:45	AKST	39.573	1325.216
USGS	15214000	06 Jan 2018 06:00	AKST	39.567	1319.553
USGS	15214000	06 Jan 2018 06:15	AKST	39.57	1322.384
USGS	15214000	06 Jan 2018 06:30	AKST	39.56	1316.721
USGS	15214000	06 Jan 2018 06:45	AKST	39.597	1347.869
USGS	15214000	06 Jan 2018 07:00	AKST	39.582	1333.711
USGS	15214000	06 Jan 2018 07:15	AKST	39.579	1330.879
USGS	15214000	06 Jan 2018 07:30	AKST	39.588	1339.374
USGS	15214000	06 Jan 2018 07:45	AKST	39.588	1339.374
USGS	15214000	06 Jan 2018 08:00	AKST	39.606	1356.364
USGS	15214000	06 Jan 2018 08:15	AKST	39.597	1347.869
USGS	15214000	06 Jan 2018 08:30	AKST	39.591	1342.206
USGS	15214000	06 Jan 2018 08:45	AKST	39.597	1347.869
USGS	15214000	06 Jan 2018 09:00	AKST	39.621	1367.691
USGS	15214000	06 Jan 2018 09:15	AKST	39.624	1370.522
USGS	15214000	06 Jan 2018 09:30	AKST	39.631	1376.186
USGS	15214000	06 Jan 2018 09:45	AKST	39.621	1367.691
USGS	15214000	06 Jan 2018 10:00	AKST	39.624	1370.522
USGS	15214000	06 Jan 2018 10:15	AKST	39.624	1370.522
USGS	15214000	06 Jan 2018 10:30	AKST	39.64	1384.681
USGS	15214000	06 Jan 2018 10:45	AKST	39.631	1376.186
USGS	15214000	06 Jan 2018 11:00	AKST	39.631	1376.186
USGS	15214000	06 Jan 2018 11:15	AKST	39.634	1379.017
USGS	15214000	06 Jan 2018 11:30	AKST	39.649	1393.176
USGS	15214000	06 Jan 2018 11:45	AKST	39.637	1381.849
USGS	15214000	06 Jan 2018 12:00	AKST	39.667	1407.334
USGS	15214000	06 Jan 2018 12:15	AKST	39.652	1396.007
USGS	15214000	06 Jan 2018 12:30	AKST	39.661	1404.502
USGS	15214000	06 Jan 2018 12:45	AKST	39.652	1396.007
USGS	15214000	06 Jan 2018 13:00	AKST	39.664	1407.334
USGS	15214000	06 Jan 2018 13:15	AKST	39.682	1421.492
USGS	15214000	06 Jan 2018 13:30	AKST	39.67	1410.166
USGS	15214000	06 Jan 2018 13:45	AKST	39.679	1418.661
USGS	15214000	06 Jan 2018 14:00	AKST	39.673	1412.997
USGS	15214000	06 Jan 2018 14:15	AKST	39.682	1421.492
USGS	15214000	06 Jan 2018 14:30	AKST	39.685	1424.324
USGS	15214000	06 Jan 2018 14:45	AKST	39.67	1410.166
USGS	15214000	06 Jan 2018 15:00	AKST	39.713	1449.809
USGS	15214000	06 Jan 2018 15:15	AKST	39.695	1432.819
USGS	15214000	06 Jan 2018 15:30	AKST	39.695	1432.819
USGS	15214000	06 Jan 2018 15:45	AKST	39.704	1441.314
USGS	15214000	06 Jan 2018 16:00	AKST	39.698	1435.651
USGS	15214000	06 Jan 2018 16:15	AKST	39.725	1461.135
USGS	15214000	06 Jan 2018 16:30	AKST	39.716	1452.641
USGS	15214000	06 Jan 2018 16:45	AKST	39.713	1449.809
USGS	15214000	06 Jan 2018 17:00	AKST	39.728	1463.967
USGS	15214000	06 Jan 2018 17:15	AKST	39.728	1463.967
USGS	15214000	06 Jan 2018 17:30	AKST	39.731	1466.799
USGS	15214000	06 Jan 2018 17:45	AKST	39.756	1486.62
USGS	15214000	06 Jan 2018 18:00	AKST	39.749	1483.789
USGS	15214000	06 Jan 2018 18:15	AKST	39.756	1486.62
USGS	15214000	06 Jan 2018 18:30	AKST	39.737	1472.462
USGS	15214000	06 Jan 2018 18:45	AKST	39.749	1483.789
USGS	15214000	06 Jan 2018 19:00	AKST	39.756	1486.62
USGS	15214000	06 Jan 2018 19:15	AKST	39.768	1497.947
USGS	15214000	06 Jan 2018 19:30	AKST	39.762	1492.284
USGS	15214000	06 Jan 2018 19:45	AKST	39.768	1497.947
USGS	15214000	06 Jan 2018 20:00	AKST	39.765	1495.115
USGS	15214000	06 Jan 2018 20:15	AKST	39.762	1492.284
USGS	15214000	06 Jan 2018 20:30	AKST	39.78	1509.274
USGS	15214000	06 Jan 2018 20:45	AKST	39.801	1526.264
USGS	15214000	06 Jan 2018 21:00	AKST	39.783	1512.105
USGS	15214000	06 Jan 2018 21:15	AKST	39.801	1526.264
USGS	15214000	06 Jan 2018 21:30	AKST	39.81	1534.759
USGS	15214000	06 Jan 2018 21:45	AKST	39.813	1537.59
USGS	15214000	06 Jan 2018 22:00	AKST	39.823	1543.254
USGS	15214000	06 Jan 2018 22:15	AKST	39.823	1543.254
USGS	15214000	06 Jan 2018 22:30	AKST	39.81	1534.759
USGS	15214000	06 Jan 2018 22:45	AKST	39.826	1546.085
USGS	15214000	06 Jan 2018 23:00	AKST	39.826	1546.085
USGS	15214000	06 Jan 2018 23:15	AKST	39.844	1560.244
USGS	15214000	06 Jan 2018 23:30	AKST	39.865	1577.233
USGS	15214000	06 Jan 2018 23:45	AKST	39.823	1543.254
USGS	15214000	07 Jan 2018 00:00	AKST	39.871	1582.897
USGS	15214000	07 Jan 2018 00:15	AKST	39.865	1577.233
USGS	15214000	07 Jan 2018 00:30	AKST	39.853	1568.738
USGS	15214000	07 Jan 2018 00:45	AKST	39.862	1577.233
USGS	15214000	07 Jan 2018 01:00	AKST	39.862	1577.233
USGS	15214000	07 Jan 2018 01:15	AKST	39.881	1591.392
USGS	15214000	07 Jan 2018 01:30	AKST	39.868	1580.065
USGS	15214000	07 Jan 2018 01:45	AKST	39.905	1611.213
USGS	15214000	07 Jan 2018 02:00	AKST	39.89	1599.887
USGS	15214000	07 Jan 2018 02:15	AKST	39.902	1608.382
USGS	15214000	07 Jan 2018 02:30	AKST	39.911	1616.877
USGS	15214000	07 Jan 2018 02:45	AKST	39.908	1614.045
USGS	15214000	07 Jan 2018 03:00	AKST	39.929	1631.035
USGS	15214000	07 Jan 2018 03:15	AKST	39.914	1619.708
USGS	15214000	07 Jan 2018 03:30	AKST	39.914	1619.708
USGS	15214000	07 Jan 2018 03:45	AKST	39.917	1622.54
USGS	15214000	07 Jan 2018 04:00	AKST	39.923	1625.372
USGS	15214000	07 Jan 2018 04:15	AKST	39.932	1633.867
USGS	15214000	07 Jan 2018 04:30	AKST	39.941	1642.362
USGS	15214000	07 Jan 2018 04:45	AKST	39.945	1645.193
USGS	15214000	07 Jan 2018 05:00	AKST	39.957	1653.688
USGS	15214000	07 Jan 2018 05:15	AKST	39.963	1659.352
USGS	15214000	07 Jan 2018 05:30	AKST	39.972	1667.847
USGS	15214000	07 Jan 2018 05:45	AKST	39.984	1676.341
USGS	15214000	07 Jan 2018 06:00	AKST	39.975	1670.678
USGS	15214000	07 Jan 2018 06:15	AKST	39.99	1682.005
USGS	15214000	07 Jan 2018 06:30	AKST	39.984	1676.341
USGS	15214000	07 Jan 2018 06:45	AKST	39.987	1679.173
USGS	15214000	07 Jan 2018 07:00	AKST	40.005	1696.163
USGS	15214000	07 Jan 2018 07:15	AKST	39.99	1682.005
USGS	15214000	07 Jan 2018 07:30	AKST	39.984	1676.341
USGS	15214000	07 Jan 2018 07:45	AKST	40.002	1693.331
USGS	15214000	07 Jan 2018 08:00	AKST	39.984	1676.341
USGS	15214000	07 Jan 2018 08:15	AKST	40.005	1696.163
USGS	15214000	07 Jan 2018 08:30	AKST	39.999	1690.5
USGS	15214000	07 Jan 2018 08:45	AKST	39.987	1679.173
USGS	15214000	07 Jan 2018 09:00	AKST	40.027	1713.153
USGS	15214000	07 Jan 2018 09:15	AKST	40.012	1698.995
USGS	15214000	07 Jan 2018 09:30	AKST	40.005	1696.163
USGS	15214000	07 Jan 2018 09:45	AKST	40.024	1710.321
USGS	15214000	07 Jan 2018 10:00	AKST	40.021	1707.49
USGS	15214000	07 Jan 2018 10:15	AKST	40.024	1710.321
USGS	15214000	07 Jan 2018 10:30	AKST	40.051	1732.975
USGS	15214000	07 Jan 2018 10:45	AKST	40.048	1730.143
USGS	15214000	07 Jan 2018 11:00	AKST	40.054	1735.806
USGS	15214000	07 Jan 2018 11:15	AKST	40.057	1738.638
USGS	15214000	07 Jan 2018 11:30	AKST	40.048	1730.143
USGS	15214000	07 Jan 2018 11:45	AKST	40.054	1735.806
USGS	15214000	07 Jan 2018 12:00	AKST	40.054	1735.806
USGS	15214000	07 Jan 2018 12:15	AKST	40.054	1735.806
USGS	15214000	07 Jan 2018 12:30	AKST	40.069	1749.965
USGS	15214000	07 Jan 2018 12:45	AKST	40.057	1738.638
USGS	15214000	07 Jan 2018 13:00	AKST	40.063	1744.301
USGS	15214000	07 Jan 2018 13:15	AKST	40.048	1730.143
USGS	15214000	07 Jan 2018 13:30	AKST	40.066	1747.133
USGS	15214000	07 Jan 2018 13:45	AKST	40.048	1730.143
USGS	15214000	07 Jan 2018 14:00	AKST	40.042	1727.311
USGS	15214000	07 Jan 2018 14:15	AKST	40.045	1727.311
USGS	15214000	07 Jan 2018 14:30	AKST	40.057	1738.638
USGS	15214000	07 Jan 2018 14:45	AKST	40.054	1735.806
USGS	15214000	07 Jan 2018 15:00	AKST	40.079	1758.46
USGS	15214000	07 Jan 2018 15:15	AKST	40.066	1747.133
USGS	15214000	07 Jan 2018 15:30	AKST	40.066	1747.133
USGS	15214000	07 Jan 2018 15:45	AKST	40.057	1738.638
USGS	15214000	07 Jan 2018 16:00	AKST	40.063	1744.301
USGS	15214000	07 Jan 2018 16:15	AKST	40.06	1741.47
USGS	15214000	07 Jan 2018 16:30	AKST	40.051	1732.975
USGS	15214000	07 Jan 2018 16:45	AKST	40.063	1744.301
USGS	15214000	07 Jan 2018 17:00	AKST	40.082	1758.46
USGS	15214000	07 Jan 2018 17:15	AKST	40.082	1758.46
USGS	15214000	07 Jan 2018 17:30	AKST	40.06	1741.47
USGS	15214000	07 Jan 2018 17:45	AKST	40.085	1761.291
USGS	15214000	07 Jan 2018 18:00	AKST	40.091	1766.955
USGS	15214000	07 Jan 2018 18:15	AKST	40.073	1752.796
USGS	15214000	07 Jan 2018 18:30	AKST	40.06	1741.47
USGS	15214000	07 Jan 2018 18:45	AKST	40.076	1755.628
USGS	15214000	07 Jan 2018 19:00	AKST	40.097	1772.618
USGS	15214000	07 Jan 2018 19:15	AKST	40.1	1775.45
USGS	15214000	07 Jan 2018 19:30	AKST	40.097	1772.618
USGS	15214000	07 Jan 2018 19:45	AKST	40.088	1764.123
USGS	15214000	07 Jan 2018 20:00	AKST	40.1	1775.45
USGS	15214000	07 Jan 2018 20:15	AKST	40.097	1772.618
USGS	15214000	07 Jan 2018 20:30	AKST	40.097	1772.618
USGS	15214000	07 Jan 2018 20:45	AKST	40.103	1778.281
USGS	15214000	07 Jan 2018 21:00	AKST	40.094	1769.786
USGS	15214000	07 Jan 2018 21:15	AKST	40.112	1786.776
USGS	15214000	07 Jan 2018 21:30	AKST	40.103	1778.281
USGS	15214000	07 Jan 2018 21:45	AKST	40.106	1781.113
USGS	15214000	07 Jan 2018 22:00	AKST	40.094	1769.786
USGS	15214000	07 Jan 2018 22:15	AKST	40.1	1775.45
USGS	15214000	07 Jan 2018 22:30	AKST	40.109	1783.944
USGS	15214000	07 Jan 2018 22:45	AKST	40.106	1781.113
USGS	15214000	07 Jan 2018 23:00	AKST	40.112	1786.776
USGS	15214000	07 Jan 2018 23:15	AKST	40.124	1795.271
USGS	15214000	07 Jan 2018 23:30	AKST	40.118	1792.439
USGS	15214000	07 Jan 2018 23:45	AKST	40.103	1778.281
USGS	15214000	08 Jan 2018 00:00	AKST	40.127	1798.103
USGS	15214000	08 Jan 2018 00:15	AKST	40.115	1789.608
USGS	15214000	08 Jan 2018 00:30	AKST	40.121	1795.271
USGS	15214000	08 Jan 2018 00:45	AKST	40.118	1792.439
USGS	15214000	08 Jan 2018 01:00	AKST	40.13	1800.934
USGS	15214000	08 Jan 2018 01:15	AKST	40.143	1812.261
USGS	15214000	08 Jan 2018 01:30	AKST	40.146	1815.093
USGS	15214000	08 Jan 2018 01:45	AKST	40.127	1798.103
USGS	15214000	08 Jan 2018 02:00	AKST	40.13	1800.934
USGS	15214000	08 Jan 2018 02:15	AKST	40.134	1803.766
USGS	15214000	08 Jan 2018 02:30	AKST	40.143	1812.261
USGS	15214000	08 Jan 2018 02:45	AKST	40.164	1832.083
USGS	15214000	08 Jan 2018 03:00	AKST	40.155	1823.588
USGS	15214000	08 Jan 2018 03:15	AKST	40.152	1820.756
USGS	15214000	08 Jan 2018 03:30	AKST	40.164	1832.083
USGS	15214000	08 Jan 2018 03:45	AKST	40.161	1829.251
USGS	15214000	08 Jan 2018 04:00	AKST	40.167	1834.914
USGS	15214000	08 Jan 2018 04:15	AKST	40.176	1840.578
USGS	15214000	08 Jan 2018 04:30	AKST	40.194	1857.568
USGS	15214000	08 Jan 2018 04:45	AKST	40.198	1860.399
USGS	15214000	08 Jan 2018 05:00	AKST	40.201	1863.231
USGS	15214000	08 Jan 2018 05:15	AKST	40.17	1837.746
USGS	15214000	08 Jan 2018 05:30	AKST	40.21	1871.726
USGS	15214000	08 Jan 2018 05:45	AKST	40.216	1877.389
USGS	15214000	08 Jan 2018 06:00	AKST	40.198	1860.399
USGS	15214000	08 Jan 2018 06:15	AKST	40.201	1863.231
USGS	15214000	08 Jan 2018 06:30	AKST	40.194	1857.568
USGS	15214000	08 Jan 2018 06:45	AKST	40.201	1863.231
USGS	15214000	08 Jan 2018 07:00	AKST	40.201	1863.231
USGS	15214000	08 Jan 2018 07:15	AKST	40.207	1868.894
USGS	15214000	08 Jan 2018 07:30	AKST	40.219	1880.221
USGS	15214000	08 Jan 2018 07:45	AKST	40.207	1868.894
USGS	15214000	08 Jan 2018 08:00	AKST	40.207	1868.894
USGS	15214000	08 Jan 2018 08:15	AKST	40.191	1854.736
USGS	15214000	08 Jan 2018 08:30	AKST	40.219	1880.221
USGS	15214000	08 Jan 2018 08:45	AKST	40.191	1854.736
USGS	15214000	08 Jan 2018 09:00	AKST	40.213	1874.558
USGS	15214000	08 Jan 2018 09:15	AKST	40.21	1871.726
USGS	15214000	08 Jan 2018 09:30	AKST	40.225	1885.884
USGS	15214000	08 Jan 2018 09:45	AKST	40.176	1840.578
USGS	15214000	08 Jan 2018 10:00	AKST	40.213	1874.558
USGS	15214000	08 Jan 2018 10:15	AKST	40.198	1860.399
USGS	15214000	08 Jan 2018 10:30	AKST	40.228	1888.716
USGS	15214000	08 Jan 2018 10:45	AKST	40.219	1880.221
USGS	15214000	08 Jan 2018 11:00	AKST	40.258	1914.201
USGS	15214000	08 Jan 2018 11:15	AKST	40.243	1900.042
USGS	15214000	08 Jan 2018 11:30	AKST	40.234	1891.548
USGS	15214000	08 Jan 2018 11:45	AKST	40.24	1897.211
USGS	15214000	08 Jan 2018 12:00	AKST	40.237	1894.379
USGS	15214000	08 Jan 2018 12:15	AKST	40.225	1885.884
USGS	15214000	08 Jan 2018 12:30	AKST	40.249	1905.706
USGS	15214000	08 Jan 2018 12:45	AKST	40.262	1917.032
USGS	15214000	08 Jan 2018 13:00	AKST	40.28	1934.022
USGS	15214000	08 Jan 2018 13:15	AKST	40.274	1928.359
USGS	15214000	08 Jan 2018 13:30	AKST	40.262	1917.032
USGS	15214000	08 Jan 2018 13:45	AKST	40.274	1928.359
USGS	15214000	08 Jan 2018 14:00	AKST	40.249	1905.706
USGS	15214000	08 Jan 2018 14:15	AKST	40.286	1939.686
USGS	15214000	08 Jan 2018 14:30	AKST	40.255	1911.369
USGS	15214000	08 Jan 2018 14:45	AKST	40.234	1891.548
USGS	15214000	08 Jan 2018 15:00	AKST	40.262	1917.032
USGS	15214000	08 Jan 2018 15:15	AKST	40.283	1936.854
USGS	15214000	08 Jan 2018 15:30	AKST	40.274	1928.359
USGS	15214000	08 Jan 2018 15:45	AKST	40.274	1928.359
USGS	15214000	08 Jan 2018 16:00	AKST	40.271	1925.527
USGS	15214000	08 Jan 2018 16:15	AKST	40.289	1942.517
USGS	15214000	08 Jan 2018 16:30	AKST	40.292	1945.349
USGS	15214000	08 Jan 2018 16:45	AKST	40.262	1917.032
USGS	15214000	08 Jan 2018 17:00	AKST	40.286	1939.686
USGS	15214000	08 Jan 2018 17:15	AKST	40.292	1945.349
USGS	15214000	08 Jan 2018 17:30	AKST	40.313	1965.171
USGS	15214000	08 Jan 2018 17:45	AKST	40.286	1939.686
USGS	15214000	08 Jan 2018 18:00	AKST	40.28	1934.022
USGS	15214000	08 Jan 2018 18:15	AKST	40.292	1945.349
USGS	15214000	08 Jan 2018 18:30	AKST	40.292	1945.349
USGS	15214000	08 Jan 2018 18:45	AKST	40.332	1979.329
USGS	15214000	08 Jan 2018 19:00	AKST	40.31	1962.339
USGS	15214000	08 Jan 2018 19:15	AKST	40.313	1965.171
USGS	15214000	08 Jan 2018 19:30	AKST	40.313	1965.171
USGS	15214000	08 Jan 2018 19:45	AKST	40.313	1965.171
USGS	15214000	08 Jan 2018 20:00	AKST	40.313	1965.171
USGS	15214000	08 Jan 2018 20:15	AKST	40.347	1993.487
USGS	15214000	08 Jan 2018 20:30	AKST	40.338	1984.992
USGS	15214000	08 Jan 2018 20:45	AKST	40.332	1979.329
USGS	15214000	08 Jan 2018 21:00	AKST	40.329	1976.497
USGS	15214000	08 Jan 2018 21:15	AKST	40.332	1979.329
USGS	15214000	08 Jan 2018 21:30	AKST	40.347	1993.487
USGS	15214000	08 Jan 2018 21:45	AKST	40.344	1990.656
USGS	15214000	08 Jan 2018 22:00	AKST	40.329	1976.497
USGS	15214000	08 Jan 2018 22:15	AKST	40.359	2004.814
USGS	15214000	08 Jan 2018 22:30	AKST	40.359	2004.814
USGS	15214000	08 Jan 2018 22:45	AKST	40.356	2001.982
USGS	15214000	08 Jan 2018 23:00	AKST	40.359	2004.814
USGS	15214000	08 Jan 2018 23:15	AKST	40.356	2001.982
USGS	15214000	08 Jan 2018 23:30	AKST	40.365	2010.477
USGS	15214000	08 Jan 2018 23:45	AKST	40.374	2018.972
USGS	15214000	09 Jan 2018 00:00	AKST	40.386	2030.299
USGS	15214000	09 Jan 2018 00:15	AKST	40.377	2021.804
USGS	15214000	09 Jan 2018 00:30	AKST	40.396	2038.794
USGS	15214000	09 Jan 2018 00:45	AKST	40.377	2021.804
USGS	15214000	09 Jan 2018 01:00	AKST	40.42	2061.447
USGS	15214000	09 Jan 2018 01:15	AKST	40.383	2027.467
USGS	15214000	09 Jan 2018 01:30	AKST	40.402	2044.457
USGS	15214000	09 Jan 2018 01:45	AKST	40.399	2041.625
USGS	15214000	09 Jan 2018 02:00	AKST	40.377	2021.804
USGS	15214000	09 Jan 2018 02:15	AKST	40.374	2018.972
USGS	15214000	09 Jan 2018 02:30	AKST	40.411	2052.952
USGS	15214000	09 Jan 2018 02:45	AKST	40.411	2052.952
USGS	15214000	09 Jan 2018 03:00	AKST	40.429	2069.942
USGS	15214000	09 Jan 2018 03:15	AKST	40.402	2044.457
USGS	15214000	09 Jan 2018 03:30	AKST	40.411	2052.952
USGS	15214000	09 Jan 2018 03:45	AKST	40.417	2058.615
USGS	15214000	09 Jan 2018 04:00	AKST	40.42	2061.447
USGS	15214000	09 Jan 2018 04:15	AKST	40.432	2072.774
USGS	15214000	09 Jan 2018 04:30	AKST	40.408	2050.12
USGS	15214000	09 Jan 2018 04:45	AKST	40.435	2075.605
USGS	15214000	09 Jan 2018 05:00	AKST	40.45	2089.764
USGS	15214000	09 Jan 2018 05:15	AKST	40.45	2089.764
USGS	15214000	09 Jan 2018 05:30	AKST	40.472	2109.585
USGS	15214000	09 Jan 2018 05:45	AKST	40.441	2081.269
USGS	15214000	09 Jan 2018 06:00	AKST	40.457	2095.427
USGS	15214000	09 Jan 2018 06:15	AKST	40.435	2075.605
USGS	15214000	09 Jan 2018 06:30	AKST	40.444	2084.1
USGS	15214000	09 Jan 2018 06:45	AKST	40.478	2115.248
USGS	15214000	09 Jan 2018 07:00	AKST	40.423	2064.279
USGS	15214000	09 Jan 2018 07:15	AKST	40.45	2089.764
USGS	15214000	09 Jan 2018 07:30	AKST	40.475	2112.417
USGS	15214000	09 Jan 2018 07:45	AKST	40.484	2120.912
USGS	15214000	09 Jan 2018 08:00	AKST	40.475	2112.417
USGS	15214000	09 Jan 2018 08:15	AKST	40.475	2112.417
USGS	15214000	09 Jan 2018 08:30	AKST	40.505	2140.733
USGS	15214000	09 Jan 2018 08:45	AKST	40.511	2146.397
USGS	15214000	09 Jan 2018 09:00	AKST	40.475	2112.417
USGS	15214000	09 Jan 2018 09:15	AKST	40.472	2109.585
USGS	15214000	09 Jan 2018 09:30	AKST	40.481	2118.08
USGS	15214000	09 Jan 2018 09:45	AKST	40.518	2152.06
USGS	15214000	09 Jan 2018 10:00	AKST	40.475	2112.417
USGS	15214000	09 Jan 2018 10:15	AKST	40.511	2146.397
USGS	15214000	09 Jan 2018 10:30	AKST	40.472	2109.585
USGS	15214000	09 Jan 2018 10:45	AKST	40.49	2126.575
USGS	15214000	09 Jan 2018 11:00	AKST	40.502	2137.902
USGS	15214000	09 Jan 2018 11:15	AKST	40.515	2149.228
USGS	15214000	09 Jan 2018 11:30	AKST	40.551	2183.208
USGS	15214000	09 Jan 2018 11:45	AKST	40.515	2149.228
USGS	15214000	09 Jan 2018 12:00	AKST	40.527	2160.555
USGS	15214000	09 Jan 2018 12:15	AKST	40.524	2157.723
USGS	15214000	09 Jan 2018 12:30	AKST	40.511	2146.397
USGS	15214000	09 Jan 2018 12:45	AKST	40.563	2194.535
USGS	15214000	09 Jan 2018 13:00	AKST	40.521	2154.892
USGS	15214000	09 Jan 2018 13:15	AKST	40.533	2166.218
USGS	15214000	09 Jan 2018 13:30	AKST	40.566	2200.198
USGS	15214000	09 Jan 2018 13:45	AKST	40.536	2169.05
USGS	15214000	09 Jan 2018 14:00	AKST	40.566	2200.198
USGS	15214000	09 Jan 2018 14:15	AKST	40.557	2188.872
USGS	15214000	09 Jan 2018 14:30	AKST	40.539	2171.882
USGS	15214000	09 Jan 2018 14:45	AKST	40.545	2177.545
USGS	15214000	09 Jan 2018 15:00	AKST	40.566	2200.198
USGS	15214000	09 Jan 2018 15:15	AKST	40.554	2186.04
USGS	15214000	09 Jan 2018 15:30	AKST	40.572	2205.862
USGS	15214000	09 Jan 2018 15:45	AKST	40.579	2211.525
USGS	15214000	09 Jan 2018 16:00	AKST	40.551	2183.208
USGS	15214000	09 Jan 2018 16:15	AKST	40.591	2222.851
USGS	15214000	09 Jan 2018 16:30	AKST	40.585	2217.188
USGS	15214000	09 Jan 2018 16:45	AKST	40.594	2225.683
USGS	15214000	09 Jan 2018 17:00	AKST	40.612	2242.673
USGS	15214000	09 Jan 2018 17:15	AKST	40.56	2191.703
USGS	15214000	09 Jan 2018 17:30	AKST	40.572	2205.862
USGS	15214000	09 Jan 2018 17:45	AKST	40.6	2231.346
USGS	15214000	09 Jan 2018 18:00	AKST	40.582	2214.357
USGS	15214000	09 Jan 2018 18:15	AKST	40.591	2222.851
USGS	15214000	09 Jan 2018 18:30	AKST	40.615	2245.505
USGS	15214000	09 Jan 2018 18:45	AKST	40.618	2248.336
USGS	15214000	09 Jan 2018 19:00	AKST	40.612	2242.673
USGS	15214000	09 Jan 2018 19:15	AKST	40.618	2248.336
USGS	15214000	09 Jan 2018 19:30	AKST	40.618	2248.336
USGS	15214000	09 Jan 2018 19:45	AKST	40.603	2234.178
USGS	15214000	09 Jan 2018 20:00	AKST	40.6	2231.346
USGS	15214000	09 Jan 2018 20:15	AKST	40.612	2242.673
USGS	15214000	09 Jan 2018 20:30	AKST	40.624	2254
USGS	15214000	09 Jan 2018 20:45	AKST	40.63	2259.663
USGS	15214000	09 Jan 2018 21:00	AKST	40.633	2262.495
USGS	15214000	09 Jan 2018 21:15	AKST	40.655	2285.148
USGS	15214000	09 Jan 2018 21:30	AKST	40.661	2290.811
USGS	15214000	09 Jan 2018 21:45	AKST	40.67	2299.306
USGS	15214000	09 Jan 2018 22:00	AKST	40.661	2290.811
USGS	15214000	09 Jan 2018 22:15	AKST	40.661	2290.811
USGS	15214000	09 Jan 2018 22:30	AKST	40.667	2296.475
USGS	15214000	09 Jan 2018 22:45	AKST	40.627	2256.831
USGS	15214000	09 Jan 2018 23:00	AKST	40.682	2310.633
USGS	15214000	09 Jan 2018 23:15	AKST	40.661	2290.811
USGS	15214000	09 Jan 2018 23:30	AKST	40.703	2330.454
USGS	15214000	09 Jan 2018 23:45	AKST	40.688	2316.296
USGS	15214000	10 Jan 2018 00:00	AKST	40.682	2310.633
USGS	15214000	10 Jan 2018 00:15	AKST	40.682	2310.633
USGS	15214000	10 Jan 2018 00:30	AKST	40.697	2324.791
USGS	15214000	10 Jan 2018 00:45	AKST	40.691	2319.128
USGS	15214000	10 Jan 2018 01:00	AKST	40.688	2316.296
USGS	15214000	10 Jan 2018 01:15	AKST	40.697	2324.791
USGS	15214000	10 Jan 2018 01:30	AKST	40.703	2330.454
USGS	15214000	10 Jan 2018 01:45	AKST	40.722	2350.276
USGS	15214000	10 Jan 2018 02:00	AKST	40.713	2341.781
USGS	15214000	10 Jan 2018 02:15	AKST	40.725	2353.108
USGS	15214000	10 Jan 2018 02:30	AKST	40.713	2341.781
USGS	15214000	10 Jan 2018 02:45	AKST	40.71	2336.118
USGS	15214000	10 Jan 2018 03:00	AKST	40.746	2372.929
USGS	15214000	10 Jan 2018 03:15	AKST	40.749	2375.761
USGS	15214000	10 Jan 2018 03:30	AKST	40.749	2375.761
USGS	15214000	10 Jan 2018 03:45	AKST	40.746	2372.929
USGS	15214000	10 Jan 2018 04:00	AKST	40.74	2367.266
USGS	15214000	10 Jan 2018 04:15	AKST	40.749	2375.761
USGS	15214000	10 Jan 2018 04:30	AKST	40.777	2404.078
USGS	15214000	10 Jan 2018 04:45	AKST	40.774	2401.246
USGS	15214000	10 Jan 2018 05:00	AKST	40.792	2418.236
USGS	15214000	10 Jan 2018 05:15	AKST	40.758	2384.256
USGS	15214000	10 Jan 2018 05:30	AKST	40.758	2384.256
USGS	15214000	10 Jan 2018 05:45	AKST	40.783	2409.741
USGS	15214000	10 Jan 2018 06:00	AKST	40.795	2421.068
USGS	15214000	10 Jan 2018 06:15	AKST	40.792	2418.236
USGS	15214000	10 Jan 2018 06:30	AKST	40.764	2392.751
USGS	15214000	10 Jan 2018 06:45	AKST	40.816	2443.721
USGS	15214000	10 Jan 2018 07:00	AKST	40.795	2421.068
USGS	15214000	10 Jan 2018 07:15	AKST	40.801	2426.731
USGS	15214000	10 Jan 2018 07:30	AKST	40.801	2426.731
USGS	15214000	10 Jan 2018 07:45	AKST	40.81	2438.057
USGS	15214000	10 Jan 2018 08:00	AKST	40.807	2435.226
USGS	15214000	10 Jan 2018 08:15	AKST	40.822	2449.384
USGS	15214000	10 Jan 2018 08:30	AKST	40.807	2435.226
USGS	15214000	10 Jan 2018 08:45	AKST	40.795	2421.068
USGS	15214000	10 Jan 2018 09:00	AKST	40.822	2449.384
USGS	15214000	10 Jan 2018 09:15	AKST	40.819	2446.552
USGS	15214000	10 Jan 2018 09:30	AKST	40.795	2421.068
USGS	15214000	10 Jan 2018 09:45	AKST	40.758	2384.256
USGS	15214000	10 Jan 2018 10:00	AKST	40.801	2426.731
USGS	15214000	10 Jan 2018 10:15	AKST	40.777	2404.078
USGS	15214000	10 Jan 2018 10:30	AKST	40.774	2401.246
USGS	15214000	10 Jan 2018 10:45	AKST	40.752	2378.593
USGS	15214000	10 Jan 2018 11:00	AKST	40.758	2384.256
USGS	15214000	10 Jan 2018 11:15	AKST	40.761	2389.919
USGS	15214000	10 Jan 2018 11:30	AKST	40.764	2392.751
USGS	15214000	10 Jan 2018 11:45	AKST	40.743	2370.098
USGS	15214000	10 Jan 2018 12:00	AKST	40.752	2378.593
USGS	15214000	10 Jan 2018 12:15	AKST	40.743	2370.098
USGS	15214000	10 Jan 2018 12:30	AKST	40.731	2358.771
USGS	15214000	10 Jan 2018 12:45	AKST	40.743	2370.098
USGS	15214000	10 Jan 2018 13:00	AKST	40.716	2344.613
USGS	15214000	10 Jan 2018 13:15	AKST	40.74	2367.266
USGS	15214000	10 Jan 2018 13:30	AKST	40.758	2384.256
USGS	15214000	10 Jan 2018 13:45	AKST	40.749	2375.761
USGS	15214000	10 Jan 2018 14:00	AKST	40.734	2361.603
USGS	15214000	10 Jan 2018 14:15	AKST	40.722	2350.276
USGS	15214000	10 Jan 2018 14:30	AKST	40.716	2344.613
USGS	15214000	10 Jan 2018 14:45	AKST	40.746	2372.929
USGS	15214000	10 Jan 2018 15:00	AKST	40.7	2327.623
USGS	15214000	10 Jan 2018 15:15	AKST	40.734	2361.603
USGS	15214000	10 Jan 2018 15:30	AKST	40.719	2347.444
USGS	15214000	10 Jan 2018 15:45	AKST	40.737	2364.434
USGS	15214000	10 Jan 2018 16:00	AKST	40.728	2355.939
USGS	15214000	10 Jan 2018 16:15	AKST	40.703	2330.454
USGS	15214000	10 Jan 2018 16:30	AKST	40.731	2358.771
USGS	15214000	10 Jan 2018 16:45	AKST	40.731	2358.771
USGS	15214000	10 Jan 2018 17:00	AKST	40.719	2347.444
USGS	15214000	10 Jan 2018 17:15	AKST	40.713	2341.781
USGS	15214000	10 Jan 2018 17:30	AKST	40.697	2324.791
USGS	15214000	10 Jan 2018 17:45	AKST	40.685	2313.465
USGS	15214000	10 Jan 2018 18:00	AKST	40.703	2330.454
USGS	15214000	10 Jan 2018 18:15	AKST	40.7	2327.623
USGS	15214000	10 Jan 2018 18:30	AKST	40.688	2316.296
USGS	15214000	10 Jan 2018 18:45	AKST	40.71	2336.118
USGS	15214000	10 Jan 2018 19:00	AKST	40.685	2313.465
USGS	15214000	10 Jan 2018 19:15	AKST	40.664	2293.643
USGS	15214000	10 Jan 2018 19:30	AKST	40.682	2310.633
USGS	15214000	10 Jan 2018 19:45	AKST	40.658	2287.98
USGS	15214000	10 Jan 2018 20:00	AKST	40.658	2287.98
USGS	15214000	10 Jan 2018 20:15	AKST	40.652	2282.316
USGS	15214000	10 Jan 2018 20:30	AKST	40.655	2285.148
USGS	15214000	10 Jan 2018 20:45	AKST	40.664	2293.643
USGS	15214000	10 Jan 2018 21:00	AKST	40.655	2285.148
USGS	15214000	10 Jan 2018 21:15	AKST	40.667	2296.475
USGS	15214000	10 Jan 2018 21:30	AKST	40.646	2273.821
USGS	15214000	10 Jan 2018 21:45	AKST	40.646	2273.821
USGS	15214000	10 Jan 2018 22:00	AKST	40.667	2296.475
USGS	15214000	10 Jan 2018 22:15	AKST	40.667	2296.475
USGS	15214000	10 Jan 2018 22:30	AKST	40.658	2287.98
USGS	15214000	10 Jan 2018 22:45	AKST	40.643	2270.99
USGS	15214000	10 Jan 2018 23:00	AKST	40.649	2279.485
USGS	15214000	10 Jan 2018 23:15	AKST	40.658	2287.98
USGS	15214000	10 Jan 2018 23:30	AKST	40.658	2287.98
USGS	15214000	10 Jan 2018 23:45	AKST	40.649	2279.485
USGS	15214000	11 Jan 2018 00:00	AKST	40.658	2287.98
USGS	15214000	11 Jan 2018 00:15	AKST	40.67	2299.306
USGS	15214000	11 Jan 2018 00:30	AKST	40.639	2268.158
USGS	15214000	11 Jan 2018 00:45	AKST	40.673	2302.138
USGS	15214000	11 Jan 2018 01:00	AKST	40.676	2304.97
USGS	15214000	11 Jan 2018 01:15	AKST	40.639	2268.158
USGS	15214000	11 Jan 2018 01:30	AKST	40.667	2296.475
USGS	15214000	11 Jan 2018 01:45	AKST	40.643	2270.99
USGS	15214000	11 Jan 2018 02:00	AKST	40.649	2279.485
USGS	15214000	11 Jan 2018 02:15	AKST	40.639	2268.158
USGS	15214000	11 Jan 2018 02:30	AKST	40.649	2279.485
USGS	15214000	11 Jan 2018 02:45	AKST	40.652	2282.316
USGS	15214000	11 Jan 2018 03:00	AKST	40.655	2285.148
USGS	15214000	11 Jan 2018 03:15	AKST	40.639	2268.158
USGS	15214000	11 Jan 2018 03:30	AKST	40.649	2279.485
USGS	15214000	11 Jan 2018 03:45	AKST	40.661	2290.811
USGS	15214000	11 Jan 2018 04:00	AKST	40.655	2285.148
USGS	15214000	11 Jan 2018 04:15	AKST	40.673	2302.138
USGS	15214000	11 Jan 2018 04:30	AKST	40.646	2273.821
USGS	15214000	11 Jan 2018 04:45	AKST	40.658	2287.98
USGS	15214000	11 Jan 2018 05:00	AKST	40.667	2296.475
USGS	15214000	11 Jan 2018 05:15	AKST	40.655	2285.148
USGS	15214000	11 Jan 2018 05:30	AKST	40.652	2282.316
USGS	15214000	11 Jan 2018 05:45	AKST	40.661	2290.811
USGS	15214000	11 Jan 2018 06:00	AKST	40.676	2304.97
USGS	15214000	11 Jan 2018 06:15	AKST	40.655	2285.148
USGS	15214000	11 Jan 2018 06:30	AKST	40.667	2296.475
USGS	15214000	11 Jan 2018 06:45	AKST	40.691	2319.128
USGS	15214000	11 Jan 2018 07:00	AKST	40.676	2304.97
USGS	15214000	11 Jan 2018 07:15	AKST	40.673	2302.138
USGS	15214000	11 Jan 2018 07:30	AKST	40.697	2321.96
USGS	15214000	11 Jan 2018 07:45	AKST	40.673	2299.306
USGS	15214000	11 Jan 2018 08:00	AKST	40.688	2313.465
USGS	15214000	11 Jan 2018 08:15	AKST	40.688	2313.465
USGS	15214000	11 Jan 2018 08:30	AKST	40.71	2333.286
USGS	15214000	11 Jan 2018 08:45	AKST	40.725	2350.276
USGS	15214000	11 Jan 2018 09:00	AKST	40.713	2338.949
USGS	15214000	11 Jan 2018 09:15	AKST	40.697	2321.96
USGS	15214000	11 Jan 2018 09:30	AKST	40.71	2333.286
USGS	15214000	11 Jan 2018 09:45	AKST	40.725	2350.276
USGS	15214000	11 Jan 2018 10:00	AKST	40.716	2341.781
USGS	15214000	11 Jan 2018 10:15	AKST	40.731	2355.939
USGS	15214000	11 Jan 2018 10:30	AKST	40.728	2353.108
USGS	15214000	11 Jan 2018 10:45	AKST	40.719	2344.613
USGS	15214000	11 Jan 2018 11:00	AKST	40.746	2370.098
USGS	15214000	11 Jan 2018 11:15	AKST	40.722	2347.444
USGS	15214000	11 Jan 2018 11:30	AKST	40.758	2381.424
USGS	15214000	11 Jan 2018 11:45	AKST	40.74	2364.434
USGS	15214000	11 Jan 2018 12:00	AKST	40.746	2370.098
USGS	15214000	11 Jan 2018 12:15	AKST	40.767	2392.751
USGS	15214000	11 Jan 2018 12:30	AKST	40.761	2384.256
USGS	15214000	11 Jan 2018 12:45	AKST	40.774	2398.414
USGS	15214000	11 Jan 2018 13:00	AKST	40.761	2384.256
USGS	15214000	11 Jan 2018 13:15	AKST	40.767	2392.751
USGS	15214000	11 Jan 2018 13:30	AKST	40.786	2409.741
USGS	15214000	11 Jan 2018 13:45	AKST	40.767	2392.751
USGS	15214000	11 Jan 2018 14:00	AKST	40.746	2370.098
USGS	15214000	11 Jan 2018 14:15	AKST	40.78	2404.078
USGS	15214000	11 Jan 2018 14:30	AKST	40.792	2415.404
USGS	15214000	11 Jan 2018 14:45	AKST	40.783	2406.909
USGS	15214000	11 Jan 2018 15:00	AKST	40.789	2412.573
USGS	15214000	11 Jan 2018 15:15	AKST	40.804	2426.731
USGS	15214000	11 Jan 2018 15:30	AKST	40.81	2435.226
USGS	15214000	11 Jan 2018 15:45	AKST	40.801	2423.899
USGS	15214000	11 Jan 2018 16:00	AKST	40.804	2426.731
USGS	15214000	11 Jan 2018 16:15	AKST	40.81	2435.226
USGS	15214000	11 Jan 2018 16:30	AKST	40.816	2440.889
USGS	15214000	11 Jan 2018 16:45	AKST	40.822	2446.552
USGS	15214000	11 Jan 2018 17:00	AKST	40.804	2426.731
USGS	15214000	11 Jan 2018 17:15	AKST	40.81	2435.226
USGS	15214000	11 Jan 2018 17:30	AKST	40.819	2443.721
USGS	15214000	11 Jan 2018 17:45	AKST	40.822	2446.552
USGS	15214000	11 Jan 2018 18:00	AKST	40.804	2426.731
USGS	15214000	11 Jan 2018 18:15	AKST	40.835	2457.879
USGS	15214000	11 Jan 2018 18:30	AKST	40.835	2457.879
USGS	15214000	11 Jan 2018 18:45	AKST	40.828	2452.216
USGS	15214000	11 Jan 2018 19:00	AKST	40.841	2463.542
USGS	15214000	11 Jan 2018 19:15	AKST	40.822	2446.552
USGS	15214000	11 Jan 2018 19:30	AKST	40.804	2426.731
USGS	15214000	11 Jan 2018 19:45	AKST	40.822	2446.552
USGS	15214000	11 Jan 2018 20:00	AKST	40.841	2463.542
USGS	15214000	11 Jan 2018 20:15	AKST	40.844	2466.374
USGS	15214000	11 Jan 2018 20:30	AKST	40.838	2460.711
USGS	15214000	11 Jan 2018 20:45	AKST	40.828	2452.216
USGS	15214000	11 Jan 2018 21:00	AKST	40.835	2457.879
USGS	15214000	11 Jan 2018 21:15	AKST	40.832	2455.047
USGS	15214000	11 Jan 2018 21:30	AKST	40.828	2452.216
USGS	15214000	11 Jan 2018 21:45	AKST	40.828	2452.216
USGS	15214000	11 Jan 2018 22:00	AKST	40.825	2449.384
USGS	15214000	11 Jan 2018 22:15	AKST	40.828	2452.216
USGS	15214000	11 Jan 2018 22:30	AKST	40.819	2443.721
USGS	15214000	11 Jan 2018 22:45	AKST	40.822	2446.552
USGS	15214000	11 Jan 2018 23:00	AKST	40.819	2443.721
USGS	15214000	11 Jan 2018 23:15	AKST	40.819	2443.721
USGS	15214000	11 Jan 2018 23:30	AKST	40.819	2443.721
USGS	15214000	11 Jan 2018 23:45	AKST	40.816	2440.889
USGS	15214000	12 Jan 2018 00:00	AKST	40.813	2438.057
USGS	15214000	12 Jan 2018 00:15	AKST	40.81	2435.226
USGS	15214000	12 Jan 2018 00:30	AKST	40.807	2432.394
USGS	15214000	12 Jan 2018 00:45	AKST	40.807	2432.394
USGS	15214000	12 Jan 2018 01:00	AKST	40.813	2438.057
USGS	15214000	12 Jan 2018 01:15	AKST	40.795	2418.236
USGS	15214000	12 Jan 2018 01:30	AKST	40.804	2426.731
USGS	15214000	12 Jan 2018 01:45	AKST	40.78	2404.078
USGS	15214000	12 Jan 2018 02:00	AKST	40.789	2412.573
USGS	15214000	12 Jan 2018 02:15	AKST	40.786	2409.741
USGS	15214000	12 Jan 2018 02:30	AKST	40.789	2412.573
USGS	15214000	12 Jan 2018 02:45	AKST	40.792	2415.404
USGS	15214000	12 Jan 2018 03:00	AKST	40.786	2409.741
USGS	15214000	12 Jan 2018 03:15	AKST	40.786	2409.741
USGS	15214000	12 Jan 2018 03:30	AKST	40.786	2409.741
USGS	15214000	12 Jan 2018 03:45	AKST	40.783	2406.909
USGS	15214000	12 Jan 2018 04:00	AKST	40.777	2401.246
USGS	15214000	12 Jan 2018 04:15	AKST	40.774	2398.414
USGS	15214000	12 Jan 2018 04:30	AKST	40.774	2398.414
USGS	15214000	12 Jan 2018 04:45	AKST	40.771	2395.583
USGS	15214000	12 Jan 2018 05:00	AKST	40.774	2398.414
USGS	15214000	12 Jan 2018 05:15	AKST	40.767	2392.751
USGS	15214000	12 Jan 2018 05:30	AKST	40.767	2392.751
USGS	15214000	12 Jan 2018 05:45	AKST	40.767	2392.751
USGS	15214000	12 Jan 2018 06:00	AKST	40.764	2389.919
USGS	15214000	12 Jan 2018 06:15	AKST	40.764	2389.919
USGS	15214000	12 Jan 2018 06:30	AKST	40.755	2378.593
USGS	15214000	12 Jan 2018 06:45	AKST	40.755	2378.593
USGS	15214000	12 Jan 2018 07:00	AKST	40.749	2372.929
USGS	15214000	12 Jan 2018 07:15	AKST	40.749	2372.929
USGS	15214000	12 Jan 2018 07:30	AKST	40.746	2370.098
USGS	15214000	12 Jan 2018 07:45	AKST	40.749	2372.929
USGS	15214000	12 Jan 2018 08:00	AKST	40.743	2367.266
USGS	15214000	12 Jan 2018 08:15	AKST	40.737	2361.603
USGS	15214000	12 Jan 2018 08:30	AKST	40.728	2353.108
USGS	15214000	12 Jan 2018 08:45	AKST	40.74	2364.434
USGS	15214000	12 Jan 2018 09:00	AKST	40.737	2361.603
USGS	15214000	12 Jan 2018 09:15	AKST	40.728	2353.108
USGS	15214000	12 Jan 2018 09:30	AKST	40.725	2350.276
USGS	15214000	12 Jan 2018 09:45	AKST	40.719	2344.613
USGS	15214000	12 Jan 2018 10:00	AKST	40.716	2341.781
USGS	15214000	12 Jan 2018 10:15	AKST	40.713	2338.949
USGS	15214000	12 Jan 2018 10:30	AKST	40.707	2330.454
USGS	15214000	12 Jan 2018 10:45	AKST	40.7	2324.791
USGS	15214000	12 Jan 2018 11:00	AKST	40.694	2319.128
USGS	15214000	12 Jan 2018 11:15	AKST	40.694	2319.128
USGS	15214000	12 Jan 2018 11:30	AKST	40.676	2302.138
USGS	15214000	12 Jan 2018 11:45	AKST	40.676	2302.138
USGS	15214000	12 Jan 2018 12:00	AKST	40.673	2299.306
USGS	15214000	12 Jan 2018 12:15	AKST	40.667	2293.643
USGS	15214000	12 Jan 2018 12:30	AKST	40.664	2290.811
USGS	15214000	12 Jan 2018 12:45	AKST	40.655	2282.316
USGS	15214000	12 Jan 2018 13:00	AKST	40.649	2276.653
USGS	15214000	12 Jan 2018 13:15	AKST	40.639	2265.326
USGS	15214000	12 Jan 2018 13:30	AKST	40.636	2262.495
USGS	15214000	12 Jan 2018 13:45	AKST	40.621	2248.336
USGS	15214000	12 Jan 2018 14:00	AKST	40.627	2254
USGS	15214000	12 Jan 2018 14:15	AKST	40.615	2242.673
USGS	15214000	12 Jan 2018 14:30	AKST	40.609	2237.01
USGS	15214000	12 Jan 2018 14:45	AKST	40.606	2234.178
USGS	15214000	12 Jan 2018 15:00	AKST	40.603	2231.346
USGS	15214000	12 Jan 2018 15:15	AKST	40.591	2220.02
USGS	15214000	12 Jan 2018 15:30	AKST	40.572	2203.03
USGS	15214000	12 Jan 2018 15:45	AKST	40.579	2208.693
USGS	15214000	12 Jan 2018 16:00	AKST	40.572	2203.03
USGS	15214000	12 Jan 2018 16:15	AKST	40.554	2186.04
USGS	15214000	12 Jan 2018 16:30	AKST	40.566	2197.367
USGS	15214000	12 Jan 2018 16:45	AKST	40.557	2188.872
USGS	15214000	12 Jan 2018 17:00	AKST	40.548	2177.545
USGS	15214000	12 Jan 2018 17:15	AKST	40.545	2174.713
USGS	15214000	12 Jan 2018 17:30	AKST	40.545	2174.713
USGS	15214000	12 Jan 2018 17:45	AKST	40.539	2169.05
USGS	15214000	12 Jan 2018 18:00	AKST	40.527	2157.723
USGS	15214000	12 Jan 2018 18:15	AKST	40.515	2146.397
USGS	15214000	12 Jan 2018 18:30	AKST	40.521	2152.06
USGS	15214000	12 Jan 2018 18:45	AKST	40.511	2143.565
USGS	15214000	12 Jan 2018 19:00	AKST	40.505	2137.902
USGS	15214000	12 Jan 2018 19:15	AKST	40.508	2140.733
USGS	15214000	12 Jan 2018 19:30	AKST	40.499	2132.238
USGS	15214000	12 Jan 2018 19:45	AKST	40.502	2135.07
USGS	15214000	12 Jan 2018 20:00	AKST	40.493	2126.575
USGS	15214000	12 Jan 2018 20:15	AKST	40.481	2115.248
USGS	15214000	12 Jan 2018 20:30	AKST	40.478	2112.417
USGS	15214000	12 Jan 2018 20:45	AKST	40.475	2109.585
USGS	15214000	12 Jan 2018 21:00	AKST	40.475	2109.585
USGS	15214000	12 Jan 2018 21:15	AKST	40.466	2101.09
USGS	15214000	12 Jan 2018 21:30	AKST	40.46	2095.427
USGS	15214000	12 Jan 2018 21:45	AKST	40.457	2092.595
USGS	15214000	12 Jan 2018 22:00	AKST	40.46	2095.427
USGS	15214000	12 Jan 2018 22:15	AKST	40.444	2081.269
USGS	15214000	12 Jan 2018 22:30	AKST	40.441	2078.437
USGS	15214000	12 Jan 2018 22:45	AKST	40.438	2075.605
USGS	15214000	12 Jan 2018 23:00	AKST	40.435	2072.774
USGS	15214000	12 Jan 2018 23:15	AKST	40.432	2069.942
USGS	15214000	12 Jan 2018 23:30	AKST	40.426	2064.279
USGS	15214000	12 Jan 2018 23:45	AKST	40.423	2061.447
USGS	15214000	13 Jan 2018 00:00	AKST	40.42	2058.615
USGS	15214000	13 Jan 2018 00:15	AKST	40.417	2055.784
USGS	15214000	13 Jan 2018 00:30	AKST	40.411	2050.12
USGS	15214000	13 Jan 2018 00:45	AKST	40.393	2033.13
USGS	15214000	13 Jan 2018 01:00	AKST	40.396	2035.962
USGS	15214000	13 Jan 2018 01:15	AKST	40.399	2038.794
USGS	15214000	13 Jan 2018 01:30	AKST	40.39	2030.299
USGS	15214000	13 Jan 2018 01:45	AKST	40.386	2027.467
USGS	15214000	13 Jan 2018 02:00	AKST	40.386	2027.467
USGS	15214000	13 Jan 2018 02:15	AKST	40.38	2021.804
USGS	15214000	13 Jan 2018 02:30	AKST	40.374	2016.14
USGS	15214000	13 Jan 2018 02:45	AKST	40.344	1990.656
USGS	15214000	13 Jan 2018 03:00	AKST	40.362	2004.814
USGS	15214000	13 Jan 2018 03:15	AKST	40.356	1999.151
USGS	15214000	13 Jan 2018 03:30	AKST	40.356	1999.151
USGS	15214000	13 Jan 2018 03:45	AKST	40.353	1996.319
USGS	15214000	13 Jan 2018 04:00	AKST	40.344	1990.656
USGS	15214000	13 Jan 2018 04:15	AKST	40.335	1982.161
USGS	15214000	13 Jan 2018 04:30	AKST	40.341	1987.824
USGS	15214000	13 Jan 2018 04:45	AKST	40.338	1984.992
USGS	15214000	13 Jan 2018 05:00	AKST	40.329	1976.497
USGS	15214000	13 Jan 2018 05:15	AKST	40.304	1953.844
USGS	15214000	13 Jan 2018 05:30	AKST	40.319	1968.002
USGS	15214000	13 Jan 2018 05:45	AKST	40.313	1962.339
USGS	15214000	13 Jan 2018 06:00	AKST	40.313	1962.339
USGS	15214000	13 Jan 2018 06:15	AKST	40.301	1951.012
USGS	15214000	13 Jan 2018 06:30	AKST	40.307	1956.676
USGS	15214000	13 Jan 2018 06:45	AKST	40.307	1956.676
USGS	15214000	13 Jan 2018 07:00	AKST	40.283	1934.022
USGS	15214000	13 Jan 2018 07:15	AKST	40.271	1922.696
USGS	15214000	13 Jan 2018 07:30	AKST	40.295	1945.349
USGS	15214000	13 Jan 2018 07:45	AKST	40.268	1919.864
USGS	15214000	13 Jan 2018 08:00	AKST	40.277	1928.359
USGS	15214000	13 Jan 2018 08:15	AKST	40.268	1919.864
USGS	15214000	13 Jan 2018 08:30	AKST	40.268	1919.864
USGS	15214000	13 Jan 2018 08:45	AKST	40.286	1936.854
USGS	15214000	13 Jan 2018 09:00	AKST	40.277	1928.359
USGS	15214000	13 Jan 2018 09:15	AKST	40.277	1928.359
USGS	15214000	13 Jan 2018 09:30	AKST	40.271	1922.696
USGS	15214000	13 Jan 2018 09:45	AKST	40.271	1922.696
USGS	15214000	13 Jan 2018 10:00	AKST	40.24	1897.211
USGS	15214000	13 Jan 2018 10:15	AKST	40.265	1917.032
USGS	15214000	13 Jan 2018 10:30	AKST	40.252	1905.706
USGS	15214000	13 Jan 2018 10:45	AKST	40.234	1891.548
USGS	15214000	13 Jan 2018 11:00	AKST	40.219	1877.389
USGS	15214000	13 Jan 2018 11:15	AKST	40.234	1891.548
USGS	15214000	13 Jan 2018 11:30	AKST	40.222	1880.221
USGS	15214000	13 Jan 2018 11:45	AKST	40.24	1897.211
USGS	15214000	13 Jan 2018 12:00	AKST	40.246	1902.874
USGS	15214000	13 Jan 2018 12:15	AKST	40.24	1897.211
USGS	15214000	13 Jan 2018 12:30	AKST	40.243	1900.042
USGS	15214000	13 Jan 2018 12:45	AKST	40.228	1885.884
USGS	15214000	13 Jan 2018 13:00	AKST	40.228	1885.884
USGS	15214000	13 Jan 2018 13:15	AKST	40.225	1883.053
USGS	15214000	13 Jan 2018 13:30	AKST	40.225	1883.053
USGS	15214000	13 Jan 2018 13:45	AKST	40.231	1888.716
USGS	15214000	13 Jan 2018 14:00	AKST	40.216	1874.558
USGS	15214000	13 Jan 2018 14:15	AKST	40.216	1874.558
USGS	15214000	13 Jan 2018 14:30	AKST	40.207	1866.063
USGS	15214000	13 Jan 2018 14:45	AKST	40.21	1868.894
USGS	15214000	13 Jan 2018 15:00	AKST	40.201	1860.399
USGS	15214000	13 Jan 2018 15:15	AKST	40.213	1871.726
USGS	15214000	13 Jan 2018 15:30	AKST	40.219	1877.389
USGS	15214000	13 Jan 2018 15:45	AKST	40.198	1857.568
USGS	15214000	13 Jan 2018 16:00	AKST	40.219	1877.389
USGS	15214000	13 Jan 2018 16:15	AKST	40.207	1866.063
USGS	15214000	13 Jan 2018 16:30	AKST	40.191	1851.904
USGS	15214000	13 Jan 2018 16:45	AKST	40.204	1863.231
USGS	15214000	13 Jan 2018 17:00	AKST	40.207	1866.063
USGS	15214000	13 Jan 2018 17:15	AKST	40.191	1851.904
USGS	15214000	13 Jan 2018 17:30	AKST	40.185	1849.073
USGS	15214000	13 Jan 2018 17:45	AKST	40.204	1863.231
USGS	15214000	13 Jan 2018 18:00	AKST	40.188	1849.073
USGS	15214000	13 Jan 2018 18:15	AKST	40.185	1849.073
USGS	15214000	13 Jan 2018 18:30	AKST	40.182	1846.241
USGS	15214000	13 Jan 2018 18:45	AKST	40.179	1843.409
USGS	15214000	13 Jan 2018 19:00	AKST	40.179	1843.409
USGS	15214000	13 Jan 2018 19:15	AKST	40.179	1843.409
USGS	15214000	13 Jan 2018 19:30	AKST	40.152	1817.924
USGS	15214000	13 Jan 2018 19:45	AKST	40.176	1840.578
USGS	15214000	13 Jan 2018 20:00	AKST	40.173	1837.746
USGS	15214000	13 Jan 2018 20:15	AKST	40.17	1834.914
USGS	15214000	13 Jan 2018 20:30	AKST	40.176	1840.578
USGS	15214000	13 Jan 2018 20:45	AKST	40.167	1832.083
USGS	15214000	13 Jan 2018 21:00	AKST	40.164	1829.251
USGS	15214000	13 Jan 2018 21:15	AKST	40.155	1820.756
USGS	15214000	13 Jan 2018 21:30	AKST	40.149	1815.093
USGS	15214000	13 Jan 2018 21:45	AKST	40.149	1815.093
USGS	15214000	13 Jan 2018 22:00	AKST	40.14	1806.598
USGS	15214000	13 Jan 2018 22:15	AKST	40.134	1803.766
USGS	15214000	13 Jan 2018 22:30	AKST	40.121	1792.439
USGS	15214000	13 Jan 2018 22:45	AKST	40.14	1806.598
USGS	15214000	13 Jan 2018 23:00	AKST	40.14	1806.598
USGS	15214000	13 Jan 2018 23:15	AKST	40.137	1803.766
USGS	15214000	13 Jan 2018 23:30	AKST	40.155	1820.756
USGS	15214000	13 Jan 2018 23:45	AKST	40.115	1786.776
USGS	15214000	14 Jan 2018 00:00	AKST	40.13	1800.934
USGS	15214000	14 Jan 2018 00:15	AKST	40.143	1809.429
USGS	15214000	14 Jan 2018 00:30	AKST	40.137	1803.766
USGS	15214000	14 Jan 2018 00:45	AKST	40.118	1789.608
USGS	15214000	14 Jan 2018 01:00	AKST	40.127	1798.103
USGS	15214000	14 Jan 2018 01:15	AKST	40.143	1809.429
USGS	15214000	14 Jan 2018 01:30	AKST	40.106	1778.281
USGS	15214000	14 Jan 2018 01:45	AKST	40.106	1778.281
USGS	15214000	14 Jan 2018 02:00	AKST	40.121	1792.439
USGS	15214000	14 Jan 2018 02:15	AKST	40.115	1786.776
USGS	15214000	14 Jan 2018 02:30	AKST	40.097	1769.786
USGS	15214000	14 Jan 2018 02:45	AKST	40.109	1781.113
USGS	15214000	14 Jan 2018 03:00	AKST	40.127	1798.103
USGS	15214000	14 Jan 2018 03:15	AKST	40.127	1798.103
USGS	15214000	14 Jan 2018 03:30	AKST	40.115	1786.776
USGS	15214000	14 Jan 2018 03:45	AKST	40.127	1798.103
USGS	15214000	14 Jan 2018 04:00	AKST	40.127	1798.103
USGS	15214000	14 Jan 2018 04:15	AKST	40.124	1795.271
USGS	15214000	14 Jan 2018 04:30	AKST	40.124	1795.271
USGS	15214000	14 Jan 2018 04:45	AKST	40.121	1792.439
USGS	15214000	14 Jan 2018 05:00	AKST	40.124	1795.271
USGS	15214000	14 Jan 2018 05:15	AKST	40.121	1792.439
USGS	15214000	14 Jan 2018 05:30	AKST	40.121	1792.439
USGS	15214000	14 Jan 2018 05:45	AKST	40.121	1792.439
USGS	15214000	14 Jan 2018 06:00	AKST	40.121	1792.439
USGS	15214000	14 Jan 2018 06:15	AKST	40.118	1789.608
USGS	15214000	14 Jan 2018 06:30	AKST	40.121	1792.439
USGS	15214000	14 Jan 2018 06:45	AKST	40.121	1792.439
USGS	15214000	14 Jan 2018 07:00	AKST	40.121	1792.439
USGS	15214000	14 Jan 2018 07:15	AKST	40.121	1792.439
USGS	15214000	14 Jan 2018 07:30	AKST	40.115	1786.776
USGS	15214000	14 Jan 2018 07:45	AKST	40.118	1789.608
USGS	15214000	14 Jan 2018 08:00	AKST	40.112	1783.944
USGS	15214000	14 Jan 2018 08:15	AKST	40.115	1786.776
USGS	15214000	14 Jan 2018 08:30	AKST	40.118	1789.608
USGS	15214000	14 Jan 2018 08:45	AKST	40.112	1783.944
USGS	15214000	14 Jan 2018 09:00	AKST	40.112	1783.944
USGS	15214000	14 Jan 2018 09:15	AKST	40.115	1786.776
USGS	15214000	14 Jan 2018 09:30	AKST	40.112	1783.944
USGS	15214000	14 Jan 2018 09:45	AKST	40.115	1786.776
USGS	15214000	14 Jan 2018 10:00	AKST	40.112	1783.944
USGS	15214000	14 Jan 2018 10:15	AKST	40.115	1786.776
USGS	15214000	14 Jan 2018 10:30	AKST	40.109	1781.113
USGS	15214000	14 Jan 2018 10:45	AKST	40.109	1781.113
USGS	15214000	14 Jan 2018 11:00	AKST	40.112	1783.944
USGS	15214000	14 Jan 2018 11:15	AKST	40.112	1783.944
USGS	15214000	14 Jan 2018 11:30	AKST	40.109	1781.113
USGS	15214000	14 Jan 2018 11:45	AKST	40.109	1781.113
USGS	15214000	14 Jan 2018 12:00	AKST	40.109	1781.113
USGS	15214000	14 Jan 2018 12:15	AKST	40.109	1781.113
USGS	15214000	14 Jan 2018 12:30	AKST	40.109	1781.113
USGS	15214000	14 Jan 2018 12:45	AKST	40.106	1778.281
USGS	15214000	14 Jan 2018 13:00	AKST	40.106	1778.281
USGS	15214000	14 Jan 2018 13:15	AKST	40.106	1778.281
USGS	15214000	14 Jan 2018 13:30	AKST	40.106	1778.281
USGS	15214000	14 Jan 2018 13:45	AKST	40.097	1769.786
USGS	15214000	14 Jan 2018 14:00	AKST	40.082	1758.46
USGS	15214000	14 Jan 2018 14:15	AKST	40.103	1775.45
USGS	15214000	14 Jan 2018 14:30	AKST	40.097	1769.786
USGS	15214000	14 Jan 2018 14:45	AKST	40.082	1758.46
USGS	15214000	14 Jan 2018 15:00	AKST	40.1	1772.618
USGS	15214000	14 Jan 2018 15:15	AKST	40.076	1752.796
USGS	15214000	14 Jan 2018 15:30	AKST	40.076	1752.796
USGS	15214000	14 Jan 2018 15:45	AKST	40.06	1738.638
USGS	15214000	14 Jan 2018 16:00	AKST	40.079	1755.628
USGS	15214000	14 Jan 2018 16:15	AKST	40.069	1747.133
USGS	15214000	14 Jan 2018 16:30	AKST	40.063	1741.47
USGS	15214000	14 Jan 2018 16:45	AKST	40.066	1744.301
USGS	15214000	14 Jan 2018 17:00	AKST	40.06	1738.638
USGS	15214000	14 Jan 2018 17:15	AKST	40.054	1735.806
USGS	15214000	14 Jan 2018 17:30	AKST	40.057	1735.806
USGS	15214000	14 Jan 2018 17:45	AKST	40.057	1735.806
USGS	15214000	14 Jan 2018 18:00	AKST	40.054	1735.806
USGS	15214000	14 Jan 2018 18:15	AKST	40.066	1744.301
USGS	15214000	14 Jan 2018 18:30	AKST	40.057	1735.806
USGS	15214000	14 Jan 2018 18:45	AKST	40.066	1744.301
USGS	15214000	14 Jan 2018 19:00	AKST	40.045	1727.311
USGS	15214000	14 Jan 2018 19:15	AKST	40.054	1735.806
USGS	15214000	14 Jan 2018 19:30	AKST	40.048	1730.143
USGS	15214000	14 Jan 2018 19:45	AKST	40.042	1724.48
USGS	15214000	14 Jan 2018 20:00	AKST	40.06	1738.638
USGS	15214000	14 Jan 2018 20:15	AKST	40.045	1727.311
USGS	15214000	14 Jan 2018 20:30	AKST	40.054	1735.806
USGS	15214000	14 Jan 2018 20:45	AKST	40.045	1727.311
USGS	15214000	14 Jan 2018 21:00	AKST	40.039	1721.648
USGS	15214000	14 Jan 2018 21:15	AKST	40.039	1721.648
USGS	15214000	14 Jan 2018 21:30	AKST	40.048	1730.143
USGS	15214000	14 Jan 2018 21:45	AKST	40.048	1730.143
USGS	15214000	14 Jan 2018 22:00	AKST	40.036	1718.816
USGS	15214000	14 Jan 2018 22:15	AKST	40.036	1718.816
USGS	15214000	14 Jan 2018 22:30	AKST	40.039	1721.648
USGS	15214000	14 Jan 2018 22:45	AKST	40.045	1727.311
USGS	15214000	14 Jan 2018 23:00	AKST	40.036	1718.816
USGS	15214000	14 Jan 2018 23:15	AKST	40.039	1721.648
USGS	15214000	14 Jan 2018 23:30	AKST	40.039	1721.648
USGS	15214000	14 Jan 2018 23:45	AKST	40.045	1727.311
USGS	15214000	15 Jan 2018 00:00	AKST	40.042	1724.48
USGS	15214000	15 Jan 2018 00:15	AKST	40.048	1730.143
USGS	15214000	15 Jan 2018 00:30	AKST	40.042	1724.48
USGS	15214000	15 Jan 2018 00:45	AKST	40.048	1730.143
USGS	15214000	15 Jan 2018 01:00	AKST	40.045	1727.311
USGS	15214000	15 Jan 2018 01:15	AKST	40.054	1735.806
USGS	15214000	15 Jan 2018 01:30	AKST	40.063	1741.47
USGS	15214000	15 Jan 2018 01:45	AKST	40.048	1730.143
USGS	15214000	15 Jan 2018 02:00	AKST	40.051	1732.975
USGS	15214000	15 Jan 2018 02:15	AKST	40.051	1732.975
USGS	15214000	15 Jan 2018 02:30	AKST	40.042	1724.48
USGS	15214000	15 Jan 2018 02:45	AKST	40.048	1730.143
USGS	15214000	15 Jan 2018 03:00	AKST	40.039	1721.648
USGS	15214000	15 Jan 2018 03:15	AKST	40.027	1710.321
USGS	15214000	15 Jan 2018 03:30	AKST	40.042	1724.48
USGS	15214000	15 Jan 2018 03:45	AKST	40.06	1738.638
USGS	15214000	15 Jan 2018 04:00	AKST	40.039	1721.648
USGS	15214000	15 Jan 2018 04:15	AKST	40.057	1735.806
USGS	15214000	15 Jan 2018 04:30	AKST	40.039	1721.648
USGS	15214000	15 Jan 2018 04:45	AKST	40.06	1738.638
USGS	15214000	15 Jan 2018 05:00	AKST	40.054	1735.806
USGS	15214000	15 Jan 2018 05:15	AKST	40.054	1735.806
USGS	15214000	15 Jan 2018 05:30	AKST	40.048	1730.143
USGS	15214000	15 Jan 2018 05:45	AKST	40.054	1735.806
USGS	15214000	15 Jan 2018 06:00	AKST	40.063	1741.47
USGS	15214000	15 Jan 2018 06:15	AKST	40.057	1735.806
USGS	15214000	15 Jan 2018 06:30	AKST	40.051	1732.975
USGS	15214000	15 Jan 2018 06:45	AKST	40.063	1741.47
USGS	15214000	15 Jan 2018 07:00	AKST	40.057	1735.806
USGS	15214000	15 Jan 2018 07:15	AKST	40.054	1735.806
USGS	15214000	15 Jan 2018 07:30	AKST	40.06	1738.638
USGS	15214000	15 Jan 2018 07:45	AKST	40.057	1735.806
USGS	15214000	15 Jan 2018 08:00	AKST	40.051	1732.975
USGS	15214000	15 Jan 2018 08:15	AKST	40.048	1730.143
USGS	15214000	15 Jan 2018 08:30	AKST	40.033	1715.985
USGS	15214000	15 Jan 2018 08:45	AKST	40.039	1721.648
USGS	15214000	15 Jan 2018 09:00	AKST	40.057	1735.806
USGS	15214000	15 Jan 2018 09:15	AKST	40.054	1735.806
USGS	15214000	15 Jan 2018 09:30	AKST	40.06	1738.638
USGS	15214000	15 Jan 2018 09:45	AKST	40.054	1735.806
USGS	15214000	15 Jan 2018 10:00	AKST	40.063	1741.47
USGS	15214000	15 Jan 2018 10:15	AKST	40.063	1741.47
USGS	15214000	15 Jan 2018 10:30	AKST	40.06	1738.638
USGS	15214000	15 Jan 2018 10:45	AKST	40.063	1741.47
USGS	15214000	15 Jan 2018 11:00	AKST	40.039	1721.648
USGS	15214000	15 Jan 2018 11:15	AKST	40.042	1724.48
USGS	15214000	15 Jan 2018 11:30	AKST	40.048	1730.143
USGS	15214000	15 Jan 2018 11:45	AKST	40.057	1735.806
USGS	15214000	15 Jan 2018 12:00	AKST	40.069	1747.133
USGS	15214000	15 Jan 2018 12:15	AKST	40.042	1724.48
USGS	15214000	15 Jan 2018 12:30	AKST	40.045	1727.311
USGS	15214000	15 Jan 2018 12:45	AKST	40.051	1732.975
USGS	15214000	15 Jan 2018 13:00	AKST	40.048	1730.143
USGS	15214000	15 Jan 2018 13:15	AKST	40.042	1724.48
USGS	15214000	15 Jan 2018 13:30	AKST	40.054	1735.806
USGS	15214000	15 Jan 2018 13:45	AKST	40.042	1724.48
USGS	15214000	15 Jan 2018 14:00	AKST	40.048	1730.143
USGS	15214000	15 Jan 2018 14:15	AKST	40.051	1732.975
USGS	15214000	15 Jan 2018 14:30	AKST	40.054	1735.806
USGS	15214000	15 Jan 2018 14:45	AKST	40.042	1724.48
USGS	15214000	15 Jan 2018 15:00	AKST	40.051	1732.975
USGS	15214000	15 Jan 2018 15:15	AKST	40.048	1730.143
USGS	15214000	15 Jan 2018 15:30	AKST	40.051	1732.975
USGS	15214000	15 Jan 2018 15:45	AKST	40.066	1744.301
USGS	15214000	15 Jan 2018 16:00	AKST	40.045	1727.311
USGS	15214000	15 Jan 2018 16:15	AKST	40.057	1735.806
USGS	15214000	15 Jan 2018 16:30	AKST	40.076	1752.796
USGS	15214000	15 Jan 2018 16:45	AKST	40.073	1749.965
USGS	15214000	15 Jan 2018 17:00	AKST	40.069	1747.133
USGS	15214000	15 Jan 2018 17:15	AKST	40.057	1735.806
USGS	15214000	15 Jan 2018 17:30	AKST	40.079	1755.628
USGS	15214000	15 Jan 2018 17:45	AKST	40.066	1744.301
USGS	15214000	15 Jan 2018 18:00	AKST	40.06	1738.638
USGS	15214000	15 Jan 2018 18:15	AKST	40.079	1755.628
USGS	15214000	15 Jan 2018 18:30	AKST	40.076	1752.796
USGS	15214000	15 Jan 2018 18:45	AKST	40.069	1747.133
USGS	15214000	15 Jan 2018 19:00	AKST	40.073	1749.965
USGS	15214000	15 Jan 2018 19:15	AKST	40.079	1755.628
USGS	15214000	15 Jan 2018 19:30	AKST	40.066	1744.301
USGS	15214000	15 Jan 2018 19:45	AKST	40.076	1752.796
USGS	15214000	15 Jan 2018 20:00	AKST	40.069	1747.133
USGS	15214000	15 Jan 2018 20:15	AKST	40.088	1764.123
USGS	15214000	15 Jan 2018 20:30	AKST	40.094	1769.786
USGS	15214000	15 Jan 2018 20:45	AKST	40.1	1772.618
USGS	15214000	15 Jan 2018 21:00	AKST	40.1	1772.618
USGS	15214000	15 Jan 2018 21:15	AKST	40.109	1781.113
USGS	15214000	15 Jan 2018 21:30	AKST	40.109	1781.113
USGS	15214000	15 Jan 2018 21:45	AKST	40.097	1769.786
USGS	15214000	15 Jan 2018 22:00	AKST	40.1	1772.618
USGS	15214000	15 Jan 2018 22:15	AKST	40.103	1775.45
USGS	15214000	15 Jan 2018 22:30	AKST	40.109	1781.113
USGS	15214000	15 Jan 2018 22:45	AKST	40.115	1786.776
USGS	15214000	15 Jan 2018 23:00	AKST	40.118	1789.608
USGS	15214000	15 Jan 2018 23:15	AKST	40.14	1809.429
USGS	15214000	15 Jan 2018 23:30	AKST	40.134	1803.766
USGS	15214000	15 Jan 2018 23:45	AKST	40.152	1817.924
USGS	15214000	16 Jan 2018 00:00	AKST	40.149	1815.093
USGS	15214000	16 Jan 2018 00:15	AKST	40.155	1820.756
USGS	15214000	16 Jan 2018 00:30	AKST	40.164	1829.251
USGS	15214000	16 Jan 2018 00:45	AKST	40.179	1843.409
USGS	15214000	16 Jan 2018 01:00	AKST	40.176	1840.578
USGS	15214000	16 Jan 2018 01:15	AKST	40.185	1849.073
USGS	15214000	16 Jan 2018 01:30	AKST	40.188	1851.904
USGS	15214000	16 Jan 2018 01:45	AKST	40.191	1854.736
USGS	15214000	16 Jan 2018 02:00	AKST	40.198	1857.568
USGS	15214000	16 Jan 2018 02:15	AKST	40.207	1866.063
USGS	15214000	16 Jan 2018 02:30	AKST	40.207	1866.063
USGS	15214000	16 Jan 2018 02:45	AKST	40.207	1866.063
USGS	15214000	16 Jan 2018 03:00	AKST	40.213	1871.726
USGS	15214000	16 Jan 2018 03:15	AKST	40.222	1880.221
USGS	15214000	16 Jan 2018 03:30	AKST	40.234	1891.548
USGS	15214000	16 Jan 2018 03:45	AKST	40.222	1880.221
USGS	15214000	16 Jan 2018 04:00	AKST	40.243	1900.042
USGS	15214000	16 Jan 2018 04:15	AKST	40.249	1905.706
USGS	15214000	16 Jan 2018 04:30	AKST	40.243	1900.042
USGS	15214000	16 Jan 2018 04:45	AKST	40.243	1900.042
USGS	15214000	16 Jan 2018 05:00	AKST	40.265	1917.032
USGS	15214000	16 Jan 2018 05:15	AKST	40.255	1911.369
USGS	15214000	16 Jan 2018 05:30	AKST	40.274	1925.527
USGS	15214000	16 Jan 2018 05:45	AKST	40.249	1905.706
USGS	15214000	16 Jan 2018 06:00	AKST	40.258	1911.369
USGS	15214000	16 Jan 2018 06:15	AKST	40.268	1919.864
USGS	15214000	16 Jan 2018 06:30	AKST	40.271	1922.696
USGS	15214000	16 Jan 2018 06:45	AKST	40.271	1922.696
USGS	15214000	16 Jan 2018 07:00	AKST	40.252	1908.537
USGS	15214000	16 Jan 2018 07:15	AKST	40.271	1922.696
USGS	15214000	16 Jan 2018 07:30	AKST	40.286	1936.854
USGS	15214000	16 Jan 2018 07:45	AKST	40.286	1936.854
USGS	15214000	16 Jan 2018 08:00	AKST	40.286	1936.854
USGS	15214000	16 Jan 2018 08:15	AKST	40.274	1925.527
USGS	15214000	16 Jan 2018 08:30	AKST	40.274	1925.527
USGS	15214000	16 Jan 2018 08:45	AKST	40.292	1942.517
USGS	15214000	16 Jan 2018 09:00	AKST	40.289	1939.686
USGS	15214000	16 Jan 2018 09:15	AKST	40.286	1936.854
USGS	15214000	16 Jan 2018 09:30	AKST	40.295	1945.349
USGS	15214000	16 Jan 2018 09:45	AKST	40.307	1956.676
USGS	15214000	16 Jan 2018 10:00	AKST	40.301	1951.012
USGS	15214000	16 Jan 2018 10:15	AKST	40.298	1948.181
USGS	15214000	16 Jan 2018 10:30	AKST	40.301	1951.012
USGS	15214000	16 Jan 2018 10:45	AKST	40.301	1951.012
USGS	15214000	16 Jan 2018 11:00	AKST	40.307	1956.676
USGS	15214000	16 Jan 2018 11:15	AKST	40.289	1939.686
USGS	15214000	16 Jan 2018 11:30	AKST	40.292	1942.517
USGS	15214000	16 Jan 2018 11:45	AKST	40.286	1936.854
USGS	15214000	16 Jan 2018 12:00	AKST	40.283	1934.022
USGS	15214000	16 Jan 2018 12:15	AKST	40.274	1925.527
USGS	15214000	16 Jan 2018 12:30	AKST	40.277	1928.359
USGS	15214000	16 Jan 2018 12:45	AKST	40.295	1945.349
USGS	15214000	16 Jan 2018 13:00	AKST	40.286	1936.854
USGS	15214000	16 Jan 2018 13:15	AKST	40.304	1953.844
USGS	15214000	16 Jan 2018 13:30	AKST	40.307	1956.676
USGS	15214000	16 Jan 2018 13:45	AKST	40.286	1936.854
USGS	15214000	16 Jan 2018 14:00	AKST	40.313	1962.339
USGS	15214000	16 Jan 2018 14:15	AKST	40.283	1934.022
USGS	15214000	16 Jan 2018 14:30	AKST	40.283	1934.022
USGS	15214000	16 Jan 2018 14:45	AKST	40.295	1945.349
USGS	15214000	16 Jan 2018 15:00	AKST	40.292	1942.517
USGS	15214000	16 Jan 2018 15:15	AKST	40.274	1925.527
USGS	15214000	16 Jan 2018 15:30	AKST	40.283	1934.022
USGS	15214000	16 Jan 2018 15:45	AKST	40.295	1945.349
USGS	15214000	16 Jan 2018 16:00	AKST	40.301	1951.012
USGS	15214000	16 Jan 2018 16:15	AKST	40.271	1922.696
USGS	15214000	16 Jan 2018 16:30	AKST	40.289	1939.686
USGS	15214000	16 Jan 2018 16:45	AKST	40.292	1942.517
USGS	15214000	16 Jan 2018 17:00	AKST	40.277	1928.359
USGS	15214000	16 Jan 2018 17:15	AKST	40.271	1922.696
USGS	15214000	16 Jan 2018 17:30	AKST	40.271	1922.696
USGS	15214000	16 Jan 2018 17:45	AKST	40.274	1925.527
USGS	15214000	16 Jan 2018 18:00	AKST	40.271	1922.696
USGS	15214000	16 Jan 2018 18:15	AKST	40.277	1928.359
USGS	15214000	16 Jan 2018 18:30	AKST	40.277	1928.359
USGS	15214000	16 Jan 2018 18:45	AKST	40.28	1931.191
USGS	15214000	16 Jan 2018 19:00	AKST	40.258	1914.201
USGS	15214000	16 Jan 2018 19:15	AKST	40.258	1914.201
USGS	15214000	16 Jan 2018 19:30	AKST	40.258	1914.201
USGS	15214000	16 Jan 2018 19:45	AKST	40.249	1905.706
USGS	15214000	16 Jan 2018 20:00	AKST	40.268	1919.864
USGS	15214000	16 Jan 2018 20:15	AKST	40.258	1914.201
USGS	15214000	16 Jan 2018 20:30	AKST	40.24	1897.211
USGS	15214000	16 Jan 2018 20:45	AKST	40.237	1894.379
USGS	15214000	16 Jan 2018 21:00	AKST	40.24	1897.211
USGS	15214000	16 Jan 2018 21:15	AKST	40.255	1911.369
USGS	15214000	16 Jan 2018 21:30	AKST	40.243	1900.042
USGS	15214000	16 Jan 2018 21:45	AKST	40.252	1908.537
USGS	15214000	16 Jan 2018 22:00	AKST	40.255	1911.369
USGS	15214000	16 Jan 2018 22:15	AKST	40.228	1885.884
USGS	15214000	16 Jan 2018 22:30	AKST	40.222	1880.221
USGS	15214000	16 Jan 2018 22:45	AKST	40.231	1888.716
USGS	15214000	16 Jan 2018 23:00	AKST	40.225	1883.053
USGS	15214000	16 Jan 2018 23:15	AKST	40.213	1871.726
USGS	15214000	16 Jan 2018 23:30	AKST	40.246	1902.874
USGS	15214000	16 Jan 2018 23:45	AKST	40.246	1902.874
USGS	15214000	17 Jan 2018 00:00	AKST	40.246	1902.874
USGS	15214000	17 Jan 2018 00:15	AKST	40.246	1902.874
USGS	15214000	17 Jan 2018 00:30	AKST	40.246	1902.874
USGS	15214000	17 Jan 2018 00:45	AKST	40.24	1897.211
USGS	15214000	17 Jan 2018 01:00	AKST	40.24	1897.211
USGS	15214000	17 Jan 2018 01:15	AKST	40.24	1897.211
USGS	15214000	17 Jan 2018 01:30	AKST	40.225	1883.053
USGS	15214000	17 Jan 2018 01:45	AKST	40.24	1897.211
USGS	15214000	17 Jan 2018 02:00	AKST	40.228	1885.884
USGS	15214000	17 Jan 2018 02:15	AKST	40.213	1871.726
USGS	15214000	17 Jan 2018 02:30	AKST	40.216	1874.558
USGS	15214000	17 Jan 2018 02:45	AKST	40.222	1880.221
USGS	15214000	17 Jan 2018 03:00	AKST	40.216	1874.558
USGS	15214000	17 Jan 2018 03:15	AKST	40.213	1871.726
USGS	15214000	17 Jan 2018 03:30	AKST	40.222	1880.221
USGS	15214000	17 Jan 2018 03:45	AKST	40.213	1871.726
USGS	15214000	17 Jan 2018 04:00	AKST	40.194	1854.736
USGS	15214000	17 Jan 2018 04:15	AKST	40.204	1863.231
USGS	15214000	17 Jan 2018 04:30	AKST	40.207	1866.063
USGS	15214000	17 Jan 2018 04:45	AKST	40.207	1866.063
USGS	15214000	17 Jan 2018 05:00	AKST	40.204	1863.231
USGS	15214000	17 Jan 2018 05:15	AKST	40.201	1860.399
USGS	15214000	17 Jan 2018 05:30	AKST	40.204	1863.231
USGS	15214000	17 Jan 2018 05:45	AKST	40.194	1854.736
USGS	15214000	17 Jan 2018 06:00	AKST	40.201	1860.399
USGS	15214000	17 Jan 2018 06:15	AKST	40.191	1854.736
USGS	15214000	17 Jan 2018 06:30	AKST	40.194	1854.736
USGS	15214000	17 Jan 2018 06:45	AKST	40.188	1851.904
USGS	15214000	17 Jan 2018 07:00	AKST	40.167	1832.083
USGS	15214000	17 Jan 2018 07:15	AKST	40.182	1846.241
USGS	15214000	17 Jan 2018 07:30	AKST	40.182	1846.241
USGS	15214000	17 Jan 2018 07:45	AKST	40.185	1849.073
USGS	15214000	17 Jan 2018 08:00	AKST	40.158	1823.588
USGS	15214000	17 Jan 2018 08:15	AKST	40.164	1829.251
USGS	15214000	17 Jan 2018 08:30	AKST	40.176	1840.578
USGS	15214000	17 Jan 2018 08:45	AKST	40.173	1837.746
USGS	15214000	17 Jan 2018 09:00	AKST	40.164	1829.251
USGS	15214000	17 Jan 2018 09:15	AKST	40.158	1823.588
USGS	15214000	17 Jan 2018 09:30	AKST	40.167	1832.083
USGS	15214000	17 Jan 2018 09:45	AKST	40.161	1826.419
USGS	15214000	17 Jan 2018 10:00	AKST	40.161	1826.419
USGS	15214000	17 Jan 2018 10:15	AKST	40.158	1823.588
USGS	15214000	17 Jan 2018 10:30	AKST	40.155	1820.756
USGS	15214000	17 Jan 2018 10:45	AKST	40.158	1823.588
USGS	15214000	17 Jan 2018 11:00	AKST	40.152	1817.924
USGS	15214000	17 Jan 2018 11:15	AKST	40.149	1815.093
USGS	15214000	17 Jan 2018 11:30	AKST	40.14	1809.429
USGS	15214000	17 Jan 2018 11:45	AKST	40.143	1809.429
USGS	15214000	17 Jan 2018 12:00	AKST	40.134	1803.766
USGS	15214000	17 Jan 2018 12:15	AKST	40.14	1809.429
USGS	15214000	17 Jan 2018 12:30	AKST	40.137	1806.598
USGS	15214000	17 Jan 2018 12:45	AKST	40.112	1783.944
USGS	15214000	17 Jan 2018 13:00	AKST	40.121	1792.439
USGS	15214000	17 Jan 2018 13:15	AKST	40.13	1800.934
USGS	15214000	17 Jan 2018 13:30	AKST	40.124	1795.271
USGS	15214000	17 Jan 2018 13:45	AKST	40.118	1789.608
USGS	15214000	17 Jan 2018 14:00	AKST	40.118	1789.608
USGS	15214000	17 Jan 2018 14:15	AKST	40.118	1789.608
USGS	15214000	17 Jan 2018 14:30	AKST	40.115	1786.776
USGS	15214000	17 Jan 2018 14:45	AKST	40.112	1783.944
USGS	15214000	17 Jan 2018 15:00	AKST	40.109	1781.113
USGS	15214000	17 Jan 2018 15:15	AKST	40.106	1778.281
USGS	15214000	17 Jan 2018 15:30	AKST	40.106	1778.281
USGS	15214000	17 Jan 2018 15:45	AKST	40.1	1772.618
USGS	15214000	17 Jan 2018 16:00	AKST	40.094	1769.786
USGS	15214000	17 Jan 2018 16:15	AKST	40.091	1766.955
USGS	15214000	17 Jan 2018 16:30	AKST	40.079	1755.628
USGS	15214000	17 Jan 2018 16:45	AKST	40.066	1744.301
USGS	15214000	17 Jan 2018 17:00	AKST	40.066	1744.301
USGS	15214000	17 Jan 2018 17:15	AKST	40.063	1741.47
USGS	15214000	17 Jan 2018 17:30	AKST	40.066	1744.301
USGS	15214000	17 Jan 2018 17:45	AKST	40.045	1727.311
USGS	15214000	17 Jan 2018 18:00	AKST	40.057	1738.638
USGS	15214000	17 Jan 2018 18:15	AKST	40.045	1727.311
USGS	15214000	17 Jan 2018 18:30	AKST	40.036	1718.816
USGS	15214000	17 Jan 2018 18:45	AKST	40.033	1715.985
USGS	15214000	17 Jan 2018 19:00	AKST	40.036	1718.816
USGS	15214000	17 Jan 2018 19:15	AKST	40.021	1707.49
USGS	15214000	17 Jan 2018 19:30	AKST	40.039	1721.648
USGS	15214000	17 Jan 2018 19:45	AKST	40.033	1715.985
USGS	15214000	17 Jan 2018 20:00	AKST	40.024	1707.49
USGS	15214000	17 Jan 2018 20:15	AKST	40.018	1704.658
USGS	15214000	17 Jan 2018 20:30	AKST	40.027	1710.321
USGS	15214000	17 Jan 2018 20:45	AKST	40.024	1707.49
USGS	15214000	17 Jan 2018 21:00	AKST	40.009	1696.163
USGS	15214000	17 Jan 2018 21:15	AKST	40.015	1701.826
USGS	15214000	17 Jan 2018 21:30	AKST	39.993	1682.005
USGS	15214000	17 Jan 2018 21:45	AKST	40.027	1710.321
USGS	15214000	17 Jan 2018 22:00	AKST	40.015	1701.826
USGS	15214000	17 Jan 2018 22:15	AKST	40.009	1696.163
USGS	15214000	17 Jan 2018 22:30	AKST	40.002	1690.5
USGS	15214000	17 Jan 2018 22:45	AKST	40.009	1696.163
USGS	15214000	17 Jan 2018 23:00	AKST	40.002	1690.5
USGS	15214000	17 Jan 2018 23:15	AKST	39.999	1687.668
USGS	15214000	17 Jan 2018 23:30	AKST	39.993	1682.005
USGS	15214000	17 Jan 2018 23:45	AKST	39.987	1679.173
USGS	15214000	18 Jan 2018 00:00	AKST	39.984	1676.341
USGS	15214000	18 Jan 2018 00:15	AKST	39.987	1679.173
USGS	15214000	18 Jan 2018 00:30	AKST	39.99	1682.005
USGS	15214000	18 Jan 2018 00:45	AKST	39.999	1687.668
USGS	15214000	18 Jan 2018 01:00	AKST	39.984	1676.341
USGS	15214000	18 Jan 2018 01:15	AKST	39.993	1682.005
USGS	15214000	18 Jan 2018 01:30	AKST	39.993	1682.005
USGS	15214000	18 Jan 2018 01:45	AKST	39.987	1679.173
USGS	15214000	18 Jan 2018 02:00	AKST	40.002	1690.5
USGS	15214000	18 Jan 2018 02:15	AKST	39.99	1682.005
USGS	15214000	18 Jan 2018 02:30	AKST	39.993	1682.005
USGS	15214000	18 Jan 2018 02:45	AKST	39.996	1684.836
USGS	15214000	18 Jan 2018 03:00	AKST	39.999	1687.668
USGS	15214000	18 Jan 2018 03:15	AKST	39.996	1684.836
USGS	15214000	18 Jan 2018 03:30	AKST	40.009	1696.163
USGS	15214000	18 Jan 2018 03:45	AKST	40.012	1698.995
USGS	15214000	18 Jan 2018 04:00	AKST	40.012	1698.995
USGS	15214000	18 Jan 2018 04:15	AKST	39.999	1687.668
USGS	15214000	18 Jan 2018 04:30	AKST	40.005	1693.331
USGS	15214000	18 Jan 2018 04:45	AKST	40.005	1693.331
USGS	15214000	18 Jan 2018 05:00	AKST	40.009	1696.163
USGS	15214000	18 Jan 2018 05:15	AKST	40.012	1698.995
USGS	15214000	18 Jan 2018 05:30	AKST	40.012	1698.995
USGS	15214000	18 Jan 2018 05:45	AKST	40.009	1696.163
USGS	15214000	18 Jan 2018 06:00	AKST	40.012	1698.995
USGS	15214000	18 Jan 2018 06:15	AKST	40.002	1690.5
USGS	15214000	18 Jan 2018 06:30	AKST	40.012	1698.995
USGS	15214000	18 Jan 2018 06:45	AKST	40.018	1704.658
USGS	15214000	18 Jan 2018 07:00	AKST	40.021	1707.49
USGS	15214000	18 Jan 2018 07:15	AKST	40.018	1704.658
USGS	15214000	18 Jan 2018 07:30	AKST	40.024	1710.321
USGS	15214000	18 Jan 2018 07:45	AKST	40.039	1721.648
USGS	15214000	18 Jan 2018 08:00	AKST	40.03	1713.153
USGS	15214000	18 Jan 2018 08:15	AKST	40.039	1721.648
USGS	15214000	18 Jan 2018 08:30	AKST	40.045	1727.311
USGS	15214000	18 Jan 2018 08:45	AKST	40.045	1727.311
USGS	15214000	18 Jan 2018 09:00	AKST	40.057	1738.638
USGS	15214000	18 Jan 2018 09:15	AKST	40.045	1727.311
USGS	15214000	18 Jan 2018 09:30	AKST	40.054	1735.806
USGS	15214000	18 Jan 2018 09:45	AKST	40.06	1738.638
USGS	15214000	18 Jan 2018 10:00	AKST	40.066	1744.301
USGS	15214000	18 Jan 2018 10:15	AKST	40.063	1741.47
USGS	15214000	18 Jan 2018 10:30	AKST	40.069	1747.133
USGS	15214000	18 Jan 2018 10:45	AKST	40.085	1761.291
USGS	15214000	18 Jan 2018 11:00	AKST	40.085	1761.291
USGS	15214000	18 Jan 2018 11:15	AKST	40.085	1761.291
USGS	15214000	18 Jan 2018 11:30	AKST	40.088	1764.123
USGS	15214000	18 Jan 2018 11:45	AKST	40.1	1772.618
USGS	15214000	18 Jan 2018 12:00	AKST	40.103	1775.45
USGS	15214000	18 Jan 2018 12:15	AKST	40.1	1772.618
USGS	15214000	18 Jan 2018 12:30	AKST	40.106	1778.281
USGS	15214000	18 Jan 2018 12:45	AKST	40.103	1775.45
USGS	15214000	18 Jan 2018 13:00	AKST	40.115	1786.776
USGS	15214000	18 Jan 2018 13:15	AKST	40.109	1781.113
USGS	15214000	18 Jan 2018 13:30	AKST	40.127	1798.103
USGS	15214000	18 Jan 2018 13:45	AKST	40.13	1800.934
USGS	15214000	18 Jan 2018 14:00	AKST	40.121	1792.439
USGS	15214000	18 Jan 2018 14:15	AKST	40.137	1806.598
USGS	15214000	18 Jan 2018 14:30	AKST	40.14	1809.429
USGS	15214000	18 Jan 2018 14:45	AKST	40.14	1809.429
USGS	15214000	18 Jan 2018 15:00	AKST	40.14	1809.429
USGS	15214000	18 Jan 2018 15:15	AKST	40.143	1812.261
USGS	15214000	18 Jan 2018 15:30	AKST	40.146	1812.261
USGS	15214000	18 Jan 2018 15:45	AKST	40.158	1823.588
USGS	15214000	18 Jan 2018 16:00	AKST	40.158	1823.588
USGS	15214000	18 Jan 2018 16:15	AKST	40.158	1823.588
USGS	15214000	18 Jan 2018 16:30	AKST	40.167	1832.083
USGS	15214000	18 Jan 2018 16:45	AKST	40.167	1832.083
USGS	15214000	18 Jan 2018 17:00	AKST	40.167	1832.083
USGS	15214000	18 Jan 2018 17:15	AKST	40.185	1849.073
USGS	15214000	18 Jan 2018 17:30	AKST	40.176	1840.578
USGS	15214000	18 Jan 2018 17:45	AKST	40.191	1854.736
USGS	15214000	18 Jan 2018 18:00	AKST	40.201	1860.399
USGS	15214000	18 Jan 2018 18:15	AKST	40.194	1857.568
USGS	15214000	18 Jan 2018 18:30	AKST	40.194	1857.568
USGS	15214000	18 Jan 2018 18:45	AKST	40.191	1854.736
USGS	15214000	18 Jan 2018 19:00	AKST	40.219	1877.389
USGS	15214000	18 Jan 2018 19:15	AKST	40.207	1866.063
USGS	15214000	18 Jan 2018 19:30	AKST	40.222	1880.221
USGS	15214000	18 Jan 2018 19:45	AKST	40.213	1871.726
USGS	15214000	18 Jan 2018 20:00	AKST	40.213	1871.726
USGS	15214000	18 Jan 2018 20:15	AKST	40.231	1888.716
USGS	15214000	18 Jan 2018 20:30	AKST	40.234	1891.548
USGS	15214000	18 Jan 2018 20:45	AKST	40.237	1894.379
USGS	15214000	18 Jan 2018 21:00	AKST	40.225	1883.053
USGS	15214000	18 Jan 2018 21:15	AKST	40.237	1894.379
USGS	15214000	18 Jan 2018 21:30	AKST	40.24	1897.211
USGS	15214000	18 Jan 2018 21:45	AKST	40.249	1905.706
USGS	15214000	18 Jan 2018 22:00	AKST	40.268	1919.864
USGS	15214000	18 Jan 2018 22:15	AKST	40.265	1919.864
USGS	15214000	18 Jan 2018 22:30	AKST	40.258	1914.201
USGS	15214000	18 Jan 2018 22:45	AKST	40.274	1925.527
USGS	15214000	18 Jan 2018 23:00	AKST	40.262	1917.032
USGS	15214000	18 Jan 2018 23:15	AKST	40.265	1919.864
USGS	15214000	18 Jan 2018 23:30	AKST	40.274	1925.527
USGS	15214000	18 Jan 2018 23:45	AKST	40.268	1919.864
USGS	15214000	19 Jan 2018 00:00	AKST	40.274	1925.527
USGS	15214000	19 Jan 2018 00:15	AKST	40.286	1936.854
USGS	15214000	19 Jan 2018 00:30	AKST	40.283	1934.022
USGS	15214000	19 Jan 2018 00:45	AKST	40.292	1942.517
USGS	15214000	19 Jan 2018 01:00	AKST	40.295	1945.349
USGS	15214000	19 Jan 2018 01:15	AKST	40.292	1942.517
USGS	15214000	19 Jan 2018 01:30	AKST	40.304	1953.844
USGS	15214000	19 Jan 2018 01:45	AKST	40.304	1953.844
USGS	15214000	19 Jan 2018 02:00	AKST	40.31	1959.507
USGS	15214000	19 Jan 2018 02:15	AKST	40.316	1965.171
USGS	15214000	19 Jan 2018 02:30	AKST	40.31	1959.507
USGS	15214000	19 Jan 2018 02:45	AKST	40.316	1965.171
USGS	15214000	19 Jan 2018 03:00	AKST	40.322	1970.834
USGS	15214000	19 Jan 2018 03:15	AKST	40.326	1973.666
USGS	15214000	19 Jan 2018 03:30	AKST	40.329	1976.497
USGS	15214000	19 Jan 2018 03:45	AKST	40.329	1976.497
USGS	15214000	19 Jan 2018 04:00	AKST	40.332	1979.329
USGS	15214000	19 Jan 2018 04:15	AKST	40.332	1979.329
USGS	15214000	19 Jan 2018 04:30	AKST	40.335	1982.161
USGS	15214000	19 Jan 2018 04:45	AKST	40.344	1990.656
USGS	15214000	19 Jan 2018 05:00	AKST	40.353	1999.151
USGS	15214000	19 Jan 2018 05:15	AKST	40.356	2001.982
USGS	15214000	19 Jan 2018 05:30	AKST	40.356	2001.982
USGS	15214000	19 Jan 2018 05:45	AKST	40.35	1996.319
USGS	15214000	19 Jan 2018 06:00	AKST	40.359	2004.814
USGS	15214000	19 Jan 2018 06:15	AKST	40.359	2004.814
USGS	15214000	19 Jan 2018 06:30	AKST	40.359	2004.814
USGS	15214000	19 Jan 2018 06:45	AKST	40.368	2013.309
USGS	15214000	19 Jan 2018 07:00	AKST	40.365	2010.477
USGS	15214000	19 Jan 2018 07:15	AKST	40.374	2018.972
USGS	15214000	19 Jan 2018 07:30	AKST	40.377	2021.804
USGS	15214000	19 Jan 2018 07:45	AKST	40.374	2018.972
USGS	15214000	19 Jan 2018 08:00	AKST	40.38	2024.635
USGS	15214000	19 Jan 2018 08:15	AKST	40.39	2033.13
USGS	15214000	19 Jan 2018 08:30	AKST	40.39	2033.13
USGS	15214000	19 Jan 2018 08:45	AKST	40.393	2035.962
USGS	15214000	19 Jan 2018 09:00	AKST	40.39	2033.13
USGS	15214000	19 Jan 2018 09:15	AKST	40.39	2033.13
USGS	15214000	19 Jan 2018 09:30	AKST	40.405	2044.457
USGS	15214000	19 Jan 2018 09:45	AKST	40.399	2038.794
USGS	15214000	19 Jan 2018 10:00	AKST	40.411	2050.12
USGS	15214000	19 Jan 2018 10:15	AKST	40.402	2041.625
USGS	15214000	19 Jan 2018 10:30	AKST	40.399	2038.794
USGS	15214000	19 Jan 2018 10:45	AKST	40.411	2050.12
USGS	15214000	19 Jan 2018 11:00	AKST	40.408	2047.289
USGS	15214000	19 Jan 2018 11:15	AKST	40.405	2044.457
USGS	15214000	19 Jan 2018 11:30	AKST	40.42	2058.615
USGS	15214000	19 Jan 2018 11:45	AKST	40.414	2052.952
USGS	15214000	19 Jan 2018 12:00	AKST	40.417	2055.784
USGS	15214000	19 Jan 2018 12:15	AKST	40.42	2058.615
USGS	15214000	19 Jan 2018 12:30	AKST	40.417	2055.784
USGS	15214000	19 Jan 2018 12:45	AKST	40.423	2061.447
USGS	15214000	19 Jan 2018 13:00	AKST	40.408	2047.289
USGS	15214000	19 Jan 2018 13:15	AKST	40.414	2052.952
USGS	15214000	19 Jan 2018 13:30	AKST	40.429	2067.11
USGS	15214000	19 Jan 2018 13:45	AKST	40.423	2061.447
USGS	15214000	19 Jan 2018 14:00	AKST	40.426	2064.279
USGS	15214000	19 Jan 2018 14:15	AKST	40.42	2058.615
USGS	15214000	19 Jan 2018 14:30	AKST	40.423	2061.447
USGS	15214000	19 Jan 2018 14:45	AKST	40.432	2069.942
USGS	15214000	19 Jan 2018 15:00	AKST	40.438	2075.605
USGS	15214000	19 Jan 2018 15:15	AKST	40.423	2061.447
USGS	15214000	19 Jan 2018 15:30	AKST	40.423	2061.447
USGS	15214000	19 Jan 2018 15:45	AKST	40.414	2052.952
USGS	15214000	19 Jan 2018 16:00	AKST	40.42	2058.615
USGS	15214000	19 Jan 2018 16:15	AKST	40.429	2067.11
USGS	15214000	19 Jan 2018 16:30	AKST	40.432	2069.942
USGS	15214000	19 Jan 2018 16:45	AKST	40.423	2061.447
USGS	15214000	19 Jan 2018 17:00	AKST	40.441	2078.437
USGS	15214000	19 Jan 2018 17:15	AKST	40.429	2067.11
USGS	15214000	19 Jan 2018 17:30	AKST	40.454	2089.764
USGS	15214000	19 Jan 2018 17:45	AKST	40.447	2084.1
USGS	15214000	19 Jan 2018 18:00	AKST	40.447	2084.1
USGS	15214000	19 Jan 2018 18:15	AKST	40.46	2095.427
USGS	15214000	19 Jan 2018 18:30	AKST	40.457	2092.595
USGS	15214000	19 Jan 2018 18:45	AKST	40.454	2089.764
USGS	15214000	19 Jan 2018 19:00	AKST	40.46	2095.427
USGS	15214000	19 Jan 2018 19:15	AKST	40.46	2095.427
USGS	15214000	19 Jan 2018 19:30	AKST	40.469	2103.922
USGS	15214000	19 Jan 2018 19:45	AKST	40.45	2086.932
USGS	15214000	19 Jan 2018 20:00	AKST	40.463	2098.259
USGS	15214000	19 Jan 2018 20:15	AKST	40.46	2095.427
USGS	15214000	19 Jan 2018 20:30	AKST	40.46	2095.427
USGS	15214000	19 Jan 2018 20:45	AKST	40.472	2106.754
USGS	15214000	19 Jan 2018 21:00	AKST	40.472	2106.754
USGS	15214000	19 Jan 2018 21:15	AKST	40.469	2103.922
USGS	15214000	19 Jan 2018 21:30	AKST	40.472	2106.754
USGS	15214000	19 Jan 2018 21:45	AKST	40.481	2115.248
USGS	15214000	19 Jan 2018 22:00	AKST	40.472	2106.754
USGS	15214000	19 Jan 2018 22:15	AKST	40.484	2118.08
USGS	15214000	19 Jan 2018 22:30	AKST	40.493	2129.407
USGS	15214000	19 Jan 2018 22:45	AKST	40.49	2123.743
USGS	15214000	19 Jan 2018 23:00	AKST	40.484	2118.08
USGS	15214000	19 Jan 2018 23:15	AKST	40.499	2135.07
USGS	15214000	19 Jan 2018 23:30	AKST	40.487	2120.912
USGS	15214000	19 Jan 2018 23:45	AKST	40.484	2118.08
USGS	15214000	20 Jan 2018 00:00	AKST	40.502	2137.902
USGS	15214000	20 Jan 2018 00:15	AKST	40.49	2126.575
USGS	15214000	20 Jan 2018 00:30	AKST	40.493	2129.407
USGS	15214000	20 Jan 2018 00:45	AKST	40.508	2143.565
USGS	15214000	20 Jan 2018 01:00	AKST	40.505	2140.733
USGS	15214000	20 Jan 2018 01:15	AKST	40.511	2146.397
USGS	15214000	20 Jan 2018 01:30	AKST	40.518	2152.06
USGS	15214000	20 Jan 2018 01:45	AKST	40.511	2146.397
USGS	15214000	20 Jan 2018 02:00	AKST	40.527	2160.555
USGS	15214000	20 Jan 2018 02:15	AKST	40.527	2160.555
USGS	15214000	20 Jan 2018 02:30	AKST	40.524	2157.723
USGS	15214000	20 Jan 2018 02:45	AKST	40.524	2157.723
USGS	15214000	20 Jan 2018 03:00	AKST	40.518	2152.06
USGS	15214000	20 Jan 2018 03:15	AKST	40.536	2169.05
USGS	15214000	20 Jan 2018 03:30	AKST	40.536	2169.05
USGS	15214000	20 Jan 2018 03:45	AKST	40.536	2169.05
USGS	15214000	20 Jan 2018 04:00	AKST	40.536	2169.05
USGS	15214000	20 Jan 2018 04:15	AKST	40.545	2177.545
USGS	15214000	20 Jan 2018 04:30	AKST	40.56	2191.703
USGS	15214000	20 Jan 2018 04:45	AKST	40.548	2180.377
USGS	15214000	20 Jan 2018 05:00	AKST	40.551	2183.208
USGS	15214000	20 Jan 2018 05:15	AKST	40.539	2171.882
USGS	15214000	20 Jan 2018 05:30	AKST	40.572	2203.03
USGS	15214000	20 Jan 2018 05:45	AKST	40.557	2188.872
USGS	15214000	20 Jan 2018 06:00	AKST	40.585	2214.357
USGS	15214000	20 Jan 2018 06:15	AKST	40.569	2200.198
USGS	15214000	20 Jan 2018 06:30	AKST	40.579	2208.693
USGS	15214000	20 Jan 2018 06:45	AKST	40.566	2197.367
USGS	15214000	20 Jan 2018 07:00	AKST	40.579	2208.693
USGS	15214000	20 Jan 2018 07:15	AKST	40.569	2200.198
USGS	15214000	20 Jan 2018 07:30	AKST	40.572	2203.03
USGS	15214000	20 Jan 2018 07:45	AKST	40.588	2217.188
USGS	15214000	20 Jan 2018 08:00	AKST	40.591	2220.02
USGS	15214000	20 Jan 2018 08:15	AKST	40.615	2242.673
USGS	15214000	20 Jan 2018 08:30	AKST	40.603	2231.346
USGS	15214000	20 Jan 2018 08:45	AKST	40.609	2237.01
USGS	15214000	20 Jan 2018 09:00	AKST	40.615	2242.673
USGS	15214000	20 Jan 2018 09:15	AKST	40.591	2220.02
USGS	15214000	20 Jan 2018 09:30	AKST	40.603	2231.346
USGS	15214000	20 Jan 2018 09:45	AKST	40.618	2245.505
USGS	15214000	20 Jan 2018 10:00	AKST	40.6	2228.515
USGS	15214000	20 Jan 2018 10:15	AKST	40.621	2251.168
USGS	15214000	20 Jan 2018 10:30	AKST	40.618	2245.505
USGS	15214000	20 Jan 2018 10:45	AKST	40.609	2237.01
USGS	15214000	20 Jan 2018 11:00	AKST	40.609	2237.01
USGS	15214000	20 Jan 2018 11:15	AKST	40.612	2239.841
USGS	15214000	20 Jan 2018 11:30	AKST	40.609	2237.01
USGS	15214000	20 Jan 2018 11:45	AKST	40.636	2265.326
USGS	15214000	20 Jan 2018 12:00	AKST	40.6	2228.515
USGS	15214000	20 Jan 2018 12:15	AKST	40.63	2259.663
USGS	15214000	20 Jan 2018 12:30	AKST	40.603	2231.346
USGS	15214000	20 Jan 2018 12:45	AKST	40.621	2251.168
USGS	15214000	20 Jan 2018 13:00	AKST	40.615	2242.673
USGS	15214000	20 Jan 2018 13:15	AKST	40.609	2237.01
USGS	15214000	20 Jan 2018 13:30	AKST	40.658	2285.148
USGS	15214000	20 Jan 2018 13:45	AKST	40.643	2270.99
USGS	15214000	20 Jan 2018 14:00	AKST	40.603	2231.346
USGS	15214000	20 Jan 2018 14:15	AKST	40.63	2259.663
USGS	15214000	20 Jan 2018 14:30	AKST	40.45	2086.932
USGS	15214000	20 Jan 2018 14:45	AKST	40.481	2115.248
USGS	15214000	20 Jan 2018 15:00	AKST	40.53	2163.387
USGS	15214000	20 Jan 2018 15:15	AKST	40.515	2149.228
USGS	15214000	20 Jan 2018 15:30	AKST	40.472	2106.754
USGS	15214000	20 Jan 2018 15:45	AKST	40.478	2112.417
USGS	15214000	20 Jan 2018 16:00	AKST	40.463	2098.259
USGS	15214000	20 Jan 2018 16:15	AKST	40.444	2081.269
USGS	15214000	20 Jan 2018 16:30	AKST	40.435	2072.774
USGS	15214000	20 Jan 2018 16:45	AKST	40.408	2050.12
USGS	15214000	20 Jan 2018 17:00	AKST	40.405	2047.289
USGS	15214000	20 Jan 2018 17:15	AKST	40.402	2044.457
USGS	15214000	20 Jan 2018 17:30	AKST	40.383	2027.467
USGS	15214000	20 Jan 2018 17:45	AKST	40.408	2050.12
USGS	15214000	20 Jan 2018 18:00	AKST	40.377	2021.804
USGS	15214000	20 Jan 2018 18:15	AKST	40.359	2004.814
USGS	15214000	20 Jan 2018 18:30	AKST	40.383	2027.467
USGS	15214000	20 Jan 2018 18:45	AKST	40.359	2004.814
USGS	15214000	20 Jan 2018 19:00	AKST	40.332	1979.329
USGS	15214000	20 Jan 2018 19:15	AKST	40.347	1993.487
USGS	15214000	20 Jan 2018 19:30	AKST	40.335	1982.161
USGS	15214000	20 Jan 2018 19:45	AKST	40.319	1968.002
USGS	15214000	20 Jan 2018 20:00	AKST	40.316	1965.171
USGS	15214000	20 Jan 2018 20:15	AKST	40.304	1953.844
USGS	15214000	20 Jan 2018 20:30	AKST	40.298	1948.181
USGS	15214000	20 Jan 2018 20:45	AKST	40.28	1931.191
USGS	15214000	20 Jan 2018 21:00	AKST	40.295	1945.349
USGS	15214000	20 Jan 2018 21:15	AKST	40.286	1936.854
USGS	15214000	20 Jan 2018 21:30	AKST	40.262	1917.032
USGS	15214000	20 Jan 2018 21:45	AKST	40.262	1917.032
USGS	15214000	20 Jan 2018 22:00	AKST	40.249	1905.706
USGS	15214000	20 Jan 2018 22:15	AKST	40.255	1911.369
USGS	15214000	20 Jan 2018 22:30	AKST	40.246	1902.874
USGS	15214000	20 Jan 2018 22:45	AKST	40.225	1883.053
USGS	15214000	20 Jan 2018 23:00	AKST	40.228	1885.884
USGS	15214000	20 Jan 2018 23:15	AKST	40.243	1900.042
USGS	15214000	20 Jan 2018 23:30	AKST	40.225	1883.053
USGS	15214000	20 Jan 2018 23:45	AKST	40.246	1902.874
USGS	15214000	21 Jan 2018 00:00	AKST	40.204	1863.231
USGS	15214000	21 Jan 2018 00:15	AKST	40.185	1849.073
USGS	15214000	21 Jan 2018 00:30	AKST	40.191	1854.736
USGS	15214000	21 Jan 2018 00:45	AKST	40.198	1860.399
USGS	15214000	21 Jan 2018 01:00	AKST	40.21	1868.894
USGS	15214000	21 Jan 2018 01:15	AKST	40.185	1849.073
USGS	15214000	21 Jan 2018 01:30	AKST	40.191	1854.736
USGS	15214000	21 Jan 2018 01:45	AKST	40.194	1857.568
USGS	15214000	21 Jan 2018 02:00	AKST	40.182	1846.241
USGS	15214000	21 Jan 2018 02:15	AKST	40.176	1840.578
USGS	15214000	21 Jan 2018 02:30	AKST	40.185	1849.073
USGS	15214000	21 Jan 2018 02:45	AKST	40.179	1843.409
USGS	15214000	21 Jan 2018 03:00	AKST	40.191	1854.736
USGS	15214000	21 Jan 2018 03:15	AKST	40.164	1829.251
USGS	15214000	21 Jan 2018 03:30	AKST	40.167	1832.083
USGS	15214000	21 Jan 2018 03:45	AKST	40.17	1834.914
USGS	15214000	21 Jan 2018 04:00	AKST	40.146	1815.093
USGS	15214000	21 Jan 2018 04:15	AKST	40.134	1803.766
USGS	15214000	21 Jan 2018 04:30	AKST	40.137	1806.598
USGS	15214000	21 Jan 2018 04:45	AKST	40.13	1800.934
USGS	15214000	21 Jan 2018 05:00	AKST	40.13	1800.934
USGS	15214000	21 Jan 2018 05:15	AKST	40.127	1798.103
USGS	15214000	21 Jan 2018 05:30	AKST	40.134	1803.766
USGS	15214000	21 Jan 2018 05:45	AKST	40.137	1806.598
USGS	15214000	21 Jan 2018 06:00	AKST	40.109	1781.113
USGS	15214000	21 Jan 2018 06:15	AKST	40.109	1781.113
USGS	15214000	21 Jan 2018 06:30	AKST	40.103	1778.281
USGS	15214000	21 Jan 2018 06:45	AKST	40.094	1769.786
USGS	15214000	21 Jan 2018 07:00	AKST	40.097	1772.618
USGS	15214000	21 Jan 2018 07:15	AKST	40.085	1761.291
USGS	15214000	21 Jan 2018 07:30	AKST	40.091	1766.955
USGS	15214000	21 Jan 2018 07:45	AKST	40.091	1766.955
USGS	15214000	21 Jan 2018 08:00	AKST	40.091	1766.955
USGS	15214000	21 Jan 2018 08:15	AKST	40.091	1766.955
USGS	15214000	21 Jan 2018 08:30	AKST	40.054	1735.806
USGS	15214000	21 Jan 2018 08:45	AKST	40.069	1747.133
USGS	15214000	21 Jan 2018 09:00	AKST	40.069	1747.133
USGS	15214000	21 Jan 2018 09:15	AKST	40.06	1741.47
USGS	15214000	21 Jan 2018 09:30	AKST	40.048	1730.143
USGS	15214000	21 Jan 2018 09:45	AKST	40.06	1741.47
USGS	15214000	21 Jan 2018 10:00	AKST	40.048	1730.143
USGS	15214000	21 Jan 2018 10:15	AKST	40.057	1738.638
USGS	15214000	21 Jan 2018 10:30	AKST	40.051	1732.975
USGS	15214000	21 Jan 2018 10:45	AKST	40.042	1724.48
USGS	15214000	21 Jan 2018 11:00	AKST	40.033	1715.985
USGS	15214000	21 Jan 2018 11:15	AKST	40.027	1713.153
USGS	15214000	21 Jan 2018 11:30	AKST	40.024	1710.321
USGS	15214000	21 Jan 2018 11:45	AKST	40.009	1696.163
USGS	15214000	21 Jan 2018 12:00	AKST	40.027	1713.153
USGS	15214000	21 Jan 2018 12:15	AKST	40.03	1713.153
USGS	15214000	21 Jan 2018 12:30	AKST	39.999	1687.668
USGS	15214000	21 Jan 2018 12:45	AKST	39.999	1687.668
USGS	15214000	21 Jan 2018 13:00	AKST	39.984	1676.341
USGS	15214000	21 Jan 2018 13:15	AKST	39.984	1676.341
USGS	15214000	21 Jan 2018 13:30	AKST	39.981	1673.51
USGS	15214000	21 Jan 2018 13:45	AKST	40.015	1701.826
USGS	15214000	21 Jan 2018 14:00	AKST	39.981	1673.51
USGS	15214000	21 Jan 2018 14:15	AKST	39.999	1687.668
USGS	15214000	21 Jan 2018 14:30	AKST	39.969	1662.183
USGS	15214000	21 Jan 2018 14:45	AKST	39.966	1659.352
USGS	15214000	21 Jan 2018 15:00	AKST	39.954	1650.857
USGS	15214000	21 Jan 2018 15:15	AKST	39.945	1642.362
USGS	15214000	21 Jan 2018 15:30	AKST	39.966	1659.352
USGS	15214000	21 Jan 2018 15:45	AKST	39.957	1653.688
USGS	15214000	21 Jan 2018 16:00	AKST	39.935	1633.867
USGS	15214000	21 Jan 2018 16:15	AKST	39.923	1625.372
USGS	15214000	21 Jan 2018 16:30	AKST	39.932	1633.867
USGS	15214000	21 Jan 2018 16:45	AKST	39.932	1633.867
USGS	15214000	21 Jan 2018 17:00	AKST	39.948	1645.193
USGS	15214000	21 Jan 2018 17:15	AKST	39.917	1619.708
USGS	15214000	21 Jan 2018 17:30	AKST	39.92	1622.54
USGS	15214000	21 Jan 2018 17:45	AKST	39.945	1642.362
USGS	15214000	21 Jan 2018 18:00	AKST	39.929	1631.035
USGS	15214000	21 Jan 2018 18:15	AKST	39.902	1608.382
USGS	15214000	21 Jan 2018 18:30	AKST	39.899	1605.55
USGS	15214000	21 Jan 2018 18:45	AKST	39.902	1608.382
USGS	15214000	21 Jan 2018 19:00	AKST	39.92	1622.54
[truncated: 18,351 more rows]
