# Supplementary material for: WHONDRS-GUI: a web application for global survey of surface water metabolites
Source: PeerJ. 2020 Jul 22;8:e9277. doi: 10.7717/peerj.9277 (PMC7382364; doi:10.7717/peerj.9277)
Supplement: Supplemental Information 1 [file peerj-08-9277-s001.zip › WHONDRS_S_Kit/data/WHONDRS_SW_Kits_Hydrographs/WHONDRS_SW_Kits_Hydrograph_S000123.csv]

# U.S. Geological Survey. 2018. National Water Information System data available on the World Wide Web (USGS Water Data for the Nation) accessed at 2019-01-03 19:37:30 EST (nadww01) at http://waterdata.usgs.gov/nwis/
# USGS 08319000 RIO GRANDE AT SAN FELIPE NM
agency_cd	site_no	datetime	tz_cd	Discharge_cubic_m_per_second	Gauge_height_m
USGS	08319000	01 Jan 2018 00:00	MST	20.218	1.622
USGS	08319000	01 Jan 2018 00:15	MST	20.218	1.622
USGS	08319000	01 Jan 2018 00:30	MST	20.53	1.625
USGS	08319000	01 Jan 2018 00:45	MST	20.218	1.622
USGS	08319000	01 Jan 2018 01:00	MST	20.218	1.622
USGS	08319000	01 Jan 2018 01:15	MST	20.53	1.625
USGS	08319000	01 Jan 2018 01:30	MST	20.218	1.622
USGS	08319000	01 Jan 2018 01:45	MST	20.218	1.622
USGS	08319000	01 Jan 2018 02:00	MST	20.218	1.622
USGS	08319000	01 Jan 2018 02:15	MST	20.53	1.625
USGS	08319000	01 Jan 2018 02:30	MST	20.218	1.622
USGS	08319000	01 Jan 2018 02:45	MST	20.53	1.625
USGS	08319000	01 Jan 2018 03:00	MST	20.218	1.622
USGS	08319000	01 Jan 2018 03:15	MST	20.218	1.622
USGS	08319000	01 Jan 2018 03:30	MST	20.218	1.622
USGS	08319000	01 Jan 2018 03:45	MST	20.218	1.622
USGS	08319000	01 Jan 2018 04:00	MST	20.218	1.622
USGS	08319000	01 Jan 2018 04:15	MST	20.218	1.622
USGS	08319000	01 Jan 2018 04:30	MST	20.218	1.622
USGS	08319000	01 Jan 2018 04:45	MST	20.218	1.622
USGS	08319000	01 Jan 2018 05:00	MST	20.218	1.622
USGS	08319000	01 Jan 2018 05:15	MST	20.53	1.625
USGS	08319000	01 Jan 2018 05:30	MST	20.218	1.622
USGS	08319000	01 Jan 2018 05:45	MST	20.218	1.622
USGS	08319000	01 Jan 2018 06:00	MST	20.53	1.625
USGS	08319000	01 Jan 2018 06:15	MST	20.218	1.622
USGS	08319000	01 Jan 2018 06:30	MST	20.218	1.622
USGS	08319000	01 Jan 2018 06:45	MST	20.218	1.622
USGS	08319000	01 Jan 2018 07:00	MST	20.218	1.622
USGS	08319000	01 Jan 2018 07:15	MST	20.218	1.622
USGS	08319000	01 Jan 2018 07:30	MST	20.218	1.622
USGS	08319000	01 Jan 2018 07:45	MST	20.218	1.622
USGS	08319000	01 Jan 2018 08:00	MST	20.53	1.625
USGS	08319000	01 Jan 2018 08:15	MST	20.53	1.625
USGS	08319000	01 Jan 2018 08:30	MST	20.218	1.622
USGS	08319000	01 Jan 2018 08:45	MST	20.218	1.622
USGS	08319000	01 Jan 2018 09:00	MST	20.53	1.625
USGS	08319000	01 Jan 2018 09:15	MST	20.53	1.625
USGS	08319000	01 Jan 2018 09:30	MST	20.53	1.625
USGS	08319000	01 Jan 2018 09:45	MST	20.53	1.625
USGS	08319000	01 Jan 2018 10:00	MST	20.53	1.625
USGS	08319000	01 Jan 2018 10:15	MST	20.53	1.625
USGS	08319000	01 Jan 2018 10:30	MST	20.53	1.625
USGS	08319000	01 Jan 2018 10:45	MST	20.53	1.625
USGS	08319000	01 Jan 2018 11:00	MST	20.218	1.622
USGS	08319000	01 Jan 2018 11:15	MST	20.53	1.625
USGS	08319000	01 Jan 2018 11:30	MST	20.53	1.625
USGS	08319000	01 Jan 2018 11:45	MST	20.53	1.625
USGS	08319000	01 Jan 2018 12:00	MST	20.53	1.625
USGS	08319000	01 Jan 2018 12:15	MST	20.218	1.622
USGS	08319000	01 Jan 2018 12:30	MST	20.53	1.625
USGS	08319000	01 Jan 2018 12:45	MST	20.218	1.622
USGS	08319000	01 Jan 2018 13:00	MST	20.53	1.625
USGS	08319000	01 Jan 2018 13:15	MST	20.53	1.625
USGS	08319000	01 Jan 2018 13:30	MST	20.53	1.625
USGS	08319000	01 Jan 2018 13:45	MST	20.53	1.625
USGS	08319000	01 Jan 2018 14:00	MST	20.218	1.622
USGS	08319000	01 Jan 2018 14:15	MST	20.53	1.625
USGS	08319000	01 Jan 2018 14:30	MST	20.53	1.625
USGS	08319000	01 Jan 2018 14:45	MST	20.218	1.622
USGS	08319000	01 Jan 2018 15:00	MST	20.53	1.625
USGS	08319000	01 Jan 2018 15:15	MST	20.53	1.625
USGS	08319000	01 Jan 2018 15:30	MST	20.218	1.622
USGS	08319000	01 Jan 2018 15:45	MST	20.53	1.625
USGS	08319000	01 Jan 2018 16:00	MST	20.53	1.625
USGS	08319000	01 Jan 2018 16:15	MST	20.218	1.622
USGS	08319000	01 Jan 2018 16:30	MST	20.218	1.622
USGS	08319000	01 Jan 2018 16:45	MST	20.218	1.622
USGS	08319000	01 Jan 2018 17:00	MST	20.218	1.622
USGS	08319000	01 Jan 2018 17:15	MST	20.218	1.622
USGS	08319000	01 Jan 2018 17:30	MST	20.218	1.622
USGS	08319000	01 Jan 2018 17:45	MST	20.218	1.622
USGS	08319000	01 Jan 2018 18:00	MST	20.218	1.622
USGS	08319000	01 Jan 2018 18:15	MST	20.218	1.622
USGS	08319000	01 Jan 2018 18:30	MST	20.218	1.622
USGS	08319000	01 Jan 2018 18:45	MST	20.53	1.625
USGS	08319000	01 Jan 2018 19:00	MST	20.218	1.622
USGS	08319000	01 Jan 2018 19:15	MST	20.218	1.622
USGS	08319000	01 Jan 2018 19:30	MST	20.53	1.625
USGS	08319000	01 Jan 2018 19:45	MST	20.218	1.622
USGS	08319000	01 Jan 2018 20:00	MST	20.218	1.622
USGS	08319000	01 Jan 2018 20:15	MST	20.218	1.622
USGS	08319000	01 Jan 2018 20:30	MST	20.218	1.622
USGS	08319000	01 Jan 2018 20:45	MST	20.53	1.625
USGS	08319000	01 Jan 2018 21:00	MST	20.53	1.625
USGS	08319000	01 Jan 2018 21:15	MST	20.53	1.625
USGS	08319000	01 Jan 2018 21:30	MST	20.218	1.622
USGS	08319000	01 Jan 2018 21:45	MST	20.218	1.622
USGS	08319000	01 Jan 2018 22:00	MST	20.218	1.622
USGS	08319000	01 Jan 2018 22:15	MST	20.218	1.622
USGS	08319000	01 Jan 2018 22:30	MST	20.53	1.625
USGS	08319000	01 Jan 2018 22:45	MST	20.218	1.622
USGS	08319000	01 Jan 2018 23:00	MST	20.218	1.622
USGS	08319000	01 Jan 2018 23:15	MST	20.218	1.622
USGS	08319000	01 Jan 2018 23:30	MST	20.218	1.622
USGS	08319000	01 Jan 2018 23:45	MST	20.218	1.622
USGS	08319000	02 Jan 2018 00:00	MST	20.218	1.622
USGS	08319000	02 Jan 2018 00:15	MST	20.218	1.622
USGS	08319000	02 Jan 2018 00:30	MST	20.218	1.622
USGS	08319000	02 Jan 2018 00:45	MST	20.53	1.625
USGS	08319000	02 Jan 2018 01:00	MST	20.53	1.625
USGS	08319000	02 Jan 2018 01:15	MST	20.53	1.625
USGS	08319000	02 Jan 2018 01:30	MST	20.218	1.622
USGS	08319000	02 Jan 2018 01:45	MST	20.218	1.622
USGS	08319000	02 Jan 2018 02:00	MST	20.53	1.625
USGS	08319000	02 Jan 2018 02:15	MST	20.218	1.622
USGS	08319000	02 Jan 2018 02:30	MST	20.53	1.625
USGS	08319000	02 Jan 2018 02:45	MST	20.53	1.625
USGS	08319000	02 Jan 2018 03:00	MST	20.218	1.622
USGS	08319000	02 Jan 2018 03:15	MST	20.218	1.622
USGS	08319000	02 Jan 2018 03:30	MST	20.53	1.625
USGS	08319000	02 Jan 2018 03:45	MST	20.53	1.625
USGS	08319000	02 Jan 2018 04:00	MST	20.218	1.622
USGS	08319000	02 Jan 2018 04:15	MST	20.53	1.625
USGS	08319000	02 Jan 2018 04:30	MST	20.53	1.625
USGS	08319000	02 Jan 2018 04:45	MST	20.53	1.625
USGS	08319000	02 Jan 2018 05:00	MST	20.218	1.622
USGS	08319000	02 Jan 2018 05:15	MST	20.53	1.625
USGS	08319000	02 Jan 2018 05:30	MST	20.218	1.622
USGS	08319000	02 Jan 2018 05:45	MST	20.53	1.625
USGS	08319000	02 Jan 2018 06:00	MST	20.218	1.622
USGS	08319000	02 Jan 2018 06:15	MST	20.218	1.622
USGS	08319000	02 Jan 2018 06:30	MST	20.218	1.622
USGS	08319000	02 Jan 2018 06:45	MST	20.218	1.622
USGS	08319000	02 Jan 2018 07:00	MST	20.218	1.622
USGS	08319000	02 Jan 2018 07:15	MST	20.218	1.622
USGS	08319000	02 Jan 2018 07:30	MST	20.53	1.625
USGS	08319000	02 Jan 2018 07:45	MST	20.53	1.625
USGS	08319000	02 Jan 2018 08:00	MST	20.218	1.622
USGS	08319000	02 Jan 2018 08:15	MST	20.53	1.625
USGS	08319000	02 Jan 2018 08:30	MST	20.218	1.622
USGS	08319000	02 Jan 2018 08:45	MST	20.218	1.622
USGS	08319000	02 Jan 2018 09:00	MST	20.218	1.622
USGS	08319000	02 Jan 2018 09:15	MST	20.218	1.622
USGS	08319000	02 Jan 2018 09:30	MST	20.53	1.625
USGS	08319000	02 Jan 2018 09:45	MST	20.53	1.625
USGS	08319000	02 Jan 2018 10:00	MST	20.53	1.625
USGS	08319000	02 Jan 2018 10:15	MST	20.53	1.625
USGS	08319000	02 Jan 2018 10:30	MST	20.53	1.625
USGS	08319000	02 Jan 2018 10:45	MST	20.53	1.625
USGS	08319000	02 Jan 2018 11:00	MST	20.53	1.625
USGS	08319000	02 Jan 2018 11:15	MST	20.218	1.622
USGS	08319000	02 Jan 2018 11:30	MST	20.53	1.625
USGS	08319000	02 Jan 2018 11:45	MST	20.53	1.625
USGS	08319000	02 Jan 2018 12:00	MST	20.53	1.625
USGS	08319000	02 Jan 2018 12:15	MST	20.53	1.625
USGS	08319000	02 Jan 2018 12:30	MST	20.218	1.622
USGS	08319000	02 Jan 2018 12:45	MST	20.53	1.625
USGS	08319000	02 Jan 2018 13:00	MST	20.53	1.625
USGS	08319000	02 Jan 2018 13:15	MST	20.53	1.625
USGS	08319000	02 Jan 2018 13:30	MST	20.53	1.625
USGS	08319000	02 Jan 2018 13:45	MST	20.218	1.622
USGS	08319000	02 Jan 2018 14:00	MST	20.218	1.622
USGS	08319000	02 Jan 2018 14:15	MST	20.218	1.622
USGS	08319000	02 Jan 2018 14:30	MST	20.53	1.625
USGS	08319000	02 Jan 2018 14:45	MST	20.53	1.625
USGS	08319000	02 Jan 2018 15:00	MST	20.53	1.625
USGS	08319000	02 Jan 2018 15:15	MST	20.53	1.625
USGS	08319000	02 Jan 2018 15:30	MST	20.53	1.625
USGS	08319000	02 Jan 2018 15:45	MST	20.53	1.625
USGS	08319000	02 Jan 2018 16:00	MST	20.218	1.622
USGS	08319000	02 Jan 2018 16:15	MST	20.218	1.622
USGS	08319000	02 Jan 2018 16:30	MST	20.53	1.625
USGS	08319000	02 Jan 2018 16:45	MST	20.218	1.622
USGS	08319000	02 Jan 2018 17:00	MST	20.218	1.622
USGS	08319000	02 Jan 2018 17:15	MST	20.218	1.622
USGS	08319000	02 Jan 2018 17:30	MST	20.218	1.622
USGS	08319000	02 Jan 2018 17:45	MST	20.218	1.622
USGS	08319000	02 Jan 2018 18:00	MST	20.218	1.622
USGS	08319000	02 Jan 2018 18:15	MST	20.218	1.622
USGS	08319000	02 Jan 2018 18:30	MST	20.218	1.622
USGS	08319000	02 Jan 2018 18:45	MST	20.218	1.622
USGS	08319000	02 Jan 2018 19:00	MST	20.218	1.622
USGS	08319000	02 Jan 2018 19:15	MST	20.218	1.622
USGS	08319000	02 Jan 2018 19:30	MST	20.218	1.622
USGS	08319000	02 Jan 2018 19:45	MST	20.218	1.622
USGS	08319000	02 Jan 2018 20:00	MST	20.218	1.622
USGS	08319000	02 Jan 2018 20:15	MST	20.218	1.622
USGS	08319000	02 Jan 2018 20:30	MST	20.218	1.622
USGS	08319000	02 Jan 2018 20:45	MST	20.218	1.622
USGS	08319000	02 Jan 2018 21:00	MST	20.218	1.622
USGS	08319000	02 Jan 2018 21:15	MST	20.218	1.622
USGS	08319000	02 Jan 2018 21:30	MST	20.218	1.622
USGS	08319000	02 Jan 2018 21:45	MST	20.218	1.622
USGS	08319000	02 Jan 2018 22:00	MST	20.218	1.622
USGS	08319000	02 Jan 2018 22:15	MST	20.218	1.622
USGS	08319000	02 Jan 2018 22:30	MST	20.218	1.622
USGS	08319000	02 Jan 2018 22:45	MST	20.218	1.622
USGS	08319000	02 Jan 2018 23:00	MST	20.218	1.622
USGS	08319000	02 Jan 2018 23:15	MST	20.218	1.622
USGS	08319000	02 Jan 2018 23:30	MST	20.218	1.622
USGS	08319000	02 Jan 2018 23:45	MST	20.218	1.622
USGS	08319000	03 Jan 2018 00:00	MST	20.218	1.622
USGS	08319000	03 Jan 2018 00:15	MST	20.218	1.622
USGS	08319000	03 Jan 2018 00:30	MST	20.218	1.622
USGS	08319000	03 Jan 2018 00:45	MST	20.218	1.622
USGS	08319000	03 Jan 2018 01:00	MST	20.218	1.622
USGS	08319000	03 Jan 2018 01:15	MST	20.218	1.622
USGS	08319000	03 Jan 2018 01:30	MST	20.218	1.622
USGS	08319000	03 Jan 2018 01:45	MST	20.218	1.622
USGS	08319000	03 Jan 2018 02:00	MST	20.218	1.622
USGS	08319000	03 Jan 2018 02:15	MST	20.218	1.622
USGS	08319000	03 Jan 2018 02:30	MST	20.218	1.622
USGS	08319000	03 Jan 2018 02:45	MST	20.218	1.622
USGS	08319000	03 Jan 2018 03:00	MST	20.218	1.622
USGS	08319000	03 Jan 2018 03:15	MST	20.218	1.622
USGS	08319000	03 Jan 2018 03:30	MST	20.218	1.622
USGS	08319000	03 Jan 2018 03:45	MST	20.218	1.622
USGS	08319000	03 Jan 2018 04:00	MST	20.218	1.622
USGS	08319000	03 Jan 2018 04:15	MST	20.218	1.622
USGS	08319000	03 Jan 2018 04:30	MST	20.218	1.622
USGS	08319000	03 Jan 2018 04:45	MST	20.218	1.622
USGS	08319000	03 Jan 2018 05:00	MST	20.218	1.622
USGS	08319000	03 Jan 2018 05:15	MST	20.218	1.622
USGS	08319000	03 Jan 2018 05:30	MST	20.218	1.622
USGS	08319000	03 Jan 2018 05:45	MST	20.218	1.622
USGS	08319000	03 Jan 2018 06:00	MST	20.53	1.625
USGS	08319000	03 Jan 2018 06:15	MST	20.218	1.622
USGS	08319000	03 Jan 2018 06:30	MST	19.907	1.619
USGS	08319000	03 Jan 2018 06:45	MST	20.218	1.622
USGS	08319000	03 Jan 2018 07:00	MST	20.218	1.622
USGS	08319000	03 Jan 2018 07:15	MST	20.53	1.625
USGS	08319000	03 Jan 2018 07:30	MST	20.218	1.622
USGS	08319000	03 Jan 2018 07:45	MST	20.218	1.622
USGS	08319000	03 Jan 2018 08:00	MST	20.53	1.625
USGS	08319000	03 Jan 2018 08:15	MST	20.218	1.622
USGS	08319000	03 Jan 2018 08:30	MST	20.218	1.622
USGS	08319000	03 Jan 2018 08:45	MST	20.218	1.622
USGS	08319000	03 Jan 2018 09:00	MST	20.218	1.622
USGS	08319000	03 Jan 2018 09:15	MST	20.218	1.622
USGS	08319000	03 Jan 2018 09:30	MST	20.218	1.622
USGS	08319000	03 Jan 2018 09:45	MST	20.218	1.622
USGS	08319000	03 Jan 2018 10:00	MST	20.53	1.625
USGS	08319000	03 Jan 2018 10:15	MST	20.218	1.622
USGS	08319000	03 Jan 2018 10:30	MST	20.218	1.622
USGS	08319000	03 Jan 2018 10:45	MST	20.218	1.622
USGS	08319000	03 Jan 2018 11:00	MST	20.218	1.622
USGS	08319000	03 Jan 2018 11:15	MST	20.218	1.622
USGS	08319000	03 Jan 2018 11:30	MST	20.218	1.622
USGS	08319000	03 Jan 2018 11:45	MST	20.218	1.622
USGS	08319000	03 Jan 2018 12:00	MST	20.218	1.622
USGS	08319000	03 Jan 2018 12:15	MST	20.53	1.625
USGS	08319000	03 Jan 2018 12:30	MST	20.53	1.625
USGS	08319000	03 Jan 2018 12:45	MST	20.53	1.625
USGS	08319000	03 Jan 2018 13:00	MST	20.53	1.625
USGS	08319000	03 Jan 2018 13:15	MST	20.53	1.625
USGS	08319000	03 Jan 2018 13:30	MST	20.53	1.625
USGS	08319000	03 Jan 2018 13:45	MST	20.218	1.622
USGS	08319000	03 Jan 2018 14:00	MST	20.218	1.622
USGS	08319000	03 Jan 2018 14:15	MST	20.218	1.622
USGS	08319000	03 Jan 2018 14:30	MST	20.53	1.625
USGS	08319000	03 Jan 2018 14:45	MST	20.218	1.622
USGS	08319000	03 Jan 2018 15:00	MST	20.53	1.625
USGS	08319000	03 Jan 2018 15:15	MST	20.53	1.625
USGS	08319000	03 Jan 2018 15:30	MST	20.53	1.625
USGS	08319000	03 Jan 2018 15:45	MST	20.813	1.628
USGS	08319000	03 Jan 2018 16:00	MST	20.813	1.628
USGS	08319000	03 Jan 2018 16:15	MST	20.813	1.628
USGS	08319000	03 Jan 2018 16:30	MST	21.124	1.631
USGS	08319000	03 Jan 2018 16:45	MST	21.124	1.631
USGS	08319000	03 Jan 2018 17:00	MST	21.124	1.631
USGS	08319000	03 Jan 2018 17:15	MST	21.124	1.631
USGS	08319000	03 Jan 2018 17:30	MST	21.124	1.631
USGS	08319000	03 Jan 2018 17:45	MST	21.436	1.634
USGS	08319000	03 Jan 2018 18:00	MST	21.124	1.631
USGS	08319000	03 Jan 2018 18:15	MST	21.124	1.631
USGS	08319000	03 Jan 2018 18:30	MST	21.124	1.631
USGS	08319000	03 Jan 2018 18:45	MST	21.436	1.634
USGS	08319000	03 Jan 2018 19:00	MST	21.124	1.631
USGS	08319000	03 Jan 2018 19:15	MST	21.124	1.631
USGS	08319000	03 Jan 2018 19:30	MST	21.124	1.631
USGS	08319000	03 Jan 2018 19:45	MST	21.124	1.631
USGS	08319000	03 Jan 2018 20:00	MST	21.124	1.631
USGS	08319000	03 Jan 2018 20:15	MST	21.124	1.631
USGS	08319000	03 Jan 2018 20:30	MST	21.124	1.631
USGS	08319000	03 Jan 2018 20:45	MST	21.436	1.634
USGS	08319000	03 Jan 2018 21:00	MST	21.436	1.634
USGS	08319000	03 Jan 2018 21:15	MST	21.124	1.631
USGS	08319000	03 Jan 2018 21:30	MST	21.124	1.631
USGS	08319000	03 Jan 2018 21:45	MST	21.436	1.634
USGS	08319000	03 Jan 2018 22:00	MST	21.124	1.631
USGS	08319000	03 Jan 2018 22:15	MST	21.436	1.634
USGS	08319000	03 Jan 2018 22:30	MST	21.124	1.631
USGS	08319000	03 Jan 2018 22:45	MST	21.124	1.631
USGS	08319000	03 Jan 2018 23:00	MST	21.124	1.631
USGS	08319000	03 Jan 2018 23:15	MST	21.124	1.631
USGS	08319000	03 Jan 2018 23:30	MST	21.124	1.631
USGS	08319000	03 Jan 2018 23:45	MST	21.436	1.634
USGS	08319000	04 Jan 2018 00:00	MST	21.124	1.631
USGS	08319000	04 Jan 2018 00:15	MST	21.124	1.631
USGS	08319000	04 Jan 2018 00:30	MST	21.124	1.631
USGS	08319000	04 Jan 2018 00:45	MST	21.124	1.631
USGS	08319000	04 Jan 2018 01:00	MST	21.124	1.631
USGS	08319000	04 Jan 2018 01:15	MST	21.124	1.631
USGS	08319000	04 Jan 2018 01:30	MST	21.124	1.631
USGS	08319000	04 Jan 2018 01:45	MST	21.124	1.631
USGS	08319000	04 Jan 2018 02:00	MST	21.436	1.634
USGS	08319000	04 Jan 2018 02:15	MST	21.124	1.631
USGS	08319000	04 Jan 2018 02:30	MST	21.124	1.631
USGS	08319000	04 Jan 2018 02:45	MST	21.436	1.634
USGS	08319000	04 Jan 2018 03:00	MST	21.124	1.631
USGS	08319000	04 Jan 2018 03:15	MST	21.124	1.631
USGS	08319000	04 Jan 2018 03:30	MST	21.124	1.631
USGS	08319000	04 Jan 2018 03:45	MST	21.436	1.634
USGS	08319000	04 Jan 2018 04:00	MST	21.124	1.631
USGS	08319000	04 Jan 2018 04:15	MST	21.436	1.634
USGS	08319000	04 Jan 2018 04:30	MST	21.124	1.631
USGS	08319000	04 Jan 2018 04:45	MST	21.436	1.634
USGS	08319000	04 Jan 2018 05:00	MST	21.124	1.631
USGS	08319000	04 Jan 2018 05:15	MST	21.124	1.631
USGS	08319000	04 Jan 2018 05:30	MST	21.436	1.634
USGS	08319000	04 Jan 2018 05:45	MST	21.124	1.631
USGS	08319000	04 Jan 2018 06:00	MST	21.436	1.634
USGS	08319000	04 Jan 2018 06:15	MST	21.124	1.631
USGS	08319000	04 Jan 2018 06:30	MST	21.124	1.631
USGS	08319000	04 Jan 2018 06:45	MST	21.124	1.631
USGS	08319000	04 Jan 2018 07:00	MST	21.436	1.634
USGS	08319000	04 Jan 2018 07:15	MST	21.124	1.631
USGS	08319000	04 Jan 2018 07:30	MST	21.124	1.631
USGS	08319000	04 Jan 2018 07:45	MST	21.124	1.631
USGS	08319000	04 Jan 2018 08:00	MST	21.436	1.634
USGS	08319000	04 Jan 2018 08:15	MST	21.436	1.634
USGS	08319000	04 Jan 2018 08:30	MST	21.436	1.634
USGS	08319000	04 Jan 2018 08:45	MST	21.436	1.634
USGS	08319000	04 Jan 2018 09:00	MST	21.436	1.634
USGS	08319000	04 Jan 2018 09:15	MST	21.436	1.634
USGS	08319000	04 Jan 2018 09:30	MST	21.124	1.631
USGS	08319000	04 Jan 2018 09:45	MST	21.124	1.631
USGS	08319000	04 Jan 2018 10:00	MST	21.436	1.634
USGS	08319000	04 Jan 2018 10:15	MST	21.436	1.634
USGS	08319000	04 Jan 2018 10:30	MST	21.124	1.631
USGS	08319000	04 Jan 2018 10:45	MST	21.436	1.634
USGS	08319000	04 Jan 2018 11:00	MST	21.436	1.634
USGS	08319000	04 Jan 2018 11:15	MST	21.436	1.634
USGS	08319000	04 Jan 2018 11:30	MST	21.436	1.634
USGS	08319000	04 Jan 2018 11:45	MST	21.124	1.631
USGS	08319000	04 Jan 2018 12:00	MST	21.436	1.634
USGS	08319000	04 Jan 2018 12:15	MST	21.436	1.634
USGS	08319000	04 Jan 2018 12:30	MST	21.436	1.634
USGS	08319000	04 Jan 2018 12:45	MST	21.436	1.634
USGS	08319000	04 Jan 2018 13:00	MST	21.436	1.634
USGS	08319000	04 Jan 2018 13:15	MST	21.436	1.634
USGS	08319000	04 Jan 2018 13:30	MST	21.436	1.634
USGS	08319000	04 Jan 2018 13:45	MST	21.436	1.634
USGS	08319000	04 Jan 2018 14:00	MST	21.436	1.634
USGS	08319000	04 Jan 2018 14:15	MST	21.436	1.634
USGS	08319000	04 Jan 2018 14:30	MST	21.436	1.634
USGS	08319000	04 Jan 2018 14:45	MST	21.436	1.634
USGS	08319000	04 Jan 2018 15:00	MST	21.124	1.631
USGS	08319000	04 Jan 2018 15:15	MST	21.436	1.634
USGS	08319000	04 Jan 2018 15:30	MST	21.436	1.634
USGS	08319000	04 Jan 2018 15:45	MST	21.436	1.634
USGS	08319000	04 Jan 2018 16:00	MST	21.436	1.634
USGS	08319000	04 Jan 2018 16:15	MST	21.124	1.631
USGS	08319000	04 Jan 2018 16:30	MST	21.436	1.634
USGS	08319000	04 Jan 2018 16:45	MST	21.124	1.631
USGS	08319000	04 Jan 2018 17:00	MST	21.124	1.631
USGS	08319000	04 Jan 2018 17:15	MST	21.436	1.634
USGS	08319000	04 Jan 2018 17:30	MST	21.124	1.631
USGS	08319000	04 Jan 2018 17:45	MST	21.124	1.631
USGS	08319000	04 Jan 2018 18:00	MST	21.436	1.634
USGS	08319000	04 Jan 2018 18:15	MST	21.436	1.634
USGS	08319000	04 Jan 2018 18:30	MST	21.436	1.634
USGS	08319000	04 Jan 2018 18:45	MST	21.124	1.631
USGS	08319000	04 Jan 2018 19:00	MST	21.124	1.631
USGS	08319000	04 Jan 2018 19:15	MST	21.436	1.634
USGS	08319000	04 Jan 2018 19:30	MST	21.124	1.631
USGS	08319000	04 Jan 2018 19:45	MST	21.124	1.631
USGS	08319000	04 Jan 2018 20:00	MST	21.124	1.631
USGS	08319000	04 Jan 2018 20:15	MST	21.124	1.631
USGS	08319000	04 Jan 2018 20:30	MST	21.124	1.631
USGS	08319000	04 Jan 2018 20:45	MST	21.124	1.631
USGS	08319000	04 Jan 2018 21:00	MST	21.124	1.631
USGS	08319000	04 Jan 2018 21:15	MST	21.124	1.631
USGS	08319000	04 Jan 2018 21:30	MST	21.124	1.631
USGS	08319000	04 Jan 2018 21:45	MST	21.124	1.631
USGS	08319000	04 Jan 2018 22:00	MST	21.124	1.631
USGS	08319000	04 Jan 2018 22:15	MST	21.124	1.631
USGS	08319000	04 Jan 2018 22:30	MST	21.124	1.631
USGS	08319000	04 Jan 2018 22:45	MST	21.436	1.634
USGS	08319000	04 Jan 2018 23:00	MST	21.124	1.631
USGS	08319000	04 Jan 2018 23:15	MST	21.436	1.634
USGS	08319000	04 Jan 2018 23:30	MST	21.124	1.631
USGS	08319000	04 Jan 2018 23:45	MST	21.124	1.631
USGS	08319000	05 Jan 2018 00:00	MST	21.436	1.634
USGS	08319000	05 Jan 2018 00:15	MST	21.436	1.634
USGS	08319000	05 Jan 2018 00:30	MST	21.124	1.631
USGS	08319000	05 Jan 2018 00:45	MST	21.436	1.634
USGS	08319000	05 Jan 2018 01:00	MST	21.124	1.631
USGS	08319000	05 Jan 2018 01:15	MST	21.436	1.634
USGS	08319000	05 Jan 2018 01:30	MST	21.124	1.631
USGS	08319000	05 Jan 2018 01:45	MST	21.436	1.634
USGS	08319000	05 Jan 2018 02:00	MST	21.124	1.631
USGS	08319000	05 Jan 2018 02:15	MST	21.124	1.631
USGS	08319000	05 Jan 2018 02:30	MST	21.124	1.631
USGS	08319000	05 Jan 2018 02:45	MST	21.436	1.634
USGS	08319000	05 Jan 2018 03:00	MST	21.124	1.631
USGS	08319000	05 Jan 2018 03:15	MST	21.124	1.631
USGS	08319000	05 Jan 2018 03:30	MST	21.124	1.631
USGS	08319000	05 Jan 2018 03:45	MST	21.436	1.634
USGS	08319000	05 Jan 2018 04:00	MST	21.124	1.631
USGS	08319000	05 Jan 2018 04:15	MST	21.436	1.634
USGS	08319000	05 Jan 2018 04:30	MST	21.436	1.634
USGS	08319000	05 Jan 2018 04:45	MST	21.124	1.631
USGS	08319000	05 Jan 2018 05:00	MST	21.124	1.631
USGS	08319000	05 Jan 2018 05:15	MST	21.124	1.631
USGS	08319000	05 Jan 2018 05:30	MST	21.436	1.634
USGS	08319000	05 Jan 2018 05:45	MST	21.436	1.634
USGS	08319000	05 Jan 2018 06:00	MST	21.436	1.634
USGS	08319000	05 Jan 2018 06:15	MST	21.436	1.634
USGS	08319000	05 Jan 2018 06:30	MST	21.124	1.631
USGS	08319000	05 Jan 2018 06:45	MST	21.436	1.634
USGS	08319000	05 Jan 2018 07:00	MST	21.124	1.631
USGS	08319000	05 Jan 2018 07:15	MST	21.124	1.631
USGS	08319000	05 Jan 2018 07:30	MST	21.436	1.634
USGS	08319000	05 Jan 2018 07:45	MST	21.436	1.634
USGS	08319000	05 Jan 2018 08:00	MST	21.436	1.634
USGS	08319000	05 Jan 2018 08:15	MST	21.124	1.631
USGS	08319000	05 Jan 2018 08:30	MST	21.436	1.634
USGS	08319000	05 Jan 2018 08:45	MST	21.436	1.634
USGS	08319000	05 Jan 2018 09:00	MST	21.436	1.634
USGS	08319000	05 Jan 2018 09:15	MST	21.436	1.634
USGS	08319000	05 Jan 2018 09:30	MST	21.124	1.631
USGS	08319000	05 Jan 2018 09:45	MST	21.436	1.634
USGS	08319000	05 Jan 2018 10:00	MST	21.436	1.634
USGS	08319000	05 Jan 2018 10:15	MST	21.436	1.634
USGS	08319000	05 Jan 2018 10:30	MST	21.436	1.634
USGS	08319000	05 Jan 2018 10:45	MST	21.436	1.634
USGS	08319000	05 Jan 2018 11:00	MST	21.436	1.634
USGS	08319000	05 Jan 2018 11:15	MST	21.436	1.634
USGS	08319000	05 Jan 2018 11:30	MST	21.436	1.634
USGS	08319000	05 Jan 2018 11:45	MST	21.436	1.634
USGS	08319000	05 Jan 2018 12:00	MST	21.436	1.634
USGS	08319000	05 Jan 2018 12:15	MST	21.436	1.634
USGS	08319000	05 Jan 2018 12:30	MST	21.436	1.634
USGS	08319000	05 Jan 2018 12:45	MST	21.436	1.634
USGS	08319000	05 Jan 2018 13:00	MST	21.436	1.634
USGS	08319000	05 Jan 2018 13:15	MST	21.124	1.631
USGS	08319000	05 Jan 2018 13:30	MST	21.436	1.634
USGS	08319000	05 Jan 2018 13:45	MST	21.436	1.634
USGS	08319000	05 Jan 2018 14:00	MST	21.436	1.634
USGS	08319000	05 Jan 2018 14:15	MST	21.436	1.634
USGS	08319000	05 Jan 2018 14:30	MST	21.436	1.634
USGS	08319000	05 Jan 2018 14:45	MST	21.436	1.634
USGS	08319000	05 Jan 2018 15:00	MST	21.436	1.634
USGS	08319000	05 Jan 2018 15:15	MST	21.747	1.637
USGS	08319000	05 Jan 2018 15:30	MST	21.747	1.637
USGS	08319000	05 Jan 2018 15:45	MST	21.747	1.637
USGS	08319000	05 Jan 2018 16:00	MST	22.059	1.64
USGS	08319000	05 Jan 2018 16:15	MST	22.059	1.64
USGS	08319000	05 Jan 2018 16:30	MST	22.37	1.643
USGS	08319000	05 Jan 2018 16:45	MST	22.37	1.643
USGS	08319000	05 Jan 2018 17:00	MST	22.37	1.643
USGS	08319000	05 Jan 2018 17:15	MST	22.37	1.643
USGS	08319000	05 Jan 2018 17:30	MST	22.37	1.643
USGS	08319000	05 Jan 2018 17:45	MST	22.37	1.643
USGS	08319000	05 Jan 2018 18:00	MST	22.37	1.643
USGS	08319000	05 Jan 2018 18:15	MST	22.37	1.643
USGS	08319000	05 Jan 2018 18:30	MST	22.37	1.643
USGS	08319000	05 Jan 2018 18:45	MST	22.37	1.643
USGS	08319000	05 Jan 2018 19:00	MST	22.37	1.643
USGS	08319000	05 Jan 2018 19:15	MST	22.37	1.643
USGS	08319000	05 Jan 2018 19:30	MST	22.37	1.643
USGS	08319000	05 Jan 2018 19:45	MST	22.37	1.643
USGS	08319000	05 Jan 2018 20:00	MST	22.37	1.643
USGS	08319000	05 Jan 2018 20:15	MST	22.37	1.643
USGS	08319000	05 Jan 2018 20:30	MST	22.37	1.643
USGS	08319000	05 Jan 2018 20:45	MST	22.37	1.643
USGS	08319000	05 Jan 2018 21:00	MST	22.37	1.643
USGS	08319000	05 Jan 2018 21:15	MST	22.37	1.643
USGS	08319000	05 Jan 2018 21:30	MST	22.37	1.643
USGS	08319000	05 Jan 2018 21:45	MST	22.37	1.643
USGS	08319000	05 Jan 2018 22:00	MST	22.37	1.643
USGS	08319000	05 Jan 2018 22:15	MST	22.37	1.643
USGS	08319000	05 Jan 2018 22:30	MST	22.37	1.643
USGS	08319000	05 Jan 2018 22:45	MST	22.37	1.643
USGS	08319000	05 Jan 2018 23:00	MST	22.71	1.646
USGS	08319000	05 Jan 2018 23:15	MST	22.37	1.643
USGS	08319000	05 Jan 2018 23:30	MST	22.71	1.646
USGS	08319000	05 Jan 2018 23:45	MST	22.37	1.643
USGS	08319000	06 Jan 2018 00:00	MST	22.37	1.643
USGS	08319000	06 Jan 2018 00:15	MST	22.37	1.643
USGS	08319000	06 Jan 2018 00:30	MST	22.37	1.643
USGS	08319000	06 Jan 2018 00:45	MST	22.37	1.643
USGS	08319000	06 Jan 2018 01:00	MST	22.37	1.643
USGS	08319000	06 Jan 2018 01:15	MST	22.37	1.643
USGS	08319000	06 Jan 2018 01:30	MST	22.37	1.643
USGS	08319000	06 Jan 2018 01:45	MST	22.37	1.643
USGS	08319000	06 Jan 2018 02:00	MST	22.37	1.643
USGS	08319000	06 Jan 2018 02:15	MST	22.71	1.646
USGS	08319000	06 Jan 2018 02:30	MST	22.37	1.643
USGS	08319000	06 Jan 2018 02:45	MST	22.37	1.643
USGS	08319000	06 Jan 2018 03:00	MST	22.71	1.646
USGS	08319000	06 Jan 2018 03:15	MST	22.71	1.646
USGS	08319000	06 Jan 2018 03:30	MST	22.37	1.643
USGS	08319000	06 Jan 2018 03:45	MST	22.37	1.643
USGS	08319000	06 Jan 2018 04:00	MST	22.37	1.643
USGS	08319000	06 Jan 2018 04:15	MST	22.37	1.643
USGS	08319000	06 Jan 2018 04:30	MST	22.37	1.643
USGS	08319000	06 Jan 2018 04:45	MST	22.37	1.643
USGS	08319000	06 Jan 2018 05:00	MST	22.37	1.643
USGS	08319000	06 Jan 2018 05:15	MST	22.71	1.646
USGS	08319000	06 Jan 2018 05:30	MST	22.37	1.643
USGS	08319000	06 Jan 2018 05:45	MST	22.37	1.643
USGS	08319000	06 Jan 2018 06:00	MST	22.71	1.646
USGS	08319000	06 Jan 2018 06:15	MST	22.71	1.646
USGS	08319000	06 Jan 2018 06:30	MST	22.37	1.643
USGS	08319000	06 Jan 2018 06:45	MST	22.37	1.643
USGS	08319000	06 Jan 2018 07:00	MST	22.37	1.643
USGS	08319000	06 Jan 2018 07:15	MST	22.37	1.643
USGS	08319000	06 Jan 2018 07:30	MST	22.37	1.643
USGS	08319000	06 Jan 2018 07:45	MST	22.37	1.643
USGS	08319000	06 Jan 2018 08:00	MST	22.37	1.643
USGS	08319000	06 Jan 2018 08:15	MST	22.71	1.646
USGS	08319000	06 Jan 2018 08:30	MST	22.682	1.646
USGS	08319000	06 Jan 2018 08:45	MST	22.682	1.646
USGS	08319000	06 Jan 2018 09:00	MST	22.682	1.646
USGS	08319000	06 Jan 2018 09:15	MST	22.682	1.646
USGS	08319000	06 Jan 2018 09:30	MST	22.682	1.646
USGS	08319000	06 Jan 2018 09:45	MST	22.682	1.646
USGS	08319000	06 Jan 2018 10:00	MST	22.682	1.646
USGS	08319000	06 Jan 2018 10:15	MST	22.682	1.646
USGS	08319000	06 Jan 2018 10:30	MST	22.682	1.646
USGS	08319000	06 Jan 2018 10:45	MST	22.682	1.646
USGS	08319000	06 Jan 2018 11:00	MST	22.682	1.646
USGS	08319000	06 Jan 2018 11:15	MST	22.682	1.646
USGS	08319000	06 Jan 2018 11:30	MST	22.682	1.646
USGS	08319000	06 Jan 2018 11:45	MST	22.682	1.646
USGS	08319000	06 Jan 2018 12:00	MST	22.682	1.646
USGS	08319000	06 Jan 2018 12:15	MST	22.682	1.646
USGS	08319000	06 Jan 2018 12:30	MST	22.37	1.643
USGS	08319000	06 Jan 2018 12:45	MST	22.682	1.646
USGS	08319000	06 Jan 2018 13:00	MST	22.682	1.646
USGS	08319000	06 Jan 2018 13:15	MST	22.682	1.646
USGS	08319000	06 Jan 2018 13:30	MST	22.682	1.646
USGS	08319000	06 Jan 2018 13:45	MST	22.682	1.646
USGS	08319000	06 Jan 2018 14:00	MST	22.682	1.646
USGS	08319000	06 Jan 2018 14:15	MST	22.682	1.646
USGS	08319000	06 Jan 2018 14:30	MST	22.682	1.646
USGS	08319000	06 Jan 2018 14:45	MST	22.37	1.643
USGS	08319000	06 Jan 2018 15:00	MST	22.682	1.646
USGS	08319000	06 Jan 2018 15:15	MST	22.682	1.646
USGS	08319000	06 Jan 2018 15:30	MST	22.37	1.643
USGS	08319000	06 Jan 2018 15:45	MST	22.682	1.646
USGS	08319000	06 Jan 2018 16:00	MST	22.682	1.646
USGS	08319000	06 Jan 2018 16:15	MST	22.37	1.643
USGS	08319000	06 Jan 2018 16:30	MST	22.682	1.646
USGS	08319000	06 Jan 2018 16:45	MST	22.682	1.646
USGS	08319000	06 Jan 2018 17:00	MST	22.682	1.646
USGS	08319000	06 Jan 2018 17:15	MST	22.37	1.643
USGS	08319000	06 Jan 2018 17:30	MST	22.682	1.646
USGS	08319000	06 Jan 2018 17:45	MST	22.682	1.646
USGS	08319000	06 Jan 2018 18:00	MST	22.682	1.646
USGS	08319000	06 Jan 2018 18:15	MST	22.682	1.646
USGS	08319000	06 Jan 2018 18:30	MST	22.37	1.643
USGS	08319000	06 Jan 2018 18:45	MST	22.682	1.646
USGS	08319000	06 Jan 2018 19:00	MST	22.682	1.646
USGS	08319000	06 Jan 2018 19:15	MST	22.37	1.643
USGS	08319000	06 Jan 2018 19:30	MST	22.682	1.646
USGS	08319000	06 Jan 2018 19:45	MST	22.682	1.646
USGS	08319000	06 Jan 2018 20:00	MST	22.682	1.646
USGS	08319000	06 Jan 2018 20:15	MST	22.682	1.646
USGS	08319000	06 Jan 2018 20:30	MST	22.682	1.646
USGS	08319000	06 Jan 2018 20:45	MST	22.682	1.646
USGS	08319000	06 Jan 2018 21:00	MST	22.682	1.646
USGS	08319000	06 Jan 2018 21:15	MST	22.37	1.643
USGS	08319000	06 Jan 2018 21:30	MST	22.682	1.646
USGS	08319000	06 Jan 2018 21:45	MST	22.682	1.646
USGS	08319000	06 Jan 2018 22:00	MST	22.37	1.643
USGS	08319000	06 Jan 2018 22:15	MST	22.682	1.646
USGS	08319000	06 Jan 2018 22:30	MST	22.37	1.643
USGS	08319000	06 Jan 2018 22:45	MST	22.682	1.646
USGS	08319000	06 Jan 2018 23:00	MST	22.682	1.646
USGS	08319000	06 Jan 2018 23:15	MST	22.37	1.643
USGS	08319000	06 Jan 2018 23:30	MST	22.682	1.646
USGS	08319000	06 Jan 2018 23:45	MST	22.682	1.646
USGS	08319000	07 Jan 2018 00:00	MST	22.682	1.646
USGS	08319000	07 Jan 2018 00:15	MST	22.682	1.646
USGS	08319000	07 Jan 2018 00:30	MST	22.682	1.646
USGS	08319000	07 Jan 2018 00:45	MST	22.682	1.646
USGS	08319000	07 Jan 2018 01:00	MST	22.682	1.646
USGS	08319000	07 Jan 2018 01:15	MST	22.682	1.646
USGS	08319000	07 Jan 2018 01:30	MST	22.682	1.646
USGS	08319000	07 Jan 2018 01:45	MST	22.682	1.646
USGS	08319000	07 Jan 2018 02:00	MST	22.37	1.643
USGS	08319000	07 Jan 2018 02:15	MST	22.682	1.646
USGS	08319000	07 Jan 2018 02:30	MST	22.682	1.646
USGS	08319000	07 Jan 2018 02:45	MST	22.682	1.646
USGS	08319000	07 Jan 2018 03:00	MST	22.37	1.643
USGS	08319000	07 Jan 2018 03:15	MST	22.682	1.646
USGS	08319000	07 Jan 2018 03:30	MST	22.682	1.646
USGS	08319000	07 Jan 2018 03:45	MST	22.682	1.646
USGS	08319000	07 Jan 2018 04:00	MST	22.682	1.646
USGS	08319000	07 Jan 2018 04:15	MST	22.682	1.646
USGS	08319000	07 Jan 2018 04:30	MST	22.682	1.646
USGS	08319000	07 Jan 2018 04:45	MST	22.682	1.646
USGS	08319000	07 Jan 2018 05:00	MST	22.682	1.646
USGS	08319000	07 Jan 2018 05:15	MST	22.682	1.646
USGS	08319000	07 Jan 2018 05:30	MST	22.682	1.646
USGS	08319000	07 Jan 2018 05:45	MST	22.682	1.646
USGS	08319000	07 Jan 2018 06:00	MST	23.021	1.649
USGS	08319000	07 Jan 2018 06:15	MST	22.682	1.646
USGS	08319000	07 Jan 2018 06:30	MST	22.682	1.646
USGS	08319000	07 Jan 2018 06:45	MST	22.682	1.646
USGS	08319000	07 Jan 2018 07:00	MST	22.682	1.646
USGS	08319000	07 Jan 2018 07:15	MST	22.682	1.646
USGS	08319000	07 Jan 2018 07:30	MST	22.682	1.646
USGS	08319000	07 Jan 2018 07:45	MST	23.021	1.649
USGS	08319000	07 Jan 2018 08:00	MST	23.021	1.649
USGS	08319000	07 Jan 2018 08:15	MST	23.021	1.649
USGS	08319000	07 Jan 2018 08:30	MST	23.021	1.649
USGS	08319000	07 Jan 2018 08:45	MST	22.682	1.646
USGS	08319000	07 Jan 2018 09:00	MST	23.021	1.649
USGS	08319000	07 Jan 2018 09:15	MST	22.682	1.646
USGS	08319000	07 Jan 2018 09:30	MST	22.682	1.646
USGS	08319000	07 Jan 2018 09:45	MST	23.021	1.649
USGS	08319000	07 Jan 2018 10:00	MST	22.682	1.646
USGS	08319000	07 Jan 2018 10:15	MST	23.021	1.649
USGS	08319000	07 Jan 2018 10:30	MST	22.682	1.646
USGS	08319000	07 Jan 2018 10:45	MST	23.021	1.649
USGS	08319000	07 Jan 2018 11:00	MST	23.021	1.649
USGS	08319000	07 Jan 2018 11:15	MST	22.682	1.646
USGS	08319000	07 Jan 2018 11:30	MST	22.682	1.646
USGS	08319000	07 Jan 2018 11:45	MST	23.021	1.649
USGS	08319000	07 Jan 2018 12:00	MST	22.682	1.646
USGS	08319000	07 Jan 2018 12:15	MST	22.682	1.646
USGS	08319000	07 Jan 2018 12:30	MST	22.682	1.646
USGS	08319000	07 Jan 2018 12:45	MST	23.021	1.649
USGS	08319000	07 Jan 2018 13:00	MST	22.682	1.646
USGS	08319000	07 Jan 2018 13:15	MST	23.021	1.649
USGS	08319000	07 Jan 2018 13:30	MST	22.682	1.646
USGS	08319000	07 Jan 2018 13:45	MST	22.682	1.646
USGS	08319000	07 Jan 2018 14:00	MST	22.682	1.646
USGS	08319000	07 Jan 2018 14:15	MST	22.37	1.643
USGS	08319000	07 Jan 2018 14:30	MST	22.682	1.646
USGS	08319000	07 Jan 2018 14:45	MST	22.682	1.646
USGS	08319000	07 Jan 2018 15:00	MST	22.682	1.646
USGS	08319000	07 Jan 2018 15:15	MST	22.682	1.646
USGS	08319000	07 Jan 2018 15:30	MST	22.682	1.646
USGS	08319000	07 Jan 2018 15:45	MST	22.682	1.646
USGS	08319000	07 Jan 2018 16:00	MST	22.682	1.646
USGS	08319000	07 Jan 2018 16:15	MST	22.682	1.646
USGS	08319000	07 Jan 2018 16:30	MST	22.682	1.646
USGS	08319000	07 Jan 2018 16:45	MST	22.682	1.646
USGS	08319000	07 Jan 2018 17:00	MST	22.682	1.646
USGS	08319000	07 Jan 2018 17:15	MST	22.682	1.646
USGS	08319000	07 Jan 2018 17:30	MST	22.682	1.646
USGS	08319000	07 Jan 2018 17:45	MST	22.682	1.646
USGS	08319000	07 Jan 2018 18:00	MST	22.37	1.643
USGS	08319000	07 Jan 2018 18:15	MST	22.682	1.646
USGS	08319000	07 Jan 2018 18:30	MST	22.682	1.646
USGS	08319000	07 Jan 2018 18:45	MST	22.682	1.646
USGS	08319000	07 Jan 2018 19:00	MST	22.682	1.646
USGS	08319000	07 Jan 2018 19:15	MST	22.682	1.646
USGS	08319000	07 Jan 2018 19:30	MST	22.682	1.646
USGS	08319000	07 Jan 2018 19:45	MST	22.682	1.646
USGS	08319000	07 Jan 2018 20:00	MST	22.682	1.646
USGS	08319000	07 Jan 2018 20:15	MST	22.682	1.646
USGS	08319000	07 Jan 2018 20:30	MST	22.682	1.646
USGS	08319000	07 Jan 2018 20:45	MST	22.682	1.646
USGS	08319000	07 Jan 2018 21:00	MST	22.682	1.646
USGS	08319000	07 Jan 2018 21:15	MST	22.682	1.646
USGS	08319000	07 Jan 2018 21:30	MST	22.682	1.646
USGS	08319000	07 Jan 2018 21:45	MST	22.682	1.646
USGS	08319000	07 Jan 2018 22:00	MST	22.682	1.646
USGS	08319000	07 Jan 2018 22:15	MST	22.682	1.646
USGS	08319000	07 Jan 2018 22:30	MST	22.682	1.646
USGS	08319000	07 Jan 2018 22:45	MST	22.682	1.646
USGS	08319000	07 Jan 2018 23:00	MST	22.682	1.646
USGS	08319000	07 Jan 2018 23:15	MST	22.682	1.646
USGS	08319000	07 Jan 2018 23:30	MST	22.682	1.646
USGS	08319000	07 Jan 2018 23:45	MST	22.682	1.646
USGS	08319000	08 Jan 2018 00:00	MST	22.682	1.646
USGS	08319000	08 Jan 2018 00:15	MST	22.37	1.643
USGS	08319000	08 Jan 2018 00:30	MST	22.682	1.646
USGS	08319000	08 Jan 2018 00:45	MST	22.682	1.646
USGS	08319000	08 Jan 2018 01:00	MST	22.682	1.646
USGS	08319000	08 Jan 2018 01:15	MST	22.682	1.646
USGS	08319000	08 Jan 2018 01:30	MST	22.37	1.643
USGS	08319000	08 Jan 2018 01:45	MST	22.682	1.646
USGS	08319000	08 Jan 2018 02:00	MST	22.682	1.646
USGS	08319000	08 Jan 2018 02:15	MST	22.682	1.646
USGS	08319000	08 Jan 2018 02:30	MST	22.682	1.646
USGS	08319000	08 Jan 2018 02:45	MST	22.682	1.646
USGS	08319000	08 Jan 2018 03:00	MST	22.682	1.646
USGS	08319000	08 Jan 2018 03:15	MST	22.682	1.646
USGS	08319000	08 Jan 2018 03:30	MST	22.682	1.646
USGS	08319000	08 Jan 2018 03:45	MST	22.682	1.646
USGS	08319000	08 Jan 2018 04:00	MST	22.682	1.646
USGS	08319000	08 Jan 2018 04:15	MST	22.993	1.649
USGS	08319000	08 Jan 2018 04:30	MST	22.37	1.643
USGS	08319000	08 Jan 2018 04:45	MST	22.682	1.646
USGS	08319000	08 Jan 2018 05:00	MST	22.682	1.646
USGS	08319000	08 Jan 2018 05:15	MST	22.682	1.646
USGS	08319000	08 Jan 2018 05:30	MST	22.682	1.646
USGS	08319000	08 Jan 2018 05:45	MST	22.682	1.646
USGS	08319000	08 Jan 2018 06:00	MST	22.682	1.646
USGS	08319000	08 Jan 2018 06:15	MST	22.682	1.646
USGS	08319000	08 Jan 2018 06:30	MST	22.682	1.646
USGS	08319000	08 Jan 2018 06:45	MST	22.682	1.646
USGS	08319000	08 Jan 2018 07:00	MST	22.682	1.646
USGS	08319000	08 Jan 2018 07:15	MST	22.682	1.646
USGS	08319000	08 Jan 2018 07:30	MST	22.682	1.646
USGS	08319000	08 Jan 2018 07:45	MST	22.682	1.646
USGS	08319000	08 Jan 2018 08:00	MST	22.682	1.646
USGS	08319000	08 Jan 2018 08:15	MST	22.682	1.646
USGS	08319000	08 Jan 2018 08:30	MST	22.682	1.646
USGS	08319000	08 Jan 2018 08:45	MST	22.682	1.646
USGS	08319000	08 Jan 2018 09:00	MST	22.993	1.649
USGS	08319000	08 Jan 2018 09:15	MST	22.682	1.646
USGS	08319000	08 Jan 2018 09:30	MST	22.682	1.646
USGS	08319000	08 Jan 2018 09:45	MST	22.682	1.646
USGS	08319000	08 Jan 2018 10:00	MST	22.682	1.646
USGS	08319000	08 Jan 2018 10:15	MST	22.993	1.649
USGS	08319000	08 Jan 2018 10:30	MST	22.682	1.646
USGS	08319000	08 Jan 2018 10:45	MST	22.682	1.646
USGS	08319000	08 Jan 2018 11:00	MST	22.682	1.646
USGS	08319000	08 Jan 2018 11:15	MST	22.682	1.646
USGS	08319000	08 Jan 2018 11:30	MST	22.682	1.646
USGS	08319000	08 Jan 2018 11:45	MST	22.993	1.649
USGS	08319000	08 Jan 2018 12:00	MST	22.682	1.646
USGS	08319000	08 Jan 2018 12:15	MST	22.682	1.646
USGS	08319000	08 Jan 2018 12:30	MST	22.682	1.646
USGS	08319000	08 Jan 2018 12:45	MST	22.682	1.646
USGS	08319000	08 Jan 2018 13:00	MST	22.682	1.646
USGS	08319000	08 Jan 2018 13:15	MST	22.682	1.646
USGS	08319000	08 Jan 2018 13:30	MST	22.682	1.646
USGS	08319000	08 Jan 2018 13:45	MST	22.342	1.643
USGS	08319000	08 Jan 2018 14:00	MST	22.682	1.646
USGS	08319000	08 Jan 2018 14:15	MST	22.342	1.643
USGS	08319000	08 Jan 2018 14:30	MST	22.342	1.643
USGS	08319000	08 Jan 2018 14:45	MST	22.03	1.64
USGS	08319000	08 Jan 2018 15:00	MST	22.03	1.64
USGS	08319000	08 Jan 2018 15:15	MST	22.03	1.64
USGS	08319000	08 Jan 2018 15:30	MST	22.03	1.64
USGS	08319000	08 Jan 2018 15:45	MST	21.719	1.637
USGS	08319000	08 Jan 2018 16:00	MST	21.719	1.637
USGS	08319000	08 Jan 2018 16:15	MST	21.719	1.637
USGS	08319000	08 Jan 2018 16:30	MST	21.719	1.637
USGS	08319000	08 Jan 2018 16:45	MST	21.719	1.637
USGS	08319000	08 Jan 2018 17:00	MST	21.719	1.637
USGS	08319000	08 Jan 2018 17:15	MST	21.719	1.637
USGS	08319000	08 Jan 2018 17:30	MST	21.719	1.637
USGS	08319000	08 Jan 2018 17:45	MST	21.407	1.634
USGS	08319000	08 Jan 2018 18:00	MST	21.719	1.637
USGS	08319000	08 Jan 2018 18:15	MST	21.719	1.637
USGS	08319000	08 Jan 2018 18:30	MST	21.719	1.637
USGS	08319000	08 Jan 2018 18:45	MST	21.719	1.637
USGS	08319000	08 Jan 2018 19:00	MST	21.719	1.637
USGS	08319000	08 Jan 2018 19:15	MST	21.719	1.637
USGS	08319000	08 Jan 2018 19:30	MST	21.407	1.634
USGS	08319000	08 Jan 2018 19:45	MST	21.407	1.634
USGS	08319000	08 Jan 2018 20:00	MST	21.719	1.637
USGS	08319000	08 Jan 2018 20:15	MST	21.719	1.637
USGS	08319000	08 Jan 2018 20:30	MST	21.407	1.634
USGS	08319000	08 Jan 2018 20:45	MST	21.719	1.637
USGS	08319000	08 Jan 2018 21:00	MST	21.719	1.637
USGS	08319000	08 Jan 2018 21:15	MST	21.719	1.637
USGS	08319000	08 Jan 2018 21:30	MST	21.719	1.637
USGS	08319000	08 Jan 2018 21:45	MST	21.719	1.637
USGS	08319000	08 Jan 2018 22:00	MST	21.719	1.637
USGS	08319000	08 Jan 2018 22:15	MST	21.719	1.637
USGS	08319000	08 Jan 2018 22:30	MST	21.719	1.637
USGS	08319000	08 Jan 2018 22:45	MST	21.719	1.637
USGS	08319000	08 Jan 2018 23:00	MST	21.719	1.637
USGS	08319000	08 Jan 2018 23:15	MST	21.719	1.637
USGS	08319000	08 Jan 2018 23:30	MST	21.719	1.637
USGS	08319000	08 Jan 2018 23:45	MST	21.719	1.637
USGS	08319000	09 Jan 2018 00:00	MST	21.719	1.637
USGS	08319000	09 Jan 2018 00:15	MST	21.719	1.637
USGS	08319000	09 Jan 2018 00:30	MST	21.719	1.637
USGS	08319000	09 Jan 2018 00:45	MST	21.407	1.634
USGS	08319000	09 Jan 2018 01:00	MST	21.719	1.637
USGS	08319000	09 Jan 2018 01:15	MST	21.719	1.637
USGS	08319000	09 Jan 2018 01:30	MST	21.719	1.637
USGS	08319000	09 Jan 2018 01:45	MST	21.719	1.637
USGS	08319000	09 Jan 2018 02:00	MST	21.719	1.637
USGS	08319000	09 Jan 2018 02:15	MST	21.719	1.637
USGS	08319000	09 Jan 2018 02:30	MST	21.719	1.637
USGS	08319000	09 Jan 2018 02:45	MST	21.719	1.637
USGS	08319000	09 Jan 2018 03:00	MST	21.719	1.637
USGS	08319000	09 Jan 2018 03:15	MST	21.719	1.637
USGS	08319000	09 Jan 2018 03:30	MST	21.407	1.634
USGS	08319000	09 Jan 2018 03:45	MST	21.719	1.637
USGS	08319000	09 Jan 2018 04:00	MST	21.719	1.637
USGS	08319000	09 Jan 2018 04:15	MST	21.719	1.637
USGS	08319000	09 Jan 2018 04:30	MST	21.719	1.637
USGS	08319000	09 Jan 2018 04:45	MST	21.719	1.637
USGS	08319000	09 Jan 2018 05:00	MST	21.719	1.637
USGS	08319000	09 Jan 2018 05:15	MST	21.719	1.637
USGS	08319000	09 Jan 2018 05:30	MST	21.719	1.637
USGS	08319000	09 Jan 2018 05:45	MST	21.719	1.637
USGS	08319000	09 Jan 2018 06:00	MST	21.719	1.637
USGS	08319000	09 Jan 2018 06:15	MST	21.719	1.637
USGS	08319000	09 Jan 2018 06:30	MST	21.719	1.637
USGS	08319000	09 Jan 2018 06:45	MST	21.719	1.637
USGS	08319000	09 Jan 2018 07:00	MST	21.407	1.634
USGS	08319000	09 Jan 2018 07:15	MST	21.719	1.637
USGS	08319000	09 Jan 2018 07:30	MST	21.719	1.637
USGS	08319000	09 Jan 2018 07:45	MST	21.719	1.637
USGS	08319000	09 Jan 2018 08:00	MST	21.407	1.634
USGS	08319000	09 Jan 2018 08:15	MST	21.719	1.637
USGS	08319000	09 Jan 2018 08:30	MST	21.719	1.637
USGS	08319000	09 Jan 2018 08:45	MST	21.719	1.637
USGS	08319000	09 Jan 2018 09:00	MST	21.407	1.634
USGS	08319000	09 Jan 2018 09:15	MST	21.719	1.637
USGS	08319000	09 Jan 2018 09:30	MST	21.719	1.637
USGS	08319000	09 Jan 2018 09:45	MST	21.719	1.637
USGS	08319000	09 Jan 2018 10:00	MST	21.719	1.637
USGS	08319000	09 Jan 2018 10:15	MST	21.719	1.637
USGS	08319000	09 Jan 2018 10:30	MST	21.719	1.637
USGS	08319000	09 Jan 2018 10:45	MST	21.719	1.637
USGS	08319000	09 Jan 2018 11:00	MST	21.407	1.634
USGS	08319000	09 Jan 2018 11:15	MST	21.719	1.637
USGS	08319000	09 Jan 2018 11:30	MST	21.719	1.637
USGS	08319000	09 Jan 2018 11:45	MST	21.719	1.637
USGS	08319000	09 Jan 2018 12:00	MST	21.719	1.637
USGS	08319000	09 Jan 2018 12:15	MST	21.719	1.637
USGS	08319000	09 Jan 2018 12:30	MST	21.719	1.637
USGS	08319000	09 Jan 2018 12:45	MST	21.719	1.637
USGS	08319000	09 Jan 2018 13:00	MST	21.719	1.637
USGS	08319000	09 Jan 2018 13:15	MST	21.719	1.637
USGS	08319000	09 Jan 2018 13:30	MST	22.03	1.64
USGS	08319000	09 Jan 2018 13:45	MST	21.719	1.637
USGS	08319000	09 Jan 2018 14:00	MST	21.719	1.637
USGS	08319000	09 Jan 2018 14:15	MST	21.719	1.637
USGS	08319000	09 Jan 2018 14:30	MST	21.719	1.637
USGS	08319000	09 Jan 2018 14:45	MST	21.719	1.637
USGS	08319000	09 Jan 2018 15:00	MST	21.407	1.634
USGS	08319000	09 Jan 2018 15:15	MST	21.407	1.634
USGS	08319000	09 Jan 2018 15:30	MST	21.407	1.634
USGS	08319000	09 Jan 2018 15:45	MST	20.784	1.628
USGS	08319000	09 Jan 2018 16:00	MST	20.784	1.628
USGS	08319000	09 Jan 2018 16:15	MST	20.473	1.625
USGS	08319000	09 Jan 2018 16:30	MST	20.161	1.622
USGS	08319000	09 Jan 2018 16:45	MST	19.85	1.619
USGS	08319000	09 Jan 2018 17:00	MST	19.85	1.619
USGS	08319000	09 Jan 2018 17:15	MST	19.85	1.619
USGS	08319000	09 Jan 2018 17:30	MST	19.567	1.615
USGS	08319000	09 Jan 2018 17:45	MST	19.255	1.612
USGS	08319000	09 Jan 2018 18:00	MST	19.567	1.615
USGS	08319000	09 Jan 2018 18:15	MST	19.567	1.615
USGS	08319000	09 Jan 2018 18:30	MST	19.567	1.615
USGS	08319000	09 Jan 2018 18:45	MST	19.255	1.612
USGS	08319000	09 Jan 2018 19:00	MST	19.567	1.615
USGS	08319000	09 Jan 2018 19:15	MST	19.255	1.612
USGS	08319000	09 Jan 2018 19:30	MST	19.255	1.612
USGS	08319000	09 Jan 2018 19:45	MST	19.255	1.612
USGS	08319000	09 Jan 2018 20:00	MST	19.255	1.612
USGS	08319000	09 Jan 2018 20:15	MST	19.567	1.615
USGS	08319000	09 Jan 2018 20:30	MST	19.255	1.612
USGS	08319000	09 Jan 2018 20:45	MST	19.255	1.612
USGS	08319000	09 Jan 2018 21:00	MST	19.255	1.612
USGS	08319000	09 Jan 2018 21:15	MST	19.255	1.612
USGS	08319000	09 Jan 2018 21:30	MST	19.255	1.612
USGS	08319000	09 Jan 2018 21:45	MST	19.567	1.615
USGS	08319000	09 Jan 2018 22:00	MST	19.255	1.612
USGS	08319000	09 Jan 2018 22:15	MST	19.567	1.615
USGS	08319000	09 Jan 2018 22:30	MST	19.255	1.612
USGS	08319000	09 Jan 2018 22:45	MST	19.255	1.612
USGS	08319000	09 Jan 2018 23:00	MST	19.255	1.612
USGS	08319000	09 Jan 2018 23:15	MST	19.255	1.612
USGS	08319000	09 Jan 2018 23:30	MST	19.255	1.612
USGS	08319000	09 Jan 2018 23:45	MST	19.255	1.612
USGS	08319000	10 Jan 2018 00:00	MST	19.255	1.612
USGS	08319000	10 Jan 2018 00:15	MST	19.255	1.612
USGS	08319000	10 Jan 2018 00:30	MST	18.972	1.609
USGS	08319000	10 Jan 2018 00:45	MST	19.255	1.612
USGS	08319000	10 Jan 2018 01:00	MST	19.255	1.612
USGS	08319000	10 Jan 2018 01:15	MST	19.255	1.612
USGS	08319000	10 Jan 2018 01:30	MST	19.255	1.612
USGS	08319000	10 Jan 2018 01:45	MST	19.255	1.612
USGS	08319000	10 Jan 2018 02:00	MST	19.255	1.612
USGS	08319000	10 Jan 2018 02:15	MST	19.255	1.612
USGS	08319000	10 Jan 2018 02:30	MST	19.255	1.612
USGS	08319000	10 Jan 2018 02:45	MST	19.255	1.612
USGS	08319000	10 Jan 2018 03:00	MST	19.255	1.612
USGS	08319000	10 Jan 2018 03:15	MST	19.255	1.612
USGS	08319000	10 Jan 2018 03:30	MST	19.255	1.612
USGS	08319000	10 Jan 2018 03:45	MST	19.255	1.612
USGS	08319000	10 Jan 2018 04:00	MST	19.538	1.615
USGS	08319000	10 Jan 2018 04:15	MST	19.255	1.612
USGS	08319000	10 Jan 2018 04:30	MST	19.255	1.612
USGS	08319000	10 Jan 2018 04:45	MST	19.255	1.612
USGS	08319000	10 Jan 2018 05:00	MST	19.255	1.612
USGS	08319000	10 Jan 2018 05:15	MST	19.255	1.612
USGS	08319000	10 Jan 2018 05:30	MST	19.255	1.612
USGS	08319000	10 Jan 2018 05:45	MST	19.255	1.612
USGS	08319000	10 Jan 2018 06:00	MST	19.255	1.612
USGS	08319000	10 Jan 2018 06:15	MST	19.255	1.612
USGS	08319000	10 Jan 2018 06:30	MST	19.255	1.612
USGS	08319000	10 Jan 2018 06:45	MST	19.255	1.612
USGS	08319000	10 Jan 2018 07:00	MST	19.255	1.612
USGS	08319000	10 Jan 2018 07:15	MST	19.255	1.612
USGS	08319000	10 Jan 2018 07:30	MST	19.255	1.612
USGS	08319000	10 Jan 2018 07:45	MST	19.538	1.615
USGS	08319000	10 Jan 2018 08:00	MST	19.538	1.615
USGS	08319000	10 Jan 2018 08:15	MST	19.255	1.612
USGS	08319000	10 Jan 2018 08:30	MST	19.255	1.612
USGS	08319000	10 Jan 2018 08:45	MST	19.255	1.612
USGS	08319000	10 Jan 2018 09:00	MST	19.255	1.612
USGS	08319000	10 Jan 2018 09:15	MST	19.255	1.612
USGS	08319000	10 Jan 2018 09:30	MST	19.255	1.612
USGS	08319000	10 Jan 2018 09:45	MST	19.538	1.615
USGS	08319000	10 Jan 2018 10:00	MST	19.538	1.615
USGS	08319000	10 Jan 2018 10:15	MST	19.538	1.615
USGS	08319000	10 Jan 2018 10:30	MST	19.538	1.615
USGS	08319000	10 Jan 2018 10:45	MST	19.255	1.612
USGS	08319000	10 Jan 2018 11:00	MST	19.538	1.615
USGS	08319000	10 Jan 2018 11:15	MST	19.255	1.612
USGS	08319000	10 Jan 2018 11:30	MST	19.255	1.612
USGS	08319000	10 Jan 2018 11:45	MST	19.538	1.615
USGS	08319000	10 Jan 2018 12:00	MST	19.538	1.615
USGS	08319000	10 Jan 2018 12:15	MST	19.538	1.615
USGS	08319000	10 Jan 2018 12:30	MST	19.255	1.612
USGS	08319000	10 Jan 2018 12:45	MST	19.538	1.615
USGS	08319000	10 Jan 2018 13:00	MST	19.538	1.615
USGS	08319000	10 Jan 2018 13:15	MST	19.538	1.615
USGS	08319000	10 Jan 2018 13:30	MST	19.538	1.615
USGS	08319000	10 Jan 2018 13:45	MST	19.538	1.615
USGS	08319000	10 Jan 2018 14:00	MST	19.538	1.615
USGS	08319000	10 Jan 2018 14:15	MST	19.255	1.612
USGS	08319000	10 Jan 2018 14:30	MST	19.255	1.612
USGS	08319000	10 Jan 2018 14:45	MST	19.538	1.615
USGS	08319000	10 Jan 2018 15:00	MST	19.255	1.612
USGS	08319000	10 Jan 2018 15:15	MST	19.255	1.612
USGS	08319000	10 Jan 2018 15:30	MST	19.255	1.612
USGS	08319000	10 Jan 2018 15:45	MST	18.944	1.609
USGS	08319000	10 Jan 2018 16:00	MST	18.944	1.609
USGS	08319000	10 Jan 2018 16:15	MST	18.661	1.606
USGS	08319000	10 Jan 2018 16:30	MST	18.661	1.606
USGS	08319000	10 Jan 2018 16:45	MST	18.661	1.606
USGS	08319000	10 Jan 2018 17:00	MST	18.377	1.603
USGS	08319000	10 Jan 2018 17:15	MST	18.661	1.606
USGS	08319000	10 Jan 2018 17:30	MST	18.377	1.603
USGS	08319000	10 Jan 2018 17:45	MST	18.377	1.603
USGS	08319000	10 Jan 2018 18:00	MST	18.377	1.603
USGS	08319000	10 Jan 2018 18:15	MST	18.377	1.603
USGS	08319000	10 Jan 2018 18:30	MST	18.377	1.603
USGS	08319000	10 Jan 2018 18:45	MST	18.377	1.603
USGS	08319000	10 Jan 2018 19:00	MST	18.377	1.603
USGS	08319000	10 Jan 2018 19:15	MST	18.377	1.603
USGS	08319000	10 Jan 2018 19:30	MST	18.377	1.603
USGS	08319000	10 Jan 2018 19:45	MST	18.377	1.603
USGS	08319000	10 Jan 2018 20:00	MST	18.377	1.603
USGS	08319000	10 Jan 2018 20:15	MST	18.377	1.603
USGS	08319000	10 Jan 2018 20:30	MST	18.377	1.603
USGS	08319000	10 Jan 2018 20:45	MST	18.377	1.603
USGS	08319000	10 Jan 2018 21:00	MST	18.377	1.603
USGS	08319000	10 Jan 2018 21:15	MST	18.377	1.603
USGS	08319000	10 Jan 2018 21:30	MST	18.377	1.603
USGS	08319000	10 Jan 2018 21:45	MST	18.377	1.603
USGS	08319000	10 Jan 2018 22:00	MST	18.066	1.6
USGS	08319000	10 Jan 2018 22:15	MST	18.377	1.603
USGS	08319000	10 Jan 2018 22:30	MST	18.377	1.603
USGS	08319000	10 Jan 2018 22:45	MST	18.377	1.603
USGS	08319000	10 Jan 2018 23:00	MST	18.377	1.603
USGS	08319000	10 Jan 2018 23:15	MST	18.066	1.6
USGS	08319000	10 Jan 2018 23:30	MST	18.377	1.603
USGS	08319000	10 Jan 2018 23:45	MST	18.066	1.6
USGS	08319000	11 Jan 2018 00:00	MST	18.377	1.603
USGS	08319000	11 Jan 2018 00:15	MST	18.377	1.603
USGS	08319000	11 Jan 2018 00:30	MST	18.377	1.603
USGS	08319000	11 Jan 2018 00:45	MST	18.377	1.603
USGS	08319000	11 Jan 2018 01:00	MST	18.377	1.603
USGS	08319000	11 Jan 2018 01:15	MST	18.377	1.603
USGS	08319000	11 Jan 2018 01:30	MST	18.661	1.606
USGS	08319000	11 Jan 2018 01:45	MST	18.661	1.606
USGS	08319000	11 Jan 2018 02:00	MST	18.661	1.606
USGS	08319000	11 Jan 2018 02:15	MST	18.377	1.603
USGS	08319000	11 Jan 2018 02:30	MST	18.377	1.603
USGS	08319000	11 Jan 2018 02:45	MST	18.377	1.603
USGS	08319000	11 Jan 2018 03:00	MST	18.377	1.603
USGS	08319000	11 Jan 2018 03:15	MST	18.377	1.603
USGS	08319000	11 Jan 2018 03:30	MST	18.377	1.603
USGS	08319000	11 Jan 2018 03:45	MST	18.377	1.603
USGS	08319000	11 Jan 2018 04:00	MST	18.377	1.603
USGS	08319000	11 Jan 2018 04:15	MST	18.377	1.603
USGS	08319000	11 Jan 2018 04:30	MST	18.377	1.603
USGS	08319000	11 Jan 2018 04:45	MST	18.377	1.603
USGS	08319000	11 Jan 2018 05:00	MST	18.377	1.603
USGS	08319000	11 Jan 2018 05:15	MST	18.377	1.603
USGS	08319000	11 Jan 2018 05:30	MST	18.377	1.603
USGS	08319000	11 Jan 2018 05:45	MST	18.377	1.603
USGS	08319000	11 Jan 2018 06:00	MST	18.377	1.603
USGS	08319000	11 Jan 2018 06:15	MST	18.377	1.603
USGS	08319000	11 Jan 2018 06:30	MST	18.066	1.6
USGS	08319000	11 Jan 2018 06:45	MST	18.377	1.603
USGS	08319000	11 Jan 2018 07:00	MST	18.377	1.603
USGS	08319000	11 Jan 2018 07:15	MST	18.377	1.603
USGS	08319000	11 Jan 2018 07:30	MST	18.377	1.603
USGS	08319000	11 Jan 2018 07:45	MST	18.066	1.6
USGS	08319000	11 Jan 2018 08:00	MST	18.377	1.603
USGS	08319000	11 Jan 2018 08:15	MST	18.066	1.6
USGS	08319000	11 Jan 2018 08:30	MST	18.377	1.603
USGS	08319000	11 Jan 2018 08:45	MST	18.377	1.603
USGS	08319000	11 Jan 2018 09:00	MST	18.377	1.603
USGS	08319000	11 Jan 2018 09:15	MST	18.377	1.603
USGS	08319000	11 Jan 2018 09:30	MST	18.377	1.603
USGS	08319000	11 Jan 2018 09:45	MST	18.377	1.603
USGS	08319000	11 Jan 2018 10:00	MST	18.377	1.603
USGS	08319000	11 Jan 2018 10:15	MST	18.377	1.603
USGS	08319000	11 Jan 2018 10:30	MST	18.377	1.603
USGS	08319000	11 Jan 2018 10:45	MST	18.377	1.603
USGS	08319000	11 Jan 2018 11:00	MST	18.377	1.603
USGS	08319000	11 Jan 2018 11:15	MST	18.377	1.603
USGS	08319000	11 Jan 2018 11:30	MST	18.066	1.6
USGS	08319000	11 Jan 2018 11:45	MST	18.377	1.603
USGS	08319000	11 Jan 2018 12:00	MST	18.661	1.606
USGS	08319000	11 Jan 2018 12:15	MST	18.377	1.603
USGS	08319000	11 Jan 2018 12:30	MST	18.661	1.606
USGS	08319000	11 Jan 2018 12:45	MST	18.377	1.603
USGS	08319000	11 Jan 2018 13:00	MST	18.377	1.603
USGS	08319000	11 Jan 2018 13:15	MST	18.377	1.603
USGS	08319000	11 Jan 2018 13:30	MST	18.066	1.6
USGS	08319000	11 Jan 2018 13:45	MST	18.066	1.6
USGS	08319000	11 Jan 2018 14:00	MST	18.349	1.603
USGS	08319000	11 Jan 2018 14:15	MST	18.066	1.6
USGS	08319000	11 Jan 2018 14:30	MST	18.349	1.603
USGS	08319000	11 Jan 2018 14:45	MST	18.349	1.603
USGS	08319000	11 Jan 2018 15:00	MST	18.349	1.603
USGS	08319000	11 Jan 2018 15:15	MST	18.349	1.603
USGS	08319000	11 Jan 2018 15:30	MST	18.349	1.603
USGS	08319000	11 Jan 2018 15:45	MST	18.349	1.603
USGS	08319000	11 Jan 2018 16:00	MST	18.349	1.603
USGS	08319000	11 Jan 2018 16:15	MST	17.783	1.597
USGS	08319000	11 Jan 2018 16:30	MST	18.349	1.603
USGS	08319000	11 Jan 2018 16:45	MST	18.066	1.6
USGS	08319000	11 Jan 2018 17:00	MST	18.066	1.6
USGS	08319000	11 Jan 2018 17:15	MST	18.066	1.6
USGS	08319000	11 Jan 2018 17:30	MST	18.066	1.6
USGS	08319000	11 Jan 2018 17:45	MST	18.349	1.603
USGS	08319000	11 Jan 2018 18:00	MST	18.066	1.6
USGS	08319000	11 Jan 2018 18:15	MST	18.066	1.6
USGS	08319000	11 Jan 2018 18:30	MST	18.066	1.6
USGS	08319000	11 Jan 2018 18:45	MST	18.066	1.6
USGS	08319000	11 Jan 2018 19:00	MST	18.066	1.6
USGS	08319000	11 Jan 2018 19:15	MST	18.066	1.6
USGS	08319000	11 Jan 2018 19:30	MST	18.066	1.6
USGS	08319000	11 Jan 2018 19:45	MST	18.066	1.6
USGS	08319000	11 Jan 2018 20:00	MST	18.066	1.6
USGS	08319000	11 Jan 2018 20:15	MST	18.066	1.6
USGS	08319000	11 Jan 2018 20:30	MST	18.066	1.6
USGS	08319000	11 Jan 2018 20:45	MST	18.066	1.6
USGS	08319000	11 Jan 2018 21:00	MST	18.066	1.6
USGS	08319000	11 Jan 2018 21:15	MST	18.066	1.6
USGS	08319000	11 Jan 2018 21:30	MST	18.066	1.6
USGS	08319000	11 Jan 2018 21:45	MST	18.349	1.603
USGS	08319000	11 Jan 2018 22:00	MST	18.349	1.603
USGS	08319000	11 Jan 2018 22:15	MST	18.066	1.6
USGS	08319000	11 Jan 2018 22:30	MST	18.066	1.6
USGS	08319000	11 Jan 2018 22:45	MST	18.066	1.6
USGS	08319000	11 Jan 2018 23:00	MST	18.066	1.6
USGS	08319000	11 Jan 2018 23:15	MST	18.349	1.603
USGS	08319000	11 Jan 2018 23:30	MST	18.066	1.6
USGS	08319000	11 Jan 2018 23:45	MST	18.066	1.6
USGS	08319000	12 Jan 2018 00:00	MST	18.349	1.603
USGS	08319000	12 Jan 2018 00:15	MST	18.349	1.603
USGS	08319000	12 Jan 2018 00:30	MST	18.066	1.6
USGS	08319000	12 Jan 2018 00:45	MST	18.066	1.6
USGS	08319000	12 Jan 2018 01:00	MST	18.066	1.6
USGS	08319000	12 Jan 2018 01:15	MST	18.066	1.6
USGS	08319000	12 Jan 2018 01:30	MST	18.066	1.6
USGS	08319000	12 Jan 2018 01:45	MST	18.066	1.6
USGS	08319000	12 Jan 2018 02:00	MST	18.066	1.6
USGS	08319000	12 Jan 2018 02:15	MST	18.066	1.6
USGS	08319000	12 Jan 2018 02:30	MST	18.066	1.6
USGS	08319000	12 Jan 2018 02:45	MST	18.066	1.6
USGS	08319000	12 Jan 2018 03:00	MST	18.066	1.6
USGS	08319000	12 Jan 2018 03:15	MST	18.066	1.6
USGS	08319000	12 Jan 2018 03:30	MST	18.066	1.6
USGS	08319000	12 Jan 2018 03:45	MST	18.066	1.6
USGS	08319000	12 Jan 2018 04:00	MST	18.066	1.6
USGS	08319000	12 Jan 2018 04:15	MST	18.066	1.6
USGS	08319000	12 Jan 2018 04:30	MST	18.066	1.6
USGS	08319000	12 Jan 2018 04:45	MST	18.066	1.6
USGS	08319000	12 Jan 2018 05:00	MST	18.066	1.6
USGS	08319000	12 Jan 2018 05:15	MST	18.066	1.6
USGS	08319000	12 Jan 2018 05:30	MST	18.066	1.6
USGS	08319000	12 Jan 2018 05:45	MST	18.066	1.6
USGS	08319000	12 Jan 2018 06:00	MST	18.066	1.6
USGS	08319000	12 Jan 2018 06:15	MST	18.066	1.6
USGS	08319000	12 Jan 2018 06:30	MST	18.066	1.6
USGS	08319000	12 Jan 2018 06:45	MST	18.066	1.6
USGS	08319000	12 Jan 2018 07:00	MST	18.066	1.6
USGS	08319000	12 Jan 2018 07:15	MST	18.066	1.6
USGS	08319000	12 Jan 2018 07:30	MST	18.066	1.6
USGS	08319000	12 Jan 2018 07:45	MST	18.066	1.6
USGS	08319000	12 Jan 2018 08:00	MST	18.066	1.6
USGS	08319000	12 Jan 2018 08:15	MST	18.349	1.603
USGS	08319000	12 Jan 2018 08:30	MST	18.066	1.6
USGS	08319000	12 Jan 2018 08:45	MST	18.066	1.6
USGS	08319000	12 Jan 2018 09:00	MST	18.066	1.6
USGS	08319000	12 Jan 2018 09:15	MST	18.066	1.6
USGS	08319000	12 Jan 2018 09:30	MST	18.349	1.603
USGS	08319000	12 Jan 2018 09:45	MST	18.066	1.6
USGS	08319000	12 Jan 2018 10:00	MST	18.066	1.6
USGS	08319000	12 Jan 2018 10:15	MST	18.066	1.6
USGS	08319000	12 Jan 2018 10:30	MST	18.349	1.603
USGS	08319000	12 Jan 2018 10:45	MST	18.066	1.6
USGS	08319000	12 Jan 2018 11:00	MST	18.349	1.603
USGS	08319000	12 Jan 2018 11:15	MST	18.349	1.603
USGS	08319000	12 Jan 2018 11:30	MST	18.066	1.6
USGS	08319000	12 Jan 2018 11:45	MST	18.066	1.6
USGS	08319000	12 Jan 2018 12:00	MST	18.349	1.603
USGS	08319000	12 Jan 2018 12:15	MST	18.349	1.603
USGS	08319000	12 Jan 2018 12:30	MST	18.349	1.603
USGS	08319000	12 Jan 2018 12:45	MST	18.349	1.603
USGS	08319000	12 Jan 2018 13:00	MST	18.066	1.6
USGS	08319000	12 Jan 2018 13:15	MST	18.349	1.603
USGS	08319000	12 Jan 2018 13:30	MST	18.349	1.603
USGS	08319000	12 Jan 2018 13:45	MST	18.066	1.6
USGS	08319000	12 Jan 2018 14:00	MST	18.066	1.6
USGS	08319000	12 Jan 2018 14:15	MST	18.349	1.603
USGS	08319000	12 Jan 2018 14:30	MST	18.349	1.603
USGS	08319000	12 Jan 2018 14:45	MST	18.349	1.603
USGS	08319000	12 Jan 2018 15:00	MST	18.349	1.603
USGS	08319000	12 Jan 2018 15:15	MST	18.632	1.606
USGS	08319000	12 Jan 2018 15:30	MST	18.632	1.606
USGS	08319000	12 Jan 2018 15:45	MST	18.632	1.606
USGS	08319000	12 Jan 2018 16:00	MST	18.944	1.609
USGS	08319000	12 Jan 2018 16:15	MST	18.944	1.609
USGS	08319000	12 Jan 2018 16:30	MST	19.227	1.612
USGS	08319000	12 Jan 2018 16:45	MST	18.944	1.609
USGS	08319000	12 Jan 2018 17:00	MST	18.944	1.609
USGS	08319000	12 Jan 2018 17:15	MST	18.944	1.609
USGS	08319000	12 Jan 2018 17:30	MST	18.944	1.609
USGS	08319000	12 Jan 2018 17:45	MST	18.944	1.609
USGS	08319000	12 Jan 2018 18:00	MST	18.944	1.609
USGS	08319000	12 Jan 2018 18:15	MST	18.944	1.609
USGS	08319000	12 Jan 2018 18:30	MST	18.944	1.609
USGS	08319000	12 Jan 2018 18:45	MST	19.227	1.612
USGS	08319000	12 Jan 2018 19:00	MST	18.944	1.609
USGS	08319000	12 Jan 2018 19:15	MST	18.944	1.609
USGS	08319000	12 Jan 2018 19:30	MST	19.227	1.612
USGS	08319000	12 Jan 2018 19:45	MST	18.944	1.609
USGS	08319000	12 Jan 2018 20:00	MST	19.227	1.612
USGS	08319000	12 Jan 2018 20:15	MST	19.227	1.612
USGS	08319000	12 Jan 2018 20:30	MST	18.944	1.609
USGS	08319000	12 Jan 2018 20:45	MST	18.944	1.609
USGS	08319000	12 Jan 2018 21:00	MST	19.227	1.612
USGS	08319000	12 Jan 2018 21:15	MST	18.944	1.609
USGS	08319000	12 Jan 2018 21:30	MST	19.227	1.612
USGS	08319000	12 Jan 2018 21:45	MST	19.227	1.612
USGS	08319000	12 Jan 2018 22:00	MST	19.227	1.612
USGS	08319000	12 Jan 2018 22:15	MST	19.227	1.612
USGS	08319000	12 Jan 2018 22:30	MST	19.227	1.612
USGS	08319000	12 Jan 2018 22:45	MST	19.227	1.612
USGS	08319000	12 Jan 2018 23:00	MST	18.944	1.609
USGS	08319000	12 Jan 2018 23:15	MST	19.227	1.612
USGS	08319000	12 Jan 2018 23:30	MST	19.227	1.612
USGS	08319000	12 Jan 2018 23:45	MST	19.227	1.612
USGS	08319000	13 Jan 2018 00:00	MST	19.227	1.612
USGS	08319000	13 Jan 2018 00:15	MST	19.227	1.612
USGS	08319000	13 Jan 2018 00:30	MST	19.227	1.612
USGS	08319000	13 Jan 2018 00:45	MST	19.227	1.612
USGS	08319000	13 Jan 2018 01:00	MST	19.227	1.612
USGS	08319000	13 Jan 2018 01:15	MST	19.227	1.612
USGS	08319000	13 Jan 2018 01:30	MST	19.227	1.612
USGS	08319000	13 Jan 2018 01:45	MST	19.227	1.612
USGS	08319000	13 Jan 2018 02:00	MST	19.227	1.612
USGS	08319000	13 Jan 2018 02:15	MST	19.227	1.612
USGS	08319000	13 Jan 2018 02:30	MST	19.227	1.612
USGS	08319000	13 Jan 2018 02:45	MST	19.227	1.612
USGS	08319000	13 Jan 2018 03:00	MST	18.944	1.609
USGS	08319000	13 Jan 2018 03:15	MST	19.227	1.612
USGS	08319000	13 Jan 2018 03:30	MST	19.227	1.612
USGS	08319000	13 Jan 2018 03:45	MST	19.227	1.612
USGS	08319000	13 Jan 2018 04:00	MST	18.944	1.609
USGS	08319000	13 Jan 2018 04:15	MST	19.227	1.612
USGS	08319000	13 Jan 2018 04:30	MST	19.227	1.612
USGS	08319000	13 Jan 2018 04:45	MST	18.944	1.609
USGS	08319000	13 Jan 2018 05:00	MST	19.227	1.612
USGS	08319000	13 Jan 2018 05:15	MST	18.944	1.609
USGS	08319000	13 Jan 2018 05:30	MST	19.227	1.612
USGS	08319000	13 Jan 2018 05:45	MST	19.227	1.612
USGS	08319000	13 Jan 2018 06:00	MST	19.227	1.612
USGS	08319000	13 Jan 2018 06:15	MST	18.944	1.609
USGS	08319000	13 Jan 2018 06:30	MST	19.227	1.612
USGS	08319000	13 Jan 2018 06:45	MST	19.227	1.612
USGS	08319000	13 Jan 2018 07:00	MST	19.227	1.612
USGS	08319000	13 Jan 2018 07:15	MST	19.227	1.612
USGS	08319000	13 Jan 2018 07:30	MST	19.227	1.612
USGS	08319000	13 Jan 2018 07:45	MST	19.227	1.612
USGS	08319000	13 Jan 2018 08:00	MST	19.227	1.612
USGS	08319000	13 Jan 2018 08:15	MST	18.944	1.609
USGS	08319000	13 Jan 2018 08:30	MST	19.227	1.612
USGS	08319000	13 Jan 2018 08:45	MST	19.227	1.612
USGS	08319000	13 Jan 2018 09:00	MST	19.227	1.612
USGS	08319000	13 Jan 2018 09:15	MST	19.227	1.612
USGS	08319000	13 Jan 2018 09:30	MST	19.227	1.612
USGS	08319000	13 Jan 2018 09:45	MST	18.944	1.609
USGS	08319000	13 Jan 2018 10:00	MST	19.227	1.612
USGS	08319000	13 Jan 2018 10:15	MST	19.227	1.612
USGS	08319000	13 Jan 2018 10:30	MST	19.227	1.612
USGS	08319000	13 Jan 2018 10:45	MST	19.227	1.612
USGS	08319000	13 Jan 2018 11:00	MST	19.227	1.612
USGS	08319000	13 Jan 2018 11:15	MST	19.227	1.612
USGS	08319000	13 Jan 2018 11:30	MST	19.227	1.612
USGS	08319000	13 Jan 2018 11:45	MST	19.227	1.612
USGS	08319000	13 Jan 2018 12:00	MST	19.227	1.612
USGS	08319000	13 Jan 2018 12:15	MST	19.227	1.612
USGS	08319000	13 Jan 2018 12:30	MST	19.227	1.612
USGS	08319000	13 Jan 2018 12:45	MST	19.227	1.612
USGS	08319000	13 Jan 2018 13:00	MST	19.538	1.615
USGS	08319000	13 Jan 2018 13:15	MST	18.944	1.609
USGS	08319000	13 Jan 2018 13:30	MST	19.227	1.612
USGS	08319000	13 Jan 2018 13:45	MST	19.227	1.612
USGS	08319000	13 Jan 2018 14:00	MST	19.227	1.612
USGS	08319000	13 Jan 2018 14:15	MST	19.227	1.612
USGS	08319000	13 Jan 2018 14:30	MST	19.51	1.615
USGS	08319000	13 Jan 2018 14:45	MST	19.227	1.612
USGS	08319000	13 Jan 2018 15:00	MST	19.227	1.612
USGS	08319000	13 Jan 2018 15:15	MST	19.227	1.612
USGS	08319000	13 Jan 2018 15:30	MST	19.227	1.612
USGS	08319000	13 Jan 2018 15:45	MST	19.227	1.612
USGS	08319000	13 Jan 2018 16:00	MST	19.227	1.612
USGS	08319000	13 Jan 2018 16:15	MST	19.227	1.612
USGS	08319000	13 Jan 2018 16:30	MST	19.227	1.612
USGS	08319000	13 Jan 2018 16:45	MST	19.227	1.612
USGS	08319000	13 Jan 2018 17:00	MST	19.227	1.612
USGS	08319000	13 Jan 2018 17:15	MST	19.227	1.612
USGS	08319000	13 Jan 2018 17:30	MST	19.227	1.612
USGS	08319000	13 Jan 2018 17:45	MST	19.227	1.612
USGS	08319000	13 Jan 2018 18:00	MST	19.227	1.612
USGS	08319000	13 Jan 2018 18:15	MST	19.227	1.612
USGS	08319000	13 Jan 2018 18:30	MST	18.915	1.609
USGS	08319000	13 Jan 2018 18:45	MST	19.227	1.612
USGS	08319000	13 Jan 2018 19:00	MST	19.227	1.612
USGS	08319000	13 Jan 2018 19:15	MST	19.227	1.612
USGS	08319000	13 Jan 2018 19:30	MST	19.227	1.612
USGS	08319000	13 Jan 2018 19:45	MST	19.227	1.612
USGS	08319000	13 Jan 2018 20:00	MST	19.227	1.612
USGS	08319000	13 Jan 2018 20:15	MST	19.227	1.612
USGS	08319000	13 Jan 2018 20:30	MST	18.915	1.609
USGS	08319000	13 Jan 2018 20:45	MST	19.227	1.612
USGS	08319000	13 Jan 2018 21:00	MST	19.227	1.612
USGS	08319000	13 Jan 2018 21:15	MST	19.227	1.612
USGS	08319000	13 Jan 2018 21:30	MST	18.915	1.609
USGS	08319000	13 Jan 2018 21:45	MST	18.915	1.609
USGS	08319000	13 Jan 2018 22:00	MST	18.915	1.609
USGS	08319000	13 Jan 2018 22:15	MST	19.227	1.612
USGS	08319000	13 Jan 2018 22:30	MST	19.227	1.612
USGS	08319000	13 Jan 2018 22:45	MST	19.227	1.612
USGS	08319000	13 Jan 2018 23:00	MST	19.227	1.612
USGS	08319000	13 Jan 2018 23:15	MST	19.227	1.612
USGS	08319000	13 Jan 2018 23:30	MST	19.227	1.612
USGS	08319000	13 Jan 2018 23:45	MST	19.227	1.612
USGS	08319000	14 Jan 2018 00:00	MST	19.227	1.612
USGS	08319000	14 Jan 2018 00:15	MST	19.227	1.612
USGS	08319000	14 Jan 2018 00:30	MST	18.915	1.609
USGS	08319000	14 Jan 2018 00:45	MST	18.915	1.609
USGS	08319000	14 Jan 2018 01:00	MST	19.227	1.612
USGS	08319000	14 Jan 2018 01:15	MST	19.227	1.612
USGS	08319000	14 Jan 2018 01:30	MST	19.227	1.612
USGS	08319000	14 Jan 2018 01:45	MST	19.227	1.612
USGS	08319000	14 Jan 2018 02:00	MST	19.227	1.612
USGS	08319000	14 Jan 2018 02:15	MST	18.915	1.609
USGS	08319000	14 Jan 2018 02:30	MST	19.227	1.612
USGS	08319000	14 Jan 2018 02:45	MST	19.227	1.612
USGS	08319000	14 Jan 2018 03:00	MST	18.915	1.609
USGS	08319000	14 Jan 2018 03:15	MST	19.227	1.612
USGS	08319000	14 Jan 2018 03:30	MST	19.227	1.612
USGS	08319000	14 Jan 2018 03:45	MST	19.227	1.612
USGS	08319000	14 Jan 2018 04:00	MST	19.227	1.612
USGS	08319000	14 Jan 2018 04:15	MST	18.915	1.609
USGS	08319000	14 Jan 2018 04:30	MST	19.227	1.612
USGS	08319000	14 Jan 2018 04:45	MST	19.227	1.612
USGS	08319000	14 Jan 2018 05:00	MST	19.227	1.612
USGS	08319000	14 Jan 2018 05:15	MST	19.227	1.612
USGS	08319000	14 Jan 2018 05:30	MST	19.227	1.612
USGS	08319000	14 Jan 2018 05:45	MST	19.227	1.612
USGS	08319000	14 Jan 2018 06:00	MST	18.915	1.609
USGS	08319000	14 Jan 2018 06:15	MST	19.227	1.612
USGS	08319000	14 Jan 2018 06:30	MST	19.227	1.612
USGS	08319000	14 Jan 2018 06:45	MST	19.51	1.615
USGS	08319000	14 Jan 2018 07:00	MST	19.227	1.612
USGS	08319000	14 Jan 2018 07:15	MST	19.227	1.612
USGS	08319000	14 Jan 2018 07:30	MST	19.227	1.612
USGS	08319000	14 Jan 2018 07:45	MST	19.227	1.612
USGS	08319000	14 Jan 2018 08:00	MST	19.227	1.612
USGS	08319000	14 Jan 2018 08:15	MST	19.227	1.612
USGS	08319000	14 Jan 2018 08:30	MST	19.227	1.612
USGS	08319000	14 Jan 2018 08:45	MST	19.227	1.612
USGS	08319000	14 Jan 2018 09:00	MST	19.227	1.612
USGS	08319000	14 Jan 2018 09:15	MST	19.227	1.612
USGS	08319000	14 Jan 2018 09:30	MST	19.227	1.612
USGS	08319000	14 Jan 2018 09:45	MST	19.227	1.612
USGS	08319000	14 Jan 2018 10:00	MST	19.51	1.615
USGS	08319000	14 Jan 2018 10:15	MST	19.227	1.612
USGS	08319000	14 Jan 2018 10:30	MST	19.227	1.612
USGS	08319000	14 Jan 2018 10:45	MST	19.227	1.612
USGS	08319000	14 Jan 2018 11:00	MST	19.227	1.612
USGS	08319000	14 Jan 2018 11:15	MST	19.227	1.612
USGS	08319000	14 Jan 2018 11:30	MST	19.227	1.612
USGS	08319000	14 Jan 2018 11:45	MST	19.51	1.615
USGS	08319000	14 Jan 2018 12:00	MST	19.227	1.612
USGS	08319000	14 Jan 2018 12:15	MST	19.227	1.612
USGS	08319000	14 Jan 2018 12:30	MST	19.227	1.612
USGS	08319000	14 Jan 2018 12:45	MST	19.227	1.612
USGS	08319000	14 Jan 2018 13:00	MST	19.227	1.612
USGS	08319000	14 Jan 2018 13:15	MST	19.227	1.612
USGS	08319000	14 Jan 2018 13:30	MST	19.227	1.612
USGS	08319000	14 Jan 2018 13:45	MST	19.227	1.612
USGS	08319000	14 Jan 2018 14:00	MST	19.227	1.612
USGS	08319000	14 Jan 2018 14:15	MST	19.227	1.612
USGS	08319000	14 Jan 2018 14:30	MST	19.227	1.612
USGS	08319000	14 Jan 2018 14:45	MST	19.51	1.615
USGS	08319000	14 Jan 2018 15:00	MST	19.227	1.612
USGS	08319000	14 Jan 2018 15:15	MST	19.227	1.612
USGS	08319000	14 Jan 2018 15:30	MST	19.227	1.612
USGS	08319000	14 Jan 2018 15:45	MST	19.227	1.612
USGS	08319000	14 Jan 2018 16:00	MST	19.227	1.612
USGS	08319000	14 Jan 2018 16:15	MST	19.227	1.612
USGS	08319000	14 Jan 2018 16:30	MST	19.227	1.612
USGS	08319000	14 Jan 2018 16:45	MST	19.227	1.612
USGS	08319000	14 Jan 2018 17:00	MST	19.227	1.612
USGS	08319000	14 Jan 2018 17:15	MST	19.227	1.612
USGS	08319000	14 Jan 2018 17:30	MST	19.227	1.612
USGS	08319000	14 Jan 2018 17:45	MST	19.227	1.612
USGS	08319000	14 Jan 2018 18:00	MST	19.227	1.612
USGS	08319000	14 Jan 2018 18:15	MST	19.227	1.612
USGS	08319000	14 Jan 2018 18:30	MST	18.915	1.609
USGS	08319000	14 Jan 2018 18:45	MST	19.227	1.612
USGS	08319000	14 Jan 2018 19:00	MST	19.227	1.612
USGS	08319000	14 Jan 2018 19:15	MST	18.915	1.609
USGS	08319000	14 Jan 2018 19:30	MST	19.227	1.612
USGS	08319000	14 Jan 2018 19:45	MST	19.227	1.612
USGS	08319000	14 Jan 2018 20:00	MST	19.227	1.612
USGS	08319000	14 Jan 2018 20:15	MST	19.227	1.612
USGS	08319000	14 Jan 2018 20:30	MST	19.227	1.612
USGS	08319000	14 Jan 2018 20:45	MST	19.227	1.612
USGS	08319000	14 Jan 2018 21:00	MST	19.227	1.612
USGS	08319000	14 Jan 2018 21:15	MST	19.227	1.612
USGS	08319000	14 Jan 2018 21:30	MST	19.227	1.612
USGS	08319000	14 Jan 2018 21:45	MST	19.227	1.612
USGS	08319000	14 Jan 2018 22:00	MST	18.915	1.609
USGS	08319000	14 Jan 2018 22:15	MST	19.227	1.612
USGS	08319000	14 Jan 2018 22:30	MST	19.227	1.612
USGS	08319000	14 Jan 2018 22:45	MST	19.227	1.612
USGS	08319000	14 Jan 2018 23:00	MST	18.915	1.609
USGS	08319000	14 Jan 2018 23:15	MST	19.227	1.612
USGS	08319000	14 Jan 2018 23:30	MST	19.227	1.612
USGS	08319000	14 Jan 2018 23:45	MST	19.227	1.612
USGS	08319000	15 Jan 2018 00:00	MST	19.227	1.612
USGS	08319000	15 Jan 2018 00:15	MST	19.227	1.612
USGS	08319000	15 Jan 2018 00:30	MST	19.227	1.612
USGS	08319000	15 Jan 2018 00:45	MST	19.227	1.612
USGS	08319000	15 Jan 2018 01:00	MST	19.227	1.612
USGS	08319000	15 Jan 2018 01:15	MST	18.915	1.609
USGS	08319000	15 Jan 2018 01:30	MST	18.915	1.609
USGS	08319000	15 Jan 2018 01:45	MST	19.227	1.612
USGS	08319000	15 Jan 2018 02:00	MST	19.227	1.612
USGS	08319000	15 Jan 2018 02:15	MST	19.227	1.612
USGS	08319000	15 Jan 2018 02:30	MST	19.227	1.612
USGS	08319000	15 Jan 2018 02:45	MST	19.227	1.612
USGS	08319000	15 Jan 2018 03:00	MST	19.227	1.612
USGS	08319000	15 Jan 2018 03:15	MST	19.227	1.612
USGS	08319000	15 Jan 2018 03:30	MST	19.227	1.612
USGS	08319000	15 Jan 2018 03:45	MST	18.915	1.609
USGS	08319000	15 Jan 2018 04:00	MST	18.915	1.609
USGS	08319000	15 Jan 2018 04:15	MST	19.227	1.612
USGS	08319000	15 Jan 2018 04:30	MST	18.915	1.609
USGS	08319000	15 Jan 2018 04:45	MST	19.227	1.612
USGS	08319000	15 Jan 2018 05:00	MST	19.227	1.612
USGS	08319000	15 Jan 2018 05:15	MST	19.227	1.612
USGS	08319000	15 Jan 2018 05:30	MST	19.227	1.612
USGS	08319000	15 Jan 2018 05:45	MST	19.227	1.612
USGS	08319000	15 Jan 2018 06:00	MST	19.227	1.612
USGS	08319000	15 Jan 2018 06:15	MST	19.199	1.612
USGS	08319000	15 Jan 2018 06:30	MST	19.199	1.612
USGS	08319000	15 Jan 2018 06:45	MST	19.199	1.612
USGS	08319000	15 Jan 2018 07:00	MST	19.199	1.612
USGS	08319000	15 Jan 2018 07:15	MST	19.199	1.612
USGS	08319000	15 Jan 2018 07:30	MST	19.199	1.612
USGS	08319000	15 Jan 2018 07:45	MST	19.199	1.612
USGS	08319000	15 Jan 2018 08:00	MST	19.199	1.612
USGS	08319000	15 Jan 2018 08:15	MST	19.51	1.615
USGS	08319000	15 Jan 2018 08:30	MST	19.199	1.612
USGS	08319000	15 Jan 2018 08:45	MST	19.199	1.612
USGS	08319000	15 Jan 2018 09:00	MST	19.199	1.612
USGS	08319000	15 Jan 2018 09:15	MST	19.199	1.612
USGS	08319000	15 Jan 2018 09:30	MST	19.199	1.612
USGS	08319000	15 Jan 2018 09:45	MST	19.199	1.612
USGS	08319000	15 Jan 2018 10:00	MST	19.199	1.612
USGS	08319000	15 Jan 2018 10:15	MST	19.199	1.612
USGS	08319000	15 Jan 2018 10:30	MST	19.199	1.612
USGS	08319000	15 Jan 2018 10:45	MST	19.199	1.612
USGS	08319000	15 Jan 2018 11:00	MST	19.199	1.612
USGS	08319000	15 Jan 2018 11:15	MST	18.915	1.609
USGS	08319000	15 Jan 2018 11:30	MST	19.199	1.612
USGS	08319000	15 Jan 2018 11:45	MST	19.199	1.612
USGS	08319000	15 Jan 2018 12:00	MST	19.199	1.612
USGS	08319000	15 Jan 2018 12:15	MST	19.199	1.612
USGS	08319000	15 Jan 2018 12:30	MST	19.51	1.615
USGS	08319000	15 Jan 2018 12:45	MST	19.199	1.612
USGS	08319000	15 Jan 2018 13:00	MST	19.199	1.612
USGS	08319000	15 Jan 2018 13:15	MST	19.199	1.612
USGS	08319000	15 Jan 2018 13:30	MST	19.199	1.612
USGS	08319000	15 Jan 2018 13:45	MST	19.199	1.612
USGS	08319000	15 Jan 2018 14:00	MST	19.199	1.612
USGS	08319000	15 Jan 2018 14:15	MST	19.199	1.612
USGS	08319000	15 Jan 2018 14:30	MST	18.915	1.609
USGS	08319000	15 Jan 2018 14:45	MST	19.199	1.612
USGS	08319000	15 Jan 2018 15:00	MST	19.199	1.612
USGS	08319000	15 Jan 2018 15:15	MST	19.199	1.612
USGS	08319000	15 Jan 2018 15:30	MST	19.199	1.612
USGS	08319000	15 Jan 2018 15:45	MST	19.199	1.612
USGS	08319000	15 Jan 2018 16:00	MST	19.199	1.612
USGS	08319000	15 Jan 2018 16:15	MST	19.199	1.612
USGS	08319000	15 Jan 2018 16:30	MST	18.915	1.609
USGS	08319000	15 Jan 2018 16:45	MST	19.51	1.615
USGS	08319000	15 Jan 2018 17:00	MST	19.199	1.612
USGS	08319000	15 Jan 2018 17:15	MST	19.199	1.612
USGS	08319000	15 Jan 2018 17:30	MST	19.199	1.612
USGS	08319000	15 Jan 2018 17:45	MST	19.199	1.612
USGS	08319000	15 Jan 2018 18:00	MST	19.199	1.612
USGS	08319000	15 Jan 2018 18:15	MST	18.915	1.609
USGS	08319000	15 Jan 2018 18:30	MST	19.199	1.612
USGS	08319000	15 Jan 2018 18:45	MST	18.915	1.609
USGS	08319000	15 Jan 2018 19:00	MST	19.199	1.612
USGS	08319000	15 Jan 2018 19:15	MST	18.915	1.609
USGS	08319000	15 Jan 2018 19:30	MST	19.199	1.612
USGS	08319000	15 Jan 2018 19:45	MST	18.915	1.609
USGS	08319000	15 Jan 2018 20:00	MST	18.915	1.609
USGS	08319000	15 Jan 2018 20:15	MST	19.199	1.612
USGS	08319000	15 Jan 2018 20:30	MST	18.915	1.609
USGS	08319000	15 Jan 2018 20:45	MST	19.199	1.612
USGS	08319000	15 Jan 2018 21:00	MST	18.915	1.609
USGS	08319000	15 Jan 2018 21:15	MST	19.199	1.612
USGS	08319000	15 Jan 2018 21:30	MST	19.199	1.612
USGS	08319000	15 Jan 2018 21:45	MST	19.199	1.612
USGS	08319000	15 Jan 2018 22:00	MST	18.915	1.609
USGS	08319000	15 Jan 2018 22:15	MST	19.199	1.612
USGS	08319000	15 Jan 2018 22:30	MST	19.199	1.612
USGS	08319000	15 Jan 2018 22:45	MST	19.199	1.612
USGS	08319000	15 Jan 2018 23:00	MST	19.199	1.612
USGS	08319000	15 Jan 2018 23:15	MST	19.199	1.612
USGS	08319000	15 Jan 2018 23:30	MST	19.199	1.612
USGS	08319000	15 Jan 2018 23:45	MST	19.199	1.612
USGS	08319000	16 Jan 2018 00:00	MST	19.199	1.612
USGS	08319000	16 Jan 2018 00:15	MST	19.199	1.612
USGS	08319000	16 Jan 2018 00:30	MST	19.199	1.612
USGS	08319000	16 Jan 2018 00:45	MST	19.199	1.612
USGS	08319000	16 Jan 2018 01:00	MST	19.199	1.612
USGS	08319000	16 Jan 2018 01:15	MST	19.199	1.612
USGS	08319000	16 Jan 2018 01:30	MST	18.915	1.609
USGS	08319000	16 Jan 2018 01:45	MST	19.199	1.612
USGS	08319000	16 Jan 2018 02:00	MST	19.199	1.612
USGS	08319000	16 Jan 2018 02:15	MST	18.915	1.609
USGS	08319000	16 Jan 2018 02:30	MST	19.199	1.612
USGS	08319000	16 Jan 2018 02:45	MST	19.199	1.612
USGS	08319000	16 Jan 2018 03:00	MST	19.199	1.612
USGS	08319000	16 Jan 2018 03:15	MST	19.199	1.612
USGS	08319000	16 Jan 2018 03:30	MST	19.199	1.612
USGS	08319000	16 Jan 2018 03:45	MST	19.199	1.612
USGS	08319000	16 Jan 2018 04:00	MST	19.199	1.612
USGS	08319000	16 Jan 2018 04:15	MST	19.199	1.612
USGS	08319000	16 Jan 2018 04:30	MST	19.199	1.612
USGS	08319000	16 Jan 2018 04:45	MST	19.199	1.612
USGS	08319000	16 Jan 2018 05:00	MST	19.199	1.612
USGS	08319000	16 Jan 2018 05:15	MST	19.199	1.612
USGS	08319000	16 Jan 2018 05:30	MST	19.199	1.612
USGS	08319000	16 Jan 2018 05:45	MST	19.199	1.612
USGS	08319000	16 Jan 2018 06:00	MST	19.199	1.612
USGS	08319000	16 Jan 2018 06:15	MST	19.199	1.612
USGS	08319000	16 Jan 2018 06:30	MST	19.199	1.612
USGS	08319000	16 Jan 2018 06:45	MST	19.199	1.612
USGS	08319000	16 Jan 2018 07:00	MST	19.199	1.612
USGS	08319000	16 Jan 2018 07:15	MST	19.199	1.612
USGS	08319000	16 Jan 2018 07:30	MST	19.199	1.612
USGS	08319000	16 Jan 2018 07:45	MST	19.199	1.612
USGS	08319000	16 Jan 2018 08:00	MST	19.199	1.612
USGS	08319000	16 Jan 2018 08:15	MST	19.199	1.612
USGS	08319000	16 Jan 2018 08:30	MST	19.199	1.612
USGS	08319000	16 Jan 2018 08:45	MST	19.199	1.612
USGS	08319000	16 Jan 2018 09:00	MST	19.199	1.612
USGS	08319000	16 Jan 2018 09:15	MST	19.199	1.612
USGS	08319000	16 Jan 2018 09:30	MST	19.199	1.612
USGS	08319000	16 Jan 2018 09:45	MST	19.199	1.612
USGS	08319000	16 Jan 2018 10:00	MST	19.199	1.612
USGS	08319000	16 Jan 2018 10:15	MST	19.199	1.612
USGS	08319000	16 Jan 2018 10:30	MST	19.199	1.612
USGS	08319000	16 Jan 2018 10:45	MST	19.199	1.612
USGS	08319000	16 Jan 2018 11:00	MST	19.199	1.612
USGS	08319000	16 Jan 2018 11:15	MST	19.199	1.612
USGS	08319000	16 Jan 2018 11:30	MST	19.199	1.612
USGS	08319000	16 Jan 2018 11:45	MST	19.199	1.612
USGS	08319000	16 Jan 2018 12:00	MST	19.199	1.612
USGS	08319000	16 Jan 2018 12:15	MST	19.199	1.612
USGS	08319000	16 Jan 2018 12:30	MST	19.199	1.612
USGS	08319000	16 Jan 2018 12:45	MST	19.51	1.615
USGS	08319000	16 Jan 2018 13:00	MST	19.199	1.612
USGS	08319000	16 Jan 2018 13:15	MST	19.199	1.612
USGS	08319000	16 Jan 2018 13:30	MST	19.51	1.615
USGS	08319000	16 Jan 2018 13:45	MST	19.51	1.615
USGS	08319000	16 Jan 2018 14:00	MST	19.199	1.612
USGS	08319000	16 Jan 2018 14:15	MST	19.199	1.612
USGS	08319000	16 Jan 2018 14:30	MST	19.199	1.612
USGS	08319000	16 Jan 2018 14:45	MST	19.199	1.612
USGS	08319000	16 Jan 2018 15:00	MST	19.199	1.612
USGS	08319000	16 Jan 2018 15:15	MST	19.51	1.615
USGS	08319000	16 Jan 2018 15:30	MST	19.199	1.612
USGS	08319000	16 Jan 2018 15:45	MST	19.199	1.612
USGS	08319000	16 Jan 2018 16:00	MST	19.199	1.612
USGS	08319000	16 Jan 2018 16:15	MST	19.199	1.612
USGS	08319000	16 Jan 2018 16:30	MST	19.199	1.612
USGS	08319000	16 Jan 2018 16:45	MST	19.199	1.612
USGS	08319000	16 Jan 2018 17:00	MST	19.199	1.612
USGS	08319000	16 Jan 2018 17:15	MST	19.199	1.612
USGS	08319000	16 Jan 2018 17:30	MST	18.915	1.609
USGS	08319000	16 Jan 2018 17:45	MST	19.199	1.612
USGS	08319000	16 Jan 2018 18:00	MST	19.199	1.612
USGS	08319000	16 Jan 2018 18:15	MST	19.199	1.612
USGS	08319000	16 Jan 2018 18:30	MST	19.199	1.612
USGS	08319000	16 Jan 2018 18:45	MST	19.199	1.612
USGS	08319000	16 Jan 2018 19:00	MST	18.915	1.609
USGS	08319000	16 Jan 2018 19:15	MST	19.199	1.612
USGS	08319000	16 Jan 2018 19:30	MST	19.199	1.612
USGS	08319000	16 Jan 2018 19:45	MST	18.915	1.609
USGS	08319000	16 Jan 2018 20:00	MST	19.199	1.612
USGS	08319000	16 Jan 2018 20:15	MST	19.199	1.612
USGS	08319000	16 Jan 2018 20:30	MST	19.199	1.612
USGS	08319000	16 Jan 2018 20:45	MST	19.199	1.612
USGS	08319000	16 Jan 2018 21:00	MST	19.199	1.612
USGS	08319000	16 Jan 2018 21:15	MST	19.199	1.612
USGS	08319000	16 Jan 2018 21:30	MST	18.915	1.609
USGS	08319000	16 Jan 2018 21:45	MST	19.199	1.612
USGS	08319000	16 Jan 2018 22:00	MST	19.199	1.612
USGS	08319000	16 Jan 2018 22:15	MST	19.199	1.612
USGS	08319000	16 Jan 2018 22:30	MST	19.199	1.612
USGS	08319000	16 Jan 2018 22:45	MST	19.199	1.612
USGS	08319000	16 Jan 2018 23:00	MST	19.199	1.612
USGS	08319000	16 Jan 2018 23:15	MST	19.199	1.612
USGS	08319000	16 Jan 2018 23:30	MST	19.199	1.612
USGS	08319000	16 Jan 2018 23:45	MST	19.199	1.612
USGS	08319000	17 Jan 2018 00:00	MST	19.199	1.612
USGS	08319000	17 Jan 2018 00:15	MST	19.199	1.612
USGS	08319000	17 Jan 2018 00:30	MST	19.199	1.612
USGS	08319000	17 Jan 2018 00:45	MST	19.199	1.612
USGS	08319000	17 Jan 2018 01:00	MST	19.199	1.612
USGS	08319000	17 Jan 2018 01:15	MST	19.199	1.612
USGS	08319000	17 Jan 2018 01:30	MST	19.199	1.612
USGS	08319000	17 Jan 2018 01:45	MST	19.199	1.612
USGS	08319000	17 Jan 2018 02:00	MST	19.199	1.612
USGS	08319000	17 Jan 2018 02:15	MST	19.199	1.612
USGS	08319000	17 Jan 2018 02:30	MST	19.199	1.612
USGS	08319000	17 Jan 2018 02:45	MST	19.199	1.612
USGS	08319000	17 Jan 2018 03:00	MST	19.199	1.612
USGS	08319000	17 Jan 2018 03:15	MST	19.199	1.612
USGS	08319000	17 Jan 2018 03:30	MST	19.199	1.612
USGS	08319000	17 Jan 2018 03:45	MST	19.199	1.612
USGS	08319000	17 Jan 2018 04:00	MST	18.915	1.609
USGS	08319000	17 Jan 2018 04:15	MST	19.199	1.612
USGS	08319000	17 Jan 2018 04:30	MST	18.915	1.609
USGS	08319000	17 Jan 2018 04:45	MST	19.199	1.612
USGS	08319000	17 Jan 2018 05:00	MST	19.199	1.612
USGS	08319000	17 Jan 2018 05:15	MST	19.199	1.612
USGS	08319000	17 Jan 2018 05:30	MST	19.199	1.612
USGS	08319000	17 Jan 2018 05:45	MST	19.199	1.612
USGS	08319000	17 Jan 2018 06:00	MST	19.199	1.612
USGS	08319000	17 Jan 2018 06:15	MST	19.199	1.612
USGS	08319000	17 Jan 2018 06:30	MST	19.199	1.612
USGS	08319000	17 Jan 2018 06:45	MST	19.199	1.612
USGS	08319000	17 Jan 2018 07:00	MST	19.199	1.612
USGS	08319000	17 Jan 2018 07:15	MST	19.199	1.612
USGS	08319000	17 Jan 2018 07:30	MST	19.199	1.612
USGS	08319000	17 Jan 2018 07:45	MST	19.199	1.612
USGS	08319000	17 Jan 2018 08:00	MST	19.199	1.612
USGS	08319000	17 Jan 2018 08:15	MST	19.199	1.612
USGS	08319000	17 Jan 2018 08:30	MST	19.199	1.612
USGS	08319000	17 Jan 2018 08:45	MST	19.199	1.612
USGS	08319000	17 Jan 2018 09:00	MST	19.199	1.612
USGS	08319000	17 Jan 2018 09:15	MST	19.199	1.612
USGS	08319000	17 Jan 2018 09:30	MST	19.199	1.612
USGS	08319000	17 Jan 2018 09:45	MST	19.199	1.612
USGS	08319000	17 Jan 2018 10:00	MST	19.199	1.612
USGS	08319000	17 Jan 2018 10:15	MST	19.199	1.612
USGS	08319000	17 Jan 2018 10:30	MST	19.199	1.612
USGS	08319000	17 Jan 2018 10:45	MST	19.199	1.612
USGS	08319000	17 Jan 2018 11:00	MST	19.199	1.612
USGS	08319000	17 Jan 2018 11:15	MST	19.482	1.615
USGS	08319000	17 Jan 2018 11:30	MST	19.199	1.612
USGS	08319000	17 Jan 2018 11:45	MST	19.199	1.612
USGS	08319000	17 Jan 2018 12:00	MST	19.199	1.612
USGS	08319000	17 Jan 2018 12:15	MST	19.199	1.612
USGS	08319000	17 Jan 2018 12:30	MST	19.199	1.612
USGS	08319000	17 Jan 2018 12:45	MST	19.199	1.612
USGS	08319000	17 Jan 2018 13:00	MST	19.199	1.612
USGS	08319000	17 Jan 2018 13:15	MST	19.482	1.615
USGS	08319000	17 Jan 2018 13:30	MST	19.199	1.612
USGS	08319000	17 Jan 2018 13:45	MST	19.199	1.612
USGS	08319000	17 Jan 2018 14:00	MST	19.482	1.615
USGS	08319000	17 Jan 2018 14:15	MST	19.199	1.612
USGS	08319000	17 Jan 2018 14:30	MST	19.199	1.612
USGS	08319000	17 Jan 2018 14:45	MST	19.199	1.612
USGS	08319000	17 Jan 2018 15:00	MST	19.199	1.612
USGS	08319000	17 Jan 2018 15:15	MST	19.199	1.612
USGS	08319000	17 Jan 2018 15:30	MST	19.199	1.612
USGS	08319000	17 Jan 2018 15:45	MST	19.199	1.612
USGS	08319000	17 Jan 2018 16:00	MST	19.482	1.615
USGS	08319000	17 Jan 2018 16:15	MST	18.887	1.609
USGS	08319000	17 Jan 2018 16:30	MST	19.199	1.612
USGS	08319000	17 Jan 2018 16:45	MST	19.199	1.612
USGS	08319000	17 Jan 2018 17:00	MST	19.199	1.612
USGS	08319000	17 Jan 2018 17:15	MST	19.199	1.612
USGS	08319000	17 Jan 2018 17:30	MST	19.199	1.612
USGS	08319000	17 Jan 2018 17:45	MST	19.199	1.612
USGS	08319000	17 Jan 2018 18:00	MST	19.199	1.612
USGS	08319000	17 Jan 2018 18:15	MST	19.199	1.612
USGS	08319000	17 Jan 2018 18:30	MST	19.199	1.612
USGS	08319000	17 Jan 2018 18:45	MST	19.199	1.612
USGS	08319000	17 Jan 2018 19:00	MST	19.199	1.612
USGS	08319000	17 Jan 2018 19:15	MST	19.199	1.612
USGS	08319000	17 Jan 2018 19:30	MST	19.199	1.612
USGS	08319000	17 Jan 2018 19:45	MST	19.199	1.612
USGS	08319000	17 Jan 2018 20:00	MST	19.199	1.612
USGS	08319000	17 Jan 2018 20:15	MST	19.199	1.612
USGS	08319000	17 Jan 2018 20:30	MST	19.199	1.612
USGS	08319000	17 Jan 2018 20:45	MST	19.199	1.612
USGS	08319000	17 Jan 2018 21:00	MST	19.199	1.612
USGS	08319000	17 Jan 2018 21:15	MST	19.199	1.612
USGS	08319000	17 Jan 2018 21:30	MST	19.199	1.612
USGS	08319000	17 Jan 2018 21:45	MST	19.199	1.612
USGS	08319000	17 Jan 2018 22:00	MST	18.887	1.609
USGS	08319000	17 Jan 2018 22:15	MST	19.199	1.612
USGS	08319000	17 Jan 2018 22:30	MST	19.199	1.612
USGS	08319000	17 Jan 2018 22:45	MST	19.199	1.612
USGS	08319000	17 Jan 2018 23:00	MST	18.887	1.609
USGS	08319000	17 Jan 2018 23:15	MST	19.199	1.612
USGS	08319000	17 Jan 2018 23:30	MST	19.199	1.612
USGS	08319000	17 Jan 2018 23:45	MST	19.199	1.612
USGS	08319000	18 Jan 2018 00:00	MST	19.199	1.612
USGS	08319000	18 Jan 2018 00:15	MST	19.199	1.612
USGS	08319000	18 Jan 2018 00:30	MST	19.199	1.612
USGS	08319000	18 Jan 2018 00:45	MST	19.199	1.612
USGS	08319000	18 Jan 2018 01:00	MST	19.199	1.612
USGS	08319000	18 Jan 2018 01:15	MST	19.199	1.612
USGS	08319000	18 Jan 2018 01:30	MST	19.199	1.612
USGS	08319000	18 Jan 2018 01:45	MST	19.199	1.612
USGS	08319000	18 Jan 2018 02:00	MST	19.199	1.612
USGS	08319000	18 Jan 2018 02:15	MST	19.199	1.612
USGS	08319000	18 Jan 2018 02:30	MST	18.887	1.609
USGS	08319000	18 Jan 2018 02:45	MST	19.199	1.612
USGS	08319000	18 Jan 2018 03:00	MST	19.199	1.612
USGS	08319000	18 Jan 2018 03:15	MST	19.199	1.612
USGS	08319000	18 Jan 2018 03:30	MST	19.199	1.612
USGS	08319000	18 Jan 2018 03:45	MST	19.199	1.612
USGS	08319000	18 Jan 2018 04:00	MST	19.199	1.612
USGS	08319000	18 Jan 2018 04:15	MST	19.199	1.612
USGS	08319000	18 Jan 2018 04:30	MST	19.199	1.612
USGS	08319000	18 Jan 2018 04:45	MST	19.199	1.612
USGS	08319000	18 Jan 2018 05:00	MST	19.199	1.612
USGS	08319000	18 Jan 2018 05:15	MST	19.199	1.612
USGS	08319000	18 Jan 2018 05:30	MST	19.199	1.612
USGS	08319000	18 Jan 2018 05:45	MST	19.199	1.612
USGS	08319000	18 Jan 2018 06:00	MST	19.199	1.612
USGS	08319000	18 Jan 2018 06:15	MST	19.199	1.612
USGS	08319000	18 Jan 2018 06:30	MST	19.199	1.612
USGS	08319000	18 Jan 2018 06:45	MST	19.199	1.612
USGS	08319000	18 Jan 2018 07:00	MST	19.199	1.612
USGS	08319000	18 Jan 2018 07:15	MST	19.199	1.612
USGS	08319000	18 Jan 2018 07:30	MST	19.199	1.612
USGS	08319000	18 Jan 2018 07:45	MST	19.199	1.612
USGS	08319000	18 Jan 2018 08:00	MST	19.199	1.612
USGS	08319000	18 Jan 2018 08:15	MST	19.199	1.612
USGS	08319000	18 Jan 2018 08:30	MST	19.199	1.612
USGS	08319000	18 Jan 2018 08:45	MST	19.199	1.612
USGS	08319000	18 Jan 2018 09:00	MST	19.199	1.612
USGS	08319000	18 Jan 2018 09:15	MST	19.482	1.615
USGS	08319000	18 Jan 2018 09:30	MST	19.199	1.612
USGS	08319000	18 Jan 2018 09:45	MST	19.199	1.612
USGS	08319000	18 Jan 2018 10:00	MST	19.199	1.612
USGS	08319000	18 Jan 2018 10:15	MST	19.199	1.612
USGS	08319000	18 Jan 2018 10:30	MST	19.482	1.615
USGS	08319000	18 Jan 2018 10:45	MST	19.199	1.612
USGS	08319000	18 Jan 2018 11:00	MST	19.199	1.612
USGS	08319000	18 Jan 2018 11:15	MST	19.199	1.612
USGS	08319000	18 Jan 2018 11:30	MST	19.199	1.612
USGS	08319000	18 Jan 2018 11:45	MST	19.199	1.612
USGS	08319000	18 Jan 2018 12:00	MST	19.199	1.612
USGS	08319000	18 Jan 2018 12:15	MST	19.199	1.612
USGS	08319000	18 Jan 2018 12:30	MST	19.199	1.612
USGS	08319000	18 Jan 2018 12:45	MST	19.199	1.612
USGS	08319000	18 Jan 2018 13:00	MST	19.199	1.612
USGS	08319000	18 Jan 2018 13:15	MST	19.199	1.612
USGS	08319000	18 Jan 2018 13:30	MST	19.199	1.612
USGS	08319000	18 Jan 2018 13:45	MST	19.199	1.612
USGS	08319000	18 Jan 2018 14:00	MST	19.482	1.615
USGS	08319000	18 Jan 2018 14:15	MST	19.199	1.612
USGS	08319000	18 Jan 2018 14:30	MST	19.199	1.612
USGS	08319000	18 Jan 2018 14:45	MST	19.482	1.615
USGS	08319000	18 Jan 2018 15:00	MST	19.482	1.615
USGS	08319000	18 Jan 2018 15:15	MST	19.199	1.612
USGS	08319000	18 Jan 2018 15:30	MST	19.199	1.612
USGS	08319000	18 Jan 2018 15:45	MST	19.199	1.612
USGS	08319000	18 Jan 2018 16:00	MST	18.887	1.609
USGS	08319000	18 Jan 2018 16:15	MST	19.199	1.612
USGS	08319000	18 Jan 2018 16:30	MST	18.887	1.609
USGS	08319000	18 Jan 2018 16:45	MST	18.887	1.609
USGS	08319000	18 Jan 2018 17:00	MST	18.604	1.606
USGS	08319000	18 Jan 2018 17:15	MST	18.604	1.606
USGS	08319000	18 Jan 2018 17:30	MST	18.293	1.603
USGS	08319000	18 Jan 2018 17:45	MST	18.293	1.603
USGS	08319000	18 Jan 2018 18:00	MST	18.293	1.603
USGS	08319000	18 Jan 2018 18:15	MST	18.293	1.603
USGS	08319000	18 Jan 2018 18:30	MST	18.293	1.603
USGS	08319000	18 Jan 2018 18:45	MST	18.293	1.603
USGS	08319000	18 Jan 2018 19:00	MST	18.293	1.603
USGS	08319000	18 Jan 2018 19:15	MST	18.009	1.6
USGS	08319000	18 Jan 2018 19:30	MST	18.009	1.6
USGS	08319000	18 Jan 2018 19:45	MST	18.293	1.603
USGS	08319000	18 Jan 2018 20:00	MST	18.293	1.603
USGS	08319000	18 Jan 2018 20:15	MST	18.293	1.603
USGS	08319000	18 Jan 2018 20:30	MST	18.009	1.6
USGS	08319000	18 Jan 2018 20:45	MST	18.293	1.603
USGS	08319000	18 Jan 2018 21:00	MST	18.009	1.6
USGS	08319000	18 Jan 2018 21:15	MST	18.293	1.603
USGS	08319000	18 Jan 2018 21:30	MST	18.009	1.6
USGS	08319000	18 Jan 2018 21:45	MST	18.009	1.6
USGS	08319000	18 Jan 2018 22:00	MST	18.009	1.6
USGS	08319000	18 Jan 2018 22:15	MST	18.009	1.6
USGS	08319000	18 Jan 2018 22:30	MST	18.293	1.603
USGS	08319000	18 Jan 2018 22:45	MST	18.009	1.6
USGS	08319000	18 Jan 2018 23:00	MST	18.009	1.6
USGS	08319000	18 Jan 2018 23:15	MST	18.009	1.6
USGS	08319000	18 Jan 2018 23:30	MST	18.009	1.6
USGS	08319000	18 Jan 2018 23:45	MST	18.009	1.6
USGS	08319000	19 Jan 2018 00:00	MST	18.009	1.6
USGS	08319000	19 Jan 2018 00:15	MST	18.009	1.6
USGS	08319000	19 Jan 2018 00:30	MST	18.009	1.6
USGS	08319000	19 Jan 2018 00:45	MST	18.009	1.6
USGS	08319000	19 Jan 2018 01:00	MST	18.009	1.6
USGS	08319000	19 Jan 2018 01:15	MST	18.009	1.6
USGS	08319000	19 Jan 2018 01:30	MST	18.009	1.6
USGS	08319000	19 Jan 2018 01:45	MST	18.009	1.6
USGS	08319000	19 Jan 2018 02:00	MST	18.009	1.6
USGS	08319000	19 Jan 2018 02:15	MST	18.009	1.6
USGS	08319000	19 Jan 2018 02:30	MST	18.009	1.6
USGS	08319000	19 Jan 2018 02:45	MST	18.009	1.6
USGS	08319000	19 Jan 2018 03:00	MST	18.009	1.6
USGS	08319000	19 Jan 2018 03:15	MST	18.009	1.6
USGS	08319000	19 Jan 2018 03:30	MST	18.009	1.6
USGS	08319000	19 Jan 2018 03:45	MST	18.009	1.6
USGS	08319000	19 Jan 2018 04:00	MST	18.009	1.6
USGS	08319000	19 Jan 2018 04:15	MST	18.009	1.6
USGS	08319000	19 Jan 2018 04:30	MST	18.009	1.6
USGS	08319000	19 Jan 2018 04:45	MST	18.009	1.6
USGS	08319000	19 Jan 2018 05:00	MST	18.009	1.6
USGS	08319000	19 Jan 2018 05:15	MST	18.293	1.603
USGS	08319000	19 Jan 2018 05:30	MST	18.009	1.6
USGS	08319000	19 Jan 2018 05:45	MST	18.009	1.6
USGS	08319000	19 Jan 2018 06:00	MST	18.009	1.6
USGS	08319000	19 Jan 2018 06:15	MST	18.293	1.603
USGS	08319000	19 Jan 2018 06:30	MST	18.009	1.6
USGS	08319000	19 Jan 2018 06:45	MST	18.293	1.603
USGS	08319000	19 Jan 2018 07:00	MST	18.009	1.6
USGS	08319000	19 Jan 2018 07:15	MST	18.009	1.6
USGS	08319000	19 Jan 2018 07:30	MST	18.009	1.6
USGS	08319000	19 Jan 2018 07:45	MST	18.009	1.6
USGS	08319000	19 Jan 2018 08:00	MST	18.009	1.6
USGS	08319000	19 Jan 2018 08:15	MST	18.009	1.6
USGS	08319000	19 Jan 2018 08:30	MST	18.293	1.603
USGS	08319000	19 Jan 2018 08:45	MST	18.009	1.6
USGS	08319000	19 Jan 2018 09:00	MST	18.293	1.603
USGS	08319000	19 Jan 2018 09:15	MST	18.293	1.603
USGS	08319000	19 Jan 2018 09:30	MST	18.009	1.6
USGS	08319000	19 Jan 2018 09:45	MST	18.009	1.6
USGS	08319000	19 Jan 2018 10:00	MST	18.009	1.6
USGS	08319000	19 Jan 2018 10:15	MST	18.009	1.6
USGS	08319000	19 Jan 2018 10:30	MST	18.293	1.603
USGS	08319000	19 Jan 2018 10:45	MST	18.293	1.603
USGS	08319000	19 Jan 2018 11:00	MST	18.293	1.603
USGS	08319000	19 Jan 2018 11:15	MST	18.009	1.6
USGS	08319000	19 Jan 2018 11:30	MST	18.009	1.6
USGS	08319000	19 Jan 2018 11:45	MST	18.293	1.603
USGS	08319000	19 Jan 2018 12:00	MST	18.293	1.603
USGS	08319000	19 Jan 2018 12:15	MST	18.009	1.6
USGS	08319000	19 Jan 2018 12:30	MST	18.009	1.6
USGS	08319000	19 Jan 2018 12:45	MST	18.293	1.603
USGS	08319000	19 Jan 2018 13:00	MST	18.293	1.603
USGS	08319000	19 Jan 2018 13:15	MST	18.009	1.6
USGS	08319000	19 Jan 2018 13:30	MST	18.293	1.603
USGS	08319000	19 Jan 2018 13:45	MST	18.009	1.6
USGS	08319000	19 Jan 2018 14:00	MST	18.293	1.603
USGS	08319000	19 Jan 2018 14:15	MST	18.293	1.603
USGS	08319000	19 Jan 2018 14:30	MST	18.009	1.6
USGS	08319000	19 Jan 2018 14:45	MST	18.009	1.6
USGS	08319000	19 Jan 2018 15:00	MST	18.293	1.603
USGS	08319000	19 Jan 2018 15:15	MST	18.293	1.603
USGS	08319000	19 Jan 2018 15:30	MST	18.009	1.6
USGS	08319000	19 Jan 2018 15:45	MST	18.293	1.603
USGS	08319000	19 Jan 2018 16:00	MST	18.293	1.603
USGS	08319000	19 Jan 2018 16:15	MST	18.009	1.6
USGS	08319000	19 Jan 2018 16:30	MST	18.009	1.6
USGS	08319000	19 Jan 2018 16:45	MST	18.009	1.6
USGS	08319000	19 Jan 2018 17:00	MST	18.009	1.6
USGS	08319000	19 Jan 2018 17:15	MST	18.293	1.603
USGS	08319000	19 Jan 2018 17:30	MST	18.293	1.603
USGS	08319000	19 Jan 2018 17:45	MST	18.009	1.6
USGS	08319000	19 Jan 2018 18:00	MST	18.009	1.6
USGS	08319000	19 Jan 2018 18:15	MST	18.009	1.6
USGS	08319000	19 Jan 2018 18:30	MST	18.009	1.6
USGS	08319000	19 Jan 2018 18:45	MST	18.009	1.6
USGS	08319000	19 Jan 2018 19:00	MST	18.009	1.6
USGS	08319000	19 Jan 2018 19:15	MST	17.726	1.597
USGS	08319000	19 Jan 2018 19:30	MST	17.726	1.597
USGS	08319000	19 Jan 2018 19:45	MST	17.443	1.594
USGS	08319000	19 Jan 2018 20:00	MST	17.443	1.594
USGS	08319000	19 Jan 2018 20:15	MST	17.16	1.591
USGS	08319000	19 Jan 2018 20:30	MST	16.594	1.585
USGS	08319000	19 Jan 2018 20:45	MST	16.877	1.588
USGS	08319000	19 Jan 2018 21:00	MST	16.594	1.585
USGS	08319000	19 Jan 2018 21:15	MST	16.339	1.582
USGS	08319000	19 Jan 2018 21:30	MST	16.339	1.582
USGS	08319000	19 Jan 2018 21:45	MST	16.339	1.582
USGS	08319000	19 Jan 2018 22:00	MST	16.056	1.579
USGS	08319000	19 Jan 2018 22:15	MST	16.056	1.579
USGS	08319000	19 Jan 2018 22:30	MST	16.056	1.579
USGS	08319000	19 Jan 2018 22:45	MST	16.339	1.582
USGS	08319000	19 Jan 2018 23:00	MST	16.056	1.579
USGS	08319000	19 Jan 2018 23:15	MST	16.056	1.579
USGS	08319000	19 Jan 2018 23:30	MST	16.056	1.579
USGS	08319000	19 Jan 2018 23:45	MST	16.056	1.579
USGS	08319000	20 Jan 2018 00:00	MST	16.056	1.579
USGS	08319000	20 Jan 2018 00:15	MST	16.056	1.579
USGS	08319000	20 Jan 2018 00:30	MST	16.056	1.579
USGS	08319000	20 Jan 2018 00:45	MST	16.056	1.579
USGS	08319000	20 Jan 2018 01:00	MST	16.056	1.579
USGS	08319000	20 Jan 2018 01:15	MST	16.056	1.579
USGS	08319000	20 Jan 2018 01:30	MST	16.056	1.579
USGS	08319000	20 Jan 2018 01:45	MST	16.056	1.579
USGS	08319000	20 Jan 2018 02:00	MST	16.056	1.579
USGS	08319000	20 Jan 2018 02:15	MST	16.056	1.579
USGS	08319000	20 Jan 2018 02:30	MST	16.056	1.579
USGS	08319000	20 Jan 2018 02:45	MST	16.056	1.579
USGS	08319000	20 Jan 2018 03:00	MST	16.056	1.579
USGS	08319000	20 Jan 2018 03:15	MST	16.056	1.579
USGS	08319000	20 Jan 2018 03:30	MST	16.056	1.579
USGS	08319000	20 Jan 2018 03:45	MST	16.056	1.579
USGS	08319000	20 Jan 2018 04:00	MST	16.056	1.579
USGS	08319000	20 Jan 2018 04:15	MST	16.056	1.579
USGS	08319000	20 Jan 2018 04:30	MST	16.056	1.579
USGS	08319000	20 Jan 2018 04:45	MST	15.801	1.576
USGS	08319000	20 Jan 2018 05:00	MST	16.056	1.579
USGS	08319000	20 Jan 2018 05:15	MST	16.056	1.579
USGS	08319000	20 Jan 2018 05:30	MST	15.801	1.576
USGS	08319000	20 Jan 2018 05:45	MST	16.056	1.579
USGS	08319000	20 Jan 2018 06:00	MST	16.056	1.579
USGS	08319000	20 Jan 2018 06:15	MST	16.056	1.579
USGS	08319000	20 Jan 2018 06:30	MST	16.056	1.579
USGS	08319000	20 Jan 2018 06:45	MST	16.056	1.579
USGS	08319000	20 Jan 2018 07:00	MST	16.056	1.579
USGS	08319000	20 Jan 2018 07:15	MST	15.801	1.576
USGS	08319000	20 Jan 2018 07:30	MST	16.056	1.579
USGS	08319000	20 Jan 2018 07:45	MST	16.056	1.579
USGS	08319000	20 Jan 2018 08:00	MST	16.056	1.579
USGS	08319000	20 Jan 2018 08:15	MST	16.056	1.579
USGS	08319000	20 Jan 2018 08:30	MST	16.056	1.579
USGS	08319000	20 Jan 2018 08:45	MST	16.056	1.579
USGS	08319000	20 Jan 2018 09:00	MST	16.056	1.579
USGS	08319000	20 Jan 2018 09:15	MST	16.056	1.579
USGS	08319000	20 Jan 2018 09:30	MST	16.056	1.579
USGS	08319000	20 Jan 2018 09:45	MST	16.056	1.579
USGS	08319000	20 Jan 2018 10:00	MST	16.056	1.579
USGS	08319000	20 Jan 2018 10:15	MST	16.056	1.579
USGS	08319000	20 Jan 2018 10:30	MST	16.056	1.579
USGS	08319000	20 Jan 2018 10:45	MST	16.056	1.579
USGS	08319000	20 Jan 2018 11:00	MST	16.056	1.579
USGS	08319000	20 Jan 2018 11:15	MST	16.056	1.579
USGS	08319000	20 Jan 2018 11:30	MST	16.056	1.579
USGS	08319000	20 Jan 2018 11:45	MST	16.339	1.582
USGS	08319000	20 Jan 2018 12:00	MST	16.056	1.579
USGS	08319000	20 Jan 2018 12:15	MST	16.056	1.579
USGS	08319000	20 Jan 2018 12:30	MST	16.339	1.582
USGS	08319000	20 Jan 2018 12:45	MST	16.056	1.579
USGS	08319000	20 Jan 2018 13:00	MST	16.056	1.579
USGS	08319000	20 Jan 2018 13:15	MST	16.056	1.579
USGS	08319000	20 Jan 2018 13:30	MST	15.772	1.576
USGS	08319000	20 Jan 2018 13:45	MST	16.056	1.579
USGS	08319000	20 Jan 2018 14:00	MST	16.056	1.579
USGS	08319000	20 Jan 2018 14:15	MST	16.056	1.579
USGS	08319000	20 Jan 2018 14:30	MST	16.056	1.579
USGS	08319000	20 Jan 2018 14:45	MST	16.056	1.579
USGS	08319000	20 Jan 2018 15:00	MST	16.056	1.579
USGS	08319000	20 Jan 2018 15:15	MST	16.056	1.579
USGS	08319000	20 Jan 2018 15:30	MST	16.056	1.579
USGS	08319000	20 Jan 2018 15:45	MST	15.772	1.576
USGS	08319000	20 Jan 2018 16:00	MST	16.056	1.579
USGS	08319000	20 Jan 2018 16:15	MST	16.056	1.579
USGS	08319000	20 Jan 2018 16:30	MST	16.056	1.579
USGS	08319000	20 Jan 2018 16:45	MST	16.056	1.579
USGS	08319000	20 Jan 2018 17:00	MST	16.056	1.579
USGS	08319000	20 Jan 2018 17:15	MST	15.772	1.576
USGS	08319000	20 Jan 2018 17:30	MST	16.056	1.579
USGS	08319000	20 Jan 2018 17:45	MST	16.056	1.579
USGS	08319000	20 Jan 2018 18:00	MST	16.056	1.579
USGS	08319000	20 Jan 2018 18:15	MST	16.056	1.579
USGS	08319000	20 Jan 2018 18:30	MST	15.772	1.576
USGS	08319000	20 Jan 2018 18:45	MST	16.056	1.579
USGS	08319000	20 Jan 2018 19:00	MST	15.772	1.576
USGS	08319000	20 Jan 2018 19:15	MST	15.772	1.576
USGS	08319000	20 Jan 2018 19:30	MST	16.056	1.579
USGS	08319000	20 Jan 2018 19:45	MST	16.056	1.579
USGS	08319000	20 Jan 2018 20:00	MST	16.056	1.579
USGS	08319000	20 Jan 2018 20:15	MST	15.772	1.576
USGS	08319000	20 Jan 2018 20:30	MST	16.056	1.579
USGS	08319000	20 Jan 2018 20:45	MST	15.772	1.576
USGS	08319000	20 Jan 2018 21:00	MST	15.772	1.576
USGS	08319000	20 Jan 2018 21:15	MST	16.056	1.579
USGS	08319000	20 Jan 2018 21:30	MST	16.056	1.579
USGS	08319000	20 Jan 2018 21:45	MST	16.056	1.579
USGS	08319000	20 Jan 2018 22:00	MST	16.056	1.579
USGS	08319000	20 Jan 2018 22:15	MST	16.056	1.579
USGS	08319000	20 Jan 2018 22:30	MST	16.056	1.579
USGS	08319000	20 Jan 2018 22:45	MST	16.056	1.579
USGS	08319000	20 Jan 2018 23:00	MST	15.772	1.576
USGS	08319000	20 Jan 2018 23:15	MST	16.056	1.579
USGS	08319000	20 Jan 2018 23:30	MST	16.056	1.579
USGS	08319000	20 Jan 2018 23:45	MST	16.056	1.579
USGS	08319000	21 Jan 2018 00:00	MST	16.056	1.579
USGS	08319000	21 Jan 2018 00:15	MST	16.31	1.582
USGS	08319000	21 Jan 2018 00:30	MST	16.056	1.579
USGS	08319000	21 Jan 2018 00:45	MST	16.31	1.582
USGS	08319000	21 Jan 2018 01:00	MST	16.31	1.582
USGS	08319000	21 Jan 2018 01:15	MST	16.31	1.582
USGS	08319000	21 Jan 2018 01:30	MST	16.31	1.582
USGS	08319000	21 Jan 2018 01:45	MST	16.056	1.579
USGS	08319000	21 Jan 2018 02:00	MST	16.31	1.582
USGS	08319000	21 Jan 2018 02:15	MST	16.31	1.582
USGS	08319000	21 Jan 2018 02:30	MST	16.31	1.582
USGS	08319000	21 Jan 2018 02:45	MST	16.056	1.579
USGS	08319000	21 Jan 2018 03:00	MST	16.31	1.582
USGS	08319000	21 Jan 2018 03:15	MST	16.31	1.582
USGS	08319000	21 Jan 2018 03:30	MST	16.31	1.582
USGS	08319000	21 Jan 2018 03:45	MST	16.056	1.579
USGS	08319000	21 Jan 2018 04:00	MST	16.31	1.582
USGS	08319000	21 Jan 2018 04:15	MST	16.31	1.582
USGS	08319000	21 Jan 2018 04:30	MST	16.31	1.582
USGS	08319000	21 Jan 2018 04:45	MST	16.31	1.582
USGS	08319000	21 Jan 2018 05:00	MST	16.31	1.582
USGS	08319000	21 Jan 2018 05:15	MST	16.056	1.579
USGS	08319000	21 Jan 2018 05:30	MST	16.31	1.582
USGS	08319000	21 Jan 2018 05:45	MST	16.31	1.582
USGS	08319000	21 Jan 2018 06:00	MST	16.31	1.582
USGS	08319000	21 Jan 2018 06:15	MST	16.056	1.579
USGS	08319000	21 Jan 2018 06:30	MST	16.31	1.582
USGS	08319000	21 Jan 2018 06:45	MST	16.31	1.582
USGS	08319000	21 Jan 2018 07:00	MST	16.31	1.582
USGS	08319000	21 Jan 2018 07:15	MST	16.31	1.582
USGS	08319000	21 Jan 2018 07:30	MST	16.31	1.582
USGS	08319000	21 Jan 2018 07:45	MST	16.31	1.582
USGS	08319000	21 Jan 2018 08:00	MST	16.056	1.579
USGS	08319000	21 Jan 2018 08:15	MST	16.31	1.582
USGS	08319000	21 Jan 2018 08:30	MST	16.056	1.579
USGS	08319000	21 Jan 2018 08:45	MST	16.056	1.579
USGS	08319000	21 Jan 2018 09:00	MST	16.31	1.582
USGS	08319000	21 Jan 2018 09:15	MST	16.31	1.582
USGS	08319000	21 Jan 2018 09:30	MST	16.056	1.579
USGS	08319000	21 Jan 2018 09:45	MST	16.056	1.579
USGS	08319000	21 Jan 2018 10:00	MST	16.31	1.582
USGS	08319000	21 Jan 2018 10:15	MST	16.594	1.585
USGS	08319000	21 Jan 2018 10:30	MST	16.056	1.579
USGS	08319000	21 Jan 2018 10:45	MST	16.056	1.579
USGS	08319000	21 Jan 2018 11:00	MST	16.056	1.579
USGS	08319000	21 Jan 2018 11:15	MST	16.31	1.582
USGS	08319000	21 Jan 2018 11:30	MST	16.31	1.582
USGS	08319000	21 Jan 2018 11:45	MST	16.31	1.582
USGS	08319000	21 Jan 2018 12:00	MST	16.31	1.582
USGS	08319000	21 Jan 2018 12:15	MST	16.31	1.582
USGS	08319000	21 Jan 2018 12:30	MST	16.31	1.582
USGS	08319000	21 Jan 2018 12:45	MST	16.31	1.582
USGS	08319000	21 Jan 2018 13:00	MST	16.31	1.582
USGS	08319000	21 Jan 2018 13:15	MST	16.056	1.579
USGS	08319000	21 Jan 2018 13:30	MST	16.056	1.579
USGS	08319000	21 Jan 2018 13:45	MST	16.056	1.579
USGS	08319000	21 Jan 2018 14:00	MST	16.056	1.579
USGS	08319000	21 Jan 2018 14:15	MST	16.056	1.579
USGS	08319000	21 Jan 2018 14:30	MST	16.31	1.582
USGS	08319000	21 Jan 2018 14:45	MST	16.31	1.582
USGS	08319000	21 Jan 2018 15:00	MST	16.31	1.582
USGS	08319000	21 Jan 2018 15:15	MST	16.31	1.582
USGS	08319000	21 Jan 2018 15:30	MST	16.056	1.579
USGS	08319000	21 Jan 2018 15:45	MST	16.056	1.579
USGS	08319000	21 Jan 2018 16:00	MST	16.056	1.579
USGS	08319000	21 Jan 2018 16:15	MST	16.056	1.579
USGS	08319000	21 Jan 2018 16:30	MST	16.056	1.579
USGS	08319000	21 Jan 2018 16:45	MST	16.056	1.579
USGS	08319000	21 Jan 2018 17:00	MST	16.056	1.579
USGS	08319000	21 Jan 2018 17:15	MST	16.056	1.579
USGS	08319000	21 Jan 2018 17:30	MST	16.056	1.579
USGS	08319000	21 Jan 2018 17:45	MST	16.056	1.579
USGS	08319000	21 Jan 2018 18:00	MST	16.056	1.579
USGS	08319000	21 Jan 2018 18:15	MST	16.056	1.579
USGS	08319000	21 Jan 2018 18:30	MST	16.056	1.579
USGS	08319000	21 Jan 2018 18:45	MST	16.31	1.582
USGS	08319000	21 Jan 2018 19:00	MST	16.31	1.582
[truncated: 33,007 more rows]
