# Supplementary material for: WHONDRS-GUI: a web application for global survey of surface water metabolites
Source: PeerJ. 2020 Jul 22;8:e9277. doi: 10.7717/peerj.9277 (PMC7382364; doi:10.7717/peerj.9277)
Supplement: Supplemental Information 1 [file peerj-08-9277-s001.zip › WHONDRS_S_Kit/data/WHONDRS_SW_Kits_Hydrographs/WHONDRS_SW_Kits_Hydrograph_S000125.csv]

# U.S. Geological Survey. 2018. National Water Information System data available on the World Wide Web (USGS Water Data for the Nation) accessed at 2019-01-03 19:37:44 EST (nadww01) at http://waterdata.usgs.gov/nwis/
# USGS 08329918 RIO GRANDE AT ALAMEDA BRIDGE AT ALAMEDA NM
agency_cd	site_no	datetime	tz_cd	Gauge_height_m	Discharge_cubic_m_per_second
USGS	08329918	01 Jan 2018 00:00	MST	3.88	19.623
USGS	08329918	01 Jan 2018 00:15	MST	3.877	19.397
USGS	08329918	01 Jan 2018 00:30	MST	3.874	19.17
USGS	08329918	01 Jan 2018 00:45	MST	3.877	19.369
USGS	08329918	01 Jan 2018 01:00	MST	3.88	19.538
USGS	08329918	01 Jan 2018 01:15	MST	3.88	19.538
USGS	08329918	01 Jan 2018 01:30	MST	3.877	19.284
USGS	08329918	01 Jan 2018 01:45	MST	3.889	20.161
USGS	08329918	01 Jan 2018 02:00	MST	3.883	19.68
USGS	08329918	01 Jan 2018 02:15	MST	3.88	19.453
USGS	08329918	01 Jan 2018 02:30	MST	3.874	19
USGS	08329918	01 Jan 2018 02:45	MST	3.877	19.199
USGS	08329918	01 Jan 2018 03:00	MST	3.883	19.623
USGS	08329918	01 Jan 2018 03:15	MST	3.883	19.595
USGS	08329918	01 Jan 2018 03:30	MST	3.883	19.567
USGS	08329918	01 Jan 2018 03:45	MST	3.886	19.765
USGS	08329918	01 Jan 2018 04:00	MST	3.889	19.963
USGS	08329918	01 Jan 2018 04:15	MST	3.889	19.963
USGS	08329918	01 Jan 2018 04:30	MST	3.886	19.708
USGS	08329918	01 Jan 2018 04:45	MST	3.883	19.482
USGS	08329918	01 Jan 2018 05:00	MST	3.883	19.453
USGS	08329918	01 Jan 2018 05:15	MST	3.877	19
USGS	08329918	01 Jan 2018 05:30	MST	3.877	18.972
USGS	08329918	01 Jan 2018 05:45	MST	3.877	18.972
USGS	08329918	01 Jan 2018 06:00	MST	3.88	19.17
USGS	08329918	01 Jan 2018 06:15	MST	3.886	19.567
USGS	08329918	01 Jan 2018 06:30	MST	3.886	19.567
USGS	08329918	01 Jan 2018 06:45	MST	3.886	19.538
USGS	08329918	01 Jan 2018 07:00	MST	3.883	19.312
USGS	08329918	01 Jan 2018 07:15	MST	3.892	19.935
USGS	08329918	01 Jan 2018 07:30	MST	3.886	19.482
USGS	08329918	01 Jan 2018 07:45	MST	3.886	19.453
USGS	08329918	01 Jan 2018 08:00	MST	3.892	19.878
USGS	08329918	01 Jan 2018 08:15	MST	3.892	19.85
USGS	08329918	01 Jan 2018 08:30	MST	3.889	19.623
USGS	08329918	01 Jan 2018 08:45	MST	3.883	19.17
USGS	08329918	01 Jan 2018 09:00	MST	3.883	19.142
USGS	08329918	01 Jan 2018 09:15	MST	3.883	19.114
USGS	08329918	01 Jan 2018 09:30	MST	3.88	18.887
USGS	08329918	01 Jan 2018 09:45	MST	3.883	19.085
USGS	08329918	01 Jan 2018 10:00	MST	3.886	19.284
USGS	08329918	01 Jan 2018 10:15	MST	3.877	18.632
USGS	08329918	01 Jan 2018 10:30	MST	3.874	18.377
USGS	08329918	01 Jan 2018 10:45	MST	3.877	18.576
USGS	08329918	01 Jan 2018 11:00	MST	3.877	18.547
USGS	08329918	01 Jan 2018 11:15	MST	3.877	18.547
USGS	08329918	01 Jan 2018 11:30	MST	3.88	18.746
USGS	08329918	01 Jan 2018 11:45	MST	3.88	18.717
USGS	08329918	01 Jan 2018 12:00	MST	3.874	18.264
USGS	08329918	01 Jan 2018 12:15	MST	3.877	18.462
USGS	08329918	01 Jan 2018 12:30	MST	3.877	18.434
USGS	08329918	01 Jan 2018 12:45	MST	3.877	18.434
USGS	08329918	01 Jan 2018 13:00	MST	3.877	18.406
USGS	08329918	01 Jan 2018 13:15	MST	3.877	18.377
USGS	08329918	01 Jan 2018 13:30	MST	3.877	18.377
USGS	08329918	01 Jan 2018 13:45	MST	3.883	18.774
USGS	08329918	01 Jan 2018 14:00	MST	3.883	18.774
USGS	08329918	01 Jan 2018 14:15	MST	3.877	18.321
USGS	08329918	01 Jan 2018 14:30	MST	3.88	18.519
USGS	08329918	01 Jan 2018 14:45	MST	3.88	18.491
USGS	08329918	01 Jan 2018 15:00	MST	3.883	18.689
USGS	08329918	01 Jan 2018 15:15	MST	3.883	18.661
USGS	08329918	01 Jan 2018 15:30	MST	3.883	18.661
USGS	08329918	01 Jan 2018 15:45	MST	3.886	18.831
USGS	08329918	01 Jan 2018 16:00	MST	3.886	18.831
USGS	08329918	01 Jan 2018 16:15	MST	3.883	18.576
USGS	08329918	01 Jan 2018 16:30	MST	3.889	19
USGS	08329918	01 Jan 2018 16:45	MST	3.889	18.972
USGS	08329918	01 Jan 2018 17:00	MST	3.886	18.746
USGS	08329918	01 Jan 2018 17:15	MST	3.886	18.717
USGS	08329918	01 Jan 2018 17:30	MST	3.886	18.717
USGS	08329918	01 Jan 2018 17:45	MST	3.886	18.689
USGS	08329918	01 Jan 2018 18:00	MST	3.886	18.661
USGS	08329918	01 Jan 2018 18:15	MST	3.886	18.661
USGS	08329918	01 Jan 2018 18:30	MST	3.886	18.632
USGS	08329918	01 Jan 2018 18:45	MST	3.889	18.831
USGS	08329918	01 Jan 2018 19:00	MST	3.889	18.802
USGS	08329918	01 Jan 2018 19:15	MST	3.889	18.802
USGS	08329918	01 Jan 2018 19:30	MST	3.892	19
USGS	08329918	01 Jan 2018 19:45	MST	3.892	18.972
USGS	08329918	01 Jan 2018 20:00	MST	3.892	18.944
USGS	08329918	01 Jan 2018 20:15	MST	3.892	18.944
USGS	08329918	01 Jan 2018 20:30	MST	3.892	18.915
USGS	08329918	01 Jan 2018 20:45	MST	3.892	18.887
USGS	08329918	01 Jan 2018 21:00	MST	3.892	18.887
USGS	08329918	01 Jan 2018 21:15	MST	3.895	19.085
USGS	08329918	01 Jan 2018 21:30	MST	3.892	18.831
USGS	08329918	01 Jan 2018 21:45	MST	3.892	18.831
USGS	08329918	01 Jan 2018 22:00	MST	3.892	18.802
USGS	08329918	01 Jan 2018 22:15	MST	3.892	18.774
USGS	08329918	01 Jan 2018 22:30	MST	3.895	19
USGS	08329918	01 Jan 2018 22:45	MST	3.901	19.397
USGS	08329918	01 Jan 2018 23:00	MST	3.898	19.17
USGS	08329918	01 Jan 2018 23:15	MST	3.898	19.142
USGS	08329918	01 Jan 2018 23:30	MST	3.898	19.142
USGS	08329918	01 Jan 2018 23:45	MST	3.901	19.34
USGS	08329918	02 Jan 2018 00:00	MST	3.901	19.312
USGS	08329918	02 Jan 2018 00:15	MST	3.905	19.51
USGS	08329918	02 Jan 2018 00:30	MST	3.901	19.284
USGS	08329918	02 Jan 2018 00:45	MST	3.901	19.255
USGS	08329918	02 Jan 2018 01:00	MST	3.898	19.029
USGS	08329918	02 Jan 2018 01:15	MST	3.898	19
USGS	08329918	02 Jan 2018 01:30	MST	3.901	19.199
USGS	08329918	02 Jan 2018 01:45	MST	3.905	19.397
USGS	08329918	02 Jan 2018 02:00	MST	3.905	19.397
USGS	08329918	02 Jan 2018 02:15	MST	3.901	19.142
USGS	08329918	02 Jan 2018 02:30	MST	3.901	19.114
USGS	08329918	02 Jan 2018 02:45	MST	3.908	19.567
USGS	08329918	02 Jan 2018 03:00	MST	3.908	19.538
USGS	08329918	02 Jan 2018 03:15	MST	3.905	19.284
USGS	08329918	02 Jan 2018 03:30	MST	3.908	19.51
USGS	08329918	02 Jan 2018 03:45	MST	3.905	19.255
USGS	08329918	02 Jan 2018 04:00	MST	3.905	19.227
USGS	08329918	02 Jan 2018 04:15	MST	3.901	19
USGS	08329918	02 Jan 2018 04:30	MST	3.905	19.199
USGS	08329918	02 Jan 2018 04:45	MST	3.901	18.972
USGS	08329918	02 Jan 2018 05:00	MST	3.901	18.944
USGS	08329918	02 Jan 2018 05:15	MST	3.901	18.915
USGS	08329918	02 Jan 2018 05:30	MST	3.905	19.114
USGS	08329918	02 Jan 2018 05:45	MST	3.905	19.114
USGS	08329918	02 Jan 2018 06:00	MST	3.901	18.859
USGS	08329918	02 Jan 2018 06:15	MST	3.898	18.632
USGS	08329918	02 Jan 2018 06:30	MST	3.901	18.859
USGS	08329918	02 Jan 2018 06:45	MST	3.901	18.859
USGS	08329918	02 Jan 2018 07:00	MST	3.898	18.632
USGS	08329918	02 Jan 2018 07:15	MST	3.898	18.632
USGS	08329918	02 Jan 2018 07:30	MST	3.905	19.085
USGS	08329918	02 Jan 2018 07:45	MST	3.898	18.632
USGS	08329918	02 Jan 2018 08:00	MST	3.898	18.632
USGS	08329918	02 Jan 2018 08:15	MST	3.898	18.632
USGS	08329918	02 Jan 2018 08:30	MST	3.901	18.859
USGS	08329918	02 Jan 2018 08:45	MST	3.898	18.632
USGS	08329918	02 Jan 2018 09:00	MST	3.898	18.632
USGS	08329918	02 Jan 2018 09:15	MST	3.898	18.632
USGS	08329918	02 Jan 2018 09:30	MST	3.898	18.632
USGS	08329918	02 Jan 2018 09:45	MST	3.892	18.208
USGS	08329918	02 Jan 2018 10:00	MST	3.895	18.434
USGS	08329918	02 Jan 2018 10:15	MST	3.892	18.208
USGS	08329918	02 Jan 2018 10:30	MST	3.886	17.783
USGS	08329918	02 Jan 2018 10:45	MST	3.889	17.981
USGS	08329918	02 Jan 2018 11:00	MST	3.883	17.556
USGS	08329918	02 Jan 2018 11:15	MST	3.892	18.208
USGS	08329918	02 Jan 2018 11:30	MST	3.886	17.783
USGS	08329918	02 Jan 2018 11:45	MST	3.892	18.208
USGS	08329918	02 Jan 2018 12:00	MST	3.892	18.208
USGS	08329918	02 Jan 2018 12:15	MST	3.892	18.208
USGS	08329918	02 Jan 2018 12:30	MST	3.892	18.208
USGS	08329918	02 Jan 2018 12:45	MST	3.892	18.208
USGS	08329918	02 Jan 2018 13:00	MST	3.895	18.434
USGS	08329918	02 Jan 2018 13:15	MST	3.889	17.981
USGS	08329918	02 Jan 2018 13:30	MST	3.898	18.632
USGS	08329918	02 Jan 2018 13:45	MST	3.895	18.434
USGS	08329918	02 Jan 2018 14:00	MST	3.895	18.434
USGS	08329918	02 Jan 2018 14:15	MST	3.892	18.208
USGS	08329918	02 Jan 2018 14:30	MST	3.892	18.208
USGS	08329918	02 Jan 2018 14:45	MST	3.895	18.434
USGS	08329918	02 Jan 2018 15:00	MST	3.895	18.434
USGS	08329918	02 Jan 2018 15:15	MST	3.898	18.632
USGS	08329918	02 Jan 2018 15:30	MST	3.898	18.632
USGS	08329918	02 Jan 2018 15:45	MST	3.895	18.434
USGS	08329918	02 Jan 2018 16:00	MST	3.895	18.434
USGS	08329918	02 Jan 2018 16:15	MST	3.898	18.632
USGS	08329918	02 Jan 2018 16:30	MST	3.895	18.434
USGS	08329918	02 Jan 2018 16:45	MST	3.898	18.632
USGS	08329918	02 Jan 2018 17:00	MST	3.895	18.434
USGS	08329918	02 Jan 2018 17:15	MST	3.895	18.434
USGS	08329918	02 Jan 2018 17:30	MST	3.895	18.434
USGS	08329918	02 Jan 2018 17:45	MST	3.895	18.434
USGS	08329918	02 Jan 2018 18:00	MST	3.895	18.434
USGS	08329918	02 Jan 2018 18:15	MST	3.895	18.434
USGS	08329918	02 Jan 2018 18:30	MST	3.898	18.632
USGS	08329918	02 Jan 2018 18:45	MST	3.898	18.632
USGS	08329918	02 Jan 2018 19:00	MST	3.898	18.632
USGS	08329918	02 Jan 2018 19:15	MST	3.895	18.434
USGS	08329918	02 Jan 2018 19:30	MST	3.895	18.434
USGS	08329918	02 Jan 2018 19:45	MST	3.898	18.632
USGS	08329918	02 Jan 2018 20:00	MST	3.895	18.434
USGS	08329918	02 Jan 2018 20:15	MST	3.895	18.434
USGS	08329918	02 Jan 2018 20:30	MST	3.895	18.434
USGS	08329918	02 Jan 2018 20:45	MST	3.895	18.434
USGS	08329918	02 Jan 2018 21:00	MST	3.898	18.632
USGS	08329918	02 Jan 2018 21:15	MST	3.892	18.208
USGS	08329918	02 Jan 2018 21:30	MST	3.895	18.434
USGS	08329918	02 Jan 2018 21:45	MST	3.895	18.434
USGS	08329918	02 Jan 2018 22:00	MST	3.895	18.434
USGS	08329918	02 Jan 2018 22:15	MST	3.898	18.632
USGS	08329918	02 Jan 2018 22:30	MST	3.895	18.434
USGS	08329918	02 Jan 2018 22:45	MST	3.898	18.632
USGS	08329918	02 Jan 2018 23:00	MST	3.895	18.434
USGS	08329918	02 Jan 2018 23:15	MST	3.901	18.859
USGS	08329918	02 Jan 2018 23:30	MST	3.905	19.085
USGS	08329918	02 Jan 2018 23:45	MST	3.901	18.859
USGS	08329918	03 Jan 2018 00:00	MST	3.908	19.312
USGS	08329918	03 Jan 2018 00:15	MST	3.908	19.312
USGS	08329918	03 Jan 2018 00:30	MST	3.901	18.859
USGS	08329918	03 Jan 2018 00:45	MST	3.898	18.632
USGS	08329918	03 Jan 2018 01:00	MST	3.901	18.859
USGS	08329918	03 Jan 2018 01:15	MST	3.901	18.859
USGS	08329918	03 Jan 2018 01:30	MST	3.901	18.859
USGS	08329918	03 Jan 2018 01:45	MST	3.901	18.859
USGS	08329918	03 Jan 2018 02:00	MST	3.901	18.859
USGS	08329918	03 Jan 2018 02:15	MST	3.901	18.859
USGS	08329918	03 Jan 2018 02:30	MST	3.901	18.859
USGS	08329918	03 Jan 2018 02:45	MST	3.901	18.859
USGS	08329918	03 Jan 2018 03:00	MST	3.905	19.085
USGS	08329918	03 Jan 2018 03:15	MST	3.908	19.312
USGS	08329918	03 Jan 2018 03:30	MST	3.905	19.085
USGS	08329918	03 Jan 2018 03:45	MST	3.905	19.085
USGS	08329918	03 Jan 2018 04:00	MST	3.901	18.859
USGS	08329918	03 Jan 2018 04:15	MST	3.905	19.085
USGS	08329918	03 Jan 2018 04:30	MST	3.901	18.859
USGS	08329918	03 Jan 2018 04:45	MST	3.901	18.859
USGS	08329918	03 Jan 2018 05:00	MST	3.905	19.085
USGS	08329918	03 Jan 2018 05:15	MST	3.905	19.085
USGS	08329918	03 Jan 2018 05:30	MST	3.898	18.632
USGS	08329918	03 Jan 2018 05:45	MST	3.905	19.085
USGS	08329918	03 Jan 2018 06:00	MST	3.898	18.632
USGS	08329918	03 Jan 2018 06:15	MST	3.905	19.085
USGS	08329918	03 Jan 2018 06:30	MST	3.895	18.434
USGS	08329918	03 Jan 2018 06:45	MST	3.901	18.859
USGS	08329918	03 Jan 2018 07:00	MST	3.898	18.632
USGS	08329918	03 Jan 2018 07:15	MST	3.895	18.434
USGS	08329918	03 Jan 2018 07:30	MST	3.892	18.208
USGS	08329918	03 Jan 2018 07:45	MST	3.895	18.434
USGS	08329918	03 Jan 2018 08:00	MST	3.892	18.208
USGS	08329918	03 Jan 2018 08:15	MST	3.892	18.208
USGS	08329918	03 Jan 2018 08:30	MST	3.892	18.208
USGS	08329918	03 Jan 2018 08:45	MST	3.895	18.434
USGS	08329918	03 Jan 2018 09:00	MST	3.892	18.208
USGS	08329918	03 Jan 2018 09:15	MST	3.892	18.208
USGS	08329918	03 Jan 2018 09:30	MST	3.889	17.981
USGS	08329918	03 Jan 2018 09:45	MST	3.892	18.208
USGS	08329918	03 Jan 2018 10:00	MST	3.889	17.981
USGS	08329918	03 Jan 2018 10:15	MST	3.889	17.981
USGS	08329918	03 Jan 2018 10:30	MST	3.889	17.981
USGS	08329918	03 Jan 2018 10:45	MST	3.886	17.783
USGS	08329918	03 Jan 2018 11:00	MST	3.886	17.783
USGS	08329918	03 Jan 2018 11:15	MST	3.886	17.783
USGS	08329918	03 Jan 2018 11:30	MST	3.889	17.981
USGS	08329918	03 Jan 2018 11:45	MST	3.892	18.208
USGS	08329918	03 Jan 2018 12:00	MST	3.889	17.981
USGS	08329918	03 Jan 2018 12:15	MST	3.889	17.981
USGS	08329918	03 Jan 2018 12:30	MST	3.883	17.556
USGS	08329918	03 Jan 2018 12:45	MST	3.886	17.783
USGS	08329918	03 Jan 2018 13:00	MST	3.892	18.208
USGS	08329918	03 Jan 2018 13:15	MST	3.889	17.981
USGS	08329918	03 Jan 2018 13:30	MST	3.889	17.981
USGS	08329918	03 Jan 2018 13:45	MST	3.889	17.981
USGS	08329918	03 Jan 2018 14:00	MST	3.889	17.981
USGS	08329918	03 Jan 2018 14:15	MST	3.889	17.981
USGS	08329918	03 Jan 2018 14:30	MST	3.892	18.208
USGS	08329918	03 Jan 2018 14:45	MST	3.892	18.208
USGS	08329918	03 Jan 2018 15:00	MST	3.892	18.208
USGS	08329918	03 Jan 2018 15:15	MST	3.892	18.208
USGS	08329918	03 Jan 2018 15:30	MST	3.892	18.208
USGS	08329918	03 Jan 2018 15:45	MST	3.892	18.208
USGS	08329918	03 Jan 2018 16:00	MST	3.889	17.981
USGS	08329918	03 Jan 2018 16:15	MST	3.892	18.208
USGS	08329918	03 Jan 2018 16:30	MST	3.889	17.981
USGS	08329918	03 Jan 2018 16:45	MST	3.892	18.208
USGS	08329918	03 Jan 2018 17:00	MST	3.892	18.208
USGS	08329918	03 Jan 2018 17:15	MST	3.895	18.434
USGS	08329918	03 Jan 2018 17:30	MST	3.892	18.208
USGS	08329918	03 Jan 2018 17:45	MST	3.889	17.981
USGS	08329918	03 Jan 2018 18:00	MST	3.892	18.208
USGS	08329918	03 Jan 2018 18:15	MST	3.895	18.434
USGS	08329918	03 Jan 2018 18:30	MST	3.895	18.434
USGS	08329918	03 Jan 2018 18:45	MST	3.892	18.208
USGS	08329918	03 Jan 2018 19:00	MST	3.892	18.208
USGS	08329918	03 Jan 2018 19:15	MST	3.886	17.783
USGS	08329918	03 Jan 2018 19:30	MST	3.892	18.208
USGS	08329918	03 Jan 2018 19:45	MST	3.889	17.981
USGS	08329918	03 Jan 2018 20:00	MST	3.892	18.208
USGS	08329918	03 Jan 2018 20:15	MST	3.895	18.434
USGS	08329918	03 Jan 2018 20:30	MST	3.895	18.434
USGS	08329918	03 Jan 2018 20:45	MST	3.892	18.208
USGS	08329918	03 Jan 2018 21:00	MST	3.895	18.434
USGS	08329918	03 Jan 2018 21:15	MST	3.892	18.208
USGS	08329918	03 Jan 2018 21:30	MST	3.892	18.208
USGS	08329918	03 Jan 2018 21:45	MST	3.892	18.208
USGS	08329918	03 Jan 2018 22:00	MST	3.895	18.434
USGS	08329918	03 Jan 2018 22:15	MST	3.892	18.208
USGS	08329918	03 Jan 2018 22:30	MST	3.892	18.208
USGS	08329918	03 Jan 2018 22:45	MST	3.889	17.981
USGS	08329918	03 Jan 2018 23:00	MST	3.889	17.981
USGS	08329918	03 Jan 2018 23:15	MST	3.895	18.434
USGS	08329918	03 Jan 2018 23:30	MST	3.898	18.632
USGS	08329918	03 Jan 2018 23:45	MST	3.898	18.632
USGS	08329918	04 Jan 2018 00:00	MST	3.898	18.632
USGS	08329918	04 Jan 2018 00:15	MST	3.898	18.632
USGS	08329918	04 Jan 2018 00:30	MST	3.895	18.434
USGS	08329918	04 Jan 2018 00:45	MST	3.901	18.859
USGS	08329918	04 Jan 2018 01:00	MST	3.905	19.085
USGS	08329918	04 Jan 2018 01:15	MST	3.901	18.859
USGS	08329918	04 Jan 2018 01:30	MST	3.905	19.085
USGS	08329918	04 Jan 2018 01:45	MST	3.905	19.085
USGS	08329918	04 Jan 2018 02:00	MST	3.914	19.765
USGS	08329918	04 Jan 2018 02:15	MST	3.911	19.538
USGS	08329918	04 Jan 2018 02:30	MST	3.911	19.538
USGS	08329918	04 Jan 2018 02:45	MST	3.908	19.312
USGS	08329918	04 Jan 2018 03:00	MST	3.908	19.312
USGS	08329918	04 Jan 2018 03:15	MST	3.917	19.992
USGS	08329918	04 Jan 2018 03:30	MST	3.911	19.538
USGS	08329918	04 Jan 2018 03:45	MST	3.911	19.538
USGS	08329918	04 Jan 2018 04:00	MST	3.917	19.992
USGS	08329918	04 Jan 2018 04:15	MST	3.914	19.765
USGS	08329918	04 Jan 2018 04:30	MST	3.923	20.473
USGS	08329918	04 Jan 2018 04:45	MST	3.911	19.538
USGS	08329918	04 Jan 2018 05:00	MST	3.914	19.765
USGS	08329918	04 Jan 2018 05:15	MST	3.914	19.765
USGS	08329918	04 Jan 2018 05:30	MST	3.911	19.538
USGS	08329918	04 Jan 2018 05:45	MST	3.908	19.312
USGS	08329918	04 Jan 2018 06:00	MST	3.908	19.312
USGS	08329918	04 Jan 2018 06:15	MST	3.908	19.312
USGS	08329918	04 Jan 2018 06:30	MST	3.908	19.312
USGS	08329918	04 Jan 2018 06:45	MST	3.914	19.765
USGS	08329918	04 Jan 2018 07:00	MST	3.914	19.765
USGS	08329918	04 Jan 2018 07:15	MST	3.914	19.765
USGS	08329918	04 Jan 2018 07:30	MST	3.908	19.312
USGS	08329918	04 Jan 2018 07:45	MST	3.911	19.538
USGS	08329918	04 Jan 2018 08:00	MST	3.908	19.312
USGS	08329918	04 Jan 2018 08:15	MST	3.914	19.765
USGS	08329918	04 Jan 2018 08:30	MST	3.908	19.312
USGS	08329918	04 Jan 2018 08:45	MST	3.908	19.312
USGS	08329918	04 Jan 2018 09:00	MST	3.908	19.312
USGS	08329918	04 Jan 2018 09:15	MST	3.908	19.312
USGS	08329918	04 Jan 2018 09:30	MST	3.901	18.859
USGS	08329918	04 Jan 2018 09:45	MST	3.905	19.085
USGS	08329918	04 Jan 2018 10:00	MST	3.905	19.085
USGS	08329918	04 Jan 2018 10:15	MST	3.908	19.312
USGS	08329918	04 Jan 2018 10:30	MST	3.901	18.859
USGS	08329918	04 Jan 2018 10:45	MST	3.895	18.434
USGS	08329918	04 Jan 2018 11:00	MST	3.901	18.859
USGS	08329918	04 Jan 2018 11:15	MST	3.905	19.085
USGS	08329918	04 Jan 2018 11:30	MST	3.901	18.859
USGS	08329918	04 Jan 2018 11:45	MST	3.905	19.085
USGS	08329918	04 Jan 2018 12:00	MST	3.905	19.085
USGS	08329918	04 Jan 2018 12:15	MST	3.901	18.859
USGS	08329918	04 Jan 2018 12:30	MST	3.898	18.632
USGS	08329918	04 Jan 2018 12:45	MST	3.898	18.632
USGS	08329918	04 Jan 2018 13:00	MST	3.901	18.859
USGS	08329918	04 Jan 2018 13:15	MST	3.905	19.085
USGS	08329918	04 Jan 2018 13:30	MST	3.905	19.085
USGS	08329918	04 Jan 2018 13:45	MST	3.901	18.859
USGS	08329918	04 Jan 2018 14:00	MST	3.898	18.632
USGS	08329918	04 Jan 2018 14:15	MST	3.905	19.085
USGS	08329918	04 Jan 2018 14:30	MST	3.905	19.085
USGS	08329918	04 Jan 2018 14:45	MST	3.898	18.632
USGS	08329918	04 Jan 2018 15:00	MST	3.898	18.632
USGS	08329918	04 Jan 2018 15:15	MST	3.901	18.859
USGS	08329918	04 Jan 2018 15:30	MST	3.901	18.859
USGS	08329918	04 Jan 2018 15:45	MST	3.905	19.085
USGS	08329918	04 Jan 2018 16:00	MST	3.905	19.085
USGS	08329918	04 Jan 2018 16:15	MST	3.905	19.085
USGS	08329918	04 Jan 2018 16:30	MST	3.905	19.085
USGS	08329918	04 Jan 2018 16:45	MST	3.901	18.859
USGS	08329918	04 Jan 2018 17:00	MST	3.905	19.085
USGS	08329918	04 Jan 2018 17:15	MST	3.908	19.312
USGS	08329918	04 Jan 2018 17:30	MST	3.908	19.312
USGS	08329918	04 Jan 2018 17:45	MST	3.901	18.859
USGS	08329918	04 Jan 2018 18:00	MST	3.901	18.859
USGS	08329918	04 Jan 2018 18:15	MST	3.901	18.859
USGS	08329918	04 Jan 2018 18:30	MST	3.901	18.859
USGS	08329918	04 Jan 2018 18:45	MST	3.905	19.085
USGS	08329918	04 Jan 2018 19:00	MST	3.901	18.859
USGS	08329918	04 Jan 2018 19:15	MST	3.898	18.632
USGS	08329918	04 Jan 2018 19:30	MST	3.898	18.632
USGS	08329918	04 Jan 2018 19:45	MST	3.898	18.632
USGS	08329918	04 Jan 2018 20:00	MST	3.901	18.859
USGS	08329918	04 Jan 2018 20:15	MST	3.905	19.085
USGS	08329918	04 Jan 2018 20:30	MST	3.905	19.085
USGS	08329918	04 Jan 2018 20:45	MST	3.901	18.859
USGS	08329918	04 Jan 2018 21:00	MST	3.901	18.859
USGS	08329918	04 Jan 2018 21:15	MST	3.905	19.085
USGS	08329918	04 Jan 2018 21:30	MST	3.901	18.859
USGS	08329918	04 Jan 2018 21:45	MST	3.905	19.085
USGS	08329918	04 Jan 2018 22:00	MST	3.905	19.085
USGS	08329918	04 Jan 2018 22:15	MST	3.901	18.859
USGS	08329918	04 Jan 2018 22:30	MST	3.905	19.085
USGS	08329918	04 Jan 2018 22:45	MST	3.908	19.312
USGS	08329918	04 Jan 2018 23:00	MST	3.908	19.312
USGS	08329918	04 Jan 2018 23:15	MST	3.908	19.312
USGS	08329918	04 Jan 2018 23:30	MST	3.908	19.312
USGS	08329918	04 Jan 2018 23:45	MST	3.908	19.312
USGS	08329918	05 Jan 2018 00:00	MST	3.908	19.312
USGS	08329918	05 Jan 2018 00:15	MST	3.908	19.312
USGS	08329918	05 Jan 2018 00:30	MST	3.911	19.538
USGS	08329918	05 Jan 2018 00:45	MST	3.911	19.538
USGS	08329918	05 Jan 2018 01:00	MST	3.908	19.312
USGS	08329918	05 Jan 2018 01:15	MST	3.905	19.085
USGS	08329918	05 Jan 2018 01:30	MST	3.908	19.312
USGS	08329918	05 Jan 2018 01:45	MST	3.911	19.538
USGS	08329918	05 Jan 2018 02:00	MST	3.914	19.765
USGS	08329918	05 Jan 2018 02:15	MST	3.911	19.538
USGS	08329918	05 Jan 2018 02:30	MST	3.911	19.538
USGS	08329918	05 Jan 2018 02:45	MST	3.914	19.765
USGS	08329918	05 Jan 2018 03:00	MST	3.911	19.538
USGS	08329918	05 Jan 2018 03:15	MST	3.914	19.765
USGS	08329918	05 Jan 2018 03:30	MST	3.911	19.538
USGS	08329918	05 Jan 2018 03:45	MST	3.914	19.765
USGS	08329918	05 Jan 2018 04:00	MST	3.917	19.992
USGS	08329918	05 Jan 2018 04:15	MST	3.917	19.992
USGS	08329918	05 Jan 2018 04:30	MST	3.914	19.765
USGS	08329918	05 Jan 2018 04:45	MST	3.911	19.538
USGS	08329918	05 Jan 2018 05:00	MST	3.911	19.538
USGS	08329918	05 Jan 2018 05:15	MST	3.911	19.538
USGS	08329918	05 Jan 2018 05:30	MST	3.911	19.538
USGS	08329918	05 Jan 2018 05:45	MST	3.908	19.312
USGS	08329918	05 Jan 2018 06:00	MST	3.905	19.085
USGS	08329918	05 Jan 2018 06:15	MST	3.901	18.859
USGS	08329918	05 Jan 2018 06:30	MST	3.905	19.085
USGS	08329918	05 Jan 2018 06:45	MST	3.908	19.312
USGS	08329918	05 Jan 2018 07:00	MST	3.908	19.312
USGS	08329918	05 Jan 2018 07:15	MST	3.908	19.312
USGS	08329918	05 Jan 2018 07:30	MST	3.905	19.085
USGS	08329918	05 Jan 2018 07:45	MST	3.905	19.085
USGS	08329918	05 Jan 2018 08:00	MST	3.905	19.085
USGS	08329918	05 Jan 2018 08:15	MST	3.908	19.312
USGS	08329918	05 Jan 2018 08:30	MST	3.905	19.085
USGS	08329918	05 Jan 2018 08:45	MST	3.905	19.085
USGS	08329918	05 Jan 2018 09:00	MST	3.908	19.312
USGS	08329918	05 Jan 2018 09:15	MST	3.908	19.312
USGS	08329918	05 Jan 2018 09:30	MST	3.908	19.312
USGS	08329918	05 Jan 2018 09:45	MST	3.911	19.538
USGS	08329918	05 Jan 2018 10:00	MST	3.905	19.085
USGS	08329918	05 Jan 2018 10:15	MST	3.905	19.085
USGS	08329918	05 Jan 2018 10:30	MST	3.905	19.085
USGS	08329918	05 Jan 2018 10:45	MST	3.901	18.859
USGS	08329918	05 Jan 2018 11:00	MST	3.905	19.085
USGS	08329918	05 Jan 2018 11:15	MST	3.901	18.859
USGS	08329918	05 Jan 2018 11:30	MST	3.905	19.085
USGS	08329918	05 Jan 2018 11:45	MST	3.901	18.859
USGS	08329918	05 Jan 2018 12:00	MST	3.901	18.859
USGS	08329918	05 Jan 2018 12:15	MST	3.901	18.859
USGS	08329918	05 Jan 2018 12:30	MST	3.901	18.859
USGS	08329918	05 Jan 2018 12:45	MST	3.905	19.085
USGS	08329918	05 Jan 2018 13:00	MST	3.901	18.859
USGS	08329918	05 Jan 2018 13:15	MST	3.898	18.632
USGS	08329918	05 Jan 2018 13:30	MST	3.898	18.632
USGS	08329918	05 Jan 2018 13:45	MST	3.895	18.434
USGS	08329918	05 Jan 2018 14:00	MST	3.901	18.859
USGS	08329918	05 Jan 2018 14:15	MST	3.901	18.859
USGS	08329918	05 Jan 2018 14:30	MST	3.905	19.085
USGS	08329918	05 Jan 2018 14:45	MST	3.901	18.859
USGS	08329918	05 Jan 2018 15:00	MST	3.901	18.859
USGS	08329918	05 Jan 2018 15:15	MST	3.898	18.632
USGS	08329918	05 Jan 2018 15:30	MST	3.901	18.859
USGS	08329918	05 Jan 2018 15:45	MST	3.901	18.859
USGS	08329918	05 Jan 2018 16:00	MST	3.901	18.859
USGS	08329918	05 Jan 2018 16:15	MST	3.901	18.859
USGS	08329918	05 Jan 2018 16:30	MST	3.898	18.632
USGS	08329918	05 Jan 2018 16:45	MST	3.898	18.632
USGS	08329918	05 Jan 2018 17:00	MST	3.898	18.632
USGS	08329918	05 Jan 2018 17:15	MST	3.901	18.859
USGS	08329918	05 Jan 2018 17:30	MST	3.905	19.085
USGS	08329918	05 Jan 2018 17:45	MST	3.905	19.085
USGS	08329918	05 Jan 2018 18:00	MST	3.905	19.085
USGS	08329918	05 Jan 2018 18:15	MST	3.898	18.632
USGS	08329918	05 Jan 2018 18:30	MST	3.901	18.859
USGS	08329918	05 Jan 2018 18:45	MST	3.901	18.859
USGS	08329918	05 Jan 2018 19:00	MST	3.905	19.085
USGS	08329918	05 Jan 2018 19:15	MST	3.905	19.085
USGS	08329918	05 Jan 2018 19:30	MST	3.905	19.085
USGS	08329918	05 Jan 2018 19:45	MST	3.901	18.859
USGS	08329918	05 Jan 2018 20:00	MST	3.905	19.085
USGS	08329918	05 Jan 2018 20:15	MST	3.905	19.085
USGS	08329918	05 Jan 2018 20:30	MST	3.901	18.859
USGS	08329918	05 Jan 2018 20:45	MST	3.908	19.312
USGS	08329918	05 Jan 2018 21:00	MST	3.908	19.312
USGS	08329918	05 Jan 2018 21:15	MST	3.911	19.538
USGS	08329918	05 Jan 2018 21:30	MST	3.911	19.538
USGS	08329918	05 Jan 2018 21:45	MST	3.905	19.085
USGS	08329918	05 Jan 2018 22:00	MST	3.905	19.085
USGS	08329918	05 Jan 2018 22:15	MST	3.905	19.085
USGS	08329918	05 Jan 2018 22:30	MST	3.908	19.312
USGS	08329918	05 Jan 2018 22:45	MST	3.917	19.992
USGS	08329918	05 Jan 2018 23:00	MST	3.911	19.538
USGS	08329918	05 Jan 2018 23:15	MST	3.911	19.538
USGS	08329918	05 Jan 2018 23:30	MST	3.914	19.765
USGS	08329918	05 Jan 2018 23:45	MST	3.917	19.992
USGS	08329918	06 Jan 2018 00:00	MST	3.92	20.218
USGS	08329918	06 Jan 2018 00:15	MST	3.901	18.859
USGS	08329918	06 Jan 2018 00:30	MST	3.895	18.434
USGS	08329918	06 Jan 2018 00:45	MST	3.905	19.085
USGS	08329918	06 Jan 2018 01:00	MST	3.911	19.538
USGS	08329918	06 Jan 2018 01:15	MST	3.914	19.765
USGS	08329918	06 Jan 2018 01:30	MST	3.926	20.699
USGS	08329918	06 Jan 2018 01:45	MST	3.929	20.926
USGS	08329918	06 Jan 2018 02:00	MST	3.929	20.926
USGS	08329918	06 Jan 2018 02:15	MST	3.923	20.473
USGS	08329918	06 Jan 2018 02:30	MST	3.929	20.926
USGS	08329918	06 Jan 2018 02:45	MST	3.932	21.181
USGS	08329918	06 Jan 2018 03:00	MST	3.929	20.926
USGS	08329918	06 Jan 2018 03:15	MST	3.929	20.926
USGS	08329918	06 Jan 2018 03:30	MST	3.932	21.181
USGS	08329918	06 Jan 2018 03:45	MST	3.926	20.699
USGS	08329918	06 Jan 2018 04:00	MST	3.926	20.699
USGS	08329918	06 Jan 2018 04:15	MST	3.926	20.699
USGS	08329918	06 Jan 2018 04:30	MST	3.926	20.699
USGS	08329918	06 Jan 2018 04:45	MST	3.926	20.699
USGS	08329918	06 Jan 2018 05:00	MST	3.926	20.699
USGS	08329918	06 Jan 2018 05:15	MST	3.929	20.926
USGS	08329918	06 Jan 2018 05:30	MST	3.929	20.926
USGS	08329918	06 Jan 2018 05:45	MST	3.929	20.926
USGS	08329918	06 Jan 2018 06:00	MST	3.929	20.926
USGS	08329918	06 Jan 2018 06:15	MST	3.926	20.699
USGS	08329918	06 Jan 2018 06:30	MST	3.923	20.473
USGS	08329918	06 Jan 2018 06:45	MST	3.923	20.473
USGS	08329918	06 Jan 2018 07:00	MST	3.923	20.473
USGS	08329918	06 Jan 2018 07:15	MST	3.926	20.699
USGS	08329918	06 Jan 2018 07:30	MST	3.929	20.926
USGS	08329918	06 Jan 2018 07:45	MST	3.926	20.699
USGS	08329918	06 Jan 2018 08:00	MST	3.926	20.699
USGS	08329918	06 Jan 2018 08:15	MST	3.923	20.473
USGS	08329918	06 Jan 2018 08:30	MST	3.923	20.473
USGS	08329918	06 Jan 2018 08:45	MST	3.92	20.218
USGS	08329918	06 Jan 2018 09:00	MST	3.917	19.992
USGS	08329918	06 Jan 2018 09:15	MST	3.923	20.473
USGS	08329918	06 Jan 2018 09:30	MST	3.92	20.218
USGS	08329918	06 Jan 2018 09:45	MST	3.92	20.218
USGS	08329918	06 Jan 2018 10:00	MST	3.923	20.473
USGS	08329918	06 Jan 2018 10:15	MST	3.923	20.473
USGS	08329918	06 Jan 2018 10:30	MST	3.923	20.473
USGS	08329918	06 Jan 2018 10:45	MST	3.923	20.473
USGS	08329918	06 Jan 2018 11:00	MST	3.923	20.473
USGS	08329918	06 Jan 2018 11:15	MST	3.923	20.473
USGS	08329918	06 Jan 2018 11:30	MST	3.92	20.218
USGS	08329918	06 Jan 2018 11:45	MST	3.92	20.218
USGS	08329918	06 Jan 2018 12:00	MST	3.917	19.992
USGS	08329918	06 Jan 2018 12:15	MST	3.92	20.218
USGS	08329918	06 Jan 2018 12:30	MST	3.92	20.218
USGS	08329918	06 Jan 2018 12:45	MST	3.923	20.473
USGS	08329918	06 Jan 2018 13:00	MST	3.923	20.473
USGS	08329918	06 Jan 2018 13:15	MST	3.923	20.473
USGS	08329918	06 Jan 2018 13:30	MST	3.92	20.218
USGS	08329918	06 Jan 2018 13:45	MST	3.917	19.992
USGS	08329918	06 Jan 2018 14:00	MST	3.917	19.992
USGS	08329918	06 Jan 2018 14:15	MST	3.917	19.992
USGS	08329918	06 Jan 2018 14:30	MST	3.92	20.218
USGS	08329918	06 Jan 2018 14:45	MST	3.923	20.473
USGS	08329918	06 Jan 2018 15:00	MST	3.917	19.992
USGS	08329918	06 Jan 2018 15:15	MST	3.917	19.992
USGS	08329918	06 Jan 2018 15:30	MST	3.92	20.218
USGS	08329918	06 Jan 2018 15:45	MST	3.92	20.218
USGS	08329918	06 Jan 2018 16:00	MST	3.92	20.218
USGS	08329918	06 Jan 2018 16:15	MST	3.92	20.218
USGS	08329918	06 Jan 2018 16:30	MST	3.917	19.992
USGS	08329918	06 Jan 2018 16:45	MST	3.92	20.218
USGS	08329918	06 Jan 2018 17:00	MST	3.923	20.473
USGS	08329918	06 Jan 2018 17:15	MST	3.923	20.473
USGS	08329918	06 Jan 2018 17:30	MST	3.923	20.473
USGS	08329918	06 Jan 2018 17:45	MST	3.926	20.699
USGS	08329918	06 Jan 2018 18:00	MST	3.923	20.473
USGS	08329918	06 Jan 2018 18:15	MST	3.92	20.218
USGS	08329918	06 Jan 2018 18:30	MST	3.923	20.473
USGS	08329918	06 Jan 2018 18:45	MST	3.923	20.473
USGS	08329918	06 Jan 2018 19:00	MST	3.923	20.473
USGS	08329918	06 Jan 2018 19:15	MST	3.92	20.218
USGS	08329918	06 Jan 2018 19:30	MST	3.92	20.218
USGS	08329918	06 Jan 2018 19:45	MST	3.923	20.473
USGS	08329918	06 Jan 2018 20:00	MST	3.923	20.473
USGS	08329918	06 Jan 2018 20:15	MST	3.923	20.473
USGS	08329918	06 Jan 2018 20:30	MST	3.923	20.473
USGS	08329918	06 Jan 2018 20:45	MST	3.923	20.473
USGS	08329918	06 Jan 2018 21:00	MST	3.926	20.699
USGS	08329918	06 Jan 2018 21:15	MST	3.926	20.699
USGS	08329918	06 Jan 2018 21:30	MST	3.923	20.473
USGS	08329918	06 Jan 2018 21:45	MST	3.923	20.473
USGS	08329918	06 Jan 2018 22:00	MST	3.923	20.473
USGS	08329918	06 Jan 2018 22:15	MST	3.926	20.699
USGS	08329918	06 Jan 2018 22:30	MST	3.926	20.699
USGS	08329918	06 Jan 2018 22:45	MST	3.926	20.699
USGS	08329918	06 Jan 2018 23:00	MST	3.923	20.473
USGS	08329918	06 Jan 2018 23:15	MST	3.926	20.699
USGS	08329918	06 Jan 2018 23:30	MST	3.929	20.926
USGS	08329918	06 Jan 2018 23:45	MST	3.917	19.992
USGS	08329918	07 Jan 2018 00:00	MST	3.917	19.992
USGS	08329918	07 Jan 2018 00:15	MST	3.923	20.473
USGS	08329918	07 Jan 2018 00:30	MST	3.932	21.181
USGS	08329918	07 Jan 2018 00:45	MST	3.932	21.181
USGS	08329918	07 Jan 2018 01:00	MST	3.932	21.181
USGS	08329918	07 Jan 2018 01:15	MST	3.932	21.181
USGS	08329918	07 Jan 2018 01:30	MST	3.932	21.181
USGS	08329918	07 Jan 2018 01:45	MST	3.929	20.926
USGS	08329918	07 Jan 2018 02:00	MST	3.929	20.926
USGS	08329918	07 Jan 2018 02:15	MST	3.929	20.926
USGS	08329918	07 Jan 2018 02:30	MST	3.929	20.926
USGS	08329918	07 Jan 2018 02:45	MST	3.929	20.926
USGS	08329918	07 Jan 2018 03:00	MST	3.926	20.699
USGS	08329918	07 Jan 2018 03:15	MST	3.923	20.473
USGS	08329918	07 Jan 2018 03:30	MST	3.926	20.699
USGS	08329918	07 Jan 2018 03:45	MST	3.926	20.699
USGS	08329918	07 Jan 2018 04:00	MST	3.926	20.699
USGS	08329918	07 Jan 2018 04:15	MST	3.926	20.699
USGS	08329918	07 Jan 2018 04:30	MST	3.923	20.473
USGS	08329918	07 Jan 2018 04:45	MST	3.926	20.699
USGS	08329918	07 Jan 2018 05:00	MST	3.929	20.926
USGS	08329918	07 Jan 2018 05:15	MST	3.929	20.926
USGS	08329918	07 Jan 2018 05:30	MST	3.926	20.699
USGS	08329918	07 Jan 2018 05:45	MST	3.923	20.473
USGS	08329918	07 Jan 2018 06:00	MST	3.923	20.473
USGS	08329918	07 Jan 2018 06:15	MST	3.923	20.473
USGS	08329918	07 Jan 2018 06:30	MST	3.923	20.473
USGS	08329918	07 Jan 2018 06:45	MST	3.92	20.218
USGS	08329918	07 Jan 2018 07:00	MST	3.92	20.218
USGS	08329918	07 Jan 2018 07:15	MST	3.92	20.218
USGS	08329918	07 Jan 2018 07:30	MST	3.92	20.218
USGS	08329918	07 Jan 2018 07:45	MST	3.92	20.218
USGS	08329918	07 Jan 2018 08:00	MST	3.92	20.218
USGS	08329918	07 Jan 2018 08:15	MST	3.923	20.473
USGS	08329918	07 Jan 2018 08:30	MST	3.923	20.473
USGS	08329918	07 Jan 2018 08:45	MST	3.923	20.473
USGS	08329918	07 Jan 2018 09:00	MST	3.92	20.218
USGS	08329918	07 Jan 2018 09:15	MST	3.92	20.218
USGS	08329918	07 Jan 2018 09:30	MST	3.914	19.765
USGS	08329918	07 Jan 2018 09:45	MST	3.914	19.765
USGS	08329918	07 Jan 2018 10:00	MST	3.917	19.992
USGS	08329918	07 Jan 2018 10:15	MST	3.908	19.312
USGS	08329918	07 Jan 2018 10:30	MST	3.911	19.538
USGS	08329918	07 Jan 2018 10:45	MST	3.908	19.312
USGS	08329918	07 Jan 2018 11:00	MST	3.911	19.538
USGS	08329918	07 Jan 2018 11:15	MST	3.92	20.218
USGS	08329918	07 Jan 2018 11:30	MST	3.92	20.218
USGS	08329918	07 Jan 2018 11:45	MST	3.917	19.992
USGS	08329918	07 Jan 2018 12:00	MST	3.908	19.312
USGS	08329918	07 Jan 2018 12:15	MST	3.917	19.992
USGS	08329918	07 Jan 2018 12:30	MST	3.917	19.992
USGS	08329918	07 Jan 2018 12:45	MST	3.923	20.473
USGS	08329918	07 Jan 2018 13:00	MST	3.923	20.473
USGS	08329918	07 Jan 2018 13:15	MST	3.926	20.699
USGS	08329918	07 Jan 2018 13:30	MST	3.926	20.699
USGS	08329918	07 Jan 2018 13:45	MST	3.923	20.473
USGS	08329918	07 Jan 2018 14:00	MST	3.923	20.473
USGS	08329918	07 Jan 2018 14:15	MST	3.923	20.473
USGS	08329918	07 Jan 2018 14:30	MST	3.92	20.218
USGS	08329918	07 Jan 2018 14:45	MST	3.926	20.699
USGS	08329918	07 Jan 2018 15:00	MST	3.923	20.473
USGS	08329918	07 Jan 2018 15:15	MST	3.926	20.699
USGS	08329918	07 Jan 2018 15:30	MST	3.923	20.473
USGS	08329918	07 Jan 2018 15:45	MST	3.923	20.473
USGS	08329918	07 Jan 2018 16:00	MST	3.926	20.699
USGS	08329918	07 Jan 2018 16:15	MST	3.923	20.473
USGS	08329918	07 Jan 2018 16:30	MST	3.923	20.473
USGS	08329918	07 Jan 2018 16:45	MST	3.926	20.699
USGS	08329918	07 Jan 2018 17:00	MST	3.926	20.699
USGS	08329918	07 Jan 2018 17:15	MST	3.923	20.473
USGS	08329918	07 Jan 2018 17:30	MST	3.926	20.699
USGS	08329918	07 Jan 2018 17:45	MST	3.926	20.699
USGS	08329918	07 Jan 2018 18:00	MST	3.923	20.473
USGS	08329918	07 Jan 2018 18:15	MST	3.923	20.473
USGS	08329918	07 Jan 2018 18:30	MST	3.92	20.218
USGS	08329918	07 Jan 2018 18:45	MST	3.923	20.473
USGS	08329918	07 Jan 2018 19:00	MST	3.926	20.699
USGS	08329918	07 Jan 2018 19:15	MST	3.923	20.473
USGS	08329918	07 Jan 2018 19:30	MST	3.923	20.473
USGS	08329918	07 Jan 2018 19:45	MST	3.926	20.699
USGS	08329918	07 Jan 2018 20:00	MST	3.926	20.699
USGS	08329918	07 Jan 2018 20:15	MST	3.929	20.926
USGS	08329918	07 Jan 2018 20:30	MST	3.929	20.926
USGS	08329918	07 Jan 2018 20:45	MST	3.929	20.926
USGS	08329918	07 Jan 2018 21:00	MST	3.929	20.926
USGS	08329918	07 Jan 2018 21:15	MST	3.929	20.926
USGS	08329918	07 Jan 2018 21:30	MST	3.926	20.699
USGS	08329918	07 Jan 2018 21:45	MST	3.926	20.699
USGS	08329918	07 Jan 2018 22:00	MST	3.926	20.699
USGS	08329918	07 Jan 2018 22:15	MST	3.926	20.699
USGS	08329918	07 Jan 2018 22:30	MST	3.923	20.473
USGS	08329918	07 Jan 2018 22:45	MST	3.923	20.473
USGS	08329918	07 Jan 2018 23:00	MST	3.92	20.218
USGS	08329918	07 Jan 2018 23:15	MST	3.92	20.218
USGS	08329918	07 Jan 2018 23:30	MST	3.923	20.473
USGS	08329918	07 Jan 2018 23:45	MST	3.926	20.699
USGS	08329918	08 Jan 2018 00:00	MST	3.926	20.699
USGS	08329918	08 Jan 2018 00:15	MST	3.923	20.473
USGS	08329918	08 Jan 2018 00:30	MST	3.92	20.218
USGS	08329918	08 Jan 2018 00:45	MST	3.923	20.473
USGS	08329918	08 Jan 2018 01:00	MST	3.923	20.473
USGS	08329918	08 Jan 2018 01:15	MST	3.923	20.473
USGS	08329918	08 Jan 2018 01:30	MST	3.923	20.473
USGS	08329918	08 Jan 2018 01:45	MST	3.926	20.699
USGS	08329918	08 Jan 2018 02:00	MST	3.929	20.926
USGS	08329918	08 Jan 2018 02:15	MST	3.926	20.699
USGS	08329918	08 Jan 2018 02:30	MST	3.926	20.699
USGS	08329918	08 Jan 2018 02:45	MST	3.926	20.699
USGS	08329918	08 Jan 2018 03:00	MST	3.926	20.699
USGS	08329918	08 Jan 2018 03:15	MST	3.926	20.699
USGS	08329918	08 Jan 2018 03:30	MST	3.923	20.473
USGS	08329918	08 Jan 2018 03:45	MST	3.923	20.473
USGS	08329918	08 Jan 2018 04:00	MST	3.923	20.473
USGS	08329918	08 Jan 2018 04:15	MST	3.923	20.473
USGS	08329918	08 Jan 2018 04:30	MST	3.926	20.699
USGS	08329918	08 Jan 2018 04:45	MST	3.923	20.473
USGS	08329918	08 Jan 2018 05:00	MST	3.926	20.699
USGS	08329918	08 Jan 2018 05:15	MST	3.929	20.926
USGS	08329918	08 Jan 2018 05:30	MST	3.926	20.699
USGS	08329918	08 Jan 2018 05:45	MST	3.929	20.926
USGS	08329918	08 Jan 2018 06:00	MST	3.929	20.926
USGS	08329918	08 Jan 2018 06:15	MST	3.926	20.699
USGS	08329918	08 Jan 2018 06:30	MST	3.926	20.699
USGS	08329918	08 Jan 2018 06:45	MST	3.926	20.699
USGS	08329918	08 Jan 2018 07:00	MST	3.923	20.473
USGS	08329918	08 Jan 2018 07:15	MST	3.92	20.218
USGS	08329918	08 Jan 2018 07:30	MST	3.917	19.992
USGS	08329918	08 Jan 2018 07:45	MST	3.92	20.218
USGS	08329918	08 Jan 2018 08:00	MST	3.92	20.218
USGS	08329918	08 Jan 2018 08:15	MST	3.923	20.473
USGS	08329918	08 Jan 2018 08:30	MST	3.92	20.218
USGS	08329918	08 Jan 2018 08:45	MST	3.923	20.473
USGS	08329918	08 Jan 2018 09:00	MST	3.923	20.473
USGS	08329918	08 Jan 2018 09:15	MST	3.92	20.218
USGS	08329918	08 Jan 2018 09:30	MST	3.923	20.473
USGS	08329918	08 Jan 2018 09:45	MST	3.923	20.473
USGS	08329918	08 Jan 2018 10:00	MST	3.92	20.218
USGS	08329918	08 Jan 2018 10:15	MST	3.917	19.992
USGS	08329918	08 Jan 2018 10:30	MST	3.914	19.765
USGS	08329918	08 Jan 2018 10:45	MST	3.917	19.992
USGS	08329918	08 Jan 2018 11:00	MST	3.923	20.473
USGS	08329918	08 Jan 2018 11:15	MST	3.923	20.473
USGS	08329918	08 Jan 2018 11:30	MST	3.92	20.218
USGS	08329918	08 Jan 2018 11:45	MST	3.92	20.218
USGS	08329918	08 Jan 2018 12:00	MST	3.917	19.992
USGS	08329918	08 Jan 2018 12:15	MST	3.92	20.218
USGS	08329918	08 Jan 2018 12:30	MST	3.92	20.218
USGS	08329918	08 Jan 2018 12:45	MST	3.917	19.992
USGS	08329918	08 Jan 2018 13:00	MST	3.917	19.992
USGS	08329918	08 Jan 2018 13:15	MST	3.92	20.218
USGS	08329918	08 Jan 2018 13:30	MST	3.923	20.473
USGS	08329918	08 Jan 2018 13:45	MST	3.92	20.218
USGS	08329918	08 Jan 2018 14:00	MST	3.92	20.218
USGS	08329918	08 Jan 2018 14:15	MST	3.92	20.218
USGS	08329918	08 Jan 2018 14:30	MST	3.914	19.765
USGS	08329918	08 Jan 2018 14:45	MST	3.917	19.992
USGS	08329918	08 Jan 2018 15:00	MST	3.923	20.473
USGS	08329918	08 Jan 2018 15:15	MST	3.92	20.218
USGS	08329918	08 Jan 2018 15:30	MST	3.917	19.992
USGS	08329918	08 Jan 2018 15:45	MST	3.914	19.765
USGS	08329918	08 Jan 2018 16:00	MST	3.917	19.992
USGS	08329918	08 Jan 2018 16:15	MST	3.917	19.992
USGS	08329918	08 Jan 2018 16:30	MST	3.92	20.218
USGS	08329918	08 Jan 2018 16:45	MST	3.923	20.473
USGS	08329918	08 Jan 2018 17:00	MST	3.923	20.473
USGS	08329918	08 Jan 2018 17:15	MST	3.923	20.473
USGS	08329918	08 Jan 2018 17:30	MST	3.923	20.473
USGS	08329918	08 Jan 2018 17:45	MST	3.926	20.699
USGS	08329918	08 Jan 2018 18:00	MST	3.926	20.699
USGS	08329918	08 Jan 2018 18:15	MST	3.92	20.218
USGS	08329918	08 Jan 2018 18:30	MST	3.92	20.218
USGS	08329918	08 Jan 2018 18:45	MST	3.923	20.473
USGS	08329918	08 Jan 2018 19:00	MST	3.923	20.473
USGS	08329918	08 Jan 2018 19:15	MST	3.923	20.473
USGS	08329918	08 Jan 2018 19:30	MST	3.923	20.473
USGS	08329918	08 Jan 2018 19:45	MST	3.926	20.699
USGS	08329918	08 Jan 2018 20:00	MST	3.923	20.473
USGS	08329918	08 Jan 2018 20:15	MST	3.923	20.473
USGS	08329918	08 Jan 2018 20:30	MST	3.917	19.992
USGS	08329918	08 Jan 2018 20:45	MST	3.917	19.992
USGS	08329918	08 Jan 2018 21:00	MST	3.917	19.992
USGS	08329918	08 Jan 2018 21:15	MST	3.92	20.218
USGS	08329918	08 Jan 2018 21:30	MST	3.923	20.473
USGS	08329918	08 Jan 2018 21:45	MST	3.923	20.473
USGS	08329918	08 Jan 2018 22:00	MST	3.92	20.218
USGS	08329918	08 Jan 2018 22:15	MST	3.92	20.218
USGS	08329918	08 Jan 2018 22:30	MST	3.92	20.218
USGS	08329918	08 Jan 2018 22:45	MST	3.92	20.218
USGS	08329918	08 Jan 2018 23:00	MST	3.923	20.473
USGS	08329918	08 Jan 2018 23:15	MST	3.923	20.473
USGS	08329918	08 Jan 2018 23:30	MST	3.923	20.473
USGS	08329918	08 Jan 2018 23:45	MST	3.923	20.473
USGS	08329918	09 Jan 2018 00:00	MST	3.923	20.473
USGS	08329918	09 Jan 2018 00:15	MST	3.917	19.992
USGS	08329918	09 Jan 2018 00:30	MST	3.914	19.765
USGS	08329918	09 Jan 2018 00:45	MST	3.914	19.765
USGS	08329918	09 Jan 2018 01:00	MST	3.92	20.218
USGS	08329918	09 Jan 2018 01:15	MST	3.92	20.218
USGS	08329918	09 Jan 2018 01:30	MST	3.917	19.992
USGS	08329918	09 Jan 2018 01:45	MST	3.917	19.992
USGS	08329918	09 Jan 2018 02:00	MST	3.914	19.765
USGS	08329918	09 Jan 2018 02:15	MST	3.92	20.218
USGS	08329918	09 Jan 2018 02:30	MST	3.914	19.765
USGS	08329918	09 Jan 2018 02:45	MST	3.914	19.765
USGS	08329918	09 Jan 2018 03:00	MST	3.914	19.765
USGS	08329918	09 Jan 2018 03:15	MST	3.917	19.992
USGS	08329918	09 Jan 2018 03:30	MST	3.917	19.992
USGS	08329918	09 Jan 2018 03:45	MST	3.917	19.992
USGS	08329918	09 Jan 2018 04:00	MST	3.917	19.992
USGS	08329918	09 Jan 2018 04:15	MST	3.917	19.992
USGS	08329918	09 Jan 2018 04:30	MST	3.917	19.992
USGS	08329918	09 Jan 2018 04:45	MST	3.917	19.992
USGS	08329918	09 Jan 2018 05:00	MST	3.914	19.765
USGS	08329918	09 Jan 2018 05:15	MST	3.914	19.765
USGS	08329918	09 Jan 2018 05:30	MST	3.914	19.765
USGS	08329918	09 Jan 2018 05:45	MST	3.914	19.765
USGS	08329918	09 Jan 2018 06:00	MST	3.911	19.538
USGS	08329918	09 Jan 2018 06:15	MST	3.917	19.992
USGS	08329918	09 Jan 2018 06:30	MST	3.917	19.992
USGS	08329918	09 Jan 2018 06:45	MST	3.917	19.992
USGS	08329918	09 Jan 2018 07:00	MST	3.917	19.992
USGS	08329918	09 Jan 2018 07:15	MST	3.914	19.765
USGS	08329918	09 Jan 2018 07:30	MST	3.917	19.992
USGS	08329918	09 Jan 2018 07:45	MST	3.911	19.538
USGS	08329918	09 Jan 2018 08:00	MST	3.917	19.992
USGS	08329918	09 Jan 2018 08:15	MST	3.917	19.992
USGS	08329918	09 Jan 2018 08:30	MST	3.92	20.218
USGS	08329918	09 Jan 2018 08:45	MST	3.917	19.992
USGS	08329918	09 Jan 2018 09:00	MST	3.917	19.992
USGS	08329918	09 Jan 2018 09:15	MST	3.914	19.765
USGS	08329918	09 Jan 2018 09:30	MST	3.914	19.765
USGS	08329918	09 Jan 2018 09:45	MST	3.914	19.765
USGS	08329918	09 Jan 2018 10:00	MST	3.914	19.765
USGS	08329918	09 Jan 2018 10:15	MST	3.914	19.765
USGS	08329918	09 Jan 2018 10:30	MST	3.923	20.473
USGS	08329918	09 Jan 2018 10:45	MST	3.917	19.992
USGS	08329918	09 Jan 2018 11:00	MST	3.917	19.992
USGS	08329918	09 Jan 2018 11:15	MST	3.917	19.992
USGS	08329918	09 Jan 2018 11:30	MST	3.914	19.765
USGS	08329918	09 Jan 2018 11:45	MST	3.914	19.765
USGS	08329918	09 Jan 2018 12:00	MST	3.911	19.538
USGS	08329918	09 Jan 2018 12:15	MST	3.911	19.538
USGS	08329918	09 Jan 2018 12:30	MST	3.908	19.312
USGS	08329918	09 Jan 2018 12:45	MST	3.908	19.312
USGS	08329918	09 Jan 2018 13:00	MST	3.908	19.312
USGS	08329918	09 Jan 2018 13:15	MST	3.911	19.538
USGS	08329918	09 Jan 2018 13:30	MST	3.914	19.765
USGS	08329918	09 Jan 2018 13:45	MST	3.917	19.992
USGS	08329918	09 Jan 2018 14:00	MST	3.914	19.765
USGS	08329918	09 Jan 2018 14:15	MST	3.911	19.538
USGS	08329918	09 Jan 2018 14:30	MST	3.911	19.538
USGS	08329918	09 Jan 2018 14:45	MST	3.911	19.538
USGS	08329918	09 Jan 2018 15:00	MST	3.911	19.538
USGS	08329918	09 Jan 2018 15:15	MST	3.914	19.765
USGS	08329918	09 Jan 2018 15:30	MST	3.911	19.538
USGS	08329918	09 Jan 2018 15:45	MST	3.911	19.538
USGS	08329918	09 Jan 2018 16:00	MST	3.911	19.538
USGS	08329918	09 Jan 2018 16:15	MST	3.911	19.538
USGS	08329918	09 Jan 2018 16:30	MST	3.911	19.538
USGS	08329918	09 Jan 2018 16:45	MST	3.905	19.085
USGS	08329918	09 Jan 2018 17:00	MST	3.905	19.085
USGS	08329918	09 Jan 2018 17:15	MST	3.905	19.085
USGS	08329918	09 Jan 2018 17:30	MST	3.908	19.312
USGS	08329918	09 Jan 2018 17:45	MST	3.908	19.312
USGS	08329918	09 Jan 2018 18:00	MST	3.908	19.312
USGS	08329918	09 Jan 2018 18:15	MST	3.911	19.538
USGS	08329918	09 Jan 2018 18:30	MST	3.911	19.538
USGS	08329918	09 Jan 2018 18:45	MST	3.911	19.538
USGS	08329918	09 Jan 2018 19:00	MST	3.914	19.765
USGS	08329918	09 Jan 2018 19:15	MST	3.914	19.765
USGS	08329918	09 Jan 2018 19:30	MST	3.914	19.765
USGS	08329918	09 Jan 2018 19:45	MST	3.911	19.538
USGS	08329918	09 Jan 2018 20:00	MST	3.914	19.765
USGS	08329918	09 Jan 2018 20:15	MST	3.911	19.538
USGS	08329918	09 Jan 2018 20:30	MST	3.911	19.538
USGS	08329918	09 Jan 2018 20:45	MST	3.911	19.538
USGS	08329918	09 Jan 2018 21:00	MST	3.914	19.765
USGS	08329918	09 Jan 2018 21:15	MST	3.914	19.765
USGS	08329918	09 Jan 2018 21:30	MST	3.914	19.765
USGS	08329918	09 Jan 2018 21:45	MST	3.911	19.538
USGS	08329918	09 Jan 2018 22:00	MST	3.914	19.765
USGS	08329918	09 Jan 2018 22:15	MST	3.914	19.765
USGS	08329918	09 Jan 2018 22:30	MST	3.911	19.538
USGS	08329918	09 Jan 2018 22:45	MST	3.908	19.312
USGS	08329918	09 Jan 2018 23:00	MST	3.911	19.538
USGS	08329918	09 Jan 2018 23:15	MST	3.911	19.538
USGS	08329918	09 Jan 2018 23:30	MST	3.911	19.538
USGS	08329918	09 Jan 2018 23:45	MST	3.914	19.765
USGS	08329918	10 Jan 2018 00:00	MST	3.914	19.765
USGS	08329918	10 Jan 2018 00:15	MST	3.911	19.538
USGS	08329918	10 Jan 2018 00:30	MST	3.905	19.085
USGS	08329918	10 Jan 2018 00:45	MST	3.898	18.632
USGS	08329918	10 Jan 2018 01:00	MST	3.901	18.859
USGS	08329918	10 Jan 2018 01:15	MST	3.901	18.859
USGS	08329918	10 Jan 2018 01:30	MST	3.901	18.859
USGS	08329918	10 Jan 2018 01:45	MST	3.905	19.085
USGS	08329918	10 Jan 2018 02:00	MST	3.901	18.859
USGS	08329918	10 Jan 2018 02:15	MST	3.901	18.859
USGS	08329918	10 Jan 2018 02:30	MST	3.898	18.632
USGS	08329918	10 Jan 2018 02:45	MST	3.898	18.632
USGS	08329918	10 Jan 2018 03:00	MST	3.895	18.434
USGS	08329918	10 Jan 2018 03:15	MST	3.889	17.981
USGS	08329918	10 Jan 2018 03:30	MST	3.889	17.981
USGS	08329918	10 Jan 2018 03:45	MST	3.889	17.981
USGS	08329918	10 Jan 2018 04:00	MST	3.892	18.208
USGS	08329918	10 Jan 2018 04:15	MST	3.889	17.981
USGS	08329918	10 Jan 2018 04:30	MST	3.886	17.783
USGS	08329918	10 Jan 2018 04:45	MST	3.889	17.981
USGS	08329918	10 Jan 2018 05:00	MST	3.889	17.981
USGS	08329918	10 Jan 2018 05:15	MST	3.889	17.981
USGS	08329918	10 Jan 2018 05:30	MST	3.889	17.981
USGS	08329918	10 Jan 2018 05:45	MST	3.889	17.981
USGS	08329918	10 Jan 2018 06:00	MST	3.889	17.981
USGS	08329918	10 Jan 2018 06:15	MST	3.889	17.981
USGS	08329918	10 Jan 2018 06:30	MST	3.886	17.783
USGS	08329918	10 Jan 2018 06:45	MST	3.889	17.981
USGS	08329918	10 Jan 2018 07:00	MST	3.889	17.981
USGS	08329918	10 Jan 2018 07:15	MST	3.889	17.981
USGS	08329918	10 Jan 2018 07:30	MST	3.889	17.981
USGS	08329918	10 Jan 2018 07:45	MST	3.889	17.981
USGS	08329918	10 Jan 2018 08:00	MST	3.886	17.783
USGS	08329918	10 Jan 2018 08:15	MST	3.886	17.783
USGS	08329918	10 Jan 2018 08:30	MST	3.892	18.208
USGS	08329918	10 Jan 2018 08:45	MST	3.892	18.208
USGS	08329918	10 Jan 2018 09:00	MST	3.889	17.981
USGS	08329918	10 Jan 2018 09:15	MST	3.892	18.208
USGS	08329918	10 Jan 2018 09:30	MST	3.892	18.208
USGS	08329918	10 Jan 2018 09:45	MST	3.889	17.981
USGS	08329918	10 Jan 2018 10:00	MST	3.889	17.981
USGS	08329918	10 Jan 2018 10:15	MST	3.886	17.783
USGS	08329918	10 Jan 2018 10:30	MST	3.886	17.783
USGS	08329918	10 Jan 2018 10:45	MST	3.883	17.556
USGS	08329918	10 Jan 2018 11:00	MST	3.883	17.556
USGS	08329918	10 Jan 2018 11:15	MST	3.886	17.783
USGS	08329918	10 Jan 2018 11:30	MST	3.889	17.981
USGS	08329918	10 Jan 2018 11:45	MST	3.889	17.981
USGS	08329918	10 Jan 2018 12:00	MST	3.889	17.981
USGS	08329918	10 Jan 2018 12:15	MST	3.892	18.208
USGS	08329918	10 Jan 2018 12:30	MST	3.889	17.981
USGS	08329918	10 Jan 2018 12:45	MST	3.889	17.981
USGS	08329918	10 Jan 2018 13:00	MST	3.892	18.208
USGS	08329918	10 Jan 2018 13:15	MST	3.892	18.208
USGS	08329918	10 Jan 2018 13:30	MST	3.889	17.981
USGS	08329918	10 Jan 2018 13:45	MST	3.889	17.981
USGS	08329918	10 Jan 2018 14:00	MST	3.889	17.981
USGS	08329918	10 Jan 2018 14:15	MST	3.889	17.981
USGS	08329918	10 Jan 2018 14:30	MST	3.889	17.981
USGS	08329918	10 Jan 2018 14:45	MST	3.886	17.783
USGS	08329918	10 Jan 2018 15:00	MST	3.886	17.783
USGS	08329918	10 Jan 2018 15:15	MST	3.886	17.783
USGS	08329918	10 Jan 2018 15:30	MST	3.889	17.981
USGS	08329918	10 Jan 2018 15:45	MST	3.892	18.208
USGS	08329918	10 Jan 2018 16:00	MST	3.892	18.208
USGS	08329918	10 Jan 2018 16:15	MST	3.895	18.434
USGS	08329918	10 Jan 2018 16:30	MST	3.898	18.632
USGS	08329918	10 Jan 2018 16:45	MST	3.898	18.632
USGS	08329918	10 Jan 2018 17:00	MST	3.898	18.632
USGS	08329918	10 Jan 2018 17:15	MST	3.895	17.953
USGS	08329918	10 Jan 2018 17:30	MST	3.892	17.273
USGS	08329918	10 Jan 2018 17:45	MST	3.892	16.848
USGS	08329918	10 Jan 2018 18:00	MST	3.892	16.395
USGS	08329918	10 Jan 2018 18:15	MST	3.892	16.395
USGS	08329918	10 Jan 2018 18:30	MST	3.892	16.395
USGS	08329918	10 Jan 2018 18:45	MST	3.895	16.622
USGS	08329918	10 Jan 2018 19:00	MST	3.898	16.82
USGS	08329918	10 Jan 2018 19:15	MST	3.892	16.395
USGS	08329918	10 Jan 2018 19:30	MST	3.892	16.395
USGS	08329918	10 Jan 2018 19:45	MST	3.895	16.622
USGS	08329918	10 Jan 2018 20:00	MST	3.895	16.622
USGS	08329918	10 Jan 2018 20:15	MST	3.892	16.395
USGS	08329918	10 Jan 2018 20:30	MST	3.889	16.169
USGS	08329918	10 Jan 2018 20:45	MST	3.892	16.395
USGS	08329918	10 Jan 2018 21:00	MST	3.892	16.395
USGS	08329918	10 Jan 2018 21:15	MST	3.898	16.82
USGS	08329918	10 Jan 2018 21:30	MST	3.898	16.82
USGS	08329918	10 Jan 2018 21:45	MST	3.898	16.82
USGS	08329918	10 Jan 2018 22:00	MST	3.898	16.82
USGS	08329918	10 Jan 2018 22:15	MST	3.895	16.622
USGS	08329918	10 Jan 2018 22:30	MST	3.892	16.395
USGS	08329918	10 Jan 2018 22:45	MST	3.892	16.395
USGS	08329918	10 Jan 2018 23:00	MST	3.892	16.395
USGS	08329918	10 Jan 2018 23:15	MST	3.895	16.622
USGS	08329918	10 Jan 2018 23:30	MST	3.895	16.622
USGS	08329918	10 Jan 2018 23:45	MST	3.892	16.395
USGS	08329918	11 Jan 2018 00:00	MST	3.895	16.622
USGS	08329918	11 Jan 2018 00:15	MST	3.895	16.622
USGS	08329918	11 Jan 2018 00:30	MST	3.877	15.348
USGS	08329918	11 Jan 2018 00:45	MST	3.874	15.121
USGS	08329918	11 Jan 2018 01:00	MST	3.889	16.169
USGS	08329918	11 Jan 2018 01:15	MST	3.883	15.744
USGS	08329918	11 Jan 2018 01:30	MST	3.883	15.744
USGS	08329918	11 Jan 2018 01:45	MST	3.877	15.348
USGS	08329918	11 Jan 2018 02:00	MST	3.874	15.121
USGS	08329918	11 Jan 2018 02:15	MST	3.874	15.121
USGS	08329918	11 Jan 2018 02:30	MST	3.877	15.348
USGS	08329918	11 Jan 2018 02:45	MST	3.877	15.348
USGS	08329918	11 Jan 2018 03:00	MST	3.88	15.546
USGS	08329918	11 Jan 2018 03:15	MST	3.883	15.744
USGS	08329918	11 Jan 2018 03:30	MST	3.883	15.744
USGS	08329918	11 Jan 2018 03:45	MST	3.889	16.169
USGS	08329918	11 Jan 2018 04:00	MST	3.889	16.169
USGS	08329918	11 Jan 2018 04:15	MST	3.883	15.744
USGS	08329918	11 Jan 2018 04:30	MST	3.88	15.546
USGS	08329918	11 Jan 2018 04:45	MST	3.889	16.169
USGS	08329918	11 Jan 2018 05:00	MST	3.889	16.169
USGS	08329918	11 Jan 2018 05:15	MST	3.883	15.744
USGS	08329918	11 Jan 2018 05:30	MST	3.883	15.744
USGS	08329918	11 Jan 2018 05:45	MST	3.883	15.744
USGS	08329918	11 Jan 2018 06:00	MST	3.883	15.744
USGS	08329918	11 Jan 2018 06:15	MST	3.886	15.971
USGS	08329918	11 Jan 2018 06:30	MST	3.883	15.744
USGS	08329918	11 Jan 2018 06:45	MST	3.883	15.744
USGS	08329918	11 Jan 2018 07:00	MST	3.883	15.744
USGS	08329918	11 Jan 2018 07:15	MST	3.88	15.546
USGS	08329918	11 Jan 2018 07:30	MST	3.883	15.744
USGS	08329918	11 Jan 2018 07:45	MST	3.88	15.546
USGS	08329918	11 Jan 2018 08:00	MST	3.88	15.546
USGS	08329918	11 Jan 2018 08:15	MST	3.883	15.744
USGS	08329918	11 Jan 2018 08:30	MST	3.883	15.744
USGS	08329918	11 Jan 2018 08:45	MST	3.88	15.546
USGS	08329918	11 Jan 2018 09:00	MST	3.883	15.744
USGS	08329918	11 Jan 2018 09:15	MST	3.88	15.546
USGS	08329918	11 Jan 2018 09:30	MST	3.88	15.546
USGS	08329918	11 Jan 2018 09:45	MST	3.88	15.546
USGS	08329918	11 Jan 2018 10:00	MST	3.877	15.348
USGS	08329918	11 Jan 2018 10:15	MST	3.874	15.121
USGS	08329918	11 Jan 2018 10:30	MST	3.874	15.121
USGS	08329918	11 Jan 2018 10:45	MST	3.868	14.753
USGS	08329918	11 Jan 2018 11:00	MST	3.868	14.753
USGS	08329918	11 Jan 2018 11:15	MST	3.871	14.923
USGS	08329918	11 Jan 2018 11:30	MST	3.877	15.348
USGS	08329918	11 Jan 2018 11:45	MST	3.883	15.744
USGS	08329918	11 Jan 2018 12:00	MST	3.883	15.744
USGS	08329918	11 Jan 2018 12:15	MST	3.88	15.546
USGS	08329918	11 Jan 2018 12:30	MST	3.88	15.546
USGS	08329918	11 Jan 2018 12:45	MST	3.871	14.923
USGS	08329918	11 Jan 2018 13:00	MST	3.874	15.121
USGS	08329918	11 Jan 2018 13:15	MST	3.874	15.121
USGS	08329918	11 Jan 2018 13:30	MST	3.871	14.923
USGS	08329918	11 Jan 2018 13:45	MST	3.871	14.923
USGS	08329918	11 Jan 2018 14:00	MST	3.874	15.121
USGS	08329918	11 Jan 2018 14:15	MST	3.877	15.348
USGS	08329918	11 Jan 2018 14:30	MST	3.874	15.121
USGS	08329918	11 Jan 2018 14:45	MST	3.877	15.348
USGS	08329918	11 Jan 2018 15:00	MST	3.877	15.348
USGS	08329918	11 Jan 2018 15:15	MST	3.877	15.348
USGS	08329918	11 Jan 2018 15:30	MST	3.874	15.121
USGS	08329918	11 Jan 2018 15:45	MST	3.871	14.923
USGS	08329918	11 Jan 2018 16:00	MST	3.88	15.546
USGS	08329918	11 Jan 2018 16:15	MST	3.88	15.546
USGS	08329918	11 Jan 2018 16:30	MST	3.883	15.744
USGS	08329918	11 Jan 2018 16:45	MST	3.883	15.744
USGS	08329918	11 Jan 2018 17:00	MST	3.883	15.744
USGS	08329918	11 Jan 2018 17:15	MST	3.88	15.546
USGS	08329918	11 Jan 2018 17:30	MST	3.886	15.971
USGS	08329918	11 Jan 2018 17:45	MST	3.886	15.971
USGS	08329918	11 Jan 2018 18:00	MST	3.88	15.546
USGS	08329918	11 Jan 2018 18:15	MST	3.877	15.348
USGS	08329918	11 Jan 2018 18:30	MST	3.877	15.348
USGS	08329918	11 Jan 2018 18:45	MST	3.88	15.546
USGS	08329918	11 Jan 2018 19:00	MST	3.877	15.348
USGS	08329918	11 Jan 2018 19:15	MST	3.88	15.546
USGS	08329918	11 Jan 2018 19:30	MST	3.883	15.744
USGS	08329918	11 Jan 2018 19:45	MST	3.886	15.971
USGS	08329918	11 Jan 2018 20:00	MST	3.883	15.744
USGS	08329918	11 Jan 2018 20:15	MST	3.883	15.744
USGS	08329918	11 Jan 2018 20:30	MST	3.883	15.744
USGS	08329918	11 Jan 2018 20:45	MST	3.883	15.744
USGS	08329918	11 Jan 2018 21:00	MST	3.883	15.744
USGS	08329918	11 Jan 2018 21:15	MST	3.88	15.546
USGS	08329918	11 Jan 2018 21:30	MST	3.88	15.546
USGS	08329918	11 Jan 2018 21:45	MST	3.88	15.546
USGS	08329918	11 Jan 2018 22:00	MST	3.883	15.744
USGS	08329918	11 Jan 2018 22:15	MST	3.88	15.546
USGS	08329918	11 Jan 2018 22:30	MST	3.88	15.546
USGS	08329918	11 Jan 2018 22:45	MST	3.88	15.546
USGS	08329918	11 Jan 2018 23:00	MST	3.883	15.744
USGS	08329918	11 Jan 2018 23:15	MST	3.883	15.744
USGS	08329918	11 Jan 2018 23:30	MST	3.889	16.169
USGS	08329918	11 Jan 2018 23:45	MST	3.892	16.395
USGS	08329918	12 Jan 2018 00:00	MST	3.892	16.395
USGS	08329918	12 Jan 2018 00:15	MST	3.889	16.169
USGS	08329918	12 Jan 2018 00:30	MST	3.883	15.744
USGS	08329918	12 Jan 2018 00:45	MST	3.883	15.744
USGS	08329918	12 Jan 2018 01:00	MST	3.886	15.971
USGS	08329918	12 Jan 2018 01:15	MST	3.889	16.169
USGS	08329918	12 Jan 2018 01:30	MST	3.889	16.169
USGS	08329918	12 Jan 2018 01:45	MST	3.889	16.169
USGS	08329918	12 Jan 2018 02:00	MST	3.886	15.971
USGS	08329918	12 Jan 2018 02:15	MST	3.871	14.923
USGS	08329918	12 Jan 2018 02:30	MST	3.865	14.555
USGS	08329918	12 Jan 2018 02:45	MST	3.871	14.923
USGS	08329918	12 Jan 2018 03:00	MST	3.886	15.971
USGS	08329918	12 Jan 2018 03:15	MST	3.892	16.395
USGS	08329918	12 Jan 2018 03:30	MST	3.895	16.622
USGS	08329918	12 Jan 2018 03:45	MST	3.895	16.622
USGS	08329918	12 Jan 2018 04:00	MST	3.889	16.169
USGS	08329918	12 Jan 2018 04:15	MST	3.886	15.971
USGS	08329918	12 Jan 2018 04:30	MST	3.886	15.971
USGS	08329918	12 Jan 2018 04:45	MST	3.886	15.971
USGS	08329918	12 Jan 2018 05:00	MST	3.886	15.971
USGS	08329918	12 Jan 2018 05:15	MST	3.886	15.971
USGS	08329918	12 Jan 2018 05:30	MST	3.886	15.971
USGS	08329918	12 Jan 2018 05:45	MST	3.886	15.971
USGS	08329918	12 Jan 2018 06:00	MST	3.886	15.971
USGS	08329918	12 Jan 2018 06:15	MST	3.886	15.971
USGS	08329918	12 Jan 2018 06:30	MST	3.889	16.169
USGS	08329918	12 Jan 2018 06:45	MST	3.892	16.395
USGS	08329918	12 Jan 2018 07:00	MST	3.886	15.971
USGS	08329918	12 Jan 2018 07:15	MST	3.898	16.82
USGS	08329918	12 Jan 2018 07:30	MST	3.886	15.971
USGS	08329918	12 Jan 2018 07:45	MST	3.886	15.971
USGS	08329918	12 Jan 2018 08:00	MST	3.886	15.971
USGS	08329918	12 Jan 2018 08:15	MST	3.889	16.169
USGS	08329918	12 Jan 2018 08:30	MST	3.886	15.971
USGS	08329918	12 Jan 2018 08:45	MST	3.889	16.169
USGS	08329918	12 Jan 2018 09:00	MST	3.889	16.169
USGS	08329918	12 Jan 2018 09:15	MST	3.889	16.169
USGS	08329918	12 Jan 2018 09:30	MST	3.886	15.971
USGS	08329918	12 Jan 2018 09:45	MST	3.886	15.971
USGS	08329918	12 Jan 2018 10:00	MST	3.886	15.971
USGS	08329918	12 Jan 2018 10:15	MST	3.886	15.971
USGS	08329918	12 Jan 2018 10:30	MST	3.883	15.744
USGS	08329918	12 Jan 2018 10:45	MST	3.88	15.546
USGS	08329918	12 Jan 2018 11:00	MST	3.883	15.744
USGS	08329918	12 Jan 2018 11:15	MST	3.883	15.744
USGS	08329918	12 Jan 2018 11:30	MST	3.883	15.744
USGS	08329918	12 Jan 2018 11:45	MST	3.883	15.744
USGS	08329918	12 Jan 2018 12:00	MST	3.886	15.971
USGS	08329918	12 Jan 2018 12:15	MST	3.883	15.744
USGS	08329918	12 Jan 2018 12:30	MST	3.883	15.744
USGS	08329918	12 Jan 2018 12:45	MST	3.883	15.744
USGS	08329918	12 Jan 2018 13:00	MST	3.886	15.971
USGS	08329918	12 Jan 2018 13:15	MST	3.883	15.744
USGS	08329918	12 Jan 2018 13:30	MST	3.886	15.971
USGS	08329918	12 Jan 2018 13:45	MST	3.886	15.971
USGS	08329918	12 Jan 2018 14:00	MST	3.883	15.744
USGS	08329918	12 Jan 2018 14:15	MST	3.883	15.744
USGS	08329918	12 Jan 2018 14:30	MST	3.874	15.121
USGS	08329918	12 Jan 2018 14:45	MST	3.877	15.348
USGS	08329918	12 Jan 2018 15:00	MST	3.877	15.348
USGS	08329918	12 Jan 2018 15:15	MST	3.865	14.555
USGS	08329918	12 Jan 2018 15:30	MST	3.868	14.753
USGS	08329918	12 Jan 2018 15:45	MST	3.871	14.923
USGS	08329918	12 Jan 2018 16:00	MST	3.877	15.348
USGS	08329918	12 Jan 2018 16:15	MST	3.88	15.546
USGS	08329918	12 Jan 2018 16:30	MST	3.883	15.744
USGS	08329918	12 Jan 2018 16:45	MST	3.883	15.744
USGS	08329918	12 Jan 2018 17:00	MST	3.883	15.744
USGS	08329918	12 Jan 2018 17:15	MST	3.877	15.348
USGS	08329918	12 Jan 2018 17:30	MST	3.874	15.121
USGS	08329918	12 Jan 2018 17:45	MST	3.874	15.121
USGS	08329918	12 Jan 2018 18:00	MST	3.877	15.348
USGS	08329918	12 Jan 2018 18:15	MST	3.874	15.121
USGS	08329918	12 Jan 2018 18:30	MST	3.877	15.348
USGS	08329918	12 Jan 2018 18:45	MST	3.877	15.348
USGS	08329918	12 Jan 2018 19:00	MST	3.88	15.546
USGS	08329918	12 Jan 2018 19:15	MST	3.88	15.546
USGS	08329918	12 Jan 2018 19:30	MST	3.88	15.546
USGS	08329918	12 Jan 2018 19:45	MST	3.883	15.744
USGS	08329918	12 Jan 2018 20:00	MST	3.883	15.744
USGS	08329918	12 Jan 2018 20:15	MST	3.886	15.971
USGS	08329918	12 Jan 2018 20:30	MST	3.883	15.744
USGS	08329918	12 Jan 2018 20:45	MST	3.886	15.971
USGS	08329918	12 Jan 2018 21:00	MST	3.886	15.971
USGS	08329918	12 Jan 2018 21:15	MST	3.883	15.744
USGS	08329918	12 Jan 2018 21:30	MST	3.883	15.744
USGS	08329918	12 Jan 2018 21:45	MST	3.889	16.169
USGS	08329918	12 Jan 2018 22:00	MST	3.889	16.169
USGS	08329918	12 Jan 2018 22:15	MST	3.886	15.971
USGS	08329918	12 Jan 2018 22:30	MST	3.886	15.971
USGS	08329918	12 Jan 2018 22:45	MST	3.889	16.169
USGS	08329918	12 Jan 2018 23:00	MST	3.892	16.395
USGS	08329918	12 Jan 2018 23:15	MST	3.895	16.622
USGS	08329918	12 Jan 2018 23:30	MST	3.895	16.622
USGS	08329918	12 Jan 2018 23:45	MST	3.898	16.82
USGS	08329918	13 Jan 2018 00:00	MST	3.898	16.82
USGS	08329918	13 Jan 2018 00:15	MST	3.898	16.82
USGS	08329918	13 Jan 2018 00:30	MST	3.898	16.82
USGS	08329918	13 Jan 2018 00:45	MST	3.895	16.622
USGS	08329918	13 Jan 2018 01:00	MST	3.895	16.622
USGS	08329918	13 Jan 2018 01:15	MST	3.892	16.395
USGS	08329918	13 Jan 2018 01:30	MST	3.901	17.047
USGS	08329918	13 Jan 2018 01:45	MST	3.905	17.273
USGS	08329918	13 Jan 2018 02:00	MST	3.905	17.273
USGS	08329918	13 Jan 2018 02:15	MST	3.901	17.047
USGS	08329918	13 Jan 2018 02:30	MST	3.905	17.273
USGS	08329918	13 Jan 2018 02:45	MST	3.905	17.273
USGS	08329918	13 Jan 2018 03:00	MST	3.901	17.047
USGS	08329918	13 Jan 2018 03:15	MST	3.905	17.273
USGS	08329918	13 Jan 2018 03:30	MST	3.901	17.047
USGS	08329918	13 Jan 2018 03:45	MST	3.901	17.047
USGS	08329918	13 Jan 2018 04:00	MST	3.901	17.047
USGS	08329918	13 Jan 2018 04:15	MST	3.908	17.5
USGS	08329918	13 Jan 2018 04:30	MST	3.905	17.273
USGS	08329918	13 Jan 2018 04:45	MST	3.905	17.273
USGS	08329918	13 Jan 2018 05:00	MST	3.908	17.5
USGS	08329918	13 Jan 2018 05:15	MST	3.908	17.5
USGS	08329918	13 Jan 2018 05:30	MST	3.905	17.273
USGS	08329918	13 Jan 2018 05:45	MST	3.905	17.273
USGS	08329918	13 Jan 2018 06:00	MST	3.905	17.273
USGS	08329918	13 Jan 2018 06:15	MST	3.905	17.273
USGS	08329918	13 Jan 2018 06:30	MST	3.905	17.273
USGS	08329918	13 Jan 2018 06:45	MST	3.905	17.273
USGS	08329918	13 Jan 2018 07:00	MST	3.905	17.273
USGS	08329918	13 Jan 2018 07:15	MST	3.908	17.5
USGS	08329918	13 Jan 2018 07:30	MST	3.908	17.5
USGS	08329918	13 Jan 2018 07:45	MST	3.905	17.273
USGS	08329918	13 Jan 2018 08:00	MST	3.905	17.273
USGS	08329918	13 Jan 2018 08:15	MST	3.908	17.5
USGS	08329918	13 Jan 2018 08:30	MST	3.901	17.047
USGS	08329918	13 Jan 2018 08:45	MST	3.901	17.047
USGS	08329918	13 Jan 2018 09:00	MST	3.905	17.273
USGS	08329918	13 Jan 2018 09:15	MST	3.905	17.273
USGS	08329918	13 Jan 2018 09:30	MST	3.901	17.047
USGS	08329918	13 Jan 2018 09:45	MST	3.905	17.273
USGS	08329918	13 Jan 2018 10:00	MST	3.901	17.047
USGS	08329918	13 Jan 2018 10:15	MST	3.901	17.047
USGS	08329918	13 Jan 2018 10:30	MST	3.901	17.047
USGS	08329918	13 Jan 2018 10:45	MST	3.898	16.82
USGS	08329918	13 Jan 2018 11:00	MST	3.898	16.82
USGS	08329918	13 Jan 2018 11:15	MST	3.898	16.82
USGS	08329918	13 Jan 2018 11:30	MST	3.895	16.622
USGS	08329918	13 Jan 2018 11:45	MST	3.895	16.622
USGS	08329918	13 Jan 2018 12:00	MST	3.895	16.622
USGS	08329918	13 Jan 2018 12:15	MST	3.895	16.622
USGS	08329918	13 Jan 2018 12:30	MST	3.898	16.82
USGS	08329918	13 Jan 2018 12:45	MST	3.898	16.82
USGS	08329918	13 Jan 2018 13:00	MST	3.898	16.82
USGS	08329918	13 Jan 2018 13:15	MST	3.901	17.047
USGS	08329918	13 Jan 2018 13:30	MST	3.898	16.82
USGS	08329918	13 Jan 2018 13:45	MST	3.895	16.622
USGS	08329918	13 Jan 2018 14:00	MST	3.895	16.622
USGS	08329918	13 Jan 2018 14:15	MST	3.895	16.622
USGS	08329918	13 Jan 2018 14:30	MST	3.895	16.622
USGS	08329918	13 Jan 2018 14:45	MST	3.895	16.622
USGS	08329918	13 Jan 2018 15:00	MST	3.895	16.622
USGS	08329918	13 Jan 2018 15:15	MST	3.895	16.622
USGS	08329918	13 Jan 2018 15:30	MST	3.895	16.622
USGS	08329918	13 Jan 2018 15:45	MST	3.898	16.82
USGS	08329918	13 Jan 2018 16:00	MST	3.901	17.047
USGS	08329918	13 Jan 2018 16:15	MST	3.901	17.047
USGS	08329918	13 Jan 2018 16:30	MST	3.901	17.047
USGS	08329918	13 Jan 2018 16:45	MST	3.898	16.82
USGS	08329918	13 Jan 2018 17:00	MST	3.898	16.82
USGS	08329918	13 Jan 2018 17:15	MST	3.898	16.82
USGS	08329918	13 Jan 2018 17:30	MST	3.898	16.82
USGS	08329918	13 Jan 2018 17:45	MST	3.895	16.622
USGS	08329918	13 Jan 2018 18:00	MST	3.895	16.622
USGS	08329918	13 Jan 2018 18:15	MST	3.895	16.622
USGS	08329918	13 Jan 2018 18:30	MST	3.892	16.395
USGS	08329918	13 Jan 2018 18:45	MST	3.895	16.622
USGS	08329918	13 Jan 2018 19:00	MST	3.898	16.82
USGS	08329918	13 Jan 2018 19:15	MST	3.898	16.82
USGS	08329918	13 Jan 2018 19:30	MST	3.901	17.047
USGS	08329918	13 Jan 2018 19:45	MST	3.901	17.047
USGS	08329918	13 Jan 2018 20:00	MST	3.898	16.82
USGS	08329918	13 Jan 2018 20:15	MST	3.898	16.82
USGS	08329918	13 Jan 2018 20:30	MST	3.898	16.82
USGS	08329918	13 Jan 2018 20:45	MST	3.898	16.82
USGS	08329918	13 Jan 2018 21:00	MST	3.898	16.82
USGS	08329918	13 Jan 2018 21:15	MST	3.901	17.047
USGS	08329918	13 Jan 2018 21:30	MST	3.901	17.047
USGS	08329918	13 Jan 2018 21:45	MST	3.901	17.047
USGS	08329918	13 Jan 2018 22:00	MST	3.901	17.047
USGS	08329918	13 Jan 2018 22:15	MST	3.901	17.047
USGS	08329918	13 Jan 2018 22:30	MST	3.898	16.82
USGS	08329918	13 Jan 2018 22:45	MST	3.898	16.82
USGS	08329918	13 Jan 2018 23:00	MST	3.898	16.82
USGS	08329918	13 Jan 2018 23:15	MST	3.898	16.82
USGS	08329918	13 Jan 2018 23:30	MST	3.901	17.047
USGS	08329918	13 Jan 2018 23:45	MST	3.908	17.5
USGS	08329918	14 Jan 2018 00:00	MST	3.911	17.726
USGS	08329918	14 Jan 2018 00:15	MST	3.911	17.726
USGS	08329918	14 Jan 2018 00:30	MST	3.911	17.726
USGS	08329918	14 Jan 2018 00:45	MST	3.905	17.273
USGS	08329918	14 Jan 2018 01:00	MST	3.905	17.273
USGS	08329918	14 Jan 2018 01:15	MST	3.901	17.047
USGS	08329918	14 Jan 2018 01:30	MST	3.895	16.622
USGS	08329918	14 Jan 2018 01:45	MST	3.895	16.622
USGS	08329918	14 Jan 2018 02:00	MST	3.895	16.622
USGS	08329918	14 Jan 2018 02:15	MST	3.898	16.82
USGS	08329918	14 Jan 2018 02:30	MST	3.898	16.82
USGS	08329918	14 Jan 2018 02:45	MST	3.901	17.047
USGS	08329918	14 Jan 2018 03:00	MST	3.901	17.047
USGS	08329918	14 Jan 2018 03:15	MST	3.905	17.273
USGS	08329918	14 Jan 2018 03:30	MST	3.905	17.273
USGS	08329918	14 Jan 2018 03:45	MST	3.908	17.5
USGS	08329918	14 Jan 2018 04:00	MST	3.908	17.5
USGS	08329918	14 Jan 2018 04:15	MST	3.908	17.5
USGS	08329918	14 Jan 2018 04:30	MST	3.905	17.273
USGS	08329918	14 Jan 2018 04:45	MST	3.905	17.273
USGS	08329918	14 Jan 2018 05:00	MST	3.905	17.273
USGS	08329918	14 Jan 2018 05:15	MST	3.911	17.726
USGS	08329918	14 Jan 2018 05:30	MST	3.908	17.5
USGS	08329918	14 Jan 2018 05:45	MST	3.908	17.5
USGS	08329918	14 Jan 2018 06:00	MST	3.908	17.5
USGS	08329918	14 Jan 2018 06:15	MST	3.905	17.273
USGS	08329918	14 Jan 2018 06:30	MST	3.908	17.5
USGS	08329918	14 Jan 2018 06:45	MST	3.905	17.273
USGS	08329918	14 Jan 2018 07:00	MST	3.905	17.273
USGS	08329918	14 Jan 2018 07:15	MST	3.905	17.273
USGS	08329918	14 Jan 2018 07:30	MST	3.908	17.5
USGS	08329918	14 Jan 2018 07:45	MST	3.905	17.273
USGS	08329918	14 Jan 2018 08:00	MST	3.905	17.273
USGS	08329918	14 Jan 2018 08:15	MST	3.905	17.273
USGS	08329918	14 Jan 2018 08:30	MST	3.905	17.273
USGS	08329918	14 Jan 2018 08:45	MST	3.901	17.047
USGS	08329918	14 Jan 2018 09:00	MST	3.901	17.047
USGS	08329918	14 Jan 2018 09:15	MST	3.901	17.047
USGS	08329918	14 Jan 2018 09:30	MST	3.898	16.82
USGS	08329918	14 Jan 2018 09:45	MST	3.898	16.82
USGS	08329918	14 Jan 2018 10:00	MST	3.898	16.82
USGS	08329918	14 Jan 2018 10:15	MST	3.898	16.82
USGS	08329918	14 Jan 2018 10:30	MST	3.898	16.82
USGS	08329918	14 Jan 2018 10:45	MST	3.898	16.82
USGS	08329918	14 Jan 2018 11:00	MST	3.895	16.622
USGS	08329918	14 Jan 2018 11:15	MST	3.898	16.82
USGS	08329918	14 Jan 2018 11:30	MST	3.895	16.622
USGS	08329918	14 Jan 2018 11:45	MST	3.898	16.82
USGS	08329918	14 Jan 2018 12:00	MST	3.898	16.82
USGS	08329918	14 Jan 2018 12:15	MST	3.901	17.047
USGS	08329918	14 Jan 2018 12:30	MST	3.898	16.82
USGS	08329918	14 Jan 2018 12:45	MST	3.898	16.82
USGS	08329918	14 Jan 2018 13:00	MST	3.898	16.82
USGS	08329918	14 Jan 2018 13:15	MST	3.898	16.82
USGS	08329918	14 Jan 2018 13:30	MST	3.895	16.622
USGS	08329918	14 Jan 2018 13:45	MST	3.895	16.622
USGS	08329918	14 Jan 2018 14:00	MST	3.898	16.82
USGS	08329918	14 Jan 2018 14:15	MST	3.898	16.82
USGS	08329918	14 Jan 2018 14:30	MST	3.898	16.82
USGS	08329918	14 Jan 2018 14:45	MST	3.898	16.82
USGS	08329918	14 Jan 2018 15:00	MST	3.898	16.82
USGS	08329918	14 Jan 2018 15:15	MST	3.898	16.82
USGS	08329918	14 Jan 2018 15:30	MST	3.901	17.047
USGS	08329918	14 Jan 2018 15:45	MST	3.898	16.82
USGS	08329918	14 Jan 2018 16:00	MST	3.898	16.82
USGS	08329918	14 Jan 2018 16:15	MST	3.895	16.622
USGS	08329918	14 Jan 2018 16:30	MST	3.895	16.622
USGS	08329918	14 Jan 2018 16:45	MST	3.892	16.395
USGS	08329918	14 Jan 2018 17:00	MST	3.892	16.395
USGS	08329918	14 Jan 2018 17:15	MST	3.892	16.395
USGS	08329918	14 Jan 2018 17:30	MST	3.892	16.395
USGS	08329918	14 Jan 2018 17:45	MST	3.892	16.395
USGS	08329918	14 Jan 2018 18:00	MST	3.892	16.395
USGS	08329918	14 Jan 2018 18:15	MST	3.895	16.622
USGS	08329918	14 Jan 2018 18:30	MST	3.898	16.82
USGS	08329918	14 Jan 2018 18:45	MST	3.898	16.82
USGS	08329918	14 Jan 2018 19:00	MST	3.901	17.047
USGS	08329918	14 Jan 2018 19:15	MST	3.901	17.047
USGS	08329918	14 Jan 2018 19:30	MST	3.905	17.273
USGS	08329918	14 Jan 2018 19:45	MST	3.905	17.273
USGS	08329918	14 Jan 2018 20:00	MST	3.905	17.273
USGS	08329918	14 Jan 2018 20:15	MST	3.905	17.273
USGS	08329918	14 Jan 2018 20:30	MST	3.901	17.047
USGS	08329918	14 Jan 2018 20:45	MST	3.901	17.047
USGS	08329918	14 Jan 2018 21:00	MST	3.901	17.047
USGS	08329918	14 Jan 2018 21:15	MST	3.901	17.047
USGS	08329918	14 Jan 2018 21:30	MST	3.898	16.82
USGS	08329918	14 Jan 2018 21:45	MST	3.898	16.82
USGS	08329918	14 Jan 2018 22:00	MST	3.898	16.82
USGS	08329918	14 Jan 2018 22:15	MST	3.901	17.047
USGS	08329918	14 Jan 2018 22:30	MST	3.905	17.273
USGS	08329918	14 Jan 2018 22:45	MST	3.901	17.047
USGS	08329918	14 Jan 2018 23:00	MST	3.905	17.273
USGS	08329918	14 Jan 2018 23:15	MST	3.908	17.5
USGS	08329918	14 Jan 2018 23:30	MST	3.908	17.5
USGS	08329918	14 Jan 2018 23:45	MST	3.908	17.5
USGS	08329918	15 Jan 2018 00:00	MST	3.911	17.726
USGS	08329918	15 Jan 2018 00:15	MST	3.911	17.726
USGS	08329918	15 Jan 2018 00:30	MST	3.911	17.726
USGS	08329918	15 Jan 2018 00:45	MST	3.911	17.726
USGS	08329918	15 Jan 2018 01:00	MST	3.911	17.726
USGS	08329918	15 Jan 2018 01:15	MST	3.911	17.726
USGS	08329918	15 Jan 2018 01:30	MST	3.905	17.273
USGS	08329918	15 Jan 2018 01:45	MST	3.901	17.047
USGS	08329918	15 Jan 2018 02:00	MST	3.908	17.5
USGS	08329918	15 Jan 2018 02:15	MST	3.905	17.273
USGS	08329918	15 Jan 2018 02:30	MST	3.908	17.5
USGS	08329918	15 Jan 2018 02:45	MST	3.908	17.5
USGS	08329918	15 Jan 2018 03:00	MST	3.908	17.5
USGS	08329918	15 Jan 2018 03:15	MST	3.908	17.5
USGS	08329918	15 Jan 2018 03:30	MST	3.908	17.5
USGS	08329918	15 Jan 2018 03:45	MST	3.908	17.5
USGS	08329918	15 Jan 2018 04:00	MST	3.905	17.273
USGS	08329918	15 Jan 2018 04:15	MST	3.908	17.5
USGS	08329918	15 Jan 2018 04:30	MST	3.905	17.273
USGS	08329918	15 Jan 2018 04:45	MST	3.908	17.5
USGS	08329918	15 Jan 2018 05:00	MST	3.908	17.5
USGS	08329918	15 Jan 2018 05:15	MST	3.905	17.273
USGS	08329918	15 Jan 2018 05:30	MST	3.908	17.5
USGS	08329918	15 Jan 2018 05:45	MST	3.905	17.273
USGS	08329918	15 Jan 2018 06:00	MST	3.905	17.273
USGS	08329918	15 Jan 2018 06:15	MST	3.908	17.5
USGS	08329918	15 Jan 2018 06:30	MST	3.905	17.273
USGS	08329918	15 Jan 2018 06:45	MST	3.908	17.5
USGS	08329918	15 Jan 2018 07:00	MST	3.911	17.726
USGS	08329918	15 Jan 2018 07:15	MST	3.908	17.5
USGS	08329918	15 Jan 2018 07:30	MST	3.908	17.5
USGS	08329918	15 Jan 2018 07:45	MST	3.901	17.047
USGS	08329918	15 Jan 2018 08:00	MST	3.901	17.047
USGS	08329918	15 Jan 2018 08:15	MST	3.901	17.047
USGS	08329918	15 Jan 2018 08:30	MST	3.901	17.047
USGS	08329918	15 Jan 2018 08:45	MST	3.905	17.273
USGS	08329918	15 Jan 2018 09:00	MST	3.905	17.273
USGS	08329918	15 Jan 2018 09:15	MST	3.905	17.273
USGS	08329918	15 Jan 2018 09:30	MST	3.908	17.5
USGS	08329918	15 Jan 2018 09:45	MST	3.901	17.047
USGS	08329918	15 Jan 2018 10:00	MST	3.898	16.82
USGS	08329918	15 Jan 2018 10:15	MST	3.898	16.82
USGS	08329918	15 Jan 2018 10:30	MST	3.898	16.82
USGS	08329918	15 Jan 2018 10:45	MST	3.898	16.82
USGS	08329918	15 Jan 2018 11:00	MST	3.895	16.622
USGS	08329918	15 Jan 2018 11:15	MST	3.898	16.82
USGS	08329918	15 Jan 2018 11:30	MST	3.898	16.82
USGS	08329918	15 Jan 2018 11:45	MST	3.901	17.047
USGS	08329918	15 Jan 2018 12:00	MST	3.901	17.047
USGS	08329918	15 Jan 2018 12:15	MST	3.901	17.047
USGS	08329918	15 Jan 2018 12:30	MST	3.905	17.273
USGS	08329918	15 Jan 2018 12:45	MST	3.905	17.273
USGS	08329918	15 Jan 2018 13:00	MST	3.901	17.047
USGS	08329918	15 Jan 2018 13:15	MST	3.905	17.273
USGS	08329918	15 Jan 2018 13:30	MST	3.905	17.273
USGS	08329918	15 Jan 2018 13:45	MST	3.905	17.273
USGS	08329918	15 Jan 2018 14:00	MST	3.905	17.273
USGS	08329918	15 Jan 2018 14:15	MST	3.901	17.047
USGS	08329918	15 Jan 2018 14:30	MST	3.901	17.047
USGS	08329918	15 Jan 2018 14:45	MST	3.901	17.047
USGS	08329918	15 Jan 2018 15:00	MST	3.901	17.047
USGS	08329918	15 Jan 2018 15:15	MST	3.901	17.047
USGS	08329918	15 Jan 2018 15:30	MST	3.901	17.047
USGS	08329918	15 Jan 2018 15:45	MST	3.901	17.047
USGS	08329918	15 Jan 2018 16:00	MST	3.905	17.273
USGS	08329918	15 Jan 2018 16:15	MST	3.905	17.273
USGS	08329918	15 Jan 2018 16:30	MST	3.901	17.047
USGS	08329918	15 Jan 2018 16:45	MST	3.895	16.622
USGS	08329918	15 Jan 2018 17:00	MST	3.898	16.82
USGS	08329918	15 Jan 2018 17:15	MST	3.901	17.047
USGS	08329918	15 Jan 2018 17:30	MST	3.905	17.273
USGS	08329918	15 Jan 2018 17:45	MST	3.905	17.273
USGS	08329918	15 Jan 2018 18:00	MST	3.901	17.047
USGS	08329918	15 Jan 2018 18:15	MST	3.898	16.82
USGS	08329918	15 Jan 2018 18:30	MST	3.898	16.82
USGS	08329918	15 Jan 2018 18:45	MST	3.901	17.047
USGS	08329918	15 Jan 2018 19:00	MST	3.905	17.273
USGS	08329918	15 Jan 2018 19:15	MST	3.905	17.273
USGS	08329918	15 Jan 2018 19:30	MST	3.905	17.273
USGS	08329918	15 Jan 2018 19:45	MST	3.908	17.5
USGS	08329918	15 Jan 2018 20:00	MST	3.905	17.273
USGS	08329918	15 Jan 2018 20:15	MST	3.901	17.047
USGS	08329918	15 Jan 2018 20:30	MST	3.901	17.047
USGS	08329918	15 Jan 2018 20:45	MST	3.901	17.047
USGS	08329918	15 Jan 2018 21:00	MST	3.901	17.047
USGS	08329918	15 Jan 2018 21:15	MST	3.905	17.273
USGS	08329918	15 Jan 2018 21:30	MST	3.908	17.5
USGS	08329918	15 Jan 2018 21:45	MST	3.911	17.726
USGS	08329918	15 Jan 2018 22:00	MST	3.908	17.5
USGS	08329918	15 Jan 2018 22:15	MST	3.905	17.273
USGS	08329918	15 Jan 2018 22:30	MST	3.905	17.273
USGS	08329918	15 Jan 2018 22:45	MST	3.905	17.273
USGS	08329918	15 Jan 2018 23:00	MST	3.905	17.273
USGS	08329918	15 Jan 2018 23:15	MST	3.901	17.047
USGS	08329918	15 Jan 2018 23:30	MST	3.905	17.273
USGS	08329918	15 Jan 2018 23:45	MST	3.905	17.273
USGS	08329918	16 Jan 2018 00:00	MST	3.908	17.5
USGS	08329918	16 Jan 2018 00:15	MST	3.908	17.5
USGS	08329918	16 Jan 2018 00:30	MST	3.908	17.5
USGS	08329918	16 Jan 2018 00:45	MST	3.908	17.5
USGS	08329918	16 Jan 2018 01:00	MST	3.908	17.5
USGS	08329918	16 Jan 2018 01:15	MST	3.908	17.5
USGS	08329918	16 Jan 2018 01:30	MST	3.908	17.5
USGS	08329918	16 Jan 2018 01:45	MST	3.908	17.5
USGS	08329918	16 Jan 2018 02:00	MST	3.905	17.273
USGS	08329918	16 Jan 2018 02:15	MST	3.905	17.273
USGS	08329918	16 Jan 2018 02:30	MST	3.905	17.273
USGS	08329918	16 Jan 2018 02:45	MST	3.908	17.5
USGS	08329918	16 Jan 2018 03:00	MST	3.911	17.726
USGS	08329918	16 Jan 2018 03:15	MST	3.908	17.5
USGS	08329918	16 Jan 2018 03:30	MST	3.911	17.726
USGS	08329918	16 Jan 2018 03:45	MST	3.914	17.953
USGS	08329918	16 Jan 2018 04:00	MST	3.911	17.726
USGS	08329918	16 Jan 2018 04:15	MST	3.911	17.726
USGS	08329918	16 Jan 2018 04:30	MST	3.911	17.726
USGS	08329918	16 Jan 2018 04:45	MST	3.911	17.726
USGS	08329918	16 Jan 2018 05:00	MST	3.908	17.5
USGS	08329918	16 Jan 2018 05:15	MST	3.908	17.5
USGS	08329918	16 Jan 2018 05:30	MST	3.905	17.273
USGS	08329918	16 Jan 2018 05:45	MST	3.898	16.82
USGS	08329918	16 Jan 2018 06:00	MST	3.898	16.82
USGS	08329918	16 Jan 2018 06:15	MST	3.895	16.622
USGS	08329918	16 Jan 2018 06:30	MST	3.901	17.047
USGS	08329918	16 Jan 2018 06:45	MST	3.901	17.047
USGS	08329918	16 Jan 2018 07:00	MST	3.901	17.047
USGS	08329918	16 Jan 2018 07:15	MST	3.901	17.047
USGS	08329918	16 Jan 2018 07:30	MST	3.908	17.5
USGS	08329918	16 Jan 2018 07:45	MST	3.905	17.273
USGS	08329918	16 Jan 2018 08:00	MST	3.905	17.273
USGS	08329918	16 Jan 2018 08:15	MST	3.901	17.047
USGS	08329918	16 Jan 2018 08:30	MST	3.901	17.047
USGS	08329918	16 Jan 2018 08:45	MST	3.901	17.047
USGS	08329918	16 Jan 2018 09:00	MST	3.901	17.047
USGS	08329918	16 Jan 2018 09:15	MST	3.898	16.82
USGS	08329918	16 Jan 2018 09:30	MST	3.901	17.047
USGS	08329918	16 Jan 2018 09:45	MST	3.905	17.273
USGS	08329918	16 Jan 2018 10:00	MST	3.908	17.5
USGS	08329918	16 Jan 2018 10:15	MST	3.908	17.5
USGS	08329918	16 Jan 2018 10:30	MST	3.905	17.273
USGS	08329918	16 Jan 2018 10:45	MST	3.908	17.5
USGS	08329918	16 Jan 2018 11:00	MST	3.905	17.273
USGS	08329918	16 Jan 2018 11:15	MST	3.905	17.273
USGS	08329918	16 Jan 2018 11:30	MST	3.905	17.273
USGS	08329918	16 Jan 2018 11:45	MST	3.901	17.047
USGS	08329918	16 Jan 2018 12:00	MST	3.901	17.047
USGS	08329918	16 Jan 2018 12:15	MST	3.901	17.047
USGS	08329918	16 Jan 2018 12:30	MST	3.898	16.82
USGS	08329918	16 Jan 2018 12:45	MST	3.895	16.622
USGS	08329918	16 Jan 2018 13:00	MST	3.892	16.395
USGS	08329918	16 Jan 2018 13:15	MST	3.892	16.395
USGS	08329918	16 Jan 2018 13:30	MST	3.895	16.622
USGS	08329918	16 Jan 2018 13:45	MST	3.892	16.395
USGS	08329918	16 Jan 2018 14:00	MST	3.892	16.395
USGS	08329918	16 Jan 2018 14:15	MST	3.898	16.82
USGS	08329918	16 Jan 2018 14:30	MST	3.898	16.82
USGS	08329918	16 Jan 2018 14:45	MST	3.901	17.047
USGS	08329918	16 Jan 2018 15:00	MST	3.895	16.622
USGS	08329918	16 Jan 2018 15:15	MST	3.895	16.622
USGS	08329918	16 Jan 2018 15:30	MST	3.898	16.82
USGS	08329918	16 Jan 2018 15:45	MST	3.898	16.82
USGS	08329918	16 Jan 2018 16:00	MST	3.898	16.82
USGS	08329918	16 Jan 2018 16:15	MST	3.898	16.82
USGS	08329918	16 Jan 2018 16:30	MST	3.895	16.622
USGS	08329918	16 Jan 2018 16:45	MST	3.892	16.395
USGS	08329918	16 Jan 2018 17:00	MST	3.895	16.622
USGS	08329918	16 Jan 2018 17:15	MST	3.898	16.82
USGS	08329918	16 Jan 2018 17:30	MST	3.898	16.82
USGS	08329918	16 Jan 2018 17:45	MST	3.898	16.82
USGS	08329918	16 Jan 2018 18:00	MST	3.901	17.047
USGS	08329918	16 Jan 2018 18:15	MST	3.901	17.047
USGS	08329918	16 Jan 2018 18:30	MST	3.901	17.047
USGS	08329918	16 Jan 2018 18:45	MST	3.901	17.047
USGS	08329918	16 Jan 2018 19:00	MST	3.898	16.82
USGS	08329918	16 Jan 2018 19:15	MST	3.898	16.82
USGS	08329918	16 Jan 2018 19:30	MST	3.898	16.82
USGS	08329918	16 Jan 2018 19:45	MST	3.898	16.82
USGS	08329918	16 Jan 2018 20:00	MST	3.901	17.047
USGS	08329918	16 Jan 2018 20:15	MST	3.901	17.047
USGS	08329918	16 Jan 2018 20:30	MST	3.901	17.047
USGS	08329918	16 Jan 2018 20:45	MST	3.905	17.273
USGS	08329918	16 Jan 2018 21:00	MST	3.905	17.273
USGS	08329918	16 Jan 2018 21:15	MST	3.901	17.047
USGS	08329918	16 Jan 2018 21:30	MST	3.905	17.273
USGS	08329918	16 Jan 2018 21:45	MST	3.905	17.273
USGS	08329918	16 Jan 2018 22:00	MST	3.905	17.273
USGS	08329918	16 Jan 2018 22:15	MST	3.908	17.5
USGS	08329918	16 Jan 2018 22:30	MST	3.905	17.273
USGS	08329918	16 Jan 2018 22:45	MST	3.905	17.273
USGS	08329918	16 Jan 2018 23:00	MST	3.905	17.273
USGS	08329918	16 Jan 2018 23:15	MST	3.905	17.273
USGS	08329918	16 Jan 2018 23:30	MST	3.908	17.5
USGS	08329918	16 Jan 2018 23:45	MST	3.908	17.5
USGS	08329918	17 Jan 2018 00:00	MST	3.908	17.5
USGS	08329918	17 Jan 2018 00:15	MST	3.905	17.273
USGS	08329918	17 Jan 2018 00:30	MST	3.905	17.273
USGS	08329918	17 Jan 2018 00:45	MST	3.908	17.5
USGS	08329918	17 Jan 2018 01:00	MST	3.905	17.273
USGS	08329918	17 Jan 2018 01:15	MST	3.911	17.726
USGS	08329918	17 Jan 2018 01:30	MST	3.911	17.726
USGS	08329918	17 Jan 2018 01:45	MST	3.911	17.726
USGS	08329918	17 Jan 2018 02:00	MST	3.911	17.726
USGS	08329918	17 Jan 2018 02:15	MST	3.908	17.5
USGS	08329918	17 Jan 2018 02:30	MST	3.908	17.5
USGS	08329918	17 Jan 2018 02:45	MST	3.905	17.273
USGS	08329918	17 Jan 2018 03:00	MST	3.905	17.273
USGS	08329918	17 Jan 2018 03:15	MST	3.905	17.273
USGS	08329918	17 Jan 2018 03:30	MST	3.905	17.273
USGS	08329918	17 Jan 2018 03:45	MST	3.911	17.726
USGS	08329918	17 Jan 2018 04:00	MST	3.911	17.726
USGS	08329918	17 Jan 2018 04:15	MST	3.911	17.726
USGS	08329918	17 Jan 2018 04:30	MST	3.911	17.726
USGS	08329918	17 Jan 2018 04:45	MST	3.911	17.726
USGS	08329918	17 Jan 2018 05:00	MST	3.911	17.726
USGS	08329918	17 Jan 2018 05:15	MST	3.908	17.5
USGS	08329918	17 Jan 2018 05:30	MST	3.908	17.5
USGS	08329918	17 Jan 2018 05:45	MST	3.911	17.726
USGS	08329918	17 Jan 2018 06:00	MST	3.911	17.726
USGS	08329918	17 Jan 2018 06:15	MST	3.911	17.726
USGS	08329918	17 Jan 2018 06:30	MST	3.92	18.434
USGS	08329918	17 Jan 2018 06:45	MST	3.914	17.953
USGS	08329918	17 Jan 2018 07:00	MST	3.917	18.179
USGS	08329918	17 Jan 2018 07:15	MST	3.917	18.179
USGS	08329918	17 Jan 2018 07:30	MST	3.911	17.726
USGS	08329918	17 Jan 2018 07:45	MST	3.911	17.726
USGS	08329918	17 Jan 2018 08:00	MST	3.911	17.726
USGS	08329918	17 Jan 2018 08:15	MST	3.908	17.5
USGS	08329918	17 Jan 2018 08:30	MST	3.911	17.726
USGS	08329918	17 Jan 2018 08:45	MST	3.914	17.953
USGS	08329918	17 Jan 2018 09:00	MST	3.908	17.5
USGS	08329918	17 Jan 2018 09:15	MST	3.908	17.5
USGS	08329918	17 Jan 2018 09:30	MST	3.908	17.5
USGS	08329918	17 Jan 2018 09:45	MST	3.908	17.5
USGS	08329918	17 Jan 2018 10:00	MST	3.905	17.273
USGS	08329918	17 Jan 2018 10:15	MST	3.905	17.273
USGS	08329918	17 Jan 2018 10:30	MST	3.905	17.273
USGS	08329918	17 Jan 2018 10:45	MST	3.905	17.273
USGS	08329918	17 Jan 2018 11:00	MST	3.905	17.273
USGS	08329918	17 Jan 2018 11:15	MST	3.905	17.273
USGS	08329918	17 Jan 2018 11:30	MST	3.905	17.273
USGS	08329918	17 Jan 2018 11:45	MST	3.905	17.273
USGS	08329918	17 Jan 2018 12:00	MST	3.905	17.273
USGS	08329918	17 Jan 2018 12:15	MST	3.905	17.273
USGS	08329918	17 Jan 2018 12:30	MST	3.901	17.047
USGS	08329918	17 Jan 2018 12:45	MST	3.901	17.047
USGS	08329918	17 Jan 2018 13:00	MST	3.905	17.273
USGS	08329918	17 Jan 2018 13:15	MST	3.905	17.273
USGS	08329918	17 Jan 2018 13:30	MST	3.898	16.82
USGS	08329918	17 Jan 2018 13:45	MST	3.898	16.82
USGS	08329918	17 Jan 2018 14:00	MST	3.905	17.273
USGS	08329918	17 Jan 2018 14:15	MST	3.901	17.047
USGS	08329918	17 Jan 2018 14:30	MST	3.898	16.82
USGS	08329918	17 Jan 2018 14:45	MST	3.895	16.622
USGS	08329918	17 Jan 2018 15:00	MST	3.895	16.622
USGS	08329918	17 Jan 2018 15:15	MST	3.898	16.82
USGS	08329918	17 Jan 2018 15:30	MST	3.898	16.82
USGS	08329918	17 Jan 2018 15:45	MST	3.898	16.82
USGS	08329918	17 Jan 2018 16:00	MST	3.898	16.82
USGS	08329918	17 Jan 2018 16:15	MST	3.901	17.047
USGS	08329918	17 Jan 2018 16:30	MST	3.901	17.047
USGS	08329918	17 Jan 2018 16:45	MST	3.901	17.047
USGS	08329918	17 Jan 2018 17:00	MST	3.901	17.047
USGS	08329918	17 Jan 2018 17:15	MST	3.901	17.047
USGS	08329918	17 Jan 2018 17:30	MST	3.905	17.273
USGS	08329918	17 Jan 2018 17:45	MST	3.905	17.273
USGS	08329918	17 Jan 2018 18:00	MST	3.905	17.273
USGS	08329918	17 Jan 2018 18:15	MST	3.905	17.273
USGS	08329918	17 Jan 2018 18:30	MST	3.901	17.047
USGS	08329918	17 Jan 2018 18:45	MST	3.898	16.82
USGS	08329918	17 Jan 2018 19:00	MST	3.898	16.82
USGS	08329918	17 Jan 2018 19:15	MST	3.898	16.82
USGS	08329918	17 Jan 2018 19:30	MST	3.901	17.047
USGS	08329918	17 Jan 2018 19:45	MST	3.901	17.047
USGS	08329918	17 Jan 2018 20:00	MST	3.905	17.273
USGS	08329918	17 Jan 2018 20:15	MST	3.905	17.273
USGS	08329918	17 Jan 2018 20:30	MST	3.905	17.273
USGS	08329918	17 Jan 2018 20:45	MST	3.905	17.273
USGS	08329918	17 Jan 2018 21:00	MST	3.898	16.82
USGS	08329918	17 Jan 2018 21:15	MST	3.898	16.82
USGS	08329918	17 Jan 2018 21:30	MST	3.901	17.047
USGS	08329918	17 Jan 2018 21:45	MST	3.905	17.273
USGS	08329918	17 Jan 2018 22:00	MST	3.908	17.5
USGS	08329918	17 Jan 2018 22:15	MST	3.908	17.5
USGS	08329918	17 Jan 2018 22:30	MST	3.908	17.5
USGS	08329918	17 Jan 2018 22:45	MST	3.905	17.273
USGS	08329918	17 Jan 2018 23:00	MST	3.905	17.273
USGS	08329918	17 Jan 2018 23:15	MST	3.898	16.82
USGS	08329918	17 Jan 2018 23:30	MST	3.901	17.047
USGS	08329918	17 Jan 2018 23:45	MST	3.905	17.273
USGS	08329918	18 Jan 2018 00:00	MST	3.911	17.726
USGS	08329918	18 Jan 2018 00:15	MST	3.908	17.5
USGS	08329918	18 Jan 2018 00:30	MST	3.908	17.5
USGS	08329918	18 Jan 2018 00:45	MST	3.908	17.5
USGS	08329918	18 Jan 2018 01:00	MST	3.908	17.5
USGS	08329918	18 Jan 2018 01:15	MST	3.905	17.273
USGS	08329918	18 Jan 2018 01:30	MST	3.905	17.273
USGS	08329918	18 Jan 2018 01:45	MST	3.901	17.047
USGS	08329918	18 Jan 2018 02:00	MST	3.898	16.82
USGS	08329918	18 Jan 2018 02:15	MST	3.898	16.82
USGS	08329918	18 Jan 2018 02:30	MST	3.898	16.82
USGS	08329918	18 Jan 2018 02:45	MST	3.898	16.82
USGS	08329918	18 Jan 2018 03:00	MST	3.901	17.047
USGS	08329918	18 Jan 2018 03:15	MST	3.901	17.047
USGS	08329918	18 Jan 2018 03:30	MST	3.905	17.273
USGS	08329918	18 Jan 2018 03:45	MST	3.908	17.5
USGS	08329918	18 Jan 2018 04:00	MST	3.917	18.179
USGS	08329918	18 Jan 2018 04:15	MST	3.914	17.953
USGS	08329918	18 Jan 2018 04:30	MST	3.914	17.953
USGS	08329918	18 Jan 2018 04:45	MST	3.911	17.726
USGS	08329918	18 Jan 2018 05:00	MST	3.911	17.726
USGS	08329918	18 Jan 2018 05:15	MST	3.911	17.726
USGS	08329918	18 Jan 2018 05:30	MST	3.914	17.953
USGS	08329918	18 Jan 2018 05:45	MST	3.92	18.434
USGS	08329918	18 Jan 2018 06:00	MST	3.923	18.661
USGS	08329918	18 Jan 2018 06:15	MST	3.92	18.434
USGS	08329918	18 Jan 2018 06:30	MST	3.911	17.726
USGS	08329918	18 Jan 2018 06:45	MST	3.914	17.953
USGS	08329918	18 Jan 2018 07:00	MST	3.914	17.953
USGS	08329918	18 Jan 2018 07:15	MST	3.911	17.726
USGS	08329918	18 Jan 2018 07:30	MST	3.908	17.5
USGS	08329918	18 Jan 2018 07:45	MST	3.908	17.5
USGS	08329918	18 Jan 2018 08:00	MST	3.908	17.5
USGS	08329918	18 Jan 2018 08:15	MST	3.911	17.726
USGS	08329918	18 Jan 2018 08:30	MST	3.911	17.726
USGS	08329918	18 Jan 2018 08:45	MST	3.911	17.726
USGS	08329918	18 Jan 2018 09:00	MST	3.901	17.047
USGS	08329918	18 Jan 2018 09:15	MST	3.905	17.273
USGS	08329918	18 Jan 2018 09:30	MST	3.905	17.273
USGS	08329918	18 Jan 2018 09:45	MST	3.901	17.047
USGS	08329918	18 Jan 2018 10:00	MST	3.905	17.273
USGS	08329918	18 Jan 2018 10:15	MST	3.901	17.047
USGS	08329918	18 Jan 2018 10:30	MST	3.901	17.047
USGS	08329918	18 Jan 2018 10:45	MST	3.905	17.273
USGS	08329918	18 Jan 2018 11:00	MST	3.901	17.047
USGS	08329918	18 Jan 2018 11:15	MST	3.901	17.047
USGS	08329918	18 Jan 2018 11:30	MST	3.901	17.047
USGS	08329918	18 Jan 2018 11:45	MST	3.901	17.047
USGS	08329918	18 Jan 2018 12:00	MST	3.901	17.047
USGS	08329918	18 Jan 2018 12:15	MST	3.898	16.82
USGS	08329918	18 Jan 2018 12:30	MST	3.895	16.622
USGS	08329918	18 Jan 2018 12:45	MST	3.895	16.622
USGS	08329918	18 Jan 2018 13:00	MST	3.895	16.622
USGS	08329918	18 Jan 2018 13:15	MST	3.895	16.622
USGS	08329918	18 Jan 2018 13:30	MST	3.895	16.622
USGS	08329918	18 Jan 2018 13:45	MST	3.898	16.82
USGS	08329918	18 Jan 2018 14:00	MST	3.898	16.82
USGS	08329918	18 Jan 2018 14:15	MST	3.895	16.622
USGS	08329918	18 Jan 2018 14:30	MST	3.898	16.82
USGS	08329918	18 Jan 2018 14:45	MST	3.901	17.047
USGS	08329918	18 Jan 2018 15:00	MST	3.898	16.82
USGS	08329918	18 Jan 2018 15:15	MST	3.901	17.047
USGS	08329918	18 Jan 2018 15:30	MST	3.901	17.047
USGS	08329918	18 Jan 2018 15:45	MST	3.898	16.82
USGS	08329918	18 Jan 2018 16:00	MST	3.898	16.82
USGS	08329918	18 Jan 2018 16:15	MST	3.898	16.82
USGS	08329918	18 Jan 2018 16:30	MST	3.898	16.82
USGS	08329918	18 Jan 2018 16:45	MST	3.898	16.82
USGS	08329918	18 Jan 2018 17:00	MST	3.901	17.047
USGS	08329918	18 Jan 2018 17:15	MST	3.901	17.047
USGS	08329918	18 Jan 2018 17:30	MST	3.898	16.82
USGS	08329918	18 Jan 2018 17:45	MST	3.898	16.82
USGS	08329918	18 Jan 2018 18:00	MST	3.895	16.622
USGS	08329918	18 Jan 2018 18:15	MST	3.898	16.82
USGS	08329918	18 Jan 2018 18:30	MST	3.901	17.047
USGS	08329918	18 Jan 2018 18:45	MST	3.901	17.047
USGS	08329918	18 Jan 2018 19:00	MST	3.901	17.047
USGS	08329918	18 Jan 2018 19:15	MST	3.901	17.047
USGS	08329918	18 Jan 2018 19:30	MST	3.901	17.047
USGS	08329918	18 Jan 2018 19:45	MST	3.901	17.047
USGS	08329918	18 Jan 2018 20:00	MST	3.898	16.82
USGS	08329918	18 Jan 2018 20:15	MST	3.898	16.82
USGS	08329918	18 Jan 2018 20:30	MST	3.898	16.82
USGS	08329918	18 Jan 2018 20:45	MST	3.892	16.395
USGS	08329918	18 Jan 2018 21:00	MST	3.895	16.622
USGS	08329918	18 Jan 2018 21:15	MST	3.895	16.622
USGS	08329918	18 Jan 2018 21:30	MST	3.895	16.622
USGS	08329918	18 Jan 2018 21:45	MST	3.895	16.622
USGS	08329918	18 Jan 2018 22:00	MST	3.895	16.622
USGS	08329918	18 Jan 2018 22:15	MST	3.898	16.82
USGS	08329918	18 Jan 2018 22:30	MST	3.898	16.82
USGS	08329918	18 Jan 2018 22:45	MST	3.901	17.047
USGS	08329918	18 Jan 2018 23:00	MST	3.901	17.047
USGS	08329918	18 Jan 2018 23:15	MST	3.901	17.047
USGS	08329918	18 Jan 2018 23:30	MST	3.898	16.82
USGS	08329918	18 Jan 2018 23:45	MST	3.901	17.047
USGS	08329918	19 Jan 2018 00:00	MST	3.905	17.273
USGS	08329918	19 Jan 2018 00:15	MST	3.905	17.273
USGS	08329918	19 Jan 2018 00:30	MST	3.898	16.82
USGS	08329918	19 Jan 2018 00:45	MST	3.905	17.273
USGS	08329918	19 Jan 2018 01:00	MST	3.901	17.047
USGS	08329918	19 Jan 2018 01:15	MST	3.895	16.622
USGS	08329918	19 Jan 2018 01:30	MST	3.898	16.82
USGS	08329918	19 Jan 2018 01:45	MST	3.892	16.395
USGS	08329918	19 Jan 2018 02:00	MST	3.892	16.395
USGS	08329918	19 Jan 2018 02:15	MST	3.895	16.622
USGS	08329918	19 Jan 2018 02:30	MST	3.892	16.395
USGS	08329918	19 Jan 2018 02:45	MST	3.889	16.169
USGS	08329918	19 Jan 2018 03:00	MST	3.892	16.395
USGS	08329918	19 Jan 2018 03:15	MST	3.892	16.395
USGS	08329918	19 Jan 2018 03:30	MST	3.892	16.395
USGS	08329918	19 Jan 2018 03:45	MST	3.895	16.622
USGS	08329918	19 Jan 2018 04:00	MST	3.895	16.622
USGS	08329918	19 Jan 2018 04:15	MST	3.895	16.622
USGS	08329918	19 Jan 2018 04:30	MST	3.892	16.395
USGS	08329918	19 Jan 2018 04:45	MST	3.892	16.395
USGS	08329918	19 Jan 2018 05:00	MST	3.892	16.395
USGS	08329918	19 Jan 2018 05:15	MST	3.901	17.047
USGS	08329918	19 Jan 2018 05:30	MST	3.898	16.82
USGS	08329918	19 Jan 2018 05:45	MST	3.895	16.622
USGS	08329918	19 Jan 2018 06:00	MST	3.905	17.273
USGS	08329918	19 Jan 2018 06:15	MST	3.901	17.047
USGS	08329918	19 Jan 2018 06:30	MST	3.901	17.047
USGS	08329918	19 Jan 2018 06:45	MST	3.895	16.622
USGS	08329918	19 Jan 2018 07:00	MST	3.898	16.82
USGS	08329918	19 Jan 2018 07:15	MST	3.892	16.395
USGS	08329918	19 Jan 2018 07:30	MST	3.889	16.169
USGS	08329918	19 Jan 2018 07:45	MST	3.898	16.82
USGS	08329918	19 Jan 2018 08:00	MST	3.889	16.169
USGS	08329918	19 Jan 2018 08:15	MST	3.895	16.622
USGS	08329918	19 Jan 2018 08:30	MST	3.898	16.82
USGS	08329918	19 Jan 2018 08:45	MST	3.889	16.169
USGS	08329918	19 Jan 2018 09:00	MST	3.892	16.395
USGS	08329918	19 Jan 2018 09:15	MST	3.898	16.82
USGS	08329918	19 Jan 2018 09:30	MST	3.895	16.622
USGS	08329918	19 Jan 2018 09:45	MST	3.892	16.395
USGS	08329918	19 Jan 2018 10:00	MST	3.889	16.169
USGS	08329918	19 Jan 2018 10:15	MST	3.889	16.169
USGS	08329918	19 Jan 2018 10:30	MST	3.889	16.169
USGS	08329918	19 Jan 2018 10:45	MST	3.886	15.971
USGS	08329918	19 Jan 2018 11:00	MST	3.889	16.169
USGS	08329918	19 Jan 2018 11:15	MST	3.889	16.169
USGS	08329918	19 Jan 2018 11:30	MST	3.886	15.971
USGS	08329918	19 Jan 2018 11:45	MST	3.886	15.971
USGS	08329918	19 Jan 2018 12:00	MST	3.883	15.744
USGS	08329918	19 Jan 2018 12:15	MST	3.88	15.546
USGS	08329918	19 Jan 2018 12:30	MST	3.88	15.546
USGS	08329918	19 Jan 2018 12:45	MST	3.88	15.546
USGS	08329918	19 Jan 2018 13:00	MST	3.877	15.348
USGS	08329918	19 Jan 2018 13:15	MST	3.877	15.348
USGS	08329918	19 Jan 2018 13:30	MST	3.88	15.546
USGS	08329918	19 Jan 2018 13:45	MST	3.88	15.546
USGS	08329918	19 Jan 2018 14:00	MST	3.883	15.744
USGS	08329918	19 Jan 2018 14:15	MST	3.883	15.744
USGS	08329918	19 Jan 2018 14:30	MST	3.886	15.971
USGS	08329918	19 Jan 2018 14:45	MST	3.886	15.971
USGS	08329918	19 Jan 2018 15:00	MST	3.883	15.744
USGS	08329918	19 Jan 2018 15:15	MST	3.883	15.744
USGS	08329918	19 Jan 2018 15:30	MST	3.883	15.744
USGS	08329918	19 Jan 2018 15:45	MST	3.88	15.546
USGS	08329918	19 Jan 2018 16:00	MST	3.88	15.546
USGS	08329918	19 Jan 2018 16:15	MST	3.88	15.546
USGS	08329918	19 Jan 2018 16:30	MST	3.877	15.348
USGS	08329918	19 Jan 2018 16:45	MST	3.877	15.348
USGS	08329918	19 Jan 2018 17:00	MST	3.877	15.348
USGS	08329918	19 Jan 2018 17:15	MST	3.88	15.546
USGS	08329918	19 Jan 2018 17:30	MST	3.883	15.744
USGS	08329918	19 Jan 2018 17:45	MST	3.886	15.971
USGS	08329918	19 Jan 2018 18:00	MST	3.886	15.971
USGS	08329918	19 Jan 2018 18:15	MST	3.886	15.971
USGS	08329918	19 Jan 2018 18:30	MST	3.883	15.744
USGS	08329918	19 Jan 2018 18:45	MST	3.883	15.744
USGS	08329918	19 Jan 2018 19:00	MST	3.88	15.546
USGS	08329918	19 Jan 2018 19:15	MST	3.883	15.744
USGS	08329918	19 Jan 2018 19:30	MST	3.88	15.546
USGS	08329918	19 Jan 2018 19:45	MST	3.883	15.744
USGS	08329918	19 Jan 2018 20:00	MST	3.886	15.971
USGS	08329918	19 Jan 2018 20:15	MST	3.886	15.971
USGS	08329918	19 Jan 2018 20:30	MST	3.886	15.971
USGS	08329918	19 Jan 2018 20:45	MST	3.889	16.169
USGS	08329918	19 Jan 2018 21:00	MST	3.889	16.169
USGS	08329918	19 Jan 2018 21:15	MST	3.892	16.395
USGS	08329918	19 Jan 2018 21:30	MST	3.889	16.169
USGS	08329918	19 Jan 2018 21:45	MST	3.889	16.169
USGS	08329918	19 Jan 2018 22:00	MST	3.886	15.971
USGS	08329918	19 Jan 2018 22:15	MST	3.889	16.169
USGS	08329918	19 Jan 2018 22:30	MST	3.892	16.395
USGS	08329918	19 Jan 2018 22:45	MST	3.895	16.622
USGS	08329918	19 Jan 2018 23:00	MST	3.898	16.82
USGS	08329918	19 Jan 2018 23:15	MST	3.895	16.622
USGS	08329918	19 Jan 2018 23:30	MST	3.898	16.82
USGS	08329918	19 Jan 2018 23:45	MST	3.886	15.971
USGS	08329918	20 Jan 2018 00:00	MST	3.886	15.971
USGS	08329918	20 Jan 2018 00:15	MST	3.883	15.744
USGS	08329918	20 Jan 2018 00:30	MST	3.892	16.395
USGS	08329918	20 Jan 2018 00:45	MST	3.898	16.82
USGS	08329918	20 Jan 2018 01:00	MST	3.898	16.82
USGS	08329918	20 Jan 2018 01:15	MST	3.898	16.82
USGS	08329918	20 Jan 2018 01:30	MST	3.898	16.82
USGS	08329918	20 Jan 2018 01:45	MST	3.905	17.273
USGS	08329918	20 Jan 2018 02:00	MST	3.905	17.273
USGS	08329918	20 Jan 2018 02:15	MST	3.901	17.047
USGS	08329918	20 Jan 2018 02:30	MST	3.901	17.047
USGS	08329918	20 Jan 2018 02:45	MST	3.895	16.622
USGS	08329918	20 Jan 2018 03:00	MST	3.892	16.395
USGS	08329918	20 Jan 2018 03:15	MST	3.898	16.82
USGS	08329918	20 Jan 2018 03:30	MST	3.895	16.622
USGS	08329918	20 Jan 2018 03:45	MST	3.892	16.395
USGS	08329918	20 Jan 2018 04:00	MST	3.892	16.395
USGS	08329918	20 Jan 2018 04:15	MST	3.889	16.169
USGS	08329918	20 Jan 2018 04:30	MST	3.886	15.971
USGS	08329918	20 Jan 2018 04:45	MST	3.886	15.971
USGS	08329918	20 Jan 2018 05:00	MST	3.883	15.744
USGS	08329918	20 Jan 2018 05:15	MST	3.883	15.744
USGS	08329918	20 Jan 2018 05:30	MST	3.883	15.744
USGS	08329918	20 Jan 2018 05:45	MST	3.88	15.546
USGS	08329918	20 Jan 2018 06:00	MST	3.877	15.348
USGS	08329918	20 Jan 2018 06:15	MST	3.877	15.348
USGS	08329918	20 Jan 2018 06:30	MST	3.877	15.348
USGS	08329918	20 Jan 2018 06:45	MST	3.874	15.121
USGS	08329918	20 Jan 2018 07:00	MST	3.874	15.121
USGS	08329918	20 Jan 2018 07:15	MST	3.865	14.555
USGS	08329918	20 Jan 2018 07:30	MST	3.865	14.555
USGS	08329918	20 Jan 2018 07:45	MST	3.865	14.555
USGS	08329918	20 Jan 2018 08:00	MST	3.868	14.753
USGS	08329918	20 Jan 2018 08:15	MST	3.868	14.753
USGS	08329918	20 Jan 2018 08:30	MST	3.871	14.923
USGS	08329918	20 Jan 2018 08:45	MST	3.871	14.923
USGS	08329918	20 Jan 2018 09:00	MST	3.874	15.121
USGS	08329918	20 Jan 2018 09:15	MST	3.871	14.923
USGS	08329918	20 Jan 2018 09:30	MST	3.868	14.753
USGS	08329918	20 Jan 2018 09:45	MST	3.862	14.385
USGS	08329918	20 Jan 2018 10:00	MST	3.862	14.385
USGS	08329918	20 Jan 2018 10:15	MST	3.862	14.385
USGS	08329918	20 Jan 2018 10:30	MST	3.862	14.385
USGS	08329918	20 Jan 2018 10:45	MST	3.862	14.385
USGS	08329918	20 Jan 2018 11:00	MST	3.862	14.385
USGS	08329918	20 Jan 2018 11:15	MST	3.859	14.215
USGS	08329918	20 Jan 2018 11:30	MST	3.862	14.385
USGS	08329918	20 Jan 2018 11:45	MST	3.859	14.215
USGS	08329918	20 Jan 2018 12:00	MST	3.859	14.215
USGS	08329918	20 Jan 2018 12:15	MST	3.856	14.017
USGS	08329918	20 Jan 2018 12:30	MST	3.859	14.215
USGS	08329918	20 Jan 2018 12:45	MST	3.862	14.385
USGS	08329918	20 Jan 2018 13:00	MST	3.862	14.385
USGS	08329918	20 Jan 2018 13:15	MST	3.862	14.385
USGS	08329918	20 Jan 2018 13:30	MST	3.862	14.385
USGS	08329918	20 Jan 2018 13:45	MST	3.862	14.385
USGS	08329918	20 Jan 2018 14:00	MST	3.862	14.385
USGS	08329918	20 Jan 2018 14:15	MST	3.859	14.215
USGS	08329918	20 Jan 2018 14:30	MST	3.859	14.215
USGS	08329918	20 Jan 2018 14:45	MST	3.859	14.215
USGS	08329918	20 Jan 2018 15:00	MST	3.856	14.017
USGS	08329918	20 Jan 2018 15:15	MST	3.856	14.017
USGS	08329918	20 Jan 2018 15:30	MST	3.856	14.017
USGS	08329918	20 Jan 2018 15:45	MST	3.856	14.017
USGS	08329918	20 Jan 2018 16:00	MST	3.856	14.017
USGS	08329918	20 Jan 2018 16:15	MST	3.856	14.017
USGS	08329918	20 Jan 2018 16:30	MST	3.856	14.017
USGS	08329918	20 Jan 2018 16:45	MST	3.859	14.215
USGS	08329918	20 Jan 2018 17:00	MST	3.862	14.385
USGS	08329918	20 Jan 2018 17:15	MST	3.865	14.555
USGS	08329918	20 Jan 2018 17:30	MST	3.865	14.555
USGS	08329918	20 Jan 2018 17:45	MST	3.865	14.555
USGS	08329918	20 Jan 2018 18:00	MST	3.865	14.555
USGS	08329918	20 Jan 2018 18:15	MST	3.865	14.555
USGS	08329918	20 Jan 2018 18:30	MST	3.865	14.555
USGS	08329918	20 Jan 2018 18:45	MST	3.862	14.385
USGS	08329918	20 Jan 2018 19:00	MST	3.862	14.385
USGS	08329918	20 Jan 2018 19:15	MST	3.862	14.385
USGS	08329918	20 Jan 2018 19:30	MST	3.862	14.385
USGS	08329918	20 Jan 2018 19:45	MST	3.865	14.555
USGS	08329918	20 Jan 2018 20:00	MST	3.865	14.555
USGS	08329918	20 Jan 2018 20:15	MST	3.868	14.753
USGS	08329918	20 Jan 2018 20:30	MST	3.868	14.753
USGS	08329918	20 Jan 2018 20:45	MST	3.868	14.753
USGS	08329918	20 Jan 2018 21:00	MST	3.865	14.555
USGS	08329918	20 Jan 2018 21:15	MST	3.868	14.753
USGS	08329918	20 Jan 2018 21:30	MST	3.865	14.555
USGS	08329918	20 Jan 2018 21:45	MST	3.865	14.555
USGS	08329918	20 Jan 2018 22:00	MST	3.865	14.555
USGS	08329918	20 Jan 2018 22:15	MST	3.868	14.753
USGS	08329918	20 Jan 2018 22:30	MST	3.871	14.923
USGS	08329918	20 Jan 2018 22:45	MST	3.871	14.923
USGS	08329918	20 Jan 2018 23:00	MST	3.871	14.923
USGS	08329918	20 Jan 2018 23:15	MST	3.868	14.753
USGS	08329918	20 Jan 2018 23:30	MST	3.877	15.348
USGS	08329918	20 Jan 2018 23:45	MST	3.871	14.923
USGS	08329918	21 Jan 2018 00:00	MST	3.862	14.385
USGS	08329918	21 Jan 2018 00:15	MST	3.862	14.385
USGS	08329918	21 Jan 2018 00:30	MST	3.862	14.385
USGS	08329918	21 Jan 2018 00:45	MST	3.868	14.753
USGS	08329918	21 Jan 2018 01:00	MST	3.871	14.923
USGS	08329918	21 Jan 2018 01:15	MST	3.874	15.121
USGS	08329918	21 Jan 2018 01:30	MST	3.874	15.121
USGS	08329918	21 Jan 2018 01:45	MST	3.874	15.121
USGS	08329918	21 Jan 2018 02:00	MST	3.874	15.121
USGS	08329918	21 Jan 2018 02:15	MST	3.874	15.121
USGS	08329918	21 Jan 2018 02:30	MST	3.877	15.348
USGS	08329918	21 Jan 2018 02:45	MST	3.874	15.121
USGS	08329918	21 Jan 2018 03:00	MST	3.877	15.348
USGS	08329918	21 Jan 2018 03:15	MST	3.877	15.348
USGS	08329918	21 Jan 2018 03:30	MST	3.88	15.546
USGS	08329918	21 Jan 2018 03:45	MST	3.877	15.348
USGS	08329918	21 Jan 2018 04:00	MST	3.877	15.348
USGS	08329918	21 Jan 2018 04:15	MST	3.877	15.348
USGS	08329918	21 Jan 2018 04:30	MST	3.877	15.348
USGS	08329918	21 Jan 2018 04:45	MST	3.877	15.348
USGS	08329918	21 Jan 2018 05:00	MST	3.877	15.348
USGS	08329918	21 Jan 2018 05:15	MST	3.874	15.121
USGS	08329918	21 Jan 2018 05:30	MST	3.868	14.753
USGS	08329918	21 Jan 2018 05:45	MST	3.868	14.753
USGS	08329918	21 Jan 2018 06:00	MST	3.865	14.555
USGS	08329918	21 Jan 2018 06:15	MST	3.865	14.555
USGS	08329918	21 Jan 2018 06:30	MST	3.868	14.753
USGS	08329918	21 Jan 2018 06:45	MST	3.868	14.753
USGS	08329918	21 Jan 2018 07:00	MST	3.868	14.753
USGS	08329918	21 Jan 2018 07:15	MST	3.871	14.923
USGS	08329918	21 Jan 2018 07:30	MST	3.871	14.923
USGS	08329918	21 Jan 2018 07:45	MST	3.874	15.121
USGS	08329918	21 Jan 2018 08:00	MST	3.877	15.348
USGS	08329918	21 Jan 2018 08:15	MST	3.877	15.348
USGS	08329918	21 Jan 2018 08:30	MST	3.871	14.923
USGS	08329918	21 Jan 2018 08:45	MST	3.874	15.121
USGS	08329918	21 Jan 2018 09:00	MST	3.874	15.121
USGS	08329918	21 Jan 2018 09:15	MST	3.877	15.348
USGS	08329918	21 Jan 2018 09:30	MST	3.877	15.348
USGS	08329918	21 Jan 2018 09:45	MST	3.874	15.121
USGS	08329918	21 Jan 2018 10:00	MST	3.874	15.121
USGS	08329918	21 Jan 2018 10:15	MST	3.874	15.121
USGS	08329918	21 Jan 2018 10:30	MST	3.874	15.121
USGS	08329918	21 Jan 2018 10:45	MST	3.871	14.923
USGS	08329918	21 Jan 2018 11:00	MST	3.871	14.923
USGS	08329918	21 Jan 2018 11:15	MST	3.868	14.753
USGS	08329918	21 Jan 2018 11:30	MST	3.868	14.753
USGS	08329918	21 Jan 2018 11:45	MST	3.865	14.555
USGS	08329918	21 Jan 2018 12:00	MST	3.862	14.385
USGS	08329918	21 Jan 2018 12:15	MST	3.865	14.555
USGS	08329918	21 Jan 2018 12:30	MST	3.865	14.555
USGS	08329918	21 Jan 2018 12:45	MST	3.865	14.555
USGS	08329918	21 Jan 2018 13:00	MST	3.853	13.847
USGS	08329918	21 Jan 2018 13:15	MST	3.856	14.017
USGS	08329918	21 Jan 2018 13:30	MST	3.859	14.215
USGS	08329918	21 Jan 2018 13:45	MST	3.862	14.385
USGS	08329918	21 Jan 2018 14:00	MST	3.865	14.555
USGS	08329918	21 Jan 2018 14:15	MST	3.865	14.555
USGS	08329918	21 Jan 2018 14:30	MST	3.868	14.753
USGS	08329918	21 Jan 2018 14:45	MST	3.865	14.555
USGS	08329918	21 Jan 2018 15:00	MST	3.862	14.385
USGS	08329918	21 Jan 2018 15:15	MST	3.859	14.215
USGS	08329918	21 Jan 2018 15:30	MST	3.85	13.677
USGS	08329918	21 Jan 2018 15:45	MST	3.856	14.017
USGS	08329918	21 Jan 2018 16:00	MST	3.859	14.215
USGS	08329918	21 Jan 2018 16:15	MST	3.865	14.555
USGS	08329918	21 Jan 2018 16:30	MST	3.868	14.753
USGS	08329918	21 Jan 2018 16:45	MST	3.868	14.753
USGS	08329918	21 Jan 2018 17:00	MST	3.865	14.555
USGS	08329918	21 Jan 2018 17:15	MST	3.868	14.753
USGS	08329918	21 Jan 2018 17:30	MST	3.871	14.923
USGS	08329918	21 Jan 2018 17:45	MST	3.871	14.923
USGS	08329918	21 Jan 2018 18:00	MST	3.871	14.923
USGS	08329918	21 Jan 2018 18:15	MST	3.874	15.121
USGS	08329918	21 Jan 2018 18:30	MST	3.871	14.923
USGS	08329918	21 Jan 2018 18:45	MST	3.874	15.121
USGS	08329918	21 Jan 2018 19:00	MST	3.871	14.923
[truncated: 33,033 more rows]
