# Supplementary material for: WHONDRS-GUI: a web application for global survey of surface water metabolites
Source: PeerJ. 2020 Jul 22;8:e9277. doi: 10.7717/peerj.9277 (PMC7382364; doi:10.7717/peerj.9277)
Supplement: Supplemental Information 1 [file peerj-08-9277-s001.zip › WHONDRS_S_Kit/data/WHONDRS_SW_Kits_Hydrographs/WHONDRS_SW_Kits_Hydrograph_S000127.csv]

# U.S. Geological Survey. 2018. National Water Information System data available on the World Wide Web (USGS Water Data for the Nation) accessed at 2019-01-03 19:37:57 EST (nadww01) at http://waterdata.usgs.gov/nwis/
# USGS 08330875 RIO GRANDE AT ISLETA LAKES NR ISLETA NM
agency_cd	site_no	datetime	tz_cd	Gauge_height_m	Discharge_cubic_m_per_second
USGS	08330875	01 Jan 2018 00:00	MST	1.503	17.868
USGS	08330875	01 Jan 2018 00:15	MST	1.5	17.868
USGS	08330875	01 Jan 2018 00:30	MST	1.503	17.839
USGS	08330875	01 Jan 2018 00:45	MST	1.503	17.839
USGS	08330875	01 Jan 2018 01:00	MST	1.503	17.839
USGS	08330875	01 Jan 2018 01:15	MST	1.503	17.839
USGS	08330875	01 Jan 2018 01:30	MST	1.503	17.839
USGS	08330875	01 Jan 2018 01:45	MST	1.5	17.839
USGS	08330875	01 Jan 2018 02:00	MST	1.503	17.839
USGS	08330875	01 Jan 2018 02:15	MST	1.503	17.839
USGS	08330875	01 Jan 2018 02:30	MST	1.503	17.839
USGS	08330875	01 Jan 2018 02:45	MST	1.5	17.839
USGS	08330875	01 Jan 2018 03:00	MST	1.5	17.839
USGS	08330875	01 Jan 2018 03:15	MST	1.503	17.839
USGS	08330875	01 Jan 2018 03:30	MST	1.5	17.839
USGS	08330875	01 Jan 2018 03:45	MST	1.5	17.839
USGS	08330875	01 Jan 2018 04:00	MST	1.5	17.839
USGS	08330875	01 Jan 2018 04:15	MST	1.5	17.839
USGS	08330875	01 Jan 2018 04:30	MST	1.5	17.839
USGS	08330875	01 Jan 2018 04:45	MST	1.5	17.811
USGS	08330875	01 Jan 2018 05:00	MST	1.5	17.811
USGS	08330875	01 Jan 2018 05:15	MST	1.5	17.811
USGS	08330875	01 Jan 2018 05:30	MST	1.5	17.783
USGS	08330875	01 Jan 2018 05:45	MST	1.5	17.783
USGS	08330875	01 Jan 2018 06:00	MST	1.5	17.754
USGS	08330875	01 Jan 2018 06:15	MST	1.5	17.754
USGS	08330875	01 Jan 2018 06:30	MST	1.5	17.754
USGS	08330875	01 Jan 2018 06:45	MST	1.5	17.726
USGS	08330875	01 Jan 2018 07:00	MST	1.5	17.726
USGS	08330875	01 Jan 2018 07:15	MST	1.5	17.698
USGS	08330875	01 Jan 2018 07:30	MST	1.5	17.698
USGS	08330875	01 Jan 2018 07:45	MST	1.5	17.698
USGS	08330875	01 Jan 2018 08:00	MST	1.5	17.67
USGS	08330875	01 Jan 2018 08:15	MST	1.5	17.67
USGS	08330875	01 Jan 2018 08:30	MST	1.5	17.641
USGS	08330875	01 Jan 2018 08:45	MST	1.5	17.641
USGS	08330875	01 Jan 2018 09:00	MST	1.5	17.641
USGS	08330875	01 Jan 2018 09:15	MST	1.5	17.641
USGS	08330875	01 Jan 2018 09:30	MST	1.5	17.613
USGS	08330875	01 Jan 2018 09:45	MST	1.5	17.613
USGS	08330875	01 Jan 2018 10:00	MST	1.5	17.585
USGS	08330875	01 Jan 2018 10:15	MST	1.503	17.585
USGS	08330875	01 Jan 2018 10:30	MST	1.503	17.556
USGS	08330875	01 Jan 2018 10:45	MST	1.5	17.556
USGS	08330875	01 Jan 2018 11:00	MST	1.5	17.556
USGS	08330875	01 Jan 2018 11:15	MST	1.5	17.556
USGS	08330875	01 Jan 2018 11:30	MST	1.5	17.556
USGS	08330875	01 Jan 2018 11:45	MST	1.5	17.556
USGS	08330875	01 Jan 2018 12:00	MST	1.5	17.556
USGS	08330875	01 Jan 2018 12:15	MST	1.497	17.528
USGS	08330875	01 Jan 2018 12:30	MST	1.494	17.528
USGS	08330875	01 Jan 2018 12:45	MST	1.494	17.528
USGS	08330875	01 Jan 2018 13:00	MST	1.494	17.528
USGS	08330875	01 Jan 2018 13:15	MST	1.494	17.528
USGS	08330875	01 Jan 2018 13:30	MST	1.49	17.528
USGS	08330875	01 Jan 2018 13:45	MST	1.49	17.528
USGS	08330875	01 Jan 2018 14:00	MST	1.49	17.528
USGS	08330875	01 Jan 2018 14:15	MST	1.49	17.528
USGS	08330875	01 Jan 2018 14:30	MST	1.49	17.528
USGS	08330875	01 Jan 2018 14:45	MST	1.49	17.528
USGS	08330875	01 Jan 2018 15:00	MST	1.49	17.528
USGS	08330875	01 Jan 2018 15:15	MST	1.49	17.528
USGS	08330875	01 Jan 2018 15:30	MST	1.49	17.5
USGS	08330875	01 Jan 2018 15:45	MST	1.49	17.528
USGS	08330875	01 Jan 2018 16:00	MST	1.49	17.528
USGS	08330875	01 Jan 2018 16:15	MST	1.49	17.528
USGS	08330875	01 Jan 2018 16:30	MST	1.49	17.556
USGS	08330875	01 Jan 2018 16:45	MST	1.487	17.556
USGS	08330875	01 Jan 2018 17:00	MST	1.49	17.556
USGS	08330875	01 Jan 2018 17:15	MST	1.49	17.585
USGS	08330875	01 Jan 2018 17:30	MST	1.49	17.585
USGS	08330875	01 Jan 2018 17:45	MST	1.49	17.613
USGS	08330875	01 Jan 2018 18:00	MST	1.49	17.613
USGS	08330875	01 Jan 2018 18:15	MST	1.49	17.613
USGS	08330875	01 Jan 2018 18:30	MST	1.49	17.641
USGS	08330875	01 Jan 2018 18:45	MST	1.49	17.641
USGS	08330875	01 Jan 2018 19:00	MST	1.49	17.67
USGS	08330875	01 Jan 2018 19:15	MST	1.49	17.67
USGS	08330875	01 Jan 2018 19:30	MST	1.49	17.67
USGS	08330875	01 Jan 2018 19:45	MST	1.494	17.698
USGS	08330875	01 Jan 2018 20:00	MST	1.494	17.698
USGS	08330875	01 Jan 2018 20:15	MST	1.49	17.726
USGS	08330875	01 Jan 2018 20:30	MST	1.494	17.726
USGS	08330875	01 Jan 2018 20:45	MST	1.49	17.754
USGS	08330875	01 Jan 2018 21:00	MST	1.494	17.783
USGS	08330875	01 Jan 2018 21:15	MST	1.49	17.783
USGS	08330875	01 Jan 2018 21:30	MST	1.494	17.811
USGS	08330875	01 Jan 2018 21:45	MST	1.494	17.839
USGS	08330875	01 Jan 2018 22:00	MST	1.49	17.868
USGS	08330875	01 Jan 2018 22:15	MST	1.49	17.868
USGS	08330875	01 Jan 2018 22:30	MST	1.49	17.896
USGS	08330875	01 Jan 2018 22:45	MST	1.49	17.924
USGS	08330875	01 Jan 2018 23:00	MST	1.49	17.953
USGS	08330875	01 Jan 2018 23:15	MST	1.49	17.981
USGS	08330875	01 Jan 2018 23:30	MST	1.49	17.981
USGS	08330875	01 Jan 2018 23:45	MST	1.49	17.981
USGS	08330875	02 Jan 2018 00:00	MST	1.49	17.981
USGS	08330875	02 Jan 2018 00:15	MST	1.49	17.981
USGS	08330875	02 Jan 2018 00:30	MST	1.49	17.981
USGS	08330875	02 Jan 2018 00:45	MST	1.49	17.981
USGS	08330875	02 Jan 2018 01:00	MST	1.494	17.981
USGS	08330875	02 Jan 2018 01:15	MST	1.494	17.981
USGS	08330875	02 Jan 2018 01:30	MST	1.49	17.981
USGS	08330875	02 Jan 2018 01:45	MST	1.49	17.981
USGS	08330875	02 Jan 2018 02:00	MST	1.494	17.981
USGS	08330875	02 Jan 2018 02:15	MST	1.494	17.981
USGS	08330875	02 Jan 2018 02:30	MST	1.494	17.981
USGS	08330875	02 Jan 2018 02:45	MST	1.5	17.981
USGS	08330875	02 Jan 2018 03:00	MST	1.5	17.981
USGS	08330875	02 Jan 2018 03:15	MST	1.5	17.953
USGS	08330875	02 Jan 2018 03:30	MST	1.503	17.953
USGS	08330875	02 Jan 2018 03:45	MST	1.503	17.924
USGS	08330875	02 Jan 2018 04:00	MST	1.503	17.896
USGS	08330875	02 Jan 2018 04:15	MST	1.503	17.896
USGS	08330875	02 Jan 2018 04:30	MST	1.503	17.868
USGS	08330875	02 Jan 2018 04:45	MST	1.506	17.839
USGS	08330875	02 Jan 2018 05:00	MST	1.506	17.839
USGS	08330875	02 Jan 2018 05:15	MST	1.506	17.811
USGS	08330875	02 Jan 2018 05:30	MST	1.506	17.783
USGS	08330875	02 Jan 2018 05:45	MST	1.506	17.783
USGS	08330875	02 Jan 2018 06:00	MST	1.506	17.754
USGS	08330875	02 Jan 2018 06:15	MST	1.506	17.726
USGS	08330875	02 Jan 2018 06:30	MST	1.506	17.726
USGS	08330875	02 Jan 2018 06:45	MST	1.503	17.698
USGS	08330875	02 Jan 2018 07:00	MST	1.506	17.698
USGS	08330875	02 Jan 2018 07:15	MST	1.506	17.698
USGS	08330875	02 Jan 2018 07:30	MST	1.503	17.698
USGS	08330875	02 Jan 2018 07:45	MST	1.503	17.67
USGS	08330875	02 Jan 2018 08:00	MST	1.503	17.67
USGS	08330875	02 Jan 2018 08:15	MST	1.5	17.67
USGS	08330875	02 Jan 2018 08:30	MST	1.5	17.67
USGS	08330875	02 Jan 2018 08:45	MST	1.5	17.67
USGS	08330875	02 Jan 2018 09:00	MST	1.5	17.641
USGS	08330875	02 Jan 2018 09:15	MST	1.497	17.641
USGS	08330875	02 Jan 2018 09:30	MST	1.497	17.641
USGS	08330875	02 Jan 2018 09:45	MST	1.497	17.641
USGS	08330875	02 Jan 2018 10:00	MST	1.497	17.641
USGS	08330875	02 Jan 2018 10:15	MST	1.497	17.613
USGS	08330875	02 Jan 2018 10:30	MST	1.497	17.613
USGS	08330875	02 Jan 2018 10:45	MST	1.494	17.613
USGS	08330875	02 Jan 2018 11:00	MST	1.494	17.613
USGS	08330875	02 Jan 2018 11:15	MST	1.494	17.613
USGS	08330875	02 Jan 2018 11:30	MST	1.494	17.585
USGS	08330875	02 Jan 2018 11:45	MST	1.494	17.613
USGS	08330875	02 Jan 2018 12:00	MST	1.494	17.613
USGS	08330875	02 Jan 2018 12:15	MST	1.494	17.613
USGS	08330875	02 Jan 2018 12:30	MST	1.49	17.613
USGS	08330875	02 Jan 2018 12:45	MST	1.49	17.613
USGS	08330875	02 Jan 2018 13:00	MST	1.49	17.613
USGS	08330875	02 Jan 2018 13:15	MST	1.494	17.641
USGS	08330875	02 Jan 2018 13:30	MST	1.494	17.641
USGS	08330875	02 Jan 2018 13:45	MST	1.494	17.641
USGS	08330875	02 Jan 2018 14:00	MST	1.49	17.641
USGS	08330875	02 Jan 2018 14:15	MST	1.494	17.641
USGS	08330875	02 Jan 2018 14:30	MST	1.494	17.641
USGS	08330875	02 Jan 2018 14:45	MST	1.494	17.67
USGS	08330875	02 Jan 2018 15:00	MST	1.494	17.67
USGS	08330875	02 Jan 2018 15:15	MST	1.494	17.67
USGS	08330875	02 Jan 2018 15:30	MST	1.497	17.67
USGS	08330875	02 Jan 2018 15:45	MST	1.497	17.67
USGS	08330875	02 Jan 2018 16:00	MST	1.497	17.67
USGS	08330875	02 Jan 2018 16:15	MST	1.497	17.698
USGS	08330875	02 Jan 2018 16:30	MST	1.497	17.726
USGS	08330875	02 Jan 2018 16:45	MST	1.497	17.726
USGS	08330875	02 Jan 2018 17:00	MST	1.494	17.754
USGS	08330875	02 Jan 2018 17:15	MST	1.494	17.783
USGS	08330875	02 Jan 2018 17:30	MST	1.494	17.811
USGS	08330875	02 Jan 2018 17:45	MST	1.494	17.811
USGS	08330875	02 Jan 2018 18:00	MST	1.49	17.839
USGS	08330875	02 Jan 2018 18:15	MST	1.49	17.868
USGS	08330875	02 Jan 2018 18:30	MST	1.49	17.868
USGS	08330875	02 Jan 2018 18:45	MST	1.49	17.896
USGS	08330875	02 Jan 2018 19:00	MST	1.494	17.924
USGS	08330875	02 Jan 2018 19:15	MST	1.494	17.924
USGS	08330875	02 Jan 2018 19:30	MST	1.494	17.953
USGS	08330875	02 Jan 2018 19:45	MST	1.497	17.953
USGS	08330875	02 Jan 2018 20:00	MST	1.497	17.953
USGS	08330875	02 Jan 2018 20:15	MST	1.497	17.953
USGS	08330875	02 Jan 2018 20:30	MST	1.497	17.924
USGS	08330875	02 Jan 2018 20:45	MST	1.497	17.924
USGS	08330875	02 Jan 2018 21:00	MST	1.497	17.924
USGS	08330875	02 Jan 2018 21:15	MST	1.497	17.924
USGS	08330875	02 Jan 2018 21:30	MST	1.497	17.924
USGS	08330875	02 Jan 2018 21:45	MST	1.497	17.924
USGS	08330875	02 Jan 2018 22:00	MST	1.5	17.924
USGS	08330875	02 Jan 2018 22:15	MST	1.497	17.924
USGS	08330875	02 Jan 2018 22:30	MST	1.5	17.924
USGS	08330875	02 Jan 2018 22:45	MST	1.5	17.924
USGS	08330875	02 Jan 2018 23:00	MST	1.5	17.924
USGS	08330875	02 Jan 2018 23:15	MST	1.503	17.924
USGS	08330875	02 Jan 2018 23:30	MST	1.5	17.924
USGS	08330875	02 Jan 2018 23:45	MST	1.5	17.924
USGS	08330875	03 Jan 2018 00:00	MST	1.503	17.924
USGS	08330875	03 Jan 2018 00:15	MST	1.503	17.924
USGS	08330875	03 Jan 2018 00:30	MST	1.503	17.924
USGS	08330875	03 Jan 2018 00:45	MST	1.503	17.896
USGS	08330875	03 Jan 2018 01:00	MST	1.503	17.896
USGS	08330875	03 Jan 2018 01:15	MST	1.503	17.868
USGS	08330875	03 Jan 2018 01:30	MST	1.503	17.868
USGS	08330875	03 Jan 2018 01:45	MST	1.503	17.839
USGS	08330875	03 Jan 2018 02:00	MST	1.503	17.839
USGS	08330875	03 Jan 2018 02:15	MST	1.503	17.839
USGS	08330875	03 Jan 2018 02:30	MST	1.503	17.811
USGS	08330875	03 Jan 2018 02:45	MST	1.503	17.811
USGS	08330875	03 Jan 2018 03:00	MST	1.503	17.783
USGS	08330875	03 Jan 2018 03:15	MST	1.503	17.783
USGS	08330875	03 Jan 2018 03:30	MST	1.503	17.754
USGS	08330875	03 Jan 2018 03:45	MST	1.503	17.754
USGS	08330875	03 Jan 2018 04:00	MST	1.503	17.726
USGS	08330875	03 Jan 2018 04:15	MST	1.503	17.726
USGS	08330875	03 Jan 2018 04:30	MST	1.503	17.726
USGS	08330875	03 Jan 2018 04:45	MST	1.5	17.726
USGS	08330875	03 Jan 2018 05:00	MST	1.5	17.726
USGS	08330875	03 Jan 2018 05:15	MST	1.5	17.726
USGS	08330875	03 Jan 2018 05:30	MST	1.5	17.698
USGS	08330875	03 Jan 2018 05:45	MST	1.497	17.698
USGS	08330875	03 Jan 2018 06:00	MST	1.497	17.698
USGS	08330875	03 Jan 2018 06:15	MST	1.497	17.726
USGS	08330875	03 Jan 2018 06:30	MST	1.494	17.726
USGS	08330875	03 Jan 2018 06:45	MST	1.494	17.754
USGS	08330875	03 Jan 2018 07:00	MST	1.494	17.783
USGS	08330875	03 Jan 2018 07:15	MST	1.494	17.783
USGS	08330875	03 Jan 2018 07:30	MST	1.49	17.811
USGS	08330875	03 Jan 2018 07:45	MST	1.49	17.811
USGS	08330875	03 Jan 2018 08:00	MST	1.49	17.839
USGS	08330875	03 Jan 2018 08:15	MST	1.494	17.868
USGS	08330875	03 Jan 2018 08:30	MST	1.49	17.896
USGS	08330875	03 Jan 2018 08:45	MST	1.494	17.896
USGS	08330875	03 Jan 2018 09:00	MST	1.49	17.924
USGS	08330875	03 Jan 2018 09:15	MST	1.49	17.953
USGS	08330875	03 Jan 2018 09:30	MST	1.494	17.981
USGS	08330875	03 Jan 2018 09:45	MST	1.494	17.981
USGS	08330875	03 Jan 2018 10:00	MST	1.494	18.009
USGS	08330875	03 Jan 2018 10:15	MST	1.494	18.038
USGS	08330875	03 Jan 2018 10:30	MST	1.494	18.066
USGS	08330875	03 Jan 2018 10:45	MST	1.494	18.066
USGS	08330875	03 Jan 2018 11:00	MST	1.494	18.094
USGS	08330875	03 Jan 2018 11:15	MST	1.497	18.123
USGS	08330875	03 Jan 2018 11:30	MST	1.497	18.151
USGS	08330875	03 Jan 2018 11:45	MST	1.497	18.151
USGS	08330875	03 Jan 2018 12:00	MST	1.497	18.151
USGS	08330875	03 Jan 2018 12:15	MST	1.5	18.179
USGS	08330875	03 Jan 2018 12:30	MST	1.497	18.179
USGS	08330875	03 Jan 2018 12:45	MST	1.497	18.179
USGS	08330875	03 Jan 2018 13:00	MST	1.5	18.179
USGS	08330875	03 Jan 2018 13:15	MST	1.5	18.179
USGS	08330875	03 Jan 2018 13:30	MST	1.5	18.179
USGS	08330875	03 Jan 2018 13:45	MST	1.497	18.208
USGS	08330875	03 Jan 2018 14:00	MST	1.5	18.208
USGS	08330875	03 Jan 2018 14:15	MST	1.5	18.208
USGS	08330875	03 Jan 2018 14:30	MST	1.5	18.208
USGS	08330875	03 Jan 2018 14:45	MST	1.503	18.179
USGS	08330875	03 Jan 2018 15:00	MST	1.503	18.179
USGS	08330875	03 Jan 2018 15:15	MST	1.503	18.179
USGS	08330875	03 Jan 2018 15:30	MST	1.503	18.179
USGS	08330875	03 Jan 2018 15:45	MST	1.503	18.179
USGS	08330875	03 Jan 2018 16:00	MST	1.503	18.179
USGS	08330875	03 Jan 2018 16:15	MST	1.506	18.151
USGS	08330875	03 Jan 2018 16:30	MST	1.506	18.151
USGS	08330875	03 Jan 2018 16:45	MST	1.506	18.151
USGS	08330875	03 Jan 2018 17:00	MST	1.506	18.151
USGS	08330875	03 Jan 2018 17:15	MST	1.506	18.151
USGS	08330875	03 Jan 2018 17:30	MST	1.506	18.151
USGS	08330875	03 Jan 2018 17:45	MST	1.503	18.151
USGS	08330875	03 Jan 2018 18:00	MST	1.506	18.123
USGS	08330875	03 Jan 2018 18:15	MST	1.506	18.123
USGS	08330875	03 Jan 2018 18:30	MST	1.506	18.123
USGS	08330875	03 Jan 2018 18:45	MST	1.506	18.094
USGS	08330875	03 Jan 2018 19:00	MST	1.506	18.094
USGS	08330875	03 Jan 2018 19:15	MST	1.506	18.094
USGS	08330875	03 Jan 2018 19:30	MST	1.509	18.066
USGS	08330875	03 Jan 2018 19:45	MST	1.509	18.066
USGS	08330875	03 Jan 2018 20:00	MST	1.509	18.066
USGS	08330875	03 Jan 2018 20:15	MST	1.506	18.066
USGS	08330875	03 Jan 2018 20:30	MST	1.506	18.038
USGS	08330875	03 Jan 2018 20:45	MST	1.506	18.038
USGS	08330875	03 Jan 2018 21:00	MST	1.509	18.038
USGS	08330875	03 Jan 2018 21:15	MST	1.509	18.009
USGS	08330875	03 Jan 2018 21:30	MST	1.509	18.009
USGS	08330875	03 Jan 2018 21:45	MST	1.509	18.009
USGS	08330875	03 Jan 2018 22:00	MST	1.509	17.981
USGS	08330875	03 Jan 2018 22:15	MST	1.509	17.981
USGS	08330875	03 Jan 2018 22:30	MST	1.509	17.953
USGS	08330875	03 Jan 2018 22:45	MST	1.512	17.953
USGS	08330875	03 Jan 2018 23:00	MST	1.509	17.924
USGS	08330875	03 Jan 2018 23:15	MST	1.512	17.924
USGS	08330875	03 Jan 2018 23:30	MST	1.512	17.896
USGS	08330875	03 Jan 2018 23:45	MST	1.512	17.868
USGS	08330875	04 Jan 2018 00:00	MST	1.512	17.839
USGS	08330875	04 Jan 2018 00:15	MST	1.515	17.783
USGS	08330875	04 Jan 2018 00:30	MST	1.515	17.754
USGS	08330875	04 Jan 2018 00:45	MST	1.518	17.754
USGS	08330875	04 Jan 2018 01:00	MST	1.518	17.726
USGS	08330875	04 Jan 2018 01:15	MST	1.518	17.726
USGS	08330875	04 Jan 2018 01:30	MST	1.518	17.726
USGS	08330875	04 Jan 2018 01:45	MST	1.521	17.726
USGS	08330875	04 Jan 2018 02:00	MST	1.521	17.726
USGS	08330875	04 Jan 2018 02:15	MST	1.521	17.754
USGS	08330875	04 Jan 2018 02:30	MST	1.521	17.754
USGS	08330875	04 Jan 2018 02:45	MST	1.521	17.783
USGS	08330875	04 Jan 2018 03:00	MST	1.524	17.811
USGS	08330875	04 Jan 2018 03:15	MST	1.524	17.839
USGS	08330875	04 Jan 2018 03:30	MST	1.527	17.868
USGS	08330875	04 Jan 2018 03:45	MST	1.53	17.896
USGS	08330875	04 Jan 2018 04:00	MST	1.533	17.981
USGS	08330875	04 Jan 2018 04:15	MST	1.536	18.094
USGS	08330875	04 Jan 2018 04:30	MST	1.536	18.123
USGS	08330875	04 Jan 2018 04:45	MST	1.536	18.123
USGS	08330875	04 Jan 2018 05:00	MST	1.533	17.953
USGS	08330875	04 Jan 2018 05:15	MST	1.536	18.123
USGS	08330875	04 Jan 2018 05:30	MST	1.536	18.123
USGS	08330875	04 Jan 2018 05:45	MST	1.536	18.123
USGS	08330875	04 Jan 2018 06:00	MST	1.533	17.953
USGS	08330875	04 Jan 2018 06:15	MST	1.533	17.953
USGS	08330875	04 Jan 2018 06:30	MST	1.533	17.953
USGS	08330875	04 Jan 2018 06:45	MST	1.533	17.953
USGS	08330875	04 Jan 2018 07:00	MST	1.533	17.953
USGS	08330875	04 Jan 2018 07:15	MST	1.533	17.953
USGS	08330875	04 Jan 2018 07:30	MST	1.53	17.783
USGS	08330875	04 Jan 2018 07:45	MST	1.53	17.783
USGS	08330875	04 Jan 2018 08:00	MST	1.53	17.783
USGS	08330875	04 Jan 2018 08:15	MST	1.53	17.783
USGS	08330875	04 Jan 2018 08:30	MST	1.53	17.783
USGS	08330875	04 Jan 2018 08:45	MST	1.533	17.953
USGS	08330875	04 Jan 2018 09:00	MST	1.533	17.953
USGS	08330875	04 Jan 2018 09:15	MST	1.53	17.811
USGS	08330875	04 Jan 2018 09:30	MST	1.533	17.953
USGS	08330875	04 Jan 2018 09:45	MST	1.533	17.953
USGS	08330875	04 Jan 2018 10:15	MST	1.533	17.953
USGS	08330875	04 Jan 2018 10:30	MST	1.53	17.811
USGS	08330875	04 Jan 2018 10:45	MST	1.53	17.783
USGS	08330875	04 Jan 2018 11:00	MST	1.53	17.783
USGS	08330875	04 Jan 2018 11:15	MST	1.527	17.613
USGS	08330875	04 Jan 2018 11:30	MST	1.53	17.754
USGS	08330875	04 Jan 2018 11:45	MST	1.53	17.754
USGS	08330875	04 Jan 2018 12:00	MST	1.53	17.754
USGS	08330875	04 Jan 2018 12:15	MST	1.53	17.726
USGS	08330875	04 Jan 2018 12:30	MST	1.53	17.726
USGS	08330875	04 Jan 2018 12:45	MST	1.53	17.698
USGS	08330875	04 Jan 2018 13:00	MST	1.53	17.698
USGS	08330875	04 Jan 2018 13:15	MST	1.533	17.868
USGS	08330875	04 Jan 2018 13:30	MST	1.533	17.839
USGS	08330875	04 Jan 2018 13:45	MST	1.533	17.839
USGS	08330875	04 Jan 2018 14:00	MST	1.533	17.839
USGS	08330875	04 Jan 2018 14:15	MST	1.536	17.981
USGS	08330875	04 Jan 2018 14:30	MST	1.536	17.981
USGS	08330875	04 Jan 2018 14:45	MST	1.536	17.953
USGS	08330875	04 Jan 2018 15:00	MST	1.536	17.953
USGS	08330875	04 Jan 2018 15:15	MST	1.539	18.123
USGS	08330875	04 Jan 2018 15:30	MST	1.539	18.094
USGS	08330875	04 Jan 2018 15:45	MST	1.539	18.094
USGS	08330875	04 Jan 2018 16:00	MST	1.539	18.094
USGS	08330875	04 Jan 2018 16:15	MST	1.539	18.066
USGS	08330875	04 Jan 2018 16:30	MST	1.542	18.236
USGS	08330875	04 Jan 2018 16:45	MST	1.542	18.236
USGS	08330875	04 Jan 2018 17:00	MST	1.539	18.038
USGS	08330875	04 Jan 2018 17:15	MST	1.542	18.208
USGS	08330875	04 Jan 2018 17:30	MST	1.545	18.349
USGS	08330875	04 Jan 2018 17:45	MST	1.545	18.349
USGS	08330875	04 Jan 2018 18:00	MST	1.548	18.519
USGS	08330875	04 Jan 2018 18:15	MST	1.548	18.491
USGS	08330875	04 Jan 2018 18:30	MST	1.545	18.321
USGS	08330875	04 Jan 2018 18:45	MST	1.545	18.321
USGS	08330875	04 Jan 2018 19:00	MST	1.548	18.462
USGS	08330875	04 Jan 2018 19:15	MST	1.545	18.293
USGS	08330875	04 Jan 2018 19:30	MST	1.545	18.293
USGS	08330875	04 Jan 2018 19:45	MST	1.545	18.264
USGS	08330875	04 Jan 2018 20:00	MST	1.548	18.434
USGS	08330875	04 Jan 2018 20:15	MST	1.548	18.406
USGS	08330875	04 Jan 2018 20:30	MST	1.545	18.236
USGS	08330875	04 Jan 2018 20:45	MST	1.548	18.406
USGS	08330875	04 Jan 2018 21:00	MST	1.545	18.208
USGS	08330875	04 Jan 2018 21:15	MST	1.548	18.377
USGS	08330875	04 Jan 2018 21:30	MST	1.545	18.208
USGS	08330875	04 Jan 2018 21:45	MST	1.548	18.349
USGS	08330875	04 Jan 2018 22:00	MST	1.548	18.349
USGS	08330875	04 Jan 2018 22:15	MST	1.548	18.349
USGS	08330875	04 Jan 2018 22:30	MST	1.548	18.321
USGS	08330875	04 Jan 2018 22:45	MST	1.548	18.321
USGS	08330875	04 Jan 2018 23:00	MST	1.548	18.293
USGS	08330875	04 Jan 2018 23:15	MST	1.548	18.293
USGS	08330875	04 Jan 2018 23:30	MST	1.545	18.123
USGS	08330875	04 Jan 2018 23:45	MST	1.548	18.264
USGS	08330875	05 Jan 2018 00:00	MST	1.548	18.264
USGS	08330875	05 Jan 2018 00:15	MST	1.545	18.094
USGS	08330875	05 Jan 2018 00:30	MST	1.545	18.066
USGS	08330875	05 Jan 2018 00:45	MST	1.548	18.236
USGS	08330875	05 Jan 2018 01:00	MST	1.548	18.236
USGS	08330875	05 Jan 2018 01:15	MST	1.548	18.208
USGS	08330875	05 Jan 2018 01:30	MST	1.548	18.208
USGS	08330875	05 Jan 2018 01:45	MST	1.548	18.208
USGS	08330875	05 Jan 2018 02:00	MST	1.548	18.179
USGS	08330875	05 Jan 2018 02:15	MST	1.548	18.179
USGS	08330875	05 Jan 2018 02:30	MST	1.548	18.151
USGS	08330875	05 Jan 2018 02:45	MST	1.548	18.151
USGS	08330875	05 Jan 2018 03:00	MST	1.548	18.151
USGS	08330875	05 Jan 2018 03:15	MST	1.551	18.293
USGS	08330875	05 Jan 2018 03:30	MST	1.551	18.293
USGS	08330875	05 Jan 2018 03:45	MST	1.551	18.293
USGS	08330875	05 Jan 2018 04:00	MST	1.548	18.094
USGS	08330875	05 Jan 2018 04:15	MST	1.551	18.264
USGS	08330875	05 Jan 2018 04:30	MST	1.548	18.094
USGS	08330875	05 Jan 2018 04:45	MST	1.551	18.236
USGS	08330875	05 Jan 2018 05:00	MST	1.548	18.066
USGS	08330875	05 Jan 2018 05:15	MST	1.548	18.066
USGS	08330875	05 Jan 2018 05:30	MST	1.551	18.208
USGS	08330875	05 Jan 2018 05:45	MST	1.551	18.208
USGS	08330875	05 Jan 2018 06:00	MST	1.551	18.179
USGS	08330875	05 Jan 2018 06:15	MST	1.551	18.179
USGS	08330875	05 Jan 2018 06:30	MST	1.548	18.009
USGS	08330875	05 Jan 2018 06:45	MST	1.545	17.811
USGS	08330875	05 Jan 2018 07:00	MST	1.548	17.981
USGS	08330875	05 Jan 2018 07:15	MST	1.548	17.981
USGS	08330875	05 Jan 2018 07:30	MST	1.548	17.953
USGS	08330875	05 Jan 2018 07:45	MST	1.545	17.783
USGS	08330875	05 Jan 2018 08:00	MST	1.545	17.783
USGS	08330875	05 Jan 2018 08:15	MST	1.545	17.754
USGS	08330875	05 Jan 2018 08:30	MST	1.548	17.924
USGS	08330875	05 Jan 2018 08:45	MST	1.548	17.924
USGS	08330875	05 Jan 2018 09:00	MST	1.545	17.726
USGS	08330875	05 Jan 2018 09:15	MST	1.545	17.726
USGS	08330875	05 Jan 2018 09:30	MST	1.545	17.726
USGS	08330875	05 Jan 2018 09:45	MST	1.545	17.698
USGS	08330875	05 Jan 2018 10:00	MST	1.545	17.698
USGS	08330875	05 Jan 2018 10:15	MST	1.548	17.839
USGS	08330875	05 Jan 2018 10:30	MST	1.548	17.839
USGS	08330875	05 Jan 2018 10:45	MST	1.545	17.67
USGS	08330875	05 Jan 2018 11:00	MST	1.548	17.811
USGS	08330875	05 Jan 2018 11:15	MST	1.548	17.811
USGS	08330875	05 Jan 2018 11:30	MST	1.548	17.811
USGS	08330875	05 Jan 2018 11:45	MST	1.548	17.783
USGS	08330875	05 Jan 2018 12:00	MST	1.545	17.613
USGS	08330875	05 Jan 2018 12:15	MST	1.545	17.613
USGS	08330875	05 Jan 2018 12:30	MST	1.545	17.585
USGS	08330875	05 Jan 2018 12:45	MST	1.545	17.585
USGS	08330875	05 Jan 2018 13:00	MST	1.545	17.585
USGS	08330875	05 Jan 2018 13:15	MST	1.548	17.726
USGS	08330875	05 Jan 2018 13:30	MST	1.548	17.726
USGS	08330875	05 Jan 2018 13:45	MST	1.548	17.698
USGS	08330875	05 Jan 2018 14:00	MST	1.548	17.698
USGS	08330875	05 Jan 2018 14:15	MST	1.548	17.698
USGS	08330875	05 Jan 2018 14:30	MST	1.548	17.67
USGS	08330875	05 Jan 2018 14:45	MST	1.545	17.5
USGS	08330875	05 Jan 2018 15:00	MST	1.548	17.67
USGS	08330875	05 Jan 2018 15:15	MST	1.548	17.641
USGS	08330875	05 Jan 2018 15:30	MST	1.548	17.641
USGS	08330875	05 Jan 2018 15:45	MST	1.548	17.641
USGS	08330875	05 Jan 2018 16:00	MST	1.548	17.613
USGS	08330875	05 Jan 2018 16:15	MST	1.551	17.783
USGS	08330875	05 Jan 2018 16:30	MST	1.548	17.613
USGS	08330875	05 Jan 2018 16:45	MST	1.551	17.754
USGS	08330875	05 Jan 2018 17:00	MST	1.551	17.754
USGS	08330875	05 Jan 2018 17:15	MST	1.548	17.556
USGS	08330875	05 Jan 2018 17:30	MST	1.551	17.726
USGS	08330875	05 Jan 2018 17:45	MST	1.551	17.726
USGS	08330875	05 Jan 2018 18:00	MST	1.548	17.528
USGS	08330875	05 Jan 2018 18:15	MST	1.548	17.528
USGS	08330875	05 Jan 2018 18:30	MST	1.551	17.698
USGS	08330875	05 Jan 2018 18:45	MST	1.554	17.839
USGS	08330875	05 Jan 2018 19:00	MST	1.551	17.67
USGS	08330875	05 Jan 2018 19:15	MST	1.551	17.67
USGS	08330875	05 Jan 2018 19:30	MST	1.551	17.641
USGS	08330875	05 Jan 2018 19:45	MST	1.554	17.811
USGS	08330875	05 Jan 2018 20:00	MST	1.554	17.783
USGS	08330875	05 Jan 2018 20:15	MST	1.554	17.783
USGS	08330875	05 Jan 2018 20:30	MST	1.558	17.953
USGS	08330875	05 Jan 2018 20:45	MST	1.554	17.754
USGS	08330875	05 Jan 2018 21:00	MST	1.554	17.754
USGS	08330875	05 Jan 2018 21:15	MST	1.558	17.896
USGS	08330875	05 Jan 2018 21:30	MST	1.558	17.896
USGS	08330875	05 Jan 2018 21:45	MST	1.558	17.896
USGS	08330875	05 Jan 2018 22:00	MST	1.554	17.726
USGS	08330875	05 Jan 2018 22:15	MST	1.554	17.698
USGS	08330875	05 Jan 2018 22:30	MST	1.558	17.868
USGS	08330875	05 Jan 2018 22:45	MST	1.558	17.839
USGS	08330875	05 Jan 2018 23:00	MST	1.558	17.839
USGS	08330875	05 Jan 2018 23:15	MST	1.558	17.839
USGS	08330875	05 Jan 2018 23:30	MST	1.558	17.811
USGS	08330875	05 Jan 2018 23:45	MST	1.558	17.811
USGS	08330875	06 Jan 2018 00:00	MST	1.554	17.641
USGS	08330875	06 Jan 2018 00:15	MST	1.558	17.783
USGS	08330875	06 Jan 2018 00:30	MST	1.558	17.783
USGS	08330875	06 Jan 2018 00:45	MST	1.558	17.783
USGS	08330875	06 Jan 2018 01:00	MST	1.558	17.754
USGS	08330875	06 Jan 2018 01:15	MST	1.558	17.754
USGS	08330875	06 Jan 2018 01:30	MST	1.558	17.726
USGS	08330875	06 Jan 2018 01:45	MST	1.554	17.556
USGS	08330875	06 Jan 2018 02:00	MST	1.554	17.556
USGS	08330875	06 Jan 2018 02:15	MST	1.558	17.698
USGS	08330875	06 Jan 2018 02:30	MST	1.558	17.698
USGS	08330875	06 Jan 2018 02:45	MST	1.558	17.698
USGS	08330875	06 Jan 2018 03:00	MST	1.558	17.67
USGS	08330875	06 Jan 2018 03:15	MST	1.554	17.5
USGS	08330875	06 Jan 2018 03:30	MST	1.554	17.5
USGS	08330875	06 Jan 2018 03:45	MST	1.554	17.471
USGS	08330875	06 Jan 2018 04:00	MST	1.554	17.471
USGS	08330875	06 Jan 2018 04:15	MST	1.554	17.471
USGS	08330875	06 Jan 2018 04:30	MST	1.554	17.443
USGS	08330875	06 Jan 2018 04:45	MST	1.554	17.443
USGS	08330875	06 Jan 2018 05:00	MST	1.554	17.443
USGS	08330875	06 Jan 2018 05:15	MST	1.551	17.245
USGS	08330875	06 Jan 2018 05:30	MST	1.551	17.245
USGS	08330875	06 Jan 2018 05:45	MST	1.554	17.415
USGS	08330875	06 Jan 2018 06:00	MST	1.551	17.216
USGS	08330875	06 Jan 2018 06:15	MST	1.551	17.216
USGS	08330875	06 Jan 2018 06:30	MST	1.551	17.216
USGS	08330875	06 Jan 2018 06:45	MST	1.551	17.188
USGS	08330875	06 Jan 2018 07:00	MST	1.551	17.188
USGS	08330875	06 Jan 2018 07:15	MST	1.548	17.018
USGS	08330875	06 Jan 2018 07:30	MST	1.551	17.16
USGS	08330875	06 Jan 2018 07:45	MST	1.548	16.99
USGS	08330875	06 Jan 2018 08:00	MST	1.551	17.16
USGS	08330875	06 Jan 2018 08:15	MST	1.548	16.962
USGS	08330875	06 Jan 2018 08:30	MST	1.551	17.132
USGS	08330875	06 Jan 2018 08:45	MST	1.551	17.103
USGS	08330875	06 Jan 2018 09:00	MST	1.551	17.103
USGS	08330875	06 Jan 2018 09:15	MST	1.548	16.933
USGS	08330875	06 Jan 2018 09:30	MST	1.551	17.075
USGS	08330875	06 Jan 2018 09:45	MST	1.548	16.905
USGS	08330875	06 Jan 2018 10:00	MST	1.551	17.075
USGS	08330875	06 Jan 2018 10:15	MST	1.551	17.047
USGS	08330875	06 Jan 2018 10:30	MST	1.551	17.047
USGS	08330875	06 Jan 2018 10:45	MST	1.551	17.047
USGS	08330875	06 Jan 2018 11:00	MST	1.551	17.018
USGS	08330875	06 Jan 2018 11:15	MST	1.551	17.018
USGS	08330875	06 Jan 2018 11:30	MST	1.551	17.018
USGS	08330875	06 Jan 2018 11:45	MST	1.551	16.99
USGS	08330875	06 Jan 2018 12:00	MST	1.554	17.16
USGS	08330875	06 Jan 2018 12:15	MST	1.551	16.99
USGS	08330875	06 Jan 2018 12:30	MST	1.554	17.132
USGS	08330875	06 Jan 2018 12:45	MST	1.554	17.132
USGS	08330875	06 Jan 2018 13:00	MST	1.554	17.103
USGS	08330875	06 Jan 2018 13:15	MST	1.554	17.103
USGS	08330875	06 Jan 2018 13:30	MST	1.554	17.103
USGS	08330875	06 Jan 2018 13:45	MST	1.558	17.245
USGS	08330875	06 Jan 2018 14:00	MST	1.558	17.245
USGS	08330875	06 Jan 2018 14:15	MST	1.558	17.216
USGS	08330875	06 Jan 2018 14:30	MST	1.558	17.216
USGS	08330875	06 Jan 2018 14:45	MST	1.558	17.216
USGS	08330875	06 Jan 2018 15:00	MST	1.561	17.358
USGS	08330875	06 Jan 2018 15:15	MST	1.561	17.358
USGS	08330875	06 Jan 2018 15:30	MST	1.561	17.33
USGS	08330875	06 Jan 2018 15:45	MST	1.564	17.5
USGS	08330875	06 Jan 2018 16:00	MST	1.564	17.5
USGS	08330875	06 Jan 2018 16:15	MST	1.564	17.471
USGS	08330875	06 Jan 2018 16:30	MST	1.564	17.471
USGS	08330875	06 Jan 2018 16:45	MST	1.564	17.471
USGS	08330875	06 Jan 2018 17:00	MST	1.564	17.443
USGS	08330875	06 Jan 2018 17:15	MST	1.567	17.613
USGS	08330875	06 Jan 2018 17:30	MST	1.567	17.585
USGS	08330875	06 Jan 2018 17:45	MST	1.567	17.585
USGS	08330875	06 Jan 2018 18:00	MST	1.567	17.585
USGS	08330875	06 Jan 2018 18:15	MST	1.564	17.386
USGS	08330875	06 Jan 2018 18:30	MST	1.567	17.556
USGS	08330875	06 Jan 2018 18:45	MST	1.564	17.386
USGS	08330875	06 Jan 2018 19:00	MST	1.561	17.216
USGS	08330875	06 Jan 2018 19:15	MST	1.567	17.528
USGS	08330875	06 Jan 2018 19:30	MST	1.567	17.528
USGS	08330875	06 Jan 2018 19:45	MST	1.567	17.5
USGS	08330875	06 Jan 2018 20:00	MST	1.567	17.5
USGS	08330875	06 Jan 2018 20:15	MST	1.567	17.5
USGS	08330875	06 Jan 2018 20:30	MST	1.567	17.471
USGS	08330875	06 Jan 2018 20:45	MST	1.57	17.641
USGS	08330875	06 Jan 2018 21:00	MST	1.567	17.443
USGS	08330875	06 Jan 2018 21:15	MST	1.57	17.613
USGS	08330875	06 Jan 2018 21:30	MST	1.57	17.613
USGS	08330875	06 Jan 2018 21:45	MST	1.57	17.585
USGS	08330875	06 Jan 2018 22:00	MST	1.57	17.585
USGS	08330875	06 Jan 2018 22:15	MST	1.573	17.726
USGS	08330875	06 Jan 2018 22:30	MST	1.573	17.726
USGS	08330875	06 Jan 2018 22:45	MST	1.573	17.726
USGS	08330875	06 Jan 2018 23:00	MST	1.573	17.698
USGS	08330875	06 Jan 2018 23:15	MST	1.573	17.698
USGS	08330875	06 Jan 2018 23:30	MST	1.573	17.698
USGS	08330875	06 Jan 2018 23:45	MST	1.576	17.839
USGS	08330875	07 Jan 2018 00:00	MST	1.573	17.67
USGS	08330875	07 Jan 2018 00:15	MST	1.576	17.839
USGS	08330875	07 Jan 2018 00:30	MST	1.573	17.641
USGS	08330875	07 Jan 2018 00:45	MST	1.576	17.811
USGS	08330875	07 Jan 2018 01:00	MST	1.576	17.783
USGS	08330875	07 Jan 2018 01:15	MST	1.576	17.783
USGS	08330875	07 Jan 2018 01:30	MST	1.576	17.783
USGS	08330875	07 Jan 2018 01:45	MST	1.576	17.754
USGS	08330875	07 Jan 2018 02:00	MST	1.573	17.585
USGS	08330875	07 Jan 2018 02:15	MST	1.576	17.754
USGS	08330875	07 Jan 2018 02:30	MST	1.573	17.556
USGS	08330875	07 Jan 2018 02:45	MST	1.573	17.556
USGS	08330875	07 Jan 2018 03:00	MST	1.576	17.726
USGS	08330875	07 Jan 2018 03:15	MST	1.576	17.698
USGS	08330875	07 Jan 2018 03:30	MST	1.576	17.698
USGS	08330875	07 Jan 2018 03:45	MST	1.576	17.698
USGS	08330875	07 Jan 2018 04:00	MST	1.576	17.67
USGS	08330875	07 Jan 2018 04:15	MST	1.576	17.67
USGS	08330875	07 Jan 2018 04:30	MST	1.576	17.641
USGS	08330875	07 Jan 2018 04:45	MST	1.576	17.641
USGS	08330875	07 Jan 2018 05:00	MST	1.573	17.471
USGS	08330875	07 Jan 2018 05:15	MST	1.573	17.471
USGS	08330875	07 Jan 2018 05:30	MST	1.573	17.443
USGS	08330875	07 Jan 2018 05:45	MST	1.573	17.443
USGS	08330875	07 Jan 2018 06:00	MST	1.573	17.415
USGS	08330875	07 Jan 2018 06:15	MST	1.573	17.415
USGS	08330875	07 Jan 2018 06:30	MST	1.573	17.415
USGS	08330875	07 Jan 2018 06:45	MST	1.573	17.386
USGS	08330875	07 Jan 2018 07:00	MST	1.57	17.216
USGS	08330875	07 Jan 2018 07:15	MST	1.57	17.216
USGS	08330875	07 Jan 2018 07:30	MST	1.57	17.188
USGS	08330875	07 Jan 2018 07:45	MST	1.57	17.188
USGS	08330875	07 Jan 2018 08:00	MST	1.57	17.188
USGS	08330875	07 Jan 2018 08:15	MST	1.57	17.16
USGS	08330875	07 Jan 2018 08:30	MST	1.57	17.16
USGS	08330875	07 Jan 2018 08:45	MST	1.57	17.16
USGS	08330875	07 Jan 2018 09:00	MST	1.57	17.132
USGS	08330875	07 Jan 2018 09:15	MST	1.57	17.132
USGS	08330875	07 Jan 2018 09:30	MST	1.57	17.132
USGS	08330875	07 Jan 2018 09:45	MST	1.57	17.103
USGS	08330875	07 Jan 2018 10:00	MST	1.57	17.103
USGS	08330875	07 Jan 2018 10:15	MST	1.57	17.103
USGS	08330875	07 Jan 2018 10:30	MST	1.57	17.075
USGS	08330875	07 Jan 2018 10:45	MST	1.57	17.075
USGS	08330875	07 Jan 2018 11:00	MST	1.57	17.075
USGS	08330875	07 Jan 2018 11:15	MST	1.57	17.047
USGS	08330875	07 Jan 2018 11:30	MST	1.567	16.877
USGS	08330875	07 Jan 2018 11:45	MST	1.567	16.877
USGS	08330875	07 Jan 2018 12:00	MST	1.567	16.848
USGS	08330875	07 Jan 2018 12:15	MST	1.567	16.848
USGS	08330875	07 Jan 2018 12:30	MST	1.567	16.848
USGS	08330875	07 Jan 2018 12:45	MST	1.567	16.82
USGS	08330875	07 Jan 2018 13:00	MST	1.567	16.82
USGS	08330875	07 Jan 2018 13:15	MST	1.567	16.82
USGS	08330875	07 Jan 2018 13:30	MST	1.567	16.792
USGS	08330875	07 Jan 2018 13:45	MST	1.564	16.622
USGS	08330875	07 Jan 2018 14:00	MST	1.567	16.792
USGS	08330875	07 Jan 2018 14:15	MST	1.567	16.763
USGS	08330875	07 Jan 2018 14:30	MST	1.567	16.763
USGS	08330875	07 Jan 2018 14:45	MST	1.567	16.763
USGS	08330875	07 Jan 2018 15:00	MST	1.567	16.735
USGS	08330875	07 Jan 2018 15:15	MST	1.567	16.735
USGS	08330875	07 Jan 2018 15:30	MST	1.57	16.877
USGS	08330875	07 Jan 2018 15:45	MST	1.567	16.707
USGS	08330875	07 Jan 2018 16:00	MST	1.57	16.877
USGS	08330875	07 Jan 2018 16:15	MST	1.57	16.848
USGS	08330875	07 Jan 2018 16:30	MST	1.573	17.018
USGS	08330875	07 Jan 2018 16:45	MST	1.573	16.99
USGS	08330875	07 Jan 2018 17:00	MST	1.573	16.99
USGS	08330875	07 Jan 2018 17:15	MST	1.573	16.99
USGS	08330875	07 Jan 2018 17:30	MST	1.576	17.132
USGS	08330875	07 Jan 2018 17:45	MST	1.576	17.132
USGS	08330875	07 Jan 2018 18:00	MST	1.576	17.103
USGS	08330875	07 Jan 2018 18:15	MST	1.576	17.103
USGS	08330875	07 Jan 2018 18:30	MST	1.579	17.273
USGS	08330875	07 Jan 2018 18:45	MST	1.576	17.075
USGS	08330875	07 Jan 2018 19:00	MST	1.576	17.075
USGS	08330875	07 Jan 2018 19:15	MST	1.579	17.216
USGS	08330875	07 Jan 2018 19:30	MST	1.579	17.216
USGS	08330875	07 Jan 2018 19:45	MST	1.579	17.216
USGS	08330875	07 Jan 2018 20:00	MST	1.579	17.188
USGS	08330875	07 Jan 2018 20:15	MST	1.579	17.188
USGS	08330875	07 Jan 2018 20:30	MST	1.579	17.188
USGS	08330875	07 Jan 2018 20:45	MST	1.579	17.16
USGS	08330875	07 Jan 2018 21:00	MST	1.579	17.16
USGS	08330875	07 Jan 2018 21:15	MST	1.579	17.16
USGS	08330875	07 Jan 2018 21:30	MST	1.579	17.132
USGS	08330875	07 Jan 2018 21:45	MST	1.582	17.301
USGS	08330875	07 Jan 2018 22:00	MST	1.582	17.273
USGS	08330875	07 Jan 2018 22:15	MST	1.582	17.273
USGS	08330875	07 Jan 2018 22:30	MST	1.582	17.273
USGS	08330875	07 Jan 2018 22:45	MST	1.582	17.245
USGS	08330875	07 Jan 2018 23:00	MST	1.582	17.245
USGS	08330875	07 Jan 2018 23:15	MST	1.582	17.245
USGS	08330875	07 Jan 2018 23:30	MST	1.582	17.216
USGS	08330875	07 Jan 2018 23:45	MST	1.582	17.216
USGS	08330875	08 Jan 2018 00:00	MST	1.582	17.216
USGS	08330875	08 Jan 2018 00:15	MST	1.582	17.188
USGS	08330875	08 Jan 2018 00:30	MST	1.582	17.188
USGS	08330875	08 Jan 2018 00:45	MST	1.582	17.188
USGS	08330875	08 Jan 2018 01:00	MST	1.582	17.16
USGS	08330875	08 Jan 2018 01:15	MST	1.582	17.16
USGS	08330875	08 Jan 2018 01:30	MST	1.582	17.132
USGS	08330875	08 Jan 2018 01:45	MST	1.582	17.132
USGS	08330875	08 Jan 2018 02:00	MST	1.585	17.301
USGS	08330875	08 Jan 2018 02:15	MST	1.585	17.273
USGS	08330875	08 Jan 2018 02:30	MST	1.585	17.273
USGS	08330875	08 Jan 2018 02:45	MST	1.585	17.273
USGS	08330875	08 Jan 2018 03:00	MST	1.585	17.245
USGS	08330875	08 Jan 2018 03:15	MST	1.585	17.245
USGS	08330875	08 Jan 2018 03:30	MST	1.585	17.245
USGS	08330875	08 Jan 2018 03:45	MST	1.585	17.216
USGS	08330875	08 Jan 2018 04:00	MST	1.585	17.216
USGS	08330875	08 Jan 2018 04:15	MST	1.585	17.188
USGS	08330875	08 Jan 2018 04:30	MST	1.582	17.018
USGS	08330875	08 Jan 2018 04:45	MST	1.585	17.188
USGS	08330875	08 Jan 2018 05:00	MST	1.582	17.018
USGS	08330875	08 Jan 2018 05:15	MST	1.582	16.99
USGS	08330875	08 Jan 2018 05:30	MST	1.582	16.99
USGS	08330875	08 Jan 2018 05:45	MST	1.582	16.99
USGS	08330875	08 Jan 2018 06:00	MST	1.582	16.962
USGS	08330875	08 Jan 2018 06:15	MST	1.582	16.962
USGS	08330875	08 Jan 2018 06:30	MST	1.582	16.933
USGS	08330875	08 Jan 2018 06:45	MST	1.582	16.933
USGS	08330875	08 Jan 2018 07:00	MST	1.582	16.933
USGS	08330875	08 Jan 2018 07:15	MST	1.579	16.763
USGS	08330875	08 Jan 2018 07:30	MST	1.579	16.735
USGS	08330875	08 Jan 2018 07:45	MST	1.579	16.735
USGS	08330875	08 Jan 2018 08:00	MST	1.579	16.735
USGS	08330875	08 Jan 2018 08:15	MST	1.576	16.537
USGS	08330875	08 Jan 2018 08:30	MST	1.576	16.537
USGS	08330875	08 Jan 2018 08:45	MST	1.576	16.537
USGS	08330875	08 Jan 2018 09:00	MST	1.576	16.509
USGS	08330875	08 Jan 2018 09:15	MST	1.576	16.509
USGS	08330875	08 Jan 2018 09:30	MST	1.576	16.509
USGS	08330875	08 Jan 2018 09:45	MST	1.576	16.48
USGS	08330875	08 Jan 2018 10:00	MST	1.576	16.48
USGS	08330875	08 Jan 2018 10:15	MST	1.576	16.48
USGS	08330875	08 Jan 2018 10:30	MST	1.576	16.452
USGS	08330875	08 Jan 2018 10:45	MST	1.576	16.452
USGS	08330875	08 Jan 2018 11:00	MST	1.576	16.452
USGS	08330875	08 Jan 2018 11:15	MST	1.576	16.424
USGS	08330875	08 Jan 2018 11:30	MST	1.576	16.424
USGS	08330875	08 Jan 2018 11:45	MST	1.576	16.424
USGS	08330875	08 Jan 2018 12:00	MST	1.576	16.395
USGS	08330875	08 Jan 2018 12:15	MST	1.576	16.395
USGS	08330875	08 Jan 2018 12:30	MST	1.576	16.395
USGS	08330875	08 Jan 2018 12:45	MST	1.573	16.197
USGS	08330875	08 Jan 2018 13:00	MST	1.576	16.367
USGS	08330875	08 Jan 2018 13:15	MST	1.576	16.339
USGS	08330875	08 Jan 2018 13:30	MST	1.576	16.339
USGS	08330875	08 Jan 2018 13:45	MST	1.576	16.339
USGS	08330875	08 Jan 2018 14:00	MST	1.576	16.31
USGS	08330875	08 Jan 2018 14:15	MST	1.576	16.31
USGS	08330875	08 Jan 2018 14:30	MST	1.576	16.31
USGS	08330875	08 Jan 2018 14:45	MST	1.576	16.282
USGS	08330875	08 Jan 2018 15:00	MST	1.576	16.282
USGS	08330875	08 Jan 2018 15:15	MST	1.576	16.282
USGS	08330875	08 Jan 2018 15:30	MST	1.576	16.254
USGS	08330875	08 Jan 2018 15:45	MST	1.579	16.424
USGS	08330875	08 Jan 2018 16:00	MST	1.579	16.395
USGS	08330875	08 Jan 2018 16:15	MST	1.579	16.395
USGS	08330875	08 Jan 2018 16:30	MST	1.576	16.254
USGS	08330875	08 Jan 2018 16:45	MST	1.579	16.395
USGS	08330875	08 Jan 2018 17:00	MST	1.579	16.395
USGS	08330875	08 Jan 2018 17:15	MST	1.579	16.395
USGS	08330875	08 Jan 2018 17:30	MST	1.579	16.395
USGS	08330875	08 Jan 2018 17:45	MST	1.576	16.254
USGS	08330875	08 Jan 2018 18:00	MST	1.579	16.395
USGS	08330875	08 Jan 2018 18:15	MST	1.579	16.395
USGS	08330875	08 Jan 2018 18:30	MST	1.579	16.395
USGS	08330875	08 Jan 2018 18:45	MST	1.582	16.565
USGS	08330875	08 Jan 2018 19:00	MST	1.582	16.565
USGS	08330875	08 Jan 2018 19:15	MST	1.582	16.565
USGS	08330875	08 Jan 2018 19:30	MST	1.582	16.565
USGS	08330875	08 Jan 2018 19:45	MST	1.582	16.565
USGS	08330875	08 Jan 2018 20:00	MST	1.582	16.565
USGS	08330875	08 Jan 2018 20:15	MST	1.582	16.565
USGS	08330875	08 Jan 2018 20:30	MST	1.582	16.565
USGS	08330875	08 Jan 2018 20:45	MST	1.582	16.565
USGS	08330875	08 Jan 2018 21:00	MST	1.582	16.565
USGS	08330875	08 Jan 2018 21:15	MST	1.582	16.565
USGS	08330875	08 Jan 2018 21:30	MST	1.582	16.565
USGS	08330875	08 Jan 2018 21:45	MST	1.582	16.565
USGS	08330875	08 Jan 2018 22:00	MST	1.582	16.565
USGS	08330875	08 Jan 2018 22:15	MST	1.582	16.565
USGS	08330875	08 Jan 2018 22:30	MST	1.582	16.565
USGS	08330875	08 Jan 2018 22:45	MST	1.582	16.565
USGS	08330875	08 Jan 2018 23:00	MST	1.582	16.565
USGS	08330875	08 Jan 2018 23:15	MST	1.582	16.565
USGS	08330875	08 Jan 2018 23:30	MST	1.582	16.565
USGS	08330875	08 Jan 2018 23:45	MST	1.582	16.565
USGS	08330875	09 Jan 2018 00:00	MST	1.582	16.565
USGS	08330875	09 Jan 2018 00:15	MST	1.582	16.565
USGS	08330875	09 Jan 2018 00:30	MST	1.582	16.565
USGS	08330875	09 Jan 2018 00:45	MST	1.585	16.735
USGS	08330875	09 Jan 2018 01:00	MST	1.585	16.735
USGS	08330875	09 Jan 2018 01:15	MST	1.585	16.735
USGS	08330875	09 Jan 2018 01:30	MST	1.585	16.735
USGS	08330875	09 Jan 2018 01:45	MST	1.585	16.735
USGS	08330875	09 Jan 2018 02:00	MST	1.585	16.735
USGS	08330875	09 Jan 2018 02:15	MST	1.585	16.735
USGS	08330875	09 Jan 2018 02:30	MST	1.585	16.735
USGS	08330875	09 Jan 2018 02:45	MST	1.585	16.735
USGS	08330875	09 Jan 2018 03:00	MST	1.585	16.735
USGS	08330875	09 Jan 2018 03:15	MST	1.585	16.735
USGS	08330875	09 Jan 2018 03:30	MST	1.585	16.735
USGS	08330875	09 Jan 2018 03:45	MST	1.588	16.905
USGS	08330875	09 Jan 2018 04:00	MST	1.585	16.735
USGS	08330875	09 Jan 2018 04:15	MST	1.585	16.735
USGS	08330875	09 Jan 2018 04:30	MST	1.585	16.735
USGS	08330875	09 Jan 2018 04:45	MST	1.585	16.735
USGS	08330875	09 Jan 2018 05:00	MST	1.585	16.735
USGS	08330875	09 Jan 2018 05:15	MST	1.585	16.735
USGS	08330875	09 Jan 2018 05:30	MST	1.585	16.735
USGS	08330875	09 Jan 2018 05:45	MST	1.585	16.735
USGS	08330875	09 Jan 2018 06:00	MST	1.585	16.735
USGS	08330875	09 Jan 2018 06:15	MST	1.582	16.565
USGS	08330875	09 Jan 2018 06:30	MST	1.582	16.565
USGS	08330875	09 Jan 2018 06:45	MST	1.582	16.565
USGS	08330875	09 Jan 2018 07:00	MST	1.582	16.565
USGS	08330875	09 Jan 2018 07:15	MST	1.582	16.565
USGS	08330875	09 Jan 2018 07:30	MST	1.582	16.565
USGS	08330875	09 Jan 2018 07:45	MST	1.582	16.565
USGS	08330875	09 Jan 2018 08:00	MST	1.582	16.565
USGS	08330875	09 Jan 2018 08:15	MST	1.582	16.565
USGS	08330875	09 Jan 2018 08:30	MST	1.579	16.424
USGS	08330875	09 Jan 2018 08:45	MST	1.579	16.424
USGS	08330875	09 Jan 2018 09:00	MST	1.579	16.424
USGS	08330875	09 Jan 2018 09:15	MST	1.579	16.424
USGS	08330875	09 Jan 2018 09:30	MST	1.579	16.424
USGS	08330875	09 Jan 2018 09:45	MST	1.579	16.424
USGS	08330875	09 Jan 2018 10:00	MST	1.576	16.254
USGS	08330875	09 Jan 2018 10:15	MST	1.579	16.424
USGS	08330875	09 Jan 2018 10:30	MST	1.576	16.254
USGS	08330875	09 Jan 2018 10:45	MST	1.576	16.254
USGS	08330875	09 Jan 2018 11:00	MST	1.576	16.254
USGS	08330875	09 Jan 2018 11:15	MST	1.576	16.254
USGS	08330875	09 Jan 2018 11:30	MST	1.576	16.254
USGS	08330875	09 Jan 2018 11:45	MST	1.576	16.254
USGS	08330875	09 Jan 2018 12:00	MST	1.573	16.084
USGS	08330875	09 Jan 2018 12:15	MST	1.573	16.084
USGS	08330875	09 Jan 2018 12:30	MST	1.573	16.084
USGS	08330875	09 Jan 2018 12:45	MST	1.573	16.084
USGS	08330875	09 Jan 2018 13:00	MST	1.573	16.084
USGS	08330875	09 Jan 2018 13:15	MST	1.573	16.084
USGS	08330875	09 Jan 2018 13:30	MST	1.573	16.084
USGS	08330875	09 Jan 2018 13:45	MST	1.573	16.084
USGS	08330875	09 Jan 2018 14:00	MST	1.573	16.084
USGS	08330875	09 Jan 2018 14:15	MST	1.573	16.084
USGS	08330875	09 Jan 2018 14:30	MST	1.576	16.254
USGS	08330875	09 Jan 2018 14:45	MST	1.576	16.254
USGS	08330875	09 Jan 2018 15:00	MST	1.573	16.084
USGS	08330875	09 Jan 2018 15:15	MST	1.573	16.084
USGS	08330875	09 Jan 2018 15:30	MST	1.576	16.254
USGS	08330875	09 Jan 2018 15:45	MST	1.576	16.254
USGS	08330875	09 Jan 2018 16:00	MST	1.576	16.254
USGS	08330875	09 Jan 2018 16:15	MST	1.576	16.254
USGS	08330875	09 Jan 2018 16:30	MST	1.576	16.254
USGS	08330875	09 Jan 2018 16:45	MST	1.576	16.254
USGS	08330875	09 Jan 2018 17:00	MST	1.576	16.254
USGS	08330875	09 Jan 2018 17:15	MST	1.579	16.424
USGS	08330875	09 Jan 2018 17:30	MST	1.579	16.424
USGS	08330875	09 Jan 2018 17:45	MST	1.579	16.424
USGS	08330875	09 Jan 2018 18:00	MST	1.579	16.424
USGS	08330875	09 Jan 2018 18:15	MST	1.579	16.424
USGS	08330875	09 Jan 2018 18:30	MST	1.579	16.424
USGS	08330875	09 Jan 2018 18:45	MST	1.579	16.424
USGS	08330875	09 Jan 2018 19:00	MST	1.579	16.424
USGS	08330875	09 Jan 2018 19:15	MST	1.579	16.424
USGS	08330875	09 Jan 2018 19:30	MST	1.579	16.424
USGS	08330875	09 Jan 2018 19:45	MST	1.582	16.594
USGS	08330875	09 Jan 2018 20:00	MST	1.579	16.424
USGS	08330875	09 Jan 2018 20:15	MST	1.579	16.424
USGS	08330875	09 Jan 2018 20:30	MST	1.579	16.424
USGS	08330875	09 Jan 2018 20:45	MST	1.579	16.424
USGS	08330875	09 Jan 2018 21:00	MST	1.579	16.424
USGS	08330875	09 Jan 2018 21:15	MST	1.579	16.424
USGS	08330875	09 Jan 2018 21:30	MST	1.579	16.424
USGS	08330875	09 Jan 2018 21:45	MST	1.579	16.424
USGS	08330875	09 Jan 2018 22:00	MST	1.579	16.424
USGS	08330875	09 Jan 2018 22:15	MST	1.579	16.424
USGS	08330875	09 Jan 2018 22:30	MST	1.579	16.424
USGS	08330875	09 Jan 2018 22:45	MST	1.579	16.424
USGS	08330875	09 Jan 2018 23:00	MST	1.579	16.424
USGS	08330875	09 Jan 2018 23:15	MST	1.579	16.424
USGS	08330875	09 Jan 2018 23:30	MST	1.579	16.424
USGS	08330875	09 Jan 2018 23:45	MST	1.579	16.424
USGS	08330875	10 Jan 2018 00:00	MST	1.579	16.424
USGS	08330875	10 Jan 2018 00:15	MST	1.576	16.254
USGS	08330875	10 Jan 2018 00:30	MST	1.576	16.254
USGS	08330875	10 Jan 2018 00:45	MST	1.576	16.254
USGS	08330875	10 Jan 2018 01:00	MST	1.576	16.254
USGS	08330875	10 Jan 2018 01:15	MST	1.576	16.254
USGS	08330875	10 Jan 2018 01:30	MST	1.576	16.254
USGS	08330875	10 Jan 2018 01:45	MST	1.576	16.254
USGS	08330875	10 Jan 2018 02:00	MST	1.576	16.254
USGS	08330875	10 Jan 2018 02:15	MST	1.576	16.254
USGS	08330875	10 Jan 2018 02:30	MST	1.573	16.112
USGS	08330875	10 Jan 2018 02:45	MST	1.576	16.254
USGS	08330875	10 Jan 2018 03:00	MST	1.573	16.112
USGS	08330875	10 Jan 2018 03:15	MST	1.573	16.112
USGS	08330875	10 Jan 2018 03:30	MST	1.573	16.112
USGS	08330875	10 Jan 2018 03:45	MST	1.573	16.112
USGS	08330875	10 Jan 2018 04:00	MST	1.573	16.112
USGS	08330875	10 Jan 2018 04:15	MST	1.573	16.112
USGS	08330875	10 Jan 2018 04:30	MST	1.573	16.112
USGS	08330875	10 Jan 2018 04:45	MST	1.573	16.112
USGS	08330875	10 Jan 2018 05:00	MST	1.57	15.942
USGS	08330875	10 Jan 2018 05:15	MST	1.573	16.112
USGS	08330875	10 Jan 2018 05:30	MST	1.57	15.942
USGS	08330875	10 Jan 2018 05:45	MST	1.573	16.112
USGS	08330875	10 Jan 2018 06:00	MST	1.57	15.942
USGS	08330875	10 Jan 2018 06:15	MST	1.57	15.942
USGS	08330875	10 Jan 2018 06:30	MST	1.57	15.942
USGS	08330875	10 Jan 2018 06:45	MST	1.57	15.942
USGS	08330875	10 Jan 2018 07:00	MST	1.57	15.942
USGS	08330875	10 Jan 2018 07:15	MST	1.57	15.942
USGS	08330875	10 Jan 2018 07:30	MST	1.57	15.942
USGS	08330875	10 Jan 2018 07:45	MST	1.57	15.942
USGS	08330875	10 Jan 2018 08:00	MST	1.57	15.942
USGS	08330875	10 Jan 2018 08:15	MST	1.57	15.942
USGS	08330875	10 Jan 2018 08:30	MST	1.567	15.772
USGS	08330875	10 Jan 2018 08:45	MST	1.567	15.772
USGS	08330875	10 Jan 2018 09:00	MST	1.567	15.772
USGS	08330875	10 Jan 2018 09:15	MST	1.567	15.772
USGS	08330875	10 Jan 2018 09:30	MST	1.567	15.772
USGS	08330875	10 Jan 2018 09:45	MST	1.564	15.631
USGS	08330875	10 Jan 2018 10:00	MST	1.564	15.631
USGS	08330875	10 Jan 2018 10:15	MST	1.564	15.631
USGS	08330875	10 Jan 2018 10:30	MST	1.564	15.631
USGS	08330875	10 Jan 2018 10:45	MST	1.564	15.631
USGS	08330875	10 Jan 2018 11:00	MST	1.561	15.461
USGS	08330875	10 Jan 2018 11:15	MST	1.561	15.461
USGS	08330875	10 Jan 2018 11:30	MST	1.561	15.461
USGS	08330875	10 Jan 2018 11:45	MST	1.561	15.461
USGS	08330875	10 Jan 2018 12:00	MST	1.561	15.461
USGS	08330875	10 Jan 2018 12:15	MST	1.561	15.461
USGS	08330875	10 Jan 2018 12:30	MST	1.561	15.461
USGS	08330875	10 Jan 2018 12:45	MST	1.561	15.461
USGS	08330875	10 Jan 2018 13:00	MST	1.558	15.291
USGS	08330875	10 Jan 2018 13:15	MST	1.558	15.291
USGS	08330875	10 Jan 2018 13:30	MST	1.558	15.291
USGS	08330875	10 Jan 2018 13:45	MST	1.558	15.291
USGS	08330875	10 Jan 2018 14:00	MST	1.558	15.291
USGS	08330875	10 Jan 2018 14:15	MST	1.554	15.149
USGS	08330875	10 Jan 2018 14:30	MST	1.554	15.149
USGS	08330875	10 Jan 2018 14:45	MST	1.558	15.291
USGS	08330875	10 Jan 2018 15:00	MST	1.554	15.149
USGS	08330875	10 Jan 2018 15:15	MST	1.554	15.149
USGS	08330875	10 Jan 2018 15:30	MST	1.554	15.149
USGS	08330875	10 Jan 2018 15:45	MST	1.554	15.149
USGS	08330875	10 Jan 2018 16:00	MST	1.554	15.149
USGS	08330875	10 Jan 2018 16:15	MST	1.558	15.291
USGS	08330875	10 Jan 2018 16:30	MST	1.558	15.291
USGS	08330875	10 Jan 2018 16:45	MST	1.558	15.291
USGS	08330875	10 Jan 2018 17:00	MST	1.561	15.461
USGS	08330875	10 Jan 2018 17:15	MST	1.561	15.461
USGS	08330875	10 Jan 2018 17:30	MST	1.561	15.461
USGS	08330875	10 Jan 2018 17:45	MST	1.561	15.461
USGS	08330875	10 Jan 2018 18:00	MST	1.561	15.461
USGS	08330875	10 Jan 2018 18:15	MST	1.561	15.461
USGS	08330875	10 Jan 2018 18:30	MST	1.564	15.631
USGS	08330875	10 Jan 2018 18:45	MST	1.564	15.631
USGS	08330875	10 Jan 2018 19:00	MST	1.564	15.631
USGS	08330875	10 Jan 2018 19:15	MST	1.564	15.631
USGS	08330875	10 Jan 2018 19:30	MST	1.564	15.631
USGS	08330875	10 Jan 2018 19:45	MST	1.567	15.631
USGS	08330875	10 Jan 2018 20:00	MST	1.567	15.631
USGS	08330875	10 Jan 2018 20:15	MST	1.57	15.801
USGS	08330875	10 Jan 2018 20:30	MST	1.57	15.801
USGS	08330875	10 Jan 2018 20:45	MST	1.57	15.801
USGS	08330875	10 Jan 2018 21:00	MST	1.57	15.801
USGS	08330875	10 Jan 2018 21:15	MST	1.57	15.801
USGS	08330875	10 Jan 2018 21:30	MST	1.57	15.801
USGS	08330875	10 Jan 2018 21:45	MST	1.567	15.631
USGS	08330875	10 Jan 2018 22:00	MST	1.57	15.801
USGS	08330875	10 Jan 2018 22:15	MST	1.57	15.801
USGS	08330875	10 Jan 2018 22:30	MST	1.57	15.801
USGS	08330875	10 Jan 2018 22:45	MST	1.57	15.801
USGS	08330875	10 Jan 2018 23:00	MST	1.57	15.801
USGS	08330875	10 Jan 2018 23:15	MST	1.57	15.801
USGS	08330875	10 Jan 2018 23:30	MST	1.57	15.801
USGS	08330875	10 Jan 2018 23:45	MST	1.57	15.801
USGS	08330875	11 Jan 2018 00:00	MST	1.57	15.801
USGS	08330875	11 Jan 2018 00:15	MST	1.57	15.801
USGS	08330875	11 Jan 2018 00:30	MST	1.57	15.801
USGS	08330875	11 Jan 2018 00:45	MST	1.573	15.942
USGS	08330875	11 Jan 2018 01:00	MST	1.573	15.942
USGS	08330875	11 Jan 2018 01:15	MST	1.573	15.942
USGS	08330875	11 Jan 2018 01:30	MST	1.57	15.801
USGS	08330875	11 Jan 2018 01:45	MST	1.573	15.942
USGS	08330875	11 Jan 2018 02:00	MST	1.573	15.942
USGS	08330875	11 Jan 2018 02:15	MST	1.573	15.942
USGS	08330875	11 Jan 2018 02:30	MST	1.576	16.112
USGS	08330875	11 Jan 2018 02:45	MST	1.573	15.942
USGS	08330875	11 Jan 2018 03:00	MST	1.573	15.942
USGS	08330875	11 Jan 2018 03:15	MST	1.573	15.942
USGS	08330875	11 Jan 2018 03:30	MST	1.573	15.942
USGS	08330875	11 Jan 2018 03:45	MST	1.573	15.942
USGS	08330875	11 Jan 2018 04:00	MST	1.573	15.942
USGS	08330875	11 Jan 2018 04:15	MST	1.57	15.801
USGS	08330875	11 Jan 2018 04:30	MST	1.57	15.801
USGS	08330875	11 Jan 2018 04:45	MST	1.57	15.801
USGS	08330875	11 Jan 2018 05:00	MST	1.57	15.801
USGS	08330875	11 Jan 2018 05:15	MST	1.57	15.801
USGS	08330875	11 Jan 2018 05:30	MST	1.567	15.631
USGS	08330875	11 Jan 2018 05:45	MST	1.567	15.631
USGS	08330875	11 Jan 2018 06:00	MST	1.567	15.631
USGS	08330875	11 Jan 2018 06:15	MST	1.564	15.461
USGS	08330875	11 Jan 2018 06:30	MST	1.564	15.461
USGS	08330875	11 Jan 2018 06:45	MST	1.564	15.461
USGS	08330875	11 Jan 2018 07:00	MST	1.564	15.461
USGS	08330875	11 Jan 2018 07:15	MST	1.564	15.461
USGS	08330875	11 Jan 2018 07:30	MST	1.564	15.461
USGS	08330875	11 Jan 2018 07:45	MST	1.561	15.319
USGS	08330875	11 Jan 2018 08:00	MST	1.561	15.319
USGS	08330875	11 Jan 2018 08:15	MST	1.561	15.319
USGS	08330875	11 Jan 2018 08:30	MST	1.561	15.319
USGS	08330875	11 Jan 2018 08:45	MST	1.561	15.319
USGS	08330875	11 Jan 2018 09:00	MST	1.561	15.319
USGS	08330875	11 Jan 2018 09:15	MST	1.561	15.319
USGS	08330875	11 Jan 2018 09:30	MST	1.561	15.319
USGS	08330875	11 Jan 2018 09:45	MST	1.561	15.319
USGS	08330875	11 Jan 2018 10:00	MST	1.558	15.149
USGS	08330875	11 Jan 2018 10:15	MST	1.558	15.149
USGS	08330875	11 Jan 2018 10:30	MST	1.558	15.149
USGS	08330875	11 Jan 2018 10:45	MST	1.558	15.149
USGS	08330875	11 Jan 2018 11:00	MST	1.558	15.149
USGS	08330875	11 Jan 2018 11:15	MST	1.558	15.149
USGS	08330875	11 Jan 2018 11:30	MST	1.558	15.149
USGS	08330875	11 Jan 2018 11:45	MST	1.558	15.149
USGS	08330875	11 Jan 2018 12:00	MST	1.558	15.149
USGS	08330875	11 Jan 2018 12:15	MST	1.554	15.008
USGS	08330875	11 Jan 2018 12:30	MST	1.558	15.149
USGS	08330875	11 Jan 2018 12:45	MST	1.558	15.149
USGS	08330875	11 Jan 2018 13:00	MST	1.554	15.008
USGS	08330875	11 Jan 2018 13:15	MST	1.554	15.008
USGS	08330875	11 Jan 2018 13:30	MST	1.554	15.008
USGS	08330875	11 Jan 2018 13:45	MST	1.554	15.008
USGS	08330875	11 Jan 2018 14:00	MST	1.554	15.008
USGS	08330875	11 Jan 2018 14:15	MST	1.554	15.008
USGS	08330875	11 Jan 2018 14:30	MST	1.554	15.008
USGS	08330875	11 Jan 2018 14:45	MST	1.554	15.008
USGS	08330875	11 Jan 2018 15:00	MST	1.554	15.008
USGS	08330875	11 Jan 2018 15:15	MST	1.554	15.008
USGS	08330875	11 Jan 2018 15:30	MST	1.554	15.008
USGS	08330875	11 Jan 2018 15:45	MST	1.554	15.008
USGS	08330875	11 Jan 2018 16:00	MST	1.554	15.008
USGS	08330875	11 Jan 2018 16:15	MST	1.554	15.008
USGS	08330875	11 Jan 2018 16:30	MST	1.554	15.008
USGS	08330875	11 Jan 2018 16:45	MST	1.554	15.008
USGS	08330875	11 Jan 2018 17:00	MST	1.554	15.008
USGS	08330875	11 Jan 2018 17:15	MST	1.554	15.008
USGS	08330875	11 Jan 2018 17:30	MST	1.554	15.008
USGS	08330875	11 Jan 2018 17:45	MST	1.554	15.008
USGS	08330875	11 Jan 2018 18:00	MST	1.554	15.008
USGS	08330875	11 Jan 2018 18:15	MST	1.554	15.008
USGS	08330875	11 Jan 2018 18:30	MST	1.554	15.008
USGS	08330875	11 Jan 2018 18:45	MST	1.554	15.008
USGS	08330875	11 Jan 2018 19:00	MST	1.554	15.008
USGS	08330875	11 Jan 2018 19:15	MST	1.554	15.008
USGS	08330875	11 Jan 2018 19:30	MST	1.551	14.838
USGS	08330875	11 Jan 2018 19:45	MST	1.551	14.838
USGS	08330875	11 Jan 2018 20:00	MST	1.551	14.838
USGS	08330875	11 Jan 2018 20:15	MST	1.551	14.838
USGS	08330875	11 Jan 2018 20:30	MST	1.551	14.838
USGS	08330875	11 Jan 2018 20:45	MST	1.551	14.838
USGS	08330875	11 Jan 2018 21:00	MST	1.551	14.838
USGS	08330875	11 Jan 2018 21:15	MST	1.554	15.008
USGS	08330875	11 Jan 2018 21:30	MST	1.554	15.008
USGS	08330875	11 Jan 2018 21:45	MST	1.554	15.008
USGS	08330875	11 Jan 2018 22:00	MST	1.554	15.008
USGS	08330875	11 Jan 2018 22:15	MST	1.554	15.008
USGS	08330875	11 Jan 2018 22:30	MST	1.551	14.838
USGS	08330875	11 Jan 2018 22:45	MST	1.554	15.008
USGS	08330875	11 Jan 2018 23:00	MST	1.554	15.008
USGS	08330875	11 Jan 2018 23:15	MST	1.554	15.008
USGS	08330875	11 Jan 2018 23:30	MST	1.554	15.008
USGS	08330875	11 Jan 2018 23:45	MST	1.554	15.008
USGS	08330875	12 Jan 2018 00:00	MST	1.554	15.008
USGS	08330875	12 Jan 2018 00:15	MST	1.554	15.008
USGS	08330875	12 Jan 2018 00:30	MST	1.554	15.008
USGS	08330875	12 Jan 2018 00:45	MST	1.558	15.149
USGS	08330875	12 Jan 2018 01:00	MST	1.558	15.149
USGS	08330875	12 Jan 2018 01:15	MST	1.558	15.149
USGS	08330875	12 Jan 2018 01:30	MST	1.558	15.149
USGS	08330875	12 Jan 2018 01:45	MST	1.558	15.149
USGS	08330875	12 Jan 2018 02:00	MST	1.558	15.149
USGS	08330875	12 Jan 2018 02:15	MST	1.558	15.149
USGS	08330875	12 Jan 2018 02:30	MST	1.558	15.149
USGS	08330875	12 Jan 2018 02:45	MST	1.558	15.149
USGS	08330875	12 Jan 2018 03:00	MST	1.558	15.149
USGS	08330875	12 Jan 2018 03:15	MST	1.558	15.149
USGS	08330875	12 Jan 2018 03:30	MST	1.554	15.008
USGS	08330875	12 Jan 2018 03:45	MST	1.554	15.008
USGS	08330875	12 Jan 2018 04:00	MST	1.554	15.008
USGS	08330875	12 Jan 2018 04:15	MST	1.554	15.008
USGS	08330875	12 Jan 2018 04:30	MST	1.551	14.838
USGS	08330875	12 Jan 2018 04:45	MST	1.551	14.838
USGS	08330875	12 Jan 2018 05:00	MST	1.551	14.838
USGS	08330875	12 Jan 2018 05:15	MST	1.551	14.838
USGS	08330875	12 Jan 2018 05:30	MST	1.551	14.838
USGS	08330875	12 Jan 2018 05:45	MST	1.551	14.838
USGS	08330875	12 Jan 2018 06:00	MST	1.548	14.696
USGS	08330875	12 Jan 2018 06:15	MST	1.548	14.696
USGS	08330875	12 Jan 2018 06:30	MST	1.548	14.696
USGS	08330875	12 Jan 2018 06:45	MST	1.548	14.696
USGS	08330875	12 Jan 2018 07:00	MST	1.545	14.526
USGS	08330875	12 Jan 2018 07:15	MST	1.545	14.526
USGS	08330875	12 Jan 2018 07:30	MST	1.545	14.526
USGS	08330875	12 Jan 2018 07:45	MST	1.545	14.526
USGS	08330875	12 Jan 2018 08:00	MST	1.545	14.526
USGS	08330875	12 Jan 2018 08:15	MST	1.545	14.526
USGS	08330875	12 Jan 2018 08:30	MST	1.545	14.526
USGS	08330875	12 Jan 2018 08:45	MST	1.542	14.385
USGS	08330875	12 Jan 2018 09:00	MST	1.542	14.385
USGS	08330875	12 Jan 2018 09:15	MST	1.542	14.385
USGS	08330875	12 Jan 2018 09:30	MST	1.542	14.385
USGS	08330875	12 Jan 2018 09:45	MST	1.542	14.385
USGS	08330875	12 Jan 2018 10:00	MST	1.545	14.526
USGS	08330875	12 Jan 2018 10:15	MST	1.545	14.526
USGS	08330875	12 Jan 2018 10:30	MST	1.545	14.526
USGS	08330875	12 Jan 2018 10:45	MST	1.545	14.526
USGS	08330875	12 Jan 2018 11:00	MST	1.545	14.526
USGS	08330875	12 Jan 2018 11:15	MST	1.545	14.526
USGS	08330875	12 Jan 2018 11:30	MST	1.545	14.526
USGS	08330875	12 Jan 2018 11:45	MST	1.545	14.526
USGS	08330875	12 Jan 2018 12:00	MST	1.545	14.526
USGS	08330875	12 Jan 2018 12:15	MST	1.545	14.526
USGS	08330875	12 Jan 2018 12:30	MST	1.545	14.526
USGS	08330875	12 Jan 2018 12:45	MST	1.545	14.526
USGS	08330875	12 Jan 2018 13:00	MST	1.545	14.526
USGS	08330875	12 Jan 2018 13:15	MST	1.542	14.385
USGS	08330875	12 Jan 2018 13:30	MST	1.545	14.526
USGS	08330875	12 Jan 2018 13:45	MST	1.545	14.526
USGS	08330875	12 Jan 2018 14:00	MST	1.545	14.526
USGS	08330875	12 Jan 2018 14:15	MST	1.545	14.526
USGS	08330875	12 Jan 2018 14:30	MST	1.545	14.526
USGS	08330875	12 Jan 2018 14:45	MST	1.545	14.526
USGS	08330875	12 Jan 2018 15:00	MST	1.545	14.526
USGS	08330875	12 Jan 2018 15:15	MST	1.542	14.385
USGS	08330875	12 Jan 2018 15:30	MST	1.545	14.526
USGS	08330875	12 Jan 2018 15:45	MST	1.545	14.526
USGS	08330875	12 Jan 2018 16:00	MST	1.545	14.526
USGS	08330875	12 Jan 2018 16:15	MST	1.545	14.526
USGS	08330875	12 Jan 2018 16:30	MST	1.545	14.526
USGS	08330875	12 Jan 2018 16:45	MST	1.542	14.385
USGS	08330875	12 Jan 2018 17:00	MST	1.542	14.385
USGS	08330875	12 Jan 2018 17:15	MST	1.545	14.526
USGS	08330875	12 Jan 2018 17:30	MST	1.545	14.526
USGS	08330875	12 Jan 2018 17:45	MST	1.545	14.526
USGS	08330875	12 Jan 2018 18:00	MST	1.545	14.526
USGS	08330875	12 Jan 2018 18:15	MST	1.545	14.526
USGS	08330875	12 Jan 2018 18:30	MST	1.545	14.526
USGS	08330875	12 Jan 2018 18:45	MST	1.545	14.526
USGS	08330875	12 Jan 2018 19:00	MST	1.545	14.526
USGS	08330875	12 Jan 2018 19:15	MST	1.545	14.526
USGS	08330875	12 Jan 2018 19:30	MST	1.545	14.526
USGS	08330875	12 Jan 2018 19:45	MST	1.548	14.696
USGS	08330875	12 Jan 2018 20:00	MST	1.548	14.696
USGS	08330875	12 Jan 2018 20:15	MST	1.548	14.696
USGS	08330875	12 Jan 2018 20:30	MST	1.548	14.696
USGS	08330875	12 Jan 2018 20:45	MST	1.548	14.696
USGS	08330875	12 Jan 2018 21:00	MST	1.548	14.696
USGS	08330875	12 Jan 2018 21:15	MST	1.551	14.866
USGS	08330875	12 Jan 2018 21:30	MST	1.551	14.866
USGS	08330875	12 Jan 2018 21:45	MST	1.551	14.866
USGS	08330875	12 Jan 2018 22:00	MST	1.551	14.866
USGS	08330875	12 Jan 2018 22:15	MST	1.551	14.866
USGS	08330875	12 Jan 2018 22:30	MST	1.551	14.866
USGS	08330875	12 Jan 2018 22:45	MST	1.551	14.866
USGS	08330875	12 Jan 2018 23:00	MST	1.554	15.008
USGS	08330875	12 Jan 2018 23:15	MST	1.554	15.008
USGS	08330875	12 Jan 2018 23:30	MST	1.551	14.866
USGS	08330875	12 Jan 2018 23:45	MST	1.551	14.866
USGS	08330875	13 Jan 2018 00:00	MST	1.554	15.008
USGS	08330875	13 Jan 2018 00:15	MST	1.554	15.008
USGS	08330875	13 Jan 2018 00:30	MST	1.554	15.008
USGS	08330875	13 Jan 2018 00:45	MST	1.554	15.008
USGS	08330875	13 Jan 2018 01:00	MST	1.554	15.008
USGS	08330875	13 Jan 2018 01:15	MST	1.554	15.008
USGS	08330875	13 Jan 2018 01:30	MST	1.554	15.008
USGS	08330875	13 Jan 2018 01:45	MST	1.554	15.008
USGS	08330875	13 Jan 2018 02:00	MST	1.558	15.178
USGS	08330875	13 Jan 2018 02:15	MST	1.558	15.178
USGS	08330875	13 Jan 2018 02:30	MST	1.554	15.008
USGS	08330875	13 Jan 2018 02:45	MST	1.558	15.178
USGS	08330875	13 Jan 2018 03:00	MST	1.554	15.008
USGS	08330875	13 Jan 2018 03:15	MST	1.554	15.008
USGS	08330875	13 Jan 2018 03:30	MST	1.554	15.008
USGS	08330875	13 Jan 2018 03:45	MST	1.554	15.008
USGS	08330875	13 Jan 2018 04:00	MST	1.554	15.008
USGS	08330875	13 Jan 2018 04:15	MST	1.551	14.866
USGS	08330875	13 Jan 2018 04:30	MST	1.551	14.866
USGS	08330875	13 Jan 2018 04:45	MST	1.551	14.866
USGS	08330875	13 Jan 2018 05:00	MST	1.551	14.866
USGS	08330875	13 Jan 2018 05:15	MST	1.548	14.696
USGS	08330875	13 Jan 2018 05:30	MST	1.548	14.696
USGS	08330875	13 Jan 2018 05:45	MST	1.548	14.696
USGS	08330875	13 Jan 2018 06:00	MST	1.545	14.555
USGS	08330875	13 Jan 2018 06:15	MST	1.545	14.555
USGS	08330875	13 Jan 2018 06:30	MST	1.542	14.385
USGS	08330875	13 Jan 2018 06:45	MST	1.542	14.385
USGS	08330875	13 Jan 2018 07:00	MST	1.542	14.385
USGS	08330875	13 Jan 2018 07:15	MST	1.542	14.385
USGS	08330875	13 Jan 2018 07:30	MST	1.542	14.385
USGS	08330875	13 Jan 2018 07:45	MST	1.542	14.385
USGS	08330875	13 Jan 2018 08:00	MST	1.539	14.243
USGS	08330875	13 Jan 2018 08:15	MST	1.539	14.243
USGS	08330875	13 Jan 2018 08:30	MST	1.539	14.243
USGS	08330875	13 Jan 2018 08:45	MST	1.539	14.243
USGS	08330875	13 Jan 2018 09:00	MST	1.539	14.243
USGS	08330875	13 Jan 2018 09:15	MST	1.539	14.243
USGS	08330875	13 Jan 2018 09:30	MST	1.539	14.243
USGS	08330875	13 Jan 2018 09:45	MST	1.539	14.243
USGS	08330875	13 Jan 2018 10:00	MST	1.539	14.243
USGS	08330875	13 Jan 2018 10:15	MST	1.542	14.385
USGS	08330875	13 Jan 2018 10:30	MST	1.542	14.385
USGS	08330875	13 Jan 2018 10:45	MST	1.542	14.385
USGS	08330875	13 Jan 2018 11:00	MST	1.542	14.385
USGS	08330875	13 Jan 2018 11:15	MST	1.542	14.385
USGS	08330875	13 Jan 2018 11:30	MST	1.542	14.385
USGS	08330875	13 Jan 2018 11:45	MST	1.545	14.555
USGS	08330875	13 Jan 2018 12:00	MST	1.545	14.555
USGS	08330875	13 Jan 2018 12:15	MST	1.545	14.555
USGS	08330875	13 Jan 2018 12:30	MST	1.545	14.555
USGS	08330875	13 Jan 2018 12:45	MST	1.545	14.555
USGS	08330875	13 Jan 2018 13:00	MST	1.545	14.555
USGS	08330875	13 Jan 2018 13:15	MST	1.545	14.555
USGS	08330875	13 Jan 2018 13:30	MST	1.548	14.696
USGS	08330875	13 Jan 2018 13:45	MST	1.548	14.696
USGS	08330875	13 Jan 2018 14:00	MST	1.548	14.696
USGS	08330875	13 Jan 2018 14:15	MST	1.548	14.696
USGS	08330875	13 Jan 2018 14:30	MST	1.548	14.696
USGS	08330875	13 Jan 2018 14:45	MST	1.551	14.866
USGS	08330875	13 Jan 2018 15:00	MST	1.551	14.866
USGS	08330875	13 Jan 2018 15:15	MST	1.551	14.866
USGS	08330875	13 Jan 2018 15:30	MST	1.551	14.866
USGS	08330875	13 Jan 2018 15:45	MST	1.554	15.036
USGS	08330875	13 Jan 2018 16:00	MST	1.554	15.036
USGS	08330875	13 Jan 2018 16:15	MST	1.554	15.036
USGS	08330875	13 Jan 2018 16:30	MST	1.558	15.178
USGS	08330875	13 Jan 2018 16:45	MST	1.558	15.178
USGS	08330875	13 Jan 2018 17:00	MST	1.558	15.178
USGS	08330875	13 Jan 2018 17:15	MST	1.558	15.178
USGS	08330875	13 Jan 2018 17:30	MST	1.558	15.178
USGS	08330875	13 Jan 2018 17:45	MST	1.558	15.178
USGS	08330875	13 Jan 2018 18:00	MST	1.561	15.348
USGS	08330875	13 Jan 2018 18:15	MST	1.561	15.348
USGS	08330875	13 Jan 2018 18:30	MST	1.561	15.348
USGS	08330875	13 Jan 2018 18:45	MST	1.561	15.348
USGS	08330875	13 Jan 2018 19:00	MST	1.564	15.489
USGS	08330875	13 Jan 2018 19:15	MST	1.564	15.517
USGS	08330875	13 Jan 2018 19:30	MST	1.564	15.517
USGS	08330875	13 Jan 2018 19:45	MST	1.564	15.517
USGS	08330875	13 Jan 2018 20:00	MST	1.564	15.517
USGS	08330875	13 Jan 2018 20:15	MST	1.564	15.517
USGS	08330875	13 Jan 2018 20:30	MST	1.564	15.517
USGS	08330875	13 Jan 2018 20:45	MST	1.564	15.517
USGS	08330875	13 Jan 2018 21:00	MST	1.564	15.517
USGS	08330875	13 Jan 2018 21:15	MST	1.564	15.517
USGS	08330875	13 Jan 2018 21:30	MST	1.567	15.659
USGS	08330875	13 Jan 2018 21:45	MST	1.564	15.517
USGS	08330875	13 Jan 2018 22:00	MST	1.564	15.517
USGS	08330875	13 Jan 2018 22:15	MST	1.564	15.517
USGS	08330875	13 Jan 2018 22:30	MST	1.567	15.659
USGS	08330875	13 Jan 2018 22:45	MST	1.567	15.659
USGS	08330875	13 Jan 2018 23:00	MST	1.564	15.517
USGS	08330875	13 Jan 2018 23:15	MST	1.564	15.517
USGS	08330875	13 Jan 2018 23:30	MST	1.564	15.517
USGS	08330875	13 Jan 2018 23:45	MST	1.564	15.517
USGS	08330875	14 Jan 2018 00:00	MST	1.564	15.517
USGS	08330875	14 Jan 2018 00:15	MST	1.567	15.659
USGS	08330875	14 Jan 2018 00:30	MST	1.564	15.517
USGS	08330875	14 Jan 2018 00:45	MST	1.564	15.517
USGS	08330875	14 Jan 2018 01:00	MST	1.564	15.517
USGS	08330875	14 Jan 2018 01:15	MST	1.564	15.517
USGS	08330875	14 Jan 2018 01:30	MST	1.564	15.517
USGS	08330875	14 Jan 2018 01:45	MST	1.564	15.517
USGS	08330875	14 Jan 2018 02:00	MST	1.564	15.517
USGS	08330875	14 Jan 2018 02:15	MST	1.564	15.517
USGS	08330875	14 Jan 2018 02:30	MST	1.564	15.517
USGS	08330875	14 Jan 2018 02:45	MST	1.564	15.517
USGS	08330875	14 Jan 2018 03:00	MST	1.564	15.517
USGS	08330875	14 Jan 2018 03:15	MST	1.564	15.517
USGS	08330875	14 Jan 2018 03:30	MST	1.564	15.517
USGS	08330875	14 Jan 2018 03:45	MST	1.564	15.517
USGS	08330875	14 Jan 2018 04:00	MST	1.561	15.348
USGS	08330875	14 Jan 2018 04:15	MST	1.561	15.348
USGS	08330875	14 Jan 2018 04:30	MST	1.561	15.348
USGS	08330875	14 Jan 2018 04:45	MST	1.561	15.348
USGS	08330875	14 Jan 2018 05:00	MST	1.561	15.348
USGS	08330875	14 Jan 2018 05:15	MST	1.558	15.178
USGS	08330875	14 Jan 2018 05:30	MST	1.558	15.178
USGS	08330875	14 Jan 2018 05:45	MST	1.558	15.178
USGS	08330875	14 Jan 2018 06:00	MST	1.558	15.178
USGS	08330875	14 Jan 2018 06:15	MST	1.558	15.178
USGS	08330875	14 Jan 2018 06:30	MST	1.554	15.036
USGS	08330875	14 Jan 2018 06:45	MST	1.554	15.036
USGS	08330875	14 Jan 2018 07:00	MST	1.554	15.036
USGS	08330875	14 Jan 2018 07:15	MST	1.554	15.036
USGS	08330875	14 Jan 2018 07:30	MST	1.554	15.036
USGS	08330875	14 Jan 2018 07:45	MST	1.554	15.036
USGS	08330875	14 Jan 2018 08:00	MST	1.554	15.036
USGS	08330875	14 Jan 2018 08:15	MST	1.551	14.866
USGS	08330875	14 Jan 2018 08:30	MST	1.551	14.866
USGS	08330875	14 Jan 2018 08:45	MST	1.551	14.866
USGS	08330875	14 Jan 2018 09:00	MST	1.551	14.866
USGS	08330875	14 Jan 2018 09:15	MST	1.551	14.866
USGS	08330875	14 Jan 2018 09:30	MST	1.551	14.866
USGS	08330875	14 Jan 2018 09:45	MST	1.554	15.036
USGS	08330875	14 Jan 2018 10:00	MST	1.554	15.036
USGS	08330875	14 Jan 2018 10:15	MST	1.554	15.036
USGS	08330875	14 Jan 2018 10:30	MST	1.554	15.036
USGS	08330875	14 Jan 2018 10:45	MST	1.551	14.866
USGS	08330875	14 Jan 2018 11:00	MST	1.551	14.866
USGS	08330875	14 Jan 2018 11:15	MST	1.551	14.866
USGS	08330875	14 Jan 2018 11:30	MST	1.551	14.866
USGS	08330875	14 Jan 2018 11:45	MST	1.551	14.866
USGS	08330875	14 Jan 2018 12:00	MST	1.551	14.866
USGS	08330875	14 Jan 2018 12:15	MST	1.551	14.866
USGS	08330875	14 Jan 2018 12:30	MST	1.548	14.725
USGS	08330875	14 Jan 2018 12:45	MST	1.548	14.725
USGS	08330875	14 Jan 2018 13:00	MST	1.548	14.725
USGS	08330875	14 Jan 2018 13:15	MST	1.548	14.725
USGS	08330875	14 Jan 2018 13:30	MST	1.548	14.725
USGS	08330875	14 Jan 2018 13:45	MST	1.548	14.725
USGS	08330875	14 Jan 2018 14:00	MST	1.548	14.725
USGS	08330875	14 Jan 2018 14:15	MST	1.548	14.725
USGS	08330875	14 Jan 2018 14:30	MST	1.551	14.866
USGS	08330875	14 Jan 2018 14:45	MST	1.551	14.866
USGS	08330875	14 Jan 2018 15:00	MST	1.551	14.866
USGS	08330875	14 Jan 2018 15:15	MST	1.551	14.866
USGS	08330875	14 Jan 2018 15:30	MST	1.554	15.036
USGS	08330875	14 Jan 2018 15:45	MST	1.554	15.036
USGS	08330875	14 Jan 2018 16:00	MST	1.554	15.036
USGS	08330875	14 Jan 2018 16:15	MST	1.554	15.036
USGS	08330875	14 Jan 2018 16:30	MST	1.554	15.036
USGS	08330875	14 Jan 2018 16:45	MST	1.558	15.206
USGS	08330875	14 Jan 2018 17:00	MST	1.558	15.206
USGS	08330875	14 Jan 2018 17:15	MST	1.558	15.206
USGS	08330875	14 Jan 2018 17:30	MST	1.558	15.206
USGS	08330875	14 Jan 2018 17:45	MST	1.561	15.348
USGS	08330875	14 Jan 2018 18:00	MST	1.561	15.348
USGS	08330875	14 Jan 2018 18:15	MST	1.561	15.348
USGS	08330875	14 Jan 2018 18:30	MST	1.561	15.348
USGS	08330875	14 Jan 2018 18:45	MST	1.561	15.348
USGS	08330875	14 Jan 2018 19:00	MST	1.561	15.348
USGS	08330875	14 Jan 2018 19:15	MST	1.561	15.348
USGS	08330875	14 Jan 2018 19:30	MST	1.561	15.348
USGS	08330875	14 Jan 2018 19:45	MST	1.561	15.348
USGS	08330875	14 Jan 2018 20:00	MST	1.561	15.348
USGS	08330875	14 Jan 2018 20:15	MST	1.564	15.517
USGS	08330875	14 Jan 2018 20:30	MST	1.564	15.517
USGS	08330875	14 Jan 2018 20:45	MST	1.564	15.517
USGS	08330875	14 Jan 2018 21:00	MST	1.564	15.517
USGS	08330875	14 Jan 2018 21:15	MST	1.561	15.348
USGS	08330875	14 Jan 2018 21:30	MST	1.561	15.348
USGS	08330875	14 Jan 2018 21:45	MST	1.564	15.517
USGS	08330875	14 Jan 2018 22:00	MST	1.564	15.517
USGS	08330875	14 Jan 2018 22:15	MST	1.564	15.517
USGS	08330875	14 Jan 2018 22:30	MST	1.564	15.517
USGS	08330875	14 Jan 2018 22:45	MST	1.564	15.517
USGS	08330875	14 Jan 2018 23:00	MST	1.564	15.517
USGS	08330875	14 Jan 2018 23:15	MST	1.564	15.517
USGS	08330875	14 Jan 2018 23:30	MST	1.564	15.517
USGS	08330875	14 Jan 2018 23:45	MST	1.564	15.517
USGS	08330875	15 Jan 2018 00:00	MST	1.564	15.517
USGS	08330875	15 Jan 2018 00:15	MST	1.564	15.517
USGS	08330875	15 Jan 2018 00:30	MST	1.564	15.517
USGS	08330875	15 Jan 2018 00:45	MST	1.564	15.517
USGS	08330875	15 Jan 2018 01:00	MST	1.564	15.517
USGS	08330875	15 Jan 2018 01:15	MST	1.564	15.517
USGS	08330875	15 Jan 2018 01:30	MST	1.564	15.517
USGS	08330875	15 Jan 2018 01:45	MST	1.564	15.517
USGS	08330875	15 Jan 2018 02:00	MST	1.564	15.517
USGS	08330875	15 Jan 2018 02:15	MST	1.564	15.517
USGS	08330875	15 Jan 2018 02:30	MST	1.564	15.517
USGS	08330875	15 Jan 2018 02:45	MST	1.564	15.517
USGS	08330875	15 Jan 2018 03:00	MST	1.564	15.517
USGS	08330875	15 Jan 2018 03:15	MST	1.564	15.517
USGS	08330875	15 Jan 2018 03:30	MST	1.564	15.517
USGS	08330875	15 Jan 2018 03:45	MST	1.564	15.517
USGS	08330875	15 Jan 2018 04:00	MST	1.564	15.517
USGS	08330875	15 Jan 2018 04:15	MST	1.561	15.348
USGS	08330875	15 Jan 2018 04:30	MST	1.561	15.348
USGS	08330875	15 Jan 2018 04:45	MST	1.561	15.348
USGS	08330875	15 Jan 2018 05:00	MST	1.561	15.348
USGS	08330875	15 Jan 2018 05:15	MST	1.561	15.348
USGS	08330875	15 Jan 2018 05:30	MST	1.561	15.348
USGS	08330875	15 Jan 2018 05:45	MST	1.561	15.348
USGS	08330875	15 Jan 2018 06:00	MST	1.558	15.206
USGS	08330875	15 Jan 2018 06:15	MST	1.558	15.206
USGS	08330875	15 Jan 2018 06:30	MST	1.558	15.206
USGS	08330875	15 Jan 2018 06:45	MST	1.558	15.206
USGS	08330875	15 Jan 2018 07:00	MST	1.558	15.206
USGS	08330875	15 Jan 2018 07:15	MST	1.558	15.206
USGS	08330875	15 Jan 2018 07:30	MST	1.558	15.206
USGS	08330875	15 Jan 2018 07:45	MST	1.558	15.206
USGS	08330875	15 Jan 2018 08:00	MST	1.558	15.206
USGS	08330875	15 Jan 2018 08:15	MST	1.554	15.036
USGS	08330875	15 Jan 2018 08:30	MST	1.554	15.036
USGS	08330875	15 Jan 2018 08:45	MST	1.554	15.036
USGS	08330875	15 Jan 2018 09:00	MST	1.554	15.036
USGS	08330875	15 Jan 2018 09:15	MST	1.554	15.036
USGS	08330875	15 Jan 2018 09:30	MST	1.554	15.036
USGS	08330875	15 Jan 2018 09:45	MST	1.554	15.036
USGS	08330875	15 Jan 2018 10:00	MST	1.554	15.036
USGS	08330875	15 Jan 2018 10:15	MST	1.554	15.036
USGS	08330875	15 Jan 2018 10:30	MST	1.554	15.036
USGS	08330875	15 Jan 2018 10:45	MST	1.554	15.036
USGS	08330875	15 Jan 2018 11:00	MST	1.554	15.036
USGS	08330875	15 Jan 2018 11:15	MST	1.554	15.036
USGS	08330875	15 Jan 2018 11:30	MST	1.554	15.036
USGS	08330875	15 Jan 2018 11:45	MST	1.551	14.895
USGS	08330875	15 Jan 2018 12:00	MST	1.551	14.895
USGS	08330875	15 Jan 2018 12:15	MST	1.551	14.895
USGS	08330875	15 Jan 2018 12:30	MST	1.551	14.895
USGS	08330875	15 Jan 2018 12:45	MST	1.551	14.895
USGS	08330875	15 Jan 2018 13:00	MST	1.551	14.895
USGS	08330875	15 Jan 2018 13:15	MST	1.551	14.895
USGS	08330875	15 Jan 2018 13:30	MST	1.551	14.895
USGS	08330875	15 Jan 2018 13:45	MST	1.554	15.036
USGS	08330875	15 Jan 2018 14:00	MST	1.554	15.036
USGS	08330875	15 Jan 2018 14:15	MST	1.554	15.036
USGS	08330875	15 Jan 2018 14:30	MST	1.554	15.036
USGS	08330875	15 Jan 2018 14:45	MST	1.554	15.036
USGS	08330875	15 Jan 2018 15:00	MST	1.558	15.206
USGS	08330875	15 Jan 2018 15:15	MST	1.558	15.206
USGS	08330875	15 Jan 2018 15:30	MST	1.558	15.206
USGS	08330875	15 Jan 2018 15:45	MST	1.561	15.376
USGS	08330875	15 Jan 2018 16:00	MST	1.561	15.376
USGS	08330875	15 Jan 2018 16:15	MST	1.561	15.376
USGS	08330875	15 Jan 2018 16:30	MST	1.561	15.376
USGS	08330875	15 Jan 2018 16:45	MST	1.561	15.376
USGS	08330875	15 Jan 2018 17:00	MST	1.564	15.517
USGS	08330875	15 Jan 2018 17:15	MST	1.564	15.517
USGS	08330875	15 Jan 2018 17:30	MST	1.564	15.517
USGS	08330875	15 Jan 2018 17:45	MST	1.564	15.517
USGS	08330875	15 Jan 2018 18:00	MST	1.564	15.517
USGS	08330875	15 Jan 2018 18:15	MST	1.564	15.517
USGS	08330875	15 Jan 2018 18:30	MST	1.564	15.517
USGS	08330875	15 Jan 2018 18:45	MST	1.567	15.687
USGS	08330875	15 Jan 2018 19:00	MST	1.564	15.517
USGS	08330875	15 Jan 2018 19:15	MST	1.564	15.517
USGS	08330875	15 Jan 2018 19:30	MST	1.564	15.517
USGS	08330875	15 Jan 2018 19:45	MST	1.564	15.517
USGS	08330875	15 Jan 2018 20:00	MST	1.564	15.517
USGS	08330875	15 Jan 2018 20:15	MST	1.564	15.517
USGS	08330875	15 Jan 2018 20:30	MST	1.564	15.517
USGS	08330875	15 Jan 2018 20:45	MST	1.564	15.517
USGS	08330875	15 Jan 2018 21:00	MST	1.561	15.376
USGS	08330875	15 Jan 2018 21:15	MST	1.561	15.376
USGS	08330875	15 Jan 2018 21:30	MST	1.561	15.376
USGS	08330875	15 Jan 2018 21:45	MST	1.561	15.376
USGS	08330875	15 Jan 2018 22:00	MST	1.561	15.376
USGS	08330875	15 Jan 2018 22:15	MST	1.561	15.376
USGS	08330875	15 Jan 2018 22:30	MST	1.561	15.376
USGS	08330875	15 Jan 2018 22:45	MST	1.561	15.376
USGS	08330875	15 Jan 2018 23:00	MST	1.561	15.376
USGS	08330875	15 Jan 2018 23:15	MST	1.561	15.376
USGS	08330875	15 Jan 2018 23:30	MST	1.561	15.376
USGS	08330875	15 Jan 2018 23:45	MST	1.561	15.376
USGS	08330875	16 Jan 2018 00:00	MST	1.561	15.376
USGS	08330875	16 Jan 2018 00:15	MST	1.561	15.376
USGS	08330875	16 Jan 2018 00:30	MST	1.561	15.376
USGS	08330875	16 Jan 2018 00:45	MST	1.561	15.376
USGS	08330875	16 Jan 2018 01:00	MST	1.561	15.376
USGS	08330875	16 Jan 2018 01:15	MST	1.561	15.376
USGS	08330875	16 Jan 2018 01:30	MST	1.561	15.376
USGS	08330875	16 Jan 2018 01:45	MST	1.561	15.376
USGS	08330875	16 Jan 2018 02:00	MST	1.561	15.376
USGS	08330875	16 Jan 2018 02:15	MST	1.564	15.546
USGS	08330875	16 Jan 2018 02:30	MST	1.561	15.376
USGS	08330875	16 Jan 2018 02:45	MST	1.564	15.546
USGS	08330875	16 Jan 2018 03:00	MST	1.564	15.546
USGS	08330875	16 Jan 2018 03:15	MST	1.564	15.546
USGS	08330875	16 Jan 2018 03:30	MST	1.564	15.546
USGS	08330875	16 Jan 2018 03:45	MST	1.564	15.546
USGS	08330875	16 Jan 2018 04:00	MST	1.564	15.546
USGS	08330875	16 Jan 2018 04:15	MST	1.564	15.546
USGS	08330875	16 Jan 2018 04:30	MST	1.564	15.546
USGS	08330875	16 Jan 2018 04:45	MST	1.564	15.546
USGS	08330875	16 Jan 2018 05:00	MST	1.564	15.546
USGS	08330875	16 Jan 2018 05:15	MST	1.564	15.546
USGS	08330875	16 Jan 2018 05:30	MST	1.564	15.546
USGS	08330875	16 Jan 2018 05:45	MST	1.564	15.546
USGS	08330875	16 Jan 2018 06:00	MST	1.561	15.376
USGS	08330875	16 Jan 2018 06:15	MST	1.561	15.376
USGS	08330875	16 Jan 2018 06:30	MST	1.564	15.546
USGS	08330875	16 Jan 2018 06:45	MST	1.561	15.376
USGS	08330875	16 Jan 2018 07:00	MST	1.561	15.376
USGS	08330875	16 Jan 2018 07:15	MST	1.561	15.376
USGS	08330875	16 Jan 2018 07:30	MST	1.561	15.376
USGS	08330875	16 Jan 2018 07:45	MST	1.561	15.376
USGS	08330875	16 Jan 2018 08:00	MST	1.561	15.376
USGS	08330875	16 Jan 2018 08:15	MST	1.561	15.376
USGS	08330875	16 Jan 2018 08:30	MST	1.561	15.376
USGS	08330875	16 Jan 2018 08:45	MST	1.561	15.376
USGS	08330875	16 Jan 2018 09:00	MST	1.561	15.376
USGS	08330875	16 Jan 2018 09:15	MST	1.561	15.376
USGS	08330875	16 Jan 2018 09:30	MST	1.561	15.376
USGS	08330875	16 Jan 2018 09:45	MST	1.561	15.376
USGS	08330875	16 Jan 2018 10:00	MST	1.561	15.376
USGS	08330875	16 Jan 2018 10:15	MST	1.558	15.206
USGS	08330875	16 Jan 2018 10:30	MST	1.558	15.206
USGS	08330875	16 Jan 2018 10:45	MST	1.558	15.206
USGS	08330875	16 Jan 2018 11:00	MST	1.558	15.206
USGS	08330875	16 Jan 2018 11:15	MST	1.558	15.206
USGS	08330875	16 Jan 2018 11:30	MST	1.558	15.206
USGS	08330875	16 Jan 2018 11:45	MST	1.558	15.206
USGS	08330875	16 Jan 2018 12:00	MST	1.558	15.206
USGS	08330875	16 Jan 2018 12:15	MST	1.558	15.206
USGS	08330875	16 Jan 2018 12:30	MST	1.558	15.206
USGS	08330875	16 Jan 2018 12:45	MST	1.554	15.064
USGS	08330875	16 Jan 2018 13:00	MST	1.554	15.064
USGS	08330875	16 Jan 2018 13:15	MST	1.554	15.064
USGS	08330875	16 Jan 2018 13:30	MST	1.554	15.064
USGS	08330875	16 Jan 2018 13:45	MST	1.554	15.064
USGS	08330875	16 Jan 2018 14:00	MST	1.554	15.064
USGS	08330875	16 Jan 2018 14:15	MST	1.554	15.064
USGS	08330875	16 Jan 2018 14:30	MST	1.554	15.064
USGS	08330875	16 Jan 2018 14:45	MST	1.554	15.064
USGS	08330875	16 Jan 2018 15:00	MST	1.554	15.064
USGS	08330875	16 Jan 2018 15:15	MST	1.554	15.064
USGS	08330875	16 Jan 2018 15:30	MST	1.554	15.064
USGS	08330875	16 Jan 2018 15:45	MST	1.554	15.064
USGS	08330875	16 Jan 2018 16:00	MST	1.554	15.064
USGS	08330875	16 Jan 2018 16:15	MST	1.554	15.064
USGS	08330875	16 Jan 2018 16:30	MST	1.554	15.064
USGS	08330875	16 Jan 2018 16:45	MST	1.558	15.234
USGS	08330875	16 Jan 2018 17:00	MST	1.558	15.234
USGS	08330875	16 Jan 2018 17:15	MST	1.558	15.234
USGS	08330875	16 Jan 2018 17:30	MST	1.558	15.234
USGS	08330875	16 Jan 2018 17:45	MST	1.558	15.234
USGS	08330875	16 Jan 2018 18:00	MST	1.558	15.234
USGS	08330875	16 Jan 2018 18:15	MST	1.558	15.234
USGS	08330875	16 Jan 2018 18:30	MST	1.561	15.376
USGS	08330875	16 Jan 2018 18:45	MST	1.561	15.376
USGS	08330875	16 Jan 2018 19:00	MST	1.561	15.376
USGS	08330875	16 Jan 2018 19:15	MST	1.561	15.376
USGS	08330875	16 Jan 2018 19:30	MST	1.561	15.376
USGS	08330875	16 Jan 2018 19:45	MST	1.561	15.376
USGS	08330875	16 Jan 2018 20:00	MST	1.561	15.376
USGS	08330875	16 Jan 2018 20:15	MST	1.561	15.376
USGS	08330875	16 Jan 2018 20:30	MST	1.561	15.376
USGS	08330875	16 Jan 2018 20:45	MST	1.561	15.376
USGS	08330875	16 Jan 2018 21:00	MST	1.561	15.376
USGS	08330875	16 Jan 2018 21:15	MST	1.561	15.376
USGS	08330875	16 Jan 2018 21:30	MST	1.561	15.376
USGS	08330875	16 Jan 2018 21:45	MST	1.561	15.376
USGS	08330875	16 Jan 2018 22:00	MST	1.561	15.376
USGS	08330875	16 Jan 2018 22:15	MST	1.561	15.376
USGS	08330875	16 Jan 2018 22:30	MST	1.561	15.376
USGS	08330875	16 Jan 2018 22:45	MST	1.561	15.376
USGS	08330875	16 Jan 2018 23:00	MST	1.558	15.234
USGS	08330875	16 Jan 2018 23:15	MST	1.558	15.234
USGS	08330875	16 Jan 2018 23:30	MST	1.558	15.234
USGS	08330875	16 Jan 2018 23:45	MST	1.558	15.234
USGS	08330875	17 Jan 2018 00:00	MST	1.558	15.234
USGS	08330875	17 Jan 2018 00:15	MST	1.558	15.234
USGS	08330875	17 Jan 2018 00:30	MST	1.558	15.234
USGS	08330875	17 Jan 2018 00:45	MST	1.558	15.234
USGS	08330875	17 Jan 2018 01:00	MST	1.558	15.234
USGS	08330875	17 Jan 2018 01:15	MST	1.558	15.234
USGS	08330875	17 Jan 2018 01:30	MST	1.558	15.234
USGS	08330875	17 Jan 2018 01:45	MST	1.558	15.234
USGS	08330875	17 Jan 2018 02:00	MST	1.558	15.234
USGS	08330875	17 Jan 2018 02:15	MST	1.558	15.234
USGS	08330875	17 Jan 2018 02:30	MST	1.558	15.234
USGS	08330875	17 Jan 2018 02:45	MST	1.558	15.234
USGS	08330875	17 Jan 2018 03:00	MST	1.558	15.234
USGS	08330875	17 Jan 2018 03:15	MST	1.561	15.376
USGS	08330875	17 Jan 2018 03:30	MST	1.558	15.234
USGS	08330875	17 Jan 2018 03:45	MST	1.558	15.234
USGS	08330875	17 Jan 2018 04:00	MST	1.558	15.234
USGS	08330875	17 Jan 2018 04:15	MST	1.558	15.234
USGS	08330875	17 Jan 2018 04:30	MST	1.558	15.234
USGS	08330875	17 Jan 2018 04:45	MST	1.558	15.234
USGS	08330875	17 Jan 2018 05:00	MST	1.554	15.064
USGS	08330875	17 Jan 2018 05:15	MST	1.554	15.064
USGS	08330875	17 Jan 2018 05:30	MST	1.554	15.064
USGS	08330875	17 Jan 2018 05:45	MST	1.554	15.064
USGS	08330875	17 Jan 2018 06:00	MST	1.554	15.064
USGS	08330875	17 Jan 2018 06:15	MST	1.551	14.923
USGS	08330875	17 Jan 2018 06:30	MST	1.551	14.923
USGS	08330875	17 Jan 2018 06:45	MST	1.551	14.923
USGS	08330875	17 Jan 2018 07:00	MST	1.551	14.923
USGS	08330875	17 Jan 2018 07:15	MST	1.551	14.923
USGS	08330875	17 Jan 2018 07:30	MST	1.548	14.753
USGS	08330875	17 Jan 2018 07:45	MST	1.548	14.753
USGS	08330875	17 Jan 2018 08:00	MST	1.548	14.753
USGS	08330875	17 Jan 2018 08:15	MST	1.548	14.753
USGS	08330875	17 Jan 2018 08:30	MST	1.548	14.753
USGS	08330875	17 Jan 2018 08:45	MST	1.548	14.753
USGS	08330875	17 Jan 2018 09:00	MST	1.548	14.753
USGS	08330875	17 Jan 2018 09:15	MST	1.545	14.583
USGS	08330875	17 Jan 2018 09:30	MST	1.545	14.583
USGS	08330875	17 Jan 2018 09:45	MST	1.545	14.583
USGS	08330875	17 Jan 2018 10:00	MST	1.545	14.583
USGS	08330875	17 Jan 2018 10:15	MST	1.545	14.583
USGS	08330875	17 Jan 2018 10:30	MST	1.545	14.583
USGS	08330875	17 Jan 2018 10:45	MST	1.545	14.583
USGS	08330875	17 Jan 2018 11:00	MST	1.542	14.441
USGS	08330875	17 Jan 2018 11:15	MST	1.542	14.441
USGS	08330875	17 Jan 2018 11:30	MST	1.542	14.441
USGS	08330875	17 Jan 2018 11:45	MST	1.542	14.441
USGS	08330875	17 Jan 2018 12:00	MST	1.542	14.441
USGS	08330875	17 Jan 2018 12:15	MST	1.542	14.441
USGS	08330875	17 Jan 2018 12:30	MST	1.542	14.441
USGS	08330875	17 Jan 2018 12:45	MST	1.542	14.441
USGS	08330875	17 Jan 2018 13:00	MST	1.542	14.441
USGS	08330875	17 Jan 2018 13:15	MST	1.542	14.441
USGS	08330875	17 Jan 2018 13:30	MST	1.545	14.611
USGS	08330875	17 Jan 2018 13:45	MST	1.545	14.611
USGS	08330875	17 Jan 2018 14:00	MST	1.545	14.611
USGS	08330875	17 Jan 2018 14:15	MST	1.545	14.611
USGS	08330875	17 Jan 2018 14:30	MST	1.545	14.611
USGS	08330875	17 Jan 2018 14:45	MST	1.548	14.753
USGS	08330875	17 Jan 2018 15:00	MST	1.548	14.753
USGS	08330875	17 Jan 2018 15:15	MST	1.548	14.753
USGS	08330875	17 Jan 2018 15:30	MST	1.551	14.923
USGS	08330875	17 Jan 2018 15:45	MST	1.551	14.923
USGS	08330875	17 Jan 2018 16:00	MST	1.551	14.923
USGS	08330875	17 Jan 2018 16:15	MST	1.554	15.064
USGS	08330875	17 Jan 2018 16:30	MST	1.554	15.064
USGS	08330875	17 Jan 2018 16:45	MST	1.554	15.064
USGS	08330875	17 Jan 2018 17:00	MST	1.554	15.064
USGS	08330875	17 Jan 2018 17:15	MST	1.558	15.234
USGS	08330875	17 Jan 2018 17:30	MST	1.558	15.234
USGS	08330875	17 Jan 2018 17:45	MST	1.558	15.234
USGS	08330875	17 Jan 2018 18:00	MST	1.558	15.234
USGS	08330875	17 Jan 2018 18:15	MST	1.558	15.234
USGS	08330875	17 Jan 2018 18:30	MST	1.558	15.234
USGS	08330875	17 Jan 2018 18:45	MST	1.558	15.234
USGS	08330875	17 Jan 2018 19:00	MST	1.558	15.234
USGS	08330875	17 Jan 2018 19:15	MST	1.558	15.234
USGS	08330875	17 Jan 2018 19:30	MST	1.558	15.234
USGS	08330875	17 Jan 2018 19:45	MST	1.558	15.234
USGS	08330875	17 Jan 2018 20:00	MST	1.558	15.234
USGS	08330875	17 Jan 2018 20:15	MST	1.558	15.234
USGS	08330875	17 Jan 2018 20:30	MST	1.558	15.234
USGS	08330875	17 Jan 2018 20:45	MST	1.558	15.234
USGS	08330875	17 Jan 2018 21:00	MST	1.558	15.234
USGS	08330875	17 Jan 2018 21:15	MST	1.554	15.064
USGS	08330875	17 Jan 2018 21:30	MST	1.558	15.234
USGS	08330875	17 Jan 2018 21:45	MST	1.554	15.064
USGS	08330875	17 Jan 2018 22:00	MST	1.554	15.064
USGS	08330875	17 Jan 2018 22:15	MST	1.554	15.064
USGS	08330875	17 Jan 2018 22:30	MST	1.554	15.064
USGS	08330875	17 Jan 2018 22:45	MST	1.554	15.064
USGS	08330875	17 Jan 2018 23:00	MST	1.554	15.064
USGS	08330875	17 Jan 2018 23:15	MST	1.554	15.064
USGS	08330875	17 Jan 2018 23:30	MST	1.554	15.064
USGS	08330875	17 Jan 2018 23:45	MST	1.554	15.064
USGS	08330875	18 Jan 2018 00:00	MST	1.554	15.064
USGS	08330875	18 Jan 2018 00:15	MST	1.554	15.064
USGS	08330875	18 Jan 2018 00:30	MST	1.554	15.064
USGS	08330875	18 Jan 2018 00:45	MST	1.554	15.064
USGS	08330875	18 Jan 2018 01:00	MST	1.554	15.064
USGS	08330875	18 Jan 2018 01:15	MST	1.551	14.923
USGS	08330875	18 Jan 2018 01:30	MST	1.551	14.923
USGS	08330875	18 Jan 2018 01:45	MST	1.551	14.923
USGS	08330875	18 Jan 2018 02:00	MST	1.551	14.923
USGS	08330875	18 Jan 2018 02:15	MST	1.551	14.923
USGS	08330875	18 Jan 2018 02:30	MST	1.551	14.923
USGS	08330875	18 Jan 2018 02:45	MST	1.551	14.923
USGS	08330875	18 Jan 2018 03:00	MST	1.551	14.923
USGS	08330875	18 Jan 2018 03:15	MST	1.551	14.923
USGS	08330875	18 Jan 2018 03:30	MST	1.548	14.753
USGS	08330875	18 Jan 2018 03:45	MST	1.548	14.753
USGS	08330875	18 Jan 2018 04:00	MST	1.548	14.753
USGS	08330875	18 Jan 2018 04:15	MST	1.548	14.753
USGS	08330875	18 Jan 2018 04:30	MST	1.548	14.753
USGS	08330875	18 Jan 2018 04:45	MST	1.548	14.753
USGS	08330875	18 Jan 2018 05:00	MST	1.545	14.611
USGS	08330875	18 Jan 2018 05:15	MST	1.545	14.611
USGS	08330875	18 Jan 2018 05:30	MST	1.545	14.611
USGS	08330875	18 Jan 2018 05:45	MST	1.545	14.611
USGS	08330875	18 Jan 2018 06:00	MST	1.542	14.441
USGS	08330875	18 Jan 2018 06:15	MST	1.542	14.441
USGS	08330875	18 Jan 2018 06:30	MST	1.542	14.441
USGS	08330875	18 Jan 2018 06:45	MST	1.542	14.441
USGS	08330875	18 Jan 2018 07:00	MST	1.539	14.3
USGS	08330875	18 Jan 2018 07:15	MST	1.539	14.3
USGS	08330875	18 Jan 2018 07:30	MST	1.539	14.3
USGS	08330875	18 Jan 2018 07:45	MST	1.539	14.3
USGS	08330875	18 Jan 2018 08:00	MST	1.539	14.3
USGS	08330875	18 Jan 2018 08:15	MST	1.536	14.13
USGS	08330875	18 Jan 2018 08:30	MST	1.536	14.13
USGS	08330875	18 Jan 2018 08:45	MST	1.536	14.13
USGS	08330875	18 Jan 2018 09:00	MST	1.536	14.13
USGS	08330875	18 Jan 2018 09:15	MST	1.536	14.13
USGS	08330875	18 Jan 2018 09:30	MST	1.536	14.13
USGS	08330875	18 Jan 2018 09:45	MST	1.536	14.13
USGS	08330875	18 Jan 2018 10:00	MST	1.536	14.13
USGS	08330875	18 Jan 2018 10:15	MST	1.536	14.13
USGS	08330875	18 Jan 2018 10:30	MST	1.536	14.13
USGS	08330875	18 Jan 2018 10:45	MST	1.536	14.13
USGS	08330875	18 Jan 2018 11:00	MST	1.536	14.13
USGS	08330875	18 Jan 2018 11:15	MST	1.536	14.13
USGS	08330875	18 Jan 2018 11:30	MST	1.536	14.13
USGS	08330875	18 Jan 2018 11:45	MST	1.536	14.13
USGS	08330875	18 Jan 2018 12:00	MST	1.539	14.3
USGS	08330875	18 Jan 2018 12:15	MST	1.539	14.3
USGS	08330875	18 Jan 2018 12:30	MST	1.539	14.3
USGS	08330875	18 Jan 2018 12:45	MST	1.539	14.3
USGS	08330875	18 Jan 2018 13:00	MST	1.539	14.3
USGS	08330875	18 Jan 2018 13:15	MST	1.539	14.3
USGS	08330875	18 Jan 2018 13:30	MST	1.539	14.3
USGS	08330875	18 Jan 2018 13:45	MST	1.539	14.3
USGS	08330875	18 Jan 2018 14:00	MST	1.539	14.3
USGS	08330875	18 Jan 2018 14:15	MST	1.539	14.3
USGS	08330875	18 Jan 2018 14:30	MST	1.542	14.441
USGS	08330875	18 Jan 2018 14:45	MST	1.542	14.441
USGS	08330875	18 Jan 2018 15:00	MST	1.545	14.611
USGS	08330875	18 Jan 2018 15:15	MST	1.545	14.611
USGS	08330875	18 Jan 2018 15:30	MST	1.545	14.611
USGS	08330875	18 Jan 2018 15:45	MST	1.548	14.781
USGS	08330875	18 Jan 2018 16:00	MST	1.548	14.781
USGS	08330875	18 Jan 2018 16:15	MST	1.548	14.781
USGS	08330875	18 Jan 2018 16:30	MST	1.548	14.781
USGS	08330875	18 Jan 2018 16:45	MST	1.551	14.923
USGS	08330875	18 Jan 2018 17:00	MST	1.551	14.923
USGS	08330875	18 Jan 2018 17:15	MST	1.551	14.923
USGS	08330875	18 Jan 2018 17:30	MST	1.551	14.923
USGS	08330875	18 Jan 2018 17:45	MST	1.551	14.923
USGS	08330875	18 Jan 2018 18:00	MST	1.554	15.093
USGS	08330875	18 Jan 2018 18:15	MST	1.554	15.093
USGS	08330875	18 Jan 2018 18:30	MST	1.554	15.093
USGS	08330875	18 Jan 2018 18:45	MST	1.554	15.093
USGS	08330875	18 Jan 2018 19:00	MST	1.554	15.093
USGS	08330875	18 Jan 2018 19:15	MST	1.554	15.093
USGS	08330875	18 Jan 2018 19:30	MST	1.554	15.093
USGS	08330875	18 Jan 2018 19:45	MST	1.554	15.093
USGS	08330875	18 Jan 2018 20:00	MST	1.554	15.093
USGS	08330875	18 Jan 2018 20:15	MST	1.554	15.093
USGS	08330875	18 Jan 2018 20:30	MST	1.551	14.923
USGS	08330875	18 Jan 2018 20:45	MST	1.554	15.093
USGS	08330875	18 Jan 2018 21:00	MST	1.551	14.923
USGS	08330875	18 Jan 2018 21:15	MST	1.551	14.923
USGS	08330875	18 Jan 2018 21:30	MST	1.551	14.923
USGS	08330875	18 Jan 2018 21:45	MST	1.551	14.923
USGS	08330875	18 Jan 2018 22:00	MST	1.551	14.923
USGS	08330875	18 Jan 2018 22:15	MST	1.551	14.923
USGS	08330875	18 Jan 2018 22:30	MST	1.548	14.781
USGS	08330875	18 Jan 2018 22:45	MST	1.548	14.781
USGS	08330875	18 Jan 2018 23:00	MST	1.548	14.781
USGS	08330875	18 Jan 2018 23:15	MST	1.548	14.781
USGS	08330875	18 Jan 2018 23:30	MST	1.548	14.781
USGS	08330875	18 Jan 2018 23:45	MST	1.548	14.781
USGS	08330875	19 Jan 2018 00:00	MST	1.548	14.781
USGS	08330875	19 Jan 2018 00:15	MST	1.545	14.611
USGS	08330875	19 Jan 2018 00:30	MST	1.545	14.611
USGS	08330875	19 Jan 2018 00:45	MST	1.545	14.611
USGS	08330875	19 Jan 2018 01:00	MST	1.545	14.611
USGS	08330875	19 Jan 2018 01:15	MST	1.548	14.781
USGS	08330875	19 Jan 2018 01:30	MST	1.548	14.781
USGS	08330875	19 Jan 2018 01:45	MST	1.548	14.781
USGS	08330875	19 Jan 2018 02:00	MST	1.548	14.781
USGS	08330875	19 Jan 2018 02:15	MST	1.548	14.781
USGS	08330875	19 Jan 2018 02:30	MST	1.548	14.781
USGS	08330875	19 Jan 2018 02:45	MST	1.548	14.781
USGS	08330875	19 Jan 2018 03:00	MST	1.548	14.781
USGS	08330875	19 Jan 2018 03:15	MST	1.548	14.781
USGS	08330875	19 Jan 2018 03:30	MST	1.548	14.781
USGS	08330875	19 Jan 2018 03:45	MST	1.548	14.781
USGS	08330875	19 Jan 2018 04:00	MST	1.548	14.781
USGS	08330875	19 Jan 2018 04:15	MST	1.548	14.781
USGS	08330875	19 Jan 2018 04:30	MST	1.548	14.781
USGS	08330875	19 Jan 2018 04:45	MST	1.548	14.781
USGS	08330875	19 Jan 2018 05:00	MST	1.548	14.781
USGS	08330875	19 Jan 2018 05:15	MST	1.548	14.781
USGS	08330875	19 Jan 2018 05:30	MST	1.548	14.781
USGS	08330875	19 Jan 2018 05:45	MST	1.545	14.611
USGS	08330875	19 Jan 2018 06:00	MST	1.545	14.611
USGS	08330875	19 Jan 2018 06:15	MST	1.545	14.611
USGS	08330875	19 Jan 2018 06:30	MST	1.545	14.611
USGS	08330875	19 Jan 2018 06:45	MST	1.542	14.47
USGS	08330875	19 Jan 2018 07:00	MST	1.542	14.47
USGS	08330875	19 Jan 2018 07:15	MST	1.542	14.47
USGS	08330875	19 Jan 2018 07:30	MST	1.542	14.47
USGS	08330875	19 Jan 2018 07:45	MST	1.542	14.47
USGS	08330875	19 Jan 2018 08:00	MST	1.539	14.3
USGS	08330875	19 Jan 2018 08:15	MST	1.539	14.3
USGS	08330875	19 Jan 2018 08:30	MST	1.536	14.158
USGS	08330875	19 Jan 2018 08:45	MST	1.536	14.158
USGS	08330875	19 Jan 2018 09:00	MST	1.536	14.158
USGS	08330875	19 Jan 2018 09:15	MST	1.536	14.158
USGS	08330875	19 Jan 2018 09:30	MST	1.533	13.988
USGS	08330875	19 Jan 2018 09:45	MST	1.533	13.988
USGS	08330875	19 Jan 2018 10:00	MST	1.533	13.988
USGS	08330875	19 Jan 2018 10:15	MST	1.533	13.988
USGS	08330875	19 Jan 2018 10:30	MST	1.53	13.847
USGS	08330875	19 Jan 2018 10:45	MST	1.53	13.847
USGS	08330875	19 Jan 2018 11:00	MST	1.53	13.847
USGS	08330875	19 Jan 2018 11:15	MST	1.53	13.847
USGS	08330875	19 Jan 2018 11:30	MST	1.53	13.847
USGS	08330875	19 Jan 2018 11:45	MST	1.53	13.847
USGS	08330875	19 Jan 2018 12:00	MST	1.53	13.847
USGS	08330875	19 Jan 2018 12:15	MST	1.53	13.847
USGS	08330875	19 Jan 2018 12:30	MST	1.527	13.677
USGS	08330875	19 Jan 2018 12:45	MST	1.53	13.847
USGS	08330875	19 Jan 2018 13:00	MST	1.53	13.847
USGS	08330875	19 Jan 2018 13:15	MST	1.53	13.847
USGS	08330875	19 Jan 2018 13:30	MST	1.53	13.847
USGS	08330875	19 Jan 2018 13:45	MST	1.53	13.847
USGS	08330875	19 Jan 2018 14:00	MST	1.53	13.847
USGS	08330875	19 Jan 2018 14:15	MST	1.53	13.847
USGS	08330875	19 Jan 2018 14:30	MST	1.53	13.847
USGS	08330875	19 Jan 2018 14:45	MST	1.533	13.988
USGS	08330875	19 Jan 2018 15:00	MST	1.53	13.847
USGS	08330875	19 Jan 2018 15:15	MST	1.533	13.988
USGS	08330875	19 Jan 2018 15:30	MST	1.533	13.988
USGS	08330875	19 Jan 2018 15:45	MST	1.533	13.988
USGS	08330875	19 Jan 2018 16:00	MST	1.533	13.988
USGS	08330875	19 Jan 2018 16:15	MST	1.533	13.988
USGS	08330875	19 Jan 2018 16:30	MST	1.533	13.988
USGS	08330875	19 Jan 2018 16:45	MST	1.533	13.988
USGS	08330875	19 Jan 2018 17:00	MST	1.533	13.988
USGS	08330875	19 Jan 2018 17:15	MST	1.536	14.158
USGS	08330875	19 Jan 2018 17:30	MST	1.536	14.158
USGS	08330875	19 Jan 2018 17:45	MST	1.536	14.158
USGS	08330875	19 Jan 2018 18:00	MST	1.536	14.158
USGS	08330875	19 Jan 2018 18:15	MST	1.536	14.158
USGS	08330875	19 Jan 2018 18:30	MST	1.536	14.158
USGS	08330875	19 Jan 2018 18:45	MST	1.536	14.158
USGS	08330875	19 Jan 2018 19:00	MST	1.536	14.158
USGS	08330875	19 Jan 2018 19:15	MST	1.536	14.158
USGS	08330875	19 Jan 2018 19:30	MST	1.539	14.3
USGS	08330875	19 Jan 2018 19:45	MST	1.539	14.3
USGS	08330875	19 Jan 2018 20:00	MST	1.539	14.3
USGS	08330875	19 Jan 2018 20:15	MST	1.539	14.3
USGS	08330875	19 Jan 2018 20:30	MST	1.539	14.3
USGS	08330875	19 Jan 2018 20:45	MST	1.539	14.3
USGS	08330875	19 Jan 2018 21:00	MST	1.539	14.3
USGS	08330875	19 Jan 2018 21:15	MST	1.539	14.3
USGS	08330875	19 Jan 2018 21:30	MST	1.539	14.3
USGS	08330875	19 Jan 2018 21:45	MST	1.539	14.3
USGS	08330875	19 Jan 2018 22:00	MST	1.539	14.3
USGS	08330875	19 Jan 2018 22:15	MST	1.539	14.3
USGS	08330875	19 Jan 2018 22:30	MST	1.539	14.328
USGS	08330875	19 Jan 2018 22:45	MST	1.539	14.328
USGS	08330875	19 Jan 2018 23:00	MST	1.536	14.158
USGS	08330875	19 Jan 2018 23:15	MST	1.536	14.158
USGS	08330875	19 Jan 2018 23:30	MST	1.536	14.158
USGS	08330875	19 Jan 2018 23:45	MST	1.536	14.158
USGS	08330875	20 Jan 2018 00:00	MST	1.536	14.158
USGS	08330875	20 Jan 2018 00:15	MST	1.536	14.158
USGS	08330875	20 Jan 2018 00:30	MST	1.536	14.158
USGS	08330875	20 Jan 2018 00:45	MST	1.536	14.158
USGS	08330875	20 Jan 2018 01:00	MST	1.536	14.158
USGS	08330875	20 Jan 2018 01:15	MST	1.533	14.017
USGS	08330875	20 Jan 2018 01:30	MST	1.536	14.158
USGS	08330875	20 Jan 2018 01:45	MST	1.533	14.017
USGS	08330875	20 Jan 2018 02:00	MST	1.533	14.017
USGS	08330875	20 Jan 2018 02:15	MST	1.533	14.017
USGS	08330875	20 Jan 2018 02:30	MST	1.533	14.017
USGS	08330875	20 Jan 2018 02:45	MST	1.533	14.017
USGS	08330875	20 Jan 2018 03:00	MST	1.533	14.017
USGS	08330875	20 Jan 2018 03:15	MST	1.533	14.017
USGS	08330875	20 Jan 2018 03:30	MST	1.533	14.017
USGS	08330875	20 Jan 2018 03:45	MST	1.533	14.017
USGS	08330875	20 Jan 2018 04:00	MST	1.533	14.017
USGS	08330875	20 Jan 2018 04:15	MST	1.533	14.017
USGS	08330875	20 Jan 2018 04:30	MST	1.53	13.847
USGS	08330875	20 Jan 2018 04:45	MST	1.53	13.847
USGS	08330875	20 Jan 2018 05:00	MST	1.53	13.847
USGS	08330875	20 Jan 2018 05:15	MST	1.53	13.847
USGS	08330875	20 Jan 2018 05:30	MST	1.53	13.847
USGS	08330875	20 Jan 2018 05:45	MST	1.53	13.847
USGS	08330875	20 Jan 2018 06:00	MST	1.527	13.705
USGS	08330875	20 Jan 2018 06:15	MST	1.527	13.705
USGS	08330875	20 Jan 2018 06:30	MST	1.527	13.705
USGS	08330875	20 Jan 2018 06:45	MST	1.527	13.705
USGS	08330875	20 Jan 2018 07:00	MST	1.527	13.705
USGS	08330875	20 Jan 2018 07:15	MST	1.527	13.705
USGS	08330875	20 Jan 2018 07:30	MST	1.527	13.705
USGS	08330875	20 Jan 2018 07:45	MST	1.524	13.535
USGS	08330875	20 Jan 2018 08:00	MST	1.524	13.535
USGS	08330875	20 Jan 2018 08:15	MST	1.524	13.535
USGS	08330875	20 Jan 2018 08:30	MST	1.524	13.535
USGS	08330875	20 Jan 2018 08:45	MST	1.524	13.535
USGS	08330875	20 Jan 2018 09:00	MST	1.524	13.535
USGS	08330875	20 Jan 2018 09:15	MST	1.524	13.535
USGS	08330875	20 Jan 2018 09:30	MST	1.527	13.705
USGS	08330875	20 Jan 2018 09:45	MST	1.524	13.535
USGS	08330875	20 Jan 2018 10:00	MST	1.527	13.705
USGS	08330875	20 Jan 2018 10:15	MST	1.524	13.535
USGS	08330875	20 Jan 2018 10:30	MST	1.524	13.535
USGS	08330875	20 Jan 2018 10:45	MST	1.524	13.535
USGS	08330875	20 Jan 2018 11:00	MST	1.524	13.535
USGS	08330875	20 Jan 2018 11:15	MST	1.521	13.394
USGS	08330875	20 Jan 2018 11:30	MST	1.521	13.394
USGS	08330875	20 Jan 2018 11:45	MST	1.521	13.394
USGS	08330875	20 Jan 2018 12:00	MST	1.521	13.394
USGS	08330875	20 Jan 2018 12:15	MST	1.521	13.394
USGS	08330875	20 Jan 2018 12:30	MST	1.518	13.252
USGS	08330875	20 Jan 2018 12:45	MST	1.518	13.252
USGS	08330875	20 Jan 2018 13:00	MST	1.518	13.252
USGS	08330875	20 Jan 2018 13:15	MST	1.518	13.252
USGS	08330875	20 Jan 2018 13:30	MST	1.518	13.252
USGS	08330875	20 Jan 2018 13:45	MST	1.518	13.252
USGS	08330875	20 Jan 2018 14:00	MST	1.518	13.252
USGS	08330875	20 Jan 2018 14:15	MST	1.518	13.252
USGS	08330875	20 Jan 2018 14:30	MST	1.518	13.252
USGS	08330875	20 Jan 2018 14:45	MST	1.518	13.252
USGS	08330875	20 Jan 2018 15:00	MST	1.518	13.252
USGS	08330875	20 Jan 2018 15:15	MST	1.518	13.252
USGS	08330875	20 Jan 2018 15:30	MST	1.518	13.252
USGS	08330875	20 Jan 2018 15:45	MST	1.518	13.252
USGS	08330875	20 Jan 2018 16:00	MST	1.521	13.394
USGS	08330875	20 Jan 2018 16:15	MST	1.521	13.394
USGS	08330875	20 Jan 2018 16:30	MST	1.521	13.394
USGS	08330875	20 Jan 2018 16:45	MST	1.521	13.394
USGS	08330875	20 Jan 2018 17:00	MST	1.521	13.394
USGS	08330875	20 Jan 2018 17:15	MST	1.521	13.394
USGS	08330875	20 Jan 2018 17:30	MST	1.524	13.535
USGS	08330875	20 Jan 2018 17:45	MST	1.524	13.535
USGS	08330875	20 Jan 2018 18:00	MST	1.524	13.535
USGS	08330875	20 Jan 2018 18:15	MST	1.524	13.535
USGS	08330875	20 Jan 2018 18:30	MST	1.524	13.535
USGS	08330875	20 Jan 2018 18:45	MST	1.524	13.535
USGS	08330875	20 Jan 2018 19:00	MST	1.524	13.535
USGS	08330875	20 Jan 2018 19:15	MST	1.524	13.535
USGS	08330875	20 Jan 2018 19:30	MST	1.527	13.705
USGS	08330875	20 Jan 2018 19:45	MST	1.524	13.564
USGS	08330875	20 Jan 2018 20:00	MST	1.524	13.564
USGS	08330875	20 Jan 2018 20:15	MST	1.524	13.564
USGS	08330875	20 Jan 2018 20:30	MST	1.524	13.564
USGS	08330875	20 Jan 2018 20:45	MST	1.524	13.564
USGS	08330875	20 Jan 2018 21:00	MST	1.524	13.564
USGS	08330875	20 Jan 2018 21:15	MST	1.524	13.564
USGS	08330875	20 Jan 2018 21:30	MST	1.524	13.564
USGS	08330875	20 Jan 2018 21:45	MST	1.524	13.564
USGS	08330875	20 Jan 2018 22:00	MST	1.524	13.564
USGS	08330875	20 Jan 2018 22:15	MST	1.524	13.564
USGS	08330875	20 Jan 2018 22:30	MST	1.521	13.394
USGS	08330875	20 Jan 2018 22:45	MST	1.524	13.564
USGS	08330875	20 Jan 2018 23:00	MST	1.521	13.394
USGS	08330875	20 Jan 2018 23:15	MST	1.518	13.252
USGS	08330875	20 Jan 2018 23:30	MST	1.518	13.252
USGS	08330875	20 Jan 2018 23:45	MST	1.518	13.252
USGS	08330875	21 Jan 2018 00:00	MST	1.518	13.252
USGS	08330875	21 Jan 2018 00:15	MST	1.515	13.082
USGS	08330875	21 Jan 2018 00:30	MST	1.515	13.082
USGS	08330875	21 Jan 2018 00:45	MST	1.515	13.082
USGS	08330875	21 Jan 2018 01:00	MST	1.515	13.082
USGS	08330875	21 Jan 2018 01:15	MST	1.515	13.082
USGS	08330875	21 Jan 2018 01:30	MST	1.515	13.082
USGS	08330875	21 Jan 2018 01:45	MST	1.515	13.082
USGS	08330875	21 Jan 2018 02:00	MST	1.515	13.082
USGS	08330875	21 Jan 2018 02:15	MST	1.515	13.082
USGS	08330875	21 Jan 2018 02:30	MST	1.515	13.082
USGS	08330875	21 Jan 2018 02:45	MST	1.512	12.941
USGS	08330875	21 Jan 2018 03:00	MST	1.512	12.941
USGS	08330875	21 Jan 2018 03:15	MST	1.512	12.941
USGS	08330875	21 Jan 2018 03:30	MST	1.512	12.941
USGS	08330875	21 Jan 2018 03:45	MST	1.512	12.941
USGS	08330875	21 Jan 2018 04:00	MST	1.512	12.941
USGS	08330875	21 Jan 2018 04:15	MST	1.512	12.941
USGS	08330875	21 Jan 2018 04:30	MST	1.512	12.941
USGS	08330875	21 Jan 2018 04:45	MST	1.512	12.941
USGS	08330875	21 Jan 2018 05:00	MST	1.509	12.799
USGS	08330875	21 Jan 2018 05:15	MST	1.509	12.799
USGS	08330875	21 Jan 2018 05:30	MST	1.509	12.799
USGS	08330875	21 Jan 2018 05:45	MST	1.509	12.799
USGS	08330875	21 Jan 2018 06:00	MST	1.509	12.799
USGS	08330875	21 Jan 2018 06:15	MST	1.509	12.799
USGS	08330875	21 Jan 2018 06:30	MST	1.506	12.629
USGS	08330875	21 Jan 2018 06:45	MST	1.506	12.629
USGS	08330875	21 Jan 2018 07:00	MST	1.506	12.629
USGS	08330875	21 Jan 2018 07:15	MST	1.506	12.629
USGS	08330875	21 Jan 2018 07:30	MST	1.506	12.629
USGS	08330875	21 Jan 2018 07:45	MST	1.506	12.629
USGS	08330875	21 Jan 2018 08:00	MST	1.503	12.488
USGS	08330875	21 Jan 2018 08:15	MST	1.503	12.488
USGS	08330875	21 Jan 2018 08:30	MST	1.506	12.629
USGS	08330875	21 Jan 2018 08:45	MST	1.506	12.629
USGS	08330875	21 Jan 2018 09:00	MST	1.506	12.629
USGS	08330875	21 Jan 2018 09:15	MST	1.506	12.629
USGS	08330875	21 Jan 2018 09:30	MST	1.506	12.658
USGS	08330875	21 Jan 2018 09:45	MST	1.506	12.658
USGS	08330875	21 Jan 2018 10:00	MST	1.506	12.658
USGS	08330875	21 Jan 2018 10:15	MST	1.503	12.488
USGS	08330875	21 Jan 2018 10:30	MST	1.503	12.488
USGS	08330875	21 Jan 2018 10:45	MST	1.503	12.488
USGS	08330875	21 Jan 2018 11:00	MST	1.503	12.488
USGS	08330875	21 Jan 2018 11:15	MST	1.503	12.488
USGS	08330875	21 Jan 2018 11:30	MST	1.503	12.488
USGS	08330875	21 Jan 2018 11:45	MST	1.503	12.488
USGS	08330875	21 Jan 2018 12:00	MST	1.503	12.488
USGS	08330875	21 Jan 2018 12:15	MST	1.503	12.488
USGS	08330875	21 Jan 2018 12:30	MST	1.503	12.488
USGS	08330875	21 Jan 2018 12:45	MST	1.503	12.488
USGS	08330875	21 Jan 2018 13:00	MST	1.503	12.488
USGS	08330875	21 Jan 2018 13:15	MST	1.503	12.488
USGS	08330875	21 Jan 2018 13:30	MST	1.503	12.488
USGS	08330875	21 Jan 2018 13:45	MST	1.503	12.488
USGS	08330875	21 Jan 2018 14:00	MST	1.503	12.488
USGS	08330875	21 Jan 2018 14:15	MST	1.503	12.488
USGS	08330875	21 Jan 2018 14:30	MST	1.503	12.488
USGS	08330875	21 Jan 2018 14:45	MST	1.503	12.488
USGS	08330875	21 Jan 2018 15:00	MST	1.503	12.488
USGS	08330875	21 Jan 2018 15:15	MST	1.503	12.488
USGS	08330875	21 Jan 2018 15:30	MST	1.506	12.658
USGS	08330875	21 Jan 2018 15:45	MST	1.503	12.488
USGS	08330875	21 Jan 2018 16:00	MST	1.506	12.658
USGS	08330875	21 Jan 2018 16:15	MST	1.506	12.658
USGS	08330875	21 Jan 2018 16:30	MST	1.506	12.658
USGS	08330875	21 Jan 2018 16:45	MST	1.506	12.658
USGS	08330875	21 Jan 2018 17:00	MST	1.506	12.658
USGS	08330875	21 Jan 2018 17:15	MST	1.509	12.799
USGS	08330875	21 Jan 2018 17:30	MST	1.509	12.799
USGS	08330875	21 Jan 2018 17:45	MST	1.509	12.799
USGS	08330875	21 Jan 2018 18:00	MST	1.509	12.799
USGS	08330875	21 Jan 2018 18:15	MST	1.509	12.799
USGS	08330875	21 Jan 2018 18:30	MST	1.512	12.941
USGS	08330875	21 Jan 2018 18:45	MST	1.512	12.941
USGS	08330875	21 Jan 2018 19:00	MST	1.512	12.941
USGS	08330875	21 Jan 2018 19:15	MST	1.512	12.941
[truncated: 32,374 more rows]
