# Supplementary material for: WHONDRS-GUI: a web application for global survey of surface water metabolites
Source: PeerJ. 2020 Jul 22;8:e9277. doi: 10.7717/peerj.9277 (PMC7382364; doi:10.7717/peerj.9277)
Supplement: Supplemental Information 1 [file peerj-08-9277-s001.zip › WHONDRS_S_Kit/data/WHONDRS_SW_Kits_Hydrographs/WHONDRS_SW_Kits_Hydrograph_S000134.csv]

# U.S. Geological Survey. 2018. National Water Information System data available on the World Wide Web (USGS Water Data for the Nation) accessed at 2019-01-03 19:38:39 EST (nadww01) at http://waterdata.usgs.gov/nwis/
# USGS 12500450 YAKIMA RIVER ABOVE AHTANUM CREEK AT UNION GAP WA
agency_cd	site_no	datetime	tz_cd	Discharge_cubic_m_per_second	Gauge_height_m
USGS	12500450	01 Jan 2018 00:00	PST	87.498	12.445
USGS	12500450	01 Jan 2018 00:15	PST	87.498	12.445
USGS	12500450	01 Jan 2018 00:30	PST	87.498	12.445
USGS	12500450	01 Jan 2018 00:45	PST	87.498	12.445
USGS	12500450	01 Jan 2018 01:00	PST	87.498	12.445
USGS	12500450	01 Jan 2018 01:15	PST	87.498	12.445
USGS	12500450	01 Jan 2018 01:30	PST	87.498	12.445
USGS	12500450	01 Jan 2018 01:45	PST	87.498	12.445
USGS	12500450	01 Jan 2018 02:00	PST	87.498	12.445
USGS	12500450	01 Jan 2018 02:15	PST	87.498	12.445
USGS	12500450	01 Jan 2018 02:30	PST	87.498	12.445
USGS	12500450	01 Jan 2018 02:45	PST	86.932	12.442
USGS	12500450	01 Jan 2018 03:00	PST	86.932	12.442
USGS	12500450	01 Jan 2018 03:15	PST	86.932	12.442
USGS	12500450	01 Jan 2018 03:30	PST	86.932	12.442
USGS	12500450	01 Jan 2018 03:45	PST	86.366	12.439
USGS	12500450	01 Jan 2018 04:00	PST	86.932	12.442
USGS	12500450	01 Jan 2018 04:15	PST	86.366	12.439
USGS	12500450	01 Jan 2018 04:30	PST	86.366	12.439
USGS	12500450	01 Jan 2018 04:45	PST	86.366	12.439
USGS	12500450	01 Jan 2018 05:00	PST	86.366	12.439
USGS	12500450	01 Jan 2018 05:15	PST	86.366	12.439
USGS	12500450	01 Jan 2018 05:30	PST	86.366	12.439
USGS	12500450	01 Jan 2018 05:45	PST	86.932	12.442
USGS	12500450	01 Jan 2018 06:00	PST	86.932	12.442
USGS	12500450	01 Jan 2018 06:15	PST	86.366	12.439
USGS	12500450	01 Jan 2018 06:30	PST	86.366	12.439
USGS	12500450	01 Jan 2018 06:45	PST	86.366	12.439
USGS	12500450	01 Jan 2018 07:00	PST	86.366	12.439
USGS	12500450	01 Jan 2018 07:15	PST	86.082	12.436
USGS	12500450	01 Jan 2018 07:30	PST	86.082	12.436
USGS	12500450	01 Jan 2018 07:45	PST	86.082	12.436
USGS	12500450	01 Jan 2018 08:00	PST	86.082	12.436
USGS	12500450	01 Jan 2018 08:15	PST	86.082	12.436
USGS	12500450	01 Jan 2018 08:30	PST	85.516	12.433
USGS	12500450	01 Jan 2018 08:45	PST	85.516	12.433
USGS	12500450	01 Jan 2018 09:00	PST	85.516	12.433
USGS	12500450	01 Jan 2018 09:15	PST	85.516	12.433
USGS	12500450	01 Jan 2018 09:30	PST	85.516	12.433
USGS	12500450	01 Jan 2018 09:45	PST	85.516	12.433
USGS	12500450	01 Jan 2018 10:00	PST	84.95	12.43
USGS	12500450	01 Jan 2018 10:15	PST	84.95	12.43
USGS	12500450	01 Jan 2018 10:30	PST	85.516	12.433
USGS	12500450	01 Jan 2018 10:45	PST	85.516	12.433
USGS	12500450	01 Jan 2018 11:00	PST	84.95	12.43
USGS	12500450	01 Jan 2018 11:15	PST	84.95	12.43
USGS	12500450	01 Jan 2018 11:30	PST	84.95	12.43
USGS	12500450	01 Jan 2018 11:45	PST	84.95	12.43
USGS	12500450	01 Jan 2018 12:00	PST	84.95	12.43
USGS	12500450	01 Jan 2018 12:15	PST	84.95	12.43
USGS	12500450	01 Jan 2018 12:30	PST	84.95	12.43
USGS	12500450	01 Jan 2018 12:45	PST	84.383	12.427
USGS	12500450	01 Jan 2018 13:00	PST	84.383	12.427
USGS	12500450	01 Jan 2018 13:15	PST	84.95	12.43
USGS	12500450	01 Jan 2018 13:30	PST	84.383	12.427
USGS	12500450	01 Jan 2018 13:45	PST	84.383	12.427
USGS	12500450	01 Jan 2018 14:00	PST	84.383	12.427
USGS	12500450	01 Jan 2018 14:15	PST	84.383	12.427
USGS	12500450	01 Jan 2018 14:30	PST	84.383	12.427
USGS	12500450	01 Jan 2018 14:45	PST	84.383	12.427
USGS	12500450	01 Jan 2018 15:00	PST	84.383	12.427
USGS	12500450	01 Jan 2018 15:15	PST	84.383	12.427
USGS	12500450	01 Jan 2018 15:30	PST	84.383	12.427
USGS	12500450	01 Jan 2018 15:45	PST	84.1	12.424
USGS	12500450	01 Jan 2018 16:00	PST	84.1	12.424
USGS	12500450	01 Jan 2018 16:15	PST	84.1	12.424
USGS	12500450	01 Jan 2018 16:30	PST	84.1	12.424
USGS	12500450	01 Jan 2018 16:45	PST	84.1	12.424
USGS	12500450	01 Jan 2018 17:00	PST	84.1	12.424
USGS	12500450	01 Jan 2018 17:15	PST	83.534	12.421
USGS	12500450	01 Jan 2018 17:30	PST	83.534	12.421
USGS	12500450	01 Jan 2018 17:45	PST	83.534	12.421
USGS	12500450	01 Jan 2018 18:00	PST	82.968	12.418
USGS	12500450	01 Jan 2018 18:15	PST	82.968	12.418
USGS	12500450	01 Jan 2018 18:30	PST	82.968	12.418
USGS	12500450	01 Jan 2018 18:45	PST	82.968	12.418
USGS	12500450	01 Jan 2018 19:00	PST	82.968	12.418
USGS	12500450	01 Jan 2018 19:15	PST	82.684	12.415
USGS	12500450	01 Jan 2018 19:30	PST	82.684	12.415
USGS	12500450	01 Jan 2018 19:45	PST	82.684	12.415
USGS	12500450	01 Jan 2018 20:00	PST	82.118	12.412
USGS	12500450	01 Jan 2018 20:15	PST	82.118	12.412
USGS	12500450	01 Jan 2018 20:30	PST	81.552	12.409
USGS	12500450	01 Jan 2018 20:45	PST	81.552	12.409
USGS	12500450	01 Jan 2018 21:00	PST	81.552	12.409
USGS	12500450	01 Jan 2018 21:15	PST	81.552	12.409
USGS	12500450	01 Jan 2018 21:30	PST	80.985	12.406
USGS	12500450	01 Jan 2018 21:45	PST	80.985	12.406
USGS	12500450	01 Jan 2018 22:00	PST	80.985	12.406
USGS	12500450	01 Jan 2018 22:15	PST	80.985	12.406
USGS	12500450	01 Jan 2018 22:30	PST	80.985	12.406
USGS	12500450	01 Jan 2018 22:45	PST	80.702	12.402
USGS	12500450	01 Jan 2018 23:00	PST	80.702	12.402
USGS	12500450	01 Jan 2018 23:15	PST	80.702	12.402
USGS	12500450	01 Jan 2018 23:30	PST	80.702	12.402
USGS	12500450	01 Jan 2018 23:45	PST	80.136	12.399
USGS	12500450	02 Jan 2018 00:00	PST	80.136	12.399
USGS	12500450	02 Jan 2018 00:15	PST	80.136	12.399
USGS	12500450	02 Jan 2018 00:30	PST	80.136	12.399
USGS	12500450	02 Jan 2018 00:45	PST	80.136	12.399
USGS	12500450	02 Jan 2018 01:00	PST	80.136	12.399
USGS	12500450	02 Jan 2018 01:15	PST	80.136	12.399
USGS	12500450	02 Jan 2018 01:30	PST	80.136	12.399
USGS	12500450	02 Jan 2018 01:45	PST	80.136	12.399
USGS	12500450	02 Jan 2018 02:00	PST	80.136	12.399
USGS	12500450	02 Jan 2018 02:15	PST	80.702	12.402
USGS	12500450	02 Jan 2018 02:30	PST	80.702	12.402
USGS	12500450	02 Jan 2018 02:45	PST	79.57	12.396
USGS	12500450	02 Jan 2018 03:00	PST	78.154	12.387
USGS	12500450	02 Jan 2018 03:15	PST	77.871	12.384
USGS	12500450	02 Jan 2018 03:30	PST	78.154	12.387
USGS	12500450	02 Jan 2018 03:45	PST	78.72	12.39
USGS	12500450	02 Jan 2018 04:00	PST	79.286	12.393
USGS	12500450	02 Jan 2018 04:15	PST	79.286	12.393
USGS	12500450	02 Jan 2018 04:30	PST	79.286	12.393
USGS	12500450	02 Jan 2018 04:45	PST	79.286	12.393
USGS	12500450	02 Jan 2018 05:00	PST	79.286	12.393
USGS	12500450	02 Jan 2018 05:15	PST	79.286	12.393
USGS	12500450	02 Jan 2018 05:30	PST	79.286	12.393
USGS	12500450	02 Jan 2018 05:45	PST	79.57	12.396
USGS	12500450	02 Jan 2018 06:00	PST	79.57	12.396
USGS	12500450	02 Jan 2018 06:15	PST	79.57	12.396
USGS	12500450	02 Jan 2018 06:30	PST	79.57	12.396
USGS	12500450	02 Jan 2018 06:45	PST	79.57	12.396
USGS	12500450	02 Jan 2018 07:00	PST	79.57	12.396
USGS	12500450	02 Jan 2018 07:15	PST	79.57	12.396
USGS	12500450	02 Jan 2018 07:30	PST	79.57	12.396
USGS	12500450	02 Jan 2018 07:45	PST	79.57	12.396
USGS	12500450	02 Jan 2018 08:00	PST	79.57	12.396
USGS	12500450	02 Jan 2018 08:15	PST	79.286	12.393
USGS	12500450	02 Jan 2018 08:30	PST	79.57	12.396
USGS	12500450	02 Jan 2018 08:45	PST	79.286	12.393
USGS	12500450	02 Jan 2018 09:00	PST	79.286	12.393
USGS	12500450	02 Jan 2018 09:15	PST	79.286	12.393
USGS	12500450	02 Jan 2018 09:30	PST	79.286	12.393
USGS	12500450	02 Jan 2018 09:45	PST	79.286	12.393
USGS	12500450	02 Jan 2018 10:00	PST	79.286	12.393
USGS	12500450	02 Jan 2018 10:15	PST	79.286	12.393
USGS	12500450	02 Jan 2018 10:30	PST	79.286	12.393
USGS	12500450	02 Jan 2018 10:45	PST	79.286	12.393
USGS	12500450	02 Jan 2018 11:00	PST	78.72	12.39
USGS	12500450	02 Jan 2018 11:15	PST	78.72	12.39
USGS	12500450	02 Jan 2018 11:30	PST	78.72	12.39
USGS	12500450	02 Jan 2018 11:45	PST	78.72	12.39
USGS	12500450	02 Jan 2018 12:00	PST	78.72	12.39
USGS	12500450	02 Jan 2018 12:15	PST	78.72	12.39
USGS	12500450	02 Jan 2018 12:30	PST	78.72	12.39
USGS	12500450	02 Jan 2018 12:45	PST	78.72	12.39
USGS	12500450	02 Jan 2018 13:00	PST	78.72	12.39
USGS	12500450	02 Jan 2018 13:15	PST	78.72	12.39
USGS	12500450	02 Jan 2018 13:30	PST	78.154	12.387
USGS	12500450	02 Jan 2018 13:45	PST	78.72	12.39
USGS	12500450	02 Jan 2018 14:00	PST	78.72	12.39
USGS	12500450	02 Jan 2018 14:15	PST	78.154	12.387
USGS	12500450	02 Jan 2018 14:30	PST	78.154	12.387
USGS	12500450	02 Jan 2018 14:45	PST	78.154	12.387
USGS	12500450	02 Jan 2018 15:00	PST	78.154	12.387
USGS	12500450	02 Jan 2018 15:15	PST	77.871	12.384
USGS	12500450	02 Jan 2018 15:30	PST	77.871	12.384
USGS	12500450	02 Jan 2018 15:45	PST	77.871	12.384
USGS	12500450	02 Jan 2018 16:00	PST	77.871	12.384
USGS	12500450	02 Jan 2018 16:15	PST	77.871	12.384
USGS	12500450	02 Jan 2018 16:30	PST	77.871	12.384
USGS	12500450	02 Jan 2018 16:45	PST	77.871	12.384
USGS	12500450	02 Jan 2018 17:00	PST	77.871	12.384
USGS	12500450	02 Jan 2018 17:15	PST	77.871	12.384
USGS	12500450	02 Jan 2018 17:30	PST	77.871	12.384
USGS	12500450	02 Jan 2018 17:45	PST	77.871	12.384
USGS	12500450	02 Jan 2018 18:00	PST	77.304	12.381
USGS	12500450	02 Jan 2018 18:15	PST	77.304	12.381
USGS	12500450	02 Jan 2018 18:30	PST	77.304	12.381
USGS	12500450	02 Jan 2018 18:45	PST	77.304	12.381
USGS	12500450	02 Jan 2018 19:00	PST	76.738	12.378
USGS	12500450	02 Jan 2018 19:15	PST	76.738	12.378
USGS	12500450	02 Jan 2018 19:30	PST	76.738	12.378
USGS	12500450	02 Jan 2018 19:45	PST	76.738	12.378
USGS	12500450	02 Jan 2018 20:00	PST	76.738	12.378
USGS	12500450	02 Jan 2018 20:15	PST	76.738	12.378
USGS	12500450	02 Jan 2018 20:30	PST	77.304	12.381
USGS	12500450	02 Jan 2018 20:45	PST	77.304	12.381
USGS	12500450	02 Jan 2018 21:00	PST	76.738	12.378
USGS	12500450	02 Jan 2018 21:15	PST	76.738	12.378
USGS	12500450	02 Jan 2018 21:30	PST	76.738	12.378
USGS	12500450	02 Jan 2018 21:45	PST	76.738	12.378
USGS	12500450	02 Jan 2018 22:00	PST	76.738	12.378
USGS	12500450	02 Jan 2018 22:15	PST	76.738	12.378
USGS	12500450	02 Jan 2018 22:30	PST	76.455	12.375
USGS	12500450	02 Jan 2018 22:45	PST	76.455	12.375
USGS	12500450	02 Jan 2018 23:00	PST	76.455	12.375
USGS	12500450	02 Jan 2018 23:15	PST	76.455	12.375
USGS	12500450	02 Jan 2018 23:30	PST	76.455	12.375
USGS	12500450	02 Jan 2018 23:45	PST	76.455	12.375
USGS	12500450	03 Jan 2018 00:00	PST	76.455	12.375
USGS	12500450	03 Jan 2018 00:15	PST	76.455	12.375
USGS	12500450	03 Jan 2018 00:30	PST	76.455	12.375
USGS	12500450	03 Jan 2018 00:45	PST	76.455	12.375
USGS	12500450	03 Jan 2018 01:00	PST	76.455	12.375
USGS	12500450	03 Jan 2018 01:15	PST	76.455	12.375
USGS	12500450	03 Jan 2018 01:30	PST	75.888	12.372
USGS	12500450	03 Jan 2018 01:45	PST	75.888	12.372
USGS	12500450	03 Jan 2018 02:00	PST	75.322	12.369
USGS	12500450	03 Jan 2018 02:15	PST	75.322	12.369
USGS	12500450	03 Jan 2018 02:30	PST	75.322	12.369
USGS	12500450	03 Jan 2018 02:45	PST	75.322	12.369
USGS	12500450	03 Jan 2018 03:00	PST	75.322	12.369
USGS	12500450	03 Jan 2018 03:15	PST	75.039	12.366
USGS	12500450	03 Jan 2018 03:30	PST	75.039	12.366
USGS	12500450	03 Jan 2018 03:45	PST	75.039	12.366
USGS	12500450	03 Jan 2018 04:00	PST	74.473	12.363
USGS	12500450	03 Jan 2018 04:15	PST	74.473	12.363
USGS	12500450	03 Jan 2018 04:30	PST	75.039	12.366
USGS	12500450	03 Jan 2018 04:45	PST	75.039	12.366
USGS	12500450	03 Jan 2018 05:00	PST	75.322	12.369
USGS	12500450	03 Jan 2018 05:15	PST	75.888	12.372
USGS	12500450	03 Jan 2018 05:30	PST	76.455	12.375
USGS	12500450	03 Jan 2018 05:45	PST	76.738	12.378
USGS	12500450	03 Jan 2018 06:00	PST	77.304	12.381
USGS	12500450	03 Jan 2018 06:15	PST	77.871	12.384
USGS	12500450	03 Jan 2018 06:30	PST	78.154	12.387
USGS	12500450	03 Jan 2018 06:45	PST	78.72	12.39
USGS	12500450	03 Jan 2018 07:00	PST	78.72	12.39
USGS	12500450	03 Jan 2018 07:15	PST	79.286	12.393
USGS	12500450	03 Jan 2018 07:30	PST	79.286	12.393
USGS	12500450	03 Jan 2018 07:45	PST	79.57	12.396
USGS	12500450	03 Jan 2018 08:00	PST	79.286	12.393
USGS	12500450	03 Jan 2018 08:15	PST	79.286	12.393
USGS	12500450	03 Jan 2018 08:30	PST	79.286	12.393
USGS	12500450	03 Jan 2018 08:45	PST	79.286	12.393
USGS	12500450	03 Jan 2018 09:00	PST	79.286	12.393
USGS	12500450	03 Jan 2018 09:15	PST	79.286	12.393
USGS	12500450	03 Jan 2018 09:30	PST	79.286	12.393
USGS	12500450	03 Jan 2018 09:45	PST	79.286	12.393
USGS	12500450	03 Jan 2018 10:00	PST	79.286	12.393
USGS	12500450	03 Jan 2018 10:15	PST	79.286	12.393
USGS	12500450	03 Jan 2018 10:30	PST	79.286	12.393
USGS	12500450	03 Jan 2018 10:45	PST	79.286	12.393
USGS	12500450	03 Jan 2018 11:00	PST	79.57	12.396
USGS	12500450	03 Jan 2018 11:15	PST	79.57	12.396
USGS	12500450	03 Jan 2018 11:30	PST	79.57	12.396
USGS	12500450	03 Jan 2018 11:45	PST	79.57	12.396
USGS	12500450	03 Jan 2018 12:00	PST	79.57	12.396
USGS	12500450	03 Jan 2018 12:15	PST	79.57	12.396
USGS	12500450	03 Jan 2018 12:30	PST	79.57	12.396
USGS	12500450	03 Jan 2018 12:45	PST	79.286	12.393
USGS	12500450	03 Jan 2018 13:00	PST	79.286	12.393
USGS	12500450	03 Jan 2018 13:15	PST	79.286	12.393
USGS	12500450	03 Jan 2018 13:30	PST	79.286	12.393
USGS	12500450	03 Jan 2018 13:45	PST	79.286	12.393
USGS	12500450	03 Jan 2018 14:00	PST	79.286	12.393
USGS	12500450	03 Jan 2018 14:15	PST	79.286	12.393
USGS	12500450	03 Jan 2018 14:30	PST	79.286	12.393
USGS	12500450	03 Jan 2018 14:45	PST	79.286	12.393
USGS	12500450	03 Jan 2018 15:00	PST	79.286	12.393
USGS	12500450	03 Jan 2018 15:15	PST	79.286	12.393
USGS	12500450	03 Jan 2018 15:30	PST	79.286	12.393
USGS	12500450	03 Jan 2018 15:45	PST	79.286	12.393
USGS	12500450	03 Jan 2018 16:00	PST	79.286	12.393
USGS	12500450	03 Jan 2018 16:15	PST	78.72	12.39
USGS	12500450	03 Jan 2018 16:30	PST	78.72	12.39
USGS	12500450	03 Jan 2018 16:45	PST	78.72	12.39
USGS	12500450	03 Jan 2018 17:00	PST	78.72	12.39
USGS	12500450	03 Jan 2018 17:15	PST	78.154	12.387
USGS	12500450	03 Jan 2018 17:30	PST	78.154	12.387
USGS	12500450	03 Jan 2018 17:45	PST	78.154	12.387
USGS	12500450	03 Jan 2018 18:00	PST	78.154	12.387
USGS	12500450	03 Jan 2018 18:15	PST	78.154	12.387
USGS	12500450	03 Jan 2018 18:30	PST	78.154	12.387
USGS	12500450	03 Jan 2018 18:45	PST	78.154	12.387
USGS	12500450	03 Jan 2018 19:00	PST	78.154	12.387
USGS	12500450	03 Jan 2018 19:15	PST	77.871	12.384
USGS	12500450	03 Jan 2018 19:30	PST	77.871	12.384
USGS	12500450	03 Jan 2018 19:45	PST	77.871	12.384
USGS	12500450	03 Jan 2018 20:00	PST	77.871	12.384
USGS	12500450	03 Jan 2018 20:15	PST	77.304	12.381
USGS	12500450	03 Jan 2018 20:30	PST	77.304	12.381
USGS	12500450	03 Jan 2018 20:45	PST	77.304	12.381
USGS	12500450	03 Jan 2018 21:00	PST	76.738	12.378
USGS	12500450	03 Jan 2018 21:15	PST	76.738	12.378
USGS	12500450	03 Jan 2018 21:30	PST	76.738	12.378
USGS	12500450	03 Jan 2018 21:45	PST	76.455	12.375
USGS	12500450	03 Jan 2018 22:00	PST	76.455	12.375
USGS	12500450	03 Jan 2018 22:15	PST	76.455	12.375
USGS	12500450	03 Jan 2018 22:30	PST	76.455	12.375
USGS	12500450	03 Jan 2018 22:45	PST	76.455	12.375
USGS	12500450	03 Jan 2018 23:00	PST	76.738	12.378
USGS	12500450	03 Jan 2018 23:15	PST	76.738	12.378
USGS	12500450	03 Jan 2018 23:30	PST	77.304	12.381
USGS	12500450	03 Jan 2018 23:45	PST	77.304	12.381
USGS	12500450	04 Jan 2018 00:00	PST	77.304	12.381
USGS	12500450	04 Jan 2018 00:15	PST	77.304	12.381
USGS	12500450	04 Jan 2018 00:30	PST	77.871	12.384
USGS	12500450	04 Jan 2018 00:45	PST	77.304	12.381
USGS	12500450	04 Jan 2018 01:00	PST	77.304	12.381
USGS	12500450	04 Jan 2018 01:15	PST	77.304	12.381
USGS	12500450	04 Jan 2018 01:30	PST	77.304	12.381
USGS	12500450	04 Jan 2018 01:45	PST	77.304	12.381
USGS	12500450	04 Jan 2018 02:00	PST	77.304	12.381
USGS	12500450	04 Jan 2018 02:15	PST	76.738	12.378
USGS	12500450	04 Jan 2018 02:30	PST	77.304	12.381
USGS	12500450	04 Jan 2018 02:45	PST	76.738	12.378
USGS	12500450	04 Jan 2018 03:00	PST	77.304	12.381
USGS	12500450	04 Jan 2018 03:15	PST	77.304	12.381
USGS	12500450	04 Jan 2018 03:30	PST	76.738	12.378
USGS	12500450	04 Jan 2018 03:45	PST	77.304	12.381
USGS	12500450	04 Jan 2018 04:00	PST	77.304	12.381
USGS	12500450	04 Jan 2018 04:15	PST	77.304	12.381
USGS	12500450	04 Jan 2018 04:30	PST	77.304	12.381
USGS	12500450	04 Jan 2018 04:45	PST	77.304	12.381
USGS	12500450	04 Jan 2018 05:00	PST	76.738	12.378
USGS	12500450	04 Jan 2018 05:15	PST	77.304	12.381
USGS	12500450	04 Jan 2018 05:30	PST	77.304	12.381
USGS	12500450	04 Jan 2018 05:45	PST	76.738	12.378
USGS	12500450	04 Jan 2018 06:00	PST	76.738	12.378
USGS	12500450	04 Jan 2018 06:15	PST	76.738	12.378
USGS	12500450	04 Jan 2018 06:30	PST	76.738	12.378
USGS	12500450	04 Jan 2018 06:45	PST	76.738	12.378
USGS	12500450	04 Jan 2018 07:00	PST	77.304	12.381
USGS	12500450	04 Jan 2018 07:15	PST	77.304	12.381
USGS	12500450	04 Jan 2018 07:30	PST	77.304	12.381
USGS	12500450	04 Jan 2018 07:45	PST	77.304	12.381
USGS	12500450	04 Jan 2018 08:00	PST	77.304	12.381
USGS	12500450	04 Jan 2018 08:15	PST	77.304	12.381
USGS	12500450	04 Jan 2018 08:30	PST	77.304	12.381
USGS	12500450	04 Jan 2018 08:45	PST	76.738	12.378
USGS	12500450	04 Jan 2018 09:00	PST	76.738	12.378
USGS	12500450	04 Jan 2018 09:15	PST	76.738	12.378
USGS	12500450	04 Jan 2018 09:30	PST	76.738	12.378
USGS	12500450	04 Jan 2018 09:45	PST	76.738	12.378
USGS	12500450	04 Jan 2018 10:00	PST	76.738	12.378
USGS	12500450	04 Jan 2018 10:15	PST	76.738	12.378
USGS	12500450	04 Jan 2018 10:30	PST	76.738	12.378
USGS	12500450	04 Jan 2018 10:45	PST	76.738	12.378
USGS	12500450	04 Jan 2018 11:00	PST	77.304	12.381
USGS	12500450	04 Jan 2018 11:15	PST	77.304	12.381
USGS	12500450	04 Jan 2018 11:30	PST	76.738	12.378
USGS	12500450	04 Jan 2018 11:45	PST	76.738	12.378
USGS	12500450	04 Jan 2018 12:00	PST	76.738	12.378
USGS	12500450	04 Jan 2018 12:15	PST	76.738	12.378
USGS	12500450	04 Jan 2018 12:30	PST	76.738	12.378
USGS	12500450	04 Jan 2018 12:45	PST	76.455	12.375
USGS	12500450	04 Jan 2018 13:00	PST	76.738	12.378
USGS	12500450	04 Jan 2018 13:15	PST	76.738	12.378
USGS	12500450	04 Jan 2018 13:30	PST	76.455	12.375
USGS	12500450	04 Jan 2018 13:45	PST	76.455	12.375
USGS	12500450	04 Jan 2018 14:00	PST	76.738	12.378
USGS	12500450	04 Jan 2018 14:15	PST	76.738	12.378
USGS	12500450	04 Jan 2018 14:30	PST	76.738	12.378
USGS	12500450	04 Jan 2018 14:45	PST	76.738	12.378
USGS	12500450	04 Jan 2018 15:00	PST	76.738	12.378
USGS	12500450	04 Jan 2018 15:15	PST	76.455	12.375
USGS	12500450	04 Jan 2018 15:30	PST	76.455	12.375
USGS	12500450	04 Jan 2018 15:45	PST	76.455	12.375
USGS	12500450	04 Jan 2018 16:00	PST	76.455	12.375
USGS	12500450	04 Jan 2018 16:15	PST	76.455	12.375
USGS	12500450	04 Jan 2018 16:30	PST	76.455	12.375
USGS	12500450	04 Jan 2018 16:45	PST	75.888	12.372
USGS	12500450	04 Jan 2018 17:00	PST	75.888	12.372
USGS	12500450	04 Jan 2018 17:15	PST	75.888	12.372
USGS	12500450	04 Jan 2018 17:30	PST	75.322	12.369
USGS	12500450	04 Jan 2018 17:45	PST	75.888	12.372
USGS	12500450	04 Jan 2018 18:00	PST	75.322	12.369
USGS	12500450	04 Jan 2018 18:15	PST	75.322	12.369
USGS	12500450	04 Jan 2018 18:30	PST	75.039	12.366
USGS	12500450	04 Jan 2018 18:45	PST	75.039	12.366
USGS	12500450	04 Jan 2018 19:00	PST	75.039	12.366
USGS	12500450	04 Jan 2018 19:15	PST	75.039	12.366
USGS	12500450	04 Jan 2018 19:30	PST	75.039	12.366
USGS	12500450	04 Jan 2018 19:45	PST	75.039	12.366
USGS	12500450	04 Jan 2018 20:00	PST	75.039	12.366
USGS	12500450	04 Jan 2018 20:15	PST	75.039	12.366
USGS	12500450	04 Jan 2018 20:30	PST	75.039	12.366
USGS	12500450	04 Jan 2018 20:45	PST	75.039	12.366
USGS	12500450	04 Jan 2018 21:00	PST	75.039	12.366
USGS	12500450	04 Jan 2018 21:15	PST	75.322	12.369
USGS	12500450	04 Jan 2018 21:30	PST	75.322	12.369
USGS	12500450	04 Jan 2018 21:45	PST	75.322	12.369
USGS	12500450	04 Jan 2018 22:00	PST	75.322	12.369
USGS	12500450	04 Jan 2018 22:15	PST	75.888	12.372
USGS	12500450	04 Jan 2018 22:30	PST	75.888	12.372
USGS	12500450	04 Jan 2018 22:45	PST	75.888	12.372
USGS	12500450	04 Jan 2018 23:00	PST	75.888	12.372
USGS	12500450	04 Jan 2018 23:15	PST	75.888	12.372
USGS	12500450	04 Jan 2018 23:30	PST	75.888	12.372
USGS	12500450	04 Jan 2018 23:45	PST	75.888	12.372
USGS	12500450	05 Jan 2018 00:00	PST	75.888	12.372
USGS	12500450	05 Jan 2018 00:15	PST	75.888	12.372
USGS	12500450	05 Jan 2018 00:30	PST	75.322	12.369
USGS	12500450	05 Jan 2018 00:45	PST	75.322	12.369
USGS	12500450	05 Jan 2018 01:00	PST	75.322	12.369
USGS	12500450	05 Jan 2018 01:15	PST	75.888	12.372
USGS	12500450	05 Jan 2018 01:30	PST	75.888	12.372
USGS	12500450	05 Jan 2018 01:45	PST	75.888	12.372
USGS	12500450	05 Jan 2018 02:00	PST	76.455	12.375
USGS	12500450	05 Jan 2018 02:15	PST	75.888	12.372
USGS	12500450	05 Jan 2018 02:30	PST	75.888	12.372
USGS	12500450	05 Jan 2018 02:45	PST	75.888	12.372
USGS	12500450	05 Jan 2018 03:00	PST	75.888	12.372
USGS	12500450	05 Jan 2018 03:15	PST	75.888	12.372
USGS	12500450	05 Jan 2018 03:30	PST	75.888	12.372
USGS	12500450	05 Jan 2018 03:45	PST	75.322	12.369
USGS	12500450	05 Jan 2018 04:00	PST	75.888	12.372
USGS	12500450	05 Jan 2018 04:15	PST	75.888	12.372
USGS	12500450	05 Jan 2018 04:30	PST	75.888	12.372
USGS	12500450	05 Jan 2018 04:45	PST	75.888	12.372
USGS	12500450	05 Jan 2018 05:00	PST	75.888	12.372
USGS	12500450	05 Jan 2018 05:15	PST	75.888	12.372
USGS	12500450	05 Jan 2018 05:30	PST	75.888	12.372
USGS	12500450	05 Jan 2018 05:45	PST	75.888	12.372
USGS	12500450	05 Jan 2018 06:00	PST	75.888	12.372
USGS	12500450	05 Jan 2018 06:15	PST	75.888	12.372
USGS	12500450	05 Jan 2018 06:30	PST	75.888	12.372
USGS	12500450	05 Jan 2018 06:45	PST	75.888	12.372
USGS	12500450	05 Jan 2018 07:00	PST	75.888	12.372
USGS	12500450	05 Jan 2018 07:15	PST	75.888	12.372
USGS	12500450	05 Jan 2018 07:30	PST	75.888	12.372
USGS	12500450	05 Jan 2018 07:45	PST	75.888	12.372
USGS	12500450	05 Jan 2018 08:00	PST	75.888	12.372
USGS	12500450	05 Jan 2018 08:15	PST	75.888	12.372
USGS	12500450	05 Jan 2018 08:30	PST	75.888	12.372
USGS	12500450	05 Jan 2018 08:45	PST	76.455	12.375
USGS	12500450	05 Jan 2018 09:00	PST	76.455	12.375
USGS	12500450	05 Jan 2018 09:15	PST	75.888	12.372
USGS	12500450	05 Jan 2018 09:30	PST	75.888	12.372
USGS	12500450	05 Jan 2018 09:45	PST	76.455	12.375
USGS	12500450	05 Jan 2018 10:00	PST	76.455	12.375
USGS	12500450	05 Jan 2018 10:15	PST	76.455	12.375
USGS	12500450	05 Jan 2018 10:30	PST	76.455	12.375
USGS	12500450	05 Jan 2018 10:45	PST	76.455	12.375
USGS	12500450	05 Jan 2018 11:00	PST	76.455	12.375
USGS	12500450	05 Jan 2018 11:15	PST	76.455	12.375
USGS	12500450	05 Jan 2018 11:30	PST	76.455	12.375
USGS	12500450	05 Jan 2018 11:45	PST	76.455	12.375
USGS	12500450	05 Jan 2018 12:00	PST	76.738	12.378
USGS	12500450	05 Jan 2018 12:15	PST	76.738	12.378
USGS	12500450	05 Jan 2018 12:30	PST	76.738	12.378
USGS	12500450	05 Jan 2018 12:45	PST	76.738	12.378
USGS	12500450	05 Jan 2018 13:00	PST	76.738	12.378
USGS	12500450	05 Jan 2018 13:15	PST	76.455	12.375
USGS	12500450	05 Jan 2018 13:30	PST	76.455	12.375
USGS	12500450	05 Jan 2018 13:45	PST	76.455	12.375
USGS	12500450	05 Jan 2018 14:00	PST	76.455	12.375
USGS	12500450	05 Jan 2018 14:15	PST	76.455	12.375
USGS	12500450	05 Jan 2018 14:30	PST	76.455	12.375
USGS	12500450	05 Jan 2018 14:45	PST	76.455	12.375
USGS	12500450	05 Jan 2018 15:00	PST	76.455	12.375
USGS	12500450	05 Jan 2018 15:15	PST	75.888	12.372
USGS	12500450	05 Jan 2018 15:30	PST	75.888	12.372
USGS	12500450	05 Jan 2018 15:45	PST	75.888	12.372
USGS	12500450	05 Jan 2018 16:00	PST	75.888	12.372
USGS	12500450	05 Jan 2018 16:15	PST	75.888	12.372
USGS	12500450	05 Jan 2018 16:30	PST	75.888	12.372
USGS	12500450	05 Jan 2018 16:45	PST	75.888	12.372
USGS	12500450	05 Jan 2018 17:00	PST	75.888	12.372
USGS	12500450	05 Jan 2018 17:15	PST	75.888	12.372
USGS	12500450	05 Jan 2018 17:30	PST	75.888	12.372
USGS	12500450	05 Jan 2018 17:45	PST	75.322	12.369
USGS	12500450	05 Jan 2018 18:00	PST	75.322	12.369
USGS	12500450	05 Jan 2018 18:15	PST	75.322	12.369
USGS	12500450	05 Jan 2018 18:30	PST	75.322	12.369
USGS	12500450	05 Jan 2018 18:45	PST	75.322	12.369
USGS	12500450	05 Jan 2018 19:00	PST	75.322	12.369
USGS	12500450	05 Jan 2018 19:15	PST	75.322	12.369
USGS	12500450	05 Jan 2018 19:30	PST	75.322	12.369
USGS	12500450	05 Jan 2018 19:45	PST	75.322	12.369
USGS	12500450	05 Jan 2018 20:00	PST	75.322	12.369
USGS	12500450	05 Jan 2018 20:15	PST	75.322	12.369
USGS	12500450	05 Jan 2018 20:30	PST	75.322	12.369
USGS	12500450	05 Jan 2018 20:45	PST	75.322	12.369
USGS	12500450	05 Jan 2018 21:00	PST	75.322	12.369
USGS	12500450	05 Jan 2018 21:15	PST	75.039	12.366
USGS	12500450	05 Jan 2018 21:30	PST	75.039	12.366
USGS	12500450	05 Jan 2018 21:45	PST	75.322	12.369
USGS	12500450	05 Jan 2018 22:00	PST	75.322	12.369
USGS	12500450	05 Jan 2018 22:15	PST	75.039	12.366
USGS	12500450	05 Jan 2018 22:30	PST	75.322	12.369
USGS	12500450	05 Jan 2018 22:45	PST	75.039	12.366
USGS	12500450	05 Jan 2018 23:00	PST	75.039	12.366
USGS	12500450	05 Jan 2018 23:15	PST	75.322	12.369
USGS	12500450	05 Jan 2018 23:30	PST	75.039	12.366
USGS	12500450	05 Jan 2018 23:45	PST	75.322	12.369
USGS	12500450	06 Jan 2018 00:00	PST	75.039	12.366
USGS	12500450	06 Jan 2018 00:15	PST	75.039	12.366
USGS	12500450	06 Jan 2018 00:30	PST	75.039	12.366
USGS	12500450	06 Jan 2018 00:45	PST	75.039	12.366
USGS	12500450	06 Jan 2018 01:00	PST	74.473	12.363
USGS	12500450	06 Jan 2018 01:15	PST	74.473	12.363
USGS	12500450	06 Jan 2018 01:30	PST	74.473	12.363
USGS	12500450	06 Jan 2018 01:45	PST	74.473	12.363
USGS	12500450	06 Jan 2018 02:00	PST	75.039	12.366
USGS	12500450	06 Jan 2018 02:15	PST	75.039	12.366
USGS	12500450	06 Jan 2018 02:30	PST	75.039	12.366
USGS	12500450	06 Jan 2018 02:45	PST	75.039	12.366
USGS	12500450	06 Jan 2018 03:00	PST	75.039	12.366
USGS	12500450	06 Jan 2018 03:15	PST	74.473	12.363
USGS	12500450	06 Jan 2018 03:30	PST	74.473	12.363
USGS	12500450	06 Jan 2018 03:45	PST	74.473	12.363
USGS	12500450	06 Jan 2018 04:00	PST	74.473	12.363
USGS	12500450	06 Jan 2018 04:15	PST	74.473	12.363
USGS	12500450	06 Jan 2018 04:30	PST	74.473	12.363
USGS	12500450	06 Jan 2018 04:45	PST	74.473	12.363
USGS	12500450	06 Jan 2018 05:00	PST	74.473	12.363
USGS	12500450	06 Jan 2018 05:15	PST	74.473	12.363
USGS	12500450	06 Jan 2018 05:30	PST	75.039	12.366
USGS	12500450	06 Jan 2018 05:45	PST	75.039	12.366
USGS	12500450	06 Jan 2018 06:00	PST	75.039	12.366
USGS	12500450	06 Jan 2018 06:15	PST	75.039	12.366
USGS	12500450	06 Jan 2018 06:30	PST	74.473	12.363
USGS	12500450	06 Jan 2018 06:45	PST	74.473	12.363
USGS	12500450	06 Jan 2018 07:00	PST	74.473	12.363
USGS	12500450	06 Jan 2018 07:15	PST	74.473	12.363
USGS	12500450	06 Jan 2018 07:30	PST	74.473	12.363
USGS	12500450	06 Jan 2018 07:45	PST	74.473	12.363
USGS	12500450	06 Jan 2018 08:00	PST	74.473	12.363
USGS	12500450	06 Jan 2018 08:15	PST	75.039	12.366
USGS	12500450	06 Jan 2018 08:30	PST	75.039	12.366
USGS	12500450	06 Jan 2018 08:45	PST	74.473	12.363
USGS	12500450	06 Jan 2018 09:00	PST	75.039	12.366
USGS	12500450	06 Jan 2018 09:15	PST	75.039	12.366
USGS	12500450	06 Jan 2018 09:30	PST	75.039	12.366
USGS	12500450	06 Jan 2018 09:45	PST	74.473	12.363
USGS	12500450	06 Jan 2018 10:00	PST	74.473	12.363
USGS	12500450	06 Jan 2018 10:15	PST	74.473	12.363
USGS	12500450	06 Jan 2018 10:30	PST	74.473	12.363
USGS	12500450	06 Jan 2018 10:45	PST	74.473	12.363
USGS	12500450	06 Jan 2018 11:00	PST	74.473	12.363
USGS	12500450	06 Jan 2018 11:15	PST	74.473	12.363
USGS	12500450	06 Jan 2018 11:30	PST	74.473	12.363
USGS	12500450	06 Jan 2018 11:45	PST	74.473	12.363
USGS	12500450	06 Jan 2018 12:00	PST	74.473	12.363
USGS	12500450	06 Jan 2018 12:15	PST	74.473	12.363
USGS	12500450	06 Jan 2018 12:30	PST	74.473	12.363
USGS	12500450	06 Jan 2018 12:45	PST	74.473	12.363
USGS	12500450	06 Jan 2018 13:00	PST	74.473	12.363
USGS	12500450	06 Jan 2018 13:15	PST	74.473	12.363
USGS	12500450	06 Jan 2018 13:30	PST	74.473	12.363
USGS	12500450	06 Jan 2018 13:45	PST	74.473	12.363
USGS	12500450	06 Jan 2018 14:00	PST	74.189	12.36
USGS	12500450	06 Jan 2018 14:15	PST	74.473	12.363
USGS	12500450	06 Jan 2018 14:30	PST	74.473	12.363
USGS	12500450	06 Jan 2018 14:45	PST	74.473	12.363
USGS	12500450	06 Jan 2018 15:00	PST	74.473	12.363
USGS	12500450	06 Jan 2018 15:15	PST	74.473	12.363
USGS	12500450	06 Jan 2018 15:30	PST	74.473	12.363
USGS	12500450	06 Jan 2018 15:45	PST	74.473	12.363
USGS	12500450	06 Jan 2018 16:00	PST	75.039	12.366
USGS	12500450	06 Jan 2018 16:15	PST	74.473	12.363
USGS	12500450	06 Jan 2018 16:30	PST	74.473	12.363
USGS	12500450	06 Jan 2018 16:45	PST	74.473	12.363
USGS	12500450	06 Jan 2018 17:00	PST	74.473	12.363
USGS	12500450	06 Jan 2018 17:15	PST	74.473	12.363
USGS	12500450	06 Jan 2018 17:30	PST	74.189	12.36
USGS	12500450	06 Jan 2018 17:45	PST	74.189	12.36
USGS	12500450	06 Jan 2018 18:00	PST	74.189	12.36
USGS	12500450	06 Jan 2018 18:15	PST	74.189	12.36
USGS	12500450	06 Jan 2018 18:30	PST	74.189	12.36
USGS	12500450	06 Jan 2018 18:45	PST	74.189	12.36
USGS	12500450	06 Jan 2018 19:00	PST	74.189	12.36
USGS	12500450	06 Jan 2018 19:15	PST	74.189	12.36
USGS	12500450	06 Jan 2018 19:30	PST	74.189	12.36
USGS	12500450	06 Jan 2018 19:45	PST	74.189	12.36
USGS	12500450	06 Jan 2018 20:00	PST	74.189	12.36
USGS	12500450	06 Jan 2018 20:15	PST	74.189	12.36
USGS	12500450	06 Jan 2018 20:30	PST	74.189	12.36
USGS	12500450	06 Jan 2018 20:45	PST	74.189	12.36
USGS	12500450	06 Jan 2018 21:00	PST	74.189	12.36
USGS	12500450	06 Jan 2018 21:15	PST	73.623	12.357
USGS	12500450	06 Jan 2018 21:30	PST	74.189	12.36
USGS	12500450	06 Jan 2018 21:45	PST	73.623	12.357
USGS	12500450	06 Jan 2018 22:00	PST	74.189	12.36
USGS	12500450	06 Jan 2018 22:15	PST	73.623	12.357
USGS	12500450	06 Jan 2018 22:30	PST	74.189	12.36
USGS	12500450	06 Jan 2018 22:45	PST	74.189	12.36
USGS	12500450	06 Jan 2018 23:00	PST	74.189	12.36
USGS	12500450	06 Jan 2018 23:15	PST	74.189	12.36
USGS	12500450	06 Jan 2018 23:30	PST	74.189	12.36
USGS	12500450	06 Jan 2018 23:45	PST	74.189	12.36
USGS	12500450	07 Jan 2018 00:00	PST	74.189	12.36
USGS	12500450	07 Jan 2018 00:15	PST	73.623	12.357
USGS	12500450	07 Jan 2018 00:30	PST	73.623	12.357
USGS	12500450	07 Jan 2018 00:45	PST	73.623	12.357
USGS	12500450	07 Jan 2018 01:00	PST	73.623	12.357
USGS	12500450	07 Jan 2018 01:15	PST	73.623	12.357
USGS	12500450	07 Jan 2018 01:30	PST	73.623	12.357
USGS	12500450	07 Jan 2018 01:45	PST	73.623	12.357
USGS	12500450	07 Jan 2018 02:00	PST	73.623	12.357
USGS	12500450	07 Jan 2018 02:15	PST	73.623	12.357
USGS	12500450	07 Jan 2018 02:30	PST	73.623	12.357
USGS	12500450	07 Jan 2018 02:45	PST	73.623	12.357
USGS	12500450	07 Jan 2018 03:00	PST	73.623	12.357
USGS	12500450	07 Jan 2018 03:15	PST	73.623	12.357
USGS	12500450	07 Jan 2018 03:30	PST	73.623	12.357
USGS	12500450	07 Jan 2018 03:45	PST	73.623	12.357
USGS	12500450	07 Jan 2018 04:00	PST	73.623	12.357
USGS	12500450	07 Jan 2018 04:15	PST	73.623	12.357
USGS	12500450	07 Jan 2018 04:30	PST	73.057	12.354
USGS	12500450	07 Jan 2018 04:45	PST	73.057	12.354
USGS	12500450	07 Jan 2018 05:00	PST	73.057	12.354
USGS	12500450	07 Jan 2018 05:15	PST	73.057	12.354
USGS	12500450	07 Jan 2018 05:30	PST	73.057	12.354
USGS	12500450	07 Jan 2018 05:45	PST	73.623	12.357
USGS	12500450	07 Jan 2018 06:00	PST	73.057	12.354
USGS	12500450	07 Jan 2018 06:15	PST	73.057	12.354
USGS	12500450	07 Jan 2018 06:30	PST	73.057	12.354
USGS	12500450	07 Jan 2018 06:45	PST	73.057	12.354
USGS	12500450	07 Jan 2018 07:00	PST	73.057	12.354
USGS	12500450	07 Jan 2018 07:15	PST	73.057	12.354
USGS	12500450	07 Jan 2018 07:30	PST	73.057	12.354
USGS	12500450	07 Jan 2018 07:45	PST	73.057	12.354
USGS	12500450	07 Jan 2018 08:00	PST	73.057	12.354
USGS	12500450	07 Jan 2018 08:15	PST	73.057	12.354
USGS	12500450	07 Jan 2018 08:30	PST	73.057	12.354
USGS	12500450	07 Jan 2018 08:45	PST	73.623	12.357
USGS	12500450	07 Jan 2018 09:00	PST	73.623	12.357
USGS	12500450	07 Jan 2018 09:15	PST	73.623	12.357
USGS	12500450	07 Jan 2018 09:30	PST	73.623	12.357
USGS	12500450	07 Jan 2018 09:45	PST	73.623	12.357
USGS	12500450	07 Jan 2018 10:00	PST	73.623	12.357
USGS	12500450	07 Jan 2018 10:15	PST	73.623	12.357
USGS	12500450	07 Jan 2018 10:30	PST	73.623	12.357
USGS	12500450	07 Jan 2018 10:45	PST	73.623	12.357
USGS	12500450	07 Jan 2018 11:00	PST	73.057	12.354
USGS	12500450	07 Jan 2018 11:15	PST	73.057	12.354
USGS	12500450	07 Jan 2018 11:30	PST	73.057	12.354
USGS	12500450	07 Jan 2018 11:45	PST	73.057	12.354
USGS	12500450	07 Jan 2018 12:00	PST	73.057	12.354
USGS	12500450	07 Jan 2018 12:15	PST	73.057	12.354
USGS	12500450	07 Jan 2018 12:30	PST	73.057	12.354
USGS	12500450	07 Jan 2018 12:45	PST	73.623	12.357
USGS	12500450	07 Jan 2018 13:00	PST	73.057	12.354
USGS	12500450	07 Jan 2018 13:15	PST	73.057	12.354
USGS	12500450	07 Jan 2018 13:30	PST	73.057	12.354
USGS	12500450	07 Jan 2018 13:45	PST	73.057	12.354
USGS	12500450	07 Jan 2018 14:00	PST	73.057	12.354
USGS	12500450	07 Jan 2018 14:15	PST	73.057	12.354
USGS	12500450	07 Jan 2018 14:30	PST	73.057	12.354
USGS	12500450	07 Jan 2018 14:45	PST	73.057	12.354
USGS	12500450	07 Jan 2018 15:00	PST	73.057	12.354
USGS	12500450	07 Jan 2018 15:15	PST	73.623	12.357
USGS	12500450	07 Jan 2018 15:30	PST	73.623	12.357
USGS	12500450	07 Jan 2018 15:45	PST	73.623	12.357
USGS	12500450	07 Jan 2018 16:00	PST	73.623	12.357
USGS	12500450	07 Jan 2018 16:15	PST	73.623	12.357
USGS	12500450	07 Jan 2018 16:30	PST	73.623	12.357
USGS	12500450	07 Jan 2018 16:45	PST	73.623	12.357
USGS	12500450	07 Jan 2018 17:00	PST	73.623	12.357
USGS	12500450	07 Jan 2018 17:15	PST	73.623	12.357
USGS	12500450	07 Jan 2018 17:30	PST	73.623	12.357
USGS	12500450	07 Jan 2018 17:45	PST	73.057	12.354
USGS	12500450	07 Jan 2018 18:00	PST	73.623	12.357
USGS	12500450	07 Jan 2018 18:15	PST	73.623	12.357
USGS	12500450	07 Jan 2018 18:30	PST	73.623	12.357
USGS	12500450	07 Jan 2018 18:45	PST	73.623	12.357
USGS	12500450	07 Jan 2018 19:00	PST	73.623	12.357
USGS	12500450	07 Jan 2018 19:15	PST	73.623	12.357
USGS	12500450	07 Jan 2018 19:30	PST	73.057	12.354
USGS	12500450	07 Jan 2018 19:45	PST	73.057	12.354
USGS	12500450	07 Jan 2018 20:00	PST	73.057	12.354
USGS	12500450	07 Jan 2018 20:15	PST	73.623	12.357
USGS	12500450	07 Jan 2018 20:30	PST	73.057	12.354
USGS	12500450	07 Jan 2018 20:45	PST	73.057	12.354
USGS	12500450	07 Jan 2018 21:00	PST	73.057	12.354
USGS	12500450	07 Jan 2018 21:15	PST	73.057	12.354
USGS	12500450	07 Jan 2018 21:30	PST	73.057	12.354
USGS	12500450	07 Jan 2018 21:45	PST	73.623	12.357
USGS	12500450	07 Jan 2018 22:00	PST	73.057	12.354
USGS	12500450	07 Jan 2018 22:15	PST	73.057	12.354
USGS	12500450	07 Jan 2018 22:30	PST	73.057	12.354
USGS	12500450	07 Jan 2018 22:45	PST	73.057	12.354
USGS	12500450	07 Jan 2018 23:00	PST	73.057	12.354
USGS	12500450	07 Jan 2018 23:15	PST	73.057	12.354
USGS	12500450	07 Jan 2018 23:30	PST	73.623	12.357
USGS	12500450	07 Jan 2018 23:45	PST	73.623	12.357
USGS	12500450	08 Jan 2018 00:00	PST	73.057	12.354
USGS	12500450	08 Jan 2018 00:15	PST	73.057	12.354
USGS	12500450	08 Jan 2018 00:30	PST	73.057	12.354
USGS	12500450	08 Jan 2018 00:45	PST	73.623	12.357
USGS	12500450	08 Jan 2018 01:00	PST	73.057	12.354
USGS	12500450	08 Jan 2018 01:15	PST	73.057	12.354
USGS	12500450	08 Jan 2018 01:30	PST	73.057	12.354
USGS	12500450	08 Jan 2018 01:45	PST	73.057	12.354
USGS	12500450	08 Jan 2018 02:00	PST	73.057	12.354
USGS	12500450	08 Jan 2018 02:15	PST	72.774	12.351
USGS	12500450	08 Jan 2018 02:30	PST	72.774	12.351
USGS	12500450	08 Jan 2018 02:45	PST	73.057	12.354
USGS	12500450	08 Jan 2018 03:00	PST	73.057	12.354
USGS	12500450	08 Jan 2018 03:15	PST	72.774	12.351
USGS	12500450	08 Jan 2018 03:30	PST	72.774	12.351
USGS	12500450	08 Jan 2018 03:45	PST	72.774	12.351
USGS	12500450	08 Jan 2018 04:00	PST	72.774	12.351
USGS	12500450	08 Jan 2018 04:15	PST	72.774	12.351
USGS	12500450	08 Jan 2018 04:30	PST	72.774	12.351
USGS	12500450	08 Jan 2018 04:45	PST	73.057	12.354
USGS	12500450	08 Jan 2018 05:00	PST	73.057	12.354
USGS	12500450	08 Jan 2018 05:15	PST	72.774	12.351
USGS	12500450	08 Jan 2018 05:30	PST	72.774	12.351
USGS	12500450	08 Jan 2018 05:45	PST	72.774	12.351
USGS	12500450	08 Jan 2018 06:00	PST	72.774	12.351
USGS	12500450	08 Jan 2018 06:15	PST	72.774	12.351
USGS	12500450	08 Jan 2018 06:30	PST	72.207	12.348
USGS	12500450	08 Jan 2018 06:45	PST	72.207	12.348
USGS	12500450	08 Jan 2018 07:00	PST	72.207	12.348
USGS	12500450	08 Jan 2018 07:15	PST	72.207	12.348
USGS	12500450	08 Jan 2018 07:30	PST	72.207	12.348
USGS	12500450	08 Jan 2018 07:45	PST	72.774	12.351
USGS	12500450	08 Jan 2018 08:00	PST	72.774	12.351
USGS	12500450	08 Jan 2018 08:15	PST	72.774	12.351
USGS	12500450	08 Jan 2018 08:30	PST	72.774	12.351
USGS	12500450	08 Jan 2018 08:45	PST	72.774	12.351
USGS	12500450	08 Jan 2018 09:00	PST	72.774	12.351
USGS	12500450	08 Jan 2018 09:15	PST	73.057	12.354
USGS	12500450	08 Jan 2018 09:30	PST	72.774	12.351
USGS	12500450	08 Jan 2018 09:45	PST	72.774	12.351
USGS	12500450	08 Jan 2018 10:00	PST	72.774	12.351
USGS	12500450	08 Jan 2018 10:15	PST	72.774	12.351
USGS	12500450	08 Jan 2018 10:30	PST	72.774	12.351
USGS	12500450	08 Jan 2018 10:45	PST	72.207	12.348
USGS	12500450	08 Jan 2018 11:00	PST	72.207	12.348
USGS	12500450	08 Jan 2018 11:15	PST	72.774	12.351
USGS	12500450	08 Jan 2018 11:30	PST	72.774	12.351
USGS	12500450	08 Jan 2018 11:45	PST	72.774	12.351
USGS	12500450	08 Jan 2018 12:00	PST	72.774	12.351
USGS	12500450	08 Jan 2018 12:15	PST	73.057	12.354
USGS	12500450	08 Jan 2018 12:30	PST	72.774	12.351
USGS	12500450	08 Jan 2018 12:45	PST	72.774	12.351
USGS	12500450	08 Jan 2018 13:00	PST	72.774	12.351
USGS	12500450	08 Jan 2018 13:15	PST	72.774	12.351
USGS	12500450	08 Jan 2018 13:30	PST	72.774	12.351
USGS	12500450	08 Jan 2018 13:45	PST	72.774	12.351
USGS	12500450	08 Jan 2018 14:00	PST	72.774	12.351
USGS	12500450	08 Jan 2018 14:15	PST	72.774	12.351
USGS	12500450	08 Jan 2018 14:30	PST	72.774	12.351
USGS	12500450	08 Jan 2018 14:45	PST	72.774	12.351
USGS	12500450	08 Jan 2018 15:00	PST	72.774	12.351
USGS	12500450	08 Jan 2018 15:15	PST	72.774	12.351
USGS	12500450	08 Jan 2018 15:30	PST	72.774	12.351
USGS	12500450	08 Jan 2018 15:45	PST	72.774	12.351
USGS	12500450	08 Jan 2018 16:00	PST	72.774	12.351
USGS	12500450	08 Jan 2018 16:15	PST	72.774	12.351
USGS	12500450	08 Jan 2018 16:30	PST	72.774	12.351
USGS	12500450	08 Jan 2018 16:45	PST	72.774	12.351
USGS	12500450	08 Jan 2018 17:00	PST	72.774	12.351
USGS	12500450	08 Jan 2018 17:15	PST	72.774	12.351
USGS	12500450	08 Jan 2018 17:30	PST	72.207	12.348
USGS	12500450	08 Jan 2018 17:45	PST	72.207	12.348
USGS	12500450	08 Jan 2018 18:00	PST	72.207	12.348
USGS	12500450	08 Jan 2018 18:15	PST	72.774	12.351
USGS	12500450	08 Jan 2018 18:30	PST	72.774	12.351
USGS	12500450	08 Jan 2018 18:45	PST	72.774	12.351
USGS	12500450	08 Jan 2018 19:00	PST	72.207	12.348
USGS	12500450	08 Jan 2018 19:15	PST	72.774	12.351
USGS	12500450	08 Jan 2018 19:30	PST	72.774	12.351
USGS	12500450	08 Jan 2018 19:45	PST	72.774	12.351
USGS	12500450	08 Jan 2018 20:00	PST	72.774	12.351
USGS	12500450	08 Jan 2018 20:15	PST	72.774	12.351
USGS	12500450	08 Jan 2018 20:30	PST	72.774	12.351
USGS	12500450	08 Jan 2018 20:45	PST	72.774	12.351
USGS	12500450	08 Jan 2018 21:00	PST	72.774	12.351
USGS	12500450	08 Jan 2018 21:15	PST	72.774	12.351
USGS	12500450	08 Jan 2018 21:30	PST	72.774	12.351
USGS	12500450	08 Jan 2018 21:45	PST	72.774	12.351
USGS	12500450	08 Jan 2018 22:00	PST	72.774	12.351
USGS	12500450	08 Jan 2018 22:15	PST	72.774	12.351
USGS	12500450	08 Jan 2018 22:30	PST	72.774	12.351
USGS	12500450	08 Jan 2018 22:45	PST	72.774	12.351
USGS	12500450	08 Jan 2018 23:00	PST	73.057	12.354
USGS	12500450	08 Jan 2018 23:15	PST	73.057	12.354
USGS	12500450	08 Jan 2018 23:30	PST	72.774	12.351
USGS	12500450	08 Jan 2018 23:45	PST	72.774	12.351
USGS	12500450	09 Jan 2018 00:00	PST	73.057	12.354
USGS	12500450	09 Jan 2018 00:15	PST	72.774	12.351
USGS	12500450	09 Jan 2018 00:30	PST	72.774	12.351
USGS	12500450	09 Jan 2018 00:45	PST	72.774	12.351
USGS	12500450	09 Jan 2018 01:00	PST	72.774	12.351
USGS	12500450	09 Jan 2018 01:15	PST	72.774	12.351
USGS	12500450	09 Jan 2018 01:30	PST	72.207	12.348
USGS	12500450	09 Jan 2018 01:45	PST	72.207	12.348
USGS	12500450	09 Jan 2018 02:00	PST	72.207	12.348
USGS	12500450	09 Jan 2018 02:15	PST	72.207	12.348
USGS	12500450	09 Jan 2018 02:30	PST	72.207	12.348
USGS	12500450	09 Jan 2018 02:45	PST	72.207	12.348
USGS	12500450	09 Jan 2018 03:00	PST	72.207	12.348
USGS	12500450	09 Jan 2018 03:15	PST	72.207	12.348
USGS	12500450	09 Jan 2018 03:30	PST	72.207	12.348
USGS	12500450	09 Jan 2018 03:45	PST	71.924	12.345
USGS	12500450	09 Jan 2018 04:00	PST	71.924	12.345
USGS	12500450	09 Jan 2018 04:15	PST	71.924	12.345
USGS	12500450	09 Jan 2018 04:30	PST	71.924	12.345
USGS	12500450	09 Jan 2018 04:45	PST	71.358	12.342
USGS	12500450	09 Jan 2018 05:00	PST	71.358	12.342
USGS	12500450	09 Jan 2018 05:15	PST	71.358	12.342
USGS	12500450	09 Jan 2018 05:30	PST	71.358	12.342
USGS	12500450	09 Jan 2018 05:45	PST	71.358	12.342
USGS	12500450	09 Jan 2018 06:00	PST	71.358	12.342
USGS	12500450	09 Jan 2018 06:15	PST	71.358	12.342
USGS	12500450	09 Jan 2018 06:30	PST	71.358	12.342
USGS	12500450	09 Jan 2018 06:45	PST	71.358	12.342
USGS	12500450	09 Jan 2018 07:00	PST	71.358	12.342
USGS	12500450	09 Jan 2018 07:15	PST	71.358	12.342
USGS	12500450	09 Jan 2018 07:30	PST	71.358	12.342
USGS	12500450	09 Jan 2018 07:45	PST	70.791	12.338
USGS	12500450	09 Jan 2018 08:00	PST	70.791	12.338
USGS	12500450	09 Jan 2018 08:15	PST	71.358	12.342
USGS	12500450	09 Jan 2018 08:30	PST	71.358	12.342
USGS	12500450	09 Jan 2018 08:45	PST	70.791	12.338
USGS	12500450	09 Jan 2018 09:00	PST	70.791	12.338
USGS	12500450	09 Jan 2018 09:15	PST	70.791	12.338
USGS	12500450	09 Jan 2018 09:30	PST	70.791	12.338
USGS	12500450	09 Jan 2018 09:45	PST	70.791	12.338
USGS	12500450	09 Jan 2018 10:00	PST	70.791	12.338
USGS	12500450	09 Jan 2018 10:15	PST	71.358	12.342
USGS	12500450	09 Jan 2018 10:30	PST	71.358	12.342
USGS	12500450	09 Jan 2018 10:45	PST	70.791	12.338
USGS	12500450	09 Jan 2018 11:00	PST	70.791	12.338
USGS	12500450	09 Jan 2018 11:15	PST	70.791	12.338
USGS	12500450	09 Jan 2018 11:30	PST	70.791	12.338
USGS	12500450	09 Jan 2018 11:45	PST	70.791	12.338
USGS	12500450	09 Jan 2018 12:00	PST	70.791	12.338
USGS	12500450	09 Jan 2018 12:15	PST	70.791	12.338
USGS	12500450	09 Jan 2018 12:30	PST	70.791	12.338
USGS	12500450	09 Jan 2018 12:45	PST	70.791	12.338
USGS	12500450	09 Jan 2018 13:00	PST	70.791	12.338
USGS	12500450	09 Jan 2018 13:15	PST	70.791	12.338
USGS	12500450	09 Jan 2018 13:30	PST	70.791	12.338
USGS	12500450	09 Jan 2018 13:45	PST	70.791	12.338
USGS	12500450	09 Jan 2018 14:00	PST	71.358	12.342
USGS	12500450	09 Jan 2018 14:15	PST	71.358	12.342
USGS	12500450	09 Jan 2018 14:30	PST	71.358	12.342
USGS	12500450	09 Jan 2018 14:45	PST	70.791	12.338
USGS	12500450	09 Jan 2018 15:00	PST	70.791	12.338
USGS	12500450	09 Jan 2018 15:15	PST	70.791	12.338
USGS	12500450	09 Jan 2018 15:30	PST	70.791	12.338
USGS	12500450	09 Jan 2018 15:45	PST	70.791	12.338
USGS	12500450	09 Jan 2018 16:00	PST	70.791	12.338
USGS	12500450	09 Jan 2018 16:15	PST	70.791	12.338
USGS	12500450	09 Jan 2018 16:30	PST	71.358	12.342
USGS	12500450	09 Jan 2018 16:45	PST	71.924	12.345
USGS	12500450	09 Jan 2018 17:00	PST	71.358	12.342
USGS	12500450	09 Jan 2018 17:15	PST	71.358	12.342
USGS	12500450	09 Jan 2018 17:30	PST	71.358	12.342
USGS	12500450	09 Jan 2018 17:45	PST	71.358	12.342
USGS	12500450	09 Jan 2018 18:00	PST	70.791	12.338
USGS	12500450	09 Jan 2018 18:15	PST	70.791	12.338
USGS	12500450	09 Jan 2018 18:30	PST	70.791	12.338
USGS	12500450	09 Jan 2018 18:45	PST	71.358	12.342
USGS	12500450	09 Jan 2018 19:00	PST	70.791	12.338
USGS	12500450	09 Jan 2018 19:15	PST	70.791	12.338
USGS	12500450	09 Jan 2018 19:30	PST	70.791	12.338
USGS	12500450	09 Jan 2018 19:45	PST	70.791	12.338
USGS	12500450	09 Jan 2018 20:00	PST	70.791	12.338
USGS	12500450	09 Jan 2018 20:15	PST	71.358	12.342
USGS	12500450	09 Jan 2018 20:30	PST	71.358	12.342
USGS	12500450	09 Jan 2018 20:45	PST	71.358	12.342
USGS	12500450	09 Jan 2018 21:00	PST	71.358	12.342
USGS	12500450	09 Jan 2018 21:15	PST	71.358	12.342
USGS	12500450	09 Jan 2018 21:30	PST	71.358	12.342
USGS	12500450	09 Jan 2018 21:45	PST	71.358	12.342
USGS	12500450	09 Jan 2018 22:00	PST	71.358	12.342
USGS	12500450	09 Jan 2018 22:15	PST	71.358	12.342
USGS	12500450	09 Jan 2018 22:30	PST	70.791	12.338
USGS	12500450	09 Jan 2018 22:45	PST	70.791	12.338
USGS	12500450	09 Jan 2018 23:00	PST	70.791	12.338
USGS	12500450	09 Jan 2018 23:15	PST	70.791	12.338
USGS	12500450	09 Jan 2018 23:30	PST	70.791	12.338
USGS	12500450	09 Jan 2018 23:45	PST	71.358	12.342
USGS	12500450	10 Jan 2018 00:00	PST	71.358	12.342
USGS	12500450	10 Jan 2018 00:15	PST	71.358	12.342
USGS	12500450	10 Jan 2018 00:30	PST	71.358	12.342
USGS	12500450	10 Jan 2018 00:45	PST	71.358	12.342
USGS	12500450	10 Jan 2018 01:00	PST	71.358	12.342
USGS	12500450	10 Jan 2018 01:15	PST	71.358	12.342
USGS	12500450	10 Jan 2018 01:30	PST	71.358	12.342
USGS	12500450	10 Jan 2018 01:45	PST	71.358	12.342
USGS	12500450	10 Jan 2018 02:00	PST	71.358	12.342
USGS	12500450	10 Jan 2018 02:15	PST	70.791	12.338
USGS	12500450	10 Jan 2018 02:30	PST	70.791	12.338
USGS	12500450	10 Jan 2018 02:45	PST	71.358	12.342
USGS	12500450	10 Jan 2018 03:00	PST	71.358	12.342
USGS	12500450	10 Jan 2018 03:15	PST	70.791	12.338
USGS	12500450	10 Jan 2018 03:30	PST	71.358	12.342
USGS	12500450	10 Jan 2018 03:45	PST	71.358	12.342
USGS	12500450	10 Jan 2018 04:00	PST	71.358	12.342
USGS	12500450	10 Jan 2018 04:15	PST	70.791	12.338
USGS	12500450	10 Jan 2018 04:30	PST	71.358	12.342
USGS	12500450	10 Jan 2018 04:45	PST	70.791	12.338
USGS	12500450	10 Jan 2018 05:00	PST	70.791	12.338
USGS	12500450	10 Jan 2018 05:15	PST	70.791	12.338
USGS	12500450	10 Jan 2018 05:30	PST	70.791	12.338
USGS	12500450	10 Jan 2018 05:45	PST	71.358	12.342
USGS	12500450	10 Jan 2018 06:00	PST	71.924	12.345
USGS	12500450	10 Jan 2018 06:15	PST	71.358	12.342
USGS	12500450	10 Jan 2018 06:30	PST	71.358	12.342
USGS	12500450	10 Jan 2018 06:45	PST	71.924	12.345
USGS	12500450	10 Jan 2018 07:00	PST	71.358	12.342
USGS	12500450	10 Jan 2018 07:15	PST	71.358	12.342
USGS	12500450	10 Jan 2018 07:30	PST	71.924	12.345
USGS	12500450	10 Jan 2018 07:45	PST	71.924	12.345
USGS	12500450	10 Jan 2018 08:00	PST	71.924	12.345
USGS	12500450	10 Jan 2018 08:15	PST	71.924	12.345
USGS	12500450	10 Jan 2018 08:30	PST	71.924	12.345
USGS	12500450	10 Jan 2018 08:45	PST	71.358	12.342
USGS	12500450	10 Jan 2018 09:00	PST	71.358	12.342
USGS	12500450	10 Jan 2018 09:15	PST	71.358	12.342
USGS	12500450	10 Jan 2018 09:30	PST	71.358	12.342
USGS	12500450	10 Jan 2018 09:45	PST	71.358	12.342
USGS	12500450	10 Jan 2018 10:00	PST	71.358	12.342
USGS	12500450	10 Jan 2018 10:15	PST	70.791	12.338
USGS	12500450	10 Jan 2018 10:30	PST	71.358	12.342
USGS	12500450	10 Jan 2018 10:45	PST	70.791	12.338
USGS	12500450	10 Jan 2018 11:00	PST	71.358	12.342
USGS	12500450	10 Jan 2018 11:15	PST	71.358	12.342
USGS	12500450	10 Jan 2018 11:30	PST	71.358	12.342
USGS	12500450	10 Jan 2018 11:45	PST	71.358	12.342
USGS	12500450	10 Jan 2018 12:00	PST	71.358	12.342
USGS	12500450	10 Jan 2018 12:15	PST	71.358	12.342
USGS	12500450	10 Jan 2018 12:30	PST	71.358	12.342
USGS	12500450	10 Jan 2018 12:45	PST	71.358	12.342
USGS	12500450	10 Jan 2018 13:00	PST	71.358	12.342
USGS	12500450	10 Jan 2018 13:15	PST	71.358	12.342
USGS	12500450	10 Jan 2018 13:30	PST	71.358	12.342
USGS	12500450	10 Jan 2018 13:45	PST	71.358	12.342
USGS	12500450	10 Jan 2018 14:00	PST	71.358	12.342
USGS	12500450	10 Jan 2018 14:15	PST	71.358	12.342
USGS	12500450	10 Jan 2018 14:30	PST	71.358	12.342
USGS	12500450	10 Jan 2018 14:45	PST	71.358	12.342
USGS	12500450	10 Jan 2018 15:00	PST	71.358	12.342
USGS	12500450	10 Jan 2018 15:15	PST	71.358	12.342
USGS	12500450	10 Jan 2018 15:30	PST	71.358	12.342
USGS	12500450	10 Jan 2018 15:45	PST	71.358	12.342
USGS	12500450	10 Jan 2018 16:00	PST	71.358	12.342
USGS	12500450	10 Jan 2018 16:15	PST	71.358	12.342
USGS	12500450	10 Jan 2018 16:30	PST	71.358	12.342
USGS	12500450	10 Jan 2018 16:45	PST	71.358	12.342
USGS	12500450	10 Jan 2018 17:00	PST	71.358	12.342
USGS	12500450	10 Jan 2018 17:15	PST	70.791	12.338
USGS	12500450	10 Jan 2018 17:30	PST	71.358	12.342
USGS	12500450	10 Jan 2018 17:45	PST	70.791	12.338
USGS	12500450	10 Jan 2018 18:00	PST	70.791	12.338
USGS	12500450	10 Jan 2018 18:15	PST	70.791	12.338
USGS	12500450	10 Jan 2018 18:30	PST	70.791	12.338
USGS	12500450	10 Jan 2018 18:45	PST	70.791	12.338
USGS	12500450	10 Jan 2018 19:00	PST	70.791	12.338
USGS	12500450	10 Jan 2018 19:15	PST	70.508	12.335
USGS	12500450	10 Jan 2018 19:30	PST	70.791	12.338
USGS	12500450	10 Jan 2018 19:45	PST	70.791	12.338
USGS	12500450	10 Jan 2018 20:00	PST	70.791	12.338
USGS	12500450	10 Jan 2018 20:15	PST	70.791	12.338
USGS	12500450	10 Jan 2018 20:30	PST	70.791	12.338
USGS	12500450	10 Jan 2018 20:45	PST	70.791	12.338
USGS	12500450	10 Jan 2018 21:00	PST	70.791	12.338
USGS	12500450	10 Jan 2018 21:15	PST	70.791	12.338
USGS	12500450	10 Jan 2018 21:30	PST	70.791	12.338
USGS	12500450	10 Jan 2018 21:45	PST	70.791	12.338
USGS	12500450	10 Jan 2018 22:00	PST	70.791	12.338
USGS	12500450	10 Jan 2018 22:15	PST	70.791	12.338
USGS	12500450	10 Jan 2018 22:30	PST	70.791	12.338
USGS	12500450	10 Jan 2018 22:45	PST	70.791	12.338
USGS	12500450	10 Jan 2018 23:00	PST	70.791	12.338
USGS	12500450	10 Jan 2018 23:15	PST	70.791	12.338
USGS	12500450	10 Jan 2018 23:30	PST	70.791	12.338
USGS	12500450	10 Jan 2018 23:45	PST	70.791	12.338
USGS	12500450	11 Jan 2018 00:00	PST	70.791	12.338
USGS	12500450	11 Jan 2018 00:15	PST	70.791	12.338
USGS	12500450	11 Jan 2018 00:30	PST	70.791	12.338
USGS	12500450	11 Jan 2018 00:45	PST	70.791	12.338
USGS	12500450	11 Jan 2018 01:00	PST	70.508	12.335
USGS	12500450	11 Jan 2018 01:15	PST	70.508	12.335
USGS	12500450	11 Jan 2018 01:30	PST	70.508	12.335
USGS	12500450	11 Jan 2018 01:45	PST	70.508	12.335
USGS	12500450	11 Jan 2018 02:00	PST	70.508	12.335
USGS	12500450	11 Jan 2018 02:15	PST	70.508	12.335
USGS	12500450	11 Jan 2018 02:30	PST	70.508	12.335
USGS	12500450	11 Jan 2018 02:45	PST	70.508	12.335
USGS	12500450	11 Jan 2018 03:00	PST	69.942	12.332
USGS	12500450	11 Jan 2018 03:15	PST	69.942	12.332
USGS	12500450	11 Jan 2018 03:30	PST	69.942	12.332
USGS	12500450	11 Jan 2018 03:45	PST	69.659	12.329
USGS	12500450	11 Jan 2018 04:00	PST	69.659	12.329
USGS	12500450	11 Jan 2018 04:15	PST	69.659	12.329
USGS	12500450	11 Jan 2018 04:30	PST	69.659	12.329
USGS	12500450	11 Jan 2018 04:45	PST	69.092	12.326
USGS	12500450	11 Jan 2018 05:00	PST	69.092	12.326
USGS	12500450	11 Jan 2018 05:15	PST	68.809	12.323
USGS	12500450	11 Jan 2018 05:30	PST	68.809	12.323
USGS	12500450	11 Jan 2018 05:45	PST	69.092	12.326
USGS	12500450	11 Jan 2018 06:00	PST	69.092	12.326
USGS	12500450	11 Jan 2018 06:15	PST	69.092	12.326
USGS	12500450	11 Jan 2018 06:30	PST	69.659	12.329
USGS	12500450	11 Jan 2018 06:45	PST	69.659	12.329
USGS	12500450	11 Jan 2018 07:00	PST	69.942	12.332
USGS	12500450	11 Jan 2018 07:15	PST	69.942	12.332
USGS	12500450	11 Jan 2018 07:30	PST	70.508	12.335
USGS	12500450	11 Jan 2018 07:45	PST	70.508	12.335
USGS	12500450	11 Jan 2018 08:00	PST	70.508	12.335
USGS	12500450	11 Jan 2018 08:15	PST	70.508	12.335
USGS	12500450	11 Jan 2018 08:30	PST	70.508	12.335
USGS	12500450	11 Jan 2018 08:45	PST	70.508	12.335
USGS	12500450	11 Jan 2018 09:00	PST	70.508	12.335
USGS	12500450	11 Jan 2018 09:15	PST	70.508	12.335
USGS	12500450	11 Jan 2018 09:30	PST	70.508	12.335
USGS	12500450	11 Jan 2018 09:45	PST	70.508	12.335
USGS	12500450	11 Jan 2018 10:00	PST	70.508	12.335
USGS	12500450	11 Jan 2018 10:15	PST	70.791	12.338
USGS	12500450	11 Jan 2018 10:30	PST	70.791	12.338
USGS	12500450	11 Jan 2018 10:45	PST	70.791	12.338
USGS	12500450	11 Jan 2018 11:00	PST	71.358	12.342
USGS	12500450	11 Jan 2018 11:15	PST	71.358	12.342
USGS	12500450	11 Jan 2018 11:30	PST	71.358	12.342
USGS	12500450	11 Jan 2018 11:45	PST	71.358	12.342
USGS	12500450	11 Jan 2018 12:00	PST	71.358	12.342
USGS	12500450	11 Jan 2018 12:15	PST	71.924	12.345
USGS	12500450	11 Jan 2018 12:30	PST	71.924	12.345
USGS	12500450	11 Jan 2018 12:45	PST	72.207	12.348
USGS	12500450	11 Jan 2018 13:00	PST	72.207	12.348
USGS	12500450	11 Jan 2018 13:15	PST	72.774	12.351
USGS	12500450	11 Jan 2018 13:30	PST	72.774	12.351
USGS	12500450	11 Jan 2018 13:45	PST	73.057	12.354
USGS	12500450	11 Jan 2018 14:00	PST	73.057	12.354
USGS	12500450	11 Jan 2018 14:15	PST	73.057	12.354
USGS	12500450	11 Jan 2018 14:30	PST	73.623	12.357
USGS	12500450	11 Jan 2018 14:45	PST	73.623	12.357
USGS	12500450	11 Jan 2018 15:00	PST	73.623	12.357
USGS	12500450	11 Jan 2018 15:15	PST	73.623	12.357
USGS	12500450	11 Jan 2018 15:30	PST	73.623	12.357
USGS	12500450	11 Jan 2018 15:45	PST	73.623	12.357
USGS	12500450	11 Jan 2018 16:00	PST	73.623	12.357
USGS	12500450	11 Jan 2018 16:15	PST	73.057	12.354
USGS	12500450	11 Jan 2018 16:30	PST	73.057	12.354
USGS	12500450	11 Jan 2018 16:45	PST	73.057	12.354
USGS	12500450	11 Jan 2018 17:00	PST	73.057	12.354
USGS	12500450	11 Jan 2018 17:15	PST	73.057	12.354
USGS	12500450	11 Jan 2018 17:30	PST	73.057	12.354
USGS	12500450	11 Jan 2018 17:45	PST	73.057	12.354
USGS	12500450	11 Jan 2018 18:00	PST	73.623	12.357
USGS	12500450	11 Jan 2018 18:15	PST	73.623	12.357
USGS	12500450	11 Jan 2018 18:30	PST	73.057	12.354
USGS	12500450	11 Jan 2018 18:45	PST	73.057	12.354
USGS	12500450	11 Jan 2018 19:00	PST	73.623	12.357
USGS	12500450	11 Jan 2018 19:15	PST	73.623	12.357
USGS	12500450	11 Jan 2018 19:30	PST	73.623	12.357
USGS	12500450	11 Jan 2018 19:45	PST	73.623	12.357
USGS	12500450	11 Jan 2018 20:00	PST	73.623	12.357
USGS	12500450	11 Jan 2018 20:15	PST	73.623	12.357
USGS	12500450	11 Jan 2018 20:30	PST	73.623	12.357
USGS	12500450	11 Jan 2018 20:45	PST	73.623	12.357
USGS	12500450	11 Jan 2018 21:00	PST	73.623	12.357
USGS	12500450	11 Jan 2018 21:15	PST	73.623	12.357
USGS	12500450	11 Jan 2018 21:30	PST	73.623	12.357
USGS	12500450	11 Jan 2018 21:45	PST	73.623	12.357
USGS	12500450	11 Jan 2018 22:00	PST	73.623	12.357
USGS	12500450	11 Jan 2018 22:15	PST	73.623	12.357
USGS	12500450	11 Jan 2018 22:30	PST	73.623	12.357
USGS	12500450	11 Jan 2018 22:45	PST	73.623	12.357
USGS	12500450	11 Jan 2018 23:00	PST	73.623	12.357
USGS	12500450	11 Jan 2018 23:15	PST	73.623	12.357
USGS	12500450	11 Jan 2018 23:30	PST	73.623	12.357
USGS	12500450	11 Jan 2018 23:45	PST	73.623	12.357
USGS	12500450	12 Jan 2018 00:00	PST	73.623	12.357
USGS	12500450	12 Jan 2018 00:15	PST	73.623	12.357
USGS	12500450	12 Jan 2018 00:30	PST	73.623	12.357
USGS	12500450	12 Jan 2018 00:45	PST	73.623	12.357
USGS	12500450	12 Jan 2018 01:00	PST	73.623	12.357
USGS	12500450	12 Jan 2018 01:15	PST	73.623	12.357
USGS	12500450	12 Jan 2018 01:30	PST	73.623	12.357
USGS	12500450	12 Jan 2018 01:45	PST	73.623	12.357
USGS	12500450	12 Jan 2018 02:00	PST	74.189	12.36
USGS	12500450	12 Jan 2018 02:15	PST	73.623	12.357
USGS	12500450	12 Jan 2018 02:30	PST	74.189	12.36
USGS	12500450	12 Jan 2018 02:45	PST	74.189	12.36
USGS	12500450	12 Jan 2018 03:00	PST	74.189	12.36
USGS	12500450	12 Jan 2018 03:15	PST	73.623	12.357
USGS	12500450	12 Jan 2018 03:30	PST	74.189	12.36
USGS	12500450	12 Jan 2018 03:45	PST	74.189	12.36
USGS	12500450	12 Jan 2018 04:00	PST	74.189	12.36
USGS	12500450	12 Jan 2018 04:15	PST	74.189	12.36
USGS	12500450	12 Jan 2018 04:30	PST	74.189	12.36
USGS	12500450	12 Jan 2018 04:45	PST	74.473	12.363
USGS	12500450	12 Jan 2018 05:00	PST	74.473	12.363
USGS	12500450	12 Jan 2018 05:15	PST	74.189	12.36
USGS	12500450	12 Jan 2018 05:30	PST	74.189	12.36
USGS	12500450	12 Jan 2018 05:45	PST	73.623	12.357
USGS	12500450	12 Jan 2018 06:00	PST	73.623	12.357
USGS	12500450	12 Jan 2018 06:15	PST	73.623	12.357
USGS	12500450	12 Jan 2018 06:30	PST	73.623	12.357
USGS	12500450	12 Jan 2018 06:45	PST	73.057	12.354
USGS	12500450	12 Jan 2018 07:00	PST	73.057	12.354
USGS	12500450	12 Jan 2018 07:15	PST	73.057	12.354
USGS	12500450	12 Jan 2018 07:30	PST	72.774	12.351
USGS	12500450	12 Jan 2018 07:45	PST	73.057	12.354
USGS	12500450	12 Jan 2018 08:00	PST	73.057	12.354
USGS	12500450	12 Jan 2018 08:15	PST	72.774	12.351
USGS	12500450	12 Jan 2018 08:30	PST	72.207	12.348
USGS	12500450	12 Jan 2018 08:45	PST	72.774	12.351
USGS	12500450	12 Jan 2018 09:00	PST	72.774	12.351
USGS	12500450	12 Jan 2018 09:15	PST	72.774	12.351
USGS	12500450	12 Jan 2018 09:30	PST	73.057	12.354
USGS	12500450	12 Jan 2018 09:45	PST	73.057	12.354
USGS	12500450	12 Jan 2018 10:00	PST	73.057	12.354
USGS	12500450	12 Jan 2018 10:15	PST	73.623	12.357
USGS	12500450	12 Jan 2018 10:30	PST	73.623	12.357
USGS	12500450	12 Jan 2018 10:45	PST	73.623	12.357
USGS	12500450	12 Jan 2018 11:00	PST	73.623	12.357
USGS	12500450	12 Jan 2018 11:15	PST	73.623	12.357
USGS	12500450	12 Jan 2018 11:30	PST	73.623	12.357
USGS	12500450	12 Jan 2018 11:45	PST	73.057	12.354
USGS	12500450	12 Jan 2018 12:00	PST	73.623	12.357
USGS	12500450	12 Jan 2018 12:15	PST	73.057	12.354
USGS	12500450	12 Jan 2018 12:30	PST	73.623	12.357
USGS	12500450	12 Jan 2018 12:45	PST	73.623	12.357
USGS	12500450	12 Jan 2018 13:00	PST	73.057	12.354
USGS	12500450	12 Jan 2018 13:15	PST	73.623	12.357
USGS	12500450	12 Jan 2018 13:30	PST	73.623	12.357
USGS	12500450	12 Jan 2018 13:45	PST	73.623	12.357
USGS	12500450	12 Jan 2018 14:00	PST	73.623	12.357
USGS	12500450	12 Jan 2018 14:15	PST	73.623	12.357
USGS	12500450	12 Jan 2018 14:30	PST	73.623	12.357
USGS	12500450	12 Jan 2018 14:45	PST	73.623	12.357
USGS	12500450	12 Jan 2018 15:00	PST	73.623	12.357
USGS	12500450	12 Jan 2018 15:15	PST	73.057	12.354
USGS	12500450	12 Jan 2018 15:30	PST	73.057	12.354
USGS	12500450	12 Jan 2018 15:45	PST	73.057	12.354
USGS	12500450	12 Jan 2018 16:00	PST	73.057	12.354
USGS	12500450	12 Jan 2018 16:15	PST	73.057	12.354
USGS	12500450	12 Jan 2018 16:30	PST	73.057	12.354
USGS	12500450	12 Jan 2018 16:45	PST	73.057	12.354
USGS	12500450	12 Jan 2018 17:00	PST	73.057	12.354
USGS	12500450	12 Jan 2018 17:15	PST	73.057	12.354
USGS	12500450	12 Jan 2018 17:30	PST	73.057	12.354
USGS	12500450	12 Jan 2018 17:45	PST	73.057	12.354
USGS	12500450	12 Jan 2018 18:00	PST	73.057	12.354
USGS	12500450	12 Jan 2018 18:15	PST	73.057	12.354
USGS	12500450	12 Jan 2018 18:30	PST	73.057	12.354
USGS	12500450	12 Jan 2018 18:45	PST	72.774	12.351
USGS	12500450	12 Jan 2018 19:00	PST	72.774	12.351
USGS	12500450	12 Jan 2018 19:15	PST	72.774	12.351
USGS	12500450	12 Jan 2018 19:30	PST	72.774	12.351
USGS	12500450	12 Jan 2018 19:45	PST	72.774	12.351
USGS	12500450	12 Jan 2018 20:00	PST	72.774	12.351
USGS	12500450	12 Jan 2018 20:15	PST	72.774	12.351
USGS	12500450	12 Jan 2018 20:30	PST	72.774	12.351
USGS	12500450	12 Jan 2018 20:45	PST	72.774	12.351
USGS	12500450	12 Jan 2018 21:00	PST	73.057	12.354
USGS	12500450	12 Jan 2018 21:15	PST	73.057	12.354
USGS	12500450	12 Jan 2018 21:30	PST	73.057	12.354
USGS	12500450	12 Jan 2018 21:45	PST	72.774	12.351
USGS	12500450	12 Jan 2018 22:00	PST	72.774	12.351
USGS	12500450	12 Jan 2018 22:15	PST	72.774	12.351
USGS	12500450	12 Jan 2018 22:30	PST	72.774	12.351
USGS	12500450	12 Jan 2018 22:45	PST	72.774	12.351
USGS	12500450	12 Jan 2018 23:00	PST	72.774	12.351
USGS	12500450	12 Jan 2018 23:15	PST	72.774	12.351
USGS	12500450	12 Jan 2018 23:30	PST	72.774	12.351
USGS	12500450	12 Jan 2018 23:45	PST	72.774	12.351
USGS	12500450	13 Jan 2018 00:00	PST	72.774	12.351
USGS	12500450	13 Jan 2018 00:15	PST	72.774	12.351
USGS	12500450	13 Jan 2018 00:30	PST	73.057	12.354
USGS	12500450	13 Jan 2018 00:45	PST	73.057	12.354
USGS	12500450	13 Jan 2018 01:00	PST	72.774	12.351
USGS	12500450	13 Jan 2018 01:15	PST	73.057	12.354
USGS	12500450	13 Jan 2018 01:30	PST	73.057	12.354
USGS	12500450	13 Jan 2018 01:45	PST	72.774	12.351
USGS	12500450	13 Jan 2018 02:00	PST	73.057	12.354
USGS	12500450	13 Jan 2018 02:15	PST	72.774	12.351
USGS	12500450	13 Jan 2018 02:30	PST	72.774	12.351
USGS	12500450	13 Jan 2018 02:45	PST	73.057	12.354
USGS	12500450	13 Jan 2018 03:00	PST	72.774	12.351
USGS	12500450	13 Jan 2018 03:15	PST	72.774	12.351
USGS	12500450	13 Jan 2018 03:30	PST	72.774	12.351
USGS	12500450	13 Jan 2018 03:45	PST	73.057	12.354
USGS	12500450	13 Jan 2018 04:00	PST	73.057	12.354
USGS	12500450	13 Jan 2018 04:15	PST	73.057	12.354
USGS	12500450	13 Jan 2018 04:30	PST	73.057	12.354
USGS	12500450	13 Jan 2018 04:45	PST	73.057	12.354
USGS	12500450	13 Jan 2018 05:00	PST	73.623	12.357
USGS	12500450	13 Jan 2018 05:15	PST	73.623	12.357
USGS	12500450	13 Jan 2018 05:30	PST	73.623	12.357
USGS	12500450	13 Jan 2018 05:45	PST	73.623	12.357
USGS	12500450	13 Jan 2018 06:00	PST	74.189	12.36
USGS	12500450	13 Jan 2018 06:15	PST	74.473	12.363
USGS	12500450	13 Jan 2018 06:30	PST	74.473	12.363
USGS	12500450	13 Jan 2018 06:45	PST	74.473	12.363
USGS	12500450	13 Jan 2018 07:00	PST	75.039	12.366
USGS	12500450	13 Jan 2018 07:15	PST	75.039	12.366
USGS	12500450	13 Jan 2018 07:30	PST	75.322	12.369
USGS	12500450	13 Jan 2018 07:45	PST	75.888	12.372
USGS	12500450	13 Jan 2018 08:00	PST	75.888	12.372
USGS	12500450	13 Jan 2018 08:15	PST	76.455	12.375
USGS	12500450	13 Jan 2018 08:30	PST	76.738	12.378
USGS	12500450	13 Jan 2018 08:45	PST	76.738	12.378
USGS	12500450	13 Jan 2018 09:00	PST	76.738	12.378
USGS	12500450	13 Jan 2018 09:15	PST	76.738	12.378
USGS	12500450	13 Jan 2018 09:30	PST	76.738	12.378
USGS	12500450	13 Jan 2018 09:45	PST	77.304	12.381
USGS	12500450	13 Jan 2018 10:00	PST	77.304	12.381
USGS	12500450	13 Jan 2018 10:15	PST	76.738	12.378
USGS	12500450	13 Jan 2018 10:30	PST	76.738	12.378
USGS	12500450	13 Jan 2018 10:45	PST	76.738	12.378
USGS	12500450	13 Jan 2018 11:00	PST	76.738	12.378
USGS	12500450	13 Jan 2018 11:15	PST	76.738	12.378
USGS	12500450	13 Jan 2018 11:30	PST	77.304	12.381
USGS	12500450	13 Jan 2018 11:45	PST	77.304	12.381
USGS	12500450	13 Jan 2018 12:00	PST	77.304	12.381
USGS	12500450	13 Jan 2018 12:15	PST	77.304	12.381
USGS	12500450	13 Jan 2018 12:30	PST	77.304	12.381
USGS	12500450	13 Jan 2018 12:45	PST	77.304	12.381
USGS	12500450	13 Jan 2018 13:00	PST	77.304	12.381
USGS	12500450	13 Jan 2018 13:15	PST	77.304	12.381
USGS	12500450	13 Jan 2018 13:30	PST	77.871	12.384
USGS	12500450	13 Jan 2018 13:45	PST	77.304	12.381
USGS	12500450	13 Jan 2018 14:00	PST	77.871	12.384
USGS	12500450	13 Jan 2018 14:15	PST	77.304	12.381
USGS	12500450	13 Jan 2018 14:30	PST	77.304	12.381
USGS	12500450	13 Jan 2018 14:45	PST	77.304	12.381
USGS	12500450	13 Jan 2018 15:00	PST	77.304	12.381
USGS	12500450	13 Jan 2018 15:15	PST	77.304	12.381
USGS	12500450	13 Jan 2018 15:30	PST	77.304	12.381
USGS	12500450	13 Jan 2018 15:45	PST	77.304	12.381
USGS	12500450	13 Jan 2018 16:00	PST	77.304	12.381
USGS	12500450	13 Jan 2018 16:15	PST	76.738	12.378
USGS	12500450	13 Jan 2018 16:30	PST	76.738	12.378
USGS	12500450	13 Jan 2018 16:45	PST	76.738	12.378
USGS	12500450	13 Jan 2018 17:00	PST	76.738	12.378
USGS	12500450	13 Jan 2018 17:15	PST	76.455	12.375
USGS	12500450	13 Jan 2018 17:30	PST	76.455	12.375
USGS	12500450	13 Jan 2018 17:45	PST	76.455	12.375
USGS	12500450	13 Jan 2018 18:00	PST	76.455	12.375
USGS	12500450	13 Jan 2018 18:15	PST	76.738	12.378
USGS	12500450	13 Jan 2018 18:30	PST	76.455	12.375
USGS	12500450	13 Jan 2018 18:45	PST	76.738	12.378
USGS	12500450	13 Jan 2018 19:00	PST	76.738	12.378
USGS	12500450	13 Jan 2018 19:15	PST	76.738	12.378
USGS	12500450	13 Jan 2018 19:30	PST	76.738	12.378
USGS	12500450	13 Jan 2018 19:45	PST	76.738	12.378
USGS	12500450	13 Jan 2018 20:00	PST	76.455	12.375
USGS	12500450	13 Jan 2018 20:15	PST	76.455	12.375
USGS	12500450	13 Jan 2018 20:30	PST	76.738	12.378
USGS	12500450	13 Jan 2018 20:45	PST	76.738	12.378
USGS	12500450	13 Jan 2018 21:00	PST	76.738	12.378
USGS	12500450	13 Jan 2018 21:15	PST	76.455	12.375
USGS	12500450	13 Jan 2018 21:30	PST	75.888	12.372
USGS	12500450	13 Jan 2018 21:45	PST	76.455	12.375
USGS	12500450	13 Jan 2018 22:00	PST	76.455	12.375
USGS	12500450	13 Jan 2018 22:15	PST	76.455	12.375
USGS	12500450	13 Jan 2018 22:30	PST	75.888	12.372
USGS	12500450	13 Jan 2018 22:45	PST	75.888	12.372
USGS	12500450	13 Jan 2018 23:00	PST	76.455	12.375
USGS	12500450	13 Jan 2018 23:15	PST	76.455	12.375
USGS	12500450	13 Jan 2018 23:30	PST	76.738	12.378
USGS	12500450	13 Jan 2018 23:45	PST	77.304	12.381
USGS	12500450	14 Jan 2018 00:00	PST	77.304	12.381
USGS	12500450	14 Jan 2018 00:15	PST	77.871	12.384
USGS	12500450	14 Jan 2018 00:30	PST	77.871	12.384
USGS	12500450	14 Jan 2018 00:45	PST	77.871	12.384
USGS	12500450	14 Jan 2018 01:00	PST	77.871	12.384
USGS	12500450	14 Jan 2018 01:15	PST	77.871	12.384
USGS	12500450	14 Jan 2018 01:30	PST	77.304	12.381
USGS	12500450	14 Jan 2018 01:45	PST	77.304	12.381
USGS	12500450	14 Jan 2018 02:00	PST	77.304	12.381
USGS	12500450	14 Jan 2018 02:15	PST	77.871	12.384
USGS	12500450	14 Jan 2018 02:30	PST	77.871	12.384
USGS	12500450	14 Jan 2018 02:45	PST	78.154	12.387
USGS	12500450	14 Jan 2018 03:00	PST	78.72	12.39
USGS	12500450	14 Jan 2018 03:15	PST	78.72	12.39
USGS	12500450	14 Jan 2018 03:30	PST	78.72	12.39
USGS	12500450	14 Jan 2018 03:45	PST	79.286	12.393
USGS	12500450	14 Jan 2018 04:00	PST	79.286	12.393
USGS	12500450	14 Jan 2018 04:15	PST	79.286	12.393
USGS	12500450	14 Jan 2018 04:30	PST	79.57	12.396
USGS	12500450	14 Jan 2018 04:45	PST	79.57	12.396
USGS	12500450	14 Jan 2018 05:00	PST	79.286	12.393
USGS	12500450	14 Jan 2018 05:15	PST	79.286	12.393
USGS	12500450	14 Jan 2018 05:30	PST	79.57	12.396
USGS	12500450	14 Jan 2018 05:45	PST	79.57	12.396
USGS	12500450	14 Jan 2018 06:00	PST	79.57	12.396
USGS	12500450	14 Jan 2018 06:15	PST	79.57	12.396
USGS	12500450	14 Jan 2018 06:30	PST	80.136	12.399
USGS	12500450	14 Jan 2018 06:45	PST	80.136	12.399
USGS	12500450	14 Jan 2018 07:00	PST	80.702	12.402
USGS	12500450	14 Jan 2018 07:15	PST	80.702	12.402
USGS	12500450	14 Jan 2018 07:30	PST	80.702	12.402
USGS	12500450	14 Jan 2018 07:45	PST	80.702	12.402
USGS	12500450	14 Jan 2018 08:00	PST	80.985	12.406
USGS	12500450	14 Jan 2018 08:15	PST	80.985	12.406
USGS	12500450	14 Jan 2018 08:30	PST	80.985	12.406
USGS	12500450	14 Jan 2018 08:45	PST	80.985	12.406
USGS	12500450	14 Jan 2018 09:00	PST	80.985	12.406
USGS	12500450	14 Jan 2018 09:15	PST	80.985	12.406
USGS	12500450	14 Jan 2018 09:30	PST	81.552	12.409
USGS	12500450	14 Jan 2018 09:45	PST	82.118	12.412
USGS	12500450	14 Jan 2018 10:00	PST	82.118	12.412
USGS	12500450	14 Jan 2018 10:15	PST	82.118	12.412
USGS	12500450	14 Jan 2018 10:30	PST	82.684	12.415
USGS	12500450	14 Jan 2018 10:45	PST	82.684	12.415
USGS	12500450	14 Jan 2018 11:00	PST	82.684	12.415
USGS	12500450	14 Jan 2018 11:15	PST	82.684	12.415
USGS	12500450	14 Jan 2018 11:30	PST	82.684	12.415
USGS	12500450	14 Jan 2018 11:45	PST	82.684	12.415
USGS	12500450	14 Jan 2018 12:00	PST	82.684	12.415
USGS	12500450	14 Jan 2018 12:15	PST	82.684	12.415
USGS	12500450	14 Jan 2018 12:30	PST	82.684	12.415
USGS	12500450	14 Jan 2018 12:45	PST	82.968	12.418
USGS	12500450	14 Jan 2018 13:00	PST	82.968	12.418
USGS	12500450	14 Jan 2018 13:15	PST	83.534	12.421
USGS	12500450	14 Jan 2018 13:30	PST	82.968	12.418
USGS	12500450	14 Jan 2018 13:45	PST	83.534	12.421
USGS	12500450	14 Jan 2018 14:00	PST	82.968	12.418
USGS	12500450	14 Jan 2018 14:15	PST	82.968	12.418
USGS	12500450	14 Jan 2018 14:30	PST	82.968	12.418
USGS	12500450	14 Jan 2018 14:45	PST	82.968	12.418
USGS	12500450	14 Jan 2018 15:00	PST	83.534	12.421
USGS	12500450	14 Jan 2018 15:15	PST	83.534	12.421
USGS	12500450	14 Jan 2018 15:30	PST	83.534	12.421
USGS	12500450	14 Jan 2018 15:45	PST	84.1	12.424
USGS	12500450	14 Jan 2018 16:00	PST	84.1	12.424
USGS	12500450	14 Jan 2018 16:15	PST	84.1	12.424
USGS	12500450	14 Jan 2018 16:30	PST	84.383	12.427
USGS	12500450	14 Jan 2018 16:45	PST	84.383	12.427
USGS	12500450	14 Jan 2018 17:00	PST	84.383	12.427
USGS	12500450	14 Jan 2018 17:15	PST	84.383	12.427
USGS	12500450	14 Jan 2018 17:30	PST	84.383	12.427
USGS	12500450	14 Jan 2018 17:45	PST	84.383	12.427
USGS	12500450	14 Jan 2018 18:00	PST	84.383	12.427
USGS	12500450	14 Jan 2018 18:15	PST	84.383	12.427
USGS	12500450	14 Jan 2018 18:30	PST	84.383	12.427
USGS	12500450	14 Jan 2018 18:45	PST	84.383	12.427
USGS	12500450	14 Jan 2018 19:00	PST	84.95	12.43
USGS	12500450	14 Jan 2018 19:15	PST	84.95	12.43
USGS	12500450	14 Jan 2018 19:30	PST	84.95	12.43
USGS	12500450	14 Jan 2018 19:45	PST	84.95	12.43
USGS	12500450	14 Jan 2018 20:00	PST	84.95	12.43
USGS	12500450	14 Jan 2018 20:15	PST	84.95	12.43
USGS	12500450	14 Jan 2018 20:30	PST	84.95	12.43
USGS	12500450	14 Jan 2018 20:45	PST	84.95	12.43
USGS	12500450	14 Jan 2018 21:00	PST	84.95	12.43
USGS	12500450	14 Jan 2018 21:15	PST	84.95	12.43
USGS	12500450	14 Jan 2018 21:30	PST	85.516	12.433
USGS	12500450	14 Jan 2018 21:45	PST	85.516	12.433
USGS	12500450	14 Jan 2018 22:00	PST	85.516	12.433
USGS	12500450	14 Jan 2018 22:15	PST	85.516	12.433
USGS	12500450	14 Jan 2018 22:30	PST	85.516	12.433
USGS	12500450	14 Jan 2018 22:45	PST	85.516	12.433
USGS	12500450	14 Jan 2018 23:00	PST	85.516	12.433
USGS	12500450	14 Jan 2018 23:15	PST	85.516	12.433
USGS	12500450	14 Jan 2018 23:30	PST	85.516	12.433
USGS	12500450	14 Jan 2018 23:45	PST	85.516	12.433
USGS	12500450	15 Jan 2018 00:00	PST	85.516	12.433
USGS	12500450	15 Jan 2018 00:15	PST	85.516	12.433
USGS	12500450	15 Jan 2018 00:30	PST	85.516	12.433
USGS	12500450	15 Jan 2018 00:45	PST	86.082	12.436
USGS	12500450	15 Jan 2018 01:00	PST	86.082	12.436
USGS	12500450	15 Jan 2018 01:15	PST	86.082	12.436
USGS	12500450	15 Jan 2018 01:30	PST	86.082	12.436
USGS	12500450	15 Jan 2018 01:45	PST	86.082	12.436
USGS	12500450	15 Jan 2018 02:00	PST	86.082	12.436
USGS	12500450	15 Jan 2018 02:15	PST	86.082	12.436
USGS	12500450	15 Jan 2018 02:30	PST	86.082	12.436
USGS	12500450	15 Jan 2018 02:45	PST	86.082	12.436
USGS	12500450	15 Jan 2018 03:00	PST	86.082	12.436
USGS	12500450	15 Jan 2018 03:15	PST	86.082	12.436
USGS	12500450	15 Jan 2018 03:30	PST	86.082	12.436
USGS	12500450	15 Jan 2018 03:45	PST	86.082	12.436
USGS	12500450	15 Jan 2018 04:00	PST	86.366	12.439
USGS	12500450	15 Jan 2018 04:15	PST	86.082	12.436
USGS	12500450	15 Jan 2018 04:30	PST	86.082	12.436
USGS	12500450	15 Jan 2018 04:45	PST	86.366	12.439
USGS	12500450	15 Jan 2018 05:00	PST	86.366	12.439
USGS	12500450	15 Jan 2018 05:15	PST	86.366	12.439
USGS	12500450	15 Jan 2018 05:30	PST	86.366	12.439
USGS	12500450	15 Jan 2018 05:45	PST	86.366	12.439
USGS	12500450	15 Jan 2018 06:00	PST	86.366	12.439
USGS	12500450	15 Jan 2018 06:15	PST	86.366	12.439
USGS	12500450	15 Jan 2018 06:30	PST	86.366	12.439
USGS	12500450	15 Jan 2018 06:45	PST	86.366	12.439
USGS	12500450	15 Jan 2018 07:00	PST	86.366	12.439
USGS	12500450	15 Jan 2018 07:15	PST	86.366	12.439
USGS	12500450	15 Jan 2018 07:30	PST	86.932	12.442
USGS	12500450	15 Jan 2018 07:45	PST	86.932	12.442
USGS	12500450	15 Jan 2018 08:00	PST	86.932	12.442
USGS	12500450	15 Jan 2018 08:15	PST	86.932	12.442
USGS	12500450	15 Jan 2018 08:30	PST	87.498	12.445
USGS	12500450	15 Jan 2018 08:45	PST	87.498	12.445
USGS	12500450	15 Jan 2018 09:00	PST	87.498	12.445
USGS	12500450	15 Jan 2018 09:15	PST	87.498	12.445
USGS	12500450	15 Jan 2018 09:30	PST	87.498	12.445
USGS	12500450	15 Jan 2018 09:45	PST	88.065	12.448
USGS	12500450	15 Jan 2018 10:00	PST	87.498	12.445
USGS	12500450	15 Jan 2018 10:15	PST	88.065	12.448
USGS	12500450	15 Jan 2018 10:30	PST	88.065	12.448
USGS	12500450	15 Jan 2018 10:45	PST	88.065	12.448
USGS	12500450	15 Jan 2018 11:00	PST	88.065	12.448
USGS	12500450	15 Jan 2018 11:15	PST	88.348	12.451
USGS	12500450	15 Jan 2018 11:30	PST	88.348	12.451
USGS	12500450	15 Jan 2018 11:45	PST	88.348	12.451
USGS	12500450	15 Jan 2018 12:00	PST	88.914	12.454
USGS	12500450	15 Jan 2018 12:15	PST	88.914	12.454
USGS	12500450	15 Jan 2018 12:30	PST	88.914	12.454
USGS	12500450	15 Jan 2018 12:45	PST	88.914	12.454
USGS	12500450	15 Jan 2018 13:00	PST	88.914	12.454
USGS	12500450	15 Jan 2018 13:15	PST	88.914	12.454
USGS	12500450	15 Jan 2018 13:30	PST	88.914	12.454
USGS	12500450	15 Jan 2018 13:45	PST	88.914	12.454
USGS	12500450	15 Jan 2018 14:00	PST	88.914	12.454
USGS	12500450	15 Jan 2018 14:15	PST	88.914	12.454
USGS	12500450	15 Jan 2018 14:30	PST	88.914	12.454
USGS	12500450	15 Jan 2018 14:45	PST	88.914	12.454
USGS	12500450	15 Jan 2018 15:00	PST	89.48	12.457
USGS	12500450	15 Jan 2018 15:15	PST	89.48	12.457
USGS	12500450	15 Jan 2018 15:30	PST	89.48	12.457
USGS	12500450	15 Jan 2018 15:45	PST	89.48	12.457
USGS	12500450	15 Jan 2018 16:00	PST	89.48	12.457
USGS	12500450	15 Jan 2018 16:15	PST	90.047	12.46
USGS	12500450	15 Jan 2018 16:30	PST	90.047	12.46
USGS	12500450	15 Jan 2018 16:45	PST	90.047	12.46
USGS	12500450	15 Jan 2018 17:00	PST	90.613	12.463
USGS	12500450	15 Jan 2018 17:15	PST	90.047	12.46
USGS	12500450	15 Jan 2018 17:30	PST	90.047	12.46
USGS	12500450	15 Jan 2018 17:45	PST	90.613	12.463
USGS	12500450	15 Jan 2018 18:00	PST	90.613	12.463
USGS	12500450	15 Jan 2018 18:15	PST	90.047	12.46
USGS	12500450	15 Jan 2018 18:30	PST	90.613	12.463
USGS	12500450	15 Jan 2018 18:45	PST	90.613	12.463
USGS	12500450	15 Jan 2018 19:00	PST	90.613	12.463
USGS	12500450	15 Jan 2018 19:15	PST	90.613	12.463
USGS	12500450	15 Jan 2018 19:30	PST	90.613	12.463
USGS	12500450	15 Jan 2018 19:45	PST	90.613	12.463
USGS	12500450	15 Jan 2018 20:00	PST	90.613	12.463
USGS	12500450	15 Jan 2018 20:15	PST	90.613	12.463
USGS	12500450	15 Jan 2018 20:30	PST	90.047	12.46
USGS	12500450	15 Jan 2018 20:45	PST	90.047	12.46
USGS	12500450	15 Jan 2018 21:00	PST	90.613	12.463
USGS	12500450	15 Jan 2018 21:15	PST	90.047	12.46
USGS	12500450	15 Jan 2018 21:30	PST	90.613	12.463
USGS	12500450	15 Jan 2018 21:45	PST	90.047	12.46
USGS	12500450	15 Jan 2018 22:00	PST	90.047	12.46
USGS	12500450	15 Jan 2018 22:15	PST	90.613	12.463
USGS	12500450	15 Jan 2018 22:30	PST	90.613	12.463
USGS	12500450	15 Jan 2018 22:45	PST	90.613	12.463
USGS	12500450	15 Jan 2018 23:00	PST	90.613	12.463
USGS	12500450	15 Jan 2018 23:15	PST	90.896	12.466
USGS	12500450	15 Jan 2018 23:30	PST	90.896	12.466
USGS	12500450	15 Jan 2018 23:45	PST	91.463	12.47
USGS	12500450	16 Jan 2018 00:00	PST	91.463	12.47
USGS	12500450	16 Jan 2018 00:15	PST	90.896	12.466
USGS	12500450	16 Jan 2018 00:30	PST	91.463	12.47
USGS	12500450	16 Jan 2018 00:45	PST	91.463	12.47
USGS	12500450	16 Jan 2018 01:00	PST	91.463	12.47
USGS	12500450	16 Jan 2018 01:15	PST	91.463	12.47
USGS	12500450	16 Jan 2018 01:30	PST	91.463	12.47
USGS	12500450	16 Jan 2018 01:45	PST	91.463	12.47
USGS	12500450	16 Jan 2018 02:00	PST	91.463	12.47
USGS	12500450	16 Jan 2018 02:15	PST	91.463	12.47
USGS	12500450	16 Jan 2018 02:30	PST	91.463	12.47
USGS	12500450	16 Jan 2018 02:45	PST	91.463	12.47
USGS	12500450	16 Jan 2018 03:00	PST	92.029	12.473
USGS	12500450	16 Jan 2018 03:15	PST	92.029	12.473
USGS	12500450	16 Jan 2018 03:30	PST	92.029	12.473
USGS	12500450	16 Jan 2018 03:45	PST	92.029	12.473
USGS	12500450	16 Jan 2018 04:00	PST	92.029	12.473
USGS	12500450	16 Jan 2018 04:15	PST	92.029	12.473
USGS	12500450	16 Jan 2018 04:30	PST	92.595	12.476
USGS	12500450	16 Jan 2018 04:45	PST	92.595	12.476
USGS	12500450	16 Jan 2018 05:00	PST	92.595	12.476
USGS	12500450	16 Jan 2018 05:15	PST	92.595	12.476
USGS	12500450	16 Jan 2018 05:30	PST	92.595	12.476
USGS	12500450	16 Jan 2018 05:45	PST	93.162	12.479
USGS	12500450	16 Jan 2018 06:00	PST	93.162	12.479
USGS	12500450	16 Jan 2018 06:15	PST	93.728	12.482
USGS	12500450	16 Jan 2018 06:30	PST	93.162	12.479
USGS	12500450	16 Jan 2018 06:45	PST	93.728	12.482
USGS	12500450	16 Jan 2018 07:00	PST	93.162	12.479
USGS	12500450	16 Jan 2018 07:15	PST	93.728	12.482
USGS	12500450	16 Jan 2018 07:30	PST	93.728	12.482
USGS	12500450	16 Jan 2018 07:45	PST	94.011	12.485
USGS	12500450	16 Jan 2018 08:00	PST	93.728	12.482
USGS	12500450	16 Jan 2018 08:15	PST	93.728	12.482
USGS	12500450	16 Jan 2018 08:30	PST	94.011	12.485
USGS	12500450	16 Jan 2018 08:45	PST	94.011	12.485
USGS	12500450	16 Jan 2018 09:00	PST	94.011	12.485
USGS	12500450	16 Jan 2018 09:15	PST	94.011	12.485
USGS	12500450	16 Jan 2018 09:30	PST	94.011	12.485
USGS	12500450	16 Jan 2018 09:45	PST	94.011	12.485
USGS	12500450	16 Jan 2018 10:00	PST	94.577	12.488
USGS	12500450	16 Jan 2018 10:15	PST	94.577	12.488
USGS	12500450	16 Jan 2018 10:30	PST	94.577	12.488
USGS	12500450	16 Jan 2018 10:45	PST	94.577	12.488
USGS	12500450	16 Jan 2018 11:00	PST	94.577	12.488
USGS	12500450	16 Jan 2018 11:15	PST	94.577	12.488
USGS	12500450	16 Jan 2018 11:30	PST	95.144	12.491
USGS	12500450	16 Jan 2018 11:45	PST	94.577	12.488
USGS	12500450	16 Jan 2018 12:00	PST	95.144	12.491
USGS	12500450	16 Jan 2018 12:15	PST	95.144	12.491
USGS	12500450	16 Jan 2018 12:30	PST	95.144	12.491
USGS	12500450	16 Jan 2018 12:45	PST	95.144	12.491
USGS	12500450	16 Jan 2018 13:00	PST	95.144	12.491
USGS	12500450	16 Jan 2018 13:15	PST	95.144	12.491
USGS	12500450	16 Jan 2018 13:30	PST	95.144	12.491
USGS	12500450	16 Jan 2018 13:45	PST	95.144	12.491
USGS	12500450	16 Jan 2018 14:00	PST	95.144	12.491
USGS	12500450	16 Jan 2018 14:15	PST	95.144	12.491
USGS	12500450	16 Jan 2018 14:30	PST	94.577	12.488
USGS	12500450	16 Jan 2018 14:45	PST	94.577	12.488
USGS	12500450	16 Jan 2018 15:00	PST	95.144	12.491
USGS	12500450	16 Jan 2018 15:15	PST	95.144	12.491
USGS	12500450	16 Jan 2018 15:30	PST	95.144	12.491
USGS	12500450	16 Jan 2018 15:45	PST	95.144	12.491
USGS	12500450	16 Jan 2018 16:00	PST	95.144	12.491
USGS	12500450	16 Jan 2018 16:15	PST	95.71	12.494
USGS	12500450	16 Jan 2018 16:30	PST	95.144	12.491
USGS	12500450	16 Jan 2018 16:45	PST	95.144	12.491
USGS	12500450	16 Jan 2018 17:00	PST	95.144	12.491
USGS	12500450	16 Jan 2018 17:15	PST	95.144	12.491
USGS	12500450	16 Jan 2018 17:30	PST	95.71	12.494
USGS	12500450	16 Jan 2018 17:45	PST	95.144	12.491
USGS	12500450	16 Jan 2018 18:00	PST	95.144	12.491
USGS	12500450	16 Jan 2018 18:15	PST	95.71	12.494
USGS	12500450	16 Jan 2018 18:30	PST	95.71	12.494
USGS	12500450	16 Jan 2018 18:45	PST	95.71	12.494
USGS	12500450	16 Jan 2018 19:00	PST	95.144	12.491
USGS	12500450	16 Jan 2018 19:15	PST	95.71	12.494
USGS	12500450	16 Jan 2018 19:30	PST	95.71	12.494
USGS	12500450	16 Jan 2018 19:45	PST	95.71	12.494
USGS	12500450	16 Jan 2018 20:00	PST	95.71	12.494
USGS	12500450	16 Jan 2018 20:15	PST	95.71	12.494
USGS	12500450	16 Jan 2018 20:30	PST	95.71	12.494
USGS	12500450	16 Jan 2018 20:45	PST	95.71	12.494
USGS	12500450	16 Jan 2018 21:00	PST	95.71	12.494
USGS	12500450	16 Jan 2018 21:15	PST	95.71	12.494
USGS	12500450	16 Jan 2018 21:30	PST	96.276	12.497
USGS	12500450	16 Jan 2018 21:45	PST	96.276	12.497
USGS	12500450	16 Jan 2018 22:00	PST	96.276	12.497
USGS	12500450	16 Jan 2018 22:15	PST	96.276	12.497
USGS	12500450	16 Jan 2018 22:30	PST	96.843	12.5
USGS	12500450	16 Jan 2018 22:45	PST	97.409	12.503
USGS	12500450	16 Jan 2018 23:00	PST	97.409	12.503
USGS	12500450	16 Jan 2018 23:15	PST	97.409	12.503
USGS	12500450	16 Jan 2018 23:30	PST	97.409	12.503
USGS	12500450	16 Jan 2018 23:45	PST	97.409	12.503
USGS	12500450	17 Jan 2018 00:00	PST	97.409	12.503
USGS	12500450	17 Jan 2018 00:15	PST	97.692	12.506
USGS	12500450	17 Jan 2018 00:30	PST	97.409	12.503
USGS	12500450	17 Jan 2018 00:45	PST	97.692	12.506
USGS	12500450	17 Jan 2018 01:00	PST	97.692	12.506
USGS	12500450	17 Jan 2018 01:15	PST	97.692	12.506
USGS	12500450	17 Jan 2018 01:30	PST	98.259	12.509
USGS	12500450	17 Jan 2018 01:45	PST	97.692	12.506
USGS	12500450	17 Jan 2018 02:00	PST	98.259	12.509
USGS	12500450	17 Jan 2018 02:15	PST	98.259	12.509
USGS	12500450	17 Jan 2018 02:30	PST	98.259	12.509
USGS	12500450	17 Jan 2018 02:45	PST	98.825	12.512
USGS	12500450	17 Jan 2018 03:00	PST	98.259	12.509
USGS	12500450	17 Jan 2018 03:15	PST	98.825	12.512
USGS	12500450	17 Jan 2018 03:30	PST	98.825	12.512
USGS	12500450	17 Jan 2018 03:45	PST	98.825	12.512
USGS	12500450	17 Jan 2018 04:00	PST	98.825	12.512
USGS	12500450	17 Jan 2018 04:15	PST	99.391	12.515
USGS	12500450	17 Jan 2018 04:30	PST	99.391	12.515
USGS	12500450	17 Jan 2018 04:45	PST	99.391	12.515
USGS	12500450	17 Jan 2018 05:00	PST	99.391	12.515
USGS	12500450	17 Jan 2018 05:15	PST	99.958	12.518
USGS	12500450	17 Jan 2018 05:30	PST	99.958	12.518
USGS	12500450	17 Jan 2018 05:45	PST	99.958	12.518
USGS	12500450	17 Jan 2018 06:00	PST	99.958	12.518
USGS	12500450	17 Jan 2018 06:15	PST	100.524	12.521
USGS	12500450	17 Jan 2018 06:30	PST	100.524	12.521
USGS	12500450	17 Jan 2018 06:45	PST	99.958	12.518
USGS	12500450	17 Jan 2018 07:00	PST	100.524	12.521
USGS	12500450	17 Jan 2018 07:15	PST	100.524	12.521
USGS	12500450	17 Jan 2018 07:30	PST	99.958	12.518
USGS	12500450	17 Jan 2018 07:45	PST	100.524	12.521
USGS	12500450	17 Jan 2018 08:00	PST	100.524	12.521
USGS	12500450	17 Jan 2018 08:15	PST	100.524	12.521
USGS	12500450	17 Jan 2018 08:30	PST	100.524	12.521
USGS	12500450	17 Jan 2018 08:45	PST	100.524	12.521
USGS	12500450	17 Jan 2018 09:00	PST	100.524	12.521
USGS	12500450	17 Jan 2018 09:15	PST	100.524	12.521
USGS	12500450	17 Jan 2018 09:30	PST	100.524	12.521
USGS	12500450	17 Jan 2018 09:45	PST	100.524	12.521
USGS	12500450	17 Jan 2018 10:00	PST	99.958	12.518
USGS	12500450	17 Jan 2018 10:15	PST	99.958	12.518
USGS	12500450	17 Jan 2018 10:30	PST	100.524	12.521
USGS	12500450	17 Jan 2018 10:45	PST	99.958	12.518
USGS	12500450	17 Jan 2018 11:00	PST	99.958	12.518
USGS	12500450	17 Jan 2018 11:15	PST	100.524	12.521
USGS	12500450	17 Jan 2018 11:30	PST	100.524	12.521
USGS	12500450	17 Jan 2018 11:45	PST	100.524	12.521
USGS	12500450	17 Jan 2018 12:00	PST	101.657	12.527
USGS	12500450	17 Jan 2018 12:15	PST	101.09	12.524
USGS	12500450	17 Jan 2018 12:30	PST	101.09	12.524
USGS	12500450	17 Jan 2018 12:45	PST	100.524	12.521
USGS	12500450	17 Jan 2018 13:00	PST	100.524	12.521
USGS	12500450	17 Jan 2018 13:15	PST	101.09	12.524
USGS	12500450	17 Jan 2018 13:30	PST	100.524	12.521
USGS	12500450	17 Jan 2018 13:45	PST	100.524	12.521
USGS	12500450	17 Jan 2018 14:00	PST	100.524	12.521
USGS	12500450	17 Jan 2018 14:15	PST	100.524	12.521
USGS	12500450	17 Jan 2018 14:30	PST	100.524	12.521
USGS	12500450	17 Jan 2018 14:45	PST	100.524	12.521
USGS	12500450	17 Jan 2018 15:00	PST	99.958	12.518
USGS	12500450	17 Jan 2018 15:15	PST	100.524	12.521
USGS	12500450	17 Jan 2018 15:30	PST	101.09	12.524
USGS	12500450	17 Jan 2018 15:45	PST	101.09	12.524
USGS	12500450	17 Jan 2018 16:00	PST	100.524	12.521
USGS	12500450	17 Jan 2018 16:15	PST	100.524	12.521
USGS	12500450	17 Jan 2018 16:30	PST	99.958	12.518
USGS	12500450	17 Jan 2018 16:45	PST	99.958	12.518
USGS	12500450	17 Jan 2018 17:00	PST	99.391	12.515
USGS	12500450	17 Jan 2018 17:15	PST	99.391	12.515
USGS	12500450	17 Jan 2018 17:30	PST	99.391	12.515
USGS	12500450	17 Jan 2018 17:45	PST	99.391	12.515
USGS	12500450	17 Jan 2018 18:00	PST	99.391	12.515
USGS	12500450	17 Jan 2018 18:15	PST	99.391	12.515
USGS	12500450	17 Jan 2018 18:30	PST	99.391	12.515
USGS	12500450	17 Jan 2018 18:45	PST	99.391	12.515
USGS	12500450	17 Jan 2018 19:00	PST	99.958	12.518
USGS	12500450	17 Jan 2018 19:15	PST	99.958	12.518
USGS	12500450	17 Jan 2018 19:30	PST	99.958	12.518
USGS	12500450	17 Jan 2018 19:45	PST	99.958	12.518
USGS	12500450	17 Jan 2018 20:00	PST	99.958	12.518
USGS	12500450	17 Jan 2018 20:15	PST	99.391	12.515
USGS	12500450	17 Jan 2018 20:30	PST	99.391	12.515
USGS	12500450	17 Jan 2018 20:45	PST	99.391	12.515
USGS	12500450	17 Jan 2018 21:00	PST	99.391	12.515
USGS	12500450	17 Jan 2018 21:15	PST	99.391	12.515
USGS	12500450	17 Jan 2018 21:30	PST	99.391	12.515
USGS	12500450	17 Jan 2018 21:45	PST	99.391	12.515
USGS	12500450	17 Jan 2018 22:00	PST	99.391	12.515
USGS	12500450	17 Jan 2018 22:15	PST	99.391	12.515
USGS	12500450	17 Jan 2018 22:30	PST	99.391	12.515
USGS	12500450	17 Jan 2018 22:45	PST	99.391	12.515
USGS	12500450	17 Jan 2018 23:00	PST	99.958	12.518
USGS	12500450	17 Jan 2018 23:15	PST	99.958	12.518
USGS	12500450	17 Jan 2018 23:30	PST	99.391	12.515
USGS	12500450	17 Jan 2018 23:45	PST	99.391	12.515
USGS	12500450	18 Jan 2018 00:00	PST	99.958	12.518
USGS	12500450	18 Jan 2018 00:15	PST	99.391	12.515
USGS	12500450	18 Jan 2018 00:30	PST	99.391	12.515
USGS	12500450	18 Jan 2018 00:45	PST	99.391	12.515
USGS	12500450	18 Jan 2018 01:00	PST	98.825	12.512
USGS	12500450	18 Jan 2018 01:15	PST	99.391	12.515
USGS	12500450	18 Jan 2018 01:30	PST	98.825	12.512
USGS	12500450	18 Jan 2018 01:45	PST	99.391	12.515
USGS	12500450	18 Jan 2018 02:00	PST	98.825	12.512
USGS	12500450	18 Jan 2018 02:15	PST	98.825	12.512
USGS	12500450	18 Jan 2018 02:30	PST	98.825	12.512
USGS	12500450	18 Jan 2018 02:45	PST	98.825	12.512
USGS	12500450	18 Jan 2018 03:00	PST	98.825	12.512
USGS	12500450	18 Jan 2018 03:15	PST	98.259	12.509
USGS	12500450	18 Jan 2018 03:30	PST	98.259	12.509
USGS	12500450	18 Jan 2018 03:45	PST	98.259	12.509
USGS	12500450	18 Jan 2018 04:00	PST	98.259	12.509
USGS	12500450	18 Jan 2018 04:15	PST	98.259	12.509
USGS	12500450	18 Jan 2018 04:30	PST	98.259	12.509
USGS	12500450	18 Jan 2018 04:45	PST	98.259	12.509
USGS	12500450	18 Jan 2018 05:00	PST	98.259	12.509
USGS	12500450	18 Jan 2018 05:15	PST	98.259	12.509
USGS	12500450	18 Jan 2018 05:30	PST	97.692	12.506
USGS	12500450	18 Jan 2018 05:45	PST	98.259	12.509
USGS	12500450	18 Jan 2018 06:00	PST	98.259	12.509
USGS	12500450	18 Jan 2018 06:15	PST	98.259	12.509
USGS	12500450	18 Jan 2018 06:30	PST	98.825	12.512
USGS	12500450	18 Jan 2018 06:45	PST	98.259	12.509
USGS	12500450	18 Jan 2018 07:00	PST	98.259	12.509
USGS	12500450	18 Jan 2018 07:15	PST	98.259	12.509
USGS	12500450	18 Jan 2018 07:30	PST	98.825	12.512
USGS	12500450	18 Jan 2018 07:45	PST	98.825	12.512
USGS	12500450	18 Jan 2018 08:00	PST	98.825	12.512
USGS	12500450	18 Jan 2018 08:15	PST	98.825	12.512
USGS	12500450	18 Jan 2018 08:30	PST	99.391	12.515
USGS	12500450	18 Jan 2018 08:45	PST	99.391	12.515
USGS	12500450	18 Jan 2018 09:00	PST	99.391	12.515
USGS	12500450	18 Jan 2018 09:15	PST	99.958	12.518
USGS	12500450	18 Jan 2018 09:30	PST	99.958	12.518
USGS	12500450	18 Jan 2018 09:45	PST	100.524	12.521
USGS	12500450	18 Jan 2018 10:00	PST	100.524	12.521
USGS	12500450	18 Jan 2018 10:15	PST	100.524	12.521
USGS	12500450	18 Jan 2018 10:30	PST	101.09	12.524
USGS	12500450	18 Jan 2018 10:45	PST	101.09	12.524
USGS	12500450	18 Jan 2018 11:00	PST	101.657	12.527
USGS	12500450	18 Jan 2018 11:15	PST	101.657	12.527
USGS	12500450	18 Jan 2018 11:30	PST	102.223	12.53
USGS	12500450	18 Jan 2018 11:45	PST	102.223	12.53
USGS	12500450	18 Jan 2018 12:00	PST	102.223	12.53
USGS	12500450	18 Jan 2018 12:15	PST	102.223	12.53
USGS	12500450	18 Jan 2018 12:30	PST	102.789	12.534
USGS	12500450	18 Jan 2018 12:45	PST	102.789	12.534
USGS	12500450	18 Jan 2018 13:00	PST	102.789	12.534
USGS	12500450	18 Jan 2018 13:15	PST	102.789	12.534
USGS	12500450	18 Jan 2018 13:30	PST	102.789	12.534
USGS	12500450	18 Jan 2018 13:45	PST	103.072	12.537
USGS	12500450	18 Jan 2018 14:00	PST	103.072	12.537
USGS	12500450	18 Jan 2018 14:15	PST	103.639	12.54
USGS	12500450	18 Jan 2018 14:30	PST	103.639	12.54
USGS	12500450	18 Jan 2018 14:45	PST	104.205	12.543
USGS	12500450	18 Jan 2018 15:00	PST	103.639	12.54
USGS	12500450	18 Jan 2018 15:15	PST	104.205	12.543
USGS	12500450	18 Jan 2018 15:30	PST	104.205	12.543
USGS	12500450	18 Jan 2018 15:45	PST	104.205	12.543
USGS	12500450	18 Jan 2018 16:00	PST	104.771	12.546
USGS	12500450	18 Jan 2018 16:15	PST	104.771	12.546
USGS	12500450	18 Jan 2018 16:30	PST	105.338	12.549
USGS	12500450	18 Jan 2018 16:45	PST	105.338	12.549
USGS	12500450	18 Jan 2018 17:00	PST	105.338	12.549
USGS	12500450	18 Jan 2018 17:15	PST	105.338	12.549
USGS	12500450	18 Jan 2018 17:30	PST	105.338	12.549
USGS	12500450	18 Jan 2018 17:45	PST	105.904	12.552
USGS	12500450	18 Jan 2018 18:00	PST	105.904	12.552
USGS	12500450	18 Jan 2018 18:15	PST	106.47	12.555
USGS	12500450	18 Jan 2018 18:30	PST	106.47	12.555
USGS	12500450	18 Jan 2018 18:45	PST	106.47	12.555
USGS	12500450	18 Jan 2018 19:00	PST	106.47	12.555
USGS	12500450	18 Jan 2018 19:15	PST	106.47	12.555
USGS	12500450	18 Jan 2018 19:30	PST	106.47	12.555
USGS	12500450	18 Jan 2018 19:45	PST	106.47	12.555
USGS	12500450	18 Jan 2018 20:00	PST	106.47	12.555
USGS	12500450	18 Jan 2018 20:15	PST	107.037	12.558
USGS	12500450	18 Jan 2018 20:30	PST	107.037	12.558
USGS	12500450	18 Jan 2018 20:45	PST	107.037	12.558
USGS	12500450	18 Jan 2018 21:00	PST	107.037	12.558
USGS	12500450	18 Jan 2018 21:15	PST	107.037	12.558
USGS	12500450	18 Jan 2018 21:30	PST	107.037	12.558
USGS	12500450	18 Jan 2018 21:45	PST	107.603	12.561
USGS	12500450	18 Jan 2018 22:00	PST	107.037	12.558
USGS	12500450	18 Jan 2018 22:15	PST	106.47	12.555
USGS	12500450	18 Jan 2018 22:30	PST	107.037	12.558
USGS	12500450	18 Jan 2018 22:45	PST	107.037	12.558
USGS	12500450	18 Jan 2018 23:00	PST	107.037	12.558
USGS	12500450	18 Jan 2018 23:15	PST	107.037	12.558
USGS	12500450	18 Jan 2018 23:30	PST	107.037	12.558
USGS	12500450	18 Jan 2018 23:45	PST	106.47	12.555
USGS	12500450	19 Jan 2018 00:00	PST	107.037	12.558
USGS	12500450	19 Jan 2018 00:15	PST	107.037	12.558
USGS	12500450	19 Jan 2018 00:30	PST	107.037	12.558
USGS	12500450	19 Jan 2018 00:45	PST	107.037	12.558
USGS	12500450	19 Jan 2018 01:00	PST	107.037	12.558
USGS	12500450	19 Jan 2018 01:15	PST	107.037	12.558
USGS	12500450	19 Jan 2018 01:30	PST	107.037	12.558
USGS	12500450	19 Jan 2018 01:45	PST	107.603	12.561
USGS	12500450	19 Jan 2018 02:00	PST	107.037	12.558
USGS	12500450	19 Jan 2018 02:15	PST	107.037	12.558
USGS	12500450	19 Jan 2018 02:30	PST	107.037	12.558
USGS	12500450	19 Jan 2018 02:45	PST	107.037	12.558
USGS	12500450	19 Jan 2018 03:00	PST	107.037	12.558
USGS	12500450	19 Jan 2018 03:15	PST	107.037	12.558
USGS	12500450	19 Jan 2018 03:30	PST	107.037	12.558
USGS	12500450	19 Jan 2018 03:45	PST	107.037	12.558
USGS	12500450	19 Jan 2018 04:00	PST	107.037	12.558
USGS	12500450	19 Jan 2018 04:15	PST	107.037	12.558
USGS	12500450	19 Jan 2018 04:30	PST	107.037	12.558
USGS	12500450	19 Jan 2018 04:45	PST	107.037	12.558
USGS	12500450	19 Jan 2018 05:00	PST	107.037	12.558
USGS	12500450	19 Jan 2018 05:15	PST	107.037	12.558
USGS	12500450	19 Jan 2018 05:30	PST	107.037	12.558
USGS	12500450	19 Jan 2018 05:45	PST	107.037	12.558
USGS	12500450	19 Jan 2018 06:00	PST	107.037	12.558
USGS	12500450	19 Jan 2018 06:15	PST	107.037	12.558
USGS	12500450	19 Jan 2018 06:30	PST	107.037	12.558
USGS	12500450	19 Jan 2018 06:45	PST	107.037	12.558
USGS	12500450	19 Jan 2018 07:00	PST	107.037	12.558
USGS	12500450	19 Jan 2018 07:15	PST	107.037	12.558
USGS	12500450	19 Jan 2018 07:30	PST	107.603	12.561
USGS	12500450	19 Jan 2018 07:45	PST	107.037	12.558
USGS	12500450	19 Jan 2018 08:00	PST	107.037	12.558
USGS	12500450	19 Jan 2018 08:15	PST	107.037	12.558
USGS	12500450	19 Jan 2018 08:30	PST	107.037	12.558
USGS	12500450	19 Jan 2018 08:45	PST	107.037	12.558
USGS	12500450	19 Jan 2018 09:00	PST	107.037	12.558
USGS	12500450	19 Jan 2018 09:15	PST	107.037	12.558
USGS	12500450	19 Jan 2018 09:30	PST	107.037	12.558
USGS	12500450	19 Jan 2018 09:45	PST	107.037	12.558
USGS	12500450	19 Jan 2018 10:00	PST	107.037	12.558
USGS	12500450	19 Jan 2018 10:15	PST	107.037	12.558
USGS	12500450	19 Jan 2018 10:30	PST	107.037	12.558
USGS	12500450	19 Jan 2018 10:45	PST	107.603	12.561
USGS	12500450	19 Jan 2018 11:00	PST	107.037	12.558
USGS	12500450	19 Jan 2018 11:15	PST	107.037	12.558
USGS	12500450	19 Jan 2018 11:30	PST	107.603	12.561
USGS	12500450	19 Jan 2018 11:45	PST	107.037	12.558
USGS	12500450	19 Jan 2018 12:00	PST	107.037	12.558
USGS	12500450	19 Jan 2018 12:15	PST	107.603	12.561
USGS	12500450	19 Jan 2018 12:30	PST	107.037	12.558
USGS	12500450	19 Jan 2018 12:45	PST	107.603	12.561
USGS	12500450	19 Jan 2018 13:00	PST	107.603	12.561
USGS	12500450	19 Jan 2018 13:15	PST	107.603	12.561
USGS	12500450	19 Jan 2018 13:30	PST	108.169	12.564
USGS	12500450	19 Jan 2018 13:45	PST	108.169	12.564
USGS	12500450	19 Jan 2018 14:00	PST	108.169	12.564
USGS	12500450	19 Jan 2018 14:15	PST	108.169	12.564
USGS	12500450	19 Jan 2018 14:30	PST	108.169	12.564
USGS	12500450	19 Jan 2018 14:45	PST	108.169	12.564
USGS	12500450	19 Jan 2018 15:00	PST	108.169	12.564
USGS	12500450	19 Jan 2018 15:15	PST	107.603	12.561
USGS	12500450	19 Jan 2018 15:30	PST	108.169	12.564
USGS	12500450	19 Jan 2018 15:45	PST	108.169	12.564
USGS	12500450	19 Jan 2018 16:00	PST	108.169	12.564
USGS	12500450	19 Jan 2018 16:15	PST	108.169	12.564
USGS	12500450	19 Jan 2018 16:30	PST	108.169	12.564
USGS	12500450	19 Jan 2018 16:45	PST	107.603	12.561
USGS	12500450	19 Jan 2018 17:00	PST	107.603	12.561
USGS	12500450	19 Jan 2018 17:15	PST	107.603	12.561
USGS	12500450	19 Jan 2018 17:30	PST	107.603	12.561
USGS	12500450	19 Jan 2018 17:45	PST	107.603	12.561
USGS	12500450	19 Jan 2018 18:00	PST	107.603	12.561
USGS	12500450	19 Jan 2018 18:15	PST	107.603	12.561
USGS	12500450	19 Jan 2018 18:30	PST	107.603	12.561
USGS	12500450	19 Jan 2018 18:45	PST	107.603	12.561
USGS	12500450	19 Jan 2018 19:00	PST	107.037	12.558
USGS	12500450	19 Jan 2018 19:15	PST	107.037	12.558
USGS	12500450	19 Jan 2018 19:30	PST	107.037	12.558
USGS	12500450	19 Jan 2018 19:45	PST	107.037	12.558
USGS	12500450	19 Jan 2018 20:00	PST	106.47	12.555
USGS	12500450	19 Jan 2018 20:15	PST	107.603	12.561
USGS	12500450	19 Jan 2018 20:30	PST	107.037	12.558
USGS	12500450	19 Jan 2018 20:45	PST	106.47	12.555
USGS	12500450	19 Jan 2018 21:00	PST	106.47	12.555
USGS	12500450	19 Jan 2018 21:15	PST	106.47	12.555
USGS	12500450	19 Jan 2018 21:30	PST	106.47	12.555
USGS	12500450	19 Jan 2018 21:45	PST	105.904	12.552
USGS	12500450	19 Jan 2018 22:00	PST	106.47	12.555
USGS	12500450	19 Jan 2018 22:15	PST	106.47	12.555
USGS	12500450	19 Jan 2018 22:30	PST	105.904	12.552
USGS	12500450	19 Jan 2018 22:45	PST	106.47	12.555
USGS	12500450	19 Jan 2018 23:00	PST	105.904	12.552
USGS	12500450	19 Jan 2018 23:15	PST	105.904	12.552
USGS	12500450	19 Jan 2018 23:30	PST	105.904	12.552
USGS	12500450	19 Jan 2018 23:45	PST	105.904	12.552
USGS	12500450	20 Jan 2018 00:00	PST	105.904	12.552
USGS	12500450	20 Jan 2018 00:15	PST	105.904	12.552
USGS	12500450	20 Jan 2018 00:30	PST	105.904	12.552
USGS	12500450	20 Jan 2018 00:45	PST	105.338	12.549
USGS	12500450	20 Jan 2018 01:00	PST	105.338	12.549
USGS	12500450	20 Jan 2018 01:15	PST	105.338	12.549
USGS	12500450	20 Jan 2018 01:30	PST	105.338	12.549
USGS	12500450	20 Jan 2018 01:45	PST	104.771	12.546
USGS	12500450	20 Jan 2018 02:00	PST	104.771	12.546
USGS	12500450	20 Jan 2018 02:15	PST	104.771	12.546
USGS	12500450	20 Jan 2018 02:30	PST	104.771	12.546
USGS	12500450	20 Jan 2018 02:45	PST	104.771	12.546
USGS	12500450	20 Jan 2018 03:00	PST	105.338	12.549
USGS	12500450	20 Jan 2018 03:15	PST	104.771	12.546
USGS	12500450	20 Jan 2018 03:30	PST	104.771	12.546
USGS	12500450	20 Jan 2018 03:45	PST	104.771	12.546
USGS	12500450	20 Jan 2018 04:00	PST	104.771	12.546
USGS	12500450	20 Jan 2018 04:15	PST	104.771	12.546
USGS	12500450	20 Jan 2018 04:30	PST	104.205	12.543
USGS	12500450	20 Jan 2018 04:45	PST	104.205	12.543
USGS	12500450	20 Jan 2018 05:00	PST	103.639	12.54
USGS	12500450	20 Jan 2018 05:15	PST	103.639	12.54
USGS	12500450	20 Jan 2018 05:30	PST	103.639	12.54
USGS	12500450	20 Jan 2018 05:45	PST	103.072	12.537
USGS	12500450	20 Jan 2018 06:00	PST	103.072	12.537
USGS	12500450	20 Jan 2018 06:15	PST	103.639	12.54
USGS	12500450	20 Jan 2018 06:30	PST	103.072	12.537
USGS	12500450	20 Jan 2018 06:45	PST	103.072	12.537
USGS	12500450	20 Jan 2018 07:00	PST	103.072	12.537
USGS	12500450	20 Jan 2018 07:15	PST	103.072	12.537
USGS	12500450	20 Jan 2018 07:30	PST	103.072	12.537
USGS	12500450	20 Jan 2018 07:45	PST	103.072	12.537
USGS	12500450	20 Jan 2018 08:00	PST	103.072	12.537
USGS	12500450	20 Jan 2018 08:15	PST	103.072	12.537
USGS	12500450	20 Jan 2018 08:30	PST	103.072	12.537
USGS	12500450	20 Jan 2018 08:45	PST	103.072	12.537
USGS	12500450	20 Jan 2018 09:00	PST	102.789	12.534
USGS	12500450	20 Jan 2018 09:15	PST	102.789	12.534
USGS	12500450	20 Jan 2018 09:30	PST	102.789	12.534
USGS	12500450	20 Jan 2018 09:45	PST	102.789	12.534
USGS	12500450	20 Jan 2018 10:00	PST	102.789	12.534
USGS	12500450	20 Jan 2018 10:15	PST	102.223	12.53
USGS	12500450	20 Jan 2018 10:30	PST	102.223	12.53
USGS	12500450	20 Jan 2018 10:45	PST	102.223	12.53
USGS	12500450	20 Jan 2018 11:00	PST	102.789	12.534
USGS	12500450	20 Jan 2018 11:15	PST	102.789	12.534
USGS	12500450	20 Jan 2018 11:30	PST	102.789	12.534
USGS	12500450	20 Jan 2018 11:45	PST	102.223	12.53
USGS	12500450	20 Jan 2018 12:00	PST	102.789	12.534
USGS	12500450	20 Jan 2018 12:15	PST	102.223	12.53
USGS	12500450	20 Jan 2018 12:30	PST	102.789	12.534
USGS	12500450	20 Jan 2018 12:45	PST	102.223	12.53
USGS	12500450	20 Jan 2018 13:00	PST	102.223	12.53
USGS	12500450	20 Jan 2018 13:15	PST	102.223	12.53
USGS	12500450	20 Jan 2018 13:30	PST	102.223	12.53
USGS	12500450	20 Jan 2018 13:45	PST	102.223	12.53
USGS	12500450	20 Jan 2018 14:00	PST	102.223	12.53
USGS	12500450	20 Jan 2018 14:15	PST	102.223	12.53
USGS	12500450	20 Jan 2018 14:30	PST	102.223	12.53
USGS	12500450	20 Jan 2018 14:45	PST	102.223	12.53
USGS	12500450	20 Jan 2018 15:00	PST	102.223	12.53
USGS	12500450	20 Jan 2018 15:15	PST	102.223	12.53
USGS	12500450	20 Jan 2018 15:30	PST	102.223	12.53
USGS	12500450	20 Jan 2018 15:45	PST	102.223	12.53
USGS	12500450	20 Jan 2018 16:00	PST	102.789	12.534
USGS	12500450	20 Jan 2018 16:15	PST	102.223	12.53
USGS	12500450	20 Jan 2018 16:30	PST	102.223	12.53
USGS	12500450	20 Jan 2018 16:45	PST	102.789	12.534
USGS	12500450	20 Jan 2018 17:00	PST	102.789	12.534
USGS	12500450	20 Jan 2018 17:15	PST	102.223	12.53
USGS	12500450	20 Jan 2018 17:30	PST	102.789	12.534
USGS	12500450	20 Jan 2018 17:45	PST	102.223	12.53
USGS	12500450	20 Jan 2018 18:00	PST	101.657	12.527
USGS	12500450	20 Jan 2018 18:15	PST	101.657	12.527
USGS	12500450	20 Jan 2018 18:30	PST	101.657	12.527
USGS	12500450	20 Jan 2018 18:45	PST	101.657	12.527
USGS	12500450	20 Jan 2018 19:00	PST	101.657	12.527
USGS	12500450	20 Jan 2018 19:15	PST	101.657	12.527
USGS	12500450	20 Jan 2018 19:30	PST	101.657	12.527
USGS	12500450	20 Jan 2018 19:45	PST	101.09	12.524
USGS	12500450	20 Jan 2018 20:00	PST	101.657	12.527
USGS	12500450	20 Jan 2018 20:15	PST	101.09	12.524
USGS	12500450	20 Jan 2018 20:30	PST	100.524	12.521
USGS	12500450	20 Jan 2018 20:45	PST	101.09	12.524
USGS	12500450	20 Jan 2018 21:00	PST	101.09	12.524
USGS	12500450	20 Jan 2018 21:15	PST	101.09	12.524
USGS	12500450	20 Jan 2018 21:30	PST	101.09	12.524
USGS	12500450	20 Jan 2018 21:45	PST	101.09	12.524
USGS	12500450	20 Jan 2018 22:00	PST	100.524	12.521
USGS	12500450	20 Jan 2018 22:15	PST	100.524	12.521
USGS	12500450	20 Jan 2018 22:30	PST	99.958	12.518
USGS	12500450	20 Jan 2018 22:45	PST	100.524	12.521
USGS	12500450	20 Jan 2018 23:00	PST	100.524	12.521
USGS	12500450	20 Jan 2018 23:15	PST	100.524	12.521
USGS	12500450	20 Jan 2018 23:30	PST	100.524	12.521
USGS	12500450	20 Jan 2018 23:45	PST	100.524	12.521
USGS	12500450	21 Jan 2018 00:00	PST	99.958	12.518
USGS	12500450	21 Jan 2018 00:15	PST	99.958	12.518
USGS	12500450	21 Jan 2018 00:30	PST	100.524	12.521
USGS	12500450	21 Jan 2018 00:45	PST	100.524	12.521
USGS	12500450	21 Jan 2018 01:00	PST	100.524	12.521
USGS	12500450	21 Jan 2018 01:15	PST	99.958	12.518
USGS	12500450	21 Jan 2018 01:30	PST	99.391	12.515
USGS	12500450	21 Jan 2018 01:45	PST	99.391	12.515
USGS	12500450	21 Jan 2018 02:00	PST	98.825	12.512
USGS	12500450	21 Jan 2018 02:15	PST	98.825	12.512
USGS	12500450	21 Jan 2018 02:30	PST	98.259	12.509
USGS	12500450	21 Jan 2018 02:45	PST	98.259	12.509
USGS	12500450	21 Jan 2018 03:00	PST	98.825	12.512
USGS	12500450	21 Jan 2018 03:15	PST	98.825	12.512
USGS	12500450	21 Jan 2018 03:30	PST	98.825	12.512
USGS	12500450	21 Jan 2018 03:45	PST	98.825	12.512
USGS	12500450	21 Jan 2018 04:00	PST	98.825	12.512
USGS	12500450	21 Jan 2018 04:15	PST	98.825	12.512
USGS	12500450	21 Jan 2018 04:30	PST	98.825	12.512
USGS	12500450	21 Jan 2018 04:45	PST	98.825	12.512
USGS	12500450	21 Jan 2018 05:00	PST	98.825	12.512
USGS	12500450	21 Jan 2018 05:15	PST	98.825	12.512
USGS	12500450	21 Jan 2018 05:30	PST	98.825	12.512
USGS	12500450	21 Jan 2018 05:45	PST	98.825	12.512
USGS	12500450	21 Jan 2018 06:00	PST	98.825	12.512
USGS	12500450	21 Jan 2018 06:15	PST	98.825	12.512
USGS	12500450	21 Jan 2018 06:30	PST	98.825	12.512
USGS	12500450	21 Jan 2018 06:45	PST	98.259	12.509
USGS	12500450	21 Jan 2018 07:00	PST	98.259	12.509
USGS	12500450	21 Jan 2018 07:15	PST	98.825	12.512
USGS	12500450	21 Jan 2018 07:30	PST	98.259	12.509
USGS	12500450	21 Jan 2018 07:45	PST	98.825	12.512
USGS	12500450	21 Jan 2018 08:00	PST	98.259	12.509
USGS	12500450	21 Jan 2018 08:15	PST	98.259	12.509
USGS	12500450	21 Jan 2018 08:30	PST	97.692	12.506
USGS	12500450	21 Jan 2018 08:45	PST	97.692	12.506
USGS	12500450	21 Jan 2018 09:00	PST	97.692	12.506
USGS	12500450	21 Jan 2018 09:15	PST	97.692	12.506
USGS	12500450	21 Jan 2018 09:30	PST	97.692	12.506
USGS	12500450	21 Jan 2018 09:45	PST	97.692	12.506
USGS	12500450	21 Jan 2018 10:00	PST	97.692	12.506
USGS	12500450	21 Jan 2018 10:15	PST	98.259	12.509
USGS	12500450	21 Jan 2018 10:30	PST	97.692	12.506
USGS	12500450	21 Jan 2018 10:45	PST	98.259	12.509
USGS	12500450	21 Jan 2018 11:00	PST	97.692	12.506
USGS	12500450	21 Jan 2018 11:15	PST	97.409	12.503
USGS	12500450	21 Jan 2018 11:30	PST	97.409	12.503
USGS	12500450	21 Jan 2018 11:45	PST	97.409	12.503
USGS	12500450	21 Jan 2018 12:00	PST	97.409	12.503
USGS	12500450	21 Jan 2018 12:15	PST	97.409	12.503
USGS	12500450	21 Jan 2018 12:30	PST	97.409	12.503
USGS	12500450	21 Jan 2018 12:45	PST	97.692	12.506
USGS	12500450	21 Jan 2018 13:00	PST	97.692	12.506
USGS	12500450	21 Jan 2018 13:15	PST	97.692	12.506
USGS	12500450	21 Jan 2018 13:30	PST	97.692	12.506
USGS	12500450	21 Jan 2018 13:45	PST	97.692	12.506
USGS	12500450	21 Jan 2018 14:00	PST	97.409	12.503
USGS	12500450	21 Jan 2018 14:15	PST	97.409	12.503
USGS	12500450	21 Jan 2018 14:30	PST	97.409	12.503
USGS	12500450	21 Jan 2018 14:45	PST	97.409	12.503
USGS	12500450	21 Jan 2018 15:00	PST	96.843	12.5
USGS	12500450	21 Jan 2018 15:15	PST	97.409	12.503
USGS	12500450	21 Jan 2018 15:30	PST	97.409	12.503
USGS	12500450	21 Jan 2018 15:45	PST	97.409	12.503
USGS	12500450	21 Jan 2018 16:00	PST	97.409	12.503
USGS	12500450	21 Jan 2018 16:15	PST	97.409	12.503
USGS	12500450	21 Jan 2018 16:30	PST	97.409	12.503
USGS	12500450	21 Jan 2018 16:45	PST	97.409	12.503
USGS	12500450	21 Jan 2018 17:00	PST	96.843	12.5
USGS	12500450	21 Jan 2018 17:15	PST	96.843	12.5
USGS	12500450	21 Jan 2018 17:30	PST	96.843	12.5
USGS	12500450	21 Jan 2018 17:45	PST	96.843	12.5
USGS	12500450	21 Jan 2018 18:00	PST	96.843	12.5
USGS	12500450	21 Jan 2018 18:15	PST	96.843	12.5
USGS	12500450	21 Jan 2018 18:30	PST	96.843	12.5
USGS	12500450	21 Jan 2018 18:45	PST	96.843	12.5
USGS	12500450	21 Jan 2018 19:00	PST	96.843	12.5
[truncated: 33,043 more rows]
