# Supplementary material for: WHONDRS-GUI: a web application for global survey of surface water metabolites
Source: PeerJ. 2020 Jul 22;8:e9277. doi: 10.7717/peerj.9277 (PMC7382364; doi:10.7717/peerj.9277)
Supplement: Supplemental Information 1 [file peerj-08-9277-s001.zip › WHONDRS_S_Kit/data/WHONDRS_SW_Kits_Hydrographs/WHONDRS_SW_Kits_Hydrograph_S000142.csv]

# U.S. Geological Survey. 2018. National Water Information System data available on the World Wide Web (USGS Water Data for the Nation) accessed at 2019-01-03 19:38:55 EST (nadww01) at http://waterdata.usgs.gov/nwis/
# USGS 07047950 LAnguille River at Palestine AR
agency_cd	site_no	datetime	tz_cd	Discharge_cubic_m_per_second	Gauge_height_m
USGS	07047950	01 Jan 2018 00:00	CST	71.075	6.992
USGS	07047950	01 Jan 2018 01:00	CST	69.942	6.986
USGS	07047950	01 Jan 2018 02:00	CST	69.659	6.983
USGS	07047950	01 Jan 2018 03:00	CST	69.092	6.98
USGS	07047950	01 Jan 2018 04:00	CST	68.526	6.977
USGS	07047950	01 Jan 2018 05:00	CST	67.96	6.974
USGS	07047950	01 Jan 2018 06:00	CST	67.677	6.971
USGS	07047950	01 Jan 2018 07:00	CST	67.11	6.968
USGS	07047950	01 Jan 2018 08:00	CST	66.544	6.965
USGS	07047950	01 Jan 2018 09:00	CST	65.978	6.962
USGS	07047950	01 Jan 2018 10:00	CST	65.128	6.956
USGS	07047950	01 Jan 2018 11:00	CST	65.128	6.956
USGS	07047950	01 Jan 2018 12:00	CST	64.562	6.953
USGS	07047950	01 Jan 2018 13:00	CST	63.995	6.95
USGS	07047950	01 Jan 2018 14:00	CST	63.712	6.946
USGS	07047950	01 Jan 2018 15:00	CST	62.58	6.94
USGS	07047950	01 Jan 2018 16:00	CST	62.296	6.937
USGS	07047950	01 Jan 2018 17:00	CST	61.73	6.934
USGS	07047950	01 Jan 2018 18:00	CST	61.73	6.934
USGS	07047950	01 Jan 2018 19:00	CST	60.881	6.928
USGS	07047950	01 Jan 2018 20:00	CST	60.314	6.925
USGS	07047950	01 Jan 2018 21:00	CST	59.748	6.922
USGS	07047950	01 Jan 2018 22:00	CST	59.465	6.919
USGS	07047950	01 Jan 2018 23:00	CST	58.898	6.916
USGS	07047950	02 Jan 2018 00:00	CST	58.332	6.913
USGS	07047950	02 Jan 2018 01:00	CST	58.332	6.913
USGS	07047950	02 Jan 2018 02:00	CST	58.332	6.913
USGS	07047950	02 Jan 2018 03:00	CST	58.049	6.91
USGS	07047950	02 Jan 2018 04:00	CST	57.483	6.907
USGS	07047950	02 Jan 2018 05:00	CST	57.199	6.904
USGS	07047950	02 Jan 2018 06:00	CST	56.067	6.898
USGS	07047950	02 Jan 2018 07:00	CST	56.067	6.898
USGS	07047950	02 Jan 2018 08:00	CST	55.784	6.895
USGS	07047950	02 Jan 2018 09:00	CST	54.934	6.889
USGS	07047950	02 Jan 2018 10:00	CST	54.934	6.889
USGS	07047950	02 Jan 2018 11:00	CST	54.368	6.886
USGS	07047950	02 Jan 2018 12:00	CST	54.368	6.886
USGS	07047950	02 Jan 2018 13:00	CST	53.802	6.882
USGS	07047950	02 Jan 2018 14:00	CST	53.802	6.882
USGS	07047950	02 Jan 2018 15:00	CST	53.518	6.879
USGS	07047950	02 Jan 2018 16:00	CST	52.952	6.876
USGS	07047950	02 Jan 2018 17:00	CST	52.669	6.873
USGS	07047950	02 Jan 2018 18:00	CST	51.819	6.867
USGS	07047950	02 Jan 2018 19:00	CST	51.253	6.864
USGS	07047950	02 Jan 2018 20:00	CST	50.97	6.861
USGS	07047950	02 Jan 2018 21:00	CST	50.404	6.858
USGS	07047950	02 Jan 2018 22:00	CST	50.404	6.858
USGS	07047950	02 Jan 2018 23:00	CST	50.404	6.858
USGS	07047950	03 Jan 2018 00:00	CST	50.404	6.858
USGS	07047950	03 Jan 2018 01:00	CST	49.837	6.852
USGS	07047950	03 Jan 2018 02:00	CST	49.837	6.852
USGS	07047950	03 Jan 2018 03:00	CST	49.554	6.849
USGS	07047950	03 Jan 2018 04:00	CST	48.705	6.843
USGS	07047950	03 Jan 2018 05:00	CST	48.421	6.84
USGS	07047950	03 Jan 2018 06:00	CST	48.421	6.84
USGS	07047950	03 Jan 2018 07:00	CST	47.855	6.837
USGS	07047950	03 Jan 2018 08:00	CST	47.572	6.834
USGS	07047950	03 Jan 2018 09:00	CST	47.572	6.834
USGS	07047950	03 Jan 2018 10:00	CST	47.289	6.831
USGS	07047950	03 Jan 2018 11:00	CST	47.289	6.831
USGS	07047950	03 Jan 2018 12:00	CST	47.289	6.831
USGS	07047950	03 Jan 2018 13:00	CST	46.722	6.828
USGS	07047950	03 Jan 2018 14:00	CST	46.722	6.828
USGS	07047950	03 Jan 2018 15:00	CST	46.439	6.825
USGS	07047950	03 Jan 2018 16:00	CST	45.873	6.818
USGS	07047950	03 Jan 2018 17:00	CST	45.023	6.812
USGS	07047950	03 Jan 2018 18:00	CST	45.023	6.812
USGS	07047950	03 Jan 2018 19:00	CST	44.74	6.809
USGS	07047950	03 Jan 2018 20:00	CST	44.174	6.806
USGS	07047950	03 Jan 2018 21:00	CST	44.174	6.806
USGS	07047950	03 Jan 2018 22:00	CST	44.174	6.806
USGS	07047950	03 Jan 2018 23:00	CST	43.891	6.803
USGS	07047950	04 Jan 2018 00:00	CST	43.608	6.8
USGS	07047950	04 Jan 2018 01:00	CST	43.324	6.797
USGS	07047950	04 Jan 2018 02:00	CST	43.041	6.794
USGS	07047950	04 Jan 2018 03:00	CST	42.758	6.791
USGS	07047950	04 Jan 2018 04:00	CST	42.475	6.788
USGS	07047950	04 Jan 2018 05:00	CST	42.192	6.785
USGS	07047950	04 Jan 2018 06:00	CST	42.192	6.785
USGS	07047950	04 Jan 2018 07:00	CST	41.909	6.782
USGS	07047950	04 Jan 2018 08:00	CST	41.909	6.782
USGS	07047950	04 Jan 2018 09:00	CST	41.625	6.779
USGS	07047950	04 Jan 2018 10:00	CST	41.625	6.779
USGS	07047950	04 Jan 2018 11:00	CST	41.625	6.779
USGS	07047950	04 Jan 2018 12:00	CST	41.342	6.776
USGS	07047950	04 Jan 2018 13:00	CST	41.059	6.773
USGS	07047950	04 Jan 2018 14:00	CST	40.776	6.77
USGS	07047950	04 Jan 2018 15:00	CST	40.493	6.767
USGS	07047950	04 Jan 2018 16:00	CST	40.21	6.761
USGS	07047950	04 Jan 2018 17:00	CST	39.926	6.757
USGS	07047950	04 Jan 2018 18:00	CST	39.926	6.757
USGS	07047950	04 Jan 2018 19:00	CST	39.926	6.754
USGS	07047950	04 Jan 2018 20:00	CST	39.926	6.754
USGS	07047950	04 Jan 2018 21:00	CST	39.643	6.751
USGS	07047950	04 Jan 2018 22:00	CST	39.643	6.751
USGS	07047950	04 Jan 2018 23:00	CST	39.36	6.748
USGS	07047950	05 Jan 2018 00:00	CST	39.36	6.745
USGS	07047950	05 Jan 2018 01:00	CST	39.077	6.742
USGS	07047950	05 Jan 2018 02:00	CST	39.077	6.739
USGS	07047950	05 Jan 2018 03:00	CST	38.794	6.736
USGS	07047950	05 Jan 2018 04:00	CST	38.794	6.736
USGS	07047950	05 Jan 2018 05:00	CST	38.511	6.733
USGS	07047950	05 Jan 2018 06:00	CST	38.511	6.73
USGS	07047950	05 Jan 2018 07:00	CST	38.511	6.73
USGS	07047950	05 Jan 2018 08:00	CST	38.227	6.727
USGS	07047950	05 Jan 2018 09:00	CST	38.227	6.724
USGS	07047950	05 Jan 2018 10:00	CST	38.227	6.724
USGS	07047950	05 Jan 2018 11:00	CST	37.944	6.721
USGS	07047950	05 Jan 2018 12:00	CST	37.944	6.721
USGS	07047950	05 Jan 2018 13:00	CST	37.944	6.721
USGS	07047950	05 Jan 2018 14:00	CST	37.661	6.718
USGS	07047950	05 Jan 2018 15:00	CST	37.661	6.718
USGS	07047950	05 Jan 2018 16:00	CST	37.661	6.715
USGS	07047950	05 Jan 2018 17:00	CST	37.378	6.712
USGS	07047950	05 Jan 2018 18:00	CST	37.378	6.709
USGS	07047950	05 Jan 2018 19:00	CST	37.378	6.709
USGS	07047950	05 Jan 2018 20:00	CST	37.095	6.706
USGS	07047950	05 Jan 2018 21:00	CST	37.095	6.703
USGS	07047950	05 Jan 2018 22:00	CST	36.812	6.7
USGS	07047950	05 Jan 2018 23:00	CST	36.812	6.7
USGS	07047950	06 Jan 2018 00:00	CST	36.812	6.697
USGS	07047950	06 Jan 2018 01:00	CST	36.528	6.693
USGS	07047950	06 Jan 2018 02:00	CST	36.528	6.693
USGS	07047950	06 Jan 2018 03:00	CST	36.528	6.69
USGS	07047950	06 Jan 2018 04:00	CST	36.245	6.687
USGS	07047950	06 Jan 2018 05:00	CST	36.245	6.687
USGS	07047950	06 Jan 2018 06:00	CST	36.245	6.684
USGS	07047950	06 Jan 2018 07:00	CST	35.962	6.681
USGS	07047950	06 Jan 2018 08:00	CST	35.962	6.678
USGS	07047950	06 Jan 2018 09:00	CST	35.679	6.675
USGS	07047950	06 Jan 2018 10:00	CST	35.679	6.675
USGS	07047950	06 Jan 2018 11:00	CST	35.679	6.672
USGS	07047950	06 Jan 2018 12:00	CST	35.679	6.672
USGS	07047950	06 Jan 2018 13:00	CST	35.679	6.669
USGS	07047950	06 Jan 2018 14:00	CST	35.679	6.669
USGS	07047950	06 Jan 2018 15:00	CST	35.396	6.663
USGS	07047950	06 Jan 2018 16:00	CST	35.396	6.666
USGS	07047950	06 Jan 2018 17:00	CST	35.396	6.663
USGS	07047950	06 Jan 2018 18:00	CST	35.113	6.66
USGS	07047950	06 Jan 2018 19:00	CST	35.113	6.657
USGS	07047950	06 Jan 2018 20:00	CST	35.113	6.654
USGS	07047950	06 Jan 2018 21:00	CST	34.829	6.651
USGS	07047950	06 Jan 2018 22:00	CST	34.829	6.648
USGS	07047950	06 Jan 2018 23:00	CST	34.829	6.648
USGS	07047950	07 Jan 2018 00:00	CST	34.546	6.645
USGS	07047950	07 Jan 2018 01:00	CST	34.546	6.645
USGS	07047950	07 Jan 2018 02:00	CST	34.546	6.642
USGS	07047950	07 Jan 2018 03:00	CST	34.546	6.642
USGS	07047950	07 Jan 2018 04:00	CST	34.546	6.639
USGS	07047950	07 Jan 2018 05:00	CST	34.263	6.636
USGS	07047950	07 Jan 2018 06:00	CST	34.263	6.636
USGS	07047950	07 Jan 2018 07:00	CST	34.263	6.633
USGS	07047950	07 Jan 2018 08:00	CST	34.263	6.629
USGS	07047950	07 Jan 2018 09:00	CST	33.98	6.626
USGS	07047950	07 Jan 2018 10:00	CST	33.98	6.626
USGS	07047950	07 Jan 2018 11:00	CST	33.98	6.623
USGS	07047950	07 Jan 2018 12:00	CST	33.98	6.62
USGS	07047950	07 Jan 2018 13:00	CST	33.98	6.62
USGS	07047950	07 Jan 2018 14:00	CST	33.98	6.62
USGS	07047950	07 Jan 2018 15:00	CST	33.697	6.617
USGS	07047950	07 Jan 2018 16:00	CST	33.697	6.614
USGS	07047950	07 Jan 2018 17:00	CST	33.697	6.614
USGS	07047950	07 Jan 2018 18:00	CST	33.697	6.614
USGS	07047950	07 Jan 2018 19:00	CST	33.414	6.608
USGS	07047950	07 Jan 2018 20:00	CST	33.414	6.608
USGS	07047950	07 Jan 2018 21:00	CST	33.414	6.608
USGS	07047950	07 Jan 2018 22:00	CST	33.414	6.605
USGS	07047950	07 Jan 2018 23:00	CST	33.414	6.605
USGS	07047950	08 Jan 2018 00:00	CST	33.414	6.602
USGS	07047950	08 Jan 2018 01:00	CST	33.13	6.599
USGS	07047950	08 Jan 2018 02:00	CST	33.414	6.602
USGS	07047950	08 Jan 2018 03:00	CST	33.13	6.599
USGS	07047950	08 Jan 2018 04:00	CST	33.13	6.596
USGS	07047950	08 Jan 2018 05:00	CST	33.13	6.596
USGS	07047950	08 Jan 2018 06:00	CST	33.13	6.596
USGS	07047950	08 Jan 2018 07:00	CST	33.13	6.596
USGS	07047950	08 Jan 2018 08:00	CST	33.13	6.596
USGS	07047950	08 Jan 2018 09:00	CST	33.13	6.596
USGS	07047950	08 Jan 2018 10:00	CST	33.13	6.593
USGS	07047950	08 Jan 2018 11:00	CST	33.13	6.593
USGS	07047950	08 Jan 2018 12:00	CST	32.847	6.59
USGS	07047950	08 Jan 2018 13:00	CST	32.847	6.59
USGS	07047950	08 Jan 2018 14:00	CST	32.847	6.59
USGS	07047950	08 Jan 2018 15:00	CST	32.847	6.587
USGS	07047950	08 Jan 2018 16:00	CST	32.847	6.587
USGS	07047950	08 Jan 2018 17:00	CST	32.847	6.584
USGS	07047950	08 Jan 2018 18:00	CST	32.847	6.584
USGS	07047950	08 Jan 2018 19:00	CST	32.564	6.581
USGS	07047950	08 Jan 2018 20:00	CST	32.564	6.578
USGS	07047950	08 Jan 2018 21:00	CST	32.564	6.578
USGS	07047950	08 Jan 2018 22:00	CST	32.564	6.575
USGS	07047950	08 Jan 2018 23:00	CST	32.281	6.572
USGS	07047950	09 Jan 2018 00:00	CST	32.281	6.569
USGS	07047950	09 Jan 2018 01:00	CST	32.281	6.569
USGS	07047950	09 Jan 2018 02:00	CST	32.281	6.565
USGS	07047950	09 Jan 2018 03:00	CST	32.281	6.565
USGS	07047950	09 Jan 2018 04:00	CST	31.998	6.562
USGS	07047950	09 Jan 2018 05:00	CST	31.998	6.562
USGS	07047950	09 Jan 2018 06:00	CST	31.998	6.559
USGS	07047950	09 Jan 2018 07:00	CST	31.998	6.559
USGS	07047950	09 Jan 2018 08:00	CST	31.998	6.556
USGS	07047950	09 Jan 2018 09:00	CST	31.715	6.553
USGS	07047950	09 Jan 2018 10:00	CST	31.715	6.55
USGS	07047950	09 Jan 2018 11:00	CST	31.715	6.55
USGS	07047950	09 Jan 2018 12:00	CST	31.715	6.547
USGS	07047950	09 Jan 2018 13:00	CST	31.431	6.544
USGS	07047950	09 Jan 2018 14:00	CST	31.431	6.541
USGS	07047950	09 Jan 2018 15:00	CST	31.431	6.541
USGS	07047950	09 Jan 2018 16:00	CST	31.431	6.538
USGS	07047950	09 Jan 2018 17:00	CST	31.431	6.538
USGS	07047950	09 Jan 2018 18:00	CST	31.431	6.538
USGS	07047950	09 Jan 2018 19:00	CST	31.431	6.535
USGS	07047950	09 Jan 2018 20:00	CST	31.148	6.532
USGS	07047950	09 Jan 2018 21:00	CST	31.148	6.532
USGS	07047950	09 Jan 2018 22:00	CST	31.148	6.529
USGS	07047950	09 Jan 2018 23:00	CST	31.148	6.526
USGS	07047950	10 Jan 2018 00:00	CST	30.865	6.523
USGS	07047950	10 Jan 2018 01:00	CST	30.865	6.523
USGS	07047950	10 Jan 2018 02:00	CST	30.865	6.52
USGS	07047950	10 Jan 2018 03:00	CST	30.865	6.517
USGS	07047950	10 Jan 2018 04:00	CST	30.865	6.514
USGS	07047950	10 Jan 2018 05:00	CST	30.582	6.511
USGS	07047950	10 Jan 2018 06:00	CST	30.582	6.511
USGS	07047950	10 Jan 2018 07:00	CST	30.582	6.508
USGS	07047950	10 Jan 2018 08:00	CST	30.582	6.508
USGS	07047950	10 Jan 2018 09:00	CST	30.582	6.505
USGS	07047950	10 Jan 2018 10:00	CST	30.582	6.505
USGS	07047950	10 Jan 2018 11:00	CST	30.299	6.501
USGS	07047950	10 Jan 2018 12:00	CST	30.299	6.501
USGS	07047950	10 Jan 2018 13:00	CST	30.299	6.498
USGS	07047950	10 Jan 2018 14:00	CST	30.299	6.495
USGS	07047950	10 Jan 2018 15:00	CST	30.299	6.495
USGS	07047950	10 Jan 2018 16:00	CST	30.299	6.492
USGS	07047950	10 Jan 2018 17:00	CST	30.016	6.486
USGS	07047950	10 Jan 2018 23:00	CST	30.016	6.48
USGS	07047950	11 Jan 2018 00:00	CST	29.732	6.474
USGS	07047950	11 Jan 2018 01:00	CST	29.732	6.471
USGS	07047950	11 Jan 2018 02:00	CST	29.732	6.471
USGS	07047950	11 Jan 2018 03:00	CST	29.732	6.474
USGS	07047950	11 Jan 2018 04:00	CST	29.732	6.471
USGS	07047950	11 Jan 2018 05:00	CST	29.449	6.468
USGS	07047950	11 Jan 2018 06:00	CST	29.449	6.465
USGS	07047950	11 Jan 2018 07:00	CST	29.449	6.462
USGS	07047950	11 Jan 2018 08:00	CST	29.449	6.462
USGS	07047950	11 Jan 2018 09:00	CST	29.166	6.456
USGS	07047950	11 Jan 2018 10:00	CST	29.166	6.453
USGS	07047950	11 Jan 2018 11:00	CST	29.166	6.45
USGS	07047950	11 Jan 2018 12:00	CST	28.883	6.437
USGS	07047950	11 Jan 2018 13:00	CST	29.166	6.45
USGS	07047950	11 Jan 2018 14:00	CST	29.166	6.45
USGS	07047950	11 Jan 2018 15:00	CST	29.166	6.447
USGS	07047950	11 Jan 2018 16:00	CST	29.166	6.447
USGS	07047950	11 Jan 2018 17:00	CST	28.883	6.444
USGS	07047950	11 Jan 2018 18:00	CST	29.166	6.447
USGS	07047950	11 Jan 2018 19:00	CST	29.166	6.447
USGS	07047950	11 Jan 2018 20:00	CST	28.883	6.444
USGS	07047950	11 Jan 2018 21:00	CST	28.883	6.437
USGS	07047950	11 Jan 2018 22:00	CST	28.883	6.444
USGS	07047950	11 Jan 2018 23:00	CST	29.166	6.45
USGS	07047950	12 Jan 2018 00:00	CST	29.166	6.456
USGS	07047950	12 Jan 2018 01:00	CST	29.449	6.459
USGS	07047950	12 Jan 2018 02:00	CST	29.449	6.462
USGS	07047950	12 Jan 2018 03:00	CST	29.449	6.468
USGS	07047950	12 Jan 2018 04:00	CST	29.732	6.471
USGS	07047950	12 Jan 2018 05:00	CST	29.732	6.471
USGS	07047950	12 Jan 2018 06:00	CST	29.732	6.474
USGS	07047950	12 Jan 2018 07:00	CST	29.732	6.477
USGS	07047950	12 Jan 2018 08:00	CST	29.732	6.474
USGS	07047950	12 Jan 2018 09:00	CST	29.732	6.477
USGS	07047950	12 Jan 2018 10:00	CST	29.732	6.474
USGS	07047950	12 Jan 2018 11:00	CST	29.732	6.477
USGS	07047950	12 Jan 2018 12:00	CST	29.732	6.474
USGS	07047950	12 Jan 2018 13:00	CST	29.449	6.468
USGS	07047950	12 Jan 2018 14:00	CST	29.732	6.471
USGS	07047950	12 Jan 2018 15:00	CST	29.732	6.471
USGS	07047950	12 Jan 2018 16:00	CST	29.449	6.468
USGS	07047950	12 Jan 2018 17:00	CST	29.449	6.468
USGS	07047950	12 Jan 2018 18:00	CST	29.449	6.468
USGS	07047950	12 Jan 2018 19:00	CST	29.449	6.465
USGS	07047950	12 Jan 2018 20:00	CST	29.449	6.465
USGS	07047950	12 Jan 2018 21:00	CST	29.449	6.465
USGS	07047950	12 Jan 2018 22:00	CST	29.449	6.462
USGS	07047950	12 Jan 2018 23:00	CST	29.449	6.462
USGS	07047950	13 Jan 2018 00:00	CST	29.449	6.462
USGS	07047950	13 Jan 2018 01:00	CST	29.449	6.459
USGS	07047950	13 Jan 2018 02:00	CST	29.449	6.459
USGS	07047950	13 Jan 2018 03:00	CST	29.449	6.459
USGS	07047950	13 Jan 2018 04:00	CST	29.166	6.456
USGS	07047950	13 Jan 2018 05:00	CST	29.166	6.456
USGS	07047950	13 Jan 2018 06:00	CST	29.166	6.456
USGS	07047950	13 Jan 2018 07:00	CST	29.166	6.453
USGS	07047950	13 Jan 2018 08:00	CST	29.166	6.453
USGS	07047950	13 Jan 2018 09:00	CST	28.6	6.428
USGS	07047950	13 Jan 2018 10:00	CST	29.166	6.45
USGS	07047950	13 Jan 2018 11:00	CST	29.166	6.45
USGS	07047950	13 Jan 2018 12:00	CST	29.166	6.447
USGS	07047950	13 Jan 2018 13:00	CST	29.166	6.447
USGS	07047950	13 Jan 2018 14:00	CST	29.166	6.447
USGS	07047950	13 Jan 2018 15:00	CST	28.883	6.444
USGS	07047950	13 Jan 2018 16:00	CST	28.883	6.441
USGS	07047950	13 Jan 2018 17:00	CST	28.883	6.441
USGS	07047950	13 Jan 2018 18:00	CST	28.883	6.441
USGS	07047950	13 Jan 2018 19:00	CST	28.883	6.437
USGS	07047950	13 Jan 2018 20:00	CST	28.883	6.437
USGS	07047950	13 Jan 2018 21:00	CST	28.883	6.437
USGS	07047950	13 Jan 2018 22:00	CST	28.883	6.437
USGS	07047950	13 Jan 2018 23:00	CST	28.883	6.437
USGS	07047950	14 Jan 2018 00:00	CST	28.6	6.434
USGS	07047950	14 Jan 2018 01:00	CST	28.6	6.434
USGS	07047950	14 Jan 2018 02:00	CST	28.6	6.434
USGS	07047950	14 Jan 2018 03:00	CST	28.6	6.434
USGS	07047950	14 Jan 2018 04:00	CST	28.6	6.431
USGS	07047950	14 Jan 2018 05:00	CST	28.6	6.431
USGS	07047950	14 Jan 2018 06:00	CST	28.6	6.431
USGS	07047950	14 Jan 2018 07:00	CST	28.6	6.431
USGS	07047950	14 Jan 2018 08:00	CST	28.6	6.428
USGS	07047950	14 Jan 2018 09:00	CST	28.6	6.428
USGS	07047950	14 Jan 2018 10:00	CST	28.6	6.425
USGS	07047950	14 Jan 2018 11:00	CST	28.6	6.425
USGS	07047950	14 Jan 2018 12:00	CST	28.317	6.422
USGS	07047950	14 Jan 2018 13:00	CST	28.317	6.422
USGS	07047950	14 Jan 2018 14:00	CST	28.317	6.419
USGS	07047950	14 Jan 2018 15:00	CST	28.288	6.416
USGS	07047950	14 Jan 2018 16:00	CST	28.288	6.416
USGS	07047950	14 Jan 2018 17:00	CST	28.288	6.416
USGS	07047950	14 Jan 2018 18:00	CST	28.203	6.413
USGS	07047950	14 Jan 2018 19:00	CST	28.203	6.413
USGS	07047950	14 Jan 2018 20:00	CST	28.118	6.41
USGS	07047950	14 Jan 2018 21:00	CST	28.118	6.41
USGS	07047950	14 Jan 2018 22:00	CST	28.118	6.41
USGS	07047950	14 Jan 2018 23:00	CST	28.118	6.41
USGS	07047950	15 Jan 2018 00:00	CST	28.062	6.407
USGS	07047950	15 Jan 2018 01:00	CST	28.062	6.407
USGS	07047950	15 Jan 2018 02:00	CST	27.977	6.404
USGS	07047950	15 Jan 2018 03:00	CST	27.977	6.404
USGS	07047950	15 Jan 2018 04:00	CST	27.92	6.401
USGS	07047950	15 Jan 2018 05:00	CST	27.835	6.398
USGS	07047950	15 Jan 2018 06:00	CST	27.835	6.398
USGS	07047950	15 Jan 2018 07:00	CST	27.779	6.395
USGS	07047950	15 Jan 2018 08:00	CST	27.779	6.395
USGS	07047950	15 Jan 2018 09:00	CST	27.609	6.389
USGS	07047950	15 Jan 2018 10:00	CST	27.609	6.389
USGS	07047950	15 Jan 2018 11:00	CST	27.609	6.389
USGS	07047950	15 Jan 2018 12:00	CST	27.552	6.386
USGS	07047950	15 Jan 2018 13:00	CST	27.552	6.386
USGS	07047950	15 Jan 2018 14:00	CST	27.467	6.383
USGS	07047950	15 Jan 2018 15:00	CST	27.467	6.383
USGS	07047950	15 Jan 2018 16:00	CST	27.41	6.38
USGS	07047950	15 Jan 2018 17:00	CST	27.325	6.376
USGS	07047950	15 Jan 2018 18:00	CST	27.269	6.373
USGS	07047950	15 Jan 2018 19:00	CST	27.269	6.373
USGS	07047950	15 Jan 2018 20:00	CST	27.184	6.37
USGS	07047950	15 Jan 2018 21:00	CST	27.042	6.364
USGS	07047950	15 Jan 2018 22:00	CST	27.042	6.364
USGS	07047950	15 Jan 2018 23:00	CST	27.042	6.364
USGS	07047950	16 Jan 2018 00:00	CST	26.957	6.361
USGS	07047950	16 Jan 2018 01:00	CST	26.816	6.355
USGS	07047950	16 Jan 2018 02:00	CST	26.901	6.358
USGS	07047950	16 Jan 2018 03:00	CST	26.816	6.355
USGS	07047950	16 Jan 2018 04:00	CST	26.759	6.352
USGS	07047950	16 Jan 2018 05:00	CST	26.674	6.349
USGS	07047950	16 Jan 2018 06:00	CST	26.674	6.349
USGS	07047950	16 Jan 2018 07:00	CST	26.533	6.343
USGS	07047950	16 Jan 2018 08:00	CST	26.476	6.34
USGS	07047950	16 Jan 2018 09:00	CST	26.391	6.337
USGS	07047950	16 Jan 2018 10:00	CST	26.334	6.334
USGS	07047950	16 Jan 2018 11:00	CST	26.249	6.331
USGS	07047950	16 Jan 2018 12:00	CST	26.193	6.328
USGS	07047950	16 Jan 2018 13:00	CST	26.051	6.322
USGS	07047950	16 Jan 2018 14:00	CST	25.995	6.319
USGS	07047950	16 Jan 2018 15:00	CST	25.853	6.312
USGS	07047950	16 Jan 2018 16:00	CST	25.768	6.309
USGS	07047950	16 Jan 2018 17:00	CST	25.711	6.306
USGS	07047950	16 Jan 2018 18:00	CST	25.655	6.303
USGS	07047950	16 Jan 2018 19:00	CST	25.513	6.297
USGS	07047950	16 Jan 2018 20:00	CST	25.428	6.294
USGS	07047950	16 Jan 2018 21:00	CST	25.287	6.288
USGS	07047950	16 Jan 2018 22:00	CST	25.23	6.285
USGS	07047950	16 Jan 2018 23:00	CST	25.173	6.282
USGS	07047950	17 Jan 2018 00:00	CST	25.088	6.279
USGS	07047950	17 Jan 2018 01:00	CST	24.975	6.273
USGS	07047950	17 Jan 2018 02:00	CST	24.834	6.267
USGS	07047950	17 Jan 2018 03:00	CST	24.749	6.264
USGS	07047950	17 Jan 2018 04:00	CST	24.635	6.258
USGS	07047950	17 Jan 2018 05:00	CST	24.494	6.252
USGS	07047950	17 Jan 2018 06:00	CST	24.352	6.245
USGS	07047950	17 Jan 2018 07:00	CST	24.239	6.239
USGS	07047950	17 Jan 2018 08:00	CST	24.097	6.233
USGS	07047950	17 Jan 2018 09:00	CST	23.984	6.227
USGS	07047950	17 Jan 2018 10:00	CST	23.786	6.218
USGS	07047950	17 Jan 2018 11:00	CST	23.644	6.212
USGS	07047950	17 Jan 2018 12:00	CST	23.531	6.206
USGS	07047950	17 Jan 2018 13:00	CST	23.389	6.2
USGS	07047950	17 Jan 2018 14:00	CST	23.276	6.194
USGS	07047950	17 Jan 2018 15:00	CST	23.078	6.184
USGS	07047950	17 Jan 2018 16:00	CST	23.021	6.181
USGS	07047950	17 Jan 2018 17:00	CST	22.88	6.175
USGS	07047950	17 Jan 2018 18:00	CST	22.767	6.169
USGS	07047950	17 Jan 2018 19:00	CST	22.653	6.163
USGS	07047950	17 Jan 2018 20:00	CST	22.568	6.16
USGS	07047950	17 Jan 2018 21:00	CST	22.455	6.154
USGS	07047950	17 Jan 2018 22:00	CST	22.342	6.148
USGS	07047950	17 Jan 2018 23:00	CST	22.2	6.142
USGS	07047950	18 Jan 2018 00:00	CST	22.087	6.136
USGS	07047950	18 Jan 2018 01:00	CST	21.974	6.13
USGS	07047950	18 Jan 2018 02:00	CST	21.804	6.12
USGS	07047950	18 Jan 2018 03:00	CST	21.719	6.117
USGS	07047950	18 Jan 2018 04:00	CST	21.606	6.111
USGS	07047950	18 Jan 2018 05:00	CST	21.492	6.105
USGS	07047950	18 Jan 2018 06:00	CST	21.322	6.096
USGS	07047950	18 Jan 2018 07:00	CST	21.209	6.09
USGS	07047950	18 Jan 2018 08:00	CST	21.011	6.081
USGS	07047950	18 Jan 2018 09:00	CST	20.898	6.075
USGS	07047950	18 Jan 2018 10:00	CST	20.728	6.066
USGS	07047950	18 Jan 2018 11:00	CST	20.614	6.059
USGS	07047950	18 Jan 2018 12:00	CST	20.501	6.053
USGS	07047950	18 Jan 2018 13:00	CST	20.331	6.044
USGS	07047950	18 Jan 2018 14:00	CST	20.275	6.041
USGS	07047950	18 Jan 2018 15:00	CST	20.105	6.032
USGS	07047950	18 Jan 2018 16:00	CST	19.992	6.026
USGS	07047950	18 Jan 2018 17:00	CST	19.878	6.02
USGS	07047950	18 Jan 2018 18:00	CST	19.765	6.014
USGS	07047950	18 Jan 2018 19:00	CST	19.652	6.008
USGS	07047950	18 Jan 2018 20:00	CST	19.538	6.002
USGS	07047950	18 Jan 2018 21:00	CST	19.453	5.995
USGS	07047950	18 Jan 2018 22:00	CST	19.34	5.989
USGS	07047950	18 Jan 2018 23:00	CST	19.227	5.983
USGS	07047950	19 Jan 2018 00:00	CST	19.057	5.974
USGS	07047950	19 Jan 2018 01:00	CST	18.944	5.968
USGS	07047950	19 Jan 2018 02:00	CST	18.859	5.962
USGS	07047950	19 Jan 2018 03:00	CST	18.746	5.956
USGS	07047950	19 Jan 2018 04:00	CST	18.576	5.947
USGS	07047950	19 Jan 2018 05:00	CST	18.491	5.941
USGS	07047950	19 Jan 2018 06:00	CST	18.377	5.935
USGS	07047950	19 Jan 2018 07:00	CST	18.208	5.925
USGS	07047950	19 Jan 2018 08:00	CST	18.066	5.916
USGS	07047950	19 Jan 2018 09:00	CST	18.009	5.913
USGS	07047950	19 Jan 2018 10:00	CST	17.868	5.904
USGS	07047950	19 Jan 2018 11:00	CST	17.754	5.898
USGS	07047950	19 Jan 2018 12:00	CST	17.641	5.892
USGS	07047950	19 Jan 2018 13:00	CST	17.556	5.886
USGS	07047950	19 Jan 2018 14:00	CST	17.415	5.877
USGS	07047950	19 Jan 2018 15:00	CST	17.245	5.867
USGS	07047950	19 Jan 2018 16:00	CST	17.16	5.861
USGS	07047950	19 Jan 2018 17:00	CST	17.047	5.855
USGS	07047950	19 Jan 2018 18:00	CST	16.962	5.849
USGS	07047950	19 Jan 2018 19:00	CST	16.848	5.843
USGS	07047950	19 Jan 2018 20:00	CST	16.763	5.837
USGS	07047950	19 Jan 2018 21:00	CST	16.678	5.831
USGS	07047950	19 Jan 2018 22:00	CST	16.565	5.825
USGS	07047950	19 Jan 2018 23:00	CST	16.48	5.819
USGS	07047950	20 Jan 2018 00:00	CST	16.367	5.813
USGS	07047950	20 Jan 2018 01:00	CST	16.282	5.807
USGS	07047950	20 Jan 2018 02:00	CST	16.197	5.8
USGS	07047950	20 Jan 2018 03:00	CST	16.084	5.794
USGS	07047950	20 Jan 2018 04:00	CST	16.056	5.791
USGS	07047950	20 Jan 2018 05:00	CST	15.942	5.785
USGS	07047950	20 Jan 2018 06:00	CST	15.857	5.779
USGS	07047950	20 Jan 2018 07:00	CST	15.772	5.773
USGS	07047950	20 Jan 2018 08:00	CST	15.687	5.767
USGS	07047950	20 Jan 2018 09:00	CST	15.574	5.761
USGS	07047950	20 Jan 2018 10:00	CST	15.546	5.758
USGS	07047950	20 Jan 2018 11:00	CST	15.404	5.749
USGS	07047950	20 Jan 2018 12:00	CST	15.348	5.746
USGS	07047950	20 Jan 2018 13:00	CST	15.319	5.743
USGS	07047950	20 Jan 2018 14:00	CST	15.263	5.739
USGS	07047950	20 Jan 2018 15:00	CST	15.178	5.733
USGS	07047950	20 Jan 2018 16:00	CST	15.149	5.73
USGS	07047950	20 Jan 2018 17:00	CST	15.036	5.724
USGS	07047950	20 Jan 2018 18:00	CST	14.753	5.703
USGS	07047950	20 Jan 2018 19:00	CST	14.951	5.718
USGS	07047950	20 Jan 2018 20:00	CST	14.923	5.715
USGS	07047950	20 Jan 2018 21:00	CST	14.866	5.712
USGS	07047950	20 Jan 2018 22:00	CST	14.838	5.709
USGS	07047950	20 Jan 2018 23:00	CST	14.781	5.706
USGS	07047950	21 Jan 2018 00:00	CST	14.696	5.7
USGS	07047950	21 Jan 2018 01:00	CST	14.64	5.697
USGS	07047950	21 Jan 2018 02:00	CST	14.64	5.697
USGS	07047950	21 Jan 2018 03:00	CST	14.555	5.691
USGS	07047950	21 Jan 2018 04:00	CST	14.526	5.688
USGS	07047950	21 Jan 2018 05:00	CST	14.47	5.685
USGS	07047950	21 Jan 2018 06:00	CST	14.385	5.678
USGS	07047950	21 Jan 2018 07:00	CST	14.357	5.675
USGS	07047950	21 Jan 2018 08:00	CST	14.3	5.672
USGS	07047950	21 Jan 2018 09:00	CST	14.272	5.669
USGS	07047950	21 Jan 2018 10:00	CST	14.187	5.663
USGS	07047950	21 Jan 2018 11:00	CST	14.017	5.651
USGS	07047950	21 Jan 2018 12:00	CST	14.102	5.657
USGS	07047950	21 Jan 2018 13:00	CST	14.045	5.654
USGS	07047950	21 Jan 2018 14:00	CST	13.932	5.645
USGS	07047950	21 Jan 2018 15:00	CST	13.875	5.642
USGS	07047950	21 Jan 2018 16:00	CST	13.847	5.639
USGS	07047950	21 Jan 2018 17:00	CST	13.818	5.636
USGS	07047950	21 Jan 2018 18:00	CST	13.734	5.63
USGS	07047950	21 Jan 2018 19:00	CST	13.677	5.627
USGS	07047950	21 Jan 2018 20:00	CST	13.649	5.624
USGS	07047950	21 Jan 2018 21:00	CST	13.564	5.618
USGS	07047950	21 Jan 2018 22:00	CST	13.564	5.618
USGS	07047950	21 Jan 2018 23:00	CST	13.507	5.614
USGS	07047950	22 Jan 2018 00:00	CST	13.479	5.611
USGS	07047950	22 Jan 2018 01:00	CST	13.111	5.584
USGS	07047950	22 Jan 2018 02:00	CST	13.224	5.593
USGS	07047950	22 Jan 2018 03:00	CST	13.28	5.596
USGS	07047950	22 Jan 2018 04:00	CST	13.45	5.608
USGS	07047950	22 Jan 2018 05:00	CST	13.592	5.621
USGS	07047950	22 Jan 2018 06:00	CST	13.847	5.639
USGS	07047950	22 Jan 2018 07:00	CST	14.13	5.66
USGS	07047950	22 Jan 2018 08:00	CST	14.526	5.688
USGS	07047950	22 Jan 2018 09:00	CST	14.866	5.712
USGS	07047950	22 Jan 2018 10:00	CST	15.263	5.739
USGS	07047950	22 Jan 2018 11:00	CST	15.631	5.764
USGS	07047950	22 Jan 2018 12:00	CST	15.999	5.788
USGS	07047950	22 Jan 2018 13:00	CST	16.339	5.81
USGS	07047950	22 Jan 2018 14:00	CST	16.678	5.831
USGS	07047950	22 Jan 2018 15:00	CST	17.047	5.855
USGS	07047950	22 Jan 2018 16:00	CST	17.358	5.874
USGS	07047950	22 Jan 2018 17:00	CST	17.754	5.898
USGS	07047950	22 Jan 2018 18:00	CST	18.123	5.919
USGS	07047950	22 Jan 2018 19:00	CST	18.491	5.941
USGS	07047950	22 Jan 2018 20:00	CST	18.802	5.959
USGS	07047950	22 Jan 2018 21:00	CST	19.114	5.977
USGS	07047950	22 Jan 2018 22:00	CST	19.397	5.992
USGS	07047950	22 Jan 2018 23:00	CST	19.708	6.011
USGS	07047950	23 Jan 2018 00:00	CST	19.992	6.026
USGS	07047950	23 Jan 2018 01:00	CST	20.275	6.041
USGS	07047950	23 Jan 2018 02:00	CST	20.558	6.056
USGS	07047950	23 Jan 2018 03:00	CST	20.841	6.072
USGS	07047950	23 Jan 2018 04:00	CST	21.068	6.084
USGS	07047950	23 Jan 2018 05:00	CST	21.379	6.099
USGS	07047950	23 Jan 2018 06:00	CST	21.662	6.114
USGS	07047950	23 Jan 2018 07:00	CST	21.917	6.127
USGS	07047950	23 Jan 2018 08:00	CST	22.144	6.139
USGS	07047950	23 Jan 2018 09:00	CST	22.455	6.154
USGS	07047950	23 Jan 2018 10:00	CST	22.653	6.163
USGS	07047950	23 Jan 2018 11:00	CST	22.965	6.178
USGS	07047950	23 Jan 2018 12:00	CST	23.135	6.188
USGS	07047950	23 Jan 2018 13:00	CST	23.389	6.2
USGS	07047950	23 Jan 2018 14:00	CST	23.588	6.209
USGS	07047950	23 Jan 2018 15:00	CST	23.729	6.215
USGS	07047950	23 Jan 2018 16:00	CST	23.899	6.224
USGS	07047950	23 Jan 2018 17:00	CST	24.097	6.233
USGS	07047950	23 Jan 2018 18:00	CST	24.182	6.236
USGS	07047950	23 Jan 2018 19:00	CST	24.296	6.242
USGS	07047950	23 Jan 2018 20:00	CST	24.494	6.252
USGS	07047950	23 Jan 2018 21:00	CST	24.635	6.258
USGS	07047950	23 Jan 2018 22:00	CST	24.692	6.261
USGS	07047950	23 Jan 2018 23:00	CST	24.834	6.267
USGS	07047950	24 Jan 2018 00:00	CST	24.975	6.273
USGS	07047950	24 Jan 2018 01:00	CST	25.032	6.276
USGS	07047950	24 Jan 2018 02:00	CST	25.088	6.279
USGS	07047950	24 Jan 2018 03:00	CST	25.23	6.285
USGS	07047950	24 Jan 2018 04:00	CST	25.287	6.288
USGS	07047950	24 Jan 2018 05:00	CST	25.372	6.291
USGS	07047950	24 Jan 2018 06:00	CST	25.428	6.294
USGS	07047950	24 Jan 2018 07:00	CST	25.513	6.297
USGS	07047950	24 Jan 2018 08:00	CST	25.655	6.303
USGS	07047950	24 Jan 2018 09:00	CST	25.711	6.306
USGS	07047950	24 Jan 2018 10:00	CST	25.768	6.309
USGS	07047950	24 Jan 2018 11:00	CST	25.853	6.312
USGS	07047950	24 Jan 2018 12:00	CST	25.91	6.316
USGS	07047950	24 Jan 2018 13:00	CST	25.995	6.319
USGS	07047950	24 Jan 2018 14:00	CST	26.051	6.322
USGS	07047950	24 Jan 2018 15:00	CST	26.051	6.322
USGS	07047950	24 Jan 2018 16:00	CST	26.193	6.328
USGS	07047950	24 Jan 2018 17:00	CST	26.193	6.328
USGS	07047950	24 Jan 2018 18:00	CST	26.334	6.334
USGS	07047950	24 Jan 2018 19:00	CST	26.334	6.334
USGS	07047950	24 Jan 2018 20:00	CST	26.391	6.337
USGS	07047950	24 Jan 2018 21:00	CST	26.476	6.34
USGS	07047950	24 Jan 2018 22:00	CST	26.533	6.343
USGS	07047950	24 Jan 2018 23:00	CST	26.618	6.346
USGS	07047950	25 Jan 2018 00:00	CST	26.674	6.349
USGS	07047950	25 Jan 2018 01:00	CST	26.759	6.352
USGS	07047950	25 Jan 2018 02:00	CST	26.816	6.355
USGS	07047950	25 Jan 2018 03:00	CST	26.901	6.358
USGS	07047950	25 Jan 2018 04:00	CST	26.957	6.361
USGS	07047950	25 Jan 2018 05:00	CST	27.042	6.364
USGS	07047950	25 Jan 2018 06:00	CST	27.042	6.364
USGS	07047950	25 Jan 2018 07:00	CST	27.099	6.367
USGS	07047950	25 Jan 2018 08:00	CST	27.099	6.367
USGS	07047950	25 Jan 2018 09:00	CST	27.184	6.37
USGS	07047950	25 Jan 2018 10:00	CST	27.269	6.373
USGS	07047950	25 Jan 2018 11:00	CST	27.325	6.376
USGS	07047950	25 Jan 2018 12:00	CST	27.325	6.376
USGS	07047950	25 Jan 2018 14:00	CST	27.41	6.38
USGS	07047950	25 Jan 2018 15:00	CST	27.467	6.383
USGS	07047950	25 Jan 2018 16:00	CST	27.467	6.383
USGS	07047950	25 Jan 2018 17:00	CST	27.467	6.383
USGS	07047950	25 Jan 2018 18:00	CST	27.552	6.386
USGS	07047950	25 Jan 2018 19:00	CST	27.552	6.386
USGS	07047950	25 Jan 2018 20:00	CST	27.552	6.386
USGS	07047950	25 Jan 2018 21:00	CST	27.609	6.389
USGS	07047950	25 Jan 2018 22:00	CST	27.609	6.389
USGS	07047950	25 Jan 2018 23:00	CST	27.609	6.389
USGS	07047950	26 Jan 2018 00:00	CST	27.609	6.389
USGS	07047950	26 Jan 2018 01:00	CST	27.609	6.389
USGS	07047950	26 Jan 2018 02:00	CST	27.609	6.389
USGS	07047950	26 Jan 2018 03:00	CST	27.609	6.389
USGS	07047950	26 Jan 2018 04:00	CST	27.609	6.389
USGS	07047950	26 Jan 2018 05:00	CST	27.609	6.389
USGS	07047950	26 Jan 2018 06:00	CST	27.609	6.389
USGS	07047950	26 Jan 2018 07:00	CST	27.609	6.389
USGS	07047950	26 Jan 2018 08:00	CST	27.609	6.389
USGS	07047950	26 Jan 2018 09:00	CST	27.609	6.389
USGS	07047950	26 Jan 2018 10:00	CST	27.609	6.389
USGS	07047950	26 Jan 2018 13:00	CST	27.552	6.386
USGS	07047950	26 Jan 2018 14:00	CST	27.552	6.386
USGS	07047950	26 Jan 2018 15:00	CST	27.467	6.383
USGS	07047950	26 Jan 2018 16:00	CST	27.552	6.386
USGS	07047950	26 Jan 2018 17:00	CST	27.552	6.386
USGS	07047950	26 Jan 2018 18:00	CST	27.552	6.386
USGS	07047950	26 Jan 2018 19:00	CST	27.552	6.386
USGS	07047950	26 Jan 2018 20:00	CST	27.552	6.386
USGS	07047950	26 Jan 2018 21:00	CST	27.467	6.383
USGS	07047950	26 Jan 2018 22:00	CST	27.467	6.383
USGS	07047950	26 Jan 2018 23:00	CST	27.41	6.38
USGS	07047950	27 Jan 2018 00:00	CST	27.41	6.38
USGS	07047950	27 Jan 2018 01:00	CST	27.41	6.38
USGS	07047950	27 Jan 2018 02:00	CST	27.325	6.376
USGS	07047950	27 Jan 2018 03:00	CST	27.269	6.373
USGS	07047950	27 Jan 2018 04:00	CST	27.184	6.37
USGS	07047950	27 Jan 2018 05:00	CST	27.099	6.367
USGS	07047950	27 Jan 2018 06:00	CST	27.099	6.367
USGS	07047950	27 Jan 2018 07:00	CST	27.042	6.364
USGS	07047950	27 Jan 2018 08:00	CST	27.042	6.364
USGS	07047950	27 Jan 2018 09:00	CST	26.957	6.361
USGS	07047950	27 Jan 2018 10:00	CST	26.957	6.361
USGS	07047950	27 Jan 2018 12:00	CST	26.957	6.361
USGS	07047950	27 Jan 2018 13:00	CST	26.957	6.361
USGS	07047950	27 Jan 2018 14:00	CST	26.957	6.361
USGS	07047950	27 Jan 2018 15:00	CST	26.901	6.358
USGS	07047950	27 Jan 2018 16:00	CST	26.816	6.355
USGS	07047950	27 Jan 2018 17:00	CST	26.759	6.352
USGS	07047950	27 Jan 2018 18:00	CST	26.674	6.349
USGS	07047950	27 Jan 2018 19:00	CST	26.618	6.346
USGS	07047950	27 Jan 2018 20:00	CST	26.533	6.343
USGS	07047950	27 Jan 2018 21:00	CST	26.476	6.34
USGS	07047950	27 Jan 2018 22:00	CST	26.391	6.337
USGS	07047950	27 Jan 2018 23:00	CST	26.334	6.334
USGS	07047950	28 Jan 2018 00:00	CST	26.249	6.331
USGS	07047950	28 Jan 2018 01:00	CST	26.193	6.328
USGS	07047950	28 Jan 2018 02:00	CST	26.136	6.325
USGS	07047950	28 Jan 2018 03:00	CST	26.051	6.322
USGS	07047950	28 Jan 2018 04:00	CST	25.995	6.319
USGS	07047950	28 Jan 2018 05:00	CST	25.91	6.316
USGS	07047950	28 Jan 2018 06:00	CST	25.768	6.309
USGS	07047950	28 Jan 2018 07:00	CST	25.711	6.306
USGS	07047950	28 Jan 2018 08:00	CST	25.655	6.303
USGS	07047950	28 Jan 2018 09:00	CST	25.513	6.297
USGS	07047950	28 Jan 2018 10:00	CST	25.513	6.297
USGS	07047950	28 Jan 2018 11:00	CST	25.428	6.294
USGS	07047950	28 Jan 2018 13:00	CST	25.173	6.282
USGS	07047950	28 Jan 2018 14:00	CST	25.032	6.276
USGS	07047950	28 Jan 2018 15:00	CST	24.975	6.273
USGS	07047950	28 Jan 2018 16:00	CST	24.89	6.27
USGS	07047950	28 Jan 2018 17:00	CST	24.749	6.264
USGS	07047950	28 Jan 2018 18:00	CST	24.635	6.258
USGS	07047950	28 Jan 2018 19:00	CST	24.55	6.255
USGS	07047950	28 Jan 2018 20:00	CST	24.494	6.252
USGS	07047950	28 Jan 2018 21:00	CST	24.352	6.245
USGS	07047950	28 Jan 2018 22:00	CST	24.239	6.239
USGS	07047950	28 Jan 2018 23:00	CST	24.182	6.236
USGS	07047950	29 Jan 2018 00:00	CST	24.097	6.233
USGS	07047950	29 Jan 2018 01:00	CST	24.041	6.23
USGS	07047950	29 Jan 2018 02:00	CST	23.843	6.221
USGS	07047950	29 Jan 2018 03:00	CST	23.729	6.215
USGS	07047950	29 Jan 2018 04:00	CST	23.644	6.212
USGS	07047950	29 Jan 2018 05:00	CST	23.588	6.209
USGS	07047950	29 Jan 2018 06:00	CST	23.531	6.206
USGS	07047950	29 Jan 2018 07:00	CST	23.389	6.2
USGS	07047950	29 Jan 2018 08:00	CST	23.276	6.194
USGS	07047950	29 Jan 2018 09:00	CST	23.135	6.188
USGS	07047950	29 Jan 2018 10:00	CST	23.078	6.184
USGS	07047950	29 Jan 2018 11:00	CST	23.078	6.184
USGS	07047950	29 Jan 2018 12:00	CST	22.965	6.178
USGS	07047950	29 Jan 2018 13:00	CST	22.767	6.169
USGS	07047950	29 Jan 2018 14:00	CST	22.71	6.166
USGS	07047950	29 Jan 2018 15:00	CST	22.653	6.163
USGS	07047950	29 Jan 2018 16:00	CST	22.568	6.16
USGS	07047950	29 Jan 2018 17:00	CST	22.455	6.154
USGS	07047950	29 Jan 2018 18:00	CST	22.342	6.148
USGS	07047950	29 Jan 2018 19:00	CST	22.285	6.145
USGS	07047950	29 Jan 2018 20:00	CST	22.2	6.142
USGS	07047950	29 Jan 2018 21:00	CST	22.144	6.139
USGS	07047950	29 Jan 2018 22:00	CST	22.03	6.133
USGS	07047950	29 Jan 2018 23:00	CST	21.917	6.127
USGS	07047950	30 Jan 2018 00:00	CST	21.86	6.124
USGS	07047950	30 Jan 2018 01:00	CST	21.804	6.12
USGS	07047950	30 Jan 2018 02:00	CST	21.719	6.117
USGS	07047950	30 Jan 2018 03:00	CST	21.662	6.114
USGS	07047950	30 Jan 2018 04:00	CST	21.549	6.108
USGS	07047950	30 Jan 2018 05:00	CST	21.436	6.102
USGS	07047950	30 Jan 2018 06:00	CST	21.379	6.099
USGS	07047950	30 Jan 2018 07:00	CST	21.379	6.099
USGS	07047950	30 Jan 2018 08:00	CST	21.266	6.093
USGS	07047950	30 Jan 2018 09:00	CST	21.209	6.09
USGS	07047950	30 Jan 2018 10:00	CST	21.068	6.084
USGS	07047950	30 Jan 2018 11:00	CST	21.011	6.081
USGS	07047950	30 Jan 2018 12:00	CST	20.954	6.078
USGS	07047950	30 Jan 2018 13:00	CST	20.841	6.072
USGS	07047950	30 Jan 2018 14:00	CST	20.841	6.072
USGS	07047950	30 Jan 2018 15:00	CST	20.784	6.069
USGS	07047950	30 Jan 2018 16:00	CST	20.671	6.063
USGS	07047950	30 Jan 2018 17:00	CST	20.614	6.059
USGS	07047950	30 Jan 2018 18:00	CST	20.501	6.053
USGS	07047950	30 Jan 2018 19:00	CST	20.445	6.05
USGS	07047950	30 Jan 2018 20:00	CST	20.445	6.05
USGS	07047950	30 Jan 2018 21:00	CST	20.388	6.047
USGS	07047950	30 Jan 2018 22:00	CST	20.331	6.044
USGS	07047950	30 Jan 2018 23:00	CST	20.275	6.041
USGS	07047950	31 Jan 2018 00:00	CST	20.161	6.035
USGS	07047950	31 Jan 2018 01:00	CST	20.105	6.032
USGS	07047950	31 Jan 2018 02:00	CST	20.048	6.029
USGS	07047950	31 Jan 2018 03:00	CST	19.992	6.026
USGS	07047950	31 Jan 2018 04:00	CST	19.992	6.026
USGS	07047950	31 Jan 2018 05:00	CST	19.935	6.023
USGS	07047950	31 Jan 2018 06:00	CST	19.878	6.02
USGS	07047950	31 Jan 2018 07:00	CST	19.765	6.014
USGS	07047950	31 Jan 2018 08:00	CST	19.708	6.011
USGS	07047950	31 Jan 2018 10:00	CST	19.595	6.005
USGS	07047950	31 Jan 2018 12:00	CST	19.34	5.989
USGS	07047950	31 Jan 2018 15:00	CST	19.227	5.983
USGS	07047950	31 Jan 2018 16:00	CST	19.17	5.98
USGS	07047950	31 Jan 2018 17:00	CST	19.17	5.98
USGS	07047950	31 Jan 2018 18:00	CST	19.114	5.977
USGS	07047950	31 Jan 2018 19:00	CST	19.057	5.974
USGS	07047950	31 Jan 2018 20:00	CST	19.057	5.974
USGS	07047950	31 Jan 2018 21:00	CST	19	5.971
USGS	07047950	31 Jan 2018 22:00	CST	18.944	5.968
USGS	07047950	31 Jan 2018 23:00	CST	18.887	5.965
USGS	07047950	01 Feb 2018 00:00	CST	18.859	5.962
USGS	07047950	01 Feb 2018 01:00	CST	18.802	5.959
USGS	07047950	01 Feb 2018 02:00	CST	18.746	5.956
USGS	07047950	01 Feb 2018 03:00	CST	18.689	5.953
USGS	07047950	01 Feb 2018 04:00	CST	18.632	5.95
USGS	07047950	01 Feb 2018 05:00	CST	18.576	5.947
USGS	07047950	01 Feb 2018 06:00	CST	18.576	5.947
USGS	07047950	01 Feb 2018 07:00	CST	18.519	5.944
USGS	07047950	01 Feb 2018 08:00	CST	18.491	5.941
USGS	07047950	01 Feb 2018 09:00	CST	18.434	5.938
USGS	07047950	01 Feb 2018 10:00	CST	18.377	5.935
USGS	07047950	01 Feb 2018 11:00	CST	18.321	5.931
USGS	07047950	01 Feb 2018 12:00	CST	18.264	5.928
USGS	07047950	01 Feb 2018 13:00	CST	18.264	5.928
USGS	07047950	01 Feb 2018 14:00	CST	18.208	5.925
USGS	07047950	01 Feb 2018 15:00	CST	18.123	5.919
USGS	07047950	01 Feb 2018 16:00	CST	18.123	5.919
USGS	07047950	01 Feb 2018 17:00	CST	18.123	5.919
USGS	07047950	01 Feb 2018 18:00	CST	18.123	5.919
USGS	07047950	01 Feb 2018 19:00	CST	18.066	5.916
USGS	07047950	01 Feb 2018 20:00	CST	18.066	5.916
USGS	07047950	01 Feb 2018 21:00	CST	18.066	5.916
USGS	07047950	01 Feb 2018 22:00	CST	18.009	5.913
USGS	07047950	01 Feb 2018 23:00	CST	18.009	5.913
USGS	07047950	02 Feb 2018 00:00	CST	18.009	5.913
USGS	07047950	02 Feb 2018 01:00	CST	18.009	5.913
USGS	07047950	02 Feb 2018 02:00	CST	18.009	5.913
USGS	07047950	02 Feb 2018 03:00	CST	17.953	5.91
USGS	07047950	02 Feb 2018 04:00	CST	17.953	5.91
USGS	07047950	02 Feb 2018 05:00	CST	17.953	5.91
USGS	07047950	02 Feb 2018 06:00	CST	17.953	5.91
USGS	07047950	02 Feb 2018 07:00	CST	17.896	5.907
USGS	07047950	02 Feb 2018 08:00	CST	17.896	5.907
USGS	07047950	02 Feb 2018 09:00	CST	17.953	5.91
USGS	07047950	02 Feb 2018 10:00	CST	17.896	5.907
USGS	07047950	02 Feb 2018 11:00	CST	17.953	5.91
USGS	07047950	02 Feb 2018 12:00	CST	17.953	5.91
USGS	07047950	02 Feb 2018 13:00	CST	17.953	5.91
USGS	07047950	02 Feb 2018 14:00	CST	17.953	5.91
USGS	07047950	02 Feb 2018 15:00	CST	17.953	5.91
USGS	07047950	02 Feb 2018 16:00	CST	17.953	5.91
USGS	07047950	02 Feb 2018 17:00	CST	17.896	5.907
USGS	07047950	02 Feb 2018 18:00	CST	17.896	5.907
USGS	07047950	02 Feb 2018 19:00	CST	17.953	5.91
USGS	07047950	02 Feb 2018 20:00	CST	17.953	5.91
USGS	07047950	02 Feb 2018 21:00	CST	17.953	5.91
USGS	07047950	02 Feb 2018 22:00	CST	17.953	5.91
USGS	07047950	02 Feb 2018 23:00	CST	17.953	5.91
USGS	07047950	03 Feb 2018 00:00	CST	17.953	5.91
USGS	07047950	03 Feb 2018 01:00	CST	17.953	5.91
USGS	07047950	03 Feb 2018 02:00	CST	17.953	5.91
USGS	07047950	03 Feb 2018 03:00	CST	17.953	5.91
USGS	07047950	03 Feb 2018 04:00	CST	17.953	5.91
USGS	07047950	03 Feb 2018 05:00	CST	17.953	5.91
USGS	07047950	03 Feb 2018 06:00	CST	17.953	5.91
USGS	07047950	03 Feb 2018 07:00	CST	17.896	5.907
USGS	07047950	03 Feb 2018 08:00	CST	17.896	5.907
USGS	07047950	03 Feb 2018 09:00	CST	17.896	5.907
USGS	07047950	03 Feb 2018 10:00	CST	17.896	5.907
USGS	07047950	03 Feb 2018 11:00	CST	17.896	5.907
USGS	07047950	03 Feb 2018 12:00	CST	17.868	5.904
USGS	07047950	03 Feb 2018 13:00	CST	17.868	5.904
USGS	07047950	03 Feb 2018 14:00	CST	17.811	5.901
USGS	07047950	03 Feb 2018 15:00	CST	17.811	5.901
USGS	07047950	03 Feb 2018 16:00	CST	17.754	5.898
USGS	07047950	03 Feb 2018 17:00	CST	17.698	5.895
USGS	07047950	03 Feb 2018 18:00	CST	17.698	5.895
USGS	07047950	03 Feb 2018 19:00	CST	17.698	5.895
USGS	07047950	03 Feb 2018 20:00	CST	17.641	5.892
USGS	07047950	03 Feb 2018 21:00	CST	17.641	5.892
USGS	07047950	03 Feb 2018 22:00	CST	17.613	5.889
USGS	07047950	03 Feb 2018 23:00	CST	17.613	5.889
USGS	07047950	04 Feb 2018 00:00	CST	17.613	5.889
USGS	07047950	04 Feb 2018 01:00	CST	17.698	5.895
USGS	07047950	04 Feb 2018 02:00	CST	17.641	5.892
USGS	07047950	04 Feb 2018 03:00	CST	17.698	5.895
USGS	07047950	04 Feb 2018 04:00	CST	17.698	5.895
USGS	07047950	04 Feb 2018 05:00	CST	17.641	5.892
USGS	07047950	04 Feb 2018 06:00	CST	17.698	5.895
USGS	07047950	04 Feb 2018 07:00	CST	17.698	5.895
USGS	07047950	04 Feb 2018 08:00	CST	17.698	5.895
USGS	07047950	04 Feb 2018 09:00	CST	17.754	5.898
USGS	07047950	04 Feb 2018 10:00	CST	17.754	5.898
USGS	07047950	04 Feb 2018 11:00	CST	17.811	5.901
USGS	07047950	04 Feb 2018 12:00	CST	17.811	5.901
USGS	07047950	04 Feb 2018 13:00	CST	17.868	5.904
USGS	07047950	04 Feb 2018 14:00	CST	17.868	5.904
USGS	07047950	04 Feb 2018 15:00	CST	17.896	5.907
USGS	07047950	04 Feb 2018 16:00	CST	17.896	5.907
USGS	07047950	04 Feb 2018 17:00	CST	17.896	5.907
USGS	07047950	04 Feb 2018 19:00	CST	17.953	5.91
USGS	07047950	04 Feb 2018 21:00	CST	18.066	5.916
USGS	07047950	04 Feb 2018 22:00	CST	18.066	5.916
USGS	07047950	05 Feb 2018 00:00	CST	18.123	5.919
USGS	07047950	05 Feb 2018 01:00	CST	18.123	5.919
USGS	07047950	05 Feb 2018 02:00	CST	18.151	5.922
USGS	07047950	05 Feb 2018 03:00	CST	18.151	5.922
USGS	07047950	05 Feb 2018 04:00	CST	18.151	5.922
USGS	07047950	05 Feb 2018 05:00	CST	18.208	5.925
USGS	07047950	05 Feb 2018 06:00	CST	18.208	5.925
USGS	07047950	05 Feb 2018 07:00	CST	18.208	5.925
USGS	07047950	05 Feb 2018 08:00	CST	18.264	5.928
USGS	07047950	05 Feb 2018 09:00	CST	18.264	5.928
USGS	07047950	05 Feb 2018 10:00	CST	18.264	5.928
USGS	07047950	05 Feb 2018 11:00	CST	18.321	5.931
USGS	07047950	05 Feb 2018 12:00	CST	18.321	5.931
USGS	07047950	05 Feb 2018 13:00	CST	18.321	5.931
USGS	07047950	05 Feb 2018 14:00	CST	18.264	5.928
USGS	07047950	05 Feb 2018 15:00	CST	18.264	5.928
USGS	07047950	05 Feb 2018 16:00	CST	18.264	5.928
USGS	07047950	05 Feb 2018 17:00	CST	18.264	5.928
USGS	07047950	05 Feb 2018 18:00	CST	18.264	5.928
USGS	07047950	05 Feb 2018 19:00	CST	18.264	5.928
USGS	07047950	05 Feb 2018 20:00	CST	18.264	5.928
USGS	07047950	05 Feb 2018 21:00	CST	18.264	5.928
USGS	07047950	05 Feb 2018 22:00	CST	18.264	5.928
USGS	07047950	05 Feb 2018 23:00	CST	18.264	5.928
USGS	07047950	06 Feb 2018 00:00	CST	18.264	5.928
USGS	07047950	06 Feb 2018 01:00	CST	18.264	5.928
USGS	07047950	06 Feb 2018 02:00	CST	18.264	5.928
USGS	07047950	06 Feb 2018 03:00	CST	18.264	5.928
USGS	07047950	06 Feb 2018 04:00	CST	18.264	5.928
USGS	07047950	06 Feb 2018 05:00	CST	18.264	5.928
USGS	07047950	06 Feb 2018 06:00	CST	18.264	5.928
USGS	07047950	06 Feb 2018 07:00	CST	18.264	5.928
USGS	07047950	06 Feb 2018 08:00	CST	18.264	5.928
USGS	07047950	06 Feb 2018 09:00	CST	18.264	5.928
USGS	07047950	06 Feb 2018 10:00	CST	18.264	5.928
USGS	07047950	06 Feb 2018 11:00	CST	18.264	5.928
USGS	07047950	06 Feb 2018 12:00	CST	18.264	5.928
USGS	07047950	06 Feb 2018 13:00	CST	18.208	5.925
USGS	07047950	06 Feb 2018 14:00	CST	18.208	5.925
USGS	07047950	06 Feb 2018 15:00	CST	18.208	5.925
USGS	07047950	06 Feb 2018 16:00	CST	18.208	5.925
USGS	07047950	06 Feb 2018 17:00	CST	18.208	5.925
USGS	07047950	06 Feb 2018 18:00	CST	18.208	5.925
USGS	07047950	06 Feb 2018 19:00	CST	18.208	5.925
USGS	07047950	06 Feb 2018 20:00	CST	18.264	5.928
USGS	07047950	06 Feb 2018 21:00	CST	18.208	5.925
USGS	07047950	06 Feb 2018 22:00	CST	18.264	5.928
USGS	07047950	07 Feb 2018 00:00	CST	18.377	5.935
USGS	07047950	07 Feb 2018 01:00	CST	18.434	5.938
USGS	07047950	07 Feb 2018 02:00	CST	18.519	5.944
USGS	07047950	07 Feb 2018 03:00	CST	18.519	5.944
USGS	07047950	07 Feb 2018 04:00	CST	18.576	5.947
USGS	07047950	07 Feb 2018 05:00	CST	18.632	5.95
USGS	07047950	07 Feb 2018 06:00	CST	18.746	5.956
USGS	07047950	07 Feb 2018 07:00	CST	18.859	5.962
USGS	07047950	07 Feb 2018 08:00	CST	18.887	5.965
USGS	07047950	07 Feb 2018 09:00	CST	19	5.971
USGS	07047950	07 Feb 2018 10:00	CST	19.057	5.974
USGS	07047950	07 Feb 2018 11:00	CST	19.17	5.98
USGS	07047950	07 Feb 2018 12:00	CST	19.284	5.986
USGS	07047950	07 Feb 2018 13:00	CST	19.34	5.989
USGS	07047950	07 Feb 2018 14:00	CST	19.453	5.995
USGS	07047950	07 Feb 2018 15:00	CST	19.538	6.002
USGS	07047950	07 Feb 2018 16:00	CST	19.538	6.002
USGS	07047950	07 Feb 2018 17:00	CST	19.652	6.008
USGS	07047950	07 Feb 2018 18:00	CST	19.708	6.011
USGS	07047950	07 Feb 2018 19:00	CST	19.765	6.014
USGS	07047950	07 Feb 2018 20:00	CST	19.878	6.02
USGS	07047950	07 Feb 2018 21:00	CST	19.935	6.023
USGS	07047950	07 Feb 2018 22:00	CST	19.992	6.026
USGS	07047950	07 Feb 2018 23:00	CST	20.048	6.029
USGS	07047950	08 Feb 2018 00:00	CST	20.105	6.032
USGS	07047950	08 Feb 2018 01:00	CST	20.161	6.035
USGS	07047950	08 Feb 2018 02:00	CST	20.218	6.038
USGS	07047950	08 Feb 2018 03:00	CST	20.275	6.041
USGS	07047950	08 Feb 2018 04:00	CST	20.388	6.047
USGS	07047950	08 Feb 2018 05:00	CST	20.445	6.05
USGS	07047950	08 Feb 2018 06:00	CST	20.445	6.05
USGS	07047950	08 Feb 2018 07:00	CST	20.501	6.053
USGS	07047950	08 Feb 2018 08:00	CST	20.558	6.056
USGS	07047950	08 Feb 2018 09:00	CST	20.614	6.059
USGS	07047950	08 Feb 2018 10:00	CST	20.671	6.063
USGS	07047950	08 Feb 2018 11:00	CST	20.728	6.066
USGS	07047950	08 Feb 2018 12:00	CST	20.784	6.069
USGS	07047950	08 Feb 2018 13:00	CST	20.841	6.072
USGS	07047950	08 Feb 2018 14:00	CST	20.841	6.072
USGS	07047950	08 Feb 2018 15:00	CST	20.841	6.072
USGS	07047950	08 Feb 2018 16:00	CST	20.841	6.072
USGS	07047950	08 Feb 2018 17:00	CST	20.898	6.075
USGS	07047950	08 Feb 2018 18:00	CST	20.954	6.078
USGS	07047950	08 Feb 2018 19:00	CST	21.011	6.081
USGS	07047950	08 Feb 2018 20:00	CST	21.011	6.081
USGS	07047950	08 Feb 2018 21:00	CST	21.068	6.084
USGS	07047950	08 Feb 2018 22:00	CST	21.124	6.087
USGS	07047950	08 Feb 2018 23:00	CST	21.209	6.09
USGS	07047950	09 Feb 2018 00:00	CST	21.266	6.093
USGS	07047950	09 Feb 2018 01:00	CST	21.266	6.093
USGS	07047950	09 Feb 2018 02:00	CST	21.322	6.096
USGS	07047950	09 Feb 2018 03:00	CST	21.379	6.099
USGS	07047950	09 Feb 2018 04:00	CST	21.436	6.102
USGS	07047950	09 Feb 2018 05:00	CST	21.436	6.102
USGS	07047950	09 Feb 2018 06:00	CST	21.549	6.108
USGS	07047950	09 Feb 2018 07:00	CST	21.549	6.108
USGS	07047950	09 Feb 2018 08:00	CST	21.549	6.108
USGS	07047950	09 Feb 2018 09:00	CST	21.606	6.111
USGS	07047950	09 Feb 2018 10:00	CST	21.662	6.114
USGS	07047950	09 Feb 2018 11:00	CST	21.719	6.117
USGS	07047950	09 Feb 2018 12:00	CST	21.719	6.117
USGS	07047950	09 Feb 2018 13:00	CST	21.804	6.12
USGS	07047950	09 Feb 2018 14:00	CST	21.804	6.12
USGS	07047950	09 Feb 2018 15:00	CST	21.86	6.124
USGS	07047950	09 Feb 2018 16:00	CST	21.917	6.127
USGS	07047950	09 Feb 2018 17:00	CST	21.974	6.13
USGS	07047950	09 Feb 2018 18:00	CST	21.974	6.13
USGS	07047950	09 Feb 2018 19:00	CST	22.03	6.133
USGS	07047950	09 Feb 2018 20:00	CST	22.03	6.133
USGS	07047950	09 Feb 2018 21:00	CST	22.087	6.136
USGS	07047950	09 Feb 2018 22:00	CST	22.2	6.142
USGS	07047950	09 Feb 2018 23:00	CST	22.398	6.151
USGS	07047950	10 Feb 2018 00:00	CST	22.455	6.154
USGS	07047950	10 Feb 2018 01:00	CST	22.512	6.157
USGS	07047950	10 Feb 2018 02:00	CST	22.512	6.157
USGS	07047950	10 Feb 2018 03:00	CST	22.568	6.16
USGS	07047950	10 Feb 2018 04:00	CST	22.823	6.172
USGS	07047950	10 Feb 2018 05:00	CST	23.135	6.188
USGS	07047950	10 Feb 2018 06:00	CST	23.531	6.206
USGS	07047950	10 Feb 2018 07:00	CST	23.984	6.227
USGS	07047950	10 Feb 2018 08:00	CST	24.494	6.252
USGS	07047950	10 Feb 2018 09:00	CST	24.975	6.273
USGS	07047950	10 Feb 2018 10:00	CST	25.655	6.303
USGS	07047950	10 Feb 2018 11:00	CST	26.193	6.328
USGS	07047950	10 Feb 2018 12:00	CST	26.674	6.349
USGS	07047950	10 Feb 2018 13:00	CST	27.042	6.364
USGS	07047950	10 Feb 2018 14:00	CST	27.467	6.383
USGS	07047950	10 Feb 2018 15:00	CST	27.609	6.389
USGS	07047950	10 Feb 2018 16:00	CST	27.92	6.401
USGS	07047950	10 Feb 2018 17:00	CST	28.118	6.41
USGS	07047950	10 Feb 2018 18:00	CST	28.288	6.416
USGS	07047950	10 Feb 2018 19:00	CST	28.6	6.425
USGS	07047950	10 Feb 2018 20:00	CST	28.6	6.434
USGS	07047950	10 Feb 2018 21:00	CST	28.883	6.441
USGS	07047950	10 Feb 2018 22:00	CST	29.166	6.45
USGS	07047950	10 Feb 2018 23:00	CST	29.449	6.459
USGS	07047950	11 Feb 2018 00:00	CST	29.449	6.462
USGS	07047950	11 Feb 2018 01:00	CST	29.732	6.471
USGS	07047950	11 Feb 2018 02:00	CST	30.016	6.48
USGS	07047950	11 Feb 2018 03:00	CST	30.016	6.486
USGS	07047950	11 Feb 2018 04:00	CST	30.299	6.495
USGS	07047950	11 Feb 2018 05:00	CST	30.299	6.498
USGS	07047950	11 Feb 2018 06:00	CST	30.582	6.505
USGS	07047950	11 Feb 2018 07:00	CST	30.865	6.514
USGS	07047950	11 Feb 2018 08:00	CST	30.865	6.52
USGS	07047950	11 Feb 2018 09:00	CST	31.148	6.529
USGS	07047950	11 Feb 2018 10:00	CST	31.148	6.532
USGS	07047950	11 Feb 2018 11:00	CST	31.431	6.538
USGS	07047950	11 Feb 2018 12:00	CST	31.715	6.547
USGS	07047950	11 Feb 2018 13:00	CST	31.715	6.55
USGS	07047950	11 Feb 2018 14:00	CST	31.998	6.556
USGS	07047950	11 Feb 2018 15:00	CST	31.998	6.559
USGS	07047950	11 Feb 2018 16:00	CST	32.281	6.569
USGS	07047950	11 Feb 2018 17:00	CST	32.564	6.575
USGS	07047950	11 Feb 2018 18:00	CST	32.564	6.578
USGS	07047950	11 Feb 2018 19:00	CST	32.847	6.584
USGS	07047950	11 Feb 2018 20:00	CST	32.847	6.587
USGS	07047950	11 Feb 2018 21:00	CST	33.13	6.596
USGS	07047950	11 Feb 2018 22:00	CST	33.414	6.602
USGS	07047950	11 Feb 2018 23:00	CST	33.414	6.605
USGS	07047950	12 Feb 2018 00:00	CST	33.697	6.611
USGS	07047950	12 Feb 2018 01:00	CST	33.697	6.617
USGS	07047950	12 Feb 2018 02:00	CST	33.98	6.623
USGS	07047950	12 Feb 2018 03:00	CST	33.98	6.626
USGS	07047950	12 Feb 2018 04:00	CST	34.263	6.633
USGS	07047950	12 Feb 2018 05:00	CST	34.546	6.639
USGS	07047950	12 Feb 2018 06:00	CST	34.546	6.642
USGS	07047950	12 Feb 2018 07:00	CST	34.829	6.648
USGS	07047950	12 Feb 2018 08:00	CST	34.829	6.651
USGS	07047950	12 Feb 2018 09:00	CST	35.113	6.657
USGS	07047950	12 Feb 2018 10:00	CST	35.396	6.663
USGS	07047950	12 Feb 2018 11:00	CST	35.396	6.666
USGS	07047950	12 Feb 2018 12:00	CST	35.679	6.672
USGS	07047950	12 Feb 2018 13:00	CST	35.679	6.675
USGS	07047950	12 Feb 2018 14:00	CST	35.962	6.678
USGS	07047950	12 Feb 2018 15:00	CST	36.245	6.684
USGS	07047950	12 Feb 2018 16:00	CST	36.245	6.687
USGS	07047950	12 Feb 2018 17:00	CST	36.528	6.69
USGS	07047950	12 Feb 2018 18:00	CST	36.528	6.693
USGS	07047950	12 Feb 2018 19:00	CST	36.812	6.7
USGS	07047950	12 Feb 2018 20:00	CST	37.095	6.703
USGS	07047950	12 Feb 2018 21:00	CST	37.095	6.706
USGS	07047950	12 Feb 2018 22:00	CST	37.378	6.709
USGS	07047950	12 Feb 2018 23:00	CST	37.378	6.712
USGS	07047950	13 Feb 2018 00:00	CST	37.661	6.715
USGS	07047950	13 Feb 2018 01:00	CST	37.661	6.715
USGS	07047950	13 Feb 2018 02:00	CST	37.944	6.721
USGS	07047950	13 Feb 2018 03:00	CST	38.227	6.724
USGS	07047950	13 Feb 2018 04:00	CST	38.227	6.727
USGS	07047950	13 Feb 2018 05:00	CST	38.511	6.73
USGS	07047950	13 Feb 2018 06:00	CST	38.511	6.733
USGS	07047950	13 Feb 2018 07:00	CST	38.794	6.736
USGS	07047950	13 Feb 2018 08:00	CST	39.077	6.739
USGS	07047950	13 Feb 2018 09:00	CST	39.077	6.742
USGS	07047950	13 Feb 2018 10:00	CST	39.077	6.742
USGS	07047950	13 Feb 2018 11:00	CST	39.36	6.745
USGS	07047950	13 Feb 2018 12:00	CST	39.36	6.748
USGS	07047950	13 Feb 2018 13:00	CST	39.36	6.748
USGS	07047950	13 Feb 2018 14:00	CST	39.643	6.751
USGS	07047950	13 Feb 2018 15:00	CST	39.926	6.754
USGS	07047950	13 Feb 2018 16:00	CST	39.926	6.754
USGS	07047950	13 Feb 2018 17:00	CST	39.926	6.757
USGS	07047950	13 Feb 2018 18:00	CST	39.926	6.757
USGS	07047950	13 Feb 2018 19:00	CST	39.926	6.757
USGS	07047950	13 Feb 2018 20:00	CST	40.21	6.761
USGS	07047950	13 Feb 2018 21:00	CST	40.21	6.761
USGS	07047950	13 Feb 2018 22:00	CST	40.21	6.761
USGS	07047950	13 Feb 2018 23:00	CST	40.21	6.764
USGS	07047950	14 Feb 2018 00:00	CST	40.493	6.767
USGS	07047950	14 Feb 2018 01:00	CST	40.21	6.764
USGS	07047950	14 Feb 2018 02:00	CST	40.493	6.767
USGS	07047950	14 Feb 2018 03:00	CST	40.493	6.767
USGS	07047950	14 Feb 2018 04:00	CST	40.493	6.767
USGS	07047950	14 Feb 2018 05:00	CST	40.493	6.767
USGS	07047950	14 Feb 2018 06:00	CST	40.776	6.77
USGS	07047950	14 Feb 2018 07:00	CST	41.059	6.773
USGS	07047950	14 Feb 2018 08:00	CST	41.059	6.773
USGS	07047950	14 Feb 2018 09:00	CST	41.342	6.776
USGS	07047950	14 Feb 2018 10:00	CST	41.342	6.776
USGS	07047950	14 Feb 2018 11:00	CST	41.342	6.776
USGS	07047950	14 Feb 2018 12:00	CST	41.625	6.779
USGS	07047950	14 Feb 2018 13:00	CST	41.625	6.779
USGS	07047950	14 Feb 2018 14:00	CST	41.625	6.779
USGS	07047950	14 Feb 2018 15:00	CST	41.625	6.779
USGS	07047950	14 Feb 2018 16:00	CST	41.625	6.779
USGS	07047950	14 Feb 2018 17:00	CST	41.625	6.779
USGS	07047950	14 Feb 2018 18:00	CST	41.625	6.779
USGS	07047950	14 Feb 2018 19:00	CST	41.909	6.782
USGS	07047950	14 Feb 2018 20:00	CST	41.625	6.779
USGS	07047950	14 Feb 2018 21:00	CST	41.625	6.779
USGS	07047950	14 Feb 2018 22:00	CST	41.909	6.782
USGS	07047950	14 Feb 2018 23:00	CST	41.625	6.779
USGS	07047950	15 Feb 2018 00:00	CST	41.909	6.782
USGS	07047950	15 Feb 2018 01:00	CST	41.625	6.779
USGS	07047950	15 Feb 2018 02:00	CST	41.625	6.779
USGS	07047950	15 Feb 2018 03:00	CST	41.059	6.773
USGS	07047950	15 Feb 2018 04:00	CST	41.909	6.782
USGS	07047950	15 Feb 2018 05:00	CST	41.625	6.779
USGS	07047950	15 Feb 2018 06:00	CST	42.192	6.785
USGS	07047950	15 Feb 2018 07:00	CST	41.909	6.782
USGS	07047950	15 Feb 2018 08:00	CST	41.625	6.779
USGS	07047950	15 Feb 2018 09:00	CST	41.909	6.782
USGS	07047950	15 Feb 2018 10:00	CST	42.475	6.788
USGS	07047950	15 Feb 2018 11:00	CST	41.909	6.782
USGS	07047950	15 Feb 2018 12:00	CST	42.192	6.785
USGS	07047950	15 Feb 2018 13:00	CST	41.059	6.773
USGS	07047950	15 Feb 2018 14:00	CST	41.909	6.782
USGS	07047950	15 Feb 2018 15:00	CST	42.192	6.785
USGS	07047950	15 Feb 2018 16:00	CST	42.192	6.785
USGS	07047950	15 Feb 2018 17:00	CST	41.909	6.782
USGS	07047950	15 Feb 2018 18:00	CST	41.909	6.782
USGS	07047950	15 Feb 2018 19:00	CST	41.909	6.782
USGS	07047950	15 Feb 2018 20:00	CST	41.909	6.782
USGS	07047950	15 Feb 2018 21:00	CST	42.192	6.785
USGS	07047950	15 Feb 2018 22:00	CST	42.192	6.785
USGS	07047950	15 Feb 2018 23:00	CST	42.192	6.785
USGS	07047950	16 Feb 2018 00:00	CST	41.909	6.782
USGS	07047950	16 Feb 2018 01:00	CST	42.192	6.785
USGS	07047950	16 Feb 2018 02:00	CST	42.475	6.788
USGS	07047950	16 Feb 2018 03:00	CST	42.475	6.788
USGS	07047950	16 Feb 2018 04:00	CST	42.475	6.788
USGS	07047950	16 Feb 2018 05:00	CST	42.475	6.788
USGS	07047950	16 Feb 2018 06:00	CST	42.475	6.788
USGS	07047950	16 Feb 2018 07:00	CST	42.475	6.788
USGS	07047950	16 Feb 2018 08:00	CST	42.475	6.788
USGS	07047950	16 Feb 2018 09:00	CST	42.475	6.788
USGS	07047950	16 Feb 2018 10:00	CST	42.758	6.791
USGS	07047950	16 Feb 2018 11:00	CST	42.758	6.791
USGS	07047950	16 Feb 2018 12:00	CST	42.475	6.788
USGS	07047950	16 Feb 2018 13:00	CST	42.758	6.791
USGS	07047950	16 Feb 2018 14:00	CST	42.475	6.788
USGS	07047950	16 Feb 2018 15:00	CST	43.041	6.794
USGS	07047950	16 Feb 2018 16:00	CST	42.758	6.791
USGS	07047950	16 Feb 2018 17:00	CST	42.758	6.791
USGS	07047950	16 Feb 2018 18:00	CST	42.758	6.791
USGS	07047950	16 Feb 2018 19:00	CST	42.758	6.791
USGS	07047950	16 Feb 2018 20:00	CST	42.475	6.788
USGS	07047950	16 Feb 2018 21:00	CST	42.758	6.791
USGS	07047950	16 Feb 2018 22:00	CST	42.758	6.791
USGS	07047950	16 Feb 2018 23:00	CST	42.758	6.791
USGS	07047950	17 Feb 2018 00:00	CST	42.758	6.791
USGS	07047950	17 Feb 2018 01:00	CST	42.758	6.791
USGS	07047950	17 Feb 2018 02:00	CST	42.758	6.791
USGS	07047950	17 Feb 2018 03:00	CST	42.758	6.791
USGS	07047950	17 Feb 2018 04:00	CST	42.758	6.791
USGS	07047950	17 Feb 2018 05:00	CST	42.758	6.791
USGS	07047950	17 Feb 2018 06:00	CST	42.475	6.788
USGS	07047950	17 Feb 2018 07:00	CST	42.758	6.791
USGS	07047950	17 Feb 2018 08:00	CST	42.758	6.791
USGS	07047950	17 Feb 2018 09:00	CST	43.041	6.794
USGS	07047950	17 Feb 2018 10:00	CST	42.758	6.791
USGS	07047950	17 Feb 2018 11:00	CST	43.324	6.797
USGS	07047950	17 Feb 2018 12:00	CST	43.041	6.794
USGS	07047950	17 Feb 2018 13:00	CST	43.041	6.794
USGS	07047950	17 Feb 2018 14:00	CST	43.041	6.794
USGS	07047950	17 Feb 2018 15:00	CST	43.041	6.794
USGS	07047950	17 Feb 2018 16:00	CST	42.758	6.791
USGS	07047950	17 Feb 2018 17:00	CST	42.758	6.791
USGS	07047950	17 Feb 2018 18:00	CST	42.758	6.791
USGS	07047950	17 Feb 2018 19:00	CST	42.758	6.791
USGS	07047950	17 Feb 2018 20:00	CST	42.475	6.788
USGS	07047950	17 Feb 2018 21:00	CST	42.758	6.791
USGS	07047950	17 Feb 2018 22:00	CST	42.475	6.788
USGS	07047950	17 Feb 2018 23:00	CST	42.475	6.788
USGS	07047950	18 Feb 2018 00:00	CST	42.475	6.788
USGS	07047950	18 Feb 2018 01:00	CST	42.475	6.788
USGS	07047950	18 Feb 2018 02:00	CST	42.475	6.788
USGS	07047950	18 Feb 2018 03:00	CST	42.192	6.785
USGS	07047950	18 Feb 2018 04:00	CST	42.192	6.785
USGS	07047950	18 Feb 2018 05:00	CST	42.192	6.785
USGS	07047950	18 Feb 2018 06:00	CST	42.192	6.785
USGS	07047950	18 Feb 2018 07:00	CST	41.909	6.782
USGS	07047950	18 Feb 2018 08:00	CST	41.909	6.782
USGS	07047950	18 Feb 2018 09:00	CST	41.909	6.782
USGS	07047950	18 Feb 2018 10:00	CST	41.909	6.782
USGS	07047950	18 Feb 2018 11:00	CST	41.909	6.782
USGS	07047950	18 Feb 2018 12:00	CST	41.909	6.782
USGS	07047950	18 Feb 2018 13:00	CST	41.625	6.779
USGS	07047950	18 Feb 2018 14:00	CST	41.342	6.776
USGS	07047950	18 Feb 2018 15:00	CST	41.625	6.779
USGS	07047950	18 Feb 2018 16:00	CST	41.342	6.776
USGS	07047950	18 Feb 2018 17:00	CST	41.342	6.776
USGS	07047950	18 Feb 2018 18:00	CST	41.059	6.773
USGS	07047950	18 Feb 2018 19:00	CST	41.059	6.773
USGS	07047950	18 Feb 2018 20:00	CST	41.059	6.773
USGS	07047950	18 Feb 2018 21:00	CST	40.776	6.77
USGS	07047950	18 Feb 2018 22:00	CST	41.059	6.773
USGS	07047950	18 Feb 2018 23:00	CST	40.776	6.77
USGS	07047950	19 Feb 2018 00:00	CST	40.776	6.77
USGS	07047950	19 Feb 2018 01:00	CST	40.776	6.77
USGS	07047950	19 Feb 2018 02:00	CST	40.776	6.77
USGS	07047950	19 Feb 2018 03:00	CST	40.493	6.767
USGS	07047950	19 Feb 2018 04:00	CST	40.776	6.77
USGS	07047950	19 Feb 2018 05:00	CST	40.493	6.767
USGS	07047950	19 Feb 2018 06:00	CST	40.493	6.767
USGS	07047950	19 Feb 2018 07:00	CST	40.21	6.764
USGS	07047950	19 Feb 2018 08:00	CST	39.926	6.757
USGS	07047950	19 Feb 2018 09:00	CST	40.493	6.767
USGS	07047950	19 Feb 2018 10:00	CST	40.21	6.761
USGS	07047950	19 Feb 2018 11:00	CST	39.36	6.748
USGS	07047950	19 Feb 2018 12:00	CST	39.643	6.751
USGS	07047950	19 Feb 2018 13:00	CST	39.36	6.748
USGS	07047950	19 Feb 2018 14:00	CST	40.21	6.764
USGS	07047950	19 Feb 2018 15:00	CST	39.643	6.751
USGS	07047950	19 Feb 2018 16:00	CST	40.21	6.761
USGS	07047950	19 Feb 2018 17:00	CST	40.21	6.761
USGS	07047950	19 Feb 2018 18:00	CST	40.21	6.761
USGS	07047950	19 Feb 2018 19:00	CST	40.21	6.761
USGS	07047950	19 Feb 2018 20:00	CST	40.21	6.761
USGS	07047950	19 Feb 2018 21:00	CST	40.21	6.761
USGS	07047950	19 Feb 2018 22:00	CST	40.21	6.761
USGS	07047950	19 Feb 2018 23:00	CST	40.21	6.761
USGS	07047950	20 Feb 2018 00:00	CST	40.21	6.761
USGS	07047950	20 Feb 2018 01:00	CST	40.21	6.761
USGS	07047950	20 Feb 2018 02:00	CST	40.21	6.761
USGS	07047950	20 Feb 2018 03:00	CST	40.21	6.761
USGS	07047950	20 Feb 2018 04:00	CST	40.21	6.764
USGS	07047950	20 Feb 2018 05:00	CST	40.21	6.761
USGS	07047950	20 Feb 2018 06:00	CST	40.21	6.761
USGS	07047950	20 Feb 2018 07:00	CST	40.21	6.761
USGS	07047950	20 Feb 2018 08:00	CST	40.21	6.761
USGS	07047950	20 Feb 2018 09:00	CST	40.21	6.764
USGS	07047950	20 Feb 2018 10:00	CST	40.21	6.764
USGS	07047950	20 Feb 2018 11:00	CST	39.643	6.751
USGS	07047950	20 Feb 2018 12:00	CST	40.21	6.764
USGS	07047950	20 Feb 2018 13:00	CST	39.36	6.748
USGS	07047950	20 Feb 2018 14:00	CST	40.493	6.767
USGS	07047950	20 Feb 2018 15:00	CST	40.21	6.764
USGS	07047950	20 Feb 2018 16:00	CST	40.21	6.764
USGS	07047950	20 Feb 2018 17:00	CST	40.493	6.767
USGS	07047950	20 Feb 2018 18:00	CST	40.493	6.767
USGS	07047950	20 Feb 2018 19:00	CST	40.493	6.767
USGS	07047950	20 Feb 2018 20:00	CST	40.493	6.767
USGS	07047950	20 Feb 2018 21:00	CST	40.776	6.77
USGS	07047950	20 Feb 2018 22:00	CST	40.493	6.767
USGS	07047950	20 Feb 2018 23:00	CST	40.776	6.77
USGS	07047950	21 Feb 2018 00:00	CST	40.776	6.77
USGS	07047950	21 Feb 2018 01:00	CST	41.059	6.773
USGS	07047950	21 Feb 2018 02:00	CST	41.059	6.773
USGS	07047950	21 Feb 2018 03:00	CST	41.342	6.776
USGS	07047950	21 Feb 2018 04:00	CST	41.909	6.782
USGS	07047950	21 Feb 2018 05:00	CST	42.475	6.788
USGS	07047950	21 Feb 2018 06:00	CST	42.475	6.788
USGS	07047950	21 Feb 2018 07:00	CST	43.041	6.794
USGS	07047950	21 Feb 2018 08:00	CST	43.608	6.8
USGS	07047950	21 Feb 2018 09:00	CST	43.891	6.803
USGS	07047950	21 Feb 2018 10:00	CST	44.74	6.809
USGS	07047950	21 Feb 2018 11:00	CST	45.307	6.815
USGS	07047950	21 Feb 2018 12:00	CST	46.722	6.828
USGS	07047950	21 Feb 2018 13:00	CST	47.289	6.831
USGS	07047950	21 Feb 2018 14:00	CST	48.988	6.846
USGS	07047950	21 Feb 2018 15:00	CST	50.12	6.855
USGS	07047950	21 Feb 2018 16:00	CST	52.669	6.873
USGS	07047950	21 Feb 2018 17:00	CST	54.368	6.886
USGS	07047950	21 Feb 2018 18:00	CST	56.633	6.901
USGS	07047950	21 Feb 2018 19:00	CST	58.332	6.913
USGS	07047950	21 Feb 2018 20:00	CST	60.881	6.928
USGS	07047950	21 Feb 2018 21:00	CST	64.562	6.953
USGS	07047950	21 Feb 2018 22:00	CST	67.96	6.974
USGS	07047950	21 Feb 2018 23:00	CST	71.641	6.995
USGS	07047950	22 Feb 2018 00:00	CST	75.039	7.017
USGS	07047950	22 Feb 2018 01:00	CST	77.871	7.032
USGS	07047950	22 Feb 2018 02:00	CST	81.552	7.053
USGS	07047950	22 Feb 2018 03:00	CST	85.233	7.074
USGS	07047950	22 Feb 2018 04:00	CST	88.065	7.09
USGS	07047950	22 Feb 2018 05:00	CST	92.595	7.114
USGS	07047950	22 Feb 2018 06:00	CST	96.56	7.135
USGS	07047950	22 Feb 2018 07:00	CST	100.524	7.157
USGS	07047950	22 Feb 2018 08:00	CST	104.205	7.175
USGS	07047950	22 Feb 2018 09:00	CST	107.886	7.193
USGS	07047950	22 Feb 2018 10:00	CST	112.7	7.218
USGS	07047950	22 Feb 2018 11:00	CST	116.381	7.236
USGS	07047950	22 Feb 2018 12:00	CST	120.912	7.257
USGS	07047950	22 Feb 2018 13:00	CST	124.876	7.276
USGS	07047950	22 Feb 2018 14:00	CST	129.973	7.3
USGS	07047950	22 Feb 2018 15:00	CST	132.522	7.312
USGS	07047950	22 Feb 2018 16:00	CST	136.203	7.331
USGS	07047950	22 Feb 2018 17:00	CST	140.45	7.352
USGS	07047950	22 Feb 2018 18:00	CST	144.131	7.37
USGS	07047950	22 Feb 2018 19:00	CST	147.813	7.388
USGS	07047950	22 Feb 2018 20:00	CST	151.494	7.407
USGS	07047950	22 Feb 2018 21:00	CST	154.609	7.422
USGS	07047950	22 Feb 2018 22:00	CST	158.29	7.44
USGS	07047950	22 Feb 2018 23:00	CST	160.838	7.452
USGS	07047950	23 Feb 2018 00:00	CST	167.917	7.486
USGS	07047950	23 Feb 2018 01:00	CST	171.882	7.504
USGS	07047950	23 Feb 2018 02:00	CST	174.43	7.516
USGS	07047950	23 Feb 2018 03:00	CST	177.828	7.532
USGS	07047950	23 Feb 2018 04:00	CST	181.792	7.55
USGS	07047950	23 Feb 2018 05:00	CST	185.19	7.565
USGS	07047950	23 Feb 2018 06:00	CST	188.588	7.58
USGS	07047950	23 Feb 2018 07:00	CST	191.42	7.593
USGS	07047950	23 Feb 2018 08:00	CST	196.234	7.614
USGS	07047950	23 Feb 2018 09:00	CST	198.216	7.623
USGS	07047950	23 Feb 2018 10:00	CST	203.879	7.648
USGS	07047950	23 Feb 2018 11:00	CST	206.711	7.66
USGS	07047950	23 Feb 2018 12:00	CST	210.392	7.675
USGS	07047950	23 Feb 2018 13:00	CST	212.374	7.684
USGS	07047950	23 Feb 2018 14:00	CST	219.737	7.715
USGS	07047950	23 Feb 2018 15:00	CST	222.568	7.727
USGS	07047950	23 Feb 2018 16:00	CST	224.834	7.736
USGS	07047950	23 Feb 2018 17:00	CST	230.214	7.757
USGS	07047950	23 Feb 2018 18:00	CST	234.744	7.776
USGS	07047950	23 Feb 2018 19:00	CST	237.01	7.785
USGS	07047950	23 Feb 2018 20:00	CST	240.691	7.8
USGS	07047950	23 Feb 2018 21:00	CST	245.222	7.818
USGS	07047950	23 Feb 2018 22:00	CST	250.602	7.84
USGS	07047950	23 Feb 2018 23:00	CST	254.566	7.855
USGS	07047950	24 Feb 2018 00:00	CST	258.53	7.87
USGS	07047950	24 Feb 2018 01:00	CST	263.911	7.891
USGS	07047950	24 Feb 2018 02:00	CST	268.724	7.91
USGS	07047950	24 Feb 2018 03:00	CST	272.972	7.925
USGS	07047950	24 Feb 2018 04:00	CST	276.087	7.937
USGS	07047950	24 Feb 2018 05:00	CST	280.051	7.952
USGS	07047950	24 Feb 2018 06:00	CST	283.166	7.968
USGS	07047950	24 Feb 2018 07:00	CST	288.829	7.989
USGS	07047950	24 Feb 2018 08:00	CST	288.829	7.986
USGS	07047950	24 Feb 2018 09:00	CST	294.492	8.004
USGS	07047950	24 Feb 2018 10:00	CST	297.324	8.019
USGS	07047950	24 Feb 2018 11:00	CST	300.156	8.025
USGS	07047950	24 Feb 2018 12:00	CST	305.819	8.044
USGS	07047950	24 Feb 2018 13:00	CST	305.819	8.044
USGS	07047950	24 Feb 2018 14:00	CST	311.482	8.068
USGS	07047950	24 Feb 2018 15:00	CST	311.482	8.068
USGS	07047950	24 Feb 2018 16:00	CST	317.146	8.086
USGS	07047950	24 Feb 2018 17:00	CST	317.146	8.089
USGS	07047950	24 Feb 2018 18:00	CST	319.977	8.096
USGS	07047950	24 Feb 2018 19:00	CST	334.136	8.147
USGS	07047950	24 Feb 2018 20:00	CST	334.136	8.144
USGS	07047950	24 Feb 2018 21:00	CST	339.799	8.166
USGS	07047950	24 Feb 2018 22:00	CST	339.799	8.169
USGS	07047950	24 Feb 2018 23:00	CST	345.462	8.187
USGS	07047950	25 Feb 2018 00:00	CST	348.294	8.19
USGS	07047950	25 Feb 2018 01:00	CST	351.126	8.202
USGS	07047950	25 Feb 2018 02:00	CST	353.957	8.211
USGS	07047950	25 Feb 2018 03:00	CST	356.789	8.221
USGS	07047950	25 Feb 2018 04:00	CST	359.621	8.236
USGS	07047950	25 Feb 2018 05:00	CST	362.452	8.239
USGS	07047950	25 Feb 2018 06:00	CST	362.452	8.245
USGS	07047950	25 Feb 2018 07:00	CST	365.284	8.248
USGS	07047950	25 Feb 2018 08:00	CST	365.284	8.254
USGS	07047950	25 Feb 2018 09:00	CST	368.116	8.257
USGS	07047950	25 Feb 2018 10:00	CST	370.947	8.266
USGS	07047950	25 Feb 2018 11:00	CST	368.116	8.263
USGS	07047950	25 Feb 2018 12:00	CST	368.116	8.26
USGS	07047950	25 Feb 2018 13:00	CST	370.947	8.269
USGS	07047950	25 Feb 2018 14:00	CST	370.947	8.272
USGS	07047950	25 Feb 2018 15:00	CST	373.779	8.275
USGS	07047950	25 Feb 2018 16:00	CST	368.116	8.26
USGS	07047950	25 Feb 2018 17:00	CST	368.116	8.26
USGS	07047950	25 Feb 2018 18:00	CST	370.947	8.269
USGS	07047950	25 Feb 2018 19:00	CST	370.947	8.269
USGS	07047950	25 Feb 2018 20:00	CST	373.779	8.275
USGS	07047950	25 Feb 2018 21:00	CST	373.779	8.275
USGS	07047950	25 Feb 2018 22:00	CST	373.779	8.275
USGS	07047950	25 Feb 2018 23:00	CST	373.779	8.275
USGS	07047950	26 Feb 2018 00:00	CST	370.947	8.269
USGS	07047950	26 Feb 2018 01:00	CST	373.779	8.275
USGS	07047950	26 Feb 2018 02:00	CST	373.779	8.275
USGS	07047950	26 Feb 2018 03:00	CST	370.947	8.272
USGS	07047950	26 Feb 2018 04:00	CST	373.779	8.278
USGS	07047950	26 Feb 2018 05:00	CST	373.779	8.275
USGS	07047950	26 Feb 2018 06:00	CST	373.779	8.275
USGS	07047950	26 Feb 2018 07:00	CST	368.116	8.263
USGS	07047950	26 Feb 2018 08:00	CST	370.947	8.266
USGS	07047950	26 Feb 2018 09:00	CST	368.116	8.257
USGS	07047950	26 Feb 2018 10:00	CST	368.116	8.257
USGS	07047950	26 Feb 2018 11:00	CST	365.284	8.254
USGS	07047950	26 Feb 2018 12:00	CST	368.116	8.26
USGS	07047950	26 Feb 2018 13:00	CST	365.284	8.251
USGS	07047950	26 Feb 2018 14:00	CST	365.284	8.254
USGS	07047950	26 Feb 2018 15:00	CST	362.452	8.239
USGS	07047950	26 Feb 2018 16:00	CST	365.284	8.251
USGS	07047950	26 Feb 2018 17:00	CST	362.452	8.245
USGS	07047950	26 Feb 2018 18:00	CST	359.621	8.233
USGS	07047950	26 Feb 2018 19:00	CST	359.621	8.233
USGS	07047950	26 Feb 2018 20:00	CST	356.789	8.224
USGS	07047950	26 Feb 2018 21:00	CST	353.957	8.218
USGS	07047950	26 Feb 2018 22:00	CST	356.789	8.224
USGS	07047950	26 Feb 2018 23:00	CST	353.957	8.214
USGS	07047950	27 Feb 2018 00:00	CST	351.126	8.208
USGS	07047950	27 Feb 2018 01:00	CST	351.126	8.202
USGS	07047950	27 Feb 2018 02:00	CST	348.294	8.199
USGS	07047950	27 Feb 2018 03:00	CST	348.294	8.193
USGS	07047950	27 Feb 2018 04:00	CST	348.294	8.193
USGS	07047950	27 Feb 2018 05:00	CST	345.462	8.184
USGS	07047950	27 Feb 2018 06:00	CST	345.462	8.184
USGS	07047950	27 Feb 2018 07:00	CST	342.631	8.172
USGS	07047950	27 Feb 2018 08:00	CST	339.799	8.166
USGS	07047950	27 Feb 2018 09:00	CST	339.799	8.163
USGS	07047950	27 Feb 2018 10:00	CST	339.799	8.163
USGS	07047950	27 Feb 2018 11:00	CST	336.967	8.157
USGS	07047950	27 Feb 2018 12:00	CST	336.967	8.153
USGS	07047950	27 Feb 2018 13:00	CST	334.136	8.144
USGS	07047950	27 Feb 2018 14:00	CST	334.136	8.141
USGS	07047950	27 Feb 2018 15:00	CST	331.304	8.132
USGS	07047950	27 Feb 2018 16:00	CST	328.472	8.126
USGS	07047950	27 Feb 2018 17:00	CST	328.472	8.123
USGS	07047950	27 Feb 2018 18:00	CST	325.641	8.117
USGS	07047950	27 Feb 2018 19:00	CST	322.809	8.111
USGS	07047950	27 Feb 2018 20:00	CST	322.809	8.108
USGS	07047950	27 Feb 2018 21:00	CST	322.809	8.102
USGS	07047950	27 Feb 2018 22:00	CST	319.977	8.099
USGS	07047950	27 Feb 2018 23:00	CST	322.809	8.105
USGS	07047950	28 Feb 2018 00:00	CST	325.641	8.114
USGS	07047950	28 Feb 2018 01:00	CST	322.809	8.108
USGS	07047950	28 Feb 2018 02:00	CST	325.641	8.12
USGS	07047950	28 Feb 2018 03:00	CST	328.472	8.123
USGS	07047950	28 Feb 2018 04:00	CST	328.472	8.123
USGS	07047950	28 Feb 2018 05:00	CST	328.472	8.129
USGS	07047950	28 Feb 2018 06:00	CST	331.304	8.132
USGS	07047950	28 Feb 2018 07:00	CST	331.304	8.135
USGS	07047950	28 Feb 2018 08:00	CST	334.136	8.141
USGS	07047950	28 Feb 2018 09:00	CST	334.136	8.147
USGS	07047950	28 Feb 2018 10:00	CST	334.136	8.15
USGS	07047950	28 Feb 2018 11:00	CST	334.136	8.15
USGS	07047950	28 Feb 2018 12:00	CST	336.967	8.16
USGS	07047950	28 Feb 2018 13:00	CST	345.462	8.181
USGS	07047950	28 Feb 2018 14:00	CST	342.631	8.178
USGS	07047950	28 Feb 2018 15:00	CST	345.462	8.184
USGS	07047950	28 Feb 2018 16:00	CST	348.294	8.19
USGS	07047950	28 Feb 2018 17:00	CST	348.294	8.196
USGS	07047950	28 Feb 2018 18:00	CST	348.294	8.199
USGS	07047950	28 Feb 2018 19:00	CST	351.126	8.208
USGS	07047950	28 Feb 2018 20:00	CST	353.957	8.218
USGS	07047950	28 Feb 2018 21:00	CST	359.621	8.236
USGS	07047950	28 Feb 2018 22:00	CST	362.452	8.245
USGS	07047950	28 Feb 2018 23:00	CST	368.116	8.263
USGS	07047950	01 Mar 2018 00:00	CST	373.779	8.275
USGS	07047950	01 Mar 2018 01:00	CST	379.442	8.297
USGS	07047950	01 Mar 2018 02:00	CST	382.274	8.306
USGS	07047950	01 Mar 2018 03:00	CST	385.105	8.318
USGS	07047950	01 Mar 2018 04:00	CST	390.769	8.336
USGS	07047950	01 Mar 2018 05:00	CST	399.264	8.364
USGS	07047950	01 Mar 2018 06:00	CST	407.759	8.385
USGS	07047950	01 Mar 2018 07:00	CST	413.422	8.41
USGS	07047950	01 Mar 2018 08:00	CST	419.085	8.428
USGS	07047950	01 Mar 2018 09:00	CST	427.58	8.449
USGS	07047950	01 Mar 2018 10:00	CST	430.412	8.461
USGS	07047950	01 Mar 2018 11:00	CST	438.907	8.483
USGS	07047950	01 Mar 2018 12:00	CST	444.57	8.501
USGS	07047950	01 Mar 2018 13:00	CST	447.402	8.51
USGS	07047950	01 Mar 2018 14:00	CST	450.234	8.516
USGS	07047950	01 Mar 2018 15:00	CST	450.234	8.522
USGS	07047950	01 Mar 2018 16:00	CST	455.897	8.538
USGS	07047950	01 Mar 2018 17:00	CST	455.897	8.538
USGS	07047950	01 Mar 2018 18:00	CST	458.729	8.547
USGS	07047950	01 Mar 2018 19:00	CST	458.729	8.55
USGS	07047950	01 Mar 2018 20:00	CST	464.392	8.559
USGS	07047950	01 Mar 2018 21:00	CST	467.224	8.571
USGS	07047950	01 Mar 2018 22:00	CST	467.224	8.571
USGS	07047950	01 Mar 2018 23:00	CST	464.392	8.565
USGS	07047950	02 Mar 2018 00:00	CST	470.055	8.583
USGS	07047950	02 Mar 2018 01:00	CST	470.055	8.58
USGS	07047950	02 Mar 2018 02:00	CST	470.055	8.583
USGS	07047950	02 Mar 2018 03:00	CST	472.887	8.586
USGS	07047950	02 Mar 2018 04:00	CST	475.719	8.595
USGS	07047950	02 Mar 2018 05:00	CST	475.719	8.595
USGS	07047950	02 Mar 2018 06:00	CST	475.719	8.592
USGS	07047950	02 Mar 2018 07:00	CST	475.719	8.599
USGS	07047950	02 Mar 2018 08:00	CST	475.719	8.592
USGS	07047950	02 Mar 2018 09:00	CST	475.719	8.599
USGS	07047950	02 Mar 2018 10:00	CST	475.719	8.592
USGS	07047950	02 Mar 2018 11:00	CST	475.719	8.592
USGS	07047950	02 Mar 2018 12:00	CST	475.719	8.595
USGS	07047950	02 Mar 2018 13:00	CST	472.887	8.589
USGS	07047950	02 Mar 2018 14:00	CST	475.719	8.592
USGS	07047950	02 Mar 2018 15:00	CST	470.055	8.583
USGS	07047950	02 Mar 2018 16:00	CST	470.055	8.58
USGS	07047950	02 Mar 2018 17:00	CST	470.055	8.577
USGS	07047950	02 Mar 2018 18:00	CST	467.224	8.571
USGS	07047950	02 Mar 2018 19:00	CST	467.224	8.571
USGS	07047950	02 Mar 2018 20:00	CST	467.224	8.568
USGS	07047950	02 Mar 2018 21:00	CST	467.224	8.568
USGS	07047950	02 Mar 2018 22:00	CST	464.392	8.562
USGS	07047950	02 Mar 2018 23:00	CST	464.392	8.559
USGS	07047950	03 Mar 2018 00:00	CST	461.56	8.553
USGS	07047950	03 Mar 2018 01:00	CST	458.729	8.55
USGS	07047950	03 Mar 2018 02:00	CST	458.729	8.547
USGS	07047950	03 Mar 2018 03:00	CST	458.729	8.547
USGS	07047950	03 Mar 2018 04:00	CST	458.729	8.547
USGS	07047950	03 Mar 2018 05:00	CST	455.897	8.535
USGS	07047950	03 Mar 2018 06:00	CST	453.065	8.528
USGS	07047950	03 Mar 2018 07:00	CST	450.234	8.522
USGS	07047950	03 Mar 2018 08:00	CST	450.234	8.522
USGS	07047950	03 Mar 2018 09:00	CST	453.065	8.525
USGS	07047950	03 Mar 2018 10:00	CST	450.234	8.519
USGS	07047950	03 Mar 2018 11:00	CST	450.234	8.516
USGS	07047950	03 Mar 2018 12:00	CST	444.57	8.504
USGS	07047950	03 Mar 2018 13:00	CST	444.57	8.507
USGS	07047950	03 Mar 2018 14:00	CST	441.739	8.498
USGS	07047950	03 Mar 2018 15:00	CST	444.57	8.501
USGS	07047950	03 Mar 2018 16:00	CST	441.739	8.492
USGS	07047950	03 Mar 2018 17:00	CST	438.907	8.486
USGS	07047950	03 Mar 2018 18:00	CST	438.907	8.489
USGS	07047950	03 Mar 2018 19:00	CST	438.907	8.483
USGS	07047950	03 Mar 2018 20:00	CST	436.075	8.474
USGS	07047950	03 Mar 2018 21:00	CST	436.075	8.474
USGS	07047950	03 Mar 2018 22:00	CST	433.244	8.467
USGS	07047950	03 Mar 2018 23:00	CST	433.244	8.467
USGS	07047950	04 Mar 2018 00:00	CST	433.244	8.47
USGS	07047950	04 Mar 2018 01:00	CST	433.244	8.467
USGS	07047950	04 Mar 2018 02:00	CST	433.244	8.464
USGS	07047950	04 Mar 2018 03:00	CST	430.412	8.458
USGS	07047950	04 Mar 2018 04:00	CST	430.412	8.458
USGS	07047950	04 Mar 2018 05:00	CST	430.412	8.458
USGS	07047950	04 Mar 2018 06:00	CST	427.58	8.449
USGS	07047950	04 Mar 2018 07:00	CST	427.58	8.449
USGS	07047950	04 Mar 2018 08:00	CST	424.749	8.446
USGS	07047950	04 Mar 2018 09:00	CST	427.58	8.449
USGS	07047950	04 Mar 2018 10:00	CST	424.749	8.446
USGS	07047950	04 Mar 2018 11:00	CST	424.749	8.446
USGS	07047950	04 Mar 2018 12:00	CST	424.749	8.44
USGS	07047950	04 Mar 2018 13:00	CST	424.749	8.44
USGS	07047950	04 Mar 2018 14:00	CST	421.917	8.437
USGS	07047950	04 Mar 2018 15:00	CST	421.917	8.431
USGS	07047950	04 Mar 2018 16:00	CST	421.917	8.437
USGS	07047950	04 Mar 2018 17:00	CST	421.917	8.434
USGS	07047950	04 Mar 2018 18:00	CST	421.917	8.431
USGS	07047950	04 Mar 2018 19:00	CST	421.917	8.431
USGS	07047950	04 Mar 2018 20:00	CST	421.917	8.431
USGS	07047950	04 Mar 2018 21:00	CST	421.917	8.431
USGS	07047950	04 Mar 2018 22:00	CST	421.917	8.431
USGS	07047950	04 Mar 2018 23:00	CST	419.085	8.428
USGS	07047950	05 Mar 2018 00:00	CST	421.917	8.431
USGS	07047950	05 Mar 2018 01:00	CST	421.917	8.431
USGS	07047950	05 Mar 2018 02:00	CST	421.917	8.437
USGS	07047950	05 Mar 2018 03:00	CST	421.917	8.434
USGS	07047950	05 Mar 2018 04:00	CST	421.917	8.434
USGS	07047950	05 Mar 2018 05:00	CST	421.917	8.434
USGS	07047950	05 Mar 2018 06:00	CST	421.917	8.437
USGS	07047950	05 Mar 2018 07:00	CST	421.917	8.437
USGS	07047950	05 Mar 2018 08:00	CST	424.749	8.44
USGS	07047950	05 Mar 2018 09:00	CST	424.749	8.44
USGS	07047950	05 Mar 2018 10:00	CST	424.749	8.44
USGS	07047950	05 Mar 2018 11:00	CST	424.749	8.44
USGS	07047950	05 Mar 2018 12:00	CST	424.749	8.443
USGS	07047950	05 Mar 2018 13:00	CST	424.749	8.44
USGS	07047950	05 Mar 2018 14:00	CST	424.749	8.44
USGS	07047950	05 Mar 2018 15:00	CST	424.749	8.44
USGS	07047950	05 Mar 2018 16:00	CST	424.749	8.44
USGS	07047950	05 Mar 2018 17:00	CST	424.749	8.44
USGS	07047950	05 Mar 2018 18:00	CST	424.749	8.443
USGS	07047950	05 Mar 2018 19:00	CST	424.749	8.44
USGS	07047950	05 Mar 2018 20:00	CST	424.749	8.44
USGS	07047950	05 Mar 2018 21:00	CST	424.749	8.44
USGS	07047950	05 Mar 2018 22:00	CST	424.749	8.443
USGS	07047950	05 Mar 2018 23:00	CST	424.749	8.443
USGS	07047950	06 Mar 2018 00:00	CST	424.749	8.443
USGS	07047950	06 Mar 2018 01:00	CST	424.749	8.446
USGS	07047950	06 Mar 2018 02:00	CST	424.749	8.446
USGS	07047950	06 Mar 2018 03:00	CST	427.58	8.449
USGS	07047950	06 Mar 2018 04:00	CST	427.58	8.452
USGS	07047950	06 Mar 2018 05:00	CST	427.58	8.455
USGS	07047950	06 Mar 2018 06:00	CST	427.58	8.455
USGS	07047950	06 Mar 2018 07:00	CST	427.58	8.455
USGS	07047950	06 Mar 2018 08:00	CST	430.412	8.458
USGS	07047950	06 Mar 2018 09:00	CST	430.412	8.458
USGS	07047950	06 Mar 2018 10:00	CST	430.412	8.461
USGS	07047950	06 Mar 2018 11:00	CST	433.244	8.464
USGS	07047950	06 Mar 2018 12:00	CST	433.244	8.464
USGS	07047950	06 Mar 2018 13:00	CST	433.244	8.464
USGS	07047950	06 Mar 2018 14:00	CST	433.244	8.464
USGS	07047950	06 Mar 2018 15:00	CST	433.244	8.464
USGS	07047950	06 Mar 2018 16:00	CST	433.244	8.464
USGS	07047950	06 Mar 2018 17:00	CST	433.244	8.467
USGS	07047950	06 Mar 2018 18:00	CST	433.244	8.464
USGS	07047950	06 Mar 2018 19:00	CST	433.244	8.467
USGS	07047950	06 Mar 2018 20:00	CST	433.244	8.467
USGS	07047950	06 Mar 2018 21:00	CST	433.244	8.467
USGS	07047950	06 Mar 2018 22:00	CST	433.244	8.47
USGS	07047950	06 Mar 2018 23:00	CST	433.244	8.467
USGS	07047950	07 Mar 2018 00:00	CST	433.244	8.467
USGS	07047950	07 Mar 2018 01:00	CST	436.075	8.474
USGS	07047950	07 Mar 2018 02:00	CST	436.075	8.477
USGS	07047950	07 Mar 2018 03:00	CST	436.075	8.48
USGS	07047950	07 Mar 2018 04:00	CST	436.075	8.48
USGS	07047950	07 Mar 2018 05:00	CST	438.907	8.483
USGS	07047950	07 Mar 2018 06:00	CST	438.907	8.486
USGS	07047950	07 Mar 2018 07:00	CST	438.907	8.486
USGS	07047950	07 Mar 2018 08:00	CST	441.739	8.492
USGS	07047950	07 Mar 2018 09:00	CST	441.739	8.492
USGS	07047950	07 Mar 2018 10:00	CST	441.739	8.495
USGS	07047950	07 Mar 2018 11:00	CST	444.57	8.501
USGS	07047950	07 Mar 2018 12:00	CST	444.57	8.504
USGS	07047950	07 Mar 2018 13:00	CST	444.57	8.504
USGS	07047950	07 Mar 2018 14:00	CST	444.57	8.504
USGS	07047950	07 Mar 2018 15:00	CST	444.57	8.507
USGS	07047950	07 Mar 2018 16:00	CST	447.402	8.51
USGS	07047950	07 Mar 2018 17:00	CST	447.402	8.513
USGS	07047950	07 Mar 2018 18:00	CST	450.234	8.519
USGS	07047950	07 Mar 2018 19:00	CST	450.234	8.522
USGS	07047950	07 Mar 2018 20:00	CST	450.234	8.522
USGS	07047950	07 Mar 2018 21:00	CST	453.065	8.525
USGS	07047950	07 Mar 2018 22:00	CST	453.065	8.525
USGS	07047950	07 Mar 2018 23:00	CST	453.065	8.525
USGS	07047950	08 Mar 2018 00:00	CST	453.065	8.531
USGS	07047950	08 Mar 2018 01:00	CST	455.897	8.535
USGS	07047950	08 Mar 2018 02:00	CST	455.897	8.541
USGS	07047950	08 Mar 2018 03:00	CST	458.729	8.544
USGS	07047950	08 Mar 2018 04:00	CST	458.729	8.547
USGS	07047950	08 Mar 2018 05:00	CST	458.729	8.55
USGS	07047950	08 Mar 2018 06:00	CST	458.729	8.55
USGS	07047950	08 Mar 2018 07:00	CST	461.56	8.553
USGS	07047950	08 Mar 2018 08:00	CST	461.56	8.553
USGS	07047950	08 Mar 2018 09:00	CST	461.56	8.556
USGS	07047950	08 Mar 2018 10:00	CST	461.56	8.556
USGS	07047950	08 Mar 2018 11:00	CST	464.392	8.559
USGS	07047950	08 Mar 2018 12:00	CST	464.392	8.562
USGS	07047950	08 Mar 2018 13:00	CST	464.392	8.562
USGS	07047950	08 Mar 2018 14:00	CST	464.392	8.565
USGS	07047950	08 Mar 2018 15:00	CST	467.224	8.568
USGS	07047950	08 Mar 2018 16:00	CST	467.224	8.571
USGS	07047950	08 Mar 2018 17:00	CST	467.224	8.571
USGS	07047950	08 Mar 2018 18:00	CST	467.224	8.574
USGS	07047950	08 Mar 2018 19:00	CST	467.224	8.574
USGS	07047950	08 Mar 2018 20:00	CST	467.224	8.574
USGS	07047950	08 Mar 2018 21:00	CST	470.055	8.577
USGS	07047950	08 Mar 2018 22:00	CST	470.055	8.577
USGS	07047950	08 Mar 2018 23:00	CST	470.055	8.583
USGS	07047950	09 Mar 2018 00:00	CST	470.055	8.583
USGS	07047950	09 Mar 2018 01:00	CST	472.887	8.589
USGS	07047950	09 Mar 2018 02:00	CST	475.719	8.592
USGS	07047950	09 Mar 2018 03:00	CST	475.719	8.595
USGS	07047950	09 Mar 2018 04:00	CST	475.719	8.599
USGS	07047950	09 Mar 2018 05:00	CST	475.719	8.599
USGS	07047950	09 Mar 2018 06:00	CST	475.719	8.599
USGS	07047950	09 Mar 2018 07:00	CST	478.55	8.602
USGS	07047950	09 Mar 2018 08:00	CST	478.55	8.602
USGS	07047950	09 Mar 2018 09:00	CST	478.55	8.602
USGS	07047950	09 Mar 2018 10:00	CST	478.55	8.602
USGS	07047950	09 Mar 2018 11:00	CST	478.55	8.605
USGS	07047950	09 Mar 2018 12:00	CST	478.55	8.608
USGS	07047950	09 Mar 2018 13:00	CST	478.55	8.608
USGS	07047950	09 Mar 2018 14:00	CST	481.382	8.611
USGS	07047950	09 Mar 2018 15:00	CST	481.382	8.611
USGS	07047950	09 Mar 2018 16:00	CST	481.382	8.614
USGS	07047950	09 Mar 2018 17:00	CST	481.382	8.617
USGS	07047950	09 Mar 2018 18:00	CST	481.382	8.614
USGS	07047950	09 Mar 2018 19:00	CST	481.382	8.614
USGS	07047950	09 Mar 2018 20:00	CST	481.382	8.614
USGS	07047950	09 Mar 2018 21:00	CST	481.382	8.614
USGS	07047950	09 Mar 2018 22:00	CST	481.382	8.611
USGS	07047950	09 Mar 2018 23:00	CST	481.382	8.614
USGS	07047950	10 Mar 2018 00:00	CST	481.382	8.617
USGS	07047950	10 Mar 2018 01:00	CST	481.382	8.617
USGS	07047950	10 Mar 2018 02:00	CST	481.382	8.614
USGS	07047950	10 Mar 2018 03:00	CST	481.382	8.617
USGS	07047950	10 Mar 2018 04:00	CST	481.382	8.614
USGS	07047950	10 Mar 2018 05:00	CST	481.382	8.614
USGS	07047950	10 Mar 2018 06:00	CST	481.382	8.614
USGS	07047950	10 Mar 2018 07:00	CST	481.382	8.611
USGS	07047950	10 Mar 2018 08:00	CST	481.382	8.611
USGS	07047950	10 Mar 2018 09:00	CST	481.382	8.611
USGS	07047950	10 Mar 2018 10:00	CST	481.382	8.614
USGS	07047950	10 Mar 2018 11:00	CST	481.382	8.611
USGS	07047950	10 Mar 2018 12:00	CST	478.55	8.608
USGS	07047950	10 Mar 2018 13:00	CST	478.55	8.608
USGS	07047950	10 Mar 2018 14:00	CST	478.55	8.605
USGS	07047950	10 Mar 2018 15:00	CST	478.55	8.605
USGS	07047950	10 Mar 2018 16:00	CST	478.55	8.602
USGS	07047950	10 Mar 2018 17:00	CST	478.55	8.602
USGS	07047950	10 Mar 2018 18:00	CST	478.55	8.602
USGS	07047950	10 Mar 2018 19:00	CST	478.55	8.602
USGS	07047950	10 Mar 2018 20:00	CST	478.55	8.602
USGS	07047950	10 Mar 2018 21:00	CST	475.719	8.599
USGS	07047950	10 Mar 2018 22:00	CST	478.55	8.605
USGS	07047950	10 Mar 2018 23:00	CST	478.55	8.602
USGS	07047950	11 Mar 2018 00:00	CST	478.55	8.602
USGS	07047950	11 Mar 2018 01:00	CST	478.55	8.602
USGS	07047950	11 Mar 2018 03:00	CDT	478.55	8.605
USGS	07047950	11 Mar 2018 04:00	CDT	478.55	8.605
USGS	07047950	11 Mar 2018 05:00	CDT	478.55	8.602
USGS	07047950	11 Mar 2018 06:00	CDT	478.55	8.602
USGS	07047950	11 Mar 2018 07:00	CDT	478.55	8.602
USGS	07047950	11 Mar 2018 08:00	CDT	478.55	8.602
USGS	07047950	11 Mar 2018 09:00	CDT	475.719	8.599
USGS	07047950	11 Mar 2018 10:00	CDT	475.719	8.599
USGS	07047950	11 Mar 2018 11:00	CDT	475.719	8.599
USGS	07047950	11 Mar 2018 12:00	CDT	475.719	8.599
USGS	07047950	11 Mar 2018 13:00	CDT	475.719	8.595
USGS	07047950	11 Mar 2018 14:00	CDT	475.719	8.595
USGS	07047950	11 Mar 2018 15:00	CDT	475.719	8.595
USGS	07047950	11 Mar 2018 16:00	CDT	475.719	8.595
USGS	07047950	11 Mar 2018 17:00	CDT	472.887	8.589
USGS	07047950	11 Mar 2018 18:00	CDT	470.055	8.583
USGS	07047950	11 Mar 2018 19:00	CDT	472.887	8.586
USGS	07047950	11 Mar 2018 20:00	CDT	470.055	8.577
USGS	07047950	11 Mar 2018 21:00	CDT	470.055	8.577
USGS	07047950	11 Mar 2018 22:00	CDT	470.055	8.577
USGS	07047950	11 Mar 2018 23:00	CDT	470.055	8.577
USGS	07047950	12 Mar 2018 00:00	CDT	470.055	8.577
USGS	07047950	12 Mar 2018 01:00	CDT	470.055	8.577
USGS	07047950	12 Mar 2018 02:00	CDT	467.224	8.574
USGS	07047950	12 Mar 2018 03:00	CDT	467.224	8.574
USGS	07047950	12 Mar 2018 04:00	CDT	467.224	8.571
USGS	07047950	12 Mar 2018 05:00	CDT	467.224	8.571
USGS	07047950	12 Mar 2018 06:00	CDT	467.224	8.571
USGS	07047950	12 Mar 2018 07:00	CDT	467.224	8.568
USGS	07047950	12 Mar 2018 08:00	CDT	467.224	8.568
USGS	07047950	12 Mar 2018 09:00	CDT	464.392	8.562
USGS	07047950	12 Mar 2018 10:00	CDT	464.392	8.559
USGS	07047950	12 Mar 2018 11:00	CDT	464.392	8.559
USGS	07047950	12 Mar 2018 12:00	CDT	461.56	8.556
USGS	07047950	12 Mar 2018 13:00	CDT	461.56	8.553
USGS	07047950	12 Mar 2018 14:00	CDT	458.729	8.55
USGS	07047950	12 Mar 2018 15:00	CDT	458.729	8.55
USGS	07047950	12 Mar 2018 16:00	CDT	458.729	8.547
USGS	07047950	12 Mar 2018 17:00	CDT	458.729	8.547
USGS	07047950	12 Mar 2018 18:00	CDT	455.897	8.541
USGS	07047950	12 Mar 2018 19:00	CDT	455.897	8.541
USGS	07047950	12 Mar 2018 20:00	CDT	455.897	8.538
USGS	07047950	12 Mar 2018 21:00	CDT	455.897	8.538
USGS	07047950	12 Mar 2018 22:00	CDT	455.897	8.535
USGS	07047950	12 Mar 2018 23:00	CDT	453.065	8.531
USGS	07047950	13 Mar 2018 00:00	CDT	453.065	8.531
USGS	07047950	13 Mar 2018 01:00	CDT	453.065	8.531
USGS	07047950	13 Mar 2018 02:00	CDT	453.065	8.528
USGS	07047950	13 Mar 2018 03:00	CDT	453.065	8.528
USGS	07047950	13 Mar 2018 04:00	CDT	453.065	8.525
USGS	07047950	13 Mar 2018 05:00	CDT	453.065	8.525
USGS	07047950	13 Mar 2018 06:00	CDT	450.234	8.522
USGS	07047950	13 Mar 2018 07:00	CDT	450.234	8.522
USGS	07047950	13 Mar 2018 08:00	CDT	450.234	8.519
USGS	07047950	13 Mar 2018 09:00	CDT	450.234	8.516
USGS	07047950	13 Mar 2018 10:00	CDT	447.402	8.513
USGS	07047950	13 Mar 2018 11:00	CDT	447.402	8.513
USGS	07047950	13 Mar 2018 12:00	CDT	447.402	8.51
USGS	07047950	13 Mar 2018 13:00	CDT	444.57	8.507
USGS	07047950	13 Mar 2018 14:00	CDT	444.57	8.507
USGS	07047950	13 Mar 2018 15:00	CDT	444.57	8.504
USGS	07047950	13 Mar 2018 16:00	CDT	444.57	8.501
USGS	07047950	13 Mar 2018 17:00	CDT	441.739	8.495
USGS	07047950	13 Mar 2018 18:00	CDT	438.907	8.489
USGS	07047950	13 Mar 2018 19:00	CDT	438.907	8.486
USGS	07047950	13 Mar 2018 20:00	CDT	438.907	8.486
USGS	07047950	13 Mar 2018 21:00	CDT	438.907	8.486
USGS	07047950	13 Mar 2018 22:00	CDT	438.907	8.483
USGS	07047950	13 Mar 2018 23:00	CDT	436.075	8.48
USGS	07047950	14 Mar 2018 00:00	CDT	436.075	8.477
USGS	07047950	14 Mar 2018 01:00	CDT	433.244	8.47
USGS	07047950	14 Mar 2018 02:00	CDT	433.244	8.467
USGS	07047950	14 Mar 2018 03:00	CDT	433.244	8.464
USGS	07047950	14 Mar 2018 04:00	CDT	433.244	8.464
USGS	07047950	14 Mar 2018 05:00	CDT	433.244	8.464
USGS	07047950	14 Mar 2018 06:00	CDT	433.244	8.464
USGS	07047950	14 Mar 2018 07:00	CDT	433.244	8.464
USGS	07047950	14 Mar 2018 08:00	CDT	430.412	8.461
USGS	07047950	14 Mar 2018 09:00	CDT	427.58	8.452
USGS	07047950	14 Mar 2018 10:00	CDT	424.749	8.446
USGS	07047950	14 Mar 2018 11:00	CDT	424.749	8.443
USGS	07047950	14 Mar 2018 12:00	CDT	424.749	8.44
USGS	07047950	14 Mar 2018 13:00	CDT	421.917	8.437
USGS	07047950	14 Mar 2018 14:00	CDT	421.917	8.437
USGS	07047950	14 Mar 2018 15:00	CDT	421.917	8.437
USGS	07047950	14 Mar 2018 16:00	CDT	421.917	8.434
USGS	07047950	14 Mar 2018 17:00	CDT	419.085	8.428
USGS	07047950	14 Mar 2018 18:00	CDT	419.085	8.422
USGS	07047950	14 Mar 2018 19:00	CDT	416.254	8.416
USGS	07047950	14 Mar 2018 20:00	CDT	416.254	8.413
USGS	07047950	14 Mar 2018 21:00	CDT	416.254	8.413
USGS	07047950	14 Mar 2018 22:00	CDT	416.254	8.413
USGS	07047950	14 Mar 2018 23:00	CDT	416.254	8.416
USGS	07047950	15 Mar 2018 00:00	CDT	416.254	8.413
USGS	07047950	15 Mar 2018 01:00	CDT	413.422	8.403
USGS	07047950	15 Mar 2018 02:00	CDT	410.59	8.397
USGS	07047950	15 Mar 2018 03:00	CDT	410.59	8.394
USGS	07047950	15 Mar 2018 04:00	CDT	407.759	8.391
USGS	07047950	15 Mar 2018 05:00	CDT	407.759	8.391
USGS	07047950	15 Mar 2018 06:00	CDT	407.759	8.391
USGS	07047950	15 Mar 2018 07:00	CDT	407.759	8.388
USGS	07047950	15 Mar 2018 08:00	CDT	404.927	8.382
USGS	07047950	15 Mar 2018 09:00	CDT	404.927	8.376
USGS	07047950	15 Mar 2018 10:00	CDT	402.095	8.373
USGS	07047950	15 Mar 2018 11:00	CDT	399.264	8.364
USGS	07047950	15 Mar 2018 12:00	CDT	399.264	8.361
USGS	07047950	15 Mar 2018 13:00	CDT	399.264	8.358
USGS	07047950	15 Mar 2018 14:00	CDT	396.432	8.349
USGS	07047950	15 Mar 2018 15:00	CDT	396.432	8.352
USGS	07047950	15 Mar 2018 16:00	CDT	396.432	8.349
USGS	07047950	15 Mar 2018 18:00	CDT	393.6	8.342
USGS	07047950	15 Mar 2018 19:00	CDT	390.769	8.336
USGS	07047950	15 Mar 2018 20:00	CDT	390.769	8.333
USGS	07047950	15 Mar 2018 21:00	CDT	390.769	8.33
USGS	07047950	15 Mar 2018 22:00	CDT	387.937	8.327
USGS	07047950	15 Mar 2018 23:00	CDT	387.937	8.321
USGS	07047950	16 Mar 2018 00:00	CDT	385.105	8.315
USGS	07047950	16 Mar 2018 01:00	CDT	385.105	8.312
USGS	07047950	16 Mar 2018 02:00	CDT	382.274	8.306
USGS	07047950	16 Mar 2018 03:00	CDT	382.274	8.306
USGS	07047950	16 Mar 2018 04:00	CDT	382.274	8.303
USGS	07047950	16 Mar 2018 05:00	CDT	379.442	8.297
USGS	07047950	16 Mar 2018 06:00	CDT	376.611	8.291
USGS	07047950	16 Mar 2018 07:00	CDT	376.611	8.285
USGS	07047950	16 Mar 2018 08:00	CDT	373.779	8.282
USGS	07047950	16 Mar 2018 09:00	CDT	373.779	8.278
USGS	07047950	16 Mar 2018 10:00	CDT	373.779	8.275
USGS	07047950	16 Mar 2018 11:00	CDT	370.947	8.272
USGS	07047950	16 Mar 2018 12:00	CDT	370.947	8.266
USGS	07047950	16 Mar 2018 13:00	CDT	368.116	8.26
USGS	07047950	16 Mar 2018 14:00	CDT	368.116	8.257
USGS	07047950	16 Mar 2018 15:00	CDT	368.116	8.257
USGS	07047950	16 Mar 2018 16:00	CDT	365.284	8.254
USGS	07047950	16 Mar 2018 17:00	CDT	362.452	8.245
USGS	07047950	16 Mar 2018 18:00	CDT	362.452	8.239
USGS	07047950	16 Mar 2018 19:00	CDT	359.621	8.236
USGS	07047950	16 Mar 2018 20:00	CDT	359.621	8.233
USGS	07047950	16 Mar 2018 21:00	CDT	356.789	8.227
USGS	07047950	16 Mar 2018 22:00	CDT	353.957	8.218
USGS	07047950	16 Mar 2018 23:00	CDT	353.957	8.211
USGS	07047950	17 Mar 2018 00:00	CDT	351.126	8.208
USGS	07047950	17 Mar 2018 01:00	CDT	351.126	8.205
USGS	07047950	17 Mar 2018 02:00	CDT	348.294	8.199
USGS	07047950	17 Mar 2018 03:00	CDT	348.294	8.19
USGS	07047950	17 Mar 2018 04:00	CDT	345.462	8.187
USGS	07047950	17 Mar 2018 05:00	CDT	345.462	8.181
USGS	07047950	17 Mar 2018 06:00	CDT	342.631	8.175
USGS	07047950	17 Mar 2018 07:00	CDT	339.799	8.166
USGS	07047950	17 Mar 2018 08:00	CDT	336.967	8.16
USGS	07047950	17 Mar 2018 09:00	CDT	336.967	8.153
USGS	07047950	17 Mar 2018 10:00	CDT	334.136	8.147
USGS	07047950	17 Mar 2018 11:00	CDT	331.304	8.138
USGS	07047950	17 Mar 2018 12:00	CDT	334.136	8.141
USGS	07047950	17 Mar 2018 13:00	CDT	325.641	8.12
USGS	07047950	17 Mar 2018 14:00	CDT	325.641	8.114
USGS	07047950	17 Mar 2018 15:00	CDT	325.641	8.114
USGS	07047950	17 Mar 2018 16:00	CDT	322.809	8.108
USGS	07047950	17 Mar 2018 17:00	CDT	322.809	8.102
USGS	07047950	17 Mar 2018 18:00	CDT	319.977	8.096
USGS	07047950	17 Mar 2018 19:00	CDT	317.146	8.086
USGS	07047950	17 Mar 2018 20:00	CDT	314.314	8.08
USGS	07047950	17 Mar 2018 21:00	CDT	314.314	8.074
USGS	07047950	17 Mar 2018 22:00	CDT	311.482	8.068
USGS	07047950	17 Mar 2018 23:00	CDT	308.651	8.059
USGS	07047950	18 Mar 2018 00:00	CDT	308.651	8.053
USGS	07047950	18 Mar 2018 01:00	CDT	305.819	8.05
USGS	07047950	18 Mar 2018 02:00	CDT	302.987	8.041
USGS	07047950	18 Mar 2018 03:00	CDT	302.987	8.035
USGS	07047950	18 Mar 2018 04:00	CDT	300.156	8.029
USGS	07047950	18 Mar 2018 05:00	CDT	300.156	8.022
USGS	07047950	18 Mar 2018 06:00	CDT	297.324	8.013
USGS	07047950	18 Mar 2018 07:00	CDT	294.492	8.007
USGS	07047950	18 Mar 2018 08:00	CDT	294.492	8.004
USGS	07047950	18 Mar 2018 09:00	CDT	291.661	7.992
USGS	07047950	18 Mar 2018 10:00	CDT	288.829	7.986
USGS	07047950	18 Mar 2018 11:00	CDT	288.829	7.983
USGS	07047950	18 Mar 2018 12:00	CDT	285.997	7.974
USGS	07047950	18 Mar 2018 13:00	CDT	282.599	7.961
USGS	07047950	18 Mar 2018 14:00	CDT	280.9	7.955
USGS	07047950	18 Mar 2018 15:00	CDT	279.201	7.949
USGS	07047950	18 Mar 2018 16:00	CDT	276.087	7.937
USGS	07047950	18 Mar 2018 17:00	CDT	275.237	7.934
USGS	07047950	18 Mar 2018 18:00	CDT	273.538	7.928
USGS	07047950	18 Mar 2018 19:00	CDT	271.273	7.919
USGS	07047950	18 Mar 2018 20:00	CDT	268.724	7.91
USGS	07047950	18 Mar 2018 21:00	CDT	268.158	7.907
USGS	07047950	18 Mar 2018 22:00	CDT	264.76	7.894
USGS	07047950	18 Mar 2018 23:00	CDT	263.344	7.888
USGS	07047950	19 Mar 2018 00:00	CDT	261.645	7.882
USGS	07047950	19 Mar 2018 01:00	CDT	259.38	7.873
USGS	07047950	19 Mar 2018 02:00	CDT	257.681	7.867
USGS	07047950	19 Mar 2018 03:00	CDT	255.416	7.858
USGS	07047950	19 Mar 2018 04:00	CDT	253.15	7.849
USGS	07047950	19 Mar 2018 05:00	CDT	250.602	7.84
USGS	07047950	19 Mar 2018 06:00	CDT	249.186	7.833
USGS	07047950	19 Mar 2018 07:00	CDT	247.487	7.827
USGS	07047950	19 Mar 2018 08:00	CDT	245.222	7.818
USGS	07047950	19 Mar 2018 09:00	CDT	242.956	7.809
USGS	07047950	19 Mar 2018 10:00	CDT	242.107	7.806
USGS	07047950	19 Mar 2018 11:00	CDT	240.691	7.8
USGS	07047950	19 Mar 2018 12:00	CDT	237.576	7.788
USGS	07047950	19 Mar 2018 13:00	CDT	236.16	7.782
USGS	07047950	19 Mar 2018 14:00	CDT	234.744	7.776
USGS	07047950	19 Mar 2018 15:00	CDT	230.214	7.757
USGS	07047950	19 Mar 2018 16:00	CDT	229.364	7.754
USGS	07047950	19 Mar 2018 17:00	CDT	226.533	7.742
USGS	07047950	19 Mar 2018 18:00	CDT	224.267	7.733
USGS	07047950	19 Mar 2018 19:00	CDT	222.002	7.724
USGS	07047950	19 Mar 2018 20:00	CDT	218.887	7.712
USGS	07047950	19 Mar 2018 21:00	CDT	216.905	7.702
USGS	07047950	19 Mar 2018 22:00	CDT	214.64	7.693
USGS	07047950	19 Mar 2018 23:00	CDT	211.808	7.681
USGS	07047950	20 Mar 2018 00:00	CDT	209.543	7.672
USGS	07047950	20 Mar 2018 01:00	CDT	208.127	7.666
USGS	07047950	20 Mar 2018 02:00	CDT	205.295	7.654
USGS	07047950	20 Mar 2018 03:00	CDT	203.313	7.644
USGS	07047950	20 Mar 2018 04:00	CDT	199.632	7.629
USGS	07047950	20 Mar 2018 05:00	CDT	198.216	7.623
USGS	07047950	20 Mar 2018 06:00	CDT	196.234	7.614
USGS	07047950	20 Mar 2018 07:00	CDT	193.402	7.602
USGS	07047950	20 Mar 2018 08:00	CDT	191.42	7.593
USGS	07047950	20 Mar 2018 09:00	CDT	188.588	7.58
USGS	07047950	20 Mar 2018 10:00	CDT	186.606	7.571
USGS	07047950	20 Mar 2018 11:00	CDT	183.775	7.559
USGS	07047950	20 Mar 2018 12:00	CDT	181.792	7.55
USGS	07047950	20 Mar 2018 13:00	CDT	179.244	7.538
USGS	07047950	20 Mar 2018 14:00	CDT	177.262	7.529
USGS	07047950	20 Mar 2018 15:00	CDT	174.43	7.516
USGS	07047950	20 Mar 2018 16:00	CDT	172.448	7.507
USGS	07047950	20 Mar 2018 17:00	CDT	169.899	7.495
USGS	07047950	20 Mar 2018 18:00	CDT	167.917	7.486
USGS	07047950	20 Mar 2018 19:00	CDT	165.369	7.474
USGS	07047950	20 Mar 2018 20:00	CDT	163.387	7.465
USGS	07047950	20 Mar 2018 21:00	CDT	161.405	7.455
USGS	07047950	20 Mar 2018 22:00	CDT	158.856	7.443
USGS	07047950	20 Mar 2018 23:00	CDT	156.308	7.431
USGS	07047950	21 Mar 2018 00:00	CDT	154.609	7.422
USGS	07047950	21 Mar 2018 01:00	CDT	152.06	7.41
USGS	07047950	21 Mar 2018 02:00	CDT	150.078	7.401
USGS	07047950	21 Mar 2018 03:00	CDT	146.963	7.385
USGS	07047950	21 Mar 2018 04:00	CDT	145.83	7.379
USGS	07047950	21 Mar 2018 05:00	CDT	142.716	7.364
USGS	07047950	21 Mar 2018 06:00	CDT	141.017	7.355
USGS	07047950	21 Mar 2018 07:00	CDT	139.318	7.346
USGS	07047950	21 Mar 2018 08:00	CDT	137.335	7.337
USGS	07047950	21 Mar 2018 09:00	CDT	135.07	7.324
USGS	07047950	21 Mar 2018 10:00	CDT	132.522	7.312
USGS	07047950	21 Mar 2018 11:00	CDT	129.973	7.3
USGS	07047950	21 Mar 2018 12:00	CDT	128.557	7.294
USGS	07047950	21 Mar 2018 13:00	CDT	125.442	7.279
USGS	07047950	21 Mar 2018 14:00	CDT	123.46	7.27
USGS	07047950	21 Mar 2018 15:00	CDT	120.345	7.254
USGS	07047950	21 Mar 2018 16:00	CDT	118.363	7.245
USGS	07047950	21 Mar 2018 17:00	CDT	116.381	7.236
USGS	07047950	21 Mar 2018 18:00	CDT	113.266	7.221
USGS	07047950	21 Mar 2018 19:00	CDT	111.567	7.212
USGS	07047950	21 Mar 2018 20:00	CDT	109.019	7.199
USGS	07047950	21 Mar 2018 21:00	CDT	107.037	7.19
USGS	07047950	21 Mar 2018 22:00	CDT	104.771	7.178
USGS	07047950	21 Mar 2018 23:00	CDT	103.072	7.169
USGS	07047950	22 Mar 2018 00:00	CDT	100.524	7.157
USGS	07047950	22 Mar 2018 01:00	CDT	98.825	7.148
USGS	07047950	22 Mar 2018 02:00	CDT	97.126	7.139
USGS	07047950	22 Mar 2018 03:00	CDT	94.861	7.126
USGS	07047950	22 Mar 2018 04:00	CDT	93.162	7.117
USGS	07047950	22 Mar 2018 05:00	CDT	90.896	7.105
USGS	07047950	22 Mar 2018 06:00	CDT	89.197	7.096
USGS	07047950	22 Mar 2018 07:00	CDT	87.498	7.087
USGS	07047950	22 Mar 2018 08:00	CDT	85.799	7.078
USGS	07047950	22 Mar 2018 09:00	CDT	84.1	7.068
USGS	07047950	22 Mar 2018 10:00	CDT	82.118	7.056
USGS	07047950	22 Mar 2018 11:00	CDT	80.419	7.047
USGS	07047950	22 Mar 2018 12:00	CDT	78.72	7.038
USGS	07047950	22 Mar 2018 13:00	CDT	77.304	7.029
USGS	07047950	22 Mar 2018 14:00	CDT	75.039	7.017
USGS	07047950	22 Mar 2018 15:00	CDT	73.623	7.007
USGS	07047950	22 Mar 2018 16:00	CDT	71.075	6.992
USGS	07047950	22 Mar 2018 17:00	CDT	69.942	6.986
USGS	07047950	22 Mar 2018 18:00	CDT	67.96	6.974
USGS	07047950	22 Mar 2018 19:00	CDT	66.544	6.965
USGS	07047950	22 Mar 2018 20:00	CDT	65.128	6.956
USGS	07047950	22 Mar 2018 22:00	CDT	62.296	6.937
USGS	07047950	22 Mar 2018 23:00	CDT	60.881	6.928
USGS	07047950	23 Mar 2018 00:00	CDT	59.465	6.919
USGS	07047950	23 Mar 2018 01:00	CDT	57.483	6.907
USGS	07047950	23 Mar 2018 02:00	CDT	57.199	6.904
USGS	07047950	23 Mar 2018 03:00	CDT	55.217	6.892
USGS	07047950	23 Mar 2018 04:00	CDT	53.802	6.882
USGS	07047950	23 Mar 2018 05:00	CDT	52.952	6.876
USGS	07047950	23 Mar 2018 06:00	CDT	51.819	6.867
USGS	07047950	23 Mar 2018 07:00	CDT	50.404	6.858
USGS	07047950	23 Mar 2018 08:00	CDT	50.12	6.855
USGS	07047950	23 Mar 2018 09:00	CDT	48.988	6.846
USGS	07047950	23 Mar 2018 10:00	CDT	47.855	6.837
USGS	07047950	23 Mar 2018 11:00	CDT	46.439	6.825
USGS	07047950	23 Mar 2018 12:00	CDT	43.891	6.803
USGS	07047950	23 Mar 2018 13:00	CDT	45.873	6.818
USGS	07047950	23 Mar 2018 14:00	CDT	44.74	6.809
USGS	07047950	23 Mar 2018 15:00	CDT	43.891	6.803
USGS	07047950	23 Mar 2018 16:00	CDT	43.324	6.797
USGS	07047950	23 Mar 2018 17:00	CDT	42.758	6.791
USGS	07047950	23 Mar 2018 18:00	CDT	42.192	6.785
USGS	07047950	23 Mar 2018 19:00	CDT	41.342	6.776
USGS	07047950	23 Mar 2018 20:00	CDT	40.776	6.77
USGS	07047950	23 Mar 2018 21:00	CDT	40.776	6.77
USGS	07047950	23 Mar 2018 22:00	CDT	40.493	6.767
USGS	07047950	23 Mar 2018 23:00	CDT	40.21	6.761
USGS	07047950	24 Mar 2018 00:00	CDT	39.926	6.754
USGS	07047950	24 Mar 2018 01:00	CDT	39.36	6.745
USGS	07047950	24 Mar 2018 02:00	CDT	39.36	6.745
USGS	07047950	24 Mar 2018 03:00	CDT	38.227	6.724
USGS	07047950	24 Mar 2018 04:00	CDT	38.511	6.733
USGS	07047950	24 Mar 2018 05:00	CDT	38.511	6.733
USGS	07047950	24 Mar 2018 06:00	CDT	38.227	6.727
USGS	07047950	24 Mar 2018 07:00	CDT	37.661	6.718
USGS	07047950	24 Mar 2018 08:00	CDT	37.661	6.718
USGS	07047950	24 Mar 2018 09:00	CDT	37.661	6.715
USGS	07047950	24 Mar 2018 10:00	CDT	37.378	6.709
USGS	07047950	24 Mar 2018 11:00	CDT	37.378	6.709
USGS	07047950	24 Mar 2018 12:00	CDT	37.095	6.706
USGS	07047950	24 Mar 2018 13:00	CDT	36.528	6.693
USGS	07047950	24 Mar 2018 14:00	CDT	36.812	6.697
USGS	07047950	24 Mar 2018 15:00	CDT	36.812	6.697
USGS	07047950	24 Mar 2018 16:00	CDT	36.528	6.693
USGS	07047950	24 Mar 2018 17:00	CDT	36.245	6.687
USGS	07047950	24 Mar 2018 18:00	CDT	36.245	6.687
USGS	07047950	24 Mar 2018 19:00	CDT	36.245	6.684
USGS	07047950	24 Mar 2018 20:00	CDT	35.962	6.678
USGS	07047950	24 Mar 2018 21:00	CDT	35.679	6.675
USGS	07047950	24 Mar 2018 22:00	CDT	35.679	6.672
USGS	07047950	24 Mar 2018 23:00	CDT	35.679	6.672
USGS	07047950	25 Mar 2018 00:00	CDT	35.679	6.669
USGS	07047950	25 Mar 2018 01:00	CDT	35.396	6.666
USGS	07047950	25 Mar 2018 02:00	CDT	35.396	6.666
USGS	07047950	25 Mar 2018 03:00	CDT	35.113	6.66
USGS	07047950	25 Mar 2018 04:00	CDT	35.113	6.657
USGS	07047950	25 Mar 2018 05:00	CDT	35.113	6.657
USGS	07047950	25 Mar 2018 06:00	CDT	35.113	6.654
USGS	07047950	25 Mar 2018 07:00	CDT	34.829	6.651
USGS	07047950	25 Mar 2018 08:00	CDT	34.829	6.651
USGS	07047950	25 Mar 2018 09:00	CDT	34.829	6.648
USGS	07047950	25 Mar 2018 10:00	CDT	34.546	6.645
USGS	07047950	25 Mar 2018 11:00	CDT	34.546	6.642
USGS	07047950	25 Mar 2018 12:00	CDT	34.546	6.642
USGS	07047950	25 Mar 2018 13:00	CDT	34.546	6.639
USGS	07047950	25 Mar 2018 14:00	CDT	34.263	6.636
USGS	07047950	25 Mar 2018 15:00	CDT	34.263	6.633
USGS	07047950	25 Mar 2018 16:00	CDT	34.263	6.629
USGS	07047950	25 Mar 2018 17:00	CDT	33.98	6.626
USGS	07047950	25 Mar 2018 18:00	CDT	33.98	6.623
USGS	07047950	25 Mar 2018 19:00	CDT	33.98	6.623
USGS	07047950	25 Mar 2018 20:00	CDT	33.697	6.617
USGS	07047950	25 Mar 2018 21:00	CDT	33.697	6.614
USGS	07047950	25 Mar 2018 22:00	CDT	33.697	6.614
USGS	07047950	25 Mar 2018 23:00	CDT	33.697	6.611
USGS	07047950	26 Mar 2018 00:00	CDT	33.414	6.608
USGS	07047950	26 Mar 2018 01:00	CDT	33.414	6.608
[truncated: 5,973 more rows]
