# Supplementary material for: WHONDRS-GUI: a web application for global survey of surface water metabolites
Source: PeerJ. 2020 Jul 22;8:e9277. doi: 10.7717/peerj.9277 (PMC7382364; doi:10.7717/peerj.9277)
Supplement: Supplemental Information 1 [file peerj-08-9277-s001.zip › WHONDRS_S_Kit/data/WHONDRS_SW_Kits_Metadata_24Jan2019.csv]

Sample.ID	Date.of.sampling.month.day.year.	Time.of.sampling.start.local.time.	Local.time.zone	Name.of.sampler	Organization.Institution	Latitude.decimal.degrees.	Longitude.decimal.degrees	Name.of.river	Sampling.location.City	Sampling.location.State.Province	Sampling.location.Country	Height.of.water.column.at.sampling.location.cm.	Water.temperature.at.50.depth.deg.C.	Approximate.distance.from.gauging.station.m.	If.stream.gauge.discharge.data.is.publicly.available.online.provide.the.link.Data.must.be.recorded.at.a.minimum.frequency.of.two.hours.	Is.the.site.upstream.or.downstream.of.gauging.station.	Gauging.station.latitude.decimal.degrees.	Gauging.station.longitude.decimal.degrees.	Is.there.a.meteorological.station.nearby.	If.yes.name.and.link.of.meteorological.station.	Was.there.precipitation.in.the.last.week.	If.yes.number.of.days.since.precipitation.	Is.there.a.dam.upstream.of.the.sampling.location.	If.yes.distance.from.nearest.dam.m.and.name.of.dam.	Are.there.any.upstream.contamination.sources.	If.yes.distance.type.and.source.	Are.there.water.quality.data.for.the.site.	If.yes.list.types.of.water.quality.data.	Is.there.published.work.on.the.site.	If.yes.links.and.citations.to.published.work.	Additional.Notes.relevant.field.conditions.deviations.from.protocol.major.hydromorphic.features.	What.are.the.primary.sources.of.variation.in.river.flow.	pH.value.from.colorimetric.pH.strip.newer.kit.version.only.
S000001	10 Apr 2018	11:40:00	Pacific Time	James Stegen and Emily Graham	PNNL	44.16357	-122.332589	Blue River	McKenzie Bridge	Oregon	USA	100	6	10	https://nwis.waterdata.usgs.gov/or/nwis/qwdata/?site_no=14162200&agency_cd=USGS	Downstream	44.16372	-122.332539	Yes	PRIMET: https://andrewsforest.oregonstate.edu/sites/default/files/lter/data/weather/portal/PRIMET/data/index.html	Yes	0	Yes	980	No	Not_Provided	Yes	https://nwis.waterdata.usgs.gov/or/nwis/qwdata/?site_no=14162200&agency_cd=USGS	Not_Provided	Not_Provided	Not_Provided	Evapotranspiration. Natural flow (seasonal)	Not_Provided
S000002	09 Apr 2018	13:50:00	Pacific Time	James Stegen and Emily Graham	PNNL	44.219477	-122.24108	WS3	Rainbow	Oregon	USA	30	10	10	https://andrewsforest.oregonstate.edu/sites/default/files/lter/data/weather/portal/GSWS03/data/index.html	Upstream	44.219477	-122.24108	Yes	PRIMET: https://andrewsforest.oregonstate.edu/sites/default/files/lter/data/weather/portal/PRIMET/data/index.html	Yes	1	No	Not_Provided	No	Not_Provided	Yes	Contact HJ Andrews: https://andrewsforest.oregonstate.edu/	Yes	Not_Provided	No needles, so opened vials, but very clean	Evapotranspiration. Natural flow (seasonal)	Not_Provided
S000003	09 Apr 2018	08:55:00	Pacific Time	James Stegen and Emily Graham	PNNL	44.207386	-122.258178	WS1	Rainbow	Oregon	USA	11	10	10	https://andrewsforest.oregonstate.edu/sites/default/files/lter/data/weather/portal/GSWS01/data/index.html	Downstream	44.207386	-122.258178	Yes	PRIMET: https://andrewsforest.oregonstate.edu/sites/default/files/lter/data/weather/portal/PRIMET/data/index.html	Yes	1	No	Not_Provided	No	Not_Provided	Yes	Contact HJ Andrews: https://andrewsforest.oregonstate.edu/	Yes	Not_Provided	No needles, so opened vials, but very clean	Evapotranspiration. Natural flow (seasonal)	Not_Provided
S000004	09 Apr 2018	18:05:00	Pacific Time	James Stegen and Emily Graham	PNNL	44.217143	-122.260991	WS10	Rainbow	Oregon	USA	16	10	3	https://andrewsforest.oregonstate.edu/sites/default/files/lter/data/weather/portal/GSWS10/data/index.html	Upstream	44.217143	-122.260991	Yes	PRIMET: https://andrewsforest.oregonstate.edu/sites/default/files/lter/data/weather/portal/PRIMET/data/index.html	Yes	1	No	Not_Provided	No	Not_Provided	Yes	Contact HJ Andrews: https://andrewsforest.oregonstate.edu/	Not_Provided	Not_Provided	No needles, so vials opened, but clean	Evapotranspiration. Natural flow (seasonal)	Not_Provided
S000005	09 Apr 2018	17:49:00	Pacific Time	James Stegen and Emily Graham	PNNL	44.210012	-122.257614	Lookout Creek	Rainbow	Oregon	USA	23	8	5	https://nwis.waterdata.usgs.gov/or/nwis/qwdata/?site_no=14161500	Downstream	44.20972222	-122.2555556	Yes	PRIMET: https://andrewsforest.oregonstate.edu/sites/default/files/lter/data/weather/portal/PRIMET/data/index.html	Yes	0	No	Not_Provided	No	Not_Provided	Yes	https://nwis.waterdata.usgs.gov/or/nwis/qwdata/?site_no=14161500	Not_Provided	Not_Provided	No needles, so opened vials, but very clean.	Evapotranspiration. Natural flow (seasonal)	Not_Provided
S000006	09 Apr 2018	17:31:00	Pacific Time	James Stegen and Emily Graham	PNNL	44.212101	-122.244663	WS2	Rainbow	Oregon	USA	26	10	5	https://andrewsforest.oregonstate.edu/sites/default/files/lter/data/weather/portal/GSWS02/data/index.html	Upstream	44.212101	-122.244663	Yes	PRIMET: https://andrewsforest.oregonstate.edu/sites/default/files/lter/data/weather/portal/PRIMET/data/index.html	Yes	1	No	Not_Provided	No	Not_Provided	Yes	Contact HJ Andrews: https://andrewsforest.oregonstate.edu/	Not_Provided	Not_Provided	No needles, so open vials, but very clean	Evapotranspiration. Natural flow (seasonal)	Not_Provided
S000007	10 Apr 2018	12:00:00	Pacific Time	James Stegen and Emily Graham	PNNL	44.124286	-122.468282	McKenzie River	Nimrod	Oregon	USA	55	8	120	https://waterdata.usgs.gov/nwis/inventory/?site_no=14162500&agency_cd=USGS	Upstream	44.125	-122.4694444	Yes	PRIMET: https://andrewsforest.oregonstate.edu/sites/default/files/lter/data/weather/portal/PRIMET/data/index.html	Yes	0	Yes	17000 (Blue River Lake)	No	Not_Provided	Yes	https://waterdata.usgs.gov/nwis/inventory/?site_no=14162500&agency_cd=USGS	Not_Provided	Not_Provided	No needles, so removed cap for sampling (was very clean...this also applied to S000001, though not noted there). Also, there are multiple dams in the watershed, I selected the closest one though its not on the mainstem of the river. This is the same dam as for S000001, though may have neglected to include the name in that entry.	Evapotranspiration. Natural flow (seasonal)	Not_Provided
S000008	22 May 2018	08:15:00	Mountain	Vanessa Garayburu-Caruso	PNNL	35.091	-106.683	Rio Grande	Albuquerque	NM	USA	26	15.1	285	https://waterdata.usgs.gov/nm/nwis/uv?site_no=08330000	Upstream	35.08916667	-106.6808333	Yes	https://www.weather.gov/abq/	No	There was thurnder, hail storm the day before sampling. The storm lasted for about 30 mins.	Yes, one	65,600 m. Cochiti Dam	No	There aren't any clear point sources of contamination, however there might be influence of other non point sources i.e. agricultural runoff.	Yes	http://digitalrepository.unm.edu/lter_sev_data/346/	Yes	There are several papers that study the Middle Rio Grande. I can give more suggestions once we know more or less specific topics we want to target in this section. Personal comment: I actually think this question is too broad, I think we should look for something more specific or people might just skip this question, e.g. add 2 or more citations to published work on _____ .	Vial labeled for replicate #1 got opened by mistake, thus it was not used for sample collection. Once in the lab the vial got disposed in the glass waste.	Not_Provided	Not_Provided
S000009	12 Jun 2018	14:18:00	pacific	Alifya Saify	Washington State University	46.254	-119.473454	Yakima	Benton City	Washington	USA	30	19.7	300	https://waterdata.usgs.gov/nwis/inventory?agency_code=USGS&site_no=12510500	Downstream	46.252783	-119.475279	Not_Provided	Not_Provided	No	Not_Provided	Yes, multiple	Rosa Diversion damn, over an hour away by driving	Not_Provided	Not_Provided	Not_Provided	Not_Provided	Not_Provided	Not_Provided	Not_Provided	Natural flow (seasonal). Dam (hydropower or other)	Not_Provided
S000010	18 Jul 2018	14:25:00	Pacific	Alifya Saify	Washington State University	46.54	-120.48	Ahtanum Creek	Union Gap	WA	USA	40	23.6	Not_Provided	https://waterdata.usgs.gov/nwis/inventory?agency_code=USGS&site_no=12502500	Not_Provided	Not_Provided	Not_Provided	Not_Provided	Not_Provided	No	Not_Provided	Not_Provided	Not_Provided	Not_Provided	Not_Provided	Not_Provided	Not_Provided	Not_Provided	Not_Provided	Not_Provided	Not_Provided	Not_Provided
S000011	25 May 2018	10:15:00	EDT	Scott Brooks	Oak Ridge National Laboratory	35.999387	-84.298959	East Fork Poplar Creek	Oak Ridge	Tennessee	USA	28	21.9	125	Link_Not_Provided	Upstream	35.99878	-84.300125	Yes	KOQT, http://w1.weather.gov/xml/current_obs/KOQT.xml	Yes	3	No	Not_Provided	Yes	point source 10 km upstream, diffuse sources along creek corridor	Yes	temperature, conductivity, pH, dissolved oxygen %sat, dissolved oxygen	Yes	Brooks, S. C., Kenneth A. Lowe, Tonia L. Mehlhorn, Todd A. Olsen, Xiangping Yin, Allison M. Fortner, Mark J. Peterson. 2018. Intraday water quality patterns in east fork poplar creek with an emphasis on mercury and monomethylmercury. ORNL/TM-2018/812. doi: 10.2172/1437608 Brooks, Scott, Virginia Eller, John Dickson, Jennifer Earles, Kenneth Lowe, Tonia Mehlhorn, Todd Olsen, Chris DeRolph, David W…	Not_Provided	Not_Provided	Not_Provided
S000012	25 May 2018	11:00:00	EDT	Scott Brooks	Oak Ridge National Laboratory	36.001921	-84.249506	East Fork Poplar Creek	Oak Ridge	Tennessee	USA	30	21.8	1000	http://www.ucor.com/oreis.html	Downstream	35.996375	-84.24002	Yes	KOQT, http://w1.weather.gov/xml/current_obs/KOQT.xml	Yes	3	No	Not_Provided	Yes	point source 4 km upstream, diffuse sources along creek corridor	Not_Provided	Not_Provided	Not_Provided	Not_Provided	Not_Provided	Not_Provided	Not_Provided
S000013	25 May 2018	09:30:00	EDT	Scott Brooks	Oak Ridge National Laboratory	35.966354	-84.357576	East Fork Poplar Creek	Oak Ridge	Tennessee	USA	27	21.8	70	Link_Not_Provided	Upstream	35.966287	-84.358178	Yes	KOQT; http://w1.weather.gov/xml/current_obs/KOQT.xml	Yes	3	No	Not_Provided	Yes	Point source 21 km upstream, diffuse sources along creek corridor, wastewater treatment plant discharge 8 km upstream	Yes	temperature, conductivity, pH, dissolved oxygen %sat, dissolved oxygen	Yes	Chauhan, Ashvini, Ashish Pathak, Rajneesh Jaswal, and Scott Brooks. in press. Draft Genome Sequence of Pseudomonas sp. Strain B1 Isolated from a Contaminated Sediment. Genome Announcement. doi: 10.1128/genomeA.00518-18 Demers, Jason D., Joel D. Blum, Scott C. Brooks, Patrick M. Donovan, Carrie L. Miller, Ami L. Riscassi, Wang Zheng, and Baohua Gu. 2018. Hg isotopes reveal in-stream processing and…	Not_Provided	Not_Provided	Not_Provided
S000014	10 Jun 2018	10:45:00	CTZ	Anna TureÈ›caia	University of Texas, Austin	30.245112	-97.695781	Lower Colorado River	Austin	TEXAS	United States	20.32	26.5	1500	https://waterdata.usgs.gov/usa/nwis/uv?08158000	Upstream	30.246142	-97.680058	Not_Provided	Not_Provided	Yes	6	Yes, multiple	1600	Not_Provided	Not_Provided	Not_Provided	Not_Provided	Not_Provided	Not_Provided	First sample (S000014-1) was collected at 10:45 AM, shortly after the beginning of the Longhorn Dam release. The depth of the water column at the time of the first sample was 20.32 cm. The depth increased to 26.67 cm at the time of the last sample collection (10:54 AM). Also, the shoreline moved inland. However, the sampling position remained constant. During the collection of the first sample, a…	Not_Provided	Not_Provided
S000022	23 May 2018	14:10:00	PDT	Michelle Newcomer	Lawrence Berkeley National Laboratory	38.509976	-122.883578	Russian River	Healdsburg	California	United States	40	63	2000	https://waterdata.usgs.gov/nwis/inventory?agency_code=USGS&site_no=11467000	Upstream	38.508463	-122.927393	Yes	https://www.wunderground.com/personal-weather-station/dashboard?ID=KCAFORES24#history/s20180523/e20180523/mdaily	No	Not_Provided	Yes, one	200km distance Coyote Valley Dam	Yes	200 km forest fire, 100km forest fire	Yes	USGS NWIS data	Yes	https://agupubs.onlinelibrary.wiley.com/doi/abs/10.1002/2015WR018351, https://doi.org/10.1002/2017JG004090,	This site is considered "fire-impacted"	Not_Provided	Not_Provided
S000023	23 May 2018	15:00:00	PDT	Michelle Newcomer	Lawrence Berkeley National Laboratory	38.494121	-122.85312	Mark West Creek	Forestville	California	United States	13	17.5	10	https://waterdata.usgs.gov/nwis/inventory?agency_code=USGS&site_no=11466800	Upstream	38.494121	-122.85312	Yes	https://www.wunderground.com/personal-weather-station/dashboard?ID=KCAWINDS42#history/s20180611/e20180611/mdaily	No	Not_Provided	No	Not_Provided	Yes	Fire zone	Yes	USGS NWIS	No	Not_Provided	This is a fire-impacted creek	Not_Provided	Not_Provided
S000026	14 Aug 2018	17:20:00	Central Time	Jase Hixson and Lienne Sethna	Indiana University	41.733333	-88.333556	Fox River	Montgomery	Illinois	Kane	30	27.6	12	https://waterdata.usgs.gov/usa/nwis/uv?05551540	Downstream	41.733611	-88.333556	No	Not_Provided	Yes	4	Yes, multiple	12 Montgomery Dam	Yes	Multiple inputs from wastewater, stormwater overflow, and mining	Yes	https://nwis.waterdata.usgs.gov/il/nwis/qwdata/?site_no=05551540	No	Not_Provided	Not_Provided	Other	Not_Provided
S000030	17 May 2018	14:15:00	Mountain Standard Time	Nick Bouskill	Lawrence Berkeley National Laboratory	38.922791	-106.949624	East River	Crested Butte	Colorado	USA	19.5	10.3	500	Link_Not_Provided	Downstream	38.552	-106.572	Yes	kettle ponds (https://wfsfa-data.lbl.gov/watershed/)	No	Not_Provided	No	Not_Provided	No	Not_Provided	Yes	IC measurements made daily (incl. NO3, SO4, etc), ICP-MS measurements made biweekly. Water temperature, EC, pH etc. are also available	Yes	https://agupubs.onlinelibrary.wiley.com/doi/abs/10.1002/2016WR019724	River bed is mainly cobbles. Discharge is currently high. Dominated by snowmelt. This involved significant water flooding the floodplain both adjacent to this site (which is next to a meander), and further up the river too. An interesting comparison would be in the summer months under baseflow, where the terrestrial input would likely be a little less significant.	Not_Provided	Not_Provided
S000032	25 Sep 2018	14:30:00	Mountain Standard Time	Nick Bouskill	Lawrence Berkeley National Laboratory	38.957586	-106.987644	Copper Creek	Crested Butte	Colorado	USA	15	5.5	106	Link_Not_Provided	Upstream	38.957036	-106.988289	Yes	Billy Barr Met Station	No	Not_Provided	Yes, multiple	A network of beaver dams have been constructed 1.4 miles upstream	Yes	Abandoned gold mining ~ 4.5 miles upstream. Abandoned for several decades, unlikely to be a significant source of toxicants at this point.	No	Not_Provided	No	Not_Provided	Not_Provided	Natural flow (seasonal), Dam (hydropower or other), Evapotranspiration	Not_Provided
S000035	19 Jun 2018	10:00:00	Eastern	Garrett Smith	The Ohio State University	39.99883	-83.023911	Olentangy	Columbus	Ohio	United States	32	28	120	https://waterdata.usgs.gov/oh/nwis/uv?site_no=03227107	Upstream	39.997778	-83.023611	Yes	OARDC Weather System The Ohio State University, Franklin County: http://www.oardc.ohio-state.edu/weather1/stationinfo.asp?id=14	Yes	6	Yes, multiple	2130	No	Not_Provided	No	Not_Provided	No	Not_Provided	Sunny and warm, good river flow. Shoreline contained lots of tree branches and animal feces. Bubbles were naturally released from the sediments, and increased when disturbed (walking on the sediments)	Natural flow (seasonal). Dam (hydropower or other)	Not_Provided
S000036	12 Jun 2018	08:45:00	Eastern	Garrett Smith	The Ohio State University	41.38247	-82.514685	Old Woman Creek	Huron	Ohio	United States of America	111	20.8	3800	https://waterdata.usgs.gov/oh/nwis/uv?site_no=04199155	Downstream	41.348333	-82.513889	Yes	OWCOWMET, https://cdmo.baruch.sc.edu/dges/	Yes	2	No	Not_Provided	No	Not_Provided	Yes	Water temperature (C), specific conductivity (mS/cm) salinity (PSU), dissolved oxygen (% air saturation and mg/L), depth (m), pH, turbidity (FNU/NTU)	Yes	High-Resolution sequencing reveals unexplored archaeal diversity in freshwater wetland soils Adrienne B. Narrowe, Jordan C. Angle, Rebecca A. Daly, Kay C. Stefanik, Kelly C. Wrighton, and Christopher S. Miller https://onlinelibrary.wiley.com/doi/full/10.1111/1462-2920.13703 Methanogenesis in oxygenated soils is a substantial fraction of wetland methane emissions. Jordan C. Angle, Timothy H. Morin…	Sunny, low or no flow (primarily wind currents). Spare filter and needle accidentally discarded. No "sediment" picture taken because the shoreline was mostly plants and trail leading to a field research station.	Not_Provided	Not_Provided
S000044	21 May 2018	17:30:00	PT	Lupita Renteria	PNNL	46.37	-119.27	Columbia River	Richland	Washington	USA	14	13	805	Link_Not_Provided	Upstream	46.3683594Â°	-119.2706792Â°	Yes	https://www.hanford.gov/page.cfm/HMS/RealTimeMetData	No	Not_Provided	Yes	Priest Rapids-45.5 mi	No	Not_Provided	Yes	Contact whondrs@pnnl.gov	Yes	See sbrsfa.pnnl.gov	Not_Provided	Dam (hydropower or other)	Not_Provided
S000045	30 May 2018	15:08:00	PT	Lupita Renteria	PNNL	46.373014	-119.272266	Columbia River	Richland	Washington	USA	36	15	805	Link_Not_Provided	Upstream	46.3683594Â°	-119.2706792Â°	Yes	https://www.hanford.gov/page.cfm/HMS/RealTimeMetData	No	Not_Provided	Yes	Priest Rapids-45.5 mi	No	Not_Provided	Yes	Contact whondrs@pnnl.gov	Yes	See sbrsfa.pnnl.gov	Not_Provided	Dam (hydropower or other)	Not_Provided
S000051	29 Sep 2018	10:19:00	MDT	Peter Regier	University of New Mexico	35.1946592	-106.6429675	Rio Grande	Albuquerque	New Mexico	USA	19	16.87	360	https://waterdata.usgs.gov/nm/nwis/uv/?site_no=08329918&PARAmeter_cd=00065,00060	Downstream	35.197722	-106.642778	No	Not_Provided	Yes	3	Yes, multiple	Cochiti - 56.3 km	Yes	Rio Rancho and Bernalillo WWTPs - don't know location of outfalls but both are SMALL (probably <100 L/s)	Yes	YSI EXO, SeaBird SUNA, Cycle-P (phosphate)	No	Not_Provided	Located just upstream (less than 500 m) of a diversion dam	Dam (hydropower or other)	Not_Provided
S000052	01 Oct 2018	11:40:00	MDT	Peter Regier	UNM	35.7783973	-106.6895806	Jemez River	Jemez Springs	New Mexico	USA	20	15.85	13000	https://waterdata.usgs.gov/nwis/uv?site_no=08324000	Upstream	35.661983	-106.743439	No	Not_Provided	Yes	3	No	Not_Provided	No	Not_Provided	Yes	YSI EXO2	No	Not_Provided	Sample collected adjacent to large boulder that constrains and deepens thalweg	Natural flow (seasonal)	Not_Provided
S000054	06 Jun 2018	16:45:00	PT	Lupita Renteria	PNNL	46.373104	-119.272205	Columbia River	Richland	Washington	USA	28	14.5	805	Link_Not_Provided	Upstream	46.3683594Â°	-119.2706792Â°	Yes	https://www.hanford.gov/page.cfm/HMS/RealTimeMetData	No	Not_Provided	Yes	Priest Rapids-45.5 mi	No	Not_Provided	Yes	Contact whondrs@pnnl.gov	Yes	See sbrsfa.pnnl.gov	Not_Provided	Dam (hydropower or other)	Not_Provided
S000055	12 Jun 2018	16:34:00	PT	Lupita Renteria	PNNL	46.373073	-119.272254	Columbia River	Richland	Washington	USA	40	15	805	Link_Not_Provided	Upstream	46.3683594Â°	-119.2706792Â°	Yes	https://www.hanford.gov/page.cfm/HMS/RealTimeMetData	No	Not_Provided	Yes	Priest Rapids-45.5 mi	No	Not_Provided	Yes	Contact whondrs@pnnl.gov	Yes	See sbrsfa.pnnl.gov	Not_Provided	Dam (hydropower or other)	Not_Provided
S000056	20 Jun 2018	10:58:00	PT	Lupita Renteria	PNNL	Not_Provided	Not_Provided	Columbia River	Richland	Washington	USA	30	16	805	Link_Not_Provided	Upstream	46.3683594Â°	-119.2706792Â°	Yes	https://www.hanford.gov/page.cfm/HMS/RealTimeMetData	Yes	2	Yes	Priest Rapids-45.5 mi	No	Not_Provided	Yes	Contact whondrs@pnnl.gov	Yes	See sbrsfa.pnnl.gov	Not_Provided	Dam (hydropower or other)	Not_Provided
S000059	06 Jul 2018	10:15:00	US Eastern Time	Reza Soltanian, Annette Rowe, Leah Trustschel	University of Cincinnati	39.238368	-84.711626	Great Miami River	Miamitown	Ohio	USA	20	27.7	about 2.1 river miles and 1.6 air miles downstream	https://waterdata.usgs.gov/usa/nwis/uv?03274615	Upstream	39.216227	-84.703733	Not_Provided	https://waterdata.usgs.gov/usa/nwis/uv?03274000	Yes	2	Yes, multiple	60 miles, Huffman Dam	Yes	The current condition of the Great Miami River monitored by the Miami Conservancy District shows good health, but the basin contains 15 US EPA Superfund Sites on the National Priority List, including two DOE nuclear facilities (one DOE Ferland preserve site about 4 miles upstream of the site), 380 Toxic Release Inventory sites, 35 waste water treatment facilities, and thousands of square miles of…	No	Not_Provided	No	Not_Provided	Not_Provided	Natural flow (seasonal)	Not_Provided
S000060	27 Jun 2018	12:58:00	PT	Lupita Renteria	PNNL	46.372781	-119.271912	Columbia River	Richland	Washington	USA	22	16	805	Link_Not_Provided	Upstream	46.3683594Â°	-119.2706792Â°	Yes	https://www.hanford.gov/page.cfm/HMS/RealTimeMetData	No	Not_Provided	Yes	Priest Rapids-45.5 mi	No	Not_Provided	Yes	Contact whondrs@pnnl.gov	Yes	See sbrsfa.pnnl.gov	Not_Provided	Dam (hydropower or other)	Not_Provided
S000061	10 Jul 2018	15:00:00	Alaska Daylight	Rick Colwell	Oregon State University	60.532685	-145.380946	Tributary to the Sheridan Glacier River	Cordova	Alaska	USA	30	6.9	30	https://waterdata.usgs.gov/ak/nwis/uv/?site_no=15215900&PARAmeter_cd=00065,00060	Upstream	60.532685	-145.380946	Yes	Cordova, AK	Yes	0	No	Not_Provided	No	Not_Provided	No	Not_Provided	No	Not_Provided	Snow melt is main source of water. Samples taken during minor flood stage.	Natural flow (seasonal). Other	Not_Provided
S000062	10 Jul 2018	10:41:00	Alaska Daylight Time	Rick Colwell	Oregon State University	60.516477	-144.862757	Copper River	Cordova (nearest town)	Alaska	USA	70	8.3	19,000	https://waterdata.usgs.gov/ak/nwis/uv/?site_no=15214000&PARAmeter_cd=00065,00060	Downstream	60.671667	-144.744722	Not_Provided	Not_Provided	Yes	0	No	Not_Provided	No	Not_Provided	No	Not_Provided	Yes	Will have to get this for you at some point.	Considerable glacial silt/flour in water so very turbid.	Glacial melt	Not_Provided
S000063	03 Jul 2018	13:54:00	PT	Lupita Renteria	PNNL	46.372979	-119.272181	Columbia River	Richland	Washington	USA	30	16	805	Link_Not_Provided	Upstream	46.3683594Â°	-119.2706792Â°	Yes	https://www.hanford.gov/page.cfm/HMS/RealTimeMetData	No	Not_Provided	Yes	Priest Rapids-45.5 mi	No	Not_Provided	Yes	Contact whondrs@pnnl.gov	Yes	See sbrsfa.pnnl.gov	Not_Provided	Dam (hydropower or other)	Not_Provided
S000065	16 Aug 2018	17:13:00	GMT-6	Guillaume Grosbois	University of Quebec in Chicoutimi (UQAC)Uni	69.12972222	-104.9944444	Freshwater Creek	Ekaluktutiak	Nunavut	Canada	22	7.5	1	https://wateroffice.ec.gc.ca/search/historical_e.html	Upstream	69.12972222	-104.9944444	No	Not_Provided	Yes	0	No	Not_Provided	No	Not_Provided	No	Not_Provided	No	Not_Provided	Rainy, cold	Natural flow (seasonal)	7.50
S000073	11 Jul 2018	12:51:00	PT	Lupita Renteria	PNNL	46.359512	-119.271805	Columbia River	Richland	Washington	USA	35	18	805	Link_Not_Provided	Upstream	46.3683594Â°	-119.2706792Â°	Yes	https://www.hanford.gov/page.cfm/HMS/RealTimeMetData	No	Not_Provided	Yes	Priest Rapids-45.5 mi	No	Not_Provided	Yes	Contact whondrs@pnnl.gov	Yes	See sbrsfa.pnnl.gov	Not_Provided	Dam (hydropower or other)	Not_Provided
S000084	15 Aug 2018	13:20:00	PST	Abigail Conner and Raechel Jones	Instaar	46.303207	-119.157057	Columbia River	Richland	Washington	USA	10	20.88	805	Link_Not_Provided	Upstream	46.3683594Â°	-119.2706792Â°	Yes	https://www.hanford.gov/page.cfm/HMS/RealTimeMetData	No	Not_Provided	Yes	Priest Rapids-45.5 mi	No	Not_Provided	Yes	Not_Provided	Yes	Not_Provided	Downstream of ag-inflow at Ringold launch	Dam (hydropower or other)	Not_Provided
S000085	15 Aug 2018	05:30:00	PST	Abby Conner and Raechel Jones	CU Bolder	46.587056	-119.368194	Columbia River	Richland	Washington	USA	13	19.5	805	Link_Not_Provided	Upstream	46.3683594Â°	-119.2706792Â°	Yes	https://www.hanford.gov/page.cfm/HMS/RealTimeMetData	No	Not_Provided	Yes	Priest Rapids-45.5 mi	No	Not_Provided	Yes	Not_Provided	Yes	Not_Provided	pH=7.5	Dam (hydropower or other)	7.50
S000086	19 Oct 2018	13:41:00	Australian eastern daylight saving time	Robyn Watts	Charles Sturt University	-36.554713	147.405241	Snowy Creek	Mitta Mitta	Victoria	Australia	51	14	800m to gauging station 401210	http://data.water.vic.gov.au/monitoring.htm	Downstream	-36.568242	147.413362	Yes	Hunters Hill http://www.bom.gov.au/places/vic/M78D/observations/hunters-hill/	Yes	1	No	Not_Provided	No	Not_Provided	No	Not_Provided	No	Not_Provided	When you go to the website to obtain discharge data choose 'surface water sites', then 'Upper Murray Basin' then gauging station number 401210 Snowy Creek@ below Granite Flat	Natural flow (seasonal)	6.50
S000087	25 Oct 2018	14:45:00	Australian Eastern Daylight Saving Time	Robyn Watts	Charles Sturt University	-35.5346511	144.9675509	Wakool River	Deniliquin	New South Wales	Australia	30	22	5500 m from gauge 'Wakool River @ Offtake regulator'	https://realtimedata.waternsw.com.au/water.stm	Downstream	-35.50075	144886472	Yes	Deniliquin (Visitor Information centre)	Yes	4	Yes, multiple	5500 m Stevens Weir	No	no - possible contamination from cattle access to river and towns some distance upstream	Yes	pH, turbidity, DO, DOC, TN, TP Nox for a site 30km downstream of this site	Yes	https://www.csu.edu.au/research/ilws/research/sra-sustainable-water/edward-wakool-research-project#horizontalTab5	We used an extra filter due to the high turbidity of the water. The same needle was used for both samples. Bottle 1 and 2 was used with filter 1. Bottle 3 and 4 with filter 2. RNA later was added to filter 2. When accessing the discharge data click on 'rivers and streams real time data', then '409 Murray River Basin', then '409109 Wakool R @ offtake Reg'	Natural flow (seasonal), Dam (hydropower or other), Irrigation pumping	7.00
S000110	28 Oct 2018	14:00:00	MST	Nick Bouskill	Lawrence Berkeley National Laboratory	38.957586	-106.987644	Copper Creek	Crested Butte	Colorado	USA	10	3.4	102	Link_Not_Provided	Upstream	38.957036	-106.988289	Yes	https://wrcc.dri.edu/weather/rbil.html	No	Not_Provided	Yes, multiple	Depends on what is meant by dam - there is a significant beaver complex ~ 2.2 km upstream	No	Not_Provided	No	Not_Provided	No	Not_Provided	Not_Provided	Natural flow (seasonal), Evapotranspiration	7.50
S000112	27 Oct 2018	14:30:00	MST	Nick Bouskill	LBNL	38.922889	-106.949556	East River	Crested Butte	Colorado	USA	15	4.2	500 m	Link_Not_Provided	Downstream	38.922458	-106.950825	Yes	https://wrcc.dri.edu/weather/rsno.html	No	Not_Provided	No	Not_Provided	No	Not_Provided	No	Not_Provided	Yes	https://agupubs.onlinelibrary.wiley.com/doi/abs/10.1002/2016WR019724	Not_Provided	Natural flow (seasonal), Evapotranspiration	7.00
S000123	18 Dec 2018	10:03:00	MST	Peter Regier	UNM	35.321372	-106.557851	Rio Grande	Albuquerque	New Mexico	United States	12	5	500	Link_Not_Provided	Upstream	35.836781	-106.501647	Yes	https://wrcc.dri.edu/cgi-bin/rawMAIN3.pl?nmvhvc	No	Not_Provided	No	Not_Provided	No	Not_Provided	Yes	YSI EXO, SUNA, Turner C-Sense	Not_Provided	Not_Provided	Stream was iced over, so had to hack a hole in the ice. We don't have a good picture of the sediments for this reason. However, we know that the sediments are fine and organic, as the site is an ephemeral wetland.	Natural flow (seasonal)	7.75
S000123	18 Dec 2018	22:03:00	MST	Peter Regier	UNM	35.321372	-106.557851	Rio Grande	Albuquerque	New Mexico	United States	12	5	19000	https://waterdata.usgs.gov/nm/nwis/uv/?site_no=08319000&PARAmeter_cd=00065,00060	Upstream	35.444583	-106.439833	No	Not_Provided	No	Not_Provided	Yes, multiple	Angostura Diversion Dam	Yes	WWTP	Yes	YSI EXO2	No	Not_Provided	Located close to large bridge that constrains channel	Natural flow (seasonal), Dam (hydropower or other), Irrigation pumping, Evapotranspiration	7.75
S000125	18 Dec 2018	11:02:00	MST	Peter Regier	UNM	35.193491	-106.643465	Rio Grande	Albuquerque	New Mexico	United States	29	5.426	500 m	https://waterdata.usgs.gov/nm/nwis/uv/?site_no=08329918&PARAmeter_cd=00065,00060	Upstream	35.197722	-106.501647	No	Not_Provided	No	Not_Provided	Yes, multiple	Angostura Diversion	Yes	WWTP - Bernalillo and Rio Rancho	Yes	YSI EXO, SUNA, Turner C-Sense	No	Not_Provided	There is a retention dam just downstream of the sampling site. Due to the lack of access to the bank near the dam, we sampled in a fish diversion channel just off of the main stem of the Rio Grande.	Dam (hydropower or other)	7.25
S000126	17 Dec 2018	00:30:00	MST	James Fluke	UNM	35.827687	-106.643643	East Fork Jemez River	Albuquerque	New Mexico	United States	20	1	We are coordinating with NPS to find the nearest stage gauge	Link_Not_Provided	Not_Provided	Not_Provided	Not_Provided	No	Not_Provided	No	Not_Provided	Not_Provided	Not_Provided	No	Not_Provided	No	Not_Provided	No	Not_Provided	Not_Provided	Natural flow (seasonal), Evapotranspiration	7.25
S000127	18 Dec 2018	12:12:00	MST	Peter Regier	UNM	34.949722	-106.681195	Rio Grande	Albuquerque	New Mexico	United States	25	10.056	400	https://waterdata.usgs.gov/nwis/inventory?agency_code=USGS&site_no=08330875	Downstream	34.946667	-106.680278	No	Not_Provided	No	Not_Provided	Yes, multiple	diversion dam - 30,000m upstream	Yes	WWTPs	No	Not_Provided	No	Not_Provided	Not_Provided	Natural flow (seasonal), Dam (hydropower or other), Irrigation pumping, Evapotranspiration	7.25
S000128	17 Dec 2018	11:26:00	MST	Peter Regier	UNM	35.847429	-106.491267	East Fork Jemez River	Albuquerque	New Mexico	United States	23	0	We are working with NPS to find the nearest gauging station	Link_Not_Provided	Not_Provided	Not_Provided	Not_Provided	Yes	https://wrcc.dri.edu/cgi-bin/rawMAIN3.pl?nmvhvc	No	Not_Provided	No	Not_Provided	No	Not_Provided	Yes	YSI EXO, SUNA	Not_Provided	Not_Provided	Stream was frozen, had to break through ice to collect water sample. Stream bank was covered in snow and ice.	Natural flow (seasonal), Evapotranspiration	6.75
S000129	17 Dec 2018	13:52:00	MST	Jancoba Dorley	UNM	35.668419	-106.743579	Jemez River	Albuquerque	New Mexico	United States	48.5	3	2250	https://waterdata.usgs.gov/nwis/inventory/?site_no=08324000&agency_cd=USGS	Upstream	35.653003	-106.736114	No	Not_Provided	No	Not_Provided	No	Not_Provided	No	Not_Provided	No	Not_Provided	No	Not_Provided	Not_Provided	Natural flow (seasonal), Irrigation pumping, Evapotranspiration	Not_Provided
S000130	17 Dec 2018	13:07:00	MST	Justin Nichols	UNM	35.778372	-106.689537	Jemez River	Albuquerque	New Mexico	United States	33	2	15000	https://waterdata.usgs.gov/nwis/uv?site_no=08324000	Upstream	35.653003	-106.736114	No	Not_Provided	No	Not_Provided	No	Not_Provided	No	Not_Provided	Yes	YSI EXO, SUNA	No	Not_Provided	Not_Provided	Natural flow (seasonal), Evapotranspiration	7.50
S000132	04 Dec 2018	10:35:00	PST	Jackie Wells	PNNL	47.3965	-121.3812	Gold Creek	Snoqualmie Pass	Washington	USA	20	3	No gauging station nearby	Link_Not_Provided	Downstream	Not_Provided	Not_Provided	Yes	KWASNOQU38 https://www.wunderground.com/personal-weather-station/dashboard?ID=KWASNOQU38&cm_ven=localwx_pwsdash	Yes	7	No	Not_Provided	No	Not_Provided	No	Not_Provided	No	Not_Provided	Beaver dam 300 ft upstream of sampling location; snow present; sample taken from drone footage excursion;	Glacial melt	6.00
S000134	04 Dec 2018	13:45:00	PST	Jackie Wells	PNNL	46.41963	-120.3332	Yakima River	Zillah	Washington	USA	16	4	16900	https://waterdata.usgs.gov/nwis/uv/?site_no=12500450&agency_cd=USGS	Downstream	46.53444	-120.46611	Yes	Yakima Air Term-McAllister https://www.wunderground.com/history/daily/us/wa/yakima/KYKM/date/2018-12-4	Yes	2	Yes, one	80 mi, Easton Diversion Dam	Not_Provided	Not_Provided	Not_Provided	Not_Provided	Not_Provided	Not_Provided	Near agricultural area; dam and gauge station far away from sampling site; kit taken during drone footage	Natural flow (seasonal)	6.50
S000142	17 Nov 2018	13:00:00	CST	Casey Grieshaber	PNNL, Past Employee	34.9729394	-90.8852547	L' Anguille	Palestine	Arkansas	USA	28	6	50	https://waterdata.usgs.gov/nwis/inventory?agency_code=USGS&site_no=07047950	Upstream	Not_Provided	Not_Provided	Not_Provided	Not_Provided	Not_Provided	Not_Provided	Not_Provided	Not_Provided	Not_Provided	Not_Provided	Not_Provided	Not_Provided	Not_Provided	Not_Provided	Not_Provided	Not_Provided	6.50
