# Supplementary material for: WHONDRS-GUI: a web application for global survey of surface water metabolites
Source: PeerJ. 2020 Jul 22;8:e9277. doi: 10.7717/peerj.9277 (PMC7382364; doi:10.7717/peerj.9277)
Supplement: Supplemental Information 1 [file peerj-08-9277-s001.zip › WHONDRS_S_Kit/manifest.json]

{
  "version": 1,
  "locale": "en_US",
  "platform": "3.5.1",
  "metadata": {
    "appmode": "shiny",
    "primary_rmd": null,
    "primary_html": null,
    "content_category": null,
    "has_parameters": false
  },
  "packages": {
    "BH": {
      "Source": "CRAN",
      "Repository": "https://cran.rstudio.com/",
      "description": {
        "Package": "BH",
        "Type": "Package",
        "Title": "Boost C++ Header Files",
        "Version": "1.69.0-1",
        "Date": "2019-01-07",
        "Author": "Dirk Eddelbuettel, John W. Emerson and Michael J. Kane",
        "Maintainer": "Dirk Eddelbuettel <edd@debian.org>",
        "Description": "Boost provides free peer-reviewed portable C++ source \n libraries.  A large part of Boost is provided as C++ template code\n which is resolved entirely at compile-time without linking.  This \n package aims to provide the most useful subset of Boost libraries \n for template use among CRAN package. By placing these libraries in \n this package, we offer a more efficient distribution system for CRAN \n as replication of this code in the sources of other packages is \n avoided. As of release 1.69.0-1, the following Boost libraries are\n included: 'algorithm' 'align' 'any' 'atomic' 'bimap' 'bind'\n 'circular_buffer' 'compute' 'concept' 'config' 'container' 'date_time'\n 'detail' 'dynamic_bitset' 'exception' 'filesystem' 'flyweight' 'foreach'\n 'functional' 'fusion' 'geometry' 'graph' 'heap' 'icl' 'integer'\n 'interprocess' 'intrusive' 'io' 'iostreams' 'iterator' 'math' 'move' 'mpl'\n 'multiprcecision' 'numeric' 'pending' 'phoenix' 'preprocessor'\n 'propery_tree' 'random' 'range' 'scope_exit' 'smart_ptr' 'sort' 'spirit'\n 'tuple' 'type_traits' 'typeof' 'unordered' 'utility' 'uuid'.",
        "License": "BSL-1.0",
        "BugReports": "https://github.com/eddelbuettel/bh/issues",
        "NeedsCompilation": "no",
        "Packaged": "2019-01-07 12:00:43.681885 UTC; edd",
        "Repository": "CRAN",
        "Date/Publication": "2019-01-07 19:50:25 UTC",
        "Built": "R 3.5.2; ; 2019-01-08 18:27:53 UTC; windows"
      }
    },
    "DBI": {
      "Source": "CRAN",
      "Repository": "https://cran.rstudio.com/",
      "description": {
        "Package": "DBI",
        "Version": "1.0.0",
        "Date": "2018-05-02",
        "Title": "R Database Interface",
        "Description": "A database interface definition for communication\n    between R and relational database management systems.  All\n    classes in this package are virtual and need to be extended by\n    the various R/DBMS implementations.",
        "Authors@R": "c(\n    person(\"R Special Interest Group on Databases (R-SIG-DB)\", role = \"aut\"),\n    person(\"Hadley\", \"Wickham\", role = \"aut\"),\n    person(\"Kirill\", \"M\\u00fcller\", role = c(\"aut\", \"cre\"), email = \"krlmlr+r@mailbox.org\", comment = c(ORCID = \"0000-0002-1416-3412\")),\n    person(\"R Consortium\", role = \"fnd\")\n    )",
        "Depends": "R (>= 3.0.0), methods",
        "Suggests": "blob, covr, hms, knitr, magrittr, rprojroot, rmarkdown,\nRSQLite (>= 1.1-2), testthat, xml2",
        "Encoding": "UTF-8",
        "License": "LGPL (>= 2)",
        "URL": "http://r-dbi.github.io/DBI",
        "URLNote": "https://github.com/r-dbi/DBI",
        "BugReports": "https://github.com/r-dbi/DBI/issues",
        "Collate": "'hidden.R' 'DBObject.R' 'DBDriver.R' 'table.R'\n'DBConnection.R' 'ANSI.R' 'DBI-package.R' 'DBResult.R'\n'data-types.R' 'data.R' 'deprecated.R' 'interpolate.R'\n'list-pairs.R' 'quote.R' 'rd.R' 'rownames.R' 'table-create.R'\n'table-insert.R' 'transactions.R'",
        "VignetteBuilder": "knitr",
        "RoxygenNote": "6.0.1.9000",
        "NeedsCompilation": "no",
        "Packaged": "2018-05-02 00:38:32 UTC; kirill",
        "Author": "R Special Interest Group on Databases (R-SIG-DB) [aut],\n  Hadley Wickham [aut],\n  Kirill Müller [aut, cre] (<https://orcid.org/0000-0002-1416-3412>),\n  R Consortium [fnd]",
        "Maintainer": "Kirill Müller <krlmlr+r@mailbox.org>",
        "Repository": "CRAN",
        "Date/Publication": "2018-05-02 11:24:41 UTC",
        "Built": "R 3.5.2; ; 2019-02-10 23:02:20 UTC; windows"
      }
    },
    "MASS": {
      "Source": "CRAN",
      "Repository": "https://cran.rstudio.com/",
      "description": {
        "Package": "MASS",
        "Priority": "recommended",
        "Version": "7.3-50",
        "Date": "2018-04-17",
        "Revision": "$Rev: 3487 $",
        "Depends": "R (>= 3.1.0), grDevices, graphics, stats, utils",
        "Imports": "methods",
        "Suggests": "lattice, nlme, nnet, survival",
        "Authors@R": "c(person(\"Brian\", \"Ripley\", role = c(\"aut\", \"cre\", \"cph\"),\n                    email = \"ripley@stats.ox.ac.uk\"),\n\t     person(\"Bill\", \"Venables\", role = \"ctb\"),\n\t     person(c(\"Douglas\", \"M.\"), \"Bates\", role = \"ctb\"),\n\t     person(\"Kurt\", \"Hornik\", role = \"trl\",\n                     comment = \"partial port ca 1998\"),\n\t     person(\"Albrecht\", \"Gebhardt\", role = \"trl\",\n                     comment = \"partial port ca 1998\"),\n\t     person(\"David\", \"Firth\", role = \"ctb\"))",
        "Description": "Functions and datasets to support Venables and Ripley,\n  \"Modern Applied Statistics with S\" (4th edition, 2002).",
        "Title": "Support Functions and Datasets for Venables and Ripley's MASS",
        "LazyData": "yes",
        "ByteCompile": "yes",
        "License": "GPL-2 | GPL-3",
        "URL": "http://www.stats.ox.ac.uk/pub/MASS4/",
        "Contact": "<MASS@stats.ox.ac.uk>",
        "NeedsCompilation": "yes",
        "Packaged": "2018-04-18 15:35:07 UTC; ripley",
        "Author": "Brian Ripley [aut, cre, cph],\n  Bill Venables [ctb],\n  Douglas M. Bates [ctb],\n  Kurt Hornik [trl] (partial port ca 1998),\n  Albrecht Gebhardt [trl] (partial port ca 1998),\n  David Firth [ctb]",
        "Maintainer": "Brian Ripley <ripley@stats.ox.ac.uk>",
        "Repository": "CRAN",
        "Date/Publication": "2018-04-30 08:19:59 UTC",
        "Built": "R 3.5.1; x86_64-w64-mingw32; 2018-07-02 09:13:50 UTC; windows"
      }
    },
    "Matrix": {
      "Source": "CRAN",
      "Repository": "https://cran.rstudio.com/",
      "description": {
        "Package": "Matrix",
        "Version": "1.2-14",
        "Date": "2018-04-06",
        "Priority": "recommended",
        "Title": "Sparse and Dense Matrix Classes and Methods",
        "Contact": "Doug and Martin <Matrix-authors@R-project.org>",
        "Maintainer": "Martin Maechler <mmaechler+Matrix@gmail.com>",
        "Authors@R": "c(person(\"Douglas\",\"Bates\", role=\"aut\")\n , person(\"Martin\",\"Maechler\", email=\"mmaechler+Matrix@gmail.com\",\n           role = c(\"aut\",\"cre\"))\n , person(\"Timothy A.\", \"Davis\", role=\"ctb\",\n           comment = c(\"SuiteSparse and 'cs' C libraries, notably CHOLMOD, AMD;\n\t\t       collaborators listed in\n\t\t\tdir(pattern = '^[A-Z]+[.]txt$', full.names=TRUE,\n\t\t\t    system.file('doc', 'SuiteSparse', package='Matrix'))\"))\n , person(\"Jens\", \"Oehlschlägel\", role=\"ctb\", comment=\"initial nearPD()\")\n , person(\"Jason\", \"Riedy\", role=\"ctb\",\n          comment = c(\"condest() and onenormest() for octave\",\n \t  \t      \"Copyright: Regents of the University of California\"))\n , person(\"R Core Team\", role = \"ctb\", comment=\"base R matrix implementation\")\n )",
        "Description": "A rich hierarchy of matrix classes, including triangular,\n   symmetric, and diagonal matrices, both dense and sparse and with\n   pattern, logical and numeric entries.   Numerous methods for and\n   operations on these matrices, using 'LAPACK' and 'SuiteSparse' libraries.",
        "Depends": "R (>= 3.2.0)",
        "Imports": "methods, graphics, grid, stats, utils, lattice",
        "Suggests": "expm, MASS",
        "Enhances": "MatrixModels, graph, SparseM, sfsmisc",
        "Encoding": "UTF-8",
        "LazyData": "no",
        "LazyDataNote": "not possible, since we use data/*.R *and* our classes",
        "BuildResaveData": "no",
        "License": "GPL (>= 2) | file LICENCE",
        "URL": "http://Matrix.R-forge.R-project.org/",
        "BugReports": "https://r-forge.r-project.org/tracker/?group_id=61",
        "NeedsCompilation": "yes",
        "Packaged": "2018-04-06 21:34:14 UTC; maechler",
        "Author": "Douglas Bates [aut],\n  Martin Maechler [aut, cre],\n  Timothy A. Davis [ctb] (SuiteSparse and 'cs' C libraries, notably\n    CHOLMOD, AMD; collaborators listed in dir(pattern =\n    '^[A-Z]+[.]txt$', full.names=TRUE, system.file('doc',\n    'SuiteSparse', package='Matrix'))),\n  Jens Oehlschlägel [ctb] (initial nearPD()),\n  Jason Riedy [ctb] (condest() and onenormest() for octave, Copyright:\n    Regents of the University of California),\n  R Core Team [ctb] (base R matrix implementation)",
        "Repository": "CRAN",
        "Date/Publication": "2018-04-13 08:04:48 UTC",
        "Built": "R 3.5.1; x86_64-w64-mingw32; 2018-07-02 09:14:19 UTC; windows"
      }
    },
    "R6": {
      "Source": "CRAN",
      "Repository": "https://cran.rstudio.com/",
      "description": {
        "Package": "R6",
        "Title": "Classes with Reference Semantics",
        "Version": "2.3.0",
        "Authors@R": "person(\"Winston\", \"Chang\", role = c(\"aut\", \"cre\"), email = \"winston@stdout.org\")",
        "Description": "Creates classes with reference semantics, similar to R's built-in\n    reference classes. Compared to reference classes, R6 classes are simpler\n    and lighter-weight, and they are not built on S4 classes so they do not\n    require the methods package. These classes allow public and private\n    members, and they support inheritance, even when the classes are defined in\n    different packages.",
        "Depends": "R (>= 3.0)",
        "Suggests": "knitr, microbenchmark, pryr, testthat, ggplot2, scales",
        "License": "MIT + file LICENSE",
        "URL": "https://github.com/r-lib/R6/",
        "LazyData": "true",
        "BugReports": "https://github.com/r-lib/R6/issues",
        "RoxygenNote": "6.1.0.9000",
        "NeedsCompilation": "no",
        "Packaged": "2018-10-04 14:48:18 UTC; winston",
        "Author": "Winston Chang [aut, cre]",
        "Maintainer": "Winston Chang <winston@stdout.org>",
        "Repository": "CRAN",
        "Date/Publication": "2018-10-04 15:30:03 UTC",
        "Built": "R 3.5.2; ; 2019-02-10 23:01:42 UTC; windows"
      }
    },
    "RColorBrewer": {
      "Source": "CRAN",
      "Repository": "https://cran.rstudio.com/",
      "description": {
        "Package": "RColorBrewer",
        "Version": "1.1-2",
        "Date": "2014-12-07",
        "Title": "ColorBrewer Palettes",
        "Authors@R": "c(person(given = \"Erich\", family = \"Neuwirth\", role = c(\"aut\",\n        \"cre\"), email = \"erich.neuwirth@univie.ac.at\"))",
        "Author": "Erich Neuwirth [aut, cre]",
        "Maintainer": "Erich Neuwirth <erich.neuwirth@univie.ac.at>",
        "Depends": "R (>= 2.0.0)",
        "Description": "Provides color schemes for maps (and other graphics)\n        designed by Cynthia Brewer as described at http://colorbrewer2.org",
        "License": "Apache License 2.0",
        "Packaged": "2014-12-06 23:59:42 UTC; neuwirth",
        "NeedsCompilation": "no",
        "Repository": "CRAN",
        "Date/Publication": "2014-12-07 08:28:55",
        "Built": "R 3.5.2; ; 2018-12-26 00:46:48 UTC; windows"
      }
    },
    "Rcpp": {
      "Source": "CRAN",
      "Repository": "https://cran.rstudio.com/",
      "description": {
        "Package": "Rcpp",
        "Title": "Seamless R and C++ Integration",
        "Version": "1.0.0",
        "Date": "2018-11-05",
        "Author": "Dirk Eddelbuettel, Romain Francois, JJ Allaire, Kevin Ushey, Qiang Kou,\n Nathan Russell, Douglas Bates and John Chambers",
        "Maintainer": "Dirk Eddelbuettel <edd@debian.org>",
        "Description": "The 'Rcpp' package provides R functions as well as C++ classes which\n offer a seamless integration of R and C++. Many R data types and objects can be\n mapped back and forth to C++ equivalents which facilitates both writing of new\n code as well as easier integration of third-party libraries. Documentation\n about 'Rcpp' is provided by several vignettes included in this package, via the\n 'Rcpp Gallery' site at <http://gallery.rcpp.org>, the paper by Eddelbuettel and\n Francois (2011, <doi:10.18637/jss.v040.i08>), the book by Eddelbuettel (2013,\n <doi:10.1007/978-1-4614-6868-4>) and the paper by Eddelbuettel and Balamuta (2018,\n <doi:10.1080/00031305.2017.1375990>); see 'citation(\"Rcpp\")' for details.",
        "Depends": "R (>= 3.0.0)",
        "Imports": "methods, utils",
        "Suggests": "RUnit, inline, rbenchmark, knitr, rmarkdown, pinp, pkgKitten\n(>= 0.1.2)",
        "VignetteBuilder": "knitr",
        "URL": "http://www.rcpp.org, http://dirk.eddelbuettel.com/code/rcpp.html,\nhttps://github.com/RcppCore/Rcpp",
        "License": "GPL (>= 2)",
        "BugReports": "https://github.com/RcppCore/Rcpp/issues",
        "MailingList": "Please send questions and comments regarding Rcpp to\nrcpp-devel@lists.r-forge.r-project.org",
        "RoxygenNote": "6.0.1",
        "NeedsCompilation": "yes",
        "Packaged": "2018-11-06 03:02:42.98448 UTC; edd",
        "Repository": "CRAN",
        "Date/Publication": "2018-11-07 20:00:03 UTC",
        "Built": "R 3.5.2; x86_64-w64-mingw32; 2019-02-10 23:01:51 UTC; windows"
      }
    },
    "RgoogleMaps": {
      "Source": "CRAN",
      "Repository": "https://cran.rstudio.com/",
      "description": {
        "Package": "RgoogleMaps",
        "Type": "Package",
        "Title": "Overlays on Static Maps",
        "Version": "1.4.3",
        "Date": "2018-11-07",
        "Depends": "R (>= 2.10)",
        "Imports": "graphics, stats, utils, grDevices, methods, png",
        "Suggests": "PBSmapping, maptools, sp, loa, RColorBrewer, leaflet",
        "Author": "Markus Loecher ",
        "URL": "http://rgooglemaps.r-forge.r-project.org/QuickTutorial.html",
        "Maintainer": "Markus Loecher <markus.loecher@gmail.com>",
        "Description": "Serves two purposes: (i) Provide a\n        comfortable R interface to query the Google server for static\n        maps, and (ii) Use the map as a background image to overlay\n        plots within R. This requires proper coordinate scaling.",
        "License": "GPL",
        "LazyLoad": "yes",
        "Repository": "CRAN",
        "Repository/R-Forge/Project": "rgooglemaps",
        "Repository/R-Forge/Revision": "20",
        "Repository/R-Forge/DateTimeStamp": "2017-02-09 15:29:12",
        "Date/Publication": "2018-11-07 20:10:11 UTC",
        "NeedsCompilation": "no",
        "Packaged": "2018-11-07 16:25:38 UTC; loecherm",
        "Built": "R 3.5.2; ; 2019-02-10 23:03:44 UTC; windows"
      }
    },
    "askpass": {
      "Source": "CRAN",
      "Repository": "https://cran.rstudio.com/",
      "description": {
        "Package": "askpass",
        "Type": "Package",
        "Title": "Safe Password Entry for R, Git, and SSH",
        "Version": "1.1",
        "Authors@R": "person(\"Jeroen\", \"Ooms\", role = c(\"aut\", \"cre\"), \n    email = \"jeroen@berkeley.edu\", comment = c(ORCID = \"0000-0002-4035-0289\"))",
        "Description": "Cross-platform utilities for prompting the user for credentials or a \n    passphrase, for example to authenticate with a server or read a protected key.\n    Includes native programs for MacOS and Windows, hence no 'tcltk' is required. \n    Password entry can be invoked in two different ways: directly from R via the \n    askpass() function, or indirectly as password-entry back-end for 'ssh-agent' \n    or 'git-credential' via the SSH_ASKPASS and GIT_ASKPASS environment variables.\n    Thereby the user can be prompted for credentials or a passphrase if needed \n    when R calls out to git or ssh.",
        "License": "MIT + file LICENSE",
        "URL": "https://github.com/jeroen/askpass#readme",
        "BugReports": "https://github.com/jeroen/askpass/issues",
        "Encoding": "UTF-8",
        "LazyData": "true",
        "Imports": "sys (>= 2.1)",
        "RoxygenNote": "6.1.1",
        "Suggests": "testthat",
        "Language": "en-US",
        "NeedsCompilation": "yes",
        "Packaged": "2019-01-13 12:08:17 UTC; jeroen",
        "Author": "Jeroen Ooms [aut, cre] (<https://orcid.org/0000-0002-4035-0289>)",
        "Maintainer": "Jeroen Ooms <jeroen@berkeley.edu>",
        "Repository": "CRAN",
        "Date/Publication": "2019-01-13 12:50:03 UTC",
        "Built": "R 3.5.2; x86_64-w64-mingw32; 2019-02-11 00:31:57 UTC; windows"
      }
    },
    "assertthat": {
      "Source": "CRAN",
      "Repository": "https://cran.rstudio.com/",
      "description": {
        "Package": "assertthat",
        "Title": "Easy Pre and Post Assertions",
        "Version": "0.2.0",
        "Authors@R": "\n  person(\"Hadley\", \"Wickham\", , \"hadley@rstudio.com\", c(\"aut\", \"cre\"))",
        "Description": "assertthat is an extension to stopifnot() that makes it\n    easy to declare the pre and post conditions that you code should\n    satisfy, while also producing friendly error messages so that your\n    users know what they've done wrong.",
        "License": "GPL-3",
        "Imports": "tools",
        "Suggests": "testthat",
        "Collate": "'assert-that.r' 'on-failure.r' 'assertions-file.r'\n'assertions-scalar.R' 'assertions.r' 'base.r'\n'base-comparison.r' 'base-is.r' 'base-logical.r' 'base-misc.r'\n'utils.r' 'validate-that.R'",
        "RoxygenNote": "6.0.1",
        "NeedsCompilation": "no",
        "Packaged": "2017-04-10 19:00:43 UTC; hadley",
        "Author": "Hadley Wickham [aut, cre]",
        "Maintainer": "Hadley Wickham <hadley@rstudio.com>",
        "Repository": "CRAN",
        "Date/Publication": "2017-04-11 21:28:45 UTC",
        "Built": "R 3.5.2; ; 2019-02-10 23:01:53 UTC; windows"
      }
    },
    "base64enc": {
      "Source": "CRAN",
      "Repository": "https://cran.rstudio.com/",
      "description": {
        "Package": "base64enc",
        "Version": "0.1-3",
        "Title": "Tools for base64 encoding",
        "Author": "Simon Urbanek <Simon.Urbanek@r-project.org>",
        "Maintainer": "Simon Urbanek <Simon.Urbanek@r-project.org>",
        "Depends": "R (>= 2.9.0)",
        "Enhances": "png",
        "Description": "This package provides tools for handling base64 encoding. It is more flexible than the orphaned base64 package.",
        "License": "GPL-2 | GPL-3",
        "URL": "http://www.rforge.net/base64enc",
        "NeedsCompilation": "yes",
        "Packaged": "2015-02-04 20:31:00 UTC; svnuser",
        "Repository": "CRAN",
        "Date/Publication": "2015-07-28 08:03:37",
        "Built": "R 3.5.2; x86_64-w64-mingw32; 2018-12-26 00:47:03 UTC; windows"
      }
    },
    "bindr": {
      "Source": "CRAN",
      "Repository": "https://cran.rstudio.com/",
      "description": {
        "Package": "bindr",
        "Title": "Parametrized Active Bindings",
        "Version": "0.1.1",
        "Authors@R": "c(\n    person(\"Kirill\", \"M\\u00fcller\", role = c(\"aut\", \"cre\"), email = \"krlmlr+r@mailbox.org\", comment = c(ORCID = \"0000-0002-1416-3412\")),\n    person(\"RStudio\", role = c(\"cph\", \"fnd\"))\n    )",
        "Description": "Provides a simple interface for creating active bindings where the\n    bound function accepts additional arguments.",
        "Suggests": "testthat",
        "LazyData": "true",
        "Date": "2018-03-13",
        "BugReports": "https://github.com/krlmlr/bindr/issues",
        "URL": "https://github.com/krlmlr/bindr, https://krlmlr.github.io/bindr",
        "RoxygenNote": "6.0.1.9000",
        "License": "MIT + file LICENSE",
        "Encoding": "UTF-8",
        "NeedsCompilation": "no",
        "Packaged": "2018-03-13 00:31:30 UTC; muelleki",
        "Author": "Kirill Müller [aut, cre] (<https://orcid.org/0000-0002-1416-3412>),\n  RStudio [cph, fnd]",
        "Maintainer": "Kirill Müller <krlmlr+r@mailbox.org>",
        "Repository": "CRAN",
        "Date/Publication": "2018-03-13 08:21:23 UTC",
        "Built": "R 3.5.2; ; 2019-02-10 23:02:45 UTC; windows"
      }
    },
    "bindrcpp": {
      "Source": "CRAN",
      "Repository": "https://cran.rstudio.com/",
      "description": {
        "Package": "bindrcpp",
        "Title": "An 'Rcpp' Interface to Active Bindings",
        "Version": "0.2.2",
        "Date": "2018-03-29",
        "Authors@R": "c(\n    person(\"Kirill\", \"M\\u00fcller\", role = c(\"aut\", \"cre\"), email = \"krlmlr+r@mailbox.org\", comment = c(ORCID = \"0000-0002-1416-3412\")),\n    person(\"RStudio\", role = \"cph\")\n    )",
        "Description": "Provides an easy way to fill an environment with active bindings\n    that call a C++ function.",
        "License": "MIT + file LICENSE",
        "URL": "https://github.com/krlmlr/bindrcpp,\nhttps://krlmlr.github.io/bindrcpp",
        "BugReports": "https://github.com/krlmlr/bindrcpp/issues",
        "Imports": "bindr (>= 0.1.1), Rcpp (>= 0.12.16)",
        "Suggests": "testthat",
        "LinkingTo": "plogr, Rcpp",
        "Encoding": "UTF-8",
        "LazyData": "true",
        "RoxygenNote": "6.0.1.9000",
        "NeedsCompilation": "yes",
        "Packaged": "2018-03-29 13:33:00 UTC; muelleki",
        "Author": "Kirill Müller [aut, cre] (<https://orcid.org/0000-0002-1416-3412>),\n  RStudio [cph]",
        "Maintainer": "Kirill Müller <krlmlr+r@mailbox.org>",
        "Repository": "CRAN",
        "Date/Publication": "2018-03-29 14:09:09 UTC",
        "Built": "R 3.5.2; x86_64-w64-mingw32; 2019-02-11 00:32:31 UTC; windows"
      }
    },
    "bitops": {
      "Source": "CRAN",
      "Repository": "https://cran.rstudio.com/",
      "description": {
        "Package": "bitops",
        "Version": "1.0-6",
        "Date": "2013-08-17",
        "Author": "S original by Steve Dutky <sdutky@terpalum.umd.edu> initial R\n        port and extensions by Martin Maechler; revised and modified\n        by Steve Dutky",
        "Maintainer": "Martin Maechler <maechler@stat.math.ethz.ch>",
        "Title": "Bitwise Operations",
        "Description": "Functions for bitwise operations on integer vectors.",
        "License": "GPL (>= 2)",
        "Packaged": "2013-08-17 15:58:57 UTC; maechler",
        "NeedsCompilation": "yes",
        "Repository": "CRAN",
        "Date/Publication": "2013-08-17 21:10:34",
        "Built": "R 3.5.2; x86_64-w64-mingw32; 2018-12-26 00:48:25 UTC; windows"
      }
    },
    "brew": {
      "Source": "CRAN",
      "Repository": "https://cran.rstudio.com/",
      "description": {
        "Package": "brew",
        "Type": "Package",
        "Title": "Templating Framework for Report Generation",
        "Version": "1.0-6",
        "Date": "2010-09-30",
        "Author": "Jeffrey Horner",
        "Maintainer": "Jeffrey Horner <jeffrey.horner@gmail.com>",
        "Description": "brew implements a templating framework for mixing text and\n        R code for report generation. brew template syntax is similar\n        to PHP, Ruby's erb module, Java Server Pages, and Python's psp\n        module.",
        "License": "GPL-2",
        "Packaged": "2011-04-13 14:36:39 UTC; hornerj",
        "Repository": "CRAN",
        "Date/Publication": "2011-04-13 15:16:08",
        "Built": "R 3.5.2; ; 2018-12-26 00:51:57 UTC; windows"
      }
    },
    "callr": {
      "Source": "CRAN",
      "Repository": "https://cran.rstudio.com/",
      "description": {
        "Package": "callr",
        "Title": "Call R from R",
        "Version": "3.1.1",
        "Authors@R": "c(\n    person(\"Gábor\", \"Csárdi\", role = c(\"aut\", \"cre\", \"cph\"),\n           email = \"csardi.gabor@gmail.com\",\n\t   comment = c(ORCID = \"0000-0001-7098-9676\")),\n    person(\"Winston\", \"Chang\", role = \"aut\"),\n    person(\"RStudio\", role = c(\"cph\", \"fnd\")),\n    person(\"Mango Solutions\", role  = c(\"cph\", \"fnd\")))",
        "Description": "It is sometimes useful to perform a computation in a\n    separate R process, without affecting the current R process at all.\n    This packages does exactly that.",
        "License": "MIT + file LICENSE",
        "LazyData": "true",
        "URL": "https://github.com/r-lib/callr#readme",
        "BugReports": "https://github.com/r-lib/callr/issues",
        "RoxygenNote": "6.1.1",
        "Imports": "processx (>= 3.2.1), R6, utils",
        "Suggests": "cliapp, covr, crayon, pingr, ps, testthat, withr",
        "Encoding": "UTF-8",
        "NeedsCompilation": "no",
        "Packaged": "2018-12-20 21:16:33 UTC; gaborcsardi",
        "Author": "Gábor Csárdi [aut, cre, cph] (<https://orcid.org/0000-0001-7098-9676>),\n  Winston Chang [aut],\n  RStudio [cph, fnd],\n  Mango Solutions [cph, fnd]",
        "Maintainer": "Gábor Csárdi <csardi.gabor@gmail.com>",
        "Repository": "CRAN",
        "Date/Publication": "2018-12-21 09:40:07 UTC",
        "Built": "R 3.5.2; ; 2019-02-11 01:53:45 UTC; windows"
      }
    },
    "class": {
      "Source": "CRAN",
      "Repository": "https://cran.rstudio.com/",
      "description": {
        "Package": "class",
        "Priority": "recommended",
        "Version": "7.3-14",
        "Date": "2015-08-29",
        "Depends": "R (>= 3.0.0), stats, utils",
        "Imports": "MASS",
        "Authors@R": "c(person(\"Brian\", \"Ripley\", role = c(\"aut\", \"cre\", \"cph\"),\n                    email = \"ripley@stats.ox.ac.uk\"),\n             person(\"William\", \"Venables\", role = \"cph\"))",
        "Description": "Various functions for classification, including k-nearest\n  neighbour, Learning Vector Quantization and Self-Organizing Maps.",
        "Title": "Functions for Classification",
        "ByteCompile": "yes",
        "License": "GPL-2 | GPL-3",
        "URL": "http://www.stats.ox.ac.uk/pub/MASS4/",
        "NeedsCompilation": "yes",
        "Packaged": "2015-08-28 15:25:36 UTC; ripley",
        "Author": "Brian Ripley [aut, cre, cph],\n  William Venables [cph]",
        "Maintainer": "Brian Ripley <ripley@stats.ox.ac.uk>",
        "Repository": "CRAN",
        "Date/Publication": "2015-08-30 08:58:59",
        "Built": "R 3.5.1; x86_64-w64-mingw32; 2018-07-02 09:17:53 UTC; windows"
      }
    },
    "classInt": {
      "Source": "CRAN",
      "Repository": "https://cran.rstudio.com/",
      "description": {
        "Package": "classInt",
        "Version": "0.3-1",
        "Date": "2018-12-18",
        "Title": "Choose Univariate Class Intervals",
        "Authors@R": "c(person(\"Roger\", \"Bivand\", role=c(\"aut\", \"cre\"), email=\"Roger.Bivand@nhh.no\", comment=c(ORCID=\"0000-0003-2392-6140\")), person(\"Hisaji\", \"Ono\", role=\"ctb\"), person(\"Richard\", \"Dunlap\", role=\"ctb\"), person(\"Matthieu\", \"Stigler\", role=\"ctb\"))",
        "Depends": "R (>= 2.2)",
        "Imports": "grDevices, stats, graphics, e1071, class",
        "Suggests": "spData (>= 0.2.6.2)",
        "Description": "Selected commonly used methods for choosing univariate class intervals for mapping or other graphics purposes.",
        "License": "GPL (>= 2)",
        "URL": "https://github.com/r-spatial/classInt/",
        "BugReports": "https://github.com/r-spatial/classInt/issues/",
        "RoxygenNote": "6.1.1",
        "NeedsCompilation": "yes",
        "Packaged": "2018-12-18 10:11:39 UTC; rsb",
        "Author": "Roger Bivand [aut, cre] (<https://orcid.org/0000-0003-2392-6140>),\n  Hisaji Ono [ctb],\n  Richard Dunlap [ctb],\n  Matthieu Stigler [ctb]",
        "Maintainer": "Roger Bivand <Roger.Bivand@nhh.no>",
        "Repository": "CRAN",
        "Date/Publication": "2018-12-18 11:00:16 UTC",
        "Built": "R 3.5.2; x86_64-w64-mingw32; 2019-02-10 23:07:22 UTC; windows"
      }
    },
    "cli": {
      "Source": "CRAN",
      "Repository": "https://cran.rstudio.com/",
      "description": {
        "Package": "cli",
        "Title": "Helpers for Developing Command Line Interfaces",
        "Version": "1.0.1",
        "Authors@R": "c(\n    person(\"Gábor\", \"Csárdi\", , \"csardi.gabor@gmail.com\", c(\"aut\", \"cre\")),\n    person(\"Hadley\", \"Wickham\", role = c(\"ctb\")),\n    person(\"Kirill\", \"Müller\", role = c(\"ctb\"))\n    )",
        "Description": "A suite of tools designed to build attractive command line\n    interfaces ('CLIs'). Includes tools for drawing rules, boxes, trees, and\n    'Unicode' symbols with 'ASCII' alternatives.",
        "License": "MIT + file LICENSE",
        "LazyData": "true",
        "URL": "https://github.com/r-lib/cli#readme",
        "BugReports": "https://github.com/r-lib/cli/issues",
        "RoxygenNote": "6.1.0",
        "Depends": "R (>= 2.10)",
        "Imports": "assertthat, crayon (>= 1.3.4), methods, utils",
        "Suggests": "covr, fansi, mockery, testthat, webshot, withr",
        "Encoding": "UTF-8",
        "NeedsCompilation": "no",
        "Packaged": "2018-09-25 10:43:48 UTC; gaborcsardi",
        "Author": "Gábor Csárdi [aut, cre],\n  Hadley Wickham [ctb],\n  Kirill Müller [ctb]",
        "Maintainer": "Gábor Csárdi <csardi.gabor@gmail.com>",
        "Repository": "CRAN",
        "Date/Publication": "2018-09-25 11:40:07 UTC",
        "Built": "R 3.5.2; ; 2019-02-11 00:31:51 UTC; windows"
      }
    },
    "colorspace": {
      "Source": "CRAN",
      "Repository": "https://cran.rstudio.com/",
      "description": {
        "Package": "colorspace",
        "Version": "1.4-0",
        "Date": "2019-01-13",
        "Title": "A Toolbox for Manipulating and Assessing Colors and Palettes",
        "Authors@R": "c(person(given = \"Ross\", family = \"Ihaka\", role = \"aut\", email = \"ihaka@stat.auckland.ac.nz\"),\n             person(given = \"Paul\", family = \"Murrell\", role = \"aut\", email = \"paul@stat.auckland.ac.nz\",\n                    comment = c(ORCID = \"0000-0002-3224-8858\")),\n             person(given = \"Kurt\", family = \"Hornik\", role = \"aut\", email = \"Kurt.Hornik@R-project.org\",\n\t\t    comment = c(ORCID = \"0000-0003-4198-9911\")),\n             person(given = c(\"Jason\", \"C.\"), family = \"Fisher\", role = \"aut\", email = \"jfisher@usgs.gov\",\n                    comment = c(ORCID = \"0000-0001-9032-8912\")),\n             person(given = \"Reto\", family = \"Stauffer\", role = \"aut\", email = \"Reto.Stauffer@uibk.ac.at\",\n                    comment = c(ORCID = \"0000-0002-3798-5507\")),\n             person(given = c(\"Claus\", \"O.\"), family = \"Wilke\", role = \"aut\", email = \"wilke@austin.utexas.edu\",\n                    comment = c(ORCID = \"0000-0002-7470-9261\")),\n             person(given = c(\"Claire\", \"D.\"), family = \"McWhite\", role = \"aut\", email = \"claire.d.mcwhite@gmail.com\",\n                    comment = c(ORCID = \"0000-0001-7346-3047\")),\n             person(given = \"Achim\", family = \"Zeileis\", role = c(\"aut\", \"cre\"), email = \"Achim.Zeileis@R-project.org\",\n                    comment = c(ORCID = \"0000-0003-0918-3766\")))",
        "Description": "Carries out mapping between assorted color spaces including RGB, HSV, HLS,\n             CIEXYZ, CIELUV, HCL (polar CIELUV), CIELAB and polar CIELAB.\n\t     Qualitative, sequential, and diverging color palettes based on HCL colors\n\t     are provided along with corresponding ggplot2 color scales.\n\t     Color palette choice is aided by an interactive app (with either a Tcl/Tk\n\t     or a shiny GUI) and shiny apps with an HCL color picker and a\n\t     color vision deficiency emulator. Plotting functions for displaying\n\t     and assessing palettes include color swatches, visualizations of the\n\t     HCL space, and trajectories in HCL and/or RGB spectrum. Color manipulation\n\t     functions include: desaturation, lightening/darkening, mixing, and\n\t     simulation of color vision deficiencies (deutanomaly, protanomaly, tritanomaly).",
        "Depends": "R (>= 3.0.0), methods",
        "Imports": "graphics, grDevices, stats",
        "Suggests": "datasets, utils, KernSmooth, MASS, kernlab, mvtnorm, vcd,\ntcltk, shiny, shinyjs, ggplot2, dplyr, scales, grid, png, jpeg,\nknitr, rmarkdown, RColorBrewer, rcartocolor, scico, viridis",
        "VignetteBuilder": "knitr",
        "License": "BSD_3_clause + file LICENSE",
        "URL": "http://colorspace.R-Forge.R-project.org, http://hclwizard.org/",
        "BugReports": "http://colorspace.R-Forge.R-project.org/contact.html",
        "LazyData": "yes",
        "RoxygenNote": "6.1.1",
        "NeedsCompilation": "yes",
        "Packaged": "2019-01-13 12:45:27 UTC; zeileis",
        "Author": "Ross Ihaka [aut],\n  Paul Murrell [aut] (<https://orcid.org/0000-0002-3224-8858>),\n  Kurt Hornik [aut] (<https://orcid.org/0000-0003-4198-9911>),\n  Jason C. Fisher [aut] (<https://orcid.org/0000-0001-9032-8912>),\n  Reto Stauffer [aut] (<https://orcid.org/0000-0002-3798-5507>),\n  Claus O. Wilke [aut] (<https://orcid.org/0000-0002-7470-9261>),\n  Claire D. McWhite [aut] (<https://orcid.org/0000-0001-7346-3047>),\n  Achim Zeileis [aut, cre] (<https://orcid.org/0000-0003-0918-3766>)",
        "Maintainer": "Achim Zeileis <Achim.Zeileis@R-project.org>",
        "Repository": "CRAN",
        "Date/Publication": "2019-01-13 13:01:42 UTC",
        "Built": "R 3.5.2; x86_64-w64-mingw32; 2019-02-10 23:01:52 UTC; windows"
      }
    },
    "crayon": {
      "Source": "CRAN",
      "Repository": "https://cran.rstudio.com/",
      "description": {
        "Package": "crayon",
        "Title": "Colored Terminal Output",
        "Version": "1.3.4",
        "Authors@R": "c(\n    person(\"Gábor\", \"Csárdi\", , \"csardi.gabor@gmail.com\",\n    role = c(\"aut\", \"cre\")),\n    person(\n    \"Brodie\", \"Gaslam\", email=\"brodie.gaslam@yahoo.com\",\n    role=c(\"ctb\"))\n    )",
        "Description": "Colored terminal output on terminals that support 'ANSI'\n    color and highlight codes. It also works in 'Emacs' 'ESS'. 'ANSI'\n    color support is automatically detected. Colors and highlighting can\n    be combined and nested. New styles can also be created easily.\n    This package was inspired by the 'chalk' 'JavaScript' project.",
        "License": "MIT + file LICENSE",
        "LazyData": "true",
        "URL": "https://github.com/r-lib/crayon#readme",
        "BugReports": "https://github.com/r-lib/crayon/issues",
        "Collate": "'ansi-256.r' 'combine.r' 'string.r' 'utils.r'\n'crayon-package.r' 'disposable.r' 'has_ansi.r' 'has_color.r'\n'styles.r' 'machinery.r' 'parts.r' 'print.r' 'style-var.r'\n'show.r' 'string_operations.r'",
        "Imports": "grDevices, methods, utils",
        "Suggests": "mockery, rstudioapi, testthat, withr",
        "RoxygenNote": "6.0.1.9000",
        "Encoding": "UTF-8",
        "NeedsCompilation": "no",
        "Packaged": "2017-09-15 18:14:04 UTC; gaborcsardi",
        "Author": "Gábor Csárdi [aut, cre],\n  Brodie Gaslam [ctb]",
        "Maintainer": "Gábor Csárdi <csardi.gabor@gmail.com>",
        "Repository": "CRAN",
        "Date/Publication": "2017-09-16 19:49:46 UTC",
        "Built": "R 3.5.2; ; 2019-02-10 23:01:46 UTC; windows"
      }
    },
    "crosstalk": {
      "Source": "CRAN",
      "Repository": "https://cran.rstudio.com/",
      "description": {
        "Package": "crosstalk",
        "Type": "Package",
        "Title": "Inter-Widget Interactivity for HTML Widgets",
        "Version": "1.0.0",
        "Authors@R": "c(\n    person(\"Joe\", \"Cheng\", role = c(\"aut\", \"cre\"), email = \"joe@rstudio.com\"),\n    person(family = \"RStudio\", role = \"cph\"),\n    person(family = \"jQuery Foundation\", role = \"cph\",\n    comment = \"jQuery library and jQuery UI library\"),\n    person(family = \"jQuery contributors\", role = c(\"ctb\", \"cph\"),\n    comment = \"jQuery library; authors listed in inst/www/shared/jquery-AUTHORS.txt\"),\n    person(\"Mark\", \"Otto\", role = \"ctb\",\n    comment = \"Bootstrap library\"),\n    person(\"Jacob\", \"Thornton\", role = \"ctb\",\n    comment = \"Bootstrap library\"),\n    person(family = \"Bootstrap contributors\", role = \"ctb\",\n    comment = \"Bootstrap library\"),\n    person(family = \"Twitter, Inc\", role = \"cph\",\n    comment = \"Bootstrap library\"),\n    person(\"Brian\", \"Reavis\", role = c(\"ctb\", \"cph\"),\n    comment = \"selectize.js library\"),\n    person(\"Kristopher Michael\", \"Kowal\", role = c(\"ctb\", \"cph\"),\n    comment = \"es5-shim library\"),\n    person(family = \"es5-shim contributors\", role = c(\"ctb\", \"cph\"),\n    comment = \"es5-shim library\"),\n    person(\"Denis\", \"Ineshin\", role = c(\"ctb\", \"cph\"),\n    comment = \"ion.rangeSlider library\"),\n    person(\"Sami\", \"Samhuri\", role = c(\"ctb\", \"cph\"),\n    comment = \"Javascript strftime library\")\n    )",
        "Description": "Provides building blocks for allowing HTML widgets to communicate\n    with each other, with Shiny or without (i.e. static .html files). Currently\n    supports linked brushing and filtering.",
        "License": "MIT + file LICENSE",
        "Imports": "htmltools (>= 0.3.5), jsonlite, lazyeval, R6, shiny (>= 0.11),\nggplot2",
        "URL": "https://rstudio.github.io/crosstalk/",
        "BugReports": "https://github.com/rstudio/crosstalk/issues",
        "RoxygenNote": "5.0.1",
        "NeedsCompilation": "no",
        "Packaged": "2016-12-20 20:01:51 UTC; jcheng",
        "Author": "Joe Cheng [aut, cre],\n  RStudio [cph],\n  jQuery Foundation [cph] (jQuery library and jQuery UI library),\n  jQuery contributors [ctb, cph] (jQuery library; authors listed in\n    inst/www/shared/jquery-AUTHORS.txt),\n  Mark Otto [ctb] (Bootstrap library),\n  Jacob Thornton [ctb] (Bootstrap library),\n  Bootstrap contributors [ctb] (Bootstrap library),\n  Twitter, Inc [cph] (Bootstrap library),\n  Brian Reavis [ctb, cph] (selectize.js library),\n  Kristopher Michael Kowal [ctb, cph] (es5-shim library),\n  es5-shim contributors [ctb, cph] (es5-shim library),\n  Denis Ineshin [ctb, cph] (ion.rangeSlider library),\n  Sami Samhuri [ctb, cph] (Javascript strftime library)",
        "Maintainer": "Joe Cheng <joe@rstudio.com>",
        "Repository": "CRAN",
        "Date/Publication": "2016-12-21 08:30:32",
        "Built": "R 3.5.2; ; 2019-02-11 04:32:32 UTC; windows"
      }
    },
    "curl": {
      "Source": "CRAN",
      "Repository": "https://cran.rstudio.com/",
      "description": {
        "Package": "curl",
        "Type": "Package",
        "Title": "A Modern and Flexible Web Client for R",
        "Version": "3.3",
        "Authors@R": "c(\n    person(\"Jeroen\", \"Ooms\", role = c(\"aut\", \"cre\"), email = \"jeroen@berkeley.edu\",\n      comment = c(ORCID = \"0000-0002-4035-0289\")),\n    person(\"Hadley\", \"Wickham\", , \"hadley@rstudio.com\", role = \"ctb\"),\n    person(\"RStudio\", role = \"cph\")\n    )",
        "Description": "The curl() and curl_download() functions provide highly\n    configurable drop-in replacements for base url() and download.file() with\n    better performance, support for encryption (https, ftps), gzip compression,\n    authentication, and other 'libcurl' goodies. The core of the package implements a\n    framework for performing fully customized requests where data can be processed\n    either in memory, on disk, or streaming via the callback or connection\n    interfaces. Some knowledge of 'libcurl' is recommended; for a more-user-friendly\n    web client see the 'httr' package which builds on this package with http\n    specific tools and logic.",
        "License": "MIT + file LICENSE",
        "SystemRequirements": "libcurl: libcurl-devel (rpm) or\nlibcurl4-openssl-dev (deb).",
        "URL": "https://github.com/jeroen/curl#readme (devel)\nhttps://curl.haxx.se/libcurl/ (upstream)",
        "BugReports": "https://github.com/jeroen/curl/issues",
        "Suggests": "spelling, testthat (>= 1.0.0), knitr, jsonlite, rmarkdown,\nmagrittr, httpuv (>= 1.4.4), webutils",
        "VignetteBuilder": "knitr",
        "Depends": "R (>= 3.0.0)",
        "LazyData": "true",
        "RoxygenNote": "6.1.1",
        "Encoding": "UTF-8",
        "Language": "en-US",
        "NeedsCompilation": "yes",
        "Packaged": "2019-01-09 22:29:50 UTC; jeroen",
        "Author": "Jeroen Ooms [aut, cre] (<https://orcid.org/0000-0002-4035-0289>),\n  Hadley Wickham [ctb],\n  RStudio [cph]",
        "Maintainer": "Jeroen Ooms <jeroen@berkeley.edu>",
        "Repository": "CRAN",
        "Date/Publication": "2019-01-10 12:50:03 UTC",
        "Built": "R 3.5.2; x86_64-w64-mingw32; 2019-02-10 23:02:15 UTC; windows"
      }
    },
    "digest": {
      "Source": "CRAN",
      "Repository": "https://cran.rstudio.com/",
      "description": {
        "Package": "digest",
        "Author": "Dirk Eddelbuettel <edd@debian.org> with contributions \n by Antoine Lucas, Jarek Tuszynski, Henrik Bengtsson, Simon Urbanek,\n Mario Frasca, Bryan Lewis, Murray Stokely, Hannes Muehleisen,\n Duncan Murdoch, Jim Hester, Wush Wu, Qiang Kou, Thierry Onkelinx, \n Michel Lang, Viliam Simko, Kurt Hornik and Radford Neal.",
        "Version": "0.6.18",
        "Date": "2018-10-10",
        "Maintainer": "Dirk Eddelbuettel <edd@debian.org>",
        "Title": "Create Compact Hash Digests of R Objects",
        "Description": "Implementation of a function 'digest()' for the creation \n of hash digests of arbitrary R objects (using the 'md5', 'sha-1', 'sha-256', \n 'crc32', 'xxhash' and 'murmurhash' algorithms) permitting easy comparison of R\n language objects, as well as a function 'hmac()' to create hash-based\n message authentication code. Please note that this package is not meant to\n be deployed for cryptographic purposes for which more comprehensive (and\n widely tested) libraries such as 'OpenSSL' should be used.",
        "URL": "http://dirk.eddelbuettel.com/code/digest.html",
        "BugReports": "https://github.com/eddelbuettel/digest/issues",
        "Depends": "R (>= 3.1.0)",
        "License": "GPL (>= 2)",
        "Suggests": "knitr, rmarkdown",
        "VignetteBuilder": "knitr",
        "NeedsCompilation": "yes",
        "Packaged": "2018-10-10 11:30:39.397655 UTC; edd",
        "Repository": "CRAN",
        "Date/Publication": "2018-10-10 16:00:23 UTC",
        "Built": "R 3.5.2; x86_64-w64-mingw32; 2019-02-10 23:01:42 UTC; windows"
      }
    },
    "dplyr": {
      "Source": "CRAN",
      "Repository": "https://cran.rstudio.com/",
      "description": {
        "Type": "Package",
        "Package": "dplyr",
        "Title": "A Grammar of Data Manipulation",
        "Version": "0.7.8",
        "Authors@R": "c(\n    person(\"Hadley\", \"Wickham\", , \"hadley@rstudio.com\", c(\"aut\", \"cre\"), comment = c(ORCID = \"0000-0003-4757-117X\")),\n    person(\"Romain\", \"Fran\\u00e7ois\", role = \"aut\", comment = c(ORCID = \"0000-0002-2444-4226\")),\n    person(\"Lionel\", \"Henry\", role = \"aut\"),\n    person(\"Kirill\", \"M\\u00fcller\", role = \"aut\", comment = c(ORCID = \"0000-0002-1416-3412\")),\n    person(\"RStudio\", role = c(\"cph\", \"fnd\"))\n    )",
        "Description": "A fast, consistent tool for working with data frame like objects,\n    both in memory and out of memory.",
        "License": "MIT + file LICENSE",
        "URL": "http://dplyr.tidyverse.org, https://github.com/tidyverse/dplyr",
        "BugReports": "https://github.com/tidyverse/dplyr/issues",
        "Depends": "R (>= 3.1.2)",
        "Imports": "assertthat (>= 0.2.0), bindrcpp (>= 0.2.0.9000), glue (>=\n1.1.1), magrittr (>= 1.5), methods, pkgconfig (>= 2.0.1), R6\n(>= 2.2.2), Rcpp (>= 0.12.19), rlang (>= 0.3.0), tibble (>=\n1.4.2), tidyselect (>= 0.2.3), utils",
        "Suggests": "bit64 (>= 0.9.7), callr, covr (>= 3.0.1), DBI (>= 0.7.14),\ndbplyr (>= 1.2.0), dtplyr (>= 0.0.2), ggplot2 (>= 2.2.1), hms\n(>= 0.4.1), knitr (>= 1.19), Lahman (>= 3.0-1), lubridate,\nMASS, mgcv (>= 1.8.23), microbenchmark (>= 1.4.4), nycflights13\n(>= 0.2.2), rmarkdown (>= 1.8), RMySQL (>= 0.10.13),\nRPostgreSQL (>= 0.6.2), RSQLite (>= 2.0), testthat (>= 2.0.0),\nwithr (>= 2.1.1)",
        "LinkingTo": "BH (>= 1.58.0-1), bindrcpp (>= 0.2.0.9000), plogr (>=\n0.1.10), Rcpp (>= 0.12.15)",
        "VignetteBuilder": "knitr",
        "Encoding": "UTF-8",
        "LazyData": "yes",
        "RoxygenNote": "6.1.0",
        "NeedsCompilation": "yes",
        "Packaged": "2018-11-09 21:23:40 UTC; kirill",
        "Author": "Hadley Wickham [aut, cre] (<https://orcid.org/0000-0003-4757-117X>),\n  Romain François [aut] (<https://orcid.org/0000-0002-2444-4226>),\n  Lionel Henry [aut],\n  Kirill Müller [aut] (<https://orcid.org/0000-0002-1416-3412>),\n  RStudio [cph, fnd]",
        "Maintainer": "Hadley Wickham <hadley@rstudio.com>",
        "Repository": "CRAN",
        "Date/Publication": "2018-11-10 07:30:02 UTC",
        "Built": "R 3.5.2; x86_64-w64-mingw32; 2019-02-11 03:45:54 UTC; windows"
      }
    },
    "e1071": {
      "Source": "CRAN",
      "Repository": "https://cran.rstudio.com/",
      "description": {
        "Package": "e1071",
        "Version": "1.7-0.1",
        "Title": "Misc Functions of the Department of Statistics, Probability\nTheory Group (Formerly: E1071), TU Wien",
        "Imports": "graphics, grDevices, class, stats, methods, utils",
        "Suggests": "cluster, mlbench, nnet, randomForest, rpart, SparseM, xtable,\nMatrix, MASS",
        "Authors@R": "c(person(given = \"David\", family = \"Meyer\", role = c(\"aut\", \"cre\"), email = \"David.Meyer@R-project.org\"),\n             person(given = \"Evgenia\", family = \"Dimitriadou\", role = c(\"aut\",\"cph\")),\n             person(given = \"Kurt\", family = \"Hornik\", role = \"aut\"),\n             person(given = \"Andreas\", family = \"Weingessel\", role = \"aut\"),\n             person(given = \"Friedrich\", family = \"Leisch\", role = \"aut\"),\n             person(given = \"Chih-Chung\", family = \"Chang\", role = c(\"ctb\",\"cph\"), comment = \"libsvm C++-code\"),\n             person(given = \"Chih-Chen\", family = \"Lin\", role = c(\"ctb\",\"cph\"), comment = \"libsvm C++-code\"))",
        "Description": "Functions for latent class analysis, short time Fourier\n\t     transform, fuzzy clustering, support vector machines,\n\t     shortest path computation, bagged clustering, naive Bayes\n\t     classifier, ...",
        "License": "GPL-2",
        "LazyLoad": "yes",
        "NeedsCompilation": "yes",
        "Packaged": "2019-01-21 08:44:28 UTC; ripley",
        "Author": "David Meyer [aut, cre],\n  Evgenia Dimitriadou [aut, cph],\n  Kurt Hornik [aut],\n  Andreas Weingessel [aut],\n  Friedrich Leisch [aut],\n  Chih-Chung Chang [ctb, cph] (libsvm C++-code),\n  Chih-Chen Lin [ctb, cph] (libsvm C++-code)",
        "Maintainer": "David Meyer <David.Meyer@R-project.org>",
        "Repository": "CRAN",
        "Date/Publication": "2019-01-21 10:56:06 UTC",
        "Built": "R 3.5.2; x86_64-w64-mingw32; 2019-02-10 23:04:25 UTC; windows"
      }
    },
    "fansi": {
      "Source": "CRAN",
      "Repository": "https://cran.rstudio.com/",
      "description": {
        "Package": "fansi",
        "Title": "ANSI Control Sequence Aware String Functions",
        "Description": "Counterparts to R string manipulation functions that account for\n   the effects of ANSI text formatting control sequences.",
        "Version": "0.4.0",
        "Authors@R": "c(\n    person(\"Brodie\", \"Gaslam\", email=\"brodie.gaslam@yahoo.com\",\n    role=c(\"aut\", \"cre\")),\n    person(\"Elliott\", \"Sales De Andrade\", role=\"ctb\"),\n    person(family=\"R Core Team\",\n    email=\"R-core@r-project.org\", role=\"cph\",\n    comment=\"UTF8 byte length calcs from src/util.c\"\n    ))",
        "Depends": "R (>= 3.1.0)",
        "License": "GPL (>= 2)",
        "LazyData": "true",
        "URL": "https://github.com/brodieG/fansi",
        "BugReports": "https://github.com/brodieG/fansi/issues",
        "VignetteBuilder": "knitr",
        "Suggests": "unitizer, knitr, rmarkdown",
        "RoxygenNote": "6.1.0.9000",
        "Encoding": "UTF-8",
        "Collate": "'constants.R' 'fansi-package.R' 'has.R' 'internal.R' 'load.R'\n'misc.R' 'nchar.R' 'strip.R' 'strwrap.R' 'strtrim.R'\n'strsplit.R' 'substr2.R' 'tohtml.R' 'unhandled.R'",
        "NeedsCompilation": "yes",
        "Packaged": "2018-10-04 19:06:14 UTC; bg",
        "Author": "Brodie Gaslam [aut, cre],\n  Elliott Sales De Andrade [ctb],\n  R Core Team [cph] (UTF8 byte length calcs from src/util.c)",
        "Maintainer": "Brodie Gaslam <brodie.gaslam@yahoo.com>",
        "Repository": "CRAN",
        "Date/Publication": "2018-10-05 05:10:12 UTC",
        "Built": "R 3.5.2; x86_64-w64-mingw32; 2019-02-10 23:01:53 UTC; windows"
      }
    },
    "gdtools": {
      "Source": "CRAN",
      "Repository": "https://cran.rstudio.com/",
      "description": {
        "Package": "gdtools",
        "Version": "0.1.7",
        "License": "GPL-3 | file LICENSE",
        "Title": "Utilities for Graphical Rendering",
        "Description": "Useful tools for writing vector graphics devices.",
        "Authors@R": "c(\n    person(\"David\", \"Gohel\", , \"david.gohel@ardata.fr\", c(\"aut\", \"cre\")),\n    person(\"Hadley\", \"Wickham\", , \"hadley@rstudio.com\", \"aut\"),\n    person(\"Lionel\", \"Henry\", , \"lionel@rstudio.com\", \"aut\"),\n    person(\"Jeroen\", \"Ooms\", , \"jeroen@berkeley.edu\", \"aut\"),\n    person(\"Yixuan\", \"Qiu\", role = \"ctb\"),\n    person(\"R Core Team\", role = \"cph\", comment = \"Cairo code from X11 device\"),\n    person(\"RStudio\", role = \"cph\")\n  )",
        "LazyData": "TRUE",
        "Imports": "Rcpp (>= 0.12.12), withr",
        "Suggests": "htmltools, testthat, fontquiver (>= 0.2.0), curl",
        "LinkingTo": "Rcpp",
        "SystemRequirements": "cairo",
        "BugReports": "https://github.com/davidgohel/gdtools/issues",
        "RoxygenNote": "6.0.1.9000",
        "NeedsCompilation": "yes",
        "Packaged": "2018-02-27 16:03:31 UTC; davidgohel",
        "Author": "David Gohel [aut, cre],\n  Hadley Wickham [aut],\n  Lionel Henry [aut],\n  Jeroen Ooms [aut],\n  Yixuan Qiu [ctb],\n  R Core Team [cph] (Cairo code from X11 device),\n  RStudio [cph]",
        "Maintainer": "David Gohel <david.gohel@ardata.fr>",
        "Repository": "CRAN",
        "Date/Publication": "2018-02-27 17:15:37 UTC",
        "Built": "R 3.5.2; x86_64-w64-mingw32; 2019-02-11 00:32:49 UTC; windows"
      }
    },
    "ggmap": {
      "Source": "CRAN",
      "Repository": "https://cran.rstudio.com/",
      "description": {
        "Package": "ggmap",
        "Version": "3.0.0",
        "Title": "Spatial Visualization with ggplot2",
        "Description": "A collection of functions to visualize spatial data and models\n    on top of static maps from various online sources (e.g Google Maps and Stamen\n    Maps). It includes tools common to those tasks, including functions for\n    geolocation and routing.",
        "URL": "https://github.com/dkahle/ggmap",
        "BugReports": "https://github.com/dkahle/ggmap/issues",
        "Authors@R": "c(person(\"David\", \"Kahle\", email = \"david.kahle@gmail.com\", role = c(\"aut\", \"cre\"), comment = c(ORCID = \"0000-0002-9999-1558\")),\n  person(\"Hadley\", \"Wickham\", email = \"h.wickham@gmail.com\", role = \"aut\", comment = c(ORCID = \"0000-0003-4757-117X\")),\n  person(\"Scott\", \"Jackson\", email = \"scottmmjackson@gmail.com\", role = \"aut\"),\n  person(\"Mikko\", \"Korpela\", email = \"mvkorpel@iki.fi\", role = \"ctb\"))",
        "Depends": "R (>= 3.1.0), ggplot2 (>= 2.2.0)",
        "Imports": "RgoogleMaps, png, plyr, rjson, jpeg, digest, scales, dplyr,\nbitops, grid, glue, httr, stringr, purrr, magrittr, tibble,\ntidyr",
        "Suggests": "MASS, hexbin, testthat",
        "License": "GPL-2",
        "LazyData": "true",
        "RoxygenNote": "6.1.0",
        "Encoding": "UTF-8",
        "NeedsCompilation": "no",
        "Packaged": "2019-02-05 09:19:03 UTC; ligges",
        "Author": "David Kahle [aut, cre] (<https://orcid.org/0000-0002-9999-1558>),\n  Hadley Wickham [aut] (<https://orcid.org/0000-0003-4757-117X>),\n  Scott Jackson [aut],\n  Mikko Korpela [ctb]",
        "Maintainer": "David Kahle <david.kahle@gmail.com>",
        "Repository": "CRAN",
        "Date/Publication": "2019-02-05 10:19:04",
        "Built": "R 3.5.2; ; 2019-02-11 05:10:41 UTC; windows"
      }
    },
    "ggplot2": {
      "Source": "CRAN",
      "Repository": "https://cran.rstudio.com/",
      "description": {
        "Package": "ggplot2",
        "Version": "3.1.0",
        "Title": "Create Elegant Data Visualisations Using the Grammar of Graphics",
        "Description": "A system for 'declaratively' creating graphics,\n    based on \"The Grammar of Graphics\". You provide the data, tell 'ggplot2'\n    how to map variables to aesthetics, what graphical primitives to use,\n    and it takes care of the details.",
        "Authors@R": "c(\n    person(\"Hadley\", \"Wickham\", , \"hadley@rstudio.com\", c(\"aut\", \"cre\")),\n    person(\"Winston\", \"Chang\", , role = \"aut\"),\n    person(\"Lionel\", \"Henry\", , role = \"aut\"),\n    person(\"Thomas Lin\", \"Pedersen\", role = \"aut\"),\n    person(\"Kohske\", \"Takahashi\", role = \"aut\"),\n    person(\"Claus\", \"Wilke\", role = \"aut\"),\n    person(\"Kara\", \"Woo\", role = \"aut\"),\n    person(\"RStudio\", role = c(\"cph\"))\n    )",
        "Depends": "R (>= 3.1)",
        "Imports": "digest, grid, gtable (>= 0.1.1), lazyeval, MASS, mgcv, plyr\n(>= 1.7.1), reshape2, rlang (>= 0.2.1), scales (>= 0.5.0),\nstats, tibble, viridisLite, withr (>= 2.0.0)",
        "Suggests": "covr, dplyr, ggplot2movies, hexbin, Hmisc, lattice, mapproj,\nmaps, maptools, multcomp, munsell, nlme, testthat (>= 0.11.0),\nvdiffr, quantreg, knitr, rgeos, rpart, rmarkdown, sf (>=\n0.3-4), svglite (>= 1.2.0.9001)",
        "Enhances": "sp",
        "License": "GPL-2 | file LICENSE",
        "URL": "http://ggplot2.tidyverse.org, https://github.com/tidyverse/ggplot2",
        "BugReports": "https://github.com/tidyverse/ggplot2/issues",
        "LazyData": "true",
        "Collate": "'ggproto.r' 'ggplot-global.R' 'aaa-.r' 'aes-calculated.r'\n'aes-colour-fill-alpha.r' 'aes-group-order.r'\n'aes-linetype-size-shape.r' 'aes-position.r' 'utilities.r'\n'aes.r' 'legend-draw.r' 'geom-.r' 'annotation-custom.r'\n'annotation-logticks.r' 'geom-polygon.r' 'geom-map.r'\n'annotation-map.r' 'geom-raster.r' 'annotation-raster.r'\n'annotation.r' 'autolayer.r' 'autoplot.r' 'axis-secondary.R'\n'backports.R' 'bench.r' 'bin.R' 'compat-quosures.R' 'coord-.r'\n'coord-cartesian-.r' 'coord-fixed.r' 'coord-flip.r'\n'coord-map.r' 'coord-munch.r' 'coord-polar.r'\n'coord-quickmap.R' 'coord-transform.r' 'data.R' 'facet-.r'\n'facet-grid-.r' 'facet-null.r' 'facet-wrap.r' 'fortify-lm.r'\n'fortify-map.r' 'fortify-multcomp.r' 'fortify-spatial.r'\n'fortify.r' 'stat-.r' 'geom-abline.r' 'geom-rect.r'\n'geom-bar.r' 'geom-bin2d.r' 'geom-blank.r' 'geom-boxplot.r'\n'geom-col.r' 'geom-path.r' 'geom-contour.r' 'geom-count.r'\n'geom-crossbar.r' 'geom-segment.r' 'geom-curve.r'\n'geom-defaults.r' 'geom-ribbon.r' 'geom-density.r'\n'geom-density2d.r' 'geom-dotplot.r' 'geom-errorbar.r'\n'geom-errorbarh.r' 'geom-freqpoly.r' 'geom-hex.r'\n'geom-histogram.r' 'geom-hline.r' 'geom-jitter.r'\n'geom-label.R' 'geom-linerange.r' 'geom-point.r'\n'geom-pointrange.r' 'geom-quantile.r' 'geom-rug.r'\n'geom-smooth.r' 'geom-spoke.r' 'geom-text.r' 'geom-tile.r'\n'geom-violin.r' 'geom-vline.r' 'ggplot2.r' 'grob-absolute.r'\n'grob-dotstack.r' 'grob-null.r' 'grouping.r' 'guide-colorbar.r'\n'guide-legend.r' 'guides-.r' 'guides-axis.r' 'guides-grid.r'\n'hexbin.R' 'labeller.r' 'labels.r' 'layer.r' 'layout.R'\n'limits.r' 'margins.R' 'plot-build.r' 'plot-construction.r'\n'plot-last.r' 'plot.r' 'position-.r' 'position-collide.r'\n'position-dodge.r' 'position-dodge2.r' 'position-identity.r'\n'position-jitter.r' 'position-jitterdodge.R' 'position-nudge.R'\n'position-stack.r' 'quick-plot.r' 'range.r' 'save.r' 'scale-.r'\n'scale-alpha.r' 'scale-brewer.r' 'scale-colour.r'\n'scale-continuous.r' 'scale-date.r' 'scale-discrete-.r'\n'scale-gradient.r' 'scale-grey.r' 'scale-hue.r'\n'scale-identity.r' 'scale-linetype.r' 'scale-manual.r'\n'scale-shape.r' 'scale-size.r' 'scale-type.R' 'scale-viridis.r'\n'scales-.r' 'sf.R' 'stat-bin.r' 'stat-bin2d.r' 'stat-bindot.r'\n'stat-binhex.r' 'stat-boxplot.r' 'stat-contour.r'\n'stat-count.r' 'stat-density-2d.r' 'stat-density.r'\n'stat-ecdf.r' 'stat-ellipse.R' 'stat-function.r'\n'stat-identity.r' 'stat-qq-line.R' 'stat-qq.r'\n'stat-quantile.r' 'stat-sf-coordinates.R'\n'stat-smooth-methods.r' 'stat-smooth.r' 'stat-sum.r'\n'stat-summary-2d.r' 'stat-summary-bin.R' 'stat-summary-hex.r'\n'stat-summary.r' 'stat-unique.r' 'stat-ydensity.r'\n'summarise-plot.R' 'summary.r' 'theme-elements.r' 'theme.r'\n'theme-defaults.r' 'theme-current.R' 'translate-qplot-ggplot.r'\n'translate-qplot-lattice.r' 'utilities-break.r'\n'utilities-grid.r' 'utilities-help.r' 'utilities-matrix.r'\n'utilities-resolution.r' 'utilities-table.r'\n'utilities-tidy-eval.R' 'zxx.r' 'zzz.r'",
        "VignetteBuilder": "knitr",
        "RoxygenNote": "6.1.0",
        "Encoding": "UTF-8",
        "NeedsCompilation": "no",
        "Packaged": "2018-10-24 18:49:13 UTC; hadley",
        "Author": "Hadley Wickham [aut, cre],\n  Winston Chang [aut],\n  Lionel Henry [aut],\n  Thomas Lin Pedersen [aut],\n  Kohske Takahashi [aut],\n  Claus Wilke [aut],\n  Kara Woo [aut],\n  RStudio [cph]",
        "Maintainer": "Hadley Wickham <hadley@rstudio.com>",
        "Repository": "CRAN",
        "Date/Publication": "2018-10-25 04:30:25 UTC",
        "Built": "R 3.5.2; ; 2019-02-11 03:45:53 UTC; windows"
      }
    },
    "glue": {
      "Source": "CRAN",
      "Repository": "https://cran.rstudio.com/",
      "description": {
        "Package": "glue",
        "Title": "Interpreted String Literals",
        "Version": "1.3.0",
        "Authors@R": "person(\"Jim\", \"Hester\", email = \"james.f.hester@gmail.com\", role = c(\"aut\", \"cre\"))",
        "Description": "An implementation of interpreted string literals, inspired by\n  Python's Literal String Interpolation <https://www.python.org/dev/peps/pep-0498/> and Docstrings\n  <https://www.python.org/dev/peps/pep-0257/> and Julia's Triple-Quoted String Literals\n  <https://docs.julialang.org/en/stable/manual/strings/#triple-quoted-string-literals>.",
        "Depends": "R (>= 3.1)",
        "Imports": "methods",
        "Suggests": "testthat, covr, magrittr, crayon, knitr, rmarkdown, DBI,\nRSQLite, R.utils, forcats, microbenchmark, rprintf, stringr,\nggplot2, dplyr, withr",
        "License": "MIT + file LICENSE",
        "Encoding": "UTF-8",
        "LazyData": "true",
        "RoxygenNote": "6.0.1",
        "URL": "https://github.com/tidyverse/glue",
        "BugReports": "https://github.com/tidyverse/glue/issues",
        "VignetteBuilder": "knitr",
        "ByteCompile": "true",
        "NeedsCompilation": "yes",
        "Packaged": "2018-07-17 14:19:58 UTC; jhester",
        "Author": "Jim Hester [aut, cre]",
        "Maintainer": "Jim Hester <james.f.hester@gmail.com>",
        "Repository": "CRAN",
        "Date/Publication": "2018-07-17 19:10:02 UTC",
        "Built": "R 3.5.2; x86_64-w64-mingw32; 2019-02-10 23:02:46 UTC; windows"
      }
    },
    "gridExtra": {
      "Source": "CRAN",
      "Repository": "https://cran.rstudio.com/",
      "description": {
        "Package": "gridExtra",
        "Authors@R": "c(person(\"Baptiste\", \"Auguie\",\n    email = \"baptiste.auguie@gmail.com\",\n    role = c(\"aut\", \"cre\")), person(\"Anton\", \"Antonov\",\n    email = \"tonytonov@gmail.com\",\n    role = c(\"ctb\")))",
        "License": "GPL (>= 2)",
        "Title": "Miscellaneous Functions for \"Grid\" Graphics",
        "Type": "Package",
        "Description": "Provides a number of user-level functions to work with \"grid\"\n    graphics, notably to arrange multiple grid-based plots on a page, and draw\n    tables.",
        "Version": "2.3",
        "VignetteBuilder": "knitr",
        "Imports": "gtable, grid, grDevices, graphics, utils",
        "Suggests": "ggplot2, egg, lattice, knitr, testthat",
        "RoxygenNote": "6.0.1",
        "NeedsCompilation": "no",
        "Packaged": "2017-09-08 22:52:09 UTC; baptiste",
        "Author": "Baptiste Auguie [aut, cre],\n  Anton Antonov [ctb]",
        "Maintainer": "Baptiste Auguie <baptiste.auguie@gmail.com>",
        "Repository": "CRAN",
        "Date/Publication": "2017-09-09 14:12:08 UTC",
        "Built": "R 3.5.2; ; 2019-02-10 23:02:09 UTC; windows"
      }
    },
    "gtable": {
      "Source": "CRAN",
      "Repository": "https://cran.rstudio.com/",
      "description": {
        "Package": "gtable",
        "Version": "0.2.0",
        "Title": "Arrange 'Grobs' in Tables",
        "Description": "Tools to make it easier to work with \"tables\" of 'grobs'.",
        "Authors@R": "person(\"Hadley\", \"Wickham\", , \"hadley@rstudio.com\", c(\"aut\", \"cre\"))",
        "Depends": "R (>= 2.14)",
        "Imports": "grid",
        "Suggests": "testthat, covr",
        "License": "GPL-2",
        "Collate": "'add-grob.r' 'add-rows-cols.r' 'add-space.r' 'grid.r'\n'gtable-layouts.r' 'gtable.r' 'rbind-cbind.r' 'utils.r'\n'trim.r' 'filter.r' 'align.r' 'padding.r' 'z.r'",
        "RoxygenNote": "5.0.1",
        "NeedsCompilation": "no",
        "Packaged": "2016-02-26 13:06:10 UTC; hadley",
        "Author": "Hadley Wickham [aut, cre]",
        "Maintainer": "Hadley Wickham <hadley@rstudio.com>",
        "Repository": "CRAN",
        "Date/Publication": "2016-02-26 15:23:14",
        "Built": "R 3.5.2; ; 2019-02-10 23:01:47 UTC; windows"
      }
    },
    "htmltools": {
      "Source": "CRAN",
      "Repository": "https://cran.rstudio.com/",
      "description": {
        "Package": "htmltools",
        "Type": "Package",
        "Title": "Tools for HTML",
        "Version": "0.3.6",
        "Date": "2017-04-26",
        "Author": "RStudio, Inc.",
        "Maintainer": "Joe Cheng <joe@rstudio.com>",
        "Description": "Tools for HTML generation and output.",
        "Depends": "R (>= 2.14.1)",
        "Imports": "utils, digest, Rcpp",
        "Suggests": "markdown, testthat",
        "Enhances": "knitr",
        "License": "GPL (>= 2)",
        "URL": "https://github.com/rstudio/htmltools",
        "BugReports": "https://github.com/rstudio/htmltools/issues",
        "RoxygenNote": "6.0.1",
        "LinkingTo": "Rcpp",
        "NeedsCompilation": "yes",
        "Packaged": "2017-04-27 00:04:32 UTC; jcheng",
        "Repository": "CRAN",
        "Date/Publication": "2017-04-28 07:41:46 UTC",
        "Built": "R 3.5.2; x86_64-w64-mingw32; 2019-02-11 00:31:47 UTC; windows"
      }
    },
    "htmlwidgets": {
      "Source": "CRAN",
      "Repository": "https://cran.rstudio.com/",
      "description": {
        "Package": "htmlwidgets",
        "Type": "Package",
        "Title": "HTML Widgets for R",
        "Version": "1.3",
        "Authors@R": "c(\n    person(\"Ramnath\", \"Vaidyanathan\", role = c(\"aut\", \"cph\")),\n    person(\"Yihui\", \"Xie\", role = c(\"aut\")),\n    person(\"JJ\", \"Allaire\", role = c(\"aut\")),\n    person(\"Joe\", \"Cheng\", role = c(\"aut\", \"cre\"), email = \"joe@rstudio.com\"),\n    person(\"Kenton\", \"Russell\", role = c(\"aut\", \"cph\")),\n    person(family = \"RStudio\", role = \"cph\")\n    )",
        "Description": "A framework for creating HTML widgets that render in various\n    contexts including the R console, 'R Markdown' documents, and 'Shiny'\n    web applications.",
        "License": "MIT + file LICENSE",
        "VignetteBuilder": "knitr",
        "Imports": "grDevices, htmltools (>= 0.3), jsonlite (>= 0.9.16), yaml",
        "Suggests": "knitr (>= 1.8)",
        "Enhances": "shiny (>= 1.1)",
        "URL": "https://github.com/ramnathv/htmlwidgets",
        "BugReports": "https://github.com/ramnathv/htmlwidgets/issues",
        "RoxygenNote": "6.0.1",
        "NeedsCompilation": "no",
        "Packaged": "2018-09-20 17:18:43 UTC; jcheng",
        "Author": "Ramnath Vaidyanathan [aut, cph],\n  Yihui Xie [aut],\n  JJ Allaire [aut],\n  Joe Cheng [aut, cre],\n  Kenton Russell [aut, cph],\n  RStudio [cph]",
        "Maintainer": "Joe Cheng <joe@rstudio.com>",
        "Repository": "CRAN",
        "Date/Publication": "2018-09-30 15:10:13 UTC",
        "Built": "R 3.5.2; ; 2019-02-11 01:53:42 UTC; windows"
      }
    },
    "httpuv": {
      "Source": "CRAN",
      "Repository": "https://cran.rstudio.com/",
      "description": {
        "Package": "httpuv",
        "Type": "Package",
        "Title": "HTTP and WebSocket Server Library",
        "Version": "1.4.5.1",
        "Author": "Joe Cheng, Hector Corrada Bravo [ctb], Jeroen Ooms [ctb],\n    Winston Chang [ctb]",
        "Copyright": "RStudio, Inc.; Joyent, Inc.; Nginx Inc.; Igor Sysoev; Niels\nProvos; Internet Systems Consortium, Inc.; Alexander Chemeris",
        "Maintainer": "Joe Cheng <joe@rstudio.com>",
        "Description": "Provides low-level socket and protocol support for handling\n    HTTP and WebSocket requests directly from within R. It is primarily\n    intended as a building block for other packages, rather than making it\n    particularly easy to create complete web applications using httpuv alone.\n    httpuv is built on top of the libuv and http-parser C libraries, both of\n    which were developed by Joyent, Inc. (See LICENSE file for libuv and\n    http-parser license information.)",
        "License": "GPL (>= 2) | file LICENSE",
        "Depends": "R (>= 2.15.1), methods",
        "Imports": "Rcpp (>= 0.11.0), utils, promises, later (>= 0.7.3)",
        "LinkingTo": "Rcpp, BH, later",
        "URL": "https://github.com/rstudio/httpuv",
        "SystemRequirements": "GNU make",
        "RoxygenNote": "6.0.1.9000",
        "Suggests": "testthat, callr",
        "NeedsCompilation": "yes",
        "Packaged": "2018-12-18 19:03:26 UTC; winston",
        "Repository": "CRAN",
        "Date/Publication": "2018-12-18 19:40:03 UTC",
        "Built": "R 3.5.2; x86_64-w64-mingw32; 2019-02-11 03:08:33 UTC; windows"
      }
    },
    "httr": {
      "Source": "CRAN",
      "Repository": "https://cran.rstudio.com/",
      "description": {
        "Package": "httr",
        "Title": "Tools for Working with URLs and HTTP",
        "Version": "1.4.0",
        "Authors@R": "\n    c(person(given = \"Hadley\",\n             family = \"Wickham\",\n             role = c(\"aut\", \"cre\"),\n             email = \"hadley@rstudio.com\"),\n      person(given = \"RStudio\",\n             role = \"cph\"))",
        "Description": "Useful tools for working with HTTP organised by\n    HTTP verbs (GET(), POST(), etc). Configuration functions make it easy\n    to control additional request components (authenticate(),\n    add_headers() and so on).",
        "License": "MIT + file LICENSE",
        "URL": "https://github.com/r-lib/httr",
        "BugReports": "https://github.com/r-lib/httr/issues",
        "Depends": "R (>= 3.1)",
        "Imports": "curl (>= 0.9.1), jsonlite, mime, openssl (>= 0.8), R6",
        "Suggests": "covr, httpuv, jpeg, knitr, png, readr, rmarkdown, testthat\n(>= 0.8.0), xml2",
        "VignetteBuilder": "knitr",
        "Encoding": "UTF-8",
        "RoxygenNote": "6.1.1",
        "NeedsCompilation": "no",
        "Packaged": "2018-12-06 20:11:59 UTC; hadley",
        "Author": "Hadley Wickham [aut, cre],\n  RStudio [cph]",
        "Maintainer": "Hadley Wickham <hadley@rstudio.com>",
        "Repository": "CRAN",
        "Date/Publication": "2018-12-11 08:40:06 UTC",
        "Built": "R 3.5.2; ; 2019-02-11 03:08:35 UTC; windows"
      }
    },
    "jpeg": {
      "Source": "CRAN",
      "Repository": "https://cran.rstudio.com/",
      "description": {
        "Package": "jpeg",
        "Version": "0.1-8",
        "Title": "Read and write JPEG images",
        "Author": "Simon Urbanek <Simon.Urbanek@r-project.org>",
        "Maintainer": "Simon Urbanek <Simon.Urbanek@r-project.org>",
        "Depends": "R (>= 2.9.0)",
        "Description": "This package provides an easy and simple way to read, write and display bitmap images stored in the JPEG format. It can read and write both files and in-memory raw vectors.",
        "License": "GPL-2 | GPL-3",
        "SystemRequirements": "libjpeg",
        "URL": "http://www.rforge.net/jpeg/",
        "Packaged": "2014-01-23 19:05:03 UTC; svnuser",
        "NeedsCompilation": "yes",
        "Repository": "CRAN",
        "Date/Publication": "2014-01-23 20:17:07",
        "Built": "R 3.5.2; x86_64-w64-mingw32; 2018-12-26 00:50:32 UTC; windows"
      }
    },
    "jsonlite": {
      "Source": "CRAN",
      "Repository": "https://cran.rstudio.com/",
      "description": {
        "Package": "jsonlite",
        "Version": "1.6",
        "Title": "A Robust, High Performance JSON Parser and Generator for R",
        "License": "MIT + file LICENSE",
        "NeedsCompilation": "yes",
        "Depends": "methods",
        "Author": "Jeroen Ooms, Duncan Temple Lang, Lloyd Hilaiel",
        "URL": "https://arxiv.org/abs/1403.2805,\nhttps://www.opencpu.org/posts/jsonlite-a-smarter-json-encoder",
        "BugReports": "http://github.com/jeroen/jsonlite/issues",
        "Maintainer": "Jeroen Ooms <jeroen@berkeley.edu>",
        "VignetteBuilder": "knitr, R.rsp",
        "Description": "A fast JSON parser and generator optimized for statistical data\n    and the web. Started out as a fork of 'RJSONIO', but has been completely\n    rewritten in recent versions. The package offers flexible, robust, high\n    performance tools for working with JSON in R and is particularly powerful\n    for building pipelines and interacting with a web API. The implementation is\n    based on the mapping described in the vignette (Ooms, 2014). In addition to\n    converting JSON data from/to R objects, 'jsonlite' contains functions to\n    stream, validate, and prettify JSON data. The unit tests included with the\n    package verify that all edge cases are encoded and decoded consistently for\n    use with dynamic data in systems and applications.",
        "Suggests": "httr, curl, plyr, testthat, knitr, rmarkdown, R.rsp, sp",
        "RoxygenNote": "6.1.1",
        "Packaged": "2018-12-07 11:22:02 UTC; jeroen",
        "Repository": "CRAN",
        "Date/Publication": "2018-12-07 12:50:02 UTC",
        "Built": "R 3.5.2; x86_64-w64-mingw32; 2019-02-10 23:01:45 UTC; windows"
      }
    },
    "labeling": {
      "Source": "CRAN",
      "Repository": "https://cran.rstudio.com/",
      "description": {
        "Package": "labeling",
        "Type": "Package",
        "Title": "Axis Labeling",
        "Version": "0.3",
        "Date": "2014-08-22",
        "Author": "Justin Talbot",
        "Maintainer": "Justin Talbot <justintalbot@gmail.com>",
        "Description": "Provides a range of axis labeling algorithms",
        "License": "MIT + file LICENSE | Unlimited",
        "LazyLoad": "no",
        "Collate": "'labeling.R'",
        "Repository": "CRAN",
        "Repository/R-Forge/Project": "labeling",
        "Repository/R-Forge/Revision": "16",
        "Repository/R-Forge/DateTimeStamp": "2014-08-23 05:53:23",
        "Date/Publication": "2014-08-23 14:57:53",
        "Packaged": "2014-08-23 06:15:07 UTC; rforge",
        "NeedsCompilation": "no",
        "Built": "R 3.5.2; ; 2018-12-26 00:46:43 UTC; windows"
      }
    },
    "later": {
      "Source": "CRAN",
      "Repository": "https://cran.rstudio.com/",
      "description": {
        "Package": "later",
        "Type": "Package",
        "Title": "Utilities for Delaying Function Execution",
        "Version": "0.7.5",
        "Authors@R": "c(\n    person(\"Joe\", \"Cheng\", role = c(\"aut\", \"cre\"), email = \"joe@rstudio.com\"),\n    person(family = \"RStudio\", role = \"cph\"),\n    person(\"Marcus\", \"Geelnard\", role = c(\"ctb\", \"cph\"), comment = \"TinyCThread library, https://tinycthread.github.io/\"),\n    person(\"Evan\", \"Nemerson\", role = c(\"ctb\", \"cph\"), comment = \"TinyCThread library, https://tinycthread.github.io/\")\n    )",
        "Description": "Executes arbitrary R or C functions some time after the current\n    time, after the R execution stack has emptied.",
        "URL": "https://github.com/r-lib/later",
        "BugReports": "https://github.com/r-lib/later/issues",
        "License": "GPL (>= 2)",
        "Imports": "Rcpp (>= 0.12.9), rlang",
        "LinkingTo": "Rcpp, BH",
        "RoxygenNote": "6.1.0",
        "Suggests": "knitr, rmarkdown, testthat",
        "VignetteBuilder": "knitr",
        "NeedsCompilation": "yes",
        "Packaged": "2018-09-14 22:59:16 UTC; jcheng",
        "Author": "Joe Cheng [aut, cre],\n  RStudio [cph],\n  Marcus Geelnard [ctb, cph] (TinyCThread library,\n    https://tinycthread.github.io/),\n  Evan Nemerson [ctb, cph] (TinyCThread library,\n    https://tinycthread.github.io/)",
        "Maintainer": "Joe Cheng <joe@rstudio.com>",
        "Repository": "CRAN",
        "Date/Publication": "2018-09-18 22:20:03 UTC",
        "Built": "R 3.5.1; x86_64-w64-mingw32; 2019-02-14 18:55:50 UTC; windows"
      }
    },
    "lattice": {
      "Source": "CRAN",
      "Repository": "https://cran.rstudio.com/",
      "description": {
        "Package": "lattice",
        "Version": "0.20-35",
        "Date": "2017-03-23",
        "Priority": "recommended",
        "Title": "Trellis Graphics for R",
        "Author": "Deepayan Sarkar <deepayan.sarkar@r-project.org>",
        "Maintainer": "Deepayan Sarkar <deepayan.sarkar@r-project.org>",
        "Description": "A powerful and elegant high-level data visualization\n  system inspired by Trellis graphics, with an emphasis on\n  multivariate data. Lattice is sufficient for typical graphics needs,\n  and is also flexible enough to handle most nonstandard requirements.\n  See ?Lattice for an introduction.",
        "Depends": "R (>= 3.0.0)",
        "Suggests": "KernSmooth, MASS, latticeExtra",
        "Imports": "grid, grDevices, graphics, stats, utils",
        "Enhances": "chron",
        "LazyLoad": "yes",
        "LazyData": "yes",
        "License": "GPL (>= 2)",
        "URL": "http://lattice.r-forge.r-project.org/",
        "BugReports": "https://github.com/deepayan/lattice/issues",
        "NeedsCompilation": "yes",
        "Packaged": "2017-03-25 11:25:40 UTC; deepayan",
        "Repository": "CRAN",
        "Date/Publication": "2017-03-25 18:05:47 UTC",
        "Built": "R 3.5.1; x86_64-w64-mingw32; 2018-07-02 09:14:03 UTC; windows"
      }
    },
    "lazyeval": {
      "Source": "CRAN",
      "Repository": "https://cran.rstudio.com/",
      "description": {
        "Package": "lazyeval",
        "Version": "0.2.1",
        "Title": "Lazy (Non-Standard) Evaluation",
        "Description": "An alternative approach to non-standard evaluation using\n    formulas. Provides a full implementation of LISP style 'quasiquotation',\n    making it easier to generate code with other code.",
        "Authors@R": "c(\n    person(\"Hadley\", \"Wickham\", ,\"hadley@rstudio.com\", c(\"aut\", \"cre\")),\n    person(\"RStudio\", role = \"cph\")\n    )",
        "License": "GPL-3",
        "LazyData": "true",
        "Depends": "R (>= 3.1.0)",
        "Suggests": "knitr, rmarkdown (>= 0.2.65), testthat, covr",
        "VignetteBuilder": "knitr",
        "RoxygenNote": "6.0.1",
        "NeedsCompilation": "yes",
        "Packaged": "2017-10-18 22:37:44 UTC; lionel",
        "Author": "Hadley Wickham [aut, cre],\n  RStudio [cph]",
        "Maintainer": "Hadley Wickham <hadley@rstudio.com>",
        "Repository": "CRAN",
        "Date/Publication": "2017-10-29 22:59:36 UTC",
        "Built": "R 3.5.2; x86_64-w64-mingw32; 2019-02-10 23:01:47 UTC; windows"
      }
    },
    "leaflet": {
      "Source": "CRAN",
      "Repository": "https://cran.rstudio.com/",
      "description": {
        "Package": "leaflet",
        "Type": "Package",
        "Title": "Create Interactive Web Maps with the JavaScript 'Leaflet'\nLibrary",
        "Version": "2.0.2",
        "Authors@R": "c(\n      person(\"Joe\", \"Cheng\", email = \"joe@rstudio.com\", role = c(\"aut\", \"cre\")),\n      person(\"Bhaskar\", \"Karambelkar\", role = c(\"aut\")),\n      person(\"Yihui\", \"Xie\", role = c(\"aut\")),\n      person(\"Hadley\", \"Wickham\", role = c(\"ctb\")),\n      person(\"Kenton\", \"Russell\", role = c(\"ctb\")),\n      person(\"Kent\", \"Johnson\", role = c(\"ctb\")),\n      person(\"Barret\", \"Schloerke\", role = c(\"ctb\")),\n      person(\"jQuery Foundation and contributors\", role = c(\"ctb\", \"cph\"), comment = \"jQuery library\"),\n      person(\"Vladimir\", \"Agafonkin\", role = c(\"ctb\", \"cph\"), comment = \"Leaflet library\"),\n      person(\"CloudMade\", role = c(\"cph\"), comment = \"Leaflet library\"),\n      person(\"Leaflet contributors\", role = c(\"ctb\"), comment = \"Leaflet library\"),\n      person(\"Leaflet Providers contributors\", role = c(\"ctb\", \"cph\"), comment = \"Leaflet Providers plugin\"),\n      person(\"Brandon Copeland\", role = c(\"ctb\", \"cph\"), comment = \"leaflet-measure plugin\"),\n      person(\"Joerg Dietrich\", role = c(\"ctb\", \"cph\"), comment = \"Leaflet.Terminator plugin\"),\n      person(\"Benjamin Becquet\", role = c(\"ctb\", \"cph\"), comment = \"Leaflet.MagnifyingGlass plugin\"),\n      person(\"Norkart AS\", role = c(\"ctb\", \"cph\"), comment = \"Leaflet.MiniMap plugin\"),\n      person(\"L. Voogdt\", role = c(\"ctb\", \"cph\"), comment = \"Leaflet.awesome-markers plugin\"),\n      person(\"Daniel Montague\", role = c(\"ctb\", \"cph\"), comment = \"Leaflet.EasyButton plugin\"),\n      person(\"Kartena AB\", role = c(\"ctb\", \"cph\"), comment = \"Proj4Leaflet plugin\"),\n      person(\"Robert Kajic\", role = c(\"ctb\", \"cph\"), comment = \"leaflet-locationfilter plugin\"),\n      person(\"Mapbox\", role = c(\"ctb\", \"cph\"), comment = \"leaflet-omnivore plugin\"),\n      person(\"Michael Bostock\", role = c(\"ctb\", \"cph\"), comment = \"topojson\"),\n      person(\"RStudio\", role = c(\"cph\"))\n    )",
        "Maintainer": "Joe Cheng <joe@rstudio.com>",
        "Description": "Create and customize interactive maps using the 'Leaflet'\n    JavaScript library and the 'htmlwidgets' package. These maps can be used\n    directly from the R console, from 'RStudio', in Shiny applications and R Markdown\n    documents.",
        "License": "GPL-3",
        "URL": "http://rstudio.github.io/leaflet/",
        "BugReports": "https://github.com/rstudio/leaflet/issues",
        "Depends": "R (>= 3.1.0)",
        "Imports": "base64enc, crosstalk, htmlwidgets, htmltools, magrittr,\nmarkdown, methods, png, RColorBrewer, raster, scales (>=\n1.0.0), sp, stats, viridis (>= 0.5.1)",
        "Suggests": "knitr, maps, sf, shiny, testit (>= 0.4), rgdal, rgeos, R6,\nRJSONIO, purrr, testthat",
        "RoxygenNote": "6.1.0",
        "Encoding": "UTF-8",
        "LazyData": "true",
        "NeedsCompilation": "no",
        "Packaged": "2018-08-24 20:03:55 UTC; barret",
        "Author": "Joe Cheng [aut, cre],\n  Bhaskar Karambelkar [aut],\n  Yihui Xie [aut],\n  Hadley Wickham [ctb],\n  Kenton Russell [ctb],\n  Kent Johnson [ctb],\n  Barret Schloerke [ctb],\n  jQuery Foundation and contributors [ctb, cph] (jQuery library),\n  Vladimir Agafonkin [ctb, cph] (Leaflet library),\n  CloudMade [cph] (Leaflet library),\n  Leaflet contributors [ctb] (Leaflet library),\n  Leaflet Providers contributors [ctb, cph] (Leaflet Providers plugin),\n  Brandon Copeland [ctb, cph] (leaflet-measure plugin),\n  Joerg Dietrich [ctb, cph] (Leaflet.Terminator plugin),\n  Benjamin Becquet [ctb, cph] (Leaflet.MagnifyingGlass plugin),\n  Norkart AS [ctb, cph] (Leaflet.MiniMap plugin),\n  L. Voogdt [ctb, cph] (Leaflet.awesome-markers plugin),\n  Daniel Montague [ctb, cph] (Leaflet.EasyButton plugin),\n  Kartena AB [ctb, cph] (Proj4Leaflet plugin),\n  Robert Kajic [ctb, cph] (leaflet-locationfilter plugin),\n  Mapbox [ctb, cph] (leaflet-omnivore plugin),\n  Michael Bostock [ctb, cph] (topojson),\n  RStudio [cph]",
        "Repository": "CRAN",
        "Date/Publication": "2018-08-27 14:12:16 UTC",
        "Built": "R 3.5.2; ; 2019-02-11 04:36:16 UTC; windows"
      }
    },
    "leaflet.extras": {
      "Source": "CRAN",
      "Repository": "https://cran.rstudio.com/",
      "description": {
        "Package": "leaflet.extras",
        "Type": "Package",
        "Title": "Extra Functionality for 'leaflet' Package",
        "Version": "1.0.0",
        "Authors@R": "c(\n      person(\"Bhaskar\", \"Karambelkar\", email = \"bhaskarvk@gmail.com\", role = c(\"aut\", \"cre\")),\n      person(\"Barret\", \"Schloerke\", email = \"barret@rstudio.com\", role = c(\"aut\")),\n      person(\"Bangyou\", \"Zheng\", email= \"Bangyou.Zheng@csiro.au\", role = c(\"ctb\"),\n        comment = \"Leaflet-search and Leaflet-GPS plugin integration\"),\n      person(\"Robin\", \"Cura\", email= \"robin@cura.info\", role = c(\"ctb\"),\n        comment = \"Fixes for Draw Options\"),\n      person(\"Markus\", \"Voge\", email= \"markus.voge@ea-aw.de\", role = c(\"ctb\"),\n        comment = \"Enhancements for Draw Options\"),\n      person(\"Markus\", \"Dumke\", role = c(\"ctb\"), comment = \"Bounce Marker addition\"),\n      person(family = \"Mapbox\", role = c(\"ctb\", \"cph\"), comment = \"leaflet-omnivore, csv2geojson, and togeojson libraries\"),\n      person(\"Henry\", \"Thasler\", role = c(\"ctb\", \"cph\"), comment = \"Leaflet.Geodesic library\"),\n      person(\"Dennis\", \"Wilhelm\", role = c(\"ctb\", \"cph\"), comment = \"Leaflet.StyleEditor library\"),\n      person(\"Kirollos\", \"Risk\", role = c(\"ctb\", \"cph\"), comment = \"fuse.js library\"),\n      person(\"Tim\", \"Wisniewski\", role = c(\"ctb\", \"cph\"), comment = \"leaflet-choropleth library\"),\n      person(family = \"Leaflet\", role = c(\"ctb\", \"cph\"), comment = \"leaflet-draw library\"),\n      person(\"Alexander\", \"Milevski\", role = c(\"ctb\", \"cph\"), comment = \"leaflet-draw-drag library\"),\n      person(\"John\", \"Firebaugh\", role = c(\"ctb\", \"cph\"), comment = \"leaflet-fullscreen library\"),\n      person(\"Stefano\", \"Cudini\", role = c(\"ctb\", \"cph\"), comment = \"leaflet-gps library\"),\n      person(\"Johannes\", \"Rudolph\", role = c(\"ctb\", \"cph\"), comment = \"leaflet-hash library\"),\n      person(\"Per\", \"Liedman\", role = c(\"ctb\", \"cph\"), comment = \"leaflet-measure-path library\"),\n      person(\"Pavel\", \"Shramov\", role = c(\"ctb\", \"cph\"), comment = \"leaflet-plugins library\"),\n      person(\"Filip\", \"Zavadil\", role = c(\"ctb\", \"cph\"), comment = \"leaflet-pulse-icon library\"),\n      person(\"Stefano\", \"Cudini\", role = c(\"ctb\", \"cph\"), comment = \"leaflet-search library\"),\n      person(family = \"CliffCloud\", role = c(\"ctb\", \"cph\"), comment = \"leaflet-sleep library\"),\n      person(family = \"Ursudio\", role = c(\"ctb\", \"cph\"), comment = \"leaflet-webgl-heatmap library\"),\n      person(\"Maxime\", \"Hadjinlian\", role = c(\"ctb\", \"cph\"), comment = \"leaflet.BounceMarker library\"),\n      person(\"Vladimir\", \"Agafonkin\", role = c(\"ctb\", \"cph\"), comment = \"leaflet.heat library\"),\n      person(\"Iván Sánchez\", \"Ortega\", role = c(\"ctb\", \"cph\"), comment = \"leaflet.tilelayer.pouchdbcached library\"),\n      person(\"Dale\", \"Harvey\", role = c(\"ctb\", \"cph\"), comment = \"pouchdb-browser library\"),\n      person(\"Mike\", \"Bostock\", role = c(\"ctb\", \"cph\"), comment = \"topojson library\")\n    )",
        "Description": "The 'leaflet' JavaScript library provides many plugins some of which\n    are available in the core 'leaflet' package, but there are many more. It is not\n    possible to support them all in the core 'leaflet' package. This package serves\n    as an add-on to the 'leaflet' package by providing extra functionality via 'leaflet'\n    plugins.",
        "License": "GPL-3 | file LICENSE",
        "Encoding": "UTF-8",
        "LazyData": "true",
        "Depends": "R (>= 3.1.0), leaflet (>= 2.0.0)",
        "Imports": "htmlwidgets, htmltools, stringr, magrittr",
        "Suggests": "jsonlite, readr",
        "URL": "https://github.com/bhaskarvk/leaflet.extras,\nhttps://bhaskarvk.github.io/leaflet.extras/",
        "BugReports": "https://github.com/bhaskarvk/leaflet.extras/issues",
        "RoxygenNote": "6.0.1",
        "NeedsCompilation": "no",
        "Packaged": "2018-04-21 16:06:46 UTC; barret",
        "Author": "Bhaskar Karambelkar [aut, cre],\n  Barret Schloerke [aut],\n  Bangyou Zheng [ctb] (Leaflet-search and Leaflet-GPS plugin integration),\n  Robin Cura [ctb] (Fixes for Draw Options),\n  Markus Voge [ctb] (Enhancements for Draw Options),\n  Markus Dumke [ctb] (Bounce Marker addition),\n  Mapbox [ctb, cph] (leaflet-omnivore, csv2geojson, and togeojson\n    libraries),\n  Henry Thasler [ctb, cph] (Leaflet.Geodesic library),\n  Dennis Wilhelm [ctb, cph] (Leaflet.StyleEditor library),\n  Kirollos Risk [ctb, cph] (fuse.js library),\n  Tim Wisniewski [ctb, cph] (leaflet-choropleth library),\n  Leaflet [ctb, cph] (leaflet-draw library),\n  Alexander Milevski [ctb, cph] (leaflet-draw-drag library),\n  John Firebaugh [ctb, cph] (leaflet-fullscreen library),\n  Stefano Cudini [ctb, cph] (leaflet-gps library),\n  Johannes Rudolph [ctb, cph] (leaflet-hash library),\n  Per Liedman [ctb, cph] (leaflet-measure-path library),\n  Pavel Shramov [ctb, cph] (leaflet-plugins library),\n  Filip Zavadil [ctb, cph] (leaflet-pulse-icon library),\n  Stefano Cudini [ctb, cph] (leaflet-search library),\n  CliffCloud [ctb, cph] (leaflet-sleep library),\n  Ursudio [ctb, cph] (leaflet-webgl-heatmap library),\n  Maxime Hadjinlian [ctb, cph] (leaflet.BounceMarker library),\n  Vladimir Agafonkin [ctb, cph] (leaflet.heat library),\n  Iván Sánchez Ortega [ctb, cph] (leaflet.tilelayer.pouchdbcached\n    library),\n  Dale Harvey [ctb, cph] (pouchdb-browser library),\n  Mike Bostock [ctb, cph] (topojson library)",
        "Maintainer": "Bhaskar Karambelkar <bhaskarvk@gmail.com>",
        "Repository": "CRAN",
        "Date/Publication": "2018-04-21 21:20:53 UTC",
        "Built": "R 3.5.2; ; 2019-02-11 04:42:03 UTC; windows"
      }
    },
    "lubridate": {
      "Source": "CRAN",
      "Repository": "https://cran.rstudio.com/",
      "description": {
        "Package": "lubridate",
        "Type": "Package",
        "Version": "1.7.4",
        "Title": "Make Dealing with Dates a Little Easier",
        "Description": "Functions to work with date-times and time-spans: fast and user\n    friendly parsing of date-time data, extraction and updating of components of\n    a date-time (years, months, days, hours, minutes, and seconds), algebraic\n    manipulation on date-time and time-span objects. The 'lubridate' package has\n    a consistent and memorable syntax that makes working with dates easy and\n    fun.\n    Parts of the 'CCTZ' source code, released under the Apache 2.0 License,\n    are included in this package. See <https://github.com/google/cctz> for more\n    details.",
        "Authors@R": "c(\n    person(\"Vitalie\", \"Spinu\", email = \"spinuvit@gmail.com\", role = c(\"aut\",\"cre\")),\n    person(\"Garrett\", \"Grolemund\", role = \"aut\"),\n    person(\"Hadley\", \"Wickham\", role = \"aut\"),\n    person(\"Ian\", \"Lyttle\", role=\"ctb\"),\n    person(\"Imanuel\", \"Constigan\", role = \"ctb\"),\n    person(\"Jason\", \"Law\", role=\"ctb\"),\n    person(\"Doug\",\"Mitarotonda\", role=\"ctb\"),\n    person(\"Joseph\", \"Larmarange\", role=\"ctb\"),\n    person(\"Jonathan\", \"Boiser\", role=\"ctb\"),\n    person(\"Chel Hee\", \"Lee\", role = \"ctb\")\n    )",
        "Maintainer": "Vitalie Spinu <spinuvit@gmail.com>",
        "License": "GPL (>= 2)",
        "Depends": "methods, R (>= 3.0.0)",
        "Imports": "stringr, Rcpp (>= 0.12.13),",
        "LinkingTo": "Rcpp,",
        "Suggests": "testthat, knitr, covr",
        "Enhances": "chron, fts, timeSeries, timeDate, tis, tseries, xts, zoo",
        "SystemRequirements": "A system with zoneinfo data (e.g.\n/usr/share/zoneinfo) as well as a recent-enough C++11 compiler\n(such as g++-4.8 or later). On Windows the zoneinfo included\nwith R is used.",
        "VignetteBuilder": "knitr",
        "LazyData": "true",
        "Collate": "'Dates.r' 'POSIXt.r' 'RcppExports.R' 'util.r' 'parse.r'\n'timespans.r' 'intervals.r' 'difftimes.r' 'durations.r'\n'periods.r' 'accessors-date.R' 'accessors-day.r'\n'accessors-dst.r' 'accessors-hour.r' 'accessors-minute.r'\n'accessors-month.r' 'accessors-quarter.r' 'accessors-second.r'\n'accessors-tz.r' 'accessors-week.r' 'accessors-year.r'\n'am-pm.r' 'time-zones.r' 'numeric.r' 'coercion.r' 'constants.r'\n'data.r' 'decimal-dates.r' 'deprecated.r' 'guess.r' 'hidden.r'\n'instants.r' 'leap-years.r' 'ops-addition.r' 'ops-compare.r'\n'ops-division.r' 'ops-integer-division.r' 'ops-m+.r'\n'ops-modulo.r' 'ops-multiplication.r' 'ops-subtraction.r'\n'package.r' 'pretty.r' 'round.r' 'stamp.r' 'update.r' 'zzz.R'",
        "RoxygenNote": "6.0.1",
        "URL": "http://lubridate.tidyverse.org,\nhttps://github.com/tidyverse/lubridate",
        "BugReports": "https://github.com/tidyverse/lubridate/issues",
        "NeedsCompilation": "yes",
        "Packaged": "2018-04-10 15:18:02 UTC; vspinu",
        "Author": "Vitalie Spinu [aut, cre],\n  Garrett Grolemund [aut],\n  Hadley Wickham [aut],\n  Ian Lyttle [ctb],\n  Imanuel Constigan [ctb],\n  Jason Law [ctb],\n  Doug Mitarotonda [ctb],\n  Joseph Larmarange [ctb],\n  Jonathan Boiser [ctb],\n  Chel Hee Lee [ctb]",
        "Repository": "CRAN",
        "Date/Publication": "2018-04-11 10:08:43 UTC",
        "Built": "R 3.5.2; x86_64-w64-mingw32; 2019-02-11 00:32:01 UTC; windows"
      }
    },
    "magrittr": {
      "Source": "CRAN",
      "Repository": "https://cran.rstudio.com/",
      "description": {
        "Package": "magrittr",
        "Type": "Package",
        "Title": "A Forward-Pipe Operator for R",
        "Version": "1.5",
        "Author": "Stefan Milton Bache <stefan@stefanbache.dk> and\n    Hadley Wickham <h.wickham@gmail.com>",
        "Maintainer": "Stefan Milton Bache <stefan@stefanbache.dk>",
        "Description": "Provides a mechanism for chaining commands with a\n    new forward-pipe operator, %>%. This operator will forward a\n    value, or the result of an expression, into the next function\n    call/expression. There is flexible support for the type\n    of right-hand side expressions. For more information, see\n    package vignette.\n    To quote Rene Magritte, \"Ceci n'est pas un pipe.\"",
        "Suggests": "testthat, knitr",
        "VignetteBuilder": "knitr",
        "License": "MIT + file LICENSE",
        "ByteCompile": "Yes",
        "Packaged": "2014-11-22 08:50:53 UTC; shb",
        "NeedsCompilation": "no",
        "Repository": "CRAN",
        "Date/Publication": "2014-11-22 19:15:57",
        "Built": "R 3.5.2; ; 2019-02-10 23:01:42 UTC; windows"
      }
    },
    "mapview": {
      "Source": "CRAN",
      "Repository": "https://cran.rstudio.com/",
      "description": {
        "Type": "Package",
        "Package": "mapview",
        "Title": "Interactive Viewing of Spatial Data in R",
        "Version": "2.6.3",
        "Date": "2018-12-19",
        "Authors@R": "\n    c(person(given = \"Tim\",\n             family = \"Appelhans\",\n             role = c(\"cre\", \"aut\"),\n             email = \"tim.appelhans@gmail.com\"),\n      person(given = \"Florian\",\n             family = \"Detsch\",\n             role = \"aut\",\n             email = \"fdetsch@web.de\"),\n      person(given = \"Christoph\",\n             family = \"Reudenbach\",\n             role = \"aut\",\n             email = \"reudenbach@geo.uni-marburg.de\"),\n      person(given = \"Stefan\",\n             family = \"Woellauer\",\n             role = \"aut\",\n             email = \"stephan.woellauer@geo.uni-marburg.de\"),\n      person(given = \"Spaska\",\n             family = \"Forteva\",\n             role = \"ctb\",\n             email = \"spaska.forteva@geo.uni-marburg.de\"),\n      person(given = \"Thomas\",\n             family = \"Nauss\",\n             role = \"ctb\",\n             email = \"nauss@staff.uni-marburg.de\"),\n      person(given = \"Edzer\",\n             family = \"Pebesma\",\n             role = \"ctb\"),\n      person(given = \"Kenton\",\n             family = \"Russell\",\n             role = \"ctb\"),\n      person(given = \"Michael\",\n             family = \"Sumner\",\n             role = \"ctb\"),\n      person(given = \"Jochen\",\n             family = \"Darley\",\n             role = \"ctb\",\n             email = \"Debugger@jedimasters.de\"),\n      person(given = \"Pierre\",\n             family = \"Roudier\",\n             role = \"ctb\"),\n      person(given = \"Patrick\",\n             family = \"Schratz\",\n             role = \"ctb\"),\n      person(given = \"Environmental Informatics Marburg\",\n             role = \"ctb\"))",
        "Maintainer": "Tim Appelhans <tim.appelhans@gmail.com>",
        "Description": "Quickly and conveniently create interactive\n    visualisations of spatial data with or without background maps.\n    Attributes of displayed features are fully queryable via pop-up\n    windows. Additional functionality includes methods to visualise true-\n    and false-color raster images, bounding boxes, small multiples and 3D\n    raster data cubes.",
        "License": "GPL (>= 3) | file LICENSE",
        "URL": "https://github.com/r-spatial/mapview",
        "BugReports": "https://github.com/r-spatial/mapview/issues",
        "Depends": "methods, R (>= 2.10)",
        "Imports": "base64enc, brew, htmltools, htmlwidgets, lattice, leaflet (>=\n2.0.0), png, raster, Rcpp (>= 0.11.3), satellite, scales (>=\n0.2.5), sf, sp, svglite, uuid, viridisLite, webshot",
        "Suggests": "covr, dplyr, knitr, lwgeom, rmarkdown, stars, testthat",
        "LinkingTo": "Rcpp",
        "ByteCompile": "yes",
        "LazyData": "TRUE",
        "RoxygenNote": "6.1.0",
        "SystemRequirements": "GNU make",
        "NeedsCompilation": "yes",
        "Packaged": "2018-12-19 16:28:14 UTC; timpanse",
        "Author": "Tim Appelhans [cre, aut],\n  Florian Detsch [aut],\n  Christoph Reudenbach [aut],\n  Stefan Woellauer [aut],\n  Spaska Forteva [ctb],\n  Thomas Nauss [ctb],\n  Edzer Pebesma [ctb],\n  Kenton Russell [ctb],\n  Michael Sumner [ctb],\n  Jochen Darley [ctb],\n  Pierre Roudier [ctb],\n  Patrick Schratz [ctb],\n  Environmental Informatics Marburg [ctb]",
        "Repository": "CRAN",
        "Date/Publication": "2018-12-19 23:40:03 UTC",
        "Built": "R 3.5.2; x86_64-w64-mingw32; 2019-02-11 04:50:11 UTC; windows"
      }
    },
    "markdown": {
      "Source": "CRAN",
      "Repository": "https://cran.rstudio.com/",
      "description": {
        "Package": "markdown",
        "Type": "Package",
        "Title": "'Markdown' Rendering for R",
        "Version": "0.9",
        "Authors@R": "c(\n   person(\"JJ\", \"Allaire\", role = \"aut\"),\n   person(\"Jeffrey\", \"Horner\", role = \"aut\"),\n   person(\"Yihui\", \"Xie\", role = c(\"aut\", \"cre\"), email = \"xie@yihui.name\", comment = c(ORCID = \"0000-0003-0645-5666\")),\n   person(\"Henrik\", \"Bengtsson\", role = \"ctb\"),\n   person(\"Jim\", \"Hester\", role = \"ctb\"),\n   person(\"Yixuan\", \"Qiu\", role = \"ctb\"),\n   person(\"Kohske\", \"Takahashi\", role = \"ctb\"),\n   person(\"Adam\", \"November\", role = \"ctb\"),\n   person(\"Nacho\", \"Caballero\", role = \"ctb\"),\n   person(\"Jeroen\", \"Ooms\", role = \"ctb\"),\n   person(\"Thomas\", \"Leeper\", role = \"ctb\"),\n   person(\"Joe\", \"Cheng\", role = \"ctb\"),\n   person(\"Andrzej\", \"Oles\", role = \"ctb\"),\n   person(\"Vicent\", \"Marti\", role = c(\"aut\", \"cph\"), comment = \"The Sundown library\"),\n   person(\"Natacha\", \"Porte\", role = c(\"aut\", \"cph\"), comment = \"The Sundown library\"),\n   person(family = \"RStudio\", role = \"cph\")\n   )",
        "Description": "Provides R bindings to the 'Sundown' 'Markdown' rendering library\n    (<https://github.com/vmg/sundown>). 'Markdown' is a plain-text formatting\n    syntax that can be converted to 'XHTML' or other formats. See\n    <http://en.wikipedia.org/wiki/Markdown> for more information about 'Markdown'.",
        "Depends": "R (>= 2.11.1)",
        "Imports": "utils, mime (>= 0.3)",
        "Suggests": "knitr, RCurl",
        "License": "GPL-2",
        "URL": "https://github.com/rstudio/markdown",
        "BugReports": "https://github.com/rstudio/markdown/issues",
        "VignetteBuilder": "knitr",
        "RoxygenNote": "6.0.1",
        "NeedsCompilation": "yes",
        "Packaged": "2018-12-06 16:24:51 UTC; yihui",
        "Author": "JJ Allaire [aut],\n  Jeffrey Horner [aut],\n  Yihui Xie [aut, cre] (<https://orcid.org/0000-0003-0645-5666>),\n  Henrik Bengtsson [ctb],\n  Jim Hester [ctb],\n  Yixuan Qiu [ctb],\n  Kohske Takahashi [ctb],\n  Adam November [ctb],\n  Nacho Caballero [ctb],\n  Jeroen Ooms [ctb],\n  Thomas Leeper [ctb],\n  Joe Cheng [ctb],\n  Andrzej Oles [ctb],\n  Vicent Marti [aut, cph] (The Sundown library),\n  Natacha Porte [aut, cph] (The Sundown library),\n  RStudio [cph]",
        "Maintainer": "Yihui Xie <xie@yihui.name>",
        "Repository": "CRAN",
        "Date/Publication": "2018-12-07 00:50:11 UTC",
        "Built": "R 3.5.2; x86_64-w64-mingw32; 2019-02-10 23:01:42 UTC; windows"
      }
    },
    "mgcv": {
      "Source": "CRAN",
      "Repository": "https://cran.rstudio.com/",
      "description": {
        "Package": "mgcv",
        "Version": "1.8-24",
        "Author": "Simon Wood <simon.wood@r-project.org>",
        "Maintainer": "Simon Wood <simon.wood@r-project.org>",
        "Title": "Mixed GAM Computation Vehicle with Automatic Smoothness\nEstimation",
        "Description": "Generalized additive (mixed) models, some of their extensions and \n             other generalized ridge regression with multiple smoothing \n             parameter estimation by (Restricted) Marginal Likelihood, \n             Generalized Cross Validation and similar. Includes a gam() \n             function, a wide variety of smoothers, JAGS support and \n             distributions beyond the exponential family.",
        "Priority": "recommended",
        "Depends": "R (>= 2.14.0), nlme (>= 3.1-64)",
        "Imports": "methods, stats, graphics, Matrix",
        "Suggests": "splines, parallel, survival, MASS",
        "LazyLoad": "yes",
        "ByteCompile": "yes",
        "License": "GPL (>= 2)",
        "NeedsCompilation": "yes",
        "Packaged": "2018-06-18 13:08:20 UTC; sw283",
        "Repository": "CRAN",
        "Date/Publication": "2018-06-23 16:07:01 UTC",
        "Built": "R 3.5.1; x86_64-w64-mingw32; 2018-07-02 09:18:01 UTC; windows"
      }
    },
    "mime": {
      "Source": "CRAN",
      "Repository": "https://cran.rstudio.com/",
      "description": {
        "Package": "mime",
        "Type": "Package",
        "Title": "Map Filenames to MIME Types",
        "Version": "0.6",
        "Authors@R": "c(\n    person(\"Yihui\", \"Xie\", role = c(\"aut\", \"cre\"), email = \"xie@yihui.name\", comment = c(ORCID = \"0000-0003-0645-5666\")),\n    person(\"Jeffrey\", \"Horner\", role = \"ctb\"),\n    person(\"Beilei\", \"Bian\", role = \"ctb\")\n    )",
        "Description": "Guesses the MIME type from a filename extension using the data\n    derived from /etc/mime.types in UNIX-type systems.",
        "Imports": "tools",
        "License": "GPL",
        "URL": "https://github.com/yihui/mime",
        "BugReports": "https://github.com/yihui/mime/issues",
        "LazyData": "TRUE",
        "RoxygenNote": "6.1.0",
        "Encoding": "UTF-8",
        "NeedsCompilation": "yes",
        "Packaged": "2018-10-05 16:50:15 UTC; yihui",
        "Author": "Yihui Xie [aut, cre] (<https://orcid.org/0000-0003-0645-5666>),\n  Jeffrey Horner [ctb],\n  Beilei Bian [ctb]",
        "Maintainer": "Yihui Xie <xie@yihui.name>",
        "Repository": "CRAN",
        "Date/Publication": "2018-10-05 18:10:03 UTC",
        "Built": "R 3.5.2; x86_64-w64-mingw32; 2018-12-26 00:47:07 UTC; windows"
      }
    },
    "munsell": {
      "Source": "CRAN",
      "Repository": "https://cran.rstudio.com/",
      "description": {
        "Package": "munsell",
        "Type": "Package",
        "Title": "Utilities for Using Munsell Colours",
        "Version": "0.5.0",
        "Author": "Charlotte Wickham <cwickham@gmail.com>",
        "Maintainer": "Charlotte Wickham <cwickham@gmail.com>",
        "Description": "Provides easy access to, and manipulation of, the Munsell \n    colours. Provides a mapping between Munsell's \n    original notation (e.g. \"5R 5/10\") and hexadecimal strings suitable \n    for use directly in R graphics. Also provides utilities \n    to explore slices through the Munsell colour tree, to transform \n    Munsell colours and display colour palettes.",
        "Suggests": "ggplot2, testthat",
        "Imports": "colorspace, methods",
        "License": "MIT + file LICENSE",
        "URL": "https://cran.r-project.org/package=munsell,\nhttps://github.com/cwickham/munsell/",
        "RoxygenNote": "6.0.1",
        "NeedsCompilation": "no",
        "Packaged": "2018-06-11 23:15:15 UTC; wickhamc",
        "Repository": "CRAN",
        "Date/Publication": "2018-06-12 04:29:06 UTC",
        "Built": "R 3.5.2; ; 2019-02-11 00:31:50 UTC; windows"
      }
    },
    "nlme": {
      "Source": "CRAN",
      "Repository": "https://cran.rstudio.com/",
      "description": {
        "Package": "nlme",
        "Version": "3.1-137",
        "Date": "2018-04-07",
        "Priority": "recommended",
        "Title": "Linear and Nonlinear Mixed Effects Models",
        "Authors@R": "c(person(\"José\", \"Pinheiro\", role = \"aut\", comment = \"S version\"),\n             person(\"Douglas\", \"Bates\", role = \"aut\", comment = \"up to 2007\"),\n             person(\"Saikat\", \"DebRoy\", role = \"ctb\", comment = \"up to 2002\"),\n             person(\"Deepayan\", \"Sarkar\", role = \"ctb\", comment = \"up to 2005\"),\n             person(\"EISPACK authors\", role = \"ctb\", comment = \"src/rs.f\"),\n\t     person(\"Siem\", \"Heisterkamp\", role = \"ctb\", comment = \"Author fixed sigma\"),\n             person(\"Bert\", \"Van Willigen\",role = \"ctb\", comment = \"Programmer fixed sigma\"),\n\t     person(\"R-core\", email = \"R-core@R-project.org\",\n                    role = c(\"aut\", \"cre\")))",
        "Description": "Fit and compare Gaussian linear and nonlinear mixed-effects models.",
        "Depends": "R (>= 3.4.0)",
        "Imports": "graphics, stats, utils, lattice",
        "Suggests": "Hmisc, MASS",
        "LazyData": "yes",
        "ByteCompile": "yes",
        "Encoding": "UTF-8",
        "License": "GPL (>= 2) | file LICENCE",
        "BugReports": "https://bugs.r-project.org",
        "NeedsCompilation": "yes",
        "Packaged": "2018-04-07 08:11:41 UTC; ripley",
        "Author": "José Pinheiro [aut] (S version),\n  Douglas Bates [aut] (up to 2007),\n  Saikat DebRoy [ctb] (up to 2002),\n  Deepayan Sarkar [ctb] (up to 2005),\n  EISPACK authors [ctb] (src/rs.f),\n  Siem Heisterkamp [ctb] (Author fixed sigma),\n  Bert Van Willigen [ctb] (Programmer fixed sigma),\n  R-core [aut, cre]",
        "Maintainer": "R-core <R-core@R-project.org>",
        "Repository": "CRAN",
        "Date/Publication": "2018-04-07 12:20:09 UTC",
        "Built": "R 3.5.1; x86_64-w64-mingw32; 2018-07-02 09:16:15 UTC; windows"
      }
    },
    "openssl": {
      "Source": "CRAN",
      "Repository": "https://cran.rstudio.com/",
      "description": {
        "Package": "openssl",
        "Type": "Package",
        "Title": "Toolkit for Encryption, Signatures and Certificates Based on\nOpenSSL",
        "Version": "1.2.1",
        "Authors@R": "c(person(\"Jeroen\", \"Ooms\", role = c(\"aut\", \"cre\"), email = \"jeroen@berkeley.edu\",\n    comment = c(ORCID = \"0000-0002-4035-0289\")),\n    person(\"Oliver\", \"Keyes\", role = \"ctb\"))",
        "Description": "Bindings to OpenSSL libssl and libcrypto, plus custom SSH pubkey parsers.\n    Supports RSA, DSA and EC curves P-256, P-384 and P-521. Cryptographic signatures\n    can either be created and verified manually or via x509 certificates. AES can be\n    used in cbc, ctr or gcm mode for symmetric encryption; RSA for asymmetric (public\n    key) encryption or EC for Diffie Hellman. High-level envelope functions combine\n    RSA and AES for encrypting arbitrary sized data. Other utilities include key\n    generators, hash functions (md5, sha1, sha256, etc), base64 encoder, a secure\n    random number generator, and 'bignum' math methods for manually performing\n    crypto calculations on large multibyte integers.",
        "License": "MIT + file LICENSE",
        "URL": "https://github.com/jeroen/openssl#readme",
        "BugReports": "https://github.com/jeroen/openssl/issues",
        "SystemRequirements": "OpenSSL >= 1.0.1",
        "VignetteBuilder": "knitr",
        "Imports": "askpass",
        "Suggests": "testthat, digest, knitr, rmarkdown, jsonlite, jose",
        "RoxygenNote": "6.1.1",
        "Encoding": "UTF-8",
        "NeedsCompilation": "yes",
        "Packaged": "2019-01-17 19:57:13 UTC; jeroen",
        "Author": "Jeroen Ooms [aut, cre] (<https://orcid.org/0000-0002-4035-0289>),\n  Oliver Keyes [ctb]",
        "Maintainer": "Jeroen Ooms <jeroen@berkeley.edu>",
        "Repository": "CRAN",
        "Date/Publication": "2019-01-17 22:30:08 UTC",
        "Built": "R 3.5.2; x86_64-w64-mingw32; 2019-02-11 01:53:50 UTC; windows"
      }
    },
    "openxlsx": {
      "Source": "CRAN",
      "Repository": "https://cran.rstudio.com/",
      "description": {
        "Package": "openxlsx",
        "Type": "Package",
        "Title": "Read, Write and Edit XLSX Files",
        "Version": "4.1.0",
        "Date": "2018-05-26",
        "Authors@R": "c(\n    person(\"Alexander\", \"Walker\",\n    email = \"Alexander.Walker1989@gmail.com\", role = c(\"aut\", \"cre\")),\n    person(\"Luca\", \"Braglia\", role = \"ctb\"))",
        "URL": "https://github.com/awalker89/openxlsx",
        "BugReports": "https://github.com/awalker89/openxlsx/issues",
        "Maintainer": "Alexander Walker <Alexander.Walker1989@gmail.com>",
        "Description": "Simplifies the creation of Excel .xlsx files by providing a high\n    level interface to writing, styling and editing worksheets. Through the use of\n    'Rcpp', read/write times are comparable to the 'xlsx' and 'XLConnect' packages\n    with the added benefit of removing the dependency on Java.",
        "License": "MIT + file LICENSE",
        "LinkingTo": "Rcpp",
        "Encoding": "UTF-8",
        "Depends": "R (>= 3.3.0)",
        "Imports": "methods, Rcpp, grDevices, stats, utils, zip",
        "VignetteBuilder": "knitr",
        "Suggests": "knitr, testthat",
        "RoxygenNote": "6.0.1.9000",
        "Collate": "'CommentClass.R' 'HyperlinkClass.R' 'RcppExports.R'\n'class_definitions.R' 'StyleClass.R' 'WorkbookClass.R'\n'baseXML.R' 'borderFunctions.R' 'chartsheet_class.R'\n'conditional_formatting.R' 'helperFunctions.R' 'loadWorkbook.R'\n'onUnload.R' 'openXL.R' 'openxlsx.R' 'openxlsxCoerce.R'\n'readWorkbook.R' 'sheet_data_class.R'\n'workbook_column_widths.R' 'workbook_read_workbook.R'\n'workbook_write_data.R' 'worksheet_class.R' 'wrappers.R'\n'writeData.R' 'writeDataTable.R' 'writexlsx.R'",
        "NeedsCompilation": "yes",
        "Packaged": "2018-05-26 13:55:02 UTC; Alex",
        "Author": "Alexander Walker [aut, cre],\n  Luca Braglia [ctb]",
        "Repository": "CRAN",
        "Date/Publication": "2018-05-26 15:20:49 UTC",
        "Built": "R 3.5.2; x86_64-w64-mingw32; 2019-02-11 00:33:56 UTC; windows"
      }
    },
    "pillar": {
      "Source": "CRAN",
      "Repository": "https://cran.rstudio.com/",
      "description": {
        "Package": "pillar",
        "Title": "Coloured Formatting for Columns",
        "Version": "1.3.1",
        "Authors@R": "c(\n    person(\"Kirill\", \"Müller\", , \"krlmlr+r@mailbox.org\", role = c(\"aut\", \"cre\")),\n    person(\"Hadley\", \"Wickham\", role = \"aut\"),\n    person(\"RStudio\", role = \"cph\")\n  )",
        "Description": "Provides a 'pillar' generic designed for formatting columns\n   of data using the full range of colours provided by modern terminals.",
        "License": "GPL-3",
        "Encoding": "UTF-8",
        "LazyData": "true",
        "URL": "https://github.com/r-lib/pillar",
        "BugReports": "https://github.com/r-lib/pillar/issues",
        "Imports": "cli (>= 1.0.0), crayon (>= 1.3.4), fansi (>= 0.4.0), methods,\nrlang (>= 0.3.0.1), utf8 (>= 1.1.3)",
        "Suggests": "knitr (>= 1.19), lubridate (>= 1.7.4), testthat (>= 2.0.0),\nwithr (>= 2.1.2)",
        "RoxygenNote": "6.1.1",
        "Collate": "'capital.R' 'compat-purrr.R' 'dim.R' 'extent.R' 'multi.R'\n'ornament.R' 'pillar-package.R' 'pillar.R' 'rowid-capital.R'\n'rowid-data.R' 'rowid-title.R' 'rowid-type.R' 'scientific.R'\n'shaft.R' 'shaft-simple.R' 'sigfig.R' 'spark-bar.R'\n'spark-line.R' 'strrep.R' 'styles.R' 'testthat.R' 'tick.R'\n'title.R' 'type-sum.R' 'type.R' 'utils.R' 'width.R' 'zzz.R'",
        "NeedsCompilation": "no",
        "Packaged": "2018-12-15 16:32:35 UTC; kirill",
        "Author": "Kirill Müller [aut, cre],\n  Hadley Wickham [aut],\n  RStudio [cph]",
        "Maintainer": "Kirill Müller <krlmlr+r@mailbox.org>",
        "Repository": "CRAN",
        "Date/Publication": "2018-12-15 17:00:03 UTC",
        "Built": "R 3.5.2; ; 2019-02-11 01:53:47 UTC; windows"
      }
    },
    "pkgconfig": {
      "Source": "CRAN",
      "Repository": "https://cran.rstudio.com/",
      "description": {
        "Package": "pkgconfig",
        "Title": "Private Configuration for 'R' Packages",
        "Version": "2.0.2",
        "Author": "Gábor Csárdi",
        "Maintainer": "Gábor Csárdi <csardi.gabor@gmail.com>",
        "Description": "Set configuration options on a per-package basis.\n    Options set by a given package only apply to that package,\n    other packages are unaffected.",
        "License": "MIT + file LICENSE",
        "LazyData": "true",
        "Imports": "utils",
        "Suggests": "covr, testthat, disposables (>= 1.0.3)",
        "URL": "https://github.com/r-lib/pkgconfig#readme",
        "BugReports": "https://github.com/r-lib/pkgconfig/issues",
        "Encoding": "UTF-8",
        "NeedsCompilation": "no",
        "Packaged": "2018-08-16 08:36:36 UTC; gaborcsardi",
        "Repository": "CRAN",
        "Date/Publication": "2018-08-16 09:10:03 UTC",
        "Built": "R 3.5.2; ; 2019-02-10 23:01:57 UTC; windows"
      }
    },
    "plogr": {
      "Source": "CRAN",
      "Repository": "https://cran.rstudio.com/",
      "description": {
        "Package": "plogr",
        "Title": "The 'plog' C++ Logging Library",
        "Version": "0.2.0",
        "Date": "2018-03-24",
        "Authors@R": "c(\n  person(\"Kirill\", \"Müller\", role = c(\"aut\", \"cre\"), email = \"krlmlr+r@mailbox.org\"),\n  person(\"Sergey\", \"Podobry\", role = \"cph\", comment = \"Author of the bundled plog library\"))",
        "Description": "\n  A simple header-only logging library for C++.\n  Add 'LinkingTo: plogr' to 'DESCRIPTION', and '#include <plogr.h>' in your C++ modules to use it.",
        "Suggests": "Rcpp",
        "License": "MIT + file LICENSE",
        "Encoding": "UTF-8",
        "LazyData": "true",
        "URL": "https://github.com/krlmlr/plogr#readme",
        "BugReports": "https://github.com/krlmlr/plogr/issues",
        "RoxygenNote": "6.0.1.9000",
        "NeedsCompilation": "no",
        "Packaged": "2018-03-24 11:02:06 UTC; muelleki",
        "Author": "Kirill Müller [aut, cre],\n  Sergey Podobry [cph] (Author of the bundled plog library)",
        "Maintainer": "Kirill Müller <krlmlr+r@mailbox.org>",
        "Repository": "CRAN",
        "Date/Publication": "2018-03-25 15:25:27 UTC",
        "Built": "R 3.5.3; ; 2019-03-17 11:41:16 UTC; windows"
      }
    },
    "plyr": {
      "Source": "CRAN",
      "Repository": "https://cran.rstudio.com/",
      "description": {
        "Package": "plyr",
        "Version": "1.8.4",
        "Title": "Tools for Splitting, Applying and Combining Data",
        "Description": "A set of tools that solves a common set of problems: you\n    need to break a big problem down into manageable pieces, operate on each\n    piece and then put all the pieces back together.  For example, you might\n    want to fit a model to each spatial location or time point in your study,\n    summarise data by panels or collapse high-dimensional arrays to simpler\n    summary statistics. The development of 'plyr' has been generously supported\n    by 'Becton Dickinson'.",
        "Authors@R": "person(\"Hadley\", \"Wickham\", , \"hadley@rstudio.com\", c(\"aut\", \"cre\"))",
        "URL": "http://had.co.nz/plyr, https://github.com/hadley/plyr",
        "BugReports": "https://github.com/hadley/plyr/issues",
        "Depends": "R (>= 3.1.0)",
        "Imports": "Rcpp (>= 0.11.0)",
        "LinkingTo": "Rcpp",
        "Suggests": "abind, testthat, tcltk, foreach, doParallel, itertools,\niterators, covr",
        "License": "MIT + file LICENSE",
        "LazyData": "true",
        "RoxygenNote": "5.0.1",
        "NeedsCompilation": "yes",
        "Packaged": "2016-06-07 19:58:36 UTC; hadley",
        "Author": "Hadley Wickham [aut, cre]",
        "Maintainer": "Hadley Wickham <hadley@rstudio.com>",
        "Repository": "CRAN",
        "Date/Publication": "2016-06-08 10:40:15",
        "Built": "R 3.5.2; x86_64-w64-mingw32; 2019-02-11 00:31:51 UTC; windows"
      }
    },
    "png": {
      "Source": "CRAN",
      "Repository": "https://cran.rstudio.com/",
      "description": {
        "Package": "png",
        "Version": "0.1-7",
        "Title": "Read and write PNG images",
        "Author": "Simon Urbanek <Simon.Urbanek@r-project.org>",
        "Maintainer": "Simon Urbanek <Simon.Urbanek@r-project.org>",
        "Depends": "R (>= 2.9.0)",
        "Description": "This package provides an easy and simple way to read, write and display bitmap images stored in the PNG format. It can read and write both files and in-memory raw vectors.",
        "License": "GPL-2 | GPL-3",
        "SystemRequirements": "libpng",
        "URL": "http://www.rforge.net/png/",
        "Packaged": "2013-12-03 20:09:14 UTC; svnuser",
        "NeedsCompilation": "yes",
        "Repository": "CRAN",
        "Date/Publication": "2013-12-03 22:25:05",
        "Built": "R 3.5.2; x86_64-w64-mingw32; 2018-12-26 00:48:08 UTC; windows"
      }
    },
    "processx": {
      "Source": "CRAN",
      "Repository": "https://cran.rstudio.com/",
      "description": {
        "Package": "processx",
        "Title": "Execute and Control System Processes",
        "Version": "3.2.1",
        "Authors@R": "c(\n    person(\"Gábor\", \"Csárdi\", role = c(\"aut\", \"cre\", \"cph\"),\n           email = \"csardi.gabor@gmail.com\",\n\t   comment = c(ORCID = \"0000-0001-7098-9676\")),\n    person(\"Winston\", \"Chang\", role = \"aut\"),\n    person(\"RStudio\", role = c(\"cph\", \"fnd\")),\n    person(\"Mango Solutions\", role  = c(\"cph\", \"fnd\")))",
        "Description": "Tools to run system processes in the background.\n    It can check if a background process is running; wait on a background\n    process to finish; get the exit status of finished processes; kill\n    background processes. It can read the standard output and error of\n    the processes, using non-blocking connections. 'processx' can poll\n    a process for standard output or error, with a timeout. It can also\n    poll several processes at once.",
        "License": "MIT + file LICENSE",
        "LazyData": "true",
        "URL": "https://github.com/r-lib/processx#readme",
        "BugReports": "https://github.com/r-lib/processx/issues",
        "RoxygenNote": "6.1.1",
        "Imports": "ps, R6, utils",
        "Suggests": "callr, covr, crayon, debugme, parallel, testthat, withr",
        "Encoding": "UTF-8",
        "NeedsCompilation": "yes",
        "Packaged": "2018-12-04 23:16:03 UTC; gaborcsardi",
        "Author": "Gábor Csárdi [aut, cre, cph] (<https://orcid.org/0000-0001-7098-9676>),\n  Winston Chang [aut],\n  RStudio [cph, fnd],\n  Mango Solutions [cph, fnd]",
        "Maintainer": "Gábor Csárdi <csardi.gabor@gmail.com>",
        "Repository": "CRAN",
        "Date/Publication": "2018-12-05 07:40:06 UTC",
        "Built": "R 3.5.2; x86_64-w64-mingw32; 2019-02-11 00:31:55 UTC; windows"
      }
    },
    "promises": {
      "Source": "CRAN",
      "Repository": "https://cran.rstudio.com/",
      "description": {
        "Package": "promises",
        "Type": "Package",
        "Title": "Abstractions for Promise-Based Asynchronous Programming",
        "Version": "1.0.1",
        "Authors@R": "c(\n      person(\"Joe\", \"Cheng\", email = \"joe@rstudio.com\", role = c(\"aut\", \"cre\")),\n      person(\"RStudio\", role = c(\"cph\", \"fnd\"))\n    )",
        "Description": "Provides fundamental abstractions for doing asynchronous programming\n    in R using promises. Asynchronous programming is useful for allowing a single\n    R process to orchestrate multiple tasks in the background while also attending\n    to something else. Semantics are similar to 'JavaScript' promises, but with a\n    syntax that is idiomatic R.",
        "License": "MIT + file LICENSE",
        "Imports": "R6, Rcpp, later, rlang, stats, magrittr",
        "Suggests": "testthat, future, knitr, rmarkdown",
        "LinkingTo": "later, Rcpp",
        "RoxygenNote": "6.0.1",
        "Encoding": "UTF-8",
        "LazyData": "true",
        "VignetteBuilder": "knitr",
        "URL": "https://rstudio.github.io/promises,\nhttps://github.com/rstudio/promises",
        "BugReports": "https://github.com/rstudio/promises/issues",
        "NeedsCompilation": "yes",
        "Packaged": "2018-04-12 22:42:12 UTC; jcheng",
        "Author": "Joe Cheng [aut, cre],\n  RStudio [cph, fnd]",
        "Maintainer": "Joe Cheng <joe@rstudio.com>",
        "Repository": "CRAN",
        "Date/Publication": "2018-04-13 08:59:30 UTC",
        "Built": "R 3.5.2; x86_64-w64-mingw32; 2019-02-11 01:53:42 UTC; windows"
      }
    },
    "ps": {
      "Source": "CRAN",
      "Repository": "https://cran.rstudio.com/",
      "description": {
        "Package": "ps",
        "Version": "1.3.0",
        "Title": "List, Query, Manipulate System Processes",
        "Description": "List, query and manipulate all system processes, on 'Windows',\n    'Linux' and 'macOS'.",
        "Authors@R": "c(\n    person(\"Jay\", \"Loden\", role = \"aut\"),\n    person(\"Dave\", \"Daeschler\", role = \"aut\"),\n    person(\"Giampaolo\", \"Rodola'\", role = \"aut\"),\n    person(\"Gábor\", \"Csárdi\", , \"csardi.gabor@gmail.com\", c(\"aut\", \"cre\")),\n    person(\"RStudio\", role = \"cph\"))",
        "License": "BSD_3_clause + file LICENSE",
        "URL": "https://github.com/r-lib/ps#readme",
        "BugReports": "https://github.com/r-lib/ps/issues",
        "Encoding": "UTF-8",
        "Depends": "R (>= 3.1)",
        "Imports": "utils",
        "Suggests": "callr, covr, curl, pingr, processx (>= 3.1.0), R6, rlang,\ntestthat, tibble",
        "RoxygenNote": "6.1.1",
        "Biarch": "true",
        "NeedsCompilation": "yes",
        "Packaged": "2018-12-20 20:34:33 UTC; gaborcsardi",
        "Author": "Jay Loden [aut],\n  Dave Daeschler [aut],\n  Giampaolo Rodola' [aut],\n  Gábor Csárdi [aut, cre],\n  RStudio [cph]",
        "Maintainer": "Gábor Csárdi <csardi.gabor@gmail.com>",
        "Repository": "CRAN",
        "Date/Publication": "2018-12-21 14:50:03 UTC",
        "Built": "R 3.5.2; x86_64-w64-mingw32; 2019-02-10 23:02:07 UTC; windows"
      }
    },
    "purrr": {
      "Source": "CRAN",
      "Repository": "https://cran.rstudio.com/",
      "description": {
        "Package": "purrr",
        "Title": "Functional Programming Tools",
        "Version": "0.3.0",
        "Authors@R": "c(\n    person(\"Lionel\", \"Henry\", , \"lionel@rstudio.com\", c(\"aut\", \"cre\")),\n    person(\"Hadley\", \"Wickham\", , \"hadley@rstudio.com\", \"aut\"),\n    person(\"RStudio\", role = c(\"cph\", \"fnd\"))\n    )",
        "Description": "A complete and consistent functional programming toolkit for R.",
        "License": "GPL-3 | file LICENSE",
        "URL": "http://purrr.tidyverse.org, https://github.com/tidyverse/purrr",
        "BugReports": "https://github.com/tidyverse/purrr/issues",
        "Depends": "R (>= 3.1)",
        "Imports": "magrittr (>= 1.5), rlang (>= 0.3.1)",
        "Suggests": "covr, crayon, dplyr (>= 0.7.8), knitr, rmarkdown, testthat,\ntibble, tidyselect",
        "VignetteBuilder": "knitr",
        "Encoding": "UTF-8",
        "LazyData": "true",
        "RoxygenNote": "6.1.1",
        "NeedsCompilation": "yes",
        "Packaged": "2019-01-25 18:43:42 UTC; lionel",
        "Author": "Lionel Henry [aut, cre],\n  Hadley Wickham [aut],\n  RStudio [cph, fnd]",
        "Maintainer": "Lionel Henry <lionel@rstudio.com>",
        "Repository": "CRAN",
        "Date/Publication": "2019-01-27 16:40:03 UTC",
        "Built": "R 3.5.2; x86_64-w64-mingw32; 2019-02-10 23:02:48 UTC; windows"
      }
    },
    "raster": {
      "Source": "CRAN",
      "Repository": "https://cran.rstudio.com/",
      "description": {
        "Package": "raster",
        "Type": "Package",
        "Title": "Geographic Data Analysis and Modeling",
        "Version": "2.8-19",
        "Date": "2019-01-29",
        "Depends": "sp (>= 1.2-0), R (>= 3.0.0)",
        "Suggests": "rgdal (>= 0.9-1), rgeos (>= 0.3-8), ncdf4, igraph, tcltk,\nparallel, rasterVis, MASS, sf, testthat",
        "LinkingTo": "Rcpp",
        "Imports": "Rcpp, methods",
        "SystemRequirements": "C++11",
        "Description": "Reading, writing, manipulating, analyzing and modeling of gridded spatial data. The package implements basic and high-level functions. Processing of very large files is supported.",
        "License": "GPL (>= 3)",
        "URL": "https://www.rspatial.org/",
        "Authors@R": "c(\n\tperson(\"Robert J.\", \"Hijmans\", role = c(\"cre\", \"aut\"),  \n\t\t\temail = \"r.hijmans@gmail.com\", \n\t\t\tcomment = c(ORCID = \"0000-0001-5872-2872\")),\n\tperson(\"Jacob\", \"van Etten\", role = \"ctb\"),\n\tperson(\"Michael\", \"Sumner\", role = \"ctb\"),\n\tperson(\"Joe\", \"Cheng\", role = \"ctb\"),\n\tperson(\"Andrew\", \"Bevan\", role = \"ctb\"),\n\tperson(\"Roger\", \"Bivand\", role = \"ctb\"),\n\tperson(\"Lorenzo\", \"Busetto\", role = \"ctb\"),\n\tperson(\"Mort\", \"Canty\", role = \"ctb\"),\n\tperson(\"David\", \"Forrest\", role = \"ctb\"),\n\tperson(\"Aniruddha\", \"Ghosh\", role = \"ctb\"),\n\tperson(\"Duncan\", \"Golicher\", role = \"ctb\"),\n\tperson(\"Josh\", \"Gray\", role = \"ctb\"),\n\tperson(\"Jonathan A.\", \"Greenberg\", role = \"ctb\"),\n\tperson(\"Paul\", \"Hiemstra\", role = \"ctb\"),\n\tperson(\"Institute for Mathematics Applied Geosciences\", role=\"cph\"),\n\tperson(\"Charles\", \"Karney\", role = \"ctb\"),\n\tperson(\"Matteo\", \"Mattiuzzi\", role = \"ctb\"),\n\tperson(\"Steven\", \"Mosher\", role = \"ctb\"),\n\tperson(\"Jakub\", \"Nowosad\", role = \"ctb\"),\n\tperson(\"Edzer\", \"Pebesma\", role = \"ctb\"),\n\tperson(\"Oscar\", \"Perpinan Lamigueiro\", role = \"ctb\"),\n\tperson(\"Etienne B.\", \"Racine\", role = \"ctb\"),\n\tperson(\"Barry\", \"Rowlingson\", role = \"ctb\"),\n\tperson(\"Ashton\", \"Shortridge\", role = \"ctb\"),\n\tperson(\"Bill\", \"Venables\", role = \"ctb\"),\n\tperson(\"Rafael\", \"Wueest\", role = \"ctb\")\n\t)",
        "NeedsCompilation": "yes",
        "Packaged": "2019-01-29 20:47:19 UTC; rhijmans",
        "Author": "Robert J. Hijmans [cre, aut] (<https://orcid.org/0000-0001-5872-2872>),\n  Jacob van Etten [ctb],\n  Michael Sumner [ctb],\n  Joe Cheng [ctb],\n  Andrew Bevan [ctb],\n  Roger Bivand [ctb],\n  Lorenzo Busetto [ctb],\n  Mort Canty [ctb],\n  David Forrest [ctb],\n  Aniruddha Ghosh [ctb],\n  Duncan Golicher [ctb],\n  Josh Gray [ctb],\n  Jonathan A. Greenberg [ctb],\n  Paul Hiemstra [ctb],\n  Institute for Mathematics Applied Geosciences [cph],\n  Charles Karney [ctb],\n  Matteo Mattiuzzi [ctb],\n  Steven Mosher [ctb],\n  Jakub Nowosad [ctb],\n  Edzer Pebesma [ctb],\n  Oscar Perpinan Lamigueiro [ctb],\n  Etienne B. Racine [ctb],\n  Barry Rowlingson [ctb],\n  Ashton Shortridge [ctb],\n  Bill Venables [ctb],\n  Rafael Wueest [ctb]",
        "Maintainer": "Robert J. Hijmans <r.hijmans@gmail.com>",
        "Repository": "CRAN",
        "Date/Publication": "2019-01-30 17:40:07 UTC",
        "Built": "R 3.5.2; x86_64-w64-mingw32; 2019-02-11 01:53:52 UTC; windows"
      }
    },
    "reshape2": {
      "Source": "CRAN",
      "Repository": "https://cran.rstudio.com/",
      "description": {
        "Package": "reshape2",
        "Title": "Flexibly Reshape Data: A Reboot of the Reshape Package",
        "Version": "1.4.3",
        "Author": "Hadley Wickham <h.wickham@gmail.com>",
        "Maintainer": "Hadley Wickham <h.wickham@gmail.com>",
        "Description": "Flexibly restructure and aggregate data using just two\n    functions: melt and 'dcast' (or 'acast').",
        "License": "MIT + file LICENSE",
        "URL": "https://github.com/hadley/reshape",
        "BugReports": "https://github.com/hadley/reshape/issues",
        "Depends": "R (>= 3.1)",
        "Imports": "plyr (>= 1.8.1), Rcpp, stringr",
        "Suggests": "covr, lattice, testthat (>= 0.8.0)",
        "LinkingTo": "Rcpp",
        "Encoding": "UTF-8",
        "LazyData": "true",
        "RoxygenNote": "6.0.1.9000",
        "NeedsCompilation": "yes",
        "Packaged": "2017-12-10 22:04:42 UTC; hadley",
        "Repository": "CRAN",
        "Date/Publication": "2017-12-11 16:47:57 UTC",
        "Built": "R 3.5.2; x86_64-w64-mingw32; 2019-02-11 01:53:43 UTC; windows"
      }
    },
    "rjson": {
      "Source": "CRAN",
      "Repository": "https://cran.rstudio.com/",
      "description": {
        "Package": "rjson",
        "Version": "0.2.20",
        "Date": "2018-05-18",
        "Title": "JSON for R",
        "Author": "Alex Couture-Beil <rjson_pkg@mofo.ca>",
        "Maintainer": "Alex Couture-Beil <rjson_pkg@mofo.ca>",
        "Depends": "R (>= 3.1.0)",
        "Description": "Converts R object into JSON objects and vice-versa.",
        "License": "GPL-2",
        "Repository": "CRAN",
        "Date/Publication": "2018-06-08 17:23:00 UTC",
        "Packaged": "2018-06-07 22:29:50 UTC; root",
        "NeedsCompilation": "yes",
        "Built": "R 3.5.2; x86_64-w64-mingw32; 2018-12-26 00:51:56 UTC; windows"
      }
    },
    "rlang": {
      "Source": "CRAN",
      "Repository": "https://cran.rstudio.com/",
      "description": {
        "Package": "rlang",
        "Version": "0.3.1",
        "Title": "Functions for Base Types and Core R and 'Tidyverse' Features",
        "Description": "A toolbox for working with base types, core R features\n  like the condition system, and core 'Tidyverse' features like tidy\n  evaluation.",
        "Authors@R": "c(\n    person(\"Lionel\", \"Henry\", ,\"lionel@rstudio.com\", c(\"aut\", \"cre\")),\n    person(\"Hadley\", \"Wickham\", ,\"hadley@rstudio.com\", \"aut\"),\n    person(\"RStudio\", role = \"cph\")\n    )",
        "License": "GPL-3",
        "LazyData": "true",
        "ByteCompile": "true",
        "Biarch": "true",
        "Depends": "R (>= 3.1.0)",
        "Suggests": "crayon, magrittr, methods, pillar, testthat (>= 2.0.0), covr",
        "Encoding": "UTF-8",
        "RoxygenNote": "6.1.1",
        "URL": "http://rlang.r-lib.org, https://github.com/r-lib/rlang",
        "BugReports": "https://github.com/r-lib/rlang/issues",
        "NeedsCompilation": "yes",
        "Packaged": "2019-01-04 21:28:51 UTC; lionel",
        "Author": "Lionel Henry [aut, cre],\n  Hadley Wickham [aut],\n  RStudio [cph]",
        "Maintainer": "Lionel Henry <lionel@rstudio.com>",
        "Repository": "CRAN",
        "Date/Publication": "2019-01-08 13:00:03 UTC",
        "Built": "R 3.5.2; x86_64-w64-mingw32; 2019-02-10 23:01:44 UTC; windows"
      }
    },
    "satellite": {
      "Source": "CRAN",
      "Repository": "https://cran.rstudio.com/",
      "description": {
        "Package": "satellite",
        "Type": "Package",
        "Title": "Handling and Manipulating Remote Sensing Data",
        "Version": "1.0.1",
        "Date": "2017-10-18",
        "Author": "Thomas Nauss, Hanna Meyer, Tim Appelhans, Florian Detsch",
        "Maintainer": "Florian Detsch <fdetsch@web.de>",
        "Description": "Herein, we provide a broad variety of functions which are useful\n    for handling, manipulating, and visualizing satellite-based remote sensing \n    data. These operations range from mere data import and layer handling (eg \n    subsetting), over Raster* typical data wrangling (eg crop, extend), to more \n    sophisticated (pre-)processing tasks typically applied to satellite imagery \n    (eg atmospheric and topographic correction). This functionality is \n    complemented by a full access to the satellite layers' metadata at any \n    stage and the documentation of performed actions in a separate log file. \n    Currently available sensors include Landsat 4-5 (TM), 7 (ETM+), and 8 \n    (OLI/TIRS Combined), and additional compatibility is ensured for the Landsat \n    Global Land Survey data set. Moreover, support for Terra and Aqua-MODIS as \n    well as PROBA-V is expected to arrive shortly.",
        "Depends": "R (>= 2.10), raster, methods, utils, stats, grDevices,\ngraphics",
        "Imports": "plyr, Rcpp (>= 0.10.3), tools, stats4",
        "License": "GPL (>= 3) | file LICENSE",
        "Suggests": "devtools, knitr, rgdal, testthat, rmarkdown",
        "LazyData": "true",
        "VignetteBuilder": "knitr",
        "LinkingTo": "Rcpp",
        "RoxygenNote": "6.0.1",
        "NeedsCompilation": "yes",
        "Packaged": "2017-10-18 08:14:09 UTC; flowd",
        "Repository": "CRAN",
        "Date/Publication": "2017-10-18 11:12:38 UTC",
        "Built": "R 3.5.2; x86_64-w64-mingw32; 2019-02-11 02:16:33 UTC; windows"
      }
    },
    "scales": {
      "Source": "CRAN",
      "Repository": "https://cran.rstudio.com/",
      "description": {
        "Package": "scales",
        "Title": "Scale Functions for Visualization",
        "Version": "1.0.0",
        "Authors@R": "c(\n    person(\"Hadley\", \"Wickham\", , \"hadley@rstudio.com\", c(\"aut\", \"cre\")),\n    person(\"RStudio\", role = \"cph\")\n    )",
        "Description": "Graphical scales map data to aesthetics, and provide\n    methods for automatically determining breaks and labels\n    for axes and legends.",
        "License": "MIT + file LICENSE",
        "URL": "https://scales.r-lib.org, https://github.com/r-lib/scales",
        "BugReports": "https://github.com/r-lib/scales/issues",
        "Depends": "R (>= 3.1)",
        "Imports": "labeling, munsell (>= 0.5), R6, RColorBrewer, Rcpp,\nviridisLite",
        "Suggests": "dichromat, bit64, covr, hms, testthat (>= 2.0)",
        "LinkingTo": "Rcpp",
        "LazyLoad": "yes",
        "RoxygenNote": "6.0.1.9000",
        "Encoding": "UTF-8",
        "NeedsCompilation": "yes",
        "Packaged": "2018-08-07 18:17:33 UTC; hadley",
        "Author": "Hadley Wickham [aut, cre],\n  RStudio [cph]",
        "Maintainer": "Hadley Wickham <hadley@rstudio.com>",
        "Repository": "CRAN",
        "Date/Publication": "2018-08-09 10:10:03 UTC",
        "Built": "R 3.5.2; x86_64-w64-mingw32; 2019-02-11 01:53:43 UTC; windows"
      }
    },
    "sf": {
      "Source": "CRAN",
      "Repository": "https://cran.rstudio.com/",
      "description": {
        "Package": "sf",
        "Version": "0.7-2",
        "Date": "2018-11-24",
        "Title": "Simple Features for R",
        "Authors@R": "\n    c(person(given = \"Edzer\",\n             family = \"Pebesma\",\n             role = c(\"aut\", \"cre\"),\n             email = \"edzer.pebesma@uni-muenster.de\",\n             comment = c(ORCID = \"0000-0001-8049-7069\")),\n      person(given = \"Roger\",\n             family = \"Bivand\",\n             role = \"ctb\",\n             comment = c(ORCID = \"0000-0003-2392-6140\")),\n      person(given = \"Etienne\",\n             family = \"Racine\",\n             role = \"ctb\"),\n      person(given = \"Michael\",\n             family = \"Sumner\",\n             role = \"ctb\"),\n      person(given = \"Ian\",\n             family = \"Cook\",\n             role = \"ctb\"),\n      person(given = \"Tim\",\n             family = \"Keitt\",\n             role = \"ctb\"),\n      person(given = \"Robin\",\n             family = \"Lovelace\",\n             role = \"ctb\"),\n      person(given = \"Hadley\",\n             family = \"Wickham\",\n             role = \"ctb\"),\n      person(given = \"Jeroen\",\n             family = \"Ooms\",\n             role = \"ctb\",\n             comment = c(ORCID = \"0000-0002-4035-0289\")),\n      person(given = \"Kirill\",\n             family = \"Müller\",\n             role = \"ctb\"))",
        "Description": "Support for simple features, a standardized way to\n    encode spatial vector data. Binds to 'GDAL' for reading and writing\n    data, to 'GEOS' for geometrical operations, and to 'PROJ' for\n    projection conversions and datum transformations.",
        "License": "GPL-2 | MIT + file LICENSE",
        "URL": "https://github.com/r-spatial/sf/",
        "BugReports": "https://github.com/r-spatial/sf/issues/",
        "Depends": "methods, R (>= 3.3.0)",
        "Imports": "classInt (>= 0.2-1), DBI (>= 0.8), graphics, grDevices, grid,\nmagrittr, Rcpp, stats, tools, units (>= 0.6-0), utils",
        "Suggests": "blob, covr, dplyr (>= 0.7-0), ggplot2, knitr, lwgeom (>=\n0.1-5), maps, maptools, mapview, microbenchmark, odbc, pillar,\npool, raster, rgdal, rgeos, rlang, rmarkdown, RPostgres (>=\n1.1.0), RPostgreSQL, RSQLite, sp (>= 1.2-4), spatstat, stars\n(>= 0.2-0), testthat, tibble (>= 1.4.1), tidyr (>= 0.7-2),\ntidyselect, tmap (>= 2.0)",
        "LinkingTo": "Rcpp",
        "VignetteBuilder": "knitr",
        "Encoding": "UTF-8",
        "RoxygenNote": "6.1.1",
        "SystemRequirements": "C++11, GDAL (>= 2.0.1), GEOS (>= 3.4.0), PROJ (>=\n4.8.0)",
        "Collate": "'RcppExports.R' 'init.R' 'crs.R' 'bbox.R' 'read.R' 'db.R'\n'sfc.R' 'sfg.R' 'sf.R' 'bind.R' 'wkb.R' 'wkt.R' 'plot.R'\n'geom.R' 'transform.R' 'sp.R' 'grid.R' 'arith.R' 'tidyverse.R'\n'cast_sfg.R' 'cast_sfc.R' 'graticule.R' 'datasets.R'\n'aggregate.R' 'agr.R' 'maps.R' 'join.R' 'sample.R' 'valid.R'\n'collection_extract.R' 'jitter.R' 'sgbp.R' 'spatstat.R'\n'stars.R' 'crop.R' 'gdal_utils.R' 'nearest.R' 'deprecated.R'",
        "NeedsCompilation": "yes",
        "Packaged": "2018-12-20 08:55:02 UTC; edzer",
        "Author": "Edzer Pebesma [aut, cre] (<https://orcid.org/0000-0001-8049-7069>),\n  Roger Bivand [ctb] (<https://orcid.org/0000-0003-2392-6140>),\n  Etienne Racine [ctb],\n  Michael Sumner [ctb],\n  Ian Cook [ctb],\n  Tim Keitt [ctb],\n  Robin Lovelace [ctb],\n  Hadley Wickham [ctb],\n  Jeroen Ooms [ctb] (<https://orcid.org/0000-0002-4035-0289>),\n  Kirill Müller [ctb]",
        "Maintainer": "Edzer Pebesma <edzer.pebesma@uni-muenster.de>",
        "Repository": "CRAN",
        "Date/Publication": "2018-12-20 10:10:03 UTC",
        "Built": "R 3.5.2; x86_64-w64-mingw32; 2019-02-11 00:35:33 UTC; windows"
      }
    },
    "shiny": {
      "Source": "CRAN",
      "Repository": "https://cran.rstudio.com/",
      "description": {
        "Package": "shiny",
        "Type": "Package",
        "Title": "Web Application Framework for R",
        "Version": "1.2.0",
        "Authors@R": "c(\n    person(\"Winston\", \"Chang\", role = c(\"aut\", \"cre\"), email = \"winston@rstudio.com\"),\n    person(\"Joe\", \"Cheng\", role = \"aut\", email = \"joe@rstudio.com\"),\n    person(\"JJ\", \"Allaire\", role = \"aut\", email = \"jj@rstudio.com\"),\n    person(\"Yihui\", \"Xie\", role = \"aut\", email = \"yihui@rstudio.com\"),\n    person(\"Jonathan\", \"McPherson\", role = \"aut\", email = \"jonathan@rstudio.com\"),\n    person(family = \"RStudio\", role = \"cph\"),\n    person(family = \"jQuery Foundation\", role = \"cph\",\n    comment = \"jQuery library and jQuery UI library\"),\n    person(family = \"jQuery contributors\", role = c(\"ctb\", \"cph\"),\n    comment = \"jQuery library; authors listed in inst/www/shared/jquery-AUTHORS.txt\"),\n    person(family = \"jQuery UI contributors\", role = c(\"ctb\", \"cph\"),\n    comment = \"jQuery UI library; authors listed in inst/www/shared/jqueryui/AUTHORS.txt\"),\n    person(\"Mark\", \"Otto\", role = \"ctb\",\n    comment = \"Bootstrap library\"),\n    person(\"Jacob\", \"Thornton\", role = \"ctb\",\n    comment = \"Bootstrap library\"),\n    person(family = \"Bootstrap contributors\", role = \"ctb\",\n    comment = \"Bootstrap library\"),\n    person(family = \"Twitter, Inc\", role = \"cph\",\n    comment = \"Bootstrap library\"),\n    person(\"Alexander\", \"Farkas\", role = c(\"ctb\", \"cph\"),\n    comment = \"html5shiv library\"),\n    person(\"Scott\", \"Jehl\", role = c(\"ctb\", \"cph\"),\n    comment = \"Respond.js library\"),\n    person(\"Stefan\", \"Petre\", role = c(\"ctb\", \"cph\"),\n    comment = \"Bootstrap-datepicker library\"),\n    person(\"Andrew\", \"Rowls\", role = c(\"ctb\", \"cph\"),\n    comment = \"Bootstrap-datepicker library\"),\n    person(\"Dave\", \"Gandy\", role = c(\"ctb\", \"cph\"),\n    comment = \"Font-Awesome font\"),\n    person(\"Brian\", \"Reavis\", role = c(\"ctb\", \"cph\"),\n    comment = \"selectize.js library\"),\n    person(\"Kristopher Michael\", \"Kowal\", role = c(\"ctb\", \"cph\"),\n    comment = \"es5-shim library\"),\n    person(family = \"es5-shim contributors\", role = c(\"ctb\", \"cph\"),\n    comment = \"es5-shim library\"),\n    person(\"Denis\", \"Ineshin\", role = c(\"ctb\", \"cph\"),\n    comment = \"ion.rangeSlider library\"),\n    person(\"Sami\", \"Samhuri\", role = c(\"ctb\", \"cph\"),\n    comment = \"Javascript strftime library\"),\n    person(family = \"SpryMedia Limited\", role = c(\"ctb\", \"cph\"),\n    comment = \"DataTables library\"),\n    person(\"John\", \"Fraser\", role = c(\"ctb\", \"cph\"),\n    comment = \"showdown.js library\"),\n    person(\"John\", \"Gruber\", role = c(\"ctb\", \"cph\"),\n    comment = \"showdown.js library\"),\n    person(\"Ivan\", \"Sagalaev\", role = c(\"ctb\", \"cph\"),\n    comment = \"highlight.js library\"),\n    person(family = \"R Core Team\", role = c(\"ctb\", \"cph\"),\n    comment = \"tar implementation from R\")\n    )",
        "Description": "Makes it incredibly easy to build interactive web\n    applications with R. Automatic \"reactive\" binding between inputs and\n    outputs and extensive prebuilt widgets make it possible to build\n    beautiful, responsive, and powerful applications with minimal effort.",
        "License": "GPL-3 | file LICENSE",
        "Depends": "R (>= 3.0.2), methods",
        "Imports": "utils, grDevices, httpuv (>= 1.4.4), mime (>= 0.3), jsonlite\n(>= 0.9.16), xtable, digest, htmltools (>= 0.3.5), R6 (>= 2.0),\nsourcetools, later (>= 0.7.2), promises (>= 1.0.1), tools,\ncrayon, rlang",
        "Suggests": "datasets, Cairo (>= 1.5-5), testthat, knitr (>= 1.6),\nmarkdown, rmarkdown, ggplot2, magrittr",
        "URL": "http://shiny.rstudio.com",
        "BugReports": "https://github.com/rstudio/shiny/issues",
        "Collate": "'app.R' 'bookmark-state-local.R' 'stack.R' 'bookmark-state.R'\n'bootstrap-layout.R' 'globals.R' 'conditions.R' 'map.R'\n'utils.R' 'bootstrap.R' 'cache-context.R' 'cache-disk.R'\n'cache-memory.R' 'cache-utils.R' 'diagnose.R' 'fileupload.R'\n'font-awesome.R' 'graph.R' 'reactives.R' 'reactive-domains.R'\n'history.R' 'hooks.R' 'html-deps.R' 'htmltools.R'\n'image-interact-opts.R' 'image-interact.R' 'imageutils.R'\n'input-action.R' 'input-checkbox.R' 'input-checkboxgroup.R'\n'input-date.R' 'input-daterange.R' 'input-file.R'\n'input-numeric.R' 'input-password.R' 'input-radiobuttons.R'\n'input-select.R' 'input-slider.R' 'input-submit.R'\n'input-text.R' 'input-textarea.R' 'input-utils.R'\n'insert-tab.R' 'insert-ui.R' 'jqueryui.R' 'middleware-shiny.R'\n'middleware.R' 'modal.R' 'modules.R' 'notifications.R'\n'priorityqueue.R' 'progress.R' 'react.R' 'render-cached-plot.R'\n'render-plot.R' 'render-table.R' 'run-url.R' 'serializers.R'\n'server-input-handlers.R' 'server.R' 'shiny-options.R'\n'shiny.R' 'shinyui.R' 'shinywrappers.R' 'showcase.R'\n'snapshot.R' 'tar.R' 'test-export.R' 'timer.R' 'update-input.R'",
        "RoxygenNote": "6.1.0",
        "NeedsCompilation": "no",
        "Packaged": "2018-11-02 16:06:02 UTC; jcheng",
        "Author": "Winston Chang [aut, cre],\n  Joe Cheng [aut],\n  JJ Allaire [aut],\n  Yihui Xie [aut],\n  Jonathan McPherson [aut],\n  RStudio [cph],\n  jQuery Foundation [cph] (jQuery library and jQuery UI library),\n  jQuery contributors [ctb, cph] (jQuery library; authors listed in\n    inst/www/shared/jquery-AUTHORS.txt),\n  jQuery UI contributors [ctb, cph] (jQuery UI library; authors listed in\n    inst/www/shared/jqueryui/AUTHORS.txt),\n  Mark Otto [ctb] (Bootstrap library),\n  Jacob Thornton [ctb] (Bootstrap library),\n  Bootstrap contributors [ctb] (Bootstrap library),\n  Twitter, Inc [cph] (Bootstrap library),\n  Alexander Farkas [ctb, cph] (html5shiv library),\n  Scott Jehl [ctb, cph] (Respond.js library),\n  Stefan Petre [ctb, cph] (Bootstrap-datepicker library),\n  Andrew Rowls [ctb, cph] (Bootstrap-datepicker library),\n  Dave Gandy [ctb, cph] (Font-Awesome font),\n  Brian Reavis [ctb, cph] (selectize.js library),\n  Kristopher Michael Kowal [ctb, cph] (es5-shim library),\n  es5-shim contributors [ctb, cph] (es5-shim library),\n  Denis Ineshin [ctb, cph] (ion.rangeSlider library),\n  Sami Samhuri [ctb, cph] (Javascript strftime library),\n  SpryMedia Limited [ctb, cph] (DataTables library),\n  John Fraser [ctb, cph] (showdown.js library),\n  John Gruber [ctb, cph] (showdown.js library),\n  Ivan Sagalaev [ctb, cph] (highlight.js library),\n  R Core Team [ctb, cph] (tar implementation from R)",
        "Maintainer": "Winston Chang <winston@rstudio.com>",
        "Repository": "CRAN",
        "Date/Publication": "2018-11-02 19:20:03 UTC",
        "Built": "R 3.5.2; ; 2019-02-11 03:45:56 UTC; windows"
      }
    },
    "shinyWidgets": {
      "Source": "CRAN",
      "Repository": "https://cran.rstudio.com/",
      "description": {
        "Package": "shinyWidgets",
        "Title": "Custom Inputs Widgets for Shiny",
        "Version": "0.4.5",
        "Authors@R": "c(\n  person(\"Victor\", \"Perrier\", email = \"victor.perrier@dreamrs.fr\", role = c(\"aut\", \"cre\")),\n  person(\"Fanny\", \"Meyer\", email = \"fanny.meyer@dreamrs.fr\", role = c(\"aut\")),\n  person(\"David\", \"Granjon\", email = \"david.granjon@uzh.ch\", role = \"aut\",\n         comment = \"jQuery Knob shiny interface & sliders appearance\"),\n  person(\"Ian\", \"Fellows\", role = \"ctb\", comment = \"Methods for mutating vertical tabs & updateMultiInput\"),\n  person(\"Wil\", \"Davis\", role = \"ctb\", comment = \"numericRangeInput function\"),\n  person(\"SnapAppointments\", \"\", role = \"cph\", comment = \"bootstrap-select\"),\n  person(\"Mattia\", \"Larentis\", role = c(\"ctb\", \"cph\"), comment = \"Bootstrap Switch\"),\n  person(\"Emanuele\", \"Marchi\", role = c(\"ctb\", \"cph\"), comment = \"Bootstrap Switch\"),\n  person(\"Mark\", \"Otto\", role = \"ctb\", comment = \"Bootstrap library\"),\n  person(\"Jacob\", \"Thornton\", role = \"ctb\", comment = \"Bootstrap library\"),\n  person(family = \"Bootstrap contributors\", role = \"ctb\", comment = \"Bootstrap library\"),\n  person(family = \"Twitter, Inc\", role = \"cph\", comment = \"Bootstrap library\"),\n  person(family = \"Flatlogic\", role = \"cph\", comment = \"Awesome Bootstrap Checkbox\"),\n  person(\"mouse0270\", role = c(\"ctb\", \"cph\"), comment = \"Material Design Switch\"),\n  person(\"Tristan\", \"Edwards\", role = c(\"ctb\", \"cph\"), comment = \"SweetAlert\"),\n  person(\"Fabian\", \"Lindfors\", role = c(\"ctb\", \"cph\"), comment = \"multi.js\"),\n  person(\"Anthony\", \"Terrien\", role = c(\"ctb\", \"cph\"), comment = \"jQuery Knob\"),\n  person(\"Daniel\", \"Eden\", role = c(\"ctb\", \"cph\"), comment = \"animate.css\"),\n  person(\"Ganapati\", \"V S\", role = c(\"ctb\", \"cph\"), comment = \"bttn.css\"),\n  person(\"Brian\", \"Grinstead\", role = c(\"ctb\", \"cph\"), comment = \"Spectrum\"),\n  person(\"Lokesh\", \"Rajendran\", role = c(\"ctb\", \"cph\"), comment = \"pretty-checkbox\"),\n  person(\"Leon\", \"Gersen\", role = c(\"ctb\", \"cph\"), comment = \"wnumb & noUiSlider\"),\n  person(\"Timofey\", \"Marochkin\", role = c(\"ctb\", \"cph\"), comment = \"air-datepicker\"),\n  person(\"Tobias\", \"Ahlin\", role = c(\"ctb\", \"cph\"), comment = \"CSS spin\")\n  )",
        "Description": "Some custom inputs widgets to use in Shiny applications, like a toggle switch to replace checkboxes. And other components to pimp your apps.",
        "URL": "https://github.com/dreamRs/shinyWidgets",
        "BugReports": "https://github.com/dreamRs/shinyWidgets/issues",
        "Depends": "R (>= 3.1.0)",
        "Imports": "shiny (>= 0.14), htmltools, jsonlite, grDevices, scales",
        "License": "GPL-3 | file LICENSE",
        "Encoding": "UTF-8",
        "LazyData": "true",
        "RoxygenNote": "6.1.1",
        "Suggests": "shinydashboard, viridisLite, RColorBrewer, testthat, covr,\nshinydashboardPlus",
        "NeedsCompilation": "no",
        "Packaged": "2019-02-18 21:38:02 UTC; perri",
        "Author": "Victor Perrier [aut, cre],\n  Fanny Meyer [aut],\n  David Granjon [aut] (jQuery Knob shiny interface & sliders appearance),\n  Ian Fellows [ctb] (Methods for mutating vertical tabs &\n    updateMultiInput),\n  Wil Davis [ctb] (numericRangeInput function),\n  SnapAppointments [cph] (bootstrap-select),\n  Mattia Larentis [ctb, cph] (Bootstrap Switch),\n  Emanuele Marchi [ctb, cph] (Bootstrap Switch),\n  Mark Otto [ctb] (Bootstrap library),\n  Jacob Thornton [ctb] (Bootstrap library),\n  Bootstrap contributors [ctb] (Bootstrap library),\n  Twitter, Inc [cph] (Bootstrap library),\n  Flatlogic [cph] (Awesome Bootstrap Checkbox),\n  mouse0270 [ctb, cph] (Material Design Switch),\n  Tristan Edwards [ctb, cph] (SweetAlert),\n  Fabian Lindfors [ctb, cph] (multi.js),\n  Anthony Terrien [ctb, cph] (jQuery Knob),\n  Daniel Eden [ctb, cph] (animate.css),\n  Ganapati V S [ctb, cph] (bttn.css),\n  Brian Grinstead [ctb, cph] (Spectrum),\n  Lokesh Rajendran [ctb, cph] (pretty-checkbox),\n  Leon Gersen [ctb, cph] (wnumb & noUiSlider),\n  Timofey Marochkin [ctb, cph] (air-datepicker),\n  Tobias Ahlin [ctb, cph] (CSS spin)",
        "Maintainer": "Victor Perrier <victor.perrier@dreamrs.fr>",
        "Repository": "CRAN",
        "Date/Publication": "2019-02-18 22:30:08 UTC",
        "Built": "R 3.5.2; ; 2019-02-26 05:19:49 UTC; windows"
      }
    },
    "shinydashboard": {
      "Source": "CRAN",
      "Repository": "https://cran.rstudio.com/",
      "description": {
        "Package": "shinydashboard",
        "Title": "Create Dashboards with 'Shiny'",
        "Version": "0.7.1",
        "Authors@R": "c(\n    person(\"Winston\", \"Chang\", role = c(\"aut\", \"cre\"), email = \"winston@rstudio.com\"),\n    person(\"Barbara\", \"Borges Ribeiro\", role = \"aut\", email = \"barbara@rstudio.com\"),\n    person(family = \"RStudio\", role = \"cph\"),\n    person(family = \"Almasaeed Studio\", role = c(\"ctb\", \"cph\"), comment = \"AdminLTE theme for Bootstrap\"),\n    person(family = \"Adobe Systems Incorporated\", role = c(\"ctb\", \"cph\"), comment = \"Source Sans Pro font\")\n    )",
        "Description": "Create dashboards with 'Shiny'. This package provides\n    a theme on top of 'Shiny', making it easy to create attractive dashboards.",
        "URL": "http://rstudio.github.io/shinydashboard/",
        "Depends": "R (>= 3.0)",
        "License": "GPL (>= 2) | file LICENSE",
        "Imports": "utils, shiny (>= 1.0.0), htmltools (>= 0.2.6), promises",
        "BugReports": "https://github.com/rstudio/shinydashboard",
        "RoxygenNote": "6.0.1.9000",
        "NeedsCompilation": "no",
        "Packaged": "2018-10-17 16:36:04 UTC; winston",
        "Author": "Winston Chang [aut, cre],\n  Barbara Borges Ribeiro [aut],\n  RStudio [cph],\n  Almasaeed Studio [ctb, cph] (AdminLTE theme for Bootstrap),\n  Adobe Systems Incorporated [ctb, cph] (Source Sans Pro font)",
        "Maintainer": "Winston Chang <winston@rstudio.com>",
        "Repository": "CRAN",
        "Date/Publication": "2018-10-17 18:00:02 UTC",
        "Built": "R 3.5.2; ; 2019-02-11 04:34:39 UTC; windows"
      }
    },
    "sourcetools": {
      "Source": "CRAN",
      "Repository": "https://cran.rstudio.com/",
      "description": {
        "Package": "sourcetools",
        "Type": "Package",
        "Title": "Tools for Reading, Tokenizing and Parsing R Code",
        "Version": "0.1.7",
        "Author": "Kevin Ushey",
        "Maintainer": "Kevin Ushey <kevinushey@gmail.com>",
        "Description": "Tools for the reading and tokenization of R code. The\n    'sourcetools' package provides both an R and C++ interface for the tokenization\n    of R code, and helpers for interacting with the tokenized representation of R\n    code.",
        "License": "MIT + file LICENSE",
        "LazyData": "TRUE",
        "Depends": "R (>= 3.0.2)",
        "Suggests": "testthat",
        "RoxygenNote": "5.0.1",
        "BugReports": "https://github.com/kevinushey/sourcetools/issues",
        "Encoding": "UTF-8",
        "NeedsCompilation": "yes",
        "Packaged": "2018-04-25 03:19:22 UTC; kevin",
        "Repository": "CRAN",
        "Date/Publication": "2018-04-25 03:38:09 UTC",
        "Built": "R 3.5.2; x86_64-w64-mingw32; 2019-02-10 23:01:47 UTC; windows"
      }
    },
    "sp": {
      "Source": "CRAN",
      "Repository": "https://cran.rstudio.com/",
      "description": {
        "Package": "sp",
        "Version": "1.3-1",
        "Title": "Classes and Methods for Spatial Data",
        "Authors@R": "c(person(\"Edzer\", \"Pebesma\", role = c(\"aut\", \"cre\"),\n\t\t\t\temail = \"edzer.pebesma@uni-muenster.de\"),\n\t\t\tperson(\"Roger\", \"Bivand\", role = \"aut\",\n            \temail = \"Roger.Bivand@nhh.no\"),\n\t\t\tperson(\"Barry\", \"Rowlingson\", role = \"ctb\"),\n\t\t\tperson(\"Virgilio\", \"Gomez-Rubio\", role = \"ctb\"),\n\t\t\tperson(\"Robert\", \"Hijmans\", role = \"ctb\"),\n\t\t\tperson(\"Michael\", \"Sumner\", role = \"ctb\"),\n\t\t\tperson(\"Don\", \"MacQueen\", role = \"ctb\"),\n\t\t\tperson(\"Jim\", \"Lemon\", role = \"ctb\"),\n\t\t\tperson(\"Josh\", \"O'Brien\", role = \"ctb\"),\n\t\t\tperson(\"Joseph\", \"O'Rourke\", role = \"ctb\"))",
        "Depends": "R (>= 3.0.0), methods",
        "Imports": "utils, stats, graphics, grDevices, lattice, grid",
        "Suggests": "RColorBrewer, rgdal (>= 0.8-7), rgeos (>= 0.3-13), gstat,\nmaptools, deldir",
        "Description": "Classes and methods for spatial\n  data; the classes document where the spatial location information\n  resides, for 2D or 3D data. Utility functions are provided, e.g. for\n  plotting data as maps, spatial selection, as well as methods for\n  retrieving coordinates, for subsetting, print, summary, etc.",
        "License": "GPL (>= 2)",
        "URL": "https://github.com/edzer/sp/ https://edzer.github.io/sp/",
        "BugReports": "https://github.com/edzer/sp/issues",
        "Collate": "bpy.colors.R AAA.R Class-CRS.R CRS-methods.R Class-Spatial.R\nSpatial-methods.R projected.R Class-SpatialPoints.R\nSpatialPoints-methods.R Class-SpatialPointsDataFrame.R\nSpatialPointsDataFrame-methods.R Class-SpatialMultiPoints.R\nSpatialMultiPoints-methods.R\nClass-SpatialMultiPointsDataFrame.R\nSpatialMultiPointsDataFrame-methods.R Class-GridTopology.R\nClass-SpatialGrid.R Class-SpatialGridDataFrame.R\nClass-SpatialLines.R SpatialLines-methods.R\nClass-SpatialLinesDataFrame.R SpatialLinesDataFrame-methods.R\nClass-SpatialPolygons.R Class-SpatialPolygonsDataFrame.R\nSpatialPolygons-methods.R SpatialPolygonsDataFrame-methods.R\nGridTopology-methods.R SpatialGrid-methods.R\nSpatialGridDataFrame-methods.R SpatialPolygons-internals.R\npoint.in.polygon.R SpatialPolygons-displayMethods.R zerodist.R\nimage.R stack.R bubble.R mapasp.R select.spatial.R gridded.R\nasciigrid.R spplot.R over.R spsample.R recenter.R dms.R\ngridlines.R spdists.R rbind.R flipSGDF.R chfids.R loadmeuse.R\ncompassRose.R surfaceArea.R spOptions.R subset.R disaggregate.R\nsp_spat1.R merge.R aggregate.R",
        "NeedsCompilation": "yes",
        "Packaged": "2018-06-05 09:56:27 UTC; edzer",
        "Author": "Edzer Pebesma [aut, cre],\n  Roger Bivand [aut],\n  Barry Rowlingson [ctb],\n  Virgilio Gomez-Rubio [ctb],\n  Robert Hijmans [ctb],\n  Michael Sumner [ctb],\n  Don MacQueen [ctb],\n  Jim Lemon [ctb],\n  Josh O'Brien [ctb],\n  Joseph O'Rourke [ctb]",
        "Maintainer": "Edzer Pebesma <edzer.pebesma@uni-muenster.de>",
        "Repository": "CRAN",
        "Date/Publication": "2018-06-05 13:58:03 UTC",
        "Built": "R 3.5.2; x86_64-w64-mingw32; 2019-02-11 00:31:48 UTC; windows"
      }
    },
    "stringi": {
      "Source": "CRAN",
      "Repository": "https://cran.rstudio.com/",
      "description": {
        "Package": "stringi",
        "Version": "1.2.4",
        "Date": "2018-07-20",
        "Title": "Character String Processing Facilities",
        "Description": "Allows for fast, correct, consistent, portable,\n    as well as convenient character string/text processing in every locale\n    and any native encoding. Owing to the use of the 'ICU' library,\n    the package provides 'R' users with platform-independent functions\n    known to 'Java', 'Perl', 'Python', 'PHP', and 'Ruby' programmers. Available\n    features include: pattern searching (e.g., with 'Java'-like regular\n    expressions or the 'Unicode' collation algorithm), random string generation,\n    case mapping, string transliteration, concatenation,\n    Unicode normalization, date-time formatting and parsing, and many more.",
        "URL": "http://www.gagolewski.com/software/stringi/\nhttp://site.icu-project.org/ http://www.unicode.org/",
        "BugReports": "http://github.com/gagolews/stringi/issues",
        "SystemRequirements": "ICU4C (>= 52, optional)",
        "Type": "Package",
        "Depends": "R (>= 2.14)",
        "Imports": "tools, utils, stats",
        "Biarch": "TRUE",
        "License": "file LICENSE",
        "Author": "Marek Gagolewski [aut, cre], Bartek Tartanus [ctb],\n    and other contributors (stringi source code);\n    IBM and other contributors (ICU4C source code);\n    Unicode, Inc. (Unicode Character Database)",
        "Maintainer": "Marek Gagolewski <gagolews@rexamine.com>",
        "RoxygenNote": "6.0.1",
        "NeedsCompilation": "yes",
        "Packaged": "2018-07-20 11:58:52 UTC; gagolews",
        "License_is_FOSS": "yes",
        "Repository": "CRAN",
        "Date/Publication": "2018-07-20 17:30:03 UTC",
        "Built": "R 3.5.2; x86_64-w64-mingw32; 2018-12-26 00:46:52 UTC; windows"
      }
    },
    "stringr": {
      "Source": "CRAN",
      "Repository": "https://cran.rstudio.com/",
      "description": {
        "Package": "stringr",
        "Title": "Simple, Consistent Wrappers for Common String Operations",
        "Version": "1.4.0",
        "Authors@R": "\n    c(person(given = \"Hadley\",\n             family = \"Wickham\",\n             role = c(\"aut\", \"cre\", \"cph\"),\n             email = \"hadley@rstudio.com\"),\n      person(given = \"RStudio\",\n             role = c(\"cph\", \"fnd\")))",
        "Description": "A consistent, simple and easy to use set of\n    wrappers around the fantastic 'stringi' package. All function and\n    argument names (and positions) are consistent, all functions deal with\n    \"NA\"'s and zero length vectors in the same way, and the output from\n    one function is easy to feed into the input of another.",
        "License": "GPL-2 | file LICENSE",
        "URL": "http://stringr.tidyverse.org, https://github.com/tidyverse/stringr",
        "BugReports": "https://github.com/tidyverse/stringr/issues",
        "Depends": "R (>= 3.1)",
        "Imports": "glue (>= 1.2.0), magrittr, stringi (>= 1.1.7)",
        "Suggests": "covr, htmltools, htmlwidgets, knitr, rmarkdown, testthat",
        "VignetteBuilder": "knitr",
        "Encoding": "UTF-8",
        "LazyData": "true",
        "RoxygenNote": "6.1.1",
        "NeedsCompilation": "no",
        "Packaged": "2019-02-09 16:03:19 UTC; hadley",
        "Author": "Hadley Wickham [aut, cre, cph],\n  RStudio [cph, fnd]",
        "Maintainer": "Hadley Wickham <hadley@rstudio.com>",
        "Repository": "CRAN",
        "Date/Publication": "2019-02-10 03:40:03 UTC",
        "Built": "R 3.5.2; ; 2019-02-10 21:54:18 UTC; windows"
      }
    },
    "svglite": {
      "Source": "CRAN",
      "Repository": "https://cran.rstudio.com/",
      "description": {
        "Package": "svglite",
        "Version": "1.2.1",
        "Title": "An 'SVG' Graphics Device",
        "Description": "A graphics device for R that produces 'Scalable Vector Graphics'.\n  'svglite' is a fork of the older 'RSvgDevice' package.",
        "Authors@R": "c(\n  person(\"Hadley\", \"Wickham\", , \"hadley@rstudio.com\", \"aut\"),\n  person(\"Lionel\", \"Henry\", , \"lionel@rstudio.com\", c(\"aut\", \"cre\")),\n  person(\"T Jake\", \"Luciani\", , \"jake@apache.org\", \"aut\"),\n  person(\"Matthieu\", \"Decorde\", , \"matthieu.decorde@ens-lyon.fr\", \"aut\"),\n  person(\"Vaudor\", \"Lise\", , \"lise.vaudor@ens-lyon.fr\", \"aut\"),\n  person(\"Tony\", \"Plate\", role = \"ctb\", comment = \"Early line dashing code\"),\n  person(\"David\", \"Gohel\", role = \"ctb\", comment = \"Line dashing code and raster code\"),\n  person(\"Yixuan\", \"Qiu\", role = \"ctb\", comment = \"Improved styles; polypath implementation\"),\n  person(\"Håkon\", \"Malmedal\", role = \"ctb\", comment = \"Opacity code\"),\n  person(\"RStudio\", role = \"cph\")\n  )",
        "Encoding": "UTF-8",
        "Depends": "R (>= 3.0.0)",
        "Imports": "Rcpp, gdtools (>= 0.1.6)",
        "LinkingTo": "Rcpp, gdtools, BH",
        "Suggests": "htmltools, testthat, xml2 (>= 1.0.0), covr, fontquiver (>=\n0.2.0), knitr, rmarkdown",
        "License": "GPL (>= 2)",
        "URL": "https://github.com/r-lib/svglite",
        "BugReports": "https://github.com/r-lib/svglite/issues",
        "RoxygenNote": "6.0.1",
        "VignetteBuilder": "knitr",
        "NeedsCompilation": "yes",
        "Packaged": "2017-09-11 18:24:26 UTC; lionel",
        "Author": "Hadley Wickham [aut],\n  Lionel Henry [aut, cre],\n  T Jake Luciani [aut],\n  Matthieu Decorde [aut],\n  Vaudor Lise [aut],\n  Tony Plate [ctb] (Early line dashing code),\n  David Gohel [ctb] (Line dashing code and raster code),\n  Yixuan Qiu [ctb] (Improved styles; polypath implementation),\n  Håkon Malmedal [ctb] (Opacity code),\n  RStudio [cph]",
        "Maintainer": "Lionel Henry <lionel@rstudio.com>",
        "Repository": "CRAN",
        "Date/Publication": "2017-09-11 20:04:15 UTC",
        "Built": "R 3.5.2; x86_64-w64-mingw32; 2019-02-11 00:43:30 UTC; windows"
      }
    },
    "sys": {
      "Source": "CRAN",
      "Repository": "https://cran.rstudio.com/",
      "description": {
        "Package": "sys",
        "Type": "Package",
        "Title": "Powerful and Reliable Tools for Running System Commands in R",
        "Version": "2.1",
        "Authors@R": "c(person(\"Jeroen\", \"Ooms\", role = c(\"aut\", \"cre\"), \n      email = \"jeroen@berkeley.edu\", comment = c(ORCID = \"0000-0002-4035-0289\")),\n    person(\"Gábor\", \"Csárdi\", , \"csardi.gabor@gmail.com\", role = \"ctb\"))",
        "Description": "Drop-in replacements for the base system2() function with fine control\n    and consistent behavior across platforms. Supports clean interruption, timeout, \n    background tasks, and streaming STDIN / STDOUT / STDERR over binary or text \n    connections. Arguments on Windows automatically get encoded and quoted to work on different \n    locales. On Unix platforms the package also provides functions for evaluating \n    expressions inside a temporary fork. Such evaluations have no side effects on the\n    main R process, and support reliable interrupts and timeouts. This provides the\n    basis for a sandboxing mechanism.",
        "License": "MIT + file LICENSE",
        "URL": "https://github.com/jeroen/sys#readme",
        "BugReports": "https://github.com/jeroen/sys/issues",
        "Encoding": "UTF-8",
        "LazyData": "true",
        "RoxygenNote": "6.1.0",
        "SystemRequirements": "libapparmor-dev (optional, debian/ubuntu only)",
        "Suggests": "spelling, unix (>= 1.3), testthat",
        "Language": "en-US",
        "NeedsCompilation": "yes",
        "Packaged": "2018-11-12 23:02:23 UTC; jeroen",
        "Author": "Jeroen Ooms [aut, cre] (<https://orcid.org/0000-0002-4035-0289>),\n  Gábor Csárdi [ctb]",
        "Maintainer": "Jeroen Ooms <jeroen@berkeley.edu>",
        "Repository": "CRAN",
        "Date/Publication": "2018-11-13 08:50:03 UTC",
        "Built": "R 3.5.2; x86_64-w64-mingw32; 2019-02-10 23:02:15 UTC; windows"
      }
    },
    "tibble": {
      "Source": "CRAN",
      "Repository": "https://cran.rstudio.com/",
      "description": {
        "Package": "tibble",
        "Title": "Simple Data Frames",
        "Version": "2.0.1",
        "Authors@R": "c(\n    person(\"Kirill\", \"Müller\", , \"krlmlr+r@mailbox.org\", c(\"aut\", \"cre\")),\n    person(\"Hadley\", \"Wickham\", , \"hadley@rstudio.com\", \"aut\"),\n    person(\"Romain\", \"Francois\", , \"romain@r-enthusiasts.com\", \"ctb\"),\n    person(\"Jennifer\", \"Bryan\", , \"jenny@rstudio.com\", \"ctb\"),\n    person(\"RStudio\", role = \"cph\")\n    )",
        "Description": "Provides a 'tbl_df' class (the 'tibble') that provides\n    stricter checking and better formatting than the traditional data frame.",
        "License": "MIT + file LICENSE",
        "URL": "http://tibble.tidyverse.org/, https://github.com/tidyverse/tibble",
        "BugReports": "https://github.com/tidyverse/tibble/issues",
        "Depends": "R (>= 3.1.0)",
        "Imports": "cli (>= 1.0.1), crayon (>= 1.3.4), fansi (>= 0.4.0), methods,\npillar (>= 1.3.1), pkgconfig (>= 2.0.2), rlang (>= 0.3.1),\nutils",
        "Suggests": "bench (>= 1.0.1), covr (>= 3.2.1), dplyr (>= 0.7.8),\nhtmltools (>= 0.3.6), import (>= 1.1.0), knitr (>= 1.21), mockr\n(>= 0.1), nycflights13 (>= 1.0.0), rmarkdown (>= 1.11),\ntestthat (>= 2.0.1), withr (>= 2.1.2)",
        "VignetteBuilder": "knitr",
        "Encoding": "UTF-8",
        "LazyData": "yes",
        "RoxygenNote": "6.1.1",
        "Collate": "'add.R' 'as_tibble.R' 'check-names.R' 'compat-lazyeval.R'\n'compat-lifecycle.R' 'compat-purrr.R' 'tribble.R'\n'deprecated.R' 'enframe.R' 'exports.R' 'glimpse.R' 'has-name.R'\n'lst.R' 'msg-format.R' 'msg.R' 'new.R' 'repair-names.R'\n'rownames.R' 'strrep.R' 'subsetting.R' 'tbl-df.r'\n'tibble-package.R' 'tibble.R' 'type-sum.r' 'utils-format.r'\n'utils.r' 'view.R' 'wrap.R' 'zzz.R'",
        "NeedsCompilation": "yes",
        "Packaged": "2019-01-11 22:15:44 UTC; kirill",
        "Author": "Kirill Müller [aut, cre],\n  Hadley Wickham [aut],\n  Romain Francois [ctb],\n  Jennifer Bryan [ctb],\n  RStudio [cph]",
        "Maintainer": "Kirill Müller <krlmlr+r@mailbox.org>",
        "Repository": "CRAN",
        "Date/Publication": "2019-01-12 22:52:19 UTC",
        "Built": "R 3.5.2; x86_64-w64-mingw32; 2019-02-11 03:08:31 UTC; windows"
      }
    },
    "tidyr": {
      "Source": "CRAN",
      "Repository": "https://cran.rstudio.com/",
      "description": {
        "Package": "tidyr",
        "Title": "Easily Tidy Data with 'spread()' and 'gather()' Functions",
        "Version": "0.8.2",
        "Authors@R": "c(\n    person(\"Hadley\", \"Wickham\", , \"hadley@rstudio.com\", c(\"aut\", \"cre\")),\n    person(\"Lionel\", \"Henry\", , \"lionel@rstudio.com\", \"aut\"),\n    person(\"RStudio\", role = \"cph\")\n    )",
        "Description": "An evolution of 'reshape2'. It's designed specifically for data\n    tidying (not general reshaping or aggregating) and works well with\n    'dplyr' data pipelines.",
        "License": "MIT + file LICENSE",
        "URL": "http://tidyr.tidyverse.org, https://github.com/tidyverse/tidyr",
        "BugReports": "https://github.com/tidyverse/tidyr/issues",
        "Encoding": "UTF-8",
        "Depends": "R (>= 3.1)",
        "Imports": "dplyr (>= 0.7.0), glue, magrittr, purrr, Rcpp, rlang, stringi,\ntibble, tidyselect (>= 0.2.5)",
        "Suggests": "covr, gapminder, knitr, rmarkdown, testthat",
        "LinkingTo": "Rcpp",
        "VignetteBuilder": "knitr",
        "LazyData": "true",
        "RoxygenNote": "6.1.0",
        "NeedsCompilation": "yes",
        "Packaged": "2018-10-26 21:05:55 UTC; hadley",
        "Author": "Hadley Wickham [aut, cre],\n  Lionel Henry [aut],\n  RStudio [cph]",
        "Maintainer": "Hadley Wickham <hadley@rstudio.com>",
        "Repository": "CRAN",
        "Date/Publication": "2018-10-28 17:20:03 UTC",
        "Built": "R 3.5.2; x86_64-w64-mingw32; 2019-02-11 04:32:40 UTC; windows"
      }
    },
    "tidyselect": {
      "Source": "CRAN",
      "Repository": "https://cran.rstudio.com/",
      "description": {
        "Package": "tidyselect",
        "Title": "Select from a Set of Strings",
        "Version": "0.2.5",
        "Authors@R": "c(\n    person(\"Lionel\", \"Henry\", ,\"lionel@rstudio.com\", c(\"aut\", \"cre\")),\n    person(\"Hadley\", \"Wickham\", ,\"hadley@rstudio.com\", \"aut\"),\n    person(\"RStudio\", role = \"cph\")\n    )",
        "Description": "A backend for the selecting functions of the 'tidyverse'.\n    It makes it easy to implement select-like functions in your own\n    packages in a way that is consistent with other 'tidyverse'\n    interfaces for selection.",
        "Depends": "R (>= 3.1)",
        "Imports": "glue (>= 1.3.0), purrr, rlang (>= 0.2.2), Rcpp (>= 0.12.0)",
        "Suggests": "covr, dplyr, testthat",
        "LinkingTo": "Rcpp (>= 0.12.0),",
        "License": "GPL-3",
        "Encoding": "UTF-8",
        "LazyData": "true",
        "ByteCompile": "true",
        "RoxygenNote": "6.1.0",
        "NeedsCompilation": "yes",
        "Packaged": "2018-10-11 12:25:22 UTC; lionel",
        "Author": "Lionel Henry [aut, cre],\n  Hadley Wickham [aut],\n  RStudio [cph]",
        "Maintainer": "Lionel Henry <lionel@rstudio.com>",
        "Repository": "CRAN",
        "Date/Publication": "2018-10-11 13:00:03 UTC",
        "Built": "R 3.5.2; x86_64-w64-mingw32; 2019-02-11 00:32:33 UTC; windows"
      }
    },
    "units": {
      "Source": "CRAN",
      "Repository": "https://cran.rstudio.com/",
      "description": {
        "Package": "units",
        "Version": "0.6-2",
        "Title": "Measurement Units for R Vectors",
        "Authors@R": "c(person(\"Edzer\", \"Pebesma\", role = c(\"aut\", \"cre\"), email = \"edzer.pebesma@uni-muenster.de\", comment = c(ORCID = \"0000-0001-8049-7069\")),\n\t\tperson(\"Thomas\", \"Mailund\", role = \"aut\", email = \"mailund@birc.au.dk\"),\n\t\tperson(\"Tomasz\", \"Kalinowski\", role = \"aut\"),\n\t\tperson(\"James\", \"Hiebert\", role = \"ctb\"),\n\t\tperson(\"Iñaki\", \"Ucar\", role = \"ctb\", email = \"iucar@fedoraproject.org\", comment = c(ORCID = \"0000-0001-6403-5550\"))\n\t\t)",
        "Depends": "R (>= 3.0.2)",
        "Imports": "Rcpp",
        "LinkingTo": "Rcpp (>= 0.12.10)",
        "Suggests": "udunits2, NISTunits, measurements, xml2, tibble, pillar (>=\n1.3.0), knitr, testthat, ggforce, rmarkdown, magrittr",
        "VignetteBuilder": "knitr",
        "Description": "Support for measurement units in R vectors, matrices\n\tand arrays: automatic propagation, conversion, derivation\n\tand simplification of units; raising errors in case of unit\n\tincompatibility. Compatible with the POSIXct, Date and difftime \n\tclasses. Uses the UNIDATA udunits library and unit database for \n\tunit compatibility checking and conversion.",
        "SystemRequirements": "udunits-2",
        "License": "GPL-2",
        "URL": "https://github.com/r-quantities/units/",
        "BugReports": "https://github.com/r-quantities/units/issues/",
        "RoxygenNote": "6.1.1",
        "Encoding": "UTF-8",
        "NeedsCompilation": "yes",
        "Packaged": "2018-12-04 17:44:44 UTC; edzer",
        "Author": "Edzer Pebesma [aut, cre] (<https://orcid.org/0000-0001-8049-7069>),\n  Thomas Mailund [aut],\n  Tomasz Kalinowski [aut],\n  James Hiebert [ctb],\n  Iñaki Ucar [ctb] (<https://orcid.org/0000-0001-6403-5550>)",
        "Maintainer": "Edzer Pebesma <edzer.pebesma@uni-muenster.de>",
        "Repository": "CRAN",
        "Date/Publication": "2018-12-05 10:00:03 UTC",
        "Built": "R 3.5.2; x86_64-w64-mingw32; 2019-02-10 23:07:24 UTC; windows"
      }
    },
    "utf8": {
      "Source": "CRAN",
      "Repository": "https://cran.rstudio.com/",
      "description": {
        "Package": "utf8",
        "Version": "1.1.4",
        "Title": "Unicode Text Processing",
        "Authors@R": "c(\n  person(c(\"Patrick\", \"O.\"), \"Perry\",\n         role = c(\"aut\", \"cph\", \"cre\"),\n         email = \"patperry@gmail.com\"),\n  person(\"Unicode, Inc.\",\n         role = c(\"cph\", \"dtc\"),\n         comment = \"Unicode Character Database\"))",
        "Depends": "R (>= 2.10)",
        "Suggests": "knitr, rmarkdown, testthat",
        "Description": "Process and print 'UTF-8' encoded international text (Unicode). Input, validate, normalize, encode, format, and display.",
        "License": "Apache License (== 2.0) | file LICENSE",
        "URL": "https://github.com/patperry/r-utf8",
        "BugReports": "https://github.com/patperry/r-utf8/issues",
        "LazyData": "Yes",
        "Encoding": "UTF-8",
        "VignetteBuilder": "knitr, rmarkdown",
        "NeedsCompilation": "yes",
        "Packaged": "2018-05-24 15:00:57 UTC; ptrck",
        "Author": "Patrick O. Perry [aut, cph, cre],\n  Unicode, Inc. [cph, dtc] (Unicode Character Database)",
        "Maintainer": "Patrick O. Perry <patperry@gmail.com>",
        "Repository": "CRAN",
        "Date/Publication": "2018-05-24 17:09:15 UTC",
        "Built": "R 3.5.2; x86_64-w64-mingw32; 2019-02-10 23:01:54 UTC; windows"
      }
    },
    "uuid": {
      "Source": "CRAN",
      "Repository": "https://cran.rstudio.com/",
      "description": {
        "Package": "uuid",
        "Version": "0.1-2",
        "Title": "Tools for generating and handling of UUIDs",
        "Author": "Simon Urbanek <Simon.Urbanek@r-project.org> (R package), Theodore Ts'o <tytso@thunk.org> (libuuid)",
        "Maintainer": "Simon Urbanek <Simon.Urbanek@r-project.org>",
        "Depends": "R (>= 2.9.0)",
        "Description": "Tools for generating and handling of UUIDs (Universally Unique Identifiers).",
        "License": "MIT + file LICENSE",
        "URL": "http://www.rforge.net/uuid",
        "NeedsCompilation": "yes",
        "Packaged": "2015-07-27 20:57:43 UTC; svnuser",
        "Repository": "CRAN",
        "Date/Publication": "2015-07-28 08:03:46",
        "Built": "R 3.5.2; x86_64-w64-mingw32; 2018-12-26 00:53:18 UTC; windows"
      }
    },
    "viridis": {
      "Source": "CRAN",
      "Repository": "https://cran.rstudio.com/",
      "description": {
        "Package": "viridis",
        "Type": "Package",
        "Title": "Default Color Maps from 'matplotlib'",
        "Version": "0.5.1",
        "Authors@R": "c(\n      person(\"Simon\", \"Garnier\", email = \"garnier@njit.edu\", role = c(\"aut\", \"cre\")),\n      person(\"Noam\", \"Ross\", email = \"noam.ross@gmail.com\", role = c(\"ctb\", \"cph\")),\n      person(\"Bob\", \"Rudis\", email = \"bob@rud.is\", role = c(\"ctb\", \"cph\")),\n      person(\"Marco\", \"Sciaini\", email = \"sciaini.marco@gmail.com\", role = c(\"ctb\", \"cph\")),\n      person(\"Cédric\", \"Scherer\", email = \"scherer@izw-berlin.de\", role = c(\"ctb\", \"cph\"))\n  )",
        "Maintainer": "Simon Garnier <garnier@njit.edu>",
        "Description": "Implementation of the 'viridis' - the default -, 'magma', 'plasma', \n    'inferno', and 'cividis' color maps for 'R'. 'viridis', 'magma', 'plasma', \n    and 'inferno' are ported from 'matplotlib' <http://matplotlib.org/>, a \n    popular plotting library for 'python'. 'cividis', was developed by Jamie R. \n    Nuñez and Sean M. Colby. These color maps are designed in such a way that \n    they will analytically be perfectly perceptually-uniform, both in regular \n    form and also when converted to black-and-white. They are also designed to \n    be perceived by readers with the most common form of color blindness (all \n    color maps in this package) and color vision deficiency ('cividis' only). ",
        "License": "MIT + file LICENSE",
        "LazyData": "TRUE",
        "Encoding": "UTF-8",
        "Depends": "R (>= 2.10), viridisLite (>= 0.3.0)",
        "Imports": "stats, ggplot2 (>= 1.0.1), gridExtra",
        "Suggests": "hexbin (>= 1.27.0), scales, MASS, knitr, dichromat,\ncolorspace, rasterVis, httr, mapproj, vdiffr, svglite (>=\n1.2.0), testthat, covr, rmarkdown, rgdal",
        "VignetteBuilder": "knitr",
        "URL": "https://github.com/sjmgarnier/viridis",
        "BugReports": "https://github.com/sjmgarnier/viridis/issues",
        "RoxygenNote": "6.0.1",
        "NeedsCompilation": "no",
        "Packaged": "2018-03-29 14:51:56 UTC; simon",
        "Author": "Simon Garnier [aut, cre],\n  Noam Ross [ctb, cph],\n  Bob Rudis [ctb, cph],\n  Marco Sciaini [ctb, cph],\n  Cédric Scherer [ctb, cph]",
        "Repository": "CRAN",
        "Date/Publication": "2018-03-29 15:48:56 UTC",
        "Built": "R 3.5.2; ; 2019-02-11 04:32:44 UTC; windows"
      }
    },
    "viridisLite": {
      "Source": "CRAN",
      "Repository": "https://cran.rstudio.com/",
      "description": {
        "Package": "viridisLite",
        "Type": "Package",
        "Title": "Default Color Maps from 'matplotlib' (Lite Version)",
        "Version": "0.3.0",
        "Authors@R": "c(\n      person(\"Simon\", \"Garnier\", email = \"garnier@njit.edu\", role = c(\"aut\", \"cre\")),\n      person(\"Noam\", \"Ross\", email = \"noam.ross@gmail.com\", role = c(\"ctb\", \"cph\")),\n      person(\"Bob\", \"Rudis\", email = \"bob@rud.is\", role = c(\"ctb\", \"cph\")),\n      person(\"Marco\", \"Sciaini\", email = \"sciaini.marco@gmail.com\", role = c(\"ctb\", \"cph\")),\n      person(\"Cédric\", \"Scherer\", email = \"scherer@izw-berlin.de\", role = c(\"ctb\", \"cph\"))\n  )",
        "Maintainer": "Simon Garnier <garnier@njit.edu>",
        "Description": "Implementation of the 'viridis' - the default -, 'magma', 'plasma', \n    'inferno', and 'cividis' color maps for 'R'. 'viridis', 'magma', 'plasma', \n    and 'inferno' are ported from 'matplotlib' <http://matplotlib.org/>, a \n    popular plotting library for 'python'. 'cividis', was developed by Jamie R. \n    Nuñez and Sean M. Colby. These color maps are designed in such a way that \n    they will analytically be perfectly perceptually-uniform, both in regular \n    form and also when converted to black-and-white. They are also designed to \n    be perceived by readers with the most common form of color blindness (all \n    color maps in this package) and color vision deficiency ('cividis' only). \n    This is the 'lite' version of the more complete 'viridis' package that can \n    be found at <https://cran.r-project.org/package=viridis>.",
        "License": "MIT + file LICENSE",
        "LazyData": "TRUE",
        "Encoding": "UTF-8",
        "Depends": "R (>= 2.10)",
        "Suggests": "hexbin (>= 1.27.0), ggplot2 (>= 1.0.1), testthat, covr",
        "URL": "https://github.com/sjmgarnier/viridisLite",
        "BugReports": "https://github.com/sjmgarnier/viridisLite/issues",
        "RoxygenNote": "6.0.1",
        "NeedsCompilation": "no",
        "Packaged": "2018-02-01 17:33:56 UTC; simon",
        "Author": "Simon Garnier [aut, cre],\n  Noam Ross [ctb, cph],\n  Bob Rudis [ctb, cph],\n  Marco Sciaini [ctb, cph],\n  Cédric Scherer [ctb, cph]",
        "Repository": "CRAN",
        "Date/Publication": "2018-02-01 22:45:56 UTC",
        "Built": "R 3.5.2; ; 2019-02-10 23:01:50 UTC; windows"
      }
    },
    "webshot": {
      "Source": "CRAN",
      "Repository": "https://cran.rstudio.com/",
      "description": {
        "Package": "webshot",
        "Title": "Take Screenshots of Web Pages",
        "Version": "0.5.1",
        "Authors@R": "c(\n    person(\"Winston\", \"Chang\", email = \"winston@rstudio.com\", role = c(\"aut\", \"cre\")),\n    person(\"Yihui\", \"Xie\", role = \"ctb\"),\n    person(\"Francois\", \"Guillem\", role = \"ctb\"),\n    person(\"Barret\", \"Schloerke\", role = \"ctb\"),\n    person(\"Nicolas\", \"Perriault\", role = \"ctb\", comment = \"The CasperJS library\")\n    )",
        "Description": "Takes screenshots of web pages, including Shiny applications and R\n    Markdown documents.",
        "Depends": "R (>= 3.0)",
        "Imports": "magrittr, jsonlite, callr",
        "Suggests": "httpuv, knitr, rmarkdown, shiny",
        "License": "GPL-2",
        "SystemRequirements": "PhantomJS (http://phantomjs.org) for taking\nscreenshots, ImageMagick (http://www.imagemagick.org) or\nGraphicsMagick (http://www.graphicsmagick.org) and OptiPNG\n(http://optipng.sourceforge.net) for manipulating images.",
        "RoxygenNote": "6.1.0.9000",
        "URL": "https://github.com/wch/webshot/",
        "BugReports": "https://github.com/wch/webshot/issues",
        "NeedsCompilation": "no",
        "Packaged": "2018-09-28 18:24:56 UTC; winston",
        "Author": "Winston Chang [aut, cre],\n  Yihui Xie [ctb],\n  Francois Guillem [ctb],\n  Barret Schloerke [ctb],\n  Nicolas Perriault [ctb] (The CasperJS library)",
        "Maintainer": "Winston Chang <winston@rstudio.com>",
        "Repository": "CRAN",
        "Date/Publication": "2018-09-28 21:40:02 UTC",
        "Built": "R 3.5.2; ; 2019-02-11 03:08:32 UTC; windows"
      }
    },
    "withr": {
      "Source": "CRAN",
      "Repository": "https://cran.rstudio.com/",
      "description": {
        "Encoding": "UTF-8",
        "Package": "withr",
        "Title": "Run Code 'With' Temporarily Modified Global State",
        "Version": "2.1.2",
        "Authors@R": "c(\n    person(\"Jim\", \"Hester\", , \"james.f.hester@gmail.com\", role = c(\"aut\", \"cre\")),\n    person(\"Kirill\", \"Müller\", , \"krlmlr+r@mailbox.org\", role = \"aut\"),\n    person(\"Kevin\", \"Ushey\", email = \"kevinushey@gmail.com\", role = c(\"aut\")),\n    person(\"Hadley\", \"Wickham\", , \"hadley@rstudio.com\", role = \"aut\"),\n    person(\"Winston\", \"Chang\", role = \"aut\"),\n    person(\"Richard\", \"Cotton\", role = c(\"ctb\")),\n    person(\"RStudio\", role = \"cph\"))",
        "Description": "A set of functions to run code 'with' safely and temporarily\n    modified global state. Many of these functions were originally a part of the\n    'devtools' package, this provides a simple package with limited dependencies\n    to provide access to these functions.",
        "URL": "http://withr.r-lib.org, http://github.com/r-lib/withr#readme",
        "BugReports": "http://github.com/r-lib/withr/issues",
        "Depends": "R (>= 3.0.2)",
        "License": "GPL (>= 2)",
        "LazyData": "true",
        "Imports": "stats, graphics, grDevices",
        "Suggests": "testthat, covr, lattice, DBI, RSQLite, methods, knitr,\nrmarkdown",
        "RoxygenNote": "6.0.1",
        "Collate": "'local_.R' 'with_.R' 'collate.R' 'connection.R' 'db.R'\n'defer.R' 'wrap.R' 'devices.R' 'dir.R' 'env.R' 'file.R'\n'libpaths.R' 'locale.R' 'makevars.R' 'namespace.R' 'options.R'\n'par.R' 'path.R' 'seed.R' 'sink.R' 'tempfile.R' 'torture.R'\n'utils.R' 'with.R'",
        "VignetteBuilder": "knitr",
        "NeedsCompilation": "no",
        "Packaged": "2018-03-15 13:59:37 UTC; jhester",
        "Author": "Jim Hester [aut, cre],\n  Kirill Müller [aut],\n  Kevin Ushey [aut],\n  Hadley Wickham [aut],\n  Winston Chang [aut],\n  Richard Cotton [ctb],\n  RStudio [cph]",
        "Maintainer": "Jim Hester <james.f.hester@gmail.com>",
        "Repository": "CRAN",
        "Date/Publication": "2018-03-15 22:39:56 UTC",
        "Built": "R 3.5.2; ; 2019-02-10 23:02:02 UTC; windows"
      }
    },
    "xtable": {
      "Source": "CRAN",
      "Repository": "https://cran.rstudio.com/",
      "description": {
        "Package": "xtable",
        "Version": "1.8-3",
        "Date": "2018-08-29",
        "Title": "Export Tables to LaTeX or HTML",
        "Authors@R": "c(person(\"David B.\", \"Dahl\", role=\"aut\"),\n             person(\"David\", \"Scott\", role=c(\"aut\",\"cre\"),\n               email=\"d.scott@auckland.ac.nz\"),\n             person(\"Charles\", \"Roosen\", role=\"aut\"),\n             person(\"Arni\", \"Magnusson\", role=\"aut\"),\n             person(\"Jonathan\", \"Swinton\", role=\"aut\"),\n             person(\"Ajay\", \"Shah\", role=\"ctb\"),\n             person(\"Arne\", \"Henningsen\", role=\"ctb\"),\n             person(\"Benno\", \"Puetz\", role=\"ctb\"),\n             person(\"Bernhard\", \"Pfaff\", role=\"ctb\"),\n             person(\"Claudio\", \"Agostinelli\", role=\"ctb\"),\n             person(\"Claudius\", \"Loehnert\", role=\"ctb\"),\n             person(\"David\", \"Mitchell\", role=\"ctb\"),\n             person(\"David\", \"Whiting\", role=\"ctb\"),\n             person(\"Fernando da\", \"Rosa\", role=\"ctb\"),\n             person(\"Guido\", \"Gay\", role=\"ctb\"),\n             person(\"Guido\", \"Schulz\", role=\"ctb\"),\n             person(\"Ian\", \"Fellows\", role=\"ctb\"),\n             person(\"Jeff\", \"Laake\", role=\"ctb\"),\n             person(\"John\", \"Walker\", role=\"ctb\"),\n             person(\"Jun\", \"Yan\", role=\"ctb\"),\n             person(\"Liviu\", \"Andronic\", role=\"ctb\"),\n             person(\"Markus\", \"Loecher\", role=\"ctb\"),\n             person(\"Martin\", \"Gubri\", role=\"ctb\"),\n             person(\"Matthieu\", \"Stigler\", role=\"ctb\"),\n             person(\"Robert\", \"Castelo\", role=\"ctb\"),\n             person(\"Seth\", \"Falcon\", role=\"ctb\"),\n             person(\"Stefan\", \"Edwards\", role=\"ctb\"),\n             person(\"Sven\", \"Garbade\", role=\"ctb\"),\n             person(\"Uwe\", \"Ligges\", role=\"ctb\"))",
        "Maintainer": "David Scott <d.scott@auckland.ac.nz>",
        "Imports": "stats, utils",
        "Suggests": "knitr, spdep, splm, sphet, plm, zoo, survival",
        "VignetteBuilder": "knitr",
        "Description": "Coerce data to LaTeX and HTML tables.",
        "URL": "http://xtable.r-forge.r-project.org/",
        "Depends": "R (>= 2.10.0)",
        "License": "GPL (>= 2)",
        "Repository": "CRAN",
        "NeedsCompilation": "no",
        "Packaged": "2018-08-29 20:21:51 UTC; dsco036",
        "Author": "David B. Dahl [aut],\n  David Scott [aut, cre],\n  Charles Roosen [aut],\n  Arni Magnusson [aut],\n  Jonathan Swinton [aut],\n  Ajay Shah [ctb],\n  Arne Henningsen [ctb],\n  Benno Puetz [ctb],\n  Bernhard Pfaff [ctb],\n  Claudio Agostinelli [ctb],\n  Claudius Loehnert [ctb],\n  David Mitchell [ctb],\n  David Whiting [ctb],\n  Fernando da Rosa [ctb],\n  Guido Gay [ctb],\n  Guido Schulz [ctb],\n  Ian Fellows [ctb],\n  Jeff Laake [ctb],\n  John Walker [ctb],\n  Jun Yan [ctb],\n  Liviu Andronic [ctb],\n  Markus Loecher [ctb],\n  Martin Gubri [ctb],\n  Matthieu Stigler [ctb],\n  Robert Castelo [ctb],\n  Seth Falcon [ctb],\n  Stefan Edwards [ctb],\n  Sven Garbade [ctb],\n  Uwe Ligges [ctb]",
        "Date/Publication": "2018-08-29 23:10:02 UTC",
        "Built": "R 3.5.2; ; 2019-02-10 23:01:42 UTC; windows"
      }
    },
    "yaml": {
      "Source": "CRAN",
      "Repository": "https://cran.rstudio.com/",
      "description": {
        "Package": "yaml",
        "Type": "Package",
        "Title": "Methods to Convert R Data to YAML and Back",
        "Date": "2018-07-20",
        "Version": "2.2.0",
        "Suggests": "RUnit",
        "Author": "Jeremy Stephens [aut, cre], Kirill Simonov [aut], Yihui Xie [ctb],\n  Zhuoer Dong [ctb], Hadley Wickham [ctb], Jeffrey Horner [ctb], reikoch [ctb],\n  Will Beasley [ctb], Brendan O'Connor [ctb], Gregory R. Warnes [ctb]",
        "Maintainer": "Jeremy Stephens <jeremy.f.stephens@vumc.org>",
        "License": "BSD_3_clause + file LICENSE",
        "Description": "Implements the 'libyaml' 'YAML' 1.1 parser and emitter\n  (<http://pyyaml.org/wiki/LibYAML>) for R.",
        "URL": "https://github.com/viking/r-yaml/",
        "BugReports": "https://github.com/viking/r-yaml/issues",
        "NeedsCompilation": "yes",
        "Packaged": "2018-07-24 19:09:41 UTC; stephej1",
        "Repository": "CRAN",
        "Date/Publication": "2018-07-25 15:40:03 UTC",
        "Built": "R 3.5.2; x86_64-w64-mingw32; 2019-02-10 23:01:42 UTC; windows"
      }
    },
    "zip": {
      "Source": "CRAN",
      "Repository": "https://cran.rstudio.com/",
      "description": {
        "Package": "zip",
        "Title": "Cross-Platform 'zip' Compression",
        "Version": "1.0.0",
        "Author": "Gábor Csárdi, Kuba Podgórski, Rich Geldreich",
        "Maintainer": "Gábor Csárdi <csardi.gabor@gmail.com>",
        "Description": "Cross-Platform 'zip' Compression Library. A replacement\n    for the 'zip' function, that does not require any additional\n    external tools on any platform.",
        "License": "CC0",
        "LazyData": "true",
        "URL": "https://github.com/gaborcsardi/zip",
        "BugReports": "https://github.com/gaborcsardi/zip/issues",
        "RoxygenNote": "6.0.1",
        "Suggests": "covr, testthat, withr",
        "Encoding": "UTF-8",
        "NeedsCompilation": "yes",
        "Packaged": "2017-04-25 10:54:02 UTC; gaborcsardi",
        "Repository": "CRAN",
        "Date/Publication": "2017-04-25 14:36:39 UTC",
        "Built": "R 3.5.2; x86_64-w64-mingw32; 2019-02-10 23:04:24 UTC; windows"
      }
    },
    "zoo": {
      "Source": "CRAN",
      "Repository": "https://cran.rstudio.com/",
      "description": {
        "Package": "zoo",
        "Version": "1.8-4",
        "Date": "2018-09-18",
        "Title": "S3 Infrastructure for Regular and Irregular Time Series (Z's\nOrdered Observations)",
        "Authors@R": "c(person(given = \"Achim\", family = \"Zeileis\", role = c(\"aut\", \"cre\"), email = \"Achim.Zeileis@R-project.org\",\n                    comment = c(ORCID = \"0000-0003-0918-3766\")),\n             person(given = \"Gabor\", family = \"Grothendieck\", role = \"aut\", email = \"ggrothendieck@gmail.com\"),\n             person(given = c(\"Jeffrey\", \"A.\"), family = \"Ryan\", role = \"aut\", email = \"jeff.a.ryan@gmail.com\"),\n             person(given = c(\"Joshua\", \"M.\"), family = \"Ulrich\", role = \"ctb\", email = \"josh.m.ulrich@gmail.com\"),\n             person(given = \"Felix\", family = \"Andrews\", role = \"ctb\", email = \"felix@nfrac.org\"))",
        "Description": "An S3 class with methods for totally ordered indexed\n             observations. It is particularly aimed at irregular time series\n             of numeric vectors/matrices and factors. zoo's key design goals\n             are independence of a particular index/date/time class and\n             consistency with ts and base R by providing methods to extend\n             standard generics.",
        "Depends": "R (>= 3.1.0), stats",
        "Suggests": "coda, chron, DAAG, fts, ggplot2, mondate, scales,\nstrucchange, timeDate, timeSeries, tis, tseries, xts",
        "Imports": "utils, graphics, grDevices, lattice (>= 0.20-27)",
        "License": "GPL-2 | GPL-3",
        "URL": "http://zoo.R-Forge.R-project.org/",
        "NeedsCompilation": "yes",
        "Packaged": "2018-09-18 18:15:04 UTC; zeileis",
        "Author": "Achim Zeileis [aut, cre] (<https://orcid.org/0000-0003-0918-3766>),\n  Gabor Grothendieck [aut],\n  Jeffrey A. Ryan [aut],\n  Joshua M. Ulrich [ctb],\n  Felix Andrews [ctb]",
        "Maintainer": "Achim Zeileis <Achim.Zeileis@R-project.org>",
        "Repository": "CRAN",
        "Date/Publication": "2018-09-19 14:56:46 UTC",
        "Built": "R 3.5.2; x86_64-w64-mingw32; 2019-02-26 00:31:41 UTC; windows"
      }
    }
  },
  "files": {
    ".RData": {
      "checksum": "f61391e1a8a211d9e146336dec105710"
    },
    ".Rprofile": {
      "checksum": "286a3a015b05f1da708d2a8a18836180"
    },
    "app.R": {
      "checksum": "b7324f71527ac8d5b9242d16e31dea89"
    },
    "data/FTICR_Processing/WHONDRS_SW_Kits_ICR_Sample_Processing_And_Analysis_23Oct2018.csv": {
      "checksum": "1fa81b09813bd6693ebf303f1e737696"
    },
    "data/Geochemistry_Codes/WHONDRS_USGS_Codes_Geochem_16Oct2018.csv": {
      "checksum": "92296c6018c7d017e702f43368eac242"
    },
    "data/Geochemistry_Processing/WHONDRS_SW_Kits_Geochem_Sample_Processing_And_Analysis_20Nov2018.csv": {
      "checksum": "e6f4852584c0afe795fb5fabb6dbdb2e"
    },
    "data/helpers.R": {
      "checksum": "8315a476741a5c3b2631682db5d2151e"
    },
    "data/helpers_0102.R": {
      "checksum": "dfd72e6cc6958de865859f0a34e5860e"
    },
    "data/Methods_Codes/WHONDRS_USGS_Codes_Geochem_16Oct2018.csv": {
      "checksum": "92296c6018c7d017e702f43368eac242"
    },
    "data/README_Files/20Nov2018_README_WHONDRS-Data-Package.txt": {
      "checksum": "354557bcd9ba85ccaa4ec1b927d6ff10"
    },
    "data/StudyCode_Filtering/SampleCodeFiltering_Definitions.csv": {
      "checksum": "d9fd2c857d3ce835ae0c1c475825700b"
    },
    "data/WHONDRS_SW_Kits_FTICR/WHONDRS_SW_Kits_FTICR_Aug2018.csv": {
      "checksum": "f97de7762289831484e4f06dbc071661"
    },
    "data/WHONDRS_SW_Kits_Geochem/WHONDRS_SW_Kits_Geochem_20Nov2018.csv": {
      "checksum": "5841d6954be04e3d3cb56988eff265df"
    },
    "data/WHONDRS_SW_Kits_Hydrographs/WHONDRS_SW_Kits_Hydrograph_S000001.csv": {
      "checksum": "5c91c5e4d4ad1266fca8ae9db00850b7"
    },
    "data/WHONDRS_SW_Kits_Hydrographs/WHONDRS_SW_Kits_Hydrograph_S000002.csv": {
      "checksum": "232093fe5ff31b73e13447067b1bc4a3"
    },
    "data/WHONDRS_SW_Kits_Hydrographs/WHONDRS_SW_Kits_Hydrograph_S000003.csv": {
      "checksum": "fe664c76ec62c31f7799b2dd92721a4a"
    },
    "data/WHONDRS_SW_Kits_Hydrographs/WHONDRS_SW_Kits_Hydrograph_S000004.csv": {
      "checksum": "8e040b8b238cc12b9f467153304f02e8"
    },
    "data/WHONDRS_SW_Kits_Hydrographs/WHONDRS_SW_Kits_Hydrograph_S000005.csv": {
      "checksum": "761feb4d56e56bbe82ded00cb33f4dc7"
    },
    "data/WHONDRS_SW_Kits_Hydrographs/WHONDRS_SW_Kits_Hydrograph_S000006.csv": {
      "checksum": "62620aba1e16f6273edf560f6088e8f5"
    },
    "data/WHONDRS_SW_Kits_Hydrographs/WHONDRS_SW_Kits_Hydrograph_S000007.csv": {
      "checksum": "ea9aed921ce2580b1392dcabbe7f7529"
    },
    "data/WHONDRS_SW_Kits_Hydrographs/WHONDRS_SW_Kits_Hydrograph_S000008.csv": {
      "checksum": "83345d8ff3138df1288d70319dd3d2e4"
    },
    "data/WHONDRS_SW_Kits_Hydrographs/WHONDRS_SW_Kits_Hydrograph_S000009.csv": {
      "checksum": "f5578f51224c7779432c0eceee1cec6b"
    },
    "data/WHONDRS_SW_Kits_Hydrographs/WHONDRS_SW_Kits_Hydrograph_S000010.csv": {
      "checksum": "dca2179234644c848470157b7b44c0d8"
    },
    "data/WHONDRS_SW_Kits_Hydrographs/WHONDRS_SW_Kits_Hydrograph_S000012.csv": {
      "checksum": "9c48ed7aade6bfbf64714f0842c99a52"
    },
    "data/WHONDRS_SW_Kits_Hydrographs/WHONDRS_SW_Kits_Hydrograph_S000014.csv": {
      "checksum": "3db98b1612031c9227e9fd84446afa02"
    },
    "data/WHONDRS_SW_Kits_Hydrographs/WHONDRS_SW_Kits_Hydrograph_S000022.csv": {
      "checksum": "dfbe14fa72b1382bcffffd7e9197b212"
    },
    "data/WHONDRS_SW_Kits_Hydrographs/WHONDRS_SW_Kits_Hydrograph_S000023.csv": {
      "checksum": "48054374c10a6f26675c148cb10b71b9"
    },
    "data/WHONDRS_SW_Kits_Hydrographs/WHONDRS_SW_Kits_Hydrograph_S000026.csv": {
      "checksum": "57213759f77f1c8c05801aca83c2977b"
    },
    "data/WHONDRS_SW_Kits_Hydrographs/WHONDRS_SW_Kits_Hydrograph_S000030.csv": {
      "checksum": "d50f32d8c1d6b2dd78f7d4b05613420f"
    },
    "data/WHONDRS_SW_Kits_Hydrographs/WHONDRS_SW_Kits_Hydrograph_S000035.csv": {
      "checksum": "a01e7b00aa12661e4d3c61b984e5dc1d"
    },
    "data/WHONDRS_SW_Kits_Hydrographs/WHONDRS_SW_Kits_Hydrograph_S000036.csv": {
      "checksum": "6a9d09a2dcb1c58b1650aa868fb12531"
    },
    "data/WHONDRS_SW_Kits_Hydrographs/WHONDRS_SW_Kits_Hydrograph_S000044.csv": {
      "checksum": "e038105e6388f0213c6dc85604956353"
    },
    "data/WHONDRS_SW_Kits_Hydrographs/WHONDRS_SW_Kits_Hydrograph_S000045.csv": {
      "checksum": "e038105e6388f0213c6dc85604956353"
    },
    "data/WHONDRS_SW_Kits_Hydrographs/WHONDRS_SW_Kits_Hydrograph_S000051.csv": {
      "checksum": "654456858ab8973922558052fdaec2e6"
    },
    "data/WHONDRS_SW_Kits_Hydrographs/WHONDRS_SW_Kits_Hydrograph_S000052.csv": {
      "checksum": "93fc839650e7cdcab8b52512b2332b2c"
    },
    "data/WHONDRS_SW_Kits_Hydrographs/WHONDRS_SW_Kits_Hydrograph_S000054.csv": {
      "checksum": "e038105e6388f0213c6dc85604956353"
    },
    "data/WHONDRS_SW_Kits_Hydrographs/WHONDRS_SW_Kits_Hydrograph_S000055.csv": {
      "checksum": "e038105e6388f0213c6dc85604956353"
    },
    "data/WHONDRS_SW_Kits_Hydrographs/WHONDRS_SW_Kits_Hydrograph_S000056.csv": {
      "checksum": "e038105e6388f0213c6dc85604956353"
    },
    "data/WHONDRS_SW_Kits_Hydrographs/WHONDRS_SW_Kits_Hydrograph_S000059.csv": {
      "checksum": "7ab9883d1c185d0c650c870c1c713fc0"
    },
    "data/WHONDRS_SW_Kits_Hydrographs/WHONDRS_SW_Kits_Hydrograph_S000060.csv": {
      "checksum": "e038105e6388f0213c6dc85604956353"
    },
    "data/WHONDRS_SW_Kits_Hydrographs/WHONDRS_SW_Kits_Hydrograph_S000061.csv": {
      "checksum": "b0c67ab93d56a65e542238e45aa3b5ee"
    },
    "data/WHONDRS_SW_Kits_Hydrographs/WHONDRS_SW_Kits_Hydrograph_S000062.csv": {
      "checksum": "8e4b517f67a65defa778056d7f5a2b03"
    },
    "data/WHONDRS_SW_Kits_Hydrographs/WHONDRS_SW_Kits_Hydrograph_S000063.csv": {
      "checksum": "e038105e6388f0213c6dc85604956353"
    },
    "data/WHONDRS_SW_Kits_Hydrographs/WHONDRS_SW_Kits_Hydrograph_S000073.csv": {
      "checksum": "e038105e6388f0213c6dc85604956353"
    },
    "data/WHONDRS_SW_Kits_Hydrographs/WHONDRS_SW_Kits_Hydrograph_S000123.csv": {
      "checksum": "51a6a1dda0bc6a2d9e533a7611c2bdd3"
    },
    "data/WHONDRS_SW_Kits_Hydrographs/WHONDRS_SW_Kits_Hydrograph_S000125.csv": {
      "checksum": "76bb8f718e2f1f217d8b21ad77630590"
    },
    "data/WHONDRS_SW_Kits_Hydrographs/WHONDRS_SW_Kits_Hydrograph_S000127.csv": {
      "checksum": "7f1ad233b07de64b48627270b7f674ad"
    },
    "data/WHONDRS_SW_Kits_Hydrographs/WHONDRS_SW_Kits_Hydrograph_S000129.csv": {
      "checksum": "fdb4f937cdb2776bb68c98b1be393ccd"
    },
    "data/WHONDRS_SW_Kits_Hydrographs/WHONDRS_SW_Kits_Hydrograph_S000130.csv": {
      "checksum": "ba32de8804a0c2ec66f7b8d9f4861630"
    },
    "data/WHONDRS_SW_Kits_Hydrographs/WHONDRS_SW_Kits_Hydrograph_S000134.csv": {
      "checksum": "adfa951619b627fa3610ee9a214be51a"
    },
    "data/WHONDRS_SW_Kits_Hydrographs/WHONDRS_SW_Kits_Hydrograph_S000142.csv": {
      "checksum": "8f60ade77902f1e4f9e99044214c310e"
    },
    "data/WHONDRS_SW_Kits_Metadata_24Jan2019.csv": {
      "checksum": "a3e35f4345b35d5cb3b8b0b1f6620dc1"
    },
    "data/WHONDRS_SW_Kits_Site_Photographs/S000001-across.jpg": {
      "checksum": "7246e63baf50f4d6d4cc335bf2ca5d09"
    },
    "data/WHONDRS_SW_Kits_Site_Photographs/S000001-down.jpg": {
      "checksum": "4f5112869961cf1e0b47c6e0e3262c96"
    },
    "data/WHONDRS_SW_Kits_Site_Photographs/S000001-sed.jpg": {
      "checksum": "c6443f31d948e144b5f6edbe04fbaa72"
    },
    "data/WHONDRS_SW_Kits_Site_Photographs/S000001-up.jpg": {
      "checksum": "4bd583ad46eb013f3760d66929d5c85a"
    },
    "data/WHONDRS_SW_Kits_Site_Photographs/S000002-across.jpg": {
      "checksum": "f81769cb8a921921ba6e3addbf526b57"
    },
    "data/WHONDRS_SW_Kits_Site_Photographs/S000002-data.jpg": {
      "checksum": "3d89969a197d210ad48eef9da8d87cff"
    },
    "data/WHONDRS_SW_Kits_Site_Photographs/S000002-down.jpg": {
      "checksum": "8ae51af9b67052b430b0b157115c39f5"
    },
    "data/WHONDRS_SW_Kits_Site_Photographs/S000002-sed.jpg": {
      "checksum": "9b8ab8eeda1f946976b6b140862beea0"
    },
    "data/WHONDRS_SW_Kits_Site_Photographs/S000002-up.jpg": {
      "checksum": "479050309fd9381cac6e109126041b6e"
    },
    "data/WHONDRS_SW_Kits_Site_Photographs/S000003-across.jpg": {
      "checksum": "610718b66d799fa33f1542164ac22943"
    },
    "data/WHONDRS_SW_Kits_Site_Photographs/S000003-data.jpg": {
      "checksum": "850401f9e8615cceea9eeba14aa58924"
    },
    "data/WHONDRS_SW_Kits_Site_Photographs/S000003-down.jpg": {
      "checksum": "ef5e281638eeea89a85d4b7d542f6265"
    },
    "data/WHONDRS_SW_Kits_Site_Photographs/S000003-sed.jpg": {
      "checksum": "b94a5bfa71a33df87dcdcc6fd52ab928"
    },
    "data/WHONDRS_SW_Kits_Site_Photographs/S000003-up.jpg": {
      "checksum": "bcc482064b9cee414ff6b2505cb5801b"
    },
    "data/WHONDRS_SW_Kits_Site_Photographs/S000004-across.jpg": {
      "checksum": "79776c854d45b1ca4298ec91315f7263"
    },
    "data/WHONDRS_SW_Kits_Site_Photographs/S000004-data.jpg": {
      "checksum": "61726d04ca76947d0ddca23c3582bc68"
    },
    "data/WHONDRS_SW_Kits_Site_Photographs/S000004-down.jpg": {
      "checksum": "6a09adb4931b418c79ce7fd567c5f0f5"
    },
    "data/WHONDRS_SW_Kits_Site_Photographs/S000004-sed.jpg": {
      "checksum": "2ceab21f3b9095fd254bf3e7b78833a2"
    },
    "data/WHONDRS_SW_Kits_Site_Photographs/S000004-up.jpg": {
      "checksum": "4845853dcaac74aac2b2ac5c93deae2b"
    },
    "data/WHONDRS_SW_Kits_Site_Photographs/S000005-across.jpg": {
      "checksum": "edb7eac52568f188a6abde50b286bf7a"
    },
    "data/WHONDRS_SW_Kits_Site_Photographs/S000005-data.jpg": {
      "checksum": "383d5acc0482099fd48864345dfa6e0c"
    },
    "data/WHONDRS_SW_Kits_Site_Photographs/S000005-down.jpg": {
      "checksum": "0c2e4874757b745703b43f1a0ad3e24c"
    },
    "data/WHONDRS_SW_Kits_Site_Photographs/S000005-sed.jpg": {
      "checksum": "9f07fbedeaf505b58dfcaad6c8adf68d"
    },
    "data/WHONDRS_SW_Kits_Site_Photographs/S000005-up.jpg": {
      "checksum": "36f3d02c10adf7964bafebde0491bd8e"
    },
    "data/WHONDRS_SW_Kits_Site_Photographs/S000006-across.jpg": {
      "checksum": "b50633ac1bf58894603f3c87a1d34885"
    },
    "data/WHONDRS_SW_Kits_Site_Photographs/S000006-data.jpg": {
      "checksum": "d3a12ba3c0008bab27d2adeff3a913a6"
    },
    "data/WHONDRS_SW_Kits_Site_Photographs/S000006-down.jpg": {
      "checksum": "614201dfa9cdd78fd0879ff756174180"
    },
    "data/WHONDRS_SW_Kits_Site_Photographs/S000006-sed.jpg": {
      "checksum": "3a52250c7ee2fce02610fa9154e59cf3"
    },
    "data/WHONDRS_SW_Kits_Site_Photographs/S000006-up.jpg": {
      "checksum": "f060dd3a0e1fcff3e5e70c16b71360ae"
    },
    "data/WHONDRS_SW_Kits_Site_Photographs/S000007-across.jpg": {
      "checksum": "945256712dc71c76caae8845100c8c38"
    },
    "data/WHONDRS_SW_Kits_Site_Photographs/S000007-data.jpg": {
      "checksum": "abb407bd95f503f53bdff7143b01051e"
    },
    "data/WHONDRS_SW_Kits_Site_Photographs/S000007-down.jpg": {
      "checksum": "b72c252e30485fe22f381a39832629c9"
    },
    "data/WHONDRS_SW_Kits_Site_Photographs/S000007-sed.jpg": {
      "checksum": "1bee265c0e57a754e338ee89903ebd0c"
    },
    "data/WHONDRS_SW_Kits_Site_Photographs/S000007-up.jpg": {
      "checksum": "0b9ebd57f79b92e0ccc594ecd3e014a4"
    },
    "data/WHONDRS_SW_Kits_Site_Photographs/S000008-data.jpg": {
      "checksum": "9f1d7b6f38c43a6d79aae1351b7635cc"
    },
    "data/WHONDRS_SW_Kits_Site_Photographs/S000008-down.jpg": {
      "checksum": "e1ca70a2ec6a875477d79f4f04c47675"
    },
    "data/WHONDRS_SW_Kits_Site_Photographs/S000008-sed.jpg": {
      "checksum": "a2c89ab639d2735bd18b0b1f159db8fa"
    },
    "data/WHONDRS_SW_Kits_Site_Photographs/S000008-up.jpg": {
      "checksum": "d231ce7e2f3ed36a9258247d7da44a7b"
    },
    "data/WHONDRS_SW_Kits_Site_Photographs/S000009-across.jpg": {
      "checksum": "c0b153308cf5435d7c7b7124386fdf63"
    },
    "data/WHONDRS_SW_Kits_Site_Photographs/S000009-data.jpg": {
      "checksum": "f7b9c05377dc1c72842b89eddcf43eee"
    },
    "data/WHONDRS_SW_Kits_Site_Photographs/S000009-down.jpg": {
      "checksum": "5f94cabdc064d87e29476440f0954b68"
    },
    "data/WHONDRS_SW_Kits_Site_Photographs/S000009-sed.jpg": {
      "checksum": "058a88248d808541afc753949c6801a6"
    },
    "data/WHONDRS_SW_Kits_Site_Photographs/S000009-up.jpg": {
      "checksum": "834448770721db32d7123434eb33e2c3"
    },
    "data/WHONDRS_SW_Kits_Site_Photographs/S000010-across.jpg": {
      "checksum": "1d19e7cdeb88ff684627dd1db8fd55e8"
    },
    "data/WHONDRS_SW_Kits_Site_Photographs/S000010-data.jpg": {
      "checksum": "768acbd7593024f7d348f92c1aa1e4e0"
    },
    "data/WHONDRS_SW_Kits_Site_Photographs/S000010-down.jpg": {
      "checksum": "1b4519740551f88262b08b1b3085d7e9"
    },
    "data/WHONDRS_SW_Kits_Site_Photographs/S000010-sed.jpg": {
      "checksum": "e5b8c897429443ed4e32e8be8ebda304"
    },
    "data/WHONDRS_SW_Kits_Site_Photographs/S000010-up.jpg": {
      "checksum": "25a238e5f720de50af2bf182ad2f7ddd"
    },
    "data/WHONDRS_SW_Kits_Site_Photographs/S000011-across.jpg": {
      "checksum": "269ec703e986a20ec8bf0fad67f3f58a"
    },
    "data/WHONDRS_SW_Kits_Site_Photographs/S000011-data.jpg": {
      "checksum": "72c9ffedde2c5fb8cc4c26e36dee2ea5"
    },
    "data/WHONDRS_SW_Kits_Site_Photographs/S000011-down.jpg": {
      "checksum": "79a4488d591837b4300643b40a0529f5"
    },
    "data/WHONDRS_SW_Kits_Site_Photographs/S000011-sed.jpg": {
      "checksum": "fdb63edf941fdffbf96616009a9c7294"
    },
    "data/WHONDRS_SW_Kits_Site_Photographs/S000011-up.jpg": {
      "checksum": "8bd74f949f046f68ba2def1ed92dc66a"
    },
    "data/WHONDRS_SW_Kits_Site_Photographs/S000012-across.jpg": {
      "checksum": "7ecc07eebc129c2b4c3a84ff0a74bfef"
    },
    "data/WHONDRS_SW_Kits_Site_Photographs/S000012-data.jpg": {
      "checksum": "466355550ddf395240c9ddf02fb485f6"
    },
    "data/WHONDRS_SW_Kits_Site_Photographs/S000012-down.jpg": {
      "checksum": "61d0d456325068144aeb4833610cd027"
    },
    "data/WHONDRS_SW_Kits_Site_Photographs/S000012-sed.jpg": {
      "checksum": "0033f37a4a1333a11e4289516af8f565"
    },
    "data/WHONDRS_SW_Kits_Site_Photographs/S000012-up.jpg": {
      "checksum": "7a7790f45c16b2b2c307b60c176ca8e4"
    },
    "data/WHONDRS_SW_Kits_Site_Photographs/S000013-across.jpg": {
      "checksum": "fbf123aef459fe31dde9423d477ac1f5"
    },
    "data/WHONDRS_SW_Kits_Site_Photographs/S000013-data.jpg": {
      "checksum": "8f50c2916cd36c70aaf0a6c0698135d0"
    },
    "data/WHONDRS_SW_Kits_Site_Photographs/S000013-down.jpg": {
      "checksum": "7398a0edad27ae05d41f86074d534587"
    },
    "data/WHONDRS_SW_Kits_Site_Photographs/S000013-sed.jpg": {
      "checksum": "ebceb00578bce0039c1f70530fcbf2b3"
    },
    "data/WHONDRS_SW_Kits_Site_Photographs/S000013-up.jpg": {
      "checksum": "a361c454165e4ec97a010b1b4e8f0f51"
    },
    "data/WHONDRS_SW_Kits_Site_Photographs/S000014-across.jpg": {
      "checksum": "0dfc8c28c76898cfa5054987eaad652e"
    },
    "data/WHONDRS_SW_Kits_Site_Photographs/S000014-data.jpg": {
      "checksum": "b80bf527b2193066f07e045ade5526b3"
    },
    "data/WHONDRS_SW_Kits_Site_Photographs/S000014-down.jpg": {
      "checksum": "eb88f08b6a3e3f01fe552e9580b6abfa"
    },
    "data/WHONDRS_SW_Kits_Site_Photographs/S000014-up.jpg": {
      "checksum": "89ffefbd3992d45b69e93d1acd795dd5"
    },
    "data/WHONDRS_SW_Kits_Site_Photographs/S000022-across.jpg": {
      "checksum": "1a43f7aaad2e97a43a15b7c607f5c8f2"
    },
    "data/WHONDRS_SW_Kits_Site_Photographs/S000022-data.jpg": {
      "checksum": "0eca387006c688d1858db2f4ba821a6b"
    },
    "data/WHONDRS_SW_Kits_Site_Photographs/S000022-down.jpg": {
      "checksum": "8cd766d0f13a7e2f3c489510bf2c5061"
    },
    "data/WHONDRS_SW_Kits_Site_Photographs/S000022-sed.jpg": {
      "checksum": "71af5540cc1a8ad9cb581dac7540c678"
    },
    "data/WHONDRS_SW_Kits_Site_Photographs/S000022-up.jpg": {
      "checksum": "4d0c320e737b9bba776fc0d6598445b9"
    },
    "data/WHONDRS_SW_Kits_Site_Photographs/S000023-across.jpg": {
      "checksum": "fac5e823f500a2fedc3845ac732de97e"
    },
    "data/WHONDRS_SW_Kits_Site_Photographs/S000023-data.jpg": {
      "checksum": "d97ea48482a43695d85d1c8eb3c76e1c"
    },
    "data/WHONDRS_SW_Kits_Site_Photographs/S000023-down.jpg": {
      "checksum": "53a4b772ae2d3a353c8aebae86740379"
    },
    "data/WHONDRS_SW_Kits_Site_Photographs/S000023-sed.jpg": {
      "checksum": "c121f346f30c822f58f58adf1bddfdc8"
    },
    "data/WHONDRS_SW_Kits_Site_Photographs/S000023-up.jpg": {
      "checksum": "2970e16dc627edd2665be0c708af9a95"
    },
    "data/WHONDRS_SW_Kits_Site_Photographs/S000026-across.jpg": {
      "checksum": "c6a6d72992faa11ca90d46af2a7d92da"
    },
    "data/WHONDRS_SW_Kits_Site_Photographs/S000026-data.jpg": {
      "checksum": "1a3fa6b15910f86248922e47d45d35e9"
    },
    "data/WHONDRS_SW_Kits_Site_Photographs/S000026-down.jpg": {
      "checksum": "2ef2bfa34d7ec4c3dd599ba06b822473"
    },
    "data/WHONDRS_SW_Kits_Site_Photographs/S000026-sed.jpg": {
      "checksum": "3e33c671886bd4efeb89561abf6d9a4f"
    },
    "data/WHONDRS_SW_Kits_Site_Photographs/S000026-up.jpg": {
      "checksum": "76431c9f28d6ada097cd41c1e81edeff"
    },
    "data/WHONDRS_SW_Kits_Site_Photographs/S000030-across.jpg": {
      "checksum": "69b6169836115ba67a4d0a10f051e49e"
    },
    "data/WHONDRS_SW_Kits_Site_Photographs/S000030-data.jpg": {
      "checksum": "3e21d66ca3b8848ca6beb85686f2e2e6"
    },
    "data/WHONDRS_SW_Kits_Site_Photographs/S000030-down.jpg": {
      "checksum": "c2564adcf8d613366364c116c388aedf"
    },
    "data/WHONDRS_SW_Kits_Site_Photographs/S000030-sed.jpg": {
      "checksum": "1df31053e73102d919a6c1b5fcea0302"
    },
    "data/WHONDRS_SW_Kits_Site_Photographs/S000030-up.jpg": {
      "checksum": "802f57aa1149d0f660f22a12c891b84d"
    },
    "data/WHONDRS_SW_Kits_Site_Photographs/S000032-across.jpg": {
      "checksum": "8e2c40b6be97e1b5fbaec4d4cdb652dd"
    },
    "data/WHONDRS_SW_Kits_Site_Photographs/S000032-down.jpg": {
      "checksum": "65aaa8862d0182c1ab2b330866026a61"
    },
    "data/WHONDRS_SW_Kits_Site_Photographs/S000032-sediment.jpg": {
      "checksum": "6bbd7b5c46fcaa81c1a5a31f78bce22e"
    },
    "data/WHONDRS_SW_Kits_Site_Photographs/S000032-up.jpg": {
      "checksum": "5982417282f7a18ab28a3e3a8d712896"
    },
    "data/WHONDRS_SW_Kits_Site_Photographs/S000035-across.jpg": {
      "checksum": "c053a65c27b17c2f38b61581ce5a9753"
    },
    "data/WHONDRS_SW_Kits_Site_Photographs/S000035-data.jpg": {
      "checksum": "acfabd92554b617a2f97dbe94a75ed92"
    },
    "data/WHONDRS_SW_Kits_Site_Photographs/S000035-down.jpg": {
      "checksum": "c68ed6363aa5dad5c6d7b297d0f160f0"
    },
    "data/WHONDRS_SW_Kits_Site_Photographs/S000035-sed.jpg": {
      "checksum": "c9fe9a5d6b699413c9757c40a7b3d1d0"
    },
    "data/WHONDRS_SW_Kits_Site_Photographs/S000035-up.jpg": {
      "checksum": "ffbe35581bb7141494b50e52cff1895e"
    },
    "data/WHONDRS_SW_Kits_Site_Photographs/S000036-across.jpg": {
      "checksum": "a27a7967070f8ba5ec3f78120d4a2ed5"
    },
    "data/WHONDRS_SW_Kits_Site_Photographs/S000036-data.jpg": {
      "checksum": "808a6574d501ec19e72426dbcb0569ca"
    },
    "data/WHONDRS_SW_Kits_Site_Photographs/S000036-down.jpg": {
      "checksum": "5fa55dbbbb89d81ed0d72b94c05231c9"
    },
    "data/WHONDRS_SW_Kits_Site_Photographs/S000036-sed.jpg": {
      "checksum": "3982a7c51247c35feac63bd4b44ffdb8"
    },
    "data/WHONDRS_SW_Kits_Site_Photographs/S000036-up.jpg": {
      "checksum": "8e47148c5fb6dca61320f8e436c99a8f"
    },
    "data/WHONDRS_SW_Kits_Site_Photographs/S000044-across.jpg": {
      "checksum": "dff36ea02cda8dc3afdb52cc4304a72f"
    },
    "data/WHONDRS_SW_Kits_Site_Photographs/S000044-data.jpg": {
      "checksum": "2f2b4fb1bad961b59c570a61d5c7455e"
    },
    "data/WHONDRS_SW_Kits_Site_Photographs/S000044-down.jpg": {
      "checksum": "8fe8c4f1cdcb8bc4cffbc53bc146f5ba"
    },
    "data/WHONDRS_SW_Kits_Site_Photographs/S000044-sed.jpg": {
      "checksum": "e072ed2fd589370dd9083f804b3ed164"
    },
    "data/WHONDRS_SW_Kits_Site_Photographs/S000044-up.jpg": {
      "checksum": "1491ac6dff7de3d2700f0c00faea0b36"
    },
    "data/WHONDRS_SW_Kits_Site_Photographs/S000045-across.jpg": {
      "checksum": "46a078670dd5fa12da337829ab97128b"
    },
    "data/WHONDRS_SW_Kits_Site_Photographs/S000045-data.jpg": {
      "checksum": "9fff2e0314cf276022432d5034494d1e"
    },
    "data/WHONDRS_SW_Kits_Site_Photographs/S000045-down.jpg": {
      "checksum": "6cba00a169bcb9029ed2ca1044801caf"
    },
    "data/WHONDRS_SW_Kits_Site_Photographs/S000045-sed.jpg": {
      "checksum": "0771d47c50219dae32b9998d6c2ce6e6"
    },
    "data/WHONDRS_SW_Kits_Site_Photographs/S000045-up.jpg": {
      "checksum": "771442c0efdd5d41dcefd9e0f2c9a5dd"
    },
    "data/WHONDRS_SW_Kits_Site_Photographs/S000051-across.jpg": {
      "checksum": "4e80fde3f040a27a423365a70ffd8f08"
    },
    "data/WHONDRS_SW_Kits_Site_Photographs/S000051-data.jpg": {
      "checksum": "639d148151408add84851be00a175e02"
    },
    "data/WHONDRS_SW_Kits_Site_Photographs/S000051-down.jpg": {
      "checksum": "f08080b0ca1a02df6010210f55709dac"
    },
    "data/WHONDRS_SW_Kits_Site_Photographs/S000051-sed.jpg": {
      "checksum": "7f796a2f8bb02d610eba40c9a8bb94bd"
    },
    "data/WHONDRS_SW_Kits_Site_Photographs/S000051-up.jpg": {
      "checksum": "cac10dfd161d56e57f0c43d680b8cee1"
    },
    "data/WHONDRS_SW_Kits_Site_Photographs/S000052-across.jpg": {
      "checksum": "07e0a41d4e392c854db6753b45a36f22"
    },
    "data/WHONDRS_SW_Kits_Site_Photographs/S000052-data.jpg": {
      "checksum": "a1088ec344b5dfc56203dd8192425488"
    },
    "data/WHONDRS_SW_Kits_Site_Photographs/S000052-down.jpg": {
      "checksum": "5d01ff9a2183b1a2c8e5a3ad6a81ce80"
    },
    "data/WHONDRS_SW_Kits_Site_Photographs/S000052-sed.jpg": {
      "checksum": "eaf2c4b2ec686687e513e8ae58581732"
    },
    "data/WHONDRS_SW_Kits_Site_Photographs/S000052-up.jpg": {
      "checksum": "e46cea086eecdc814af9502618e1e505"
    },
    "data/WHONDRS_SW_Kits_Site_Photographs/S000054-across.jpg": {
      "checksum": "610baf9cfeac43107903e92eeec9a354"
    },
    "data/WHONDRS_SW_Kits_Site_Photographs/S000054-data.jpg": {
      "checksum": "5ec444f78d1ed657852ec2586479eb87"
    },
    "data/WHONDRS_SW_Kits_Site_Photographs/S000054-down.jpg": {
      "checksum": "c040f20e5bf85888553b94fbdb2ba4ae"
    },
    "data/WHONDRS_SW_Kits_Site_Photographs/S000054-sed.jpg": {
      "checksum": "66a8b2818c1e802df08772ed278ca138"
    },
    "data/WHONDRS_SW_Kits_Site_Photographs/S000054-up.jpg": {
      "checksum": "d2e388262cb0d678ac43ecc52bd17b0c"
    },
    "data/WHONDRS_SW_Kits_Site_Photographs/S000055-across.jpg": {
      "checksum": "fce0d0c6f1b82c55d905a7e88a76b54e"
    },
    "data/WHONDRS_SW_Kits_Site_Photographs/S000055-data.jpg": {
      "checksum": "b5349ea4fbea7c1387607ba25d8949ef"
    },
    "data/WHONDRS_SW_Kits_Site_Photographs/S000055-down.jpg": {
      "checksum": "fea585c2bbf082ab871aba626b89fec4"
    },
    "data/WHONDRS_SW_Kits_Site_Photographs/S000055-sed.jpg": {
      "checksum": "dff83103679b28bafb9296fa14f64f0e"
    },
    "data/WHONDRS_SW_Kits_Site_Photographs/S000055-up.jpg": {
      "checksum": "f164377baa11a351812eafda033da6d7"
    },
    "data/WHONDRS_SW_Kits_Site_Photographs/S000056-across.jpg": {
      "checksum": "e3cd223580e106d7b34fec1a364bff99"
    },
    "data/WHONDRS_SW_Kits_Site_Photographs/S000056-data.jpg": {
      "checksum": "89b3d8823ac58d247255e57fe1c94365"
    },
    "data/WHONDRS_SW_Kits_Site_Photographs/S000056-down.jpg": {
      "checksum": "0316740aa82b6328038b315ee78c8d74"
    },
    "data/WHONDRS_SW_Kits_Site_Photographs/S000056-sed.jpg": {
      "checksum": "c110630530f5322a12d4dbc67ab0a2e5"
    },
    "data/WHONDRS_SW_Kits_Site_Photographs/S000056-up.jpg": {
      "checksum": "16d1e8e85803e9ceeff1fd640b26590a"
    },
    "data/WHONDRS_SW_Kits_Site_Photographs/S000059-across.jpg": {
      "checksum": "f8866333f335eb167d46af9b55389984"
    },
    "data/WHONDRS_SW_Kits_Site_Photographs/S000059-down.jpg": {
      "checksum": "e29d0ca567bbe29e9e28aa3fa05cdebc"
    },
    "data/WHONDRS_SW_Kits_Site_Photographs/S000059-sed.jpg": {
      "checksum": "1e5a5cf9281985b8ce1693f63f3d5e07"
    },
    "data/WHONDRS_SW_Kits_Site_Photographs/S000059-up.jpg": {
      "checksum": "c88406db9e81f2d58029a7055ecdd935"
    },
    "data/WHONDRS_SW_Kits_Site_Photographs/S000060-across.jpg": {
      "checksum": "3e6f28630a7ba7e406a38f0d2feda0f5"
    },
    "data/WHONDRS_SW_Kits_Site_Photographs/S000060-data.jpg": {
      "checksum": "a5ca49caae4471e6a5fa0ab936d7f1b3"
    },
    "data/WHONDRS_SW_Kits_Site_Photographs/S000060-down.jpg": {
      "checksum": "9b7cc338b0cc449cc74466db8f542f25"
    },
    "data/WHONDRS_SW_Kits_Site_Photographs/S000060-sed.jpg": {
      "checksum": "f64f126965815848d5dedb22be38bab3"
    },
    "data/WHONDRS_SW_Kits_Site_Photographs/S000060-up.jpg": {
      "checksum": "5d889f92a8bb5a13e2a45c15e8524bdb"
    },
    "data/WHONDRS_SW_Kits_Site_Photographs/S000061-across.jpg": {
      "checksum": "c1f7ce86a2af8981d6e010f3d6e80530"
    },
    "data/WHONDRS_SW_Kits_Site_Photographs/S000061-data.jpg": {
      "checksum": "6805185fcbf617da85f6bef6b3d97e90"
    },
    "data/WHONDRS_SW_Kits_Site_Photographs/S000061-down.jpg": {
      "checksum": "58799f29b16ced5f5f815ff3778b2027"
    },
    "data/WHONDRS_SW_Kits_Site_Photographs/S000061-sed.jpg": {
      "checksum": "404dcd38b1b4b74bd4b05afc61806cf2"
    },
    "data/WHONDRS_SW_Kits_Site_Photographs/S000061-up.jpg": {
      "checksum": "d5ba5ef445ff2ceda6a5f120726e2189"
    },
    "data/WHONDRS_SW_Kits_Site_Photographs/S000062-data.jpg": {
      "checksum": "f1171cf63b74273a0890c48aa8d119ff"
    },
    "data/WHONDRS_SW_Kits_Site_Photographs/S000062-down.jpg": {
      "checksum": "273f76ef615aa722872598da2196db0a"
    },
    "data/WHONDRS_SW_Kits_Site_Photographs/S000062-sed.jpg": {
      "checksum": "206ae6ec06904082486fdd9c1a911dc2"
    },
    "data/WHONDRS_SW_Kits_Site_Photographs/S000062-up.jpg": {
      "checksum": "0f5a0cd06617423ef1d14ff5cfc76261"
    },
    "data/WHONDRS_SW_Kits_Site_Photographs/S000063-across.jpg": {
      "checksum": "52a274db726967683253a6a4fc28130c"
    },
    "data/WHONDRS_SW_Kits_Site_Photographs/S000063-data.jpg": {
      "checksum": "25107d1f70e195e1505626ac9cae9608"
    },
    "data/WHONDRS_SW_Kits_Site_Photographs/S000063-down.jpg": {
      "checksum": "b35783c95639688e45b76642a5cbcc37"
    },
    "data/WHONDRS_SW_Kits_Site_Photographs/S000063-sed.jpg": {
      "checksum": "b4e0fc49a72935434297edb78abb6a4c"
    },
    "data/WHONDRS_SW_Kits_Site_Photographs/S000063-up.jpg": {
      "checksum": "8108c20d1d3709cca6dd9bfb0aec82c0"
    },
    "data/WHONDRS_SW_Kits_Site_Photographs/S000065-across.jpg": {
      "checksum": "e31ab59207e8efb9311ada86abc16342"
    },
    "data/WHONDRS_SW_Kits_Site_Photographs/S000065-data.jpg": {
      "checksum": "91f9bc08cddbb28cc8be252584f66ec8"
    },
    "data/WHONDRS_SW_Kits_Site_Photographs/S000065-down.jpg": {
      "checksum": "5bbad2ab21a07b5838519d245b72845a"
    },
    "data/WHONDRS_SW_Kits_Site_Photographs/S000065-ph.jpg": {
      "checksum": "474409c2de40f05682374fd5ab430a9a"
    },
    "data/WHONDRS_SW_Kits_Site_Photographs/S000065-sed.jpg": {
      "checksum": "4d0451b67e120d5aec3f546817638fc4"
    },
    "data/WHONDRS_SW_Kits_Site_Photographs/S000065-upstream.jpg": {
      "checksum": "b41b32392f3d69e444c902ab2056cbf6"
    },
    "data/WHONDRS_SW_Kits_Site_Photographs/S000073-across.jpg": {
      "checksum": "ba859ddbffc16a0835c58b0ab59c161c"
    },
    "data/WHONDRS_SW_Kits_Site_Photographs/S000073-data.jpg": {
      "checksum": "05f662e6dea865a51f6e1cbf56bf7120"
    },
    "data/WHONDRS_SW_Kits_Site_Photographs/S000073-down.jpg": {
      "checksum": "01f08e0b62264b5b93784e4251866ace"
    },
    "data/WHONDRS_SW_Kits_Site_Photographs/S000073-sed.jpg": {
      "checksum": "8f034c479707c002020cf7e3c0b4d5d4"
    },
    "data/WHONDRS_SW_Kits_Site_Photographs/S000073-up.jpg": {
      "checksum": "5bedf86a2a1a14e301e152851c1a2ae6"
    },
    "data/WHONDRS_SW_Kits_Site_Photographs/S000084-data.jpg": {
      "checksum": "fd5c423a34d63eda3ff52f82befebca0"
    },
    "data/WHONDRS_SW_Kits_Site_Photographs/S000084-down.jpg": {
      "checksum": "af05ee899e28b9149bd2c4388d889cd8"
    },
    "data/WHONDRS_SW_Kits_Site_Photographs/S000084-sed.jpg": {
      "checksum": "970c52511fe52f1659bd1f2c969e9790"
    },
    "data/WHONDRS_SW_Kits_Site_Photographs/S000084-up.jpg": {
      "checksum": "6e90cc7d15dea22e1d13650f4ad029af"
    },
    "data/WHONDRS_SW_Kits_Site_Photographs/S000085-data.jpg": {
      "checksum": "59b34fb20c8f0bcee0c991fb510fefdc"
    },
    "data/WHONDRS_SW_Kits_Site_Photographs/S000085-down.jpg": {
      "checksum": "f5fc72f28e98db49a461f4569d3676cc"
    },
    "data/WHONDRS_SW_Kits_Site_Photographs/S000085-sed.jpg": {
      "checksum": "d95a51aaa8b25e0461ce89d86e824e4b"
    },
    "data/WHONDRS_SW_Kits_Site_Photographs/S000085-up.jpg": {
      "checksum": "bd07fe20723cf6b4b5bc2c148fbd6594"
    },
    "data/WHONDRS_SW_Kits_Site_Photographs/S000086-across.jpg": {
      "checksum": "3d3b0ac19adec71634bb96d068e6dfc4"
    },
    "data/WHONDRS_SW_Kits_Site_Photographs/S000086-data.jpg": {
      "checksum": "abd200c93d48c3743581eaf370885248"
    },
    "data/WHONDRS_SW_Kits_Site_Photographs/S000086-down.jpg": {
      "checksum": "82a9524e0e572779c7a85205a0557ac6"
    },
    "data/WHONDRS_SW_Kits_Site_Photographs/S000086-ph.jpg": {
      "checksum": "8b96ac04a5f6b65f7e6e62ea6438ee9b"
    },
    "data/WHONDRS_SW_Kits_Site_Photographs/S000086-sed.jpg": {
      "checksum": "ac4534ed51713cbf41ff03daa54c2484"
    },
    "data/WHONDRS_SW_Kits_Site_Photographs/S000086-up.jpg": {
      "checksum": "fcd2d80a1eae145a9e9d33f0fa49159b"
    },
    "data/WHONDRS_SW_Kits_Site_Photographs/S000087-across.jpg": {
      "checksum": "2bf6ba7dd991269f416b98cddf50833a"
    },
    "data/WHONDRS_SW_Kits_Site_Photographs/S000087-data.jpg": {
      "checksum": "7c0b8420e81003b0184c97d4dfbf3fd8"
    },
    "data/WHONDRS_SW_Kits_Site_Photographs/S000087-down.jpg": {
      "checksum": "be8233ef8fe65ad9089243ad595987bc"
    },
    "data/WHONDRS_SW_Kits_Site_Photographs/S000087-ph.jpg": {
      "checksum": "2eb60e31f5a287b02ff48ffa8155be59"
    },
    "data/WHONDRS_SW_Kits_Site_Photographs/S000087-sed.jpg": {
      "checksum": "60b2928439fe0461dfae83a7c88ecfb5"
    },
    "data/WHONDRS_SW_Kits_Site_Photographs/S000087-up.jpg": {
      "checksum": "4606b416b4088cef8c86d387aec36a84"
    },
    "data/WHONDRS_SW_Kits_Site_Photographs/S000110-across.jpg": {
      "checksum": "e9aec5760d6a262563b46af9e24a4cf3"
    },
    "data/WHONDRS_SW_Kits_Site_Photographs/S000110-down.jpg": {
      "checksum": "d08e27c033be59f501dfec7d21ee7355"
    },
    "data/WHONDRS_SW_Kits_Site_Photographs/S000110-ph.jpg": {
      "checksum": "34673226b5aeb3bb7a6ce360acd25464"
    },
    "data/WHONDRS_SW_Kits_Site_Photographs/S000110-sediment.jpg": {
      "checksum": "0172d15135242f8fa12d32f0d0ad4903"
    },
    "data/WHONDRS_SW_Kits_Site_Photographs/S000110-up.jpg": {
      "checksum": "feaeaa641e7a6e289ba60bf8a565f883"
    },
    "data/WHONDRS_SW_Kits_Site_Photographs/S000112-across.jpg": {
      "checksum": "f4ad031fdefb4f307de1cb57e5ffefcb"
    },
    "data/WHONDRS_SW_Kits_Site_Photographs/S000112-down.jpg": {
      "checksum": "02cc8c43ad716335079e2a9d29d7fb70"
    },
    "data/WHONDRS_SW_Kits_Site_Photographs/S000112-ph.jpg": {
      "checksum": "79b34e6682604c02b95663ea406483c2"
    },
    "data/WHONDRS_SW_Kits_Site_Photographs/S000112-sediment.jpg": {
      "checksum": "1384b45246765f1005217aead4d485f4"
    },
    "data/WHONDRS_SW_Kits_Site_Photographs/S000112-up.jpg": {
      "checksum": "88b19ea8eb5d10422d61dc6c670d0d03"
    },
    "data/WHONDRS_SW_Kits_Site_Photographs/S000123-across.jpg": {
      "checksum": "c486b6e5c7c40b580f73e00726dc70b4"
    },
    "data/WHONDRS_SW_Kits_Site_Photographs/S000123-data.jpg": {
      "checksum": "56b385b2b1256ba07a9b3cf33d0918c2"
    },
    "data/WHONDRS_SW_Kits_Site_Photographs/S000123-down.jpg": {
      "checksum": "df13a85e267a00ecceb36125515ca24d"
    },
    "data/WHONDRS_SW_Kits_Site_Photographs/S000123-ph.jpg": {
      "checksum": "b5f998536082806b6789d8ba0108ac7b"
    },
    "data/WHONDRS_SW_Kits_Site_Photographs/S000123-sed.jpg": {
      "checksum": "0682a52424a7d0ddc671d0de6949895f"
    },
    "data/WHONDRS_SW_Kits_Site_Photographs/S000123-up.jpg": {
      "checksum": "cac6a1a12cb14a7d432f763a9b342415"
    },
    "data/WHONDRS_SW_Kits_Site_Photographs/S000125-across.jpg": {
      "checksum": "629798f90f8f790b9dbbabbe0b361b15"
    },
    "data/WHONDRS_SW_Kits_Site_Photographs/S000125-data.jpg": {
      "checksum": "5c02c25c65f5fe3e9b0119b9217eae67"
    },
    "data/WHONDRS_SW_Kits_Site_Photographs/S000125-down.jpg": {
      "checksum": "594904a6cfccbcdb5efc189252b722d7"
    },
    "data/WHONDRS_SW_Kits_Site_Photographs/S000125-ph.jpg": {
      "checksum": "a9246d51a38b8fda47f69120ea7d8393"
    },
    "data/WHONDRS_SW_Kits_Site_Photographs/S000125-sed.jpg": {
      "checksum": "625e776794277da64183ff1f1438a896"
    },
    "data/WHONDRS_SW_Kits_Site_Photographs/S000125-up.jpg": {
      "checksum": "0e0899355f6dfb99fa8db49a9f337b64"
    },
    "data/WHONDRS_SW_Kits_Site_Photographs/S000126-across.jpg": {
      "checksum": "acb0e51c89ba06ec1b92b10a037fa4b7"
    },
    "data/WHONDRS_SW_Kits_Site_Photographs/S000126-data.jpg": {
      "checksum": "6edfddd849302a2beceb813b93d24855"
    },
    "data/WHONDRS_SW_Kits_Site_Photographs/S000126-down.jpg": {
      "checksum": "e930b7fa8226ca29ad33c7a8368a99a2"
    },
    "data/WHONDRS_SW_Kits_Site_Photographs/S000126-ph.jpg": {
      "checksum": "001b2b641b1dcd4816c9a51cb6309280"
    },
    "data/WHONDRS_SW_Kits_Site_Photographs/S000126-sed.jpg": {
      "checksum": "630a26beb49dfbdde7c0ea3cf734086c"
    },
    "data/WHONDRS_SW_Kits_Site_Photographs/S000126-up.jpg": {
      "checksum": "793c9ebb89d6cddda783db4415234b1e"
    },
    "data/WHONDRS_SW_Kits_Site_Photographs/S000127-across.jpg": {
      "checksum": "0d06cf3073ed2f8b43de3e2ab10fae1f"
    },
    "data/WHONDRS_SW_Kits_Site_Photographs/S000127-data.jpg": {
      "checksum": "70de5aedd539a56ec32574f30fd7a1d1"
    },
    "data/WHONDRS_SW_Kits_Site_Photographs/S000127-down.jpg": {
      "checksum": "e0d1c0cfcec66de168eb3b951e147bd1"
    },
    "data/WHONDRS_SW_Kits_Site_Photographs/S000127-ph.jpg": {
      "checksum": "aa57d620e64d6acfca65224d565925d4"
    },
    "data/WHONDRS_SW_Kits_Site_Photographs/S000127-sed.jpg": {
      "checksum": "896c18311b73f70dcc8a3f7249893f62"
    },
    "data/WHONDRS_SW_Kits_Site_Photographs/S000127-up.jpg": {
      "checksum": "0f5919ee3e7b061f90b47b60ad32d642"
    },
    "data/WHONDRS_SW_Kits_Site_Photographs/S000128-across.jpg": {
      "checksum": "9dd5f6cd4ea1e9e901662d4cba4e8c0e"
    },
    "data/WHONDRS_SW_Kits_Site_Photographs/S000128-data.jpg": {
      "checksum": "bbb901b963ebadd3b448145d8ba7ba56"
    },
    "data/WHONDRS_SW_Kits_Site_Photographs/S000128-down.jpg": {
      "checksum": "278a87a15d2120d91d81c106db4a4dba"
    },
    "data/WHONDRS_SW_Kits_Site_Photographs/S000128-ph.jpg": {
      "checksum": "f04458cff8c01e48c8b9ff1642b9eb06"
    },
    "data/WHONDRS_SW_Kits_Site_Photographs/S000128-sed.jpg": {
      "checksum": "8d1073675ed321d495a4bb6612e5753e"
    },
    "data/WHONDRS_SW_Kits_Site_Photographs/S000128-up.jpg": {
      "checksum": "48d92dbb7df0dbae64dc58abaf4c4118"
    },
    "data/WHONDRS_SW_Kits_Site_Photographs/S000129-across.jpg": {
      "checksum": "853078932d9f09ac2bb7df22908ffb13"
    },
    "data/WHONDRS_SW_Kits_Site_Photographs/S000129-data.jpg": {
      "checksum": "51146089fd88e27f0d4eb8d6392c8efb"
    },
    "data/WHONDRS_SW_Kits_Site_Photographs/S000129-down.jpg": {
      "checksum": "cb2c854a98ead99682b5cbad8c7f4ee3"
    },
    "data/WHONDRS_SW_Kits_Site_Photographs/S000129-sed.jpg": {
      "checksum": "0837d8be0c69b8b454c37e9f18fa3e5d"
    },
    "data/WHONDRS_SW_Kits_Site_Photographs/S000129-up.jpg": {
      "checksum": "c21d0ab3b0dd686259e7065e5174e4b4"
    },
    "data/WHONDRS_SW_Kits_Site_Photographs/S000130-across.jpg": {
      "checksum": "7812866ea58d3cdc2fd2cdc14765f009"
    },
    "data/WHONDRS_SW_Kits_Site_Photographs/S000130-data.jpg": {
      "checksum": "28626388f44c128049e3779d26901c32"
    },
    "data/WHONDRS_SW_Kits_Site_Photographs/S000130-down.jpg": {
      "checksum": "049ec8bedaaf97ba2e1fb7ebd9c20abc"
    },
    "data/WHONDRS_SW_Kits_Site_Photographs/S000130-ph.jpg": {
      "checksum": "b89090faf4b3ff4cf0452cf72b0e28ff"
    },
    "data/WHONDRS_SW_Kits_Site_Photographs/S000130-sed.jpg": {
      "checksum": "6b905bc3ea1f2979994db6b68e805201"
    },
    "data/WHONDRS_SW_Kits_Site_Photographs/S000130-up.jpg": {
      "checksum": "93ef3894bc3db634201b559b2c9efcc6"
    },
    "data/WHONDRS_SW_Kits_Site_Photographs/S000142-across.jpg": {
      "checksum": "4b9767cbb2fc9d4bea83c975e68a5449"
    },
    "data/WHONDRS_SW_Kits_Site_Photographs/S000142-data.jpg": {
      "checksum": "e5da39e8edaa1aa9f3e979e7e4db9bad"
    },
    "data/WHONDRS_SW_Kits_Site_Photographs/S000142-down.jpg": {
      "checksum": "45dbc195a3972276780284822efc8382"
    },
    "data/WHONDRS_SW_Kits_Site_Photographs/S000142-ph.jpg": {
      "checksum": "6d50b4a4b8c67027cefd4103d39da807"
    },
    "data/WHONDRS_SW_Kits_Site_Photographs/S000142-sed.jpg": {
      "checksum": "c832a58f5beb8c2cad0cd87f9a9580ad"
    },
    "data/WHONDRS_SW_Kits_Site_Photographs/S000142-up.jpg": {
      "checksum": "8273800bc69ad0c096a1a33c587d335f"
    },
    "data/WHONDRS_SW_Kits_Site_Photographs/Thumbs.db": {
      "checksum": "3c2cde05b27579dbc09d81a74378e6d1"
    },
    "packrat/desc/askpass": {
      "checksum": "6892824b4057efe031f0ef75673f462d"
    },
    "packrat/desc/assertthat": {
      "checksum": "0d755454be6b4ac9bd34a3bab197a12b"
    },
    "packrat/desc/base64enc": {
      "checksum": "11e6ae32e37fe0a14206ec76d2c752ee"
    },
    "packrat/desc/BH": {
      "checksum": "2989d93bd24d1e17d50b0b67806207ed"
    },
    "packrat/desc/bindr": {
      "checksum": "3d8b939f5842e8c4897515db4324e463"
    },
    "packrat/desc/bindrcpp": {
      "checksum": "69fa7322aee8702c567b0c02035db2c5"
    },
    "packrat/desc/bitops": {
      "checksum": "dc2431f2e5543983e101a9e3c1179146"
    },
    "packrat/desc/brew": {
      "checksum": "607f01532f69a789455f8018ebb78f7c"
    },
    "packrat/desc/callr": {
      "checksum": "0c9d2a045682dce136b9e971752c268c"
    },
    "packrat/desc/class": {
      "checksum": "e3049f0a144e0d543e6b3a9aa406fbe2"
    },
    "packrat/desc/classInt": {
      "checksum": "767df832907caf8ff702b25a17d2b60b"
    },
    "packrat/desc/cli": {
      "checksum": "77009c5c7e9a50547710507eb6b36088"
    },
    "packrat/desc/colorspace": {
      "checksum": "8d44878929cdf12a2908579ed234d958"
    },
    "packrat/desc/crayon": {
      "checksum": "3b29f74bc0965884f0fe2f1dd56e4de6"
    },
    "packrat/desc/crosstalk": {
      "checksum": "2170b4e20d90a1b472c7fc6621bdf2b5"
    },
    "packrat/desc/curl": {
      "checksum": "70c3803f144bf9bb8f91ce1bcb742508"
    },
    "packrat/desc/DBI": {
      "checksum": "92757ffcca99188feed8da9ec70bacfe"
    },
    "packrat/desc/digest": {
      "checksum": "2a6b51526aa5bfed5a0ea124024f1822"
    },
    "packrat/desc/dplyr": {
      "checksum": "478f5a8c84a6075fbc9f05da69f5afff"
    },
    "packrat/desc/e1071": {
      "checksum": "a1cf7c3bf2772a42681d52ad5d92e287"
    },
    "packrat/desc/fansi": {
      "checksum": "d9a6ec393589193e754077274d0cd5a1"
    },
    "packrat/desc/gdtools": {
      "checksum": "a0617d3fd9f6e6a0fe2899f5bcbe2c59"
    },
    "packrat/desc/ggmap": {
      "checksum": "cae689a1a28d6c765c1854ef568cee2c"
    },
    "packrat/desc/ggplot2": {
      "checksum": "3e645ca66c8101635733fbeaed75c7db"
    },
    "packrat/desc/glue": {
      "checksum": "03c038c877543e51879aa80b90ab019d"
    },
    "packrat/desc/gridExtra": {
      "checksum": "263716db9a6b1cdd9dbe98fd035f49f8"
    },
    "packrat/desc/gtable": {
      "checksum": "0e78f8e4b1c797dea40766baa6d87778"
    },
    "packrat/desc/htmltools": {
      "checksum": "ad6a4a5c5be45c068caa390c234ae402"
    },
    "packrat/desc/htmlwidgets": {
      "checksum": "b2defeb8c3989f7cf02fda0e701d174a"
    },
    "packrat/desc/httpuv": {
      "checksum": "2713f8b0c9e7d20b289ed17a49020eb7"
    },
    "packrat/desc/httr": {
      "checksum": "4cebd1a8eb6c098207d7dd4d4c7d0c6b"
    },
    "packrat/desc/jpeg": {
      "checksum": "2aad08e0c725e4cb6725acd6b1da7c7d"
    },
    "packrat/desc/jsonlite": {
      "checksum": "13279cd1194426849d044af2ec6ffe40"
    },
    "packrat/desc/labeling": {
      "checksum": "1fbd50ca41ac524d1c674ff4b29f5226"
    },
    "packrat/desc/later": {
      "checksum": "930c3547631541c5f8dfba761fa84d7d"
    },
    "packrat/desc/lattice": {
      "checksum": "e0b6fcc9c453280e5a93bc381754d5fa"
    },
    "packrat/desc/lazyeval": {
      "checksum": "3b51b85f5f1a838190e5a87858621a34"
    },
    "packrat/desc/leaflet": {
      "checksum": "2f2d0b6f38bf50406c20d059db2d3535"
    },
    "packrat/desc/leaflet.extras": {
      "checksum": "7a19b808f5d148d079cad43d7d9e533f"
    },
    "packrat/desc/lubridate": {
      "checksum": "ba4ccb8eee62d5b566c394ee09a2acd4"
    },
    "packrat/desc/magrittr": {
      "checksum": "70f34a639b9b401331fd4ea64960a9b1"
    },
    "packrat/desc/mapview": {
      "checksum": "762785202da6798cbe554cdce53c3b5c"
    },
    "packrat/desc/markdown": {
      "checksum": "7f3b8f48ba3ee60e75662a07b72479ba"
    },
    "packrat/desc/MASS": {
      "checksum": "708d26929d03df874be21817b017f4f2"
    },
    "packrat/desc/Matrix": {
      "checksum": "17ff52a26fbea6006596178df3783604"
    },
    "packrat/desc/mgcv": {
      "checksum": "5aa091adc0ac06c346fd2ed0e6c351fe"
    },
    "packrat/desc/mime": {
      "checksum": "27a8314be549b94cc1551628a1d695a9"
    },
    "packrat/desc/munsell": {
      "checksum": "f72b3a8249f3b15fd205eebd6ba7b762"
    },
    "packrat/desc/nlme": {
      "checksum": "0d3485b8d7be7e3f4dce85d06b15750e"
    },
    "packrat/desc/openssl": {
      "checksum": "cf8aa0b05c2f0ffc8bde660bb91daaa8"
    },
    "packrat/desc/openxlsx": {
      "checksum": "94eb9c8465b9e31a22bc9d65a5b254b2"
    },
    "packrat/desc/pillar": {
      "checksum": "2ca736b11935ac79cde0686153d753cf"
    },
    "packrat/desc/pkgconfig": {
      "checksum": "549ccb69fd8cb3d7541923bcbaea62b5"
    },
    "packrat/desc/plogr": {
      "checksum": "7c1e0526318fbfb092a162c831175203"
    },
    "packrat/desc/plyr": {
      "checksum": "d5cadf3e9fc19ba2201e24970b4d8dfe"
    },
    "packrat/desc/png": {
      "checksum": "415ad715ee0dcdf9fb4b2518a5aeac60"
    },
    "packrat/desc/processx": {
      "checksum": "1471f94a7c7958c261b7be55d5492c34"
    },
    "packrat/desc/promises": {
      "checksum": "1f3f257b279d0b5a68db941ca43a0e45"
    },
    "packrat/desc/ps": {
      "checksum": "0a88edf266ec05ba2e31347cd152696d"
    },
    "packrat/desc/purrr": {
      "checksum": "e85b931fdfcaa5933e1e1641fa4cb422"
    },
    "packrat/desc/R6": {
      "checksum": "26c72342c0d52c4c3fb3aa69ae3d94d0"
    },
    "packrat/desc/raster": {
      "checksum": "62f428404c7aa12a400e2a9df11d9dc7"
    },
    "packrat/desc/RColorBrewer": {
      "checksum": "a23f6acf7f0690f89fdc251821b34010"
    },
    "packrat/desc/Rcpp": {
      "checksum": "a1116cbb22f8014d7914d4328f0899e3"
    },
    "packrat/desc/reshape2": {
      "checksum": "27e7470871d0b70e187b7beec7925983"
    },
    "packrat/desc/RgoogleMaps": {
      "checksum": "7ec3375fb0d00fb9b5552ba2480952f4"
    },
    "packrat/desc/rjson": {
      "checksum": "d2ebce62ea6617baeab962e0063cf4ec"
    },
    "packrat/desc/rlang": {
      "checksum": "7829d944e62d742e7db329aff292b8d9"
    },
    "packrat/desc/satellite": {
      "checksum": "316b232fe4ed93716e1fade1c9f3adcb"
    },
    "packrat/desc/scales": {
      "checksum": "71114d61e39b8cf0e1df6a374f29e437"
    },
    "packrat/desc/sf": {
      "checksum": "1b02e73fc5e04f2529de7da55dd8336f"
    },
    "packrat/desc/shiny": {
      "checksum": "7a7f1a8c36615532ee6ef9f80e10ebca"
    },
    "packrat/desc/shinydashboard": {
      "checksum": "145ce151029ed1403f53983ac87008eb"
    },
    "packrat/desc/shinyWidgets": {
      "checksum": "30a424b57dc4b60b753de2d0a8669023"
    },
    "packrat/desc/sourcetools": {
      "checksum": "b18319307b7246fee3fc9f870cd00bdd"
    },
    "packrat/desc/sp": {
      "checksum": "0c2c749d187f10683bdcb419a0b2e3c9"
    },
    "packrat/desc/stringi": {
      "checksum": "f1a33c6b13d9094a8a63bd7179fb893c"
    },
    "packrat/desc/stringr": {
      "checksum": "70db3cc09aa1e77e657d9489512f9c3f"
    },
    "packrat/desc/svglite": {
      "checksum": "b26435fd0d896493e68f08b6a03289fd"
    },
    "packrat/desc/sys": {
      "checksum": "1630bc0c797b4416f3c2b3aee1e9931b"
    },
    "packrat/desc/tibble": {
      "checksum": "b9e2f3efa55132a017934e02285f9b03"
    },
    "packrat/desc/tidyr": {
      "checksum": "0fcfe16480093c6f714ef1846244014c"
    },
    "packrat/desc/tidyselect": {
      "checksum": "159c73ce80867b1a5669726f9eb4ce7e"
    },
    "packrat/desc/units": {
      "checksum": "01a8650e460256949d1c3e95f5e903d7"
    },
    "packrat/desc/utf8": {
      "checksum": "5011b9fd770200499f775c960da902f4"
    },
    "packrat/desc/uuid": {
      "checksum": "d4457645dfb71369dea18a37338a8688"
    },
    "packrat/desc/viridis": {
      "checksum": "f40c68fdb96ac2bf37708b00f2ac258e"
    },
    "packrat/desc/viridisLite": {
      "checksum": "5b2b90561e765f5d4fa44061628cf738"
    },
    "packrat/desc/webshot": {
      "checksum": "e7976b9ab509d07593c847a87befa23f"
    },
    "packrat/desc/withr": {
      "checksum": "c15e78d46d73dcfd98082bab7a67719b"
    },
    "packrat/desc/xtable": {
      "checksum": "4e2bf50dc82f59939dc62d08e035edc9"
    },
    "packrat/desc/yaml": {
      "checksum": "fe7e550765da32953ad4694cca7016bc"
    },
    "packrat/desc/zip": {
      "checksum": "6cdd2176c1bb37f31b20926627b6046b"
    },
    "packrat/desc/zoo": {
      "checksum": "cab60edd222ffdb3c85efa05779d27ae"
    },
    "packrat/packrat.lock": {
      "checksum": "30520e817343a2d115e89b6986e1af3c"
    },
    "www/app.css": {
      "checksum": "bb4c6d27ff6b7174b336ed1f0eae57c4"
    },
    "www/bg.png": {
      "checksum": "f37b59142b46843303c4d9250ec6ae2f"
    },
    "www/emsl.png": {
      "checksum": "d38d18979ba0c2dac194c97d5ad401dd"
    },
    "www/ess.png": {
      "checksum": "4ad88dd862e7df12342b936247a2e63d"
    },
    "www/header.png": {
      "checksum": "4c15df9943b82bd6a65d2e4ea62d48bd"
    },
    "www/whondrs.jpg": {
      "checksum": "2d35750c1904facd36c48461699d7f48"
    },
    "www/whondrs.png": {
      "checksum": "cecddce6790955ffc2772cfd6d9ca22f"
    }
  },
  "users": null
}
