# Supplementary material for: WHONDRS-GUI: a web application for global survey of surface water metabolites
Source: PeerJ. 2020 Jul 22;8:e9277. doi: 10.7717/peerj.9277 (PMC7382364; doi:10.7717/peerj.9277)
Supplement: Supplemental Information 1 [file peerj-08-9277-s001.zip › WHONDRS_S_Kit/packrat/desc/assertthat]

Package: assertthat
Title: Easy Pre and Post Assertions
Version: 0.2.0
Authors@R: 
  person("Hadley", "Wickham", , "hadley@rstudio.com", c("aut", "cre"))
Description: assertthat is an extension to stopifnot() that makes it
    easy to declare the pre and post conditions that you code should
    satisfy, while also producing friendly error messages so that your
    users know what they've done wrong.
License: GPL-3
Imports: tools
Suggests: testthat
Collate: 'assert-that.r' 'on-failure.r' 'assertions-file.r'
        'assertions-scalar.R' 'assertions.r' 'base.r'
        'base-comparison.r' 'base-is.r' 'base-logical.r' 'base-misc.r'
        'utils.r' 'validate-that.R'
RoxygenNote: 6.0.1
NeedsCompilation: no
Packaged: 2017-04-10 19:00:43 UTC; hadley
Author: Hadley Wickham [aut, cre]
Maintainer: Hadley Wickham <hadley@rstudio.com>
Repository: CRAN
Date/Publication: 2017-04-11 21:28:45 UTC
Built: R 3.5.2; ; 2019-02-10 23:01:53 UTC; windows
