# Supplementary material for: WHONDRS-GUI: a web application for global survey of surface water metabolites
Source: PeerJ. 2020 Jul 22;8:e9277. doi: 10.7717/peerj.9277 (PMC7382364; doi:10.7717/peerj.9277)
Supplement: Supplemental Information 1 [file peerj-08-9277-s001.zip › WHONDRS_S_Kit/packrat/desc/base64enc]

Package: base64enc
Version: 0.1-3
Title: Tools for base64 encoding
Author: Simon Urbanek <Simon.Urbanek@r-project.org>
Maintainer: Simon Urbanek <Simon.Urbanek@r-project.org>
Depends: R (>= 2.9.0)
Enhances: png
Description: This package provides tools for handling base64 encoding. It is more flexible than the orphaned base64 package.
License: GPL-2 | GPL-3
URL: http://www.rforge.net/base64enc
NeedsCompilation: yes
Packaged: 2015-02-04 20:31:00 UTC; svnuser
Repository: CRAN
Date/Publication: 2015-07-28 08:03:37
Built: R 3.5.2; x86_64-w64-mingw32; 2018-12-26 00:47:03 UTC; windows
Archs: i386, x64
