# Supplementary material for: WHONDRS-GUI: a web application for global survey of surface water metabolites
Source: PeerJ. 2020 Jul 22;8:e9277. doi: 10.7717/peerj.9277 (PMC7382364; doi:10.7717/peerj.9277)
Supplement: Supplemental Information 1 [file peerj-08-9277-s001.zip › WHONDRS_S_Kit/packrat/desc/BH]

Package: BH
Type: Package
Title: Boost C++ Header Files
Version: 1.69.0-1
Date: 2019-01-07
Author: Dirk Eddelbuettel, John W. Emerson and Michael J. Kane
Maintainer: Dirk Eddelbuettel <edd@debian.org>
Description: Boost provides free peer-reviewed portable C++ source
    libraries.  A large part of Boost is provided as C++ template code
    which is resolved entirely at compile-time without linking.  This
    package aims to provide the most useful subset of Boost libraries
    for template use among CRAN package. By placing these libraries in
    this package, we offer a more efficient distribution system for
    CRAN as replication of this code in the sources of other packages
    is avoided. As of release 1.69.0-1, the following Boost libraries
    are included: 'algorithm' 'align' 'any' 'atomic' 'bimap' 'bind'
    'circular_buffer' 'compute' 'concept' 'config' 'container'
    'date_time' 'detail' 'dynamic_bitset' 'exception' 'filesystem'
    'flyweight' 'foreach' 'functional' 'fusion' 'geometry' 'graph'
    'heap' 'icl' 'integer' 'interprocess' 'intrusive' 'io' 'iostreams'
    'iterator' 'math' 'move' 'mpl' 'multiprcecision' 'numeric'
    'pending' 'phoenix' 'preprocessor' 'propery_tree' 'random' 'range'
    'scope_exit' 'smart_ptr' 'sort' 'spirit' 'tuple' 'type_traits'
    'typeof' 'unordered' 'utility' 'uuid'.
License: BSL-1.0
BugReports: https://github.com/eddelbuettel/bh/issues
NeedsCompilation: no
Packaged: 2019-01-07 12:00:43.681885 UTC; edd
Repository: CRAN
Date/Publication: 2019-01-07 19:50:25 UTC
Built: R 3.5.2; ; 2019-01-08 18:27:53 UTC; windows
InstallAgent: packrat 0.5.0
InstallSource: CRAN
Hash: 15f597ed227897f4f793b6161260f4b9
