# Supplementary material for: WHONDRS-GUI: a web application for global survey of surface water metabolites
Source: PeerJ. 2020 Jul 22;8:e9277. doi: 10.7717/peerj.9277 (PMC7382364; doi:10.7717/peerj.9277)
Supplement: Supplemental Information 1 [file peerj-08-9277-s001.zip › WHONDRS_S_Kit/packrat/desc/bitops]

Package: bitops
Version: 1.0-6
Date: 2013-08-17
Author: S original by Steve Dutky <sdutky@terpalum.umd.edu> initial R
        port and extensions by Martin Maechler; revised and modified
        by Steve Dutky
Maintainer: Martin Maechler <maechler@stat.math.ethz.ch>
Title: Bitwise Operations
Description: Functions for bitwise operations on integer vectors.
License: GPL (>= 2)
Packaged: 2013-08-17 15:58:57 UTC; maechler
NeedsCompilation: yes
Repository: CRAN
Date/Publication: 2013-08-17 21:10:34
Built: R 3.5.2; x86_64-w64-mingw32; 2018-12-26 00:48:25 UTC; windows
Archs: i386, x64
