# Supplementary material for: WHONDRS-GUI: a web application for global survey of surface water metabolites
Source: PeerJ. 2020 Jul 22;8:e9277. doi: 10.7717/peerj.9277 (PMC7382364; doi:10.7717/peerj.9277)
Supplement: Supplemental Information 1 [file peerj-08-9277-s001.zip › WHONDRS_S_Kit/packrat/desc/brew]

Package: brew
Type: Package
Title: Templating Framework for Report Generation
Version: 1.0-6
Date: 2010-09-30
Author: Jeffrey Horner
Maintainer: Jeffrey Horner <jeffrey.horner@gmail.com>
Description: brew implements a templating framework for mixing text and
        R code for report generation. brew template syntax is similar
        to PHP, Ruby's erb module, Java Server Pages, and Python's psp
        module.
License: GPL-2
Packaged: 2011-04-13 14:36:39 UTC; hornerj
Repository: CRAN
Date/Publication: 2011-04-13 15:16:08
Built: R 3.5.2; ; 2018-12-26 00:51:57 UTC; windows
