# Supplementary material for: WHONDRS-GUI: a web application for global survey of surface water metabolites
Source: PeerJ. 2020 Jul 22;8:e9277. doi: 10.7717/peerj.9277 (PMC7382364; doi:10.7717/peerj.9277)
Supplement: Supplemental Information 1 [file peerj-08-9277-s001.zip › WHONDRS_S_Kit/packrat/desc/cli]

Package: cli
Title: Helpers for Developing Command Line Interfaces
Version: 1.0.1
Authors@R: c(
    person("Gábor", "Csárdi", , "csardi.gabor@gmail.com", c("aut", "cre")),
    person("Hadley", "Wickham", role = c("ctb")),
    person("Kirill", "Müller", role = c("ctb"))
    )
Description: A suite of tools designed to build attractive command line
    interfaces ('CLIs'). Includes tools for drawing rules, boxes, trees, and
    'Unicode' symbols with 'ASCII' alternatives.
License: MIT + file LICENSE
LazyData: true
URL: https://github.com/r-lib/cli#readme
BugReports: https://github.com/r-lib/cli/issues
RoxygenNote: 6.1.0
Depends: R (>= 2.10)
Imports: assertthat, crayon (>= 1.3.4), methods, utils
Suggests: covr, fansi, mockery, testthat, webshot, withr
Encoding: UTF-8
NeedsCompilation: no
Packaged: 2018-09-25 10:43:48 UTC; gaborcsardi
Author: Gábor Csárdi [aut, cre],
  Hadley Wickham [ctb],
  Kirill Müller [ctb]
Maintainer: Gábor Csárdi <csardi.gabor@gmail.com>
Repository: CRAN
Date/Publication: 2018-09-25 11:40:07 UTC
Built: R 3.5.2; ; 2019-02-11 00:31:51 UTC; windows
