# Supplementary material for: WHONDRS-GUI: a web application for global survey of surface water metabolites
Source: PeerJ. 2020 Jul 22;8:e9277. doi: 10.7717/peerj.9277 (PMC7382364; doi:10.7717/peerj.9277)
Supplement: Supplemental Information 1 [file peerj-08-9277-s001.zip › WHONDRS_S_Kit/packrat/desc/digest]

Package: digest
Author: Dirk Eddelbuettel <edd@debian.org> with contributions by
    Antoine Lucas, Jarek Tuszynski, Henrik Bengtsson, Simon Urbanek,
    Mario Frasca, Bryan Lewis, Murray Stokely, Hannes Muehleisen,
    Duncan Murdoch, Jim Hester, Wush Wu, Qiang Kou, Thierry Onkelinx,
    Michel Lang, Viliam Simko, Kurt Hornik and Radford Neal.
Version: 0.6.18
Date: 2018-10-10
Maintainer: Dirk Eddelbuettel <edd@debian.org>
Title: Create Compact Hash Digests of R Objects
Description: Implementation of a function 'digest()' for the creation
    of hash digests of arbitrary R objects (using the 'md5', 'sha-1',
    'sha-256', 'crc32', 'xxhash' and 'murmurhash' algorithms)
    permitting easy comparison of R language objects, as well as a
    function 'hmac()' to create hash-based message authentication code.
    Please note that this package is not meant to be deployed for
    cryptographic purposes for which more comprehensive (and widely
    tested) libraries such as 'OpenSSL' should be used.
URL: http://dirk.eddelbuettel.com/code/digest.html
BugReports: https://github.com/eddelbuettel/digest/issues
Depends: R (>= 3.1.0)
License: GPL (>= 2)
Suggests: knitr, rmarkdown
VignetteBuilder: knitr
NeedsCompilation: yes
Packaged: 2018-10-10 11:30:39.397655 UTC; edd
Repository: CRAN
Date/Publication: 2018-10-10 16:00:23 UTC
Built: R 3.5.2; x86_64-w64-mingw32; 2019-02-10 23:01:42 UTC; windows
Archs: i386, x64
InstallAgent: packrat 0.5.0
InstallSource: CRAN
Hash: 65f62365ec69ddd17230d2ffe891a6ab
