# Supplementary material for: WHONDRS-GUI: a web application for global survey of surface water metabolites
Source: PeerJ. 2020 Jul 22;8:e9277. doi: 10.7717/peerj.9277 (PMC7382364; doi:10.7717/peerj.9277)
Supplement: Supplemental Information 1 [file peerj-08-9277-s001.zip › WHONDRS_S_Kit/packrat/desc/e1071]

Package: e1071
Version: 1.7-0.1
Title: Misc Functions of the Department of Statistics, Probability
        Theory Group (Formerly: E1071), TU Wien
Imports: graphics, grDevices, class, stats, methods, utils
Suggests: cluster, mlbench, nnet, randomForest, rpart, SparseM, xtable,
        Matrix, MASS
Authors@R: c(person(given = "David", family = "Meyer", role = c("aut", "cre"), email = "David.Meyer@R-project.org"),
             person(given = "Evgenia", family = "Dimitriadou", role = c("aut","cph")),
             person(given = "Kurt", family = "Hornik", role = "aut"),
             person(given = "Andreas", family = "Weingessel", role = "aut"),
             person(given = "Friedrich", family = "Leisch", role = "aut"),
             person(given = "Chih-Chung", family = "Chang", role = c("ctb","cph"), comment = "libsvm C++-code"),
             person(given = "Chih-Chen", family = "Lin", role = c("ctb","cph"), comment = "libsvm C++-code"))
Description: Functions for latent class analysis, short time Fourier
	     transform, fuzzy clustering, support vector machines,
	     shortest path computation, bagged clustering, naive Bayes
	     classifier, ...
License: GPL-2
LazyLoad: yes
NeedsCompilation: yes
Packaged: 2019-01-21 08:44:28 UTC; ripley
Author: David Meyer [aut, cre],
  Evgenia Dimitriadou [aut, cph],
  Kurt Hornik [aut],
  Andreas Weingessel [aut],
  Friedrich Leisch [aut],
  Chih-Chung Chang [ctb, cph] (libsvm C++-code),
  Chih-Chen Lin [ctb, cph] (libsvm C++-code)
Maintainer: David Meyer <David.Meyer@R-project.org>
Repository: CRAN
Date/Publication: 2019-01-21 10:56:06 UTC
Built: R 3.5.2; x86_64-w64-mingw32; 2019-02-10 23:04:25 UTC; windows
Archs: i386, x64
