# Supplementary material for: WHONDRS-GUI: a web application for global survey of surface water metabolites
Source: PeerJ. 2020 Jul 22;8:e9277. doi: 10.7717/peerj.9277 (PMC7382364; doi:10.7717/peerj.9277)
Supplement: Supplemental Information 1 [file peerj-08-9277-s001.zip › WHONDRS_S_Kit/packrat/desc/gdtools]

Package: gdtools
Version: 0.1.7
License: GPL-3 | file LICENSE
Title: Utilities for Graphical Rendering
Description: Useful tools for writing vector graphics devices.
Authors@R: c(
    person("David", "Gohel", , "david.gohel@ardata.fr", c("aut", "cre")),
    person("Hadley", "Wickham", , "hadley@rstudio.com", "aut"),
    person("Lionel", "Henry", , "lionel@rstudio.com", "aut"),
    person("Jeroen", "Ooms", , "jeroen@berkeley.edu", "aut"),
    person("Yixuan", "Qiu", role = "ctb"),
    person("R Core Team", role = "cph", comment = "Cairo code from X11 device"),
    person("RStudio", role = "cph")
  )
LazyData: TRUE
Imports: Rcpp (>= 0.12.12), withr
Suggests: htmltools, testthat, fontquiver (>= 0.2.0), curl
LinkingTo: Rcpp
SystemRequirements: cairo
BugReports: https://github.com/davidgohel/gdtools/issues
RoxygenNote: 6.0.1.9000
NeedsCompilation: yes
Packaged: 2018-02-27 16:03:31 UTC; davidgohel
Author: David Gohel [aut, cre],
  Hadley Wickham [aut],
  Lionel Henry [aut],
  Jeroen Ooms [aut],
  Yixuan Qiu [ctb],
  R Core Team [cph] (Cairo code from X11 device),
  RStudio [cph]
Maintainer: David Gohel <david.gohel@ardata.fr>
Repository: CRAN
Date/Publication: 2018-02-27 17:15:37 UTC
Built: R 3.5.2; x86_64-w64-mingw32; 2019-02-11 00:32:49 UTC; windows
Archs: i386, x64
