# Supplementary material for: WHONDRS-GUI: a web application for global survey of surface water metabolites
Source: PeerJ. 2020 Jul 22;8:e9277. doi: 10.7717/peerj.9277 (PMC7382364; doi:10.7717/peerj.9277)
Supplement: Supplemental Information 1 [file peerj-08-9277-s001.zip › WHONDRS_S_Kit/packrat/desc/ggmap]

Package: ggmap
Version: 3.0.0
Title: Spatial Visualization with ggplot2
Description: A collection of functions to visualize spatial data and models
    on top of static maps from various online sources (e.g Google Maps and Stamen
    Maps). It includes tools common to those tasks, including functions for
    geolocation and routing.
URL: https://github.com/dkahle/ggmap
BugReports: https://github.com/dkahle/ggmap/issues
Authors@R: c(person("David", "Kahle", email = "david.kahle@gmail.com", role = c("aut", "cre"), comment = c(ORCID = "0000-0002-9999-1558")),
  person("Hadley", "Wickham", email = "h.wickham@gmail.com", role = "aut", comment = c(ORCID = "0000-0003-4757-117X")),
  person("Scott", "Jackson", email = "scottmmjackson@gmail.com", role = "aut"),
  person("Mikko", "Korpela", email = "mvkorpel@iki.fi", role = "ctb"))
Depends: R (>= 3.1.0), ggplot2 (>= 2.2.0)
Imports: RgoogleMaps, png, plyr, rjson, jpeg, digest, scales, dplyr,
        bitops, grid, glue, httr, stringr, purrr, magrittr, tibble,
        tidyr
Suggests: MASS, hexbin, testthat
License: GPL-2
LazyData: true
RoxygenNote: 6.1.0
Encoding: UTF-8
NeedsCompilation: no
Packaged: 2019-02-05 09:19:03 UTC; ligges
Author: David Kahle [aut, cre] (<https://orcid.org/0000-0002-9999-1558>),
  Hadley Wickham [aut] (<https://orcid.org/0000-0003-4757-117X>),
  Scott Jackson [aut],
  Mikko Korpela [ctb]
Maintainer: David Kahle <david.kahle@gmail.com>
Repository: CRAN
Date/Publication: 2019-02-05 10:19:04
Built: R 3.5.2; ; 2019-02-11 05:10:41 UTC; windows
