# Supplementary material for: WHONDRS-GUI: a web application for global survey of surface water metabolites
Source: PeerJ. 2020 Jul 22;8:e9277. doi: 10.7717/peerj.9277 (PMC7382364; doi:10.7717/peerj.9277)
Supplement: Supplemental Information 1 [file peerj-08-9277-s001.zip › WHONDRS_S_Kit/packrat/desc/ggplot2]

Package: ggplot2
Version: 3.1.0
Title: Create Elegant Data Visualisations Using the Grammar of Graphics
Description: A system for 'declaratively' creating graphics,
    based on "The Grammar of Graphics". You provide the data, tell 'ggplot2'
    how to map variables to aesthetics, what graphical primitives to use,
    and it takes care of the details.
Authors@R: c(
    person("Hadley", "Wickham", , "hadley@rstudio.com", c("aut", "cre")),
    person("Winston", "Chang", , role = "aut"),
    person("Lionel", "Henry", , role = "aut"),
    person("Thomas Lin", "Pedersen", role = "aut"),
    person("Kohske", "Takahashi", role = "aut"),
    person("Claus", "Wilke", role = "aut"),
    person("Kara", "Woo", role = "aut"),
    person("RStudio", role = c("cph"))
    )
Depends: R (>= 3.1)
Imports: digest, grid, gtable (>= 0.1.1), lazyeval, MASS, mgcv, plyr
        (>= 1.7.1), reshape2, rlang (>= 0.2.1), scales (>= 0.5.0),
        stats, tibble, viridisLite, withr (>= 2.0.0)
Suggests: covr, dplyr, ggplot2movies, hexbin, Hmisc, lattice, mapproj,
        maps, maptools, multcomp, munsell, nlme, testthat (>= 0.11.0),
        vdiffr, quantreg, knitr, rgeos, rpart, rmarkdown, sf (>=
        0.3-4), svglite (>= 1.2.0.9001)
Enhances: sp
License: GPL-2 | file LICENSE
URL: http://ggplot2.tidyverse.org, https://github.com/tidyverse/ggplot2
BugReports: https://github.com/tidyverse/ggplot2/issues
LazyData: true
Collate: 'ggproto.r' 'ggplot-global.R' 'aaa-.r' 'aes-calculated.r'
        'aes-colour-fill-alpha.r' 'aes-group-order.r'
        'aes-linetype-size-shape.r' 'aes-position.r' 'utilities.r'
        'aes.r' 'legend-draw.r' 'geom-.r' 'annotation-custom.r'
        'annotation-logticks.r' 'geom-polygon.r' 'geom-map.r'
        'annotation-map.r' 'geom-raster.r' 'annotation-raster.r'
        'annotation.r' 'autolayer.r' 'autoplot.r' 'axis-secondary.R'
        'backports.R' 'bench.r' 'bin.R' 'compat-quosures.R' 'coord-.r'
        'coord-cartesian-.r' 'coord-fixed.r' 'coord-flip.r'
        'coord-map.r' 'coord-munch.r' 'coord-polar.r'
        'coord-quickmap.R' 'coord-transform.r' 'data.R' 'facet-.r'
        'facet-grid-.r' 'facet-null.r' 'facet-wrap.r' 'fortify-lm.r'
        'fortify-map.r' 'fortify-multcomp.r' 'fortify-spatial.r'
        'fortify.r' 'stat-.r' 'geom-abline.r' 'geom-rect.r'
        'geom-bar.r' 'geom-bin2d.r' 'geom-blank.r' 'geom-boxplot.r'
        'geom-col.r' 'geom-path.r' 'geom-contour.r' 'geom-count.r'
        'geom-crossbar.r' 'geom-segment.r' 'geom-curve.r'
        'geom-defaults.r' 'geom-ribbon.r' 'geom-density.r'
        'geom-density2d.r' 'geom-dotplot.r' 'geom-errorbar.r'
        'geom-errorbarh.r' 'geom-freqpoly.r' 'geom-hex.r'
        'geom-histogram.r' 'geom-hline.r' 'geom-jitter.r'
        'geom-label.R' 'geom-linerange.r' 'geom-point.r'
        'geom-pointrange.r' 'geom-quantile.r' 'geom-rug.r'
        'geom-smooth.r' 'geom-spoke.r' 'geom-text.r' 'geom-tile.r'
        'geom-violin.r' 'geom-vline.r' 'ggplot2.r' 'grob-absolute.r'
        'grob-dotstack.r' 'grob-null.r' 'grouping.r' 'guide-colorbar.r'
        'guide-legend.r' 'guides-.r' 'guides-axis.r' 'guides-grid.r'
        'hexbin.R' 'labeller.r' 'labels.r' 'layer.r' 'layout.R'
        'limits.r' 'margins.R' 'plot-build.r' 'plot-construction.r'
        'plot-last.r' 'plot.r' 'position-.r' 'position-collide.r'
        'position-dodge.r' 'position-dodge2.r' 'position-identity.r'
        'position-jitter.r' 'position-jitterdodge.R' 'position-nudge.R'
        'position-stack.r' 'quick-plot.r' 'range.r' 'save.r' 'scale-.r'
        'scale-alpha.r' 'scale-brewer.r' 'scale-colour.r'
        'scale-continuous.r' 'scale-date.r' 'scale-discrete-.r'
        'scale-gradient.r' 'scale-grey.r' 'scale-hue.r'
        'scale-identity.r' 'scale-linetype.r' 'scale-manual.r'
        'scale-shape.r' 'scale-size.r' 'scale-type.R' 'scale-viridis.r'
        'scales-.r' 'sf.R' 'stat-bin.r' 'stat-bin2d.r' 'stat-bindot.r'
        'stat-binhex.r' 'stat-boxplot.r' 'stat-contour.r'
        'stat-count.r' 'stat-density-2d.r' 'stat-density.r'
        'stat-ecdf.r' 'stat-ellipse.R' 'stat-function.r'
        'stat-identity.r' 'stat-qq-line.R' 'stat-qq.r'
        'stat-quantile.r' 'stat-sf-coordinates.R'
        'stat-smooth-methods.r' 'stat-smooth.r' 'stat-sum.r'
        'stat-summary-2d.r' 'stat-summary-bin.R' 'stat-summary-hex.r'
        'stat-summary.r' 'stat-unique.r' 'stat-ydensity.r'
        'summarise-plot.R' 'summary.r' 'theme-elements.r' 'theme.r'
        'theme-defaults.r' 'theme-current.R' 'translate-qplot-ggplot.r'
        'translate-qplot-lattice.r' 'utilities-break.r'
        'utilities-grid.r' 'utilities-help.r' 'utilities-matrix.r'
        'utilities-resolution.r' 'utilities-table.r'
        'utilities-tidy-eval.R' 'zxx.r' 'zzz.r'
VignetteBuilder: knitr
RoxygenNote: 6.1.0
Encoding: UTF-8
NeedsCompilation: no
Packaged: 2018-10-24 18:49:13 UTC; hadley
Author: Hadley Wickham [aut, cre],
  Winston Chang [aut],
  Lionel Henry [aut],
  Thomas Lin Pedersen [aut],
  Kohske Takahashi [aut],
  Claus Wilke [aut],
  Kara Woo [aut],
  RStudio [cph]
Maintainer: Hadley Wickham <hadley@rstudio.com>
Repository: CRAN
Date/Publication: 2018-10-25 04:30:25 UTC
Built: R 3.5.2; ; 2019-02-11 03:45:53 UTC; windows
