# Supplementary material for: WHONDRS-GUI: a web application for global survey of surface water metabolites
Source: PeerJ. 2020 Jul 22;8:e9277. doi: 10.7717/peerj.9277 (PMC7382364; doi:10.7717/peerj.9277)
Supplement: Supplemental Information 1 [file peerj-08-9277-s001.zip › WHONDRS_S_Kit/packrat/desc/glue]

Package: glue
Title: Interpreted String Literals
Version: 1.3.0
Authors@R: person("Jim", "Hester", email = "james.f.hester@gmail.com", role = c("aut", "cre"))
Description: An implementation of interpreted string literals, inspired by
  Python's Literal String Interpolation <https://www.python.org/dev/peps/pep-0498/> and Docstrings
  <https://www.python.org/dev/peps/pep-0257/> and Julia's Triple-Quoted String Literals
  <https://docs.julialang.org/en/stable/manual/strings/#triple-quoted-string-literals>.
Depends: R (>= 3.1)
Imports: methods
Suggests: testthat, covr, magrittr, crayon, knitr, rmarkdown, DBI,
        RSQLite, R.utils, forcats, microbenchmark, rprintf, stringr,
        ggplot2, dplyr, withr
License: MIT + file LICENSE
Encoding: UTF-8
LazyData: true
RoxygenNote: 6.0.1
URL: https://github.com/tidyverse/glue
BugReports: https://github.com/tidyverse/glue/issues
VignetteBuilder: knitr
ByteCompile: true
NeedsCompilation: yes
Packaged: 2018-07-17 14:19:58 UTC; jhester
Author: Jim Hester [aut, cre]
Maintainer: Jim Hester <james.f.hester@gmail.com>
Repository: CRAN
Date/Publication: 2018-07-17 19:10:02 UTC
Built: R 3.5.2; x86_64-w64-mingw32; 2019-02-10 23:02:46 UTC; windows
Archs: i386, x64
