# Supplementary material for: WHONDRS-GUI: a web application for global survey of surface water metabolites
Source: PeerJ. 2020 Jul 22;8:e9277. doi: 10.7717/peerj.9277 (PMC7382364; doi:10.7717/peerj.9277)
Supplement: Supplemental Information 1 [file peerj-08-9277-s001.zip › WHONDRS_S_Kit/packrat/desc/gridExtra]

Package: gridExtra
Authors@R: c(person("Baptiste", "Auguie",
    email = "baptiste.auguie@gmail.com",
    role = c("aut", "cre")), person("Anton", "Antonov",
    email = "tonytonov@gmail.com",
    role = c("ctb")))
License: GPL (>= 2)
Title: Miscellaneous Functions for "Grid" Graphics
Type: Package
Description: Provides a number of user-level functions to work with "grid"
    graphics, notably to arrange multiple grid-based plots on a page, and draw
    tables.
Version: 2.3
VignetteBuilder: knitr
Imports: gtable, grid, grDevices, graphics, utils
Suggests: ggplot2, egg, lattice, knitr, testthat
RoxygenNote: 6.0.1
NeedsCompilation: no
Packaged: 2017-09-08 22:52:09 UTC; baptiste
Author: Baptiste Auguie [aut, cre],
  Anton Antonov [ctb]
Maintainer: Baptiste Auguie <baptiste.auguie@gmail.com>
Repository: CRAN
Date/Publication: 2017-09-09 14:12:08 UTC
Built: R 3.5.2; ; 2019-02-10 23:02:09 UTC; windows
