# Supplementary material for: WHONDRS-GUI: a web application for global survey of surface water metabolites
Source: PeerJ. 2020 Jul 22;8:e9277. doi: 10.7717/peerj.9277 (PMC7382364; doi:10.7717/peerj.9277)
Supplement: Supplemental Information 1 [file peerj-08-9277-s001.zip › WHONDRS_S_Kit/packrat/desc/htmltools]

Package: htmltools
Type: Package
Title: Tools for HTML
Version: 0.3.6
Date: 2017-04-26
Author: RStudio, Inc.
Maintainer: Joe Cheng <joe@rstudio.com>
Description: Tools for HTML generation and output.
Depends: R (>= 2.14.1)
Imports: utils, digest, Rcpp
Suggests: markdown, testthat
Enhances: knitr
License: GPL (>= 2)
URL: https://github.com/rstudio/htmltools
BugReports: https://github.com/rstudio/htmltools/issues
RoxygenNote: 6.0.1
LinkingTo: Rcpp
NeedsCompilation: yes
Packaged: 2017-04-27 00:04:32 UTC; jcheng
Repository: CRAN
Date/Publication: 2017-04-28 07:41:46 UTC
Built: R 3.5.2; x86_64-w64-mingw32; 2019-02-11 00:31:47 UTC; windows
Archs: i386, x64
InstallAgent: packrat 0.5.0
InstallSource: CRAN
Hash: 9707abea0a9b7406e98fb1242e97e1f6
