# Supplementary material for: WHONDRS-GUI: a web application for global survey of surface water metabolites
Source: PeerJ. 2020 Jul 22;8:e9277. doi: 10.7717/peerj.9277 (PMC7382364; doi:10.7717/peerj.9277)
Supplement: Supplemental Information 1 [file peerj-08-9277-s001.zip › WHONDRS_S_Kit/packrat/desc/httpuv]

Package: httpuv
Type: Package
Title: HTTP and WebSocket Server Library
Version: 1.4.5.1
Author: Joe Cheng, Hector Corrada Bravo [ctb], Jeroen Ooms [ctb],
    Winston Chang [ctb]
Copyright: RStudio, Inc.; Joyent, Inc.; Nginx Inc.; Igor Sysoev; Niels
    Provos; Internet Systems Consortium, Inc.; Alexander Chemeris
Maintainer: Joe Cheng <joe@rstudio.com>
Description: Provides low-level socket and protocol support for
    handling HTTP and WebSocket requests directly from within R. It is
    primarily intended as a building block for other packages, rather
    than making it particularly easy to create complete web
    applications using httpuv alone. httpuv is built on top of the
    libuv and http-parser C libraries, both of which were developed by
    Joyent, Inc. (See LICENSE file for libuv and http-parser license
    information.)
License: GPL (>= 2) | file LICENSE
Depends: R (>= 2.15.1), methods
Imports: Rcpp (>= 0.11.0), utils, promises, later (>= 0.7.3)
LinkingTo: Rcpp, BH, later
URL: https://github.com/rstudio/httpuv
SystemRequirements: GNU make
RoxygenNote: 6.0.1.9000
Suggests: testthat, callr
NeedsCompilation: yes
Packaged: 2018-12-18 19:03:26 UTC; winston
Repository: CRAN
Date/Publication: 2018-12-18 19:40:03 UTC
Built: R 3.5.2; x86_64-w64-mingw32; 2019-02-11 03:08:33 UTC; windows
Archs: i386, x64
InstallAgent: packrat 0.5.0
InstallSource: CRAN
Hash: c1952824aa156a78fb421ea09b67473d
