# Supplementary material for: WHONDRS-GUI: a web application for global survey of surface water metabolites
Source: PeerJ. 2020 Jul 22;8:e9277. doi: 10.7717/peerj.9277 (PMC7382364; doi:10.7717/peerj.9277)
Supplement: Supplemental Information 1 [file peerj-08-9277-s001.zip › WHONDRS_S_Kit/packrat/desc/httr]

Package: httr
Title: Tools for Working with URLs and HTTP
Version: 1.4.0
Authors@R: 
    c(person(given = "Hadley",
             family = "Wickham",
             role = c("aut", "cre"),
             email = "hadley@rstudio.com"),
      person(given = "RStudio",
             role = "cph"))
Description: Useful tools for working with HTTP organised by
    HTTP verbs (GET(), POST(), etc). Configuration functions make it easy
    to control additional request components (authenticate(),
    add_headers() and so on).
License: MIT + file LICENSE
URL: https://github.com/r-lib/httr
BugReports: https://github.com/r-lib/httr/issues
Depends: R (>= 3.1)
Imports: curl (>= 0.9.1), jsonlite, mime, openssl (>= 0.8), R6
Suggests: covr, httpuv, jpeg, knitr, png, readr, rmarkdown, testthat
        (>= 0.8.0), xml2
VignetteBuilder: knitr
Encoding: UTF-8
RoxygenNote: 6.1.1
NeedsCompilation: no
Packaged: 2018-12-06 20:11:59 UTC; hadley
Author: Hadley Wickham [aut, cre],
  RStudio [cph]
Maintainer: Hadley Wickham <hadley@rstudio.com>
Repository: CRAN
Date/Publication: 2018-12-11 08:40:06 UTC
Built: R 3.5.2; ; 2019-02-11 03:08:35 UTC; windows
