# Supplementary material for: WHONDRS-GUI: a web application for global survey of surface water metabolites
Source: PeerJ. 2020 Jul 22;8:e9277. doi: 10.7717/peerj.9277 (PMC7382364; doi:10.7717/peerj.9277)
Supplement: Supplemental Information 1 [file peerj-08-9277-s001.zip › WHONDRS_S_Kit/packrat/desc/jsonlite]

Package: jsonlite
Version: 1.6
Title: A Robust, High Performance JSON Parser and Generator for R
License: MIT + file LICENSE
NeedsCompilation: yes
Depends: methods
Author: Jeroen Ooms, Duncan Temple Lang, Lloyd Hilaiel
URL: https://arxiv.org/abs/1403.2805,
    https://www.opencpu.org/posts/jsonlite-a-smarter-json-encoder
BugReports: http://github.com/jeroen/jsonlite/issues
Maintainer: Jeroen Ooms <jeroen@berkeley.edu>
VignetteBuilder: knitr, R.rsp
Description: A fast JSON parser and generator optimized for statistical
    data and the web. Started out as a fork of 'RJSONIO', but has been
    completely rewritten in recent versions. The package offers
    flexible, robust, high performance tools for working with JSON in R
    and is particularly powerful for building pipelines and interacting
    with a web API. The implementation is based on the mapping
    described in the vignette (Ooms, 2014). In addition to converting
    JSON data from/to R objects, 'jsonlite' contains functions to
    stream, validate, and prettify JSON data. The unit tests included
    with the package verify that all edge cases are encoded and decoded
    consistently for use with dynamic data in systems and applications.
Suggests: httr, curl, plyr, testthat, knitr, rmarkdown, R.rsp, sp
RoxygenNote: 6.1.1
Packaged: 2018-12-07 11:22:02 UTC; jeroen
Repository: CRAN
Date/Publication: 2018-12-07 12:50:02 UTC
Built: R 3.5.2; x86_64-w64-mingw32; 2019-02-10 23:01:45 UTC; windows
Archs: i386, x64
InstallAgent: packrat 0.5.0
InstallSource: CRAN
Hash: 5f969e213e966135393e3e304abf3f49
