# Supplementary material for: WHONDRS-GUI: a web application for global survey of surface water metabolites
Source: PeerJ. 2020 Jul 22;8:e9277. doi: 10.7717/peerj.9277 (PMC7382364; doi:10.7717/peerj.9277)
Supplement: Supplemental Information 1 [file peerj-08-9277-s001.zip › WHONDRS_S_Kit/packrat/desc/labeling]

Package: labeling
Type: Package
Title: Axis Labeling
Version: 0.3
Date: 2014-08-22
Author: Justin Talbot
Maintainer: Justin Talbot <justintalbot@gmail.com>
Description: Provides a range of axis labeling algorithms
License: MIT + file LICENSE | Unlimited
LazyLoad: no
Collate: 'labeling.R'
Repository: CRAN
Repository/R-Forge/Project: labeling
Repository/R-Forge/Revision: 16
Repository/R-Forge/DateTimeStamp: 2014-08-23 05:53:23
Date/Publication: 2014-08-23 14:57:53
Packaged: 2014-08-23 06:15:07 UTC; rforge
NeedsCompilation: no
Built: R 3.5.2; ; 2018-12-26 00:46:43 UTC; windows
