# Supplementary material for: WHONDRS-GUI: a web application for global survey of surface water metabolites
Source: PeerJ. 2020 Jul 22;8:e9277. doi: 10.7717/peerj.9277 (PMC7382364; doi:10.7717/peerj.9277)
Supplement: Supplemental Information 1 [file peerj-08-9277-s001.zip › WHONDRS_S_Kit/packrat/desc/later]

Package: later
Type: Package
Title: Utilities for Delaying Function Execution
Version: 0.7.5
Authors@R: c( person("Joe", "Cheng", role = c("aut", "cre"), email =
    "joe@rstudio.com"), person(family = "RStudio", role = "cph"),
    person("Marcus", "Geelnard", role = c("ctb", "cph"), comment =
    "TinyCThread library, https://tinycthread.github.io/"),
    person("Evan", "Nemerson", role = c("ctb", "cph"), comment =
    "TinyCThread library, https://tinycthread.github.io/") )
Description: Executes arbitrary R or C functions some time after the
    current time, after the R execution stack has emptied.
URL: https://github.com/r-lib/later
BugReports: https://github.com/r-lib/later/issues
License: GPL (>= 2)
Imports: Rcpp (>= 0.12.9), rlang
LinkingTo: Rcpp, BH
RoxygenNote: 6.1.0
Suggests: knitr, rmarkdown, testthat
VignetteBuilder: knitr
NeedsCompilation: yes
Packaged: 2018-09-14 22:59:16 UTC; jcheng
Author: Joe Cheng [aut, cre], RStudio [cph], Marcus Geelnard [ctb, cph]
    (TinyCThread library, https://tinycthread.github.io/), Evan
    Nemerson [ctb, cph] (TinyCThread library,
    https://tinycthread.github.io/)
Maintainer: Joe Cheng <joe@rstudio.com>
Repository: CRAN
Date/Publication: 2018-09-18 22:20:03 UTC
Built: R 3.5.1; x86_64-w64-mingw32; 2019-02-14 18:55:50 UTC; windows
Archs: x64
InstallAgent: packrat 0.5.0
InstallSource: CRAN
Hash: cb28cae55bfd79567db23db127f09d3c
