# Supplementary material for: WHONDRS-GUI: a web application for global survey of surface water metabolites
Source: PeerJ. 2020 Jul 22;8:e9277. doi: 10.7717/peerj.9277 (PMC7382364; doi:10.7717/peerj.9277)
Supplement: Supplemental Information 1 [file peerj-08-9277-s001.zip › WHONDRS_S_Kit/packrat/desc/lattice]

Package: lattice
Version: 0.20-35
Date: 2017-03-23
Priority: recommended
Title: Trellis Graphics for R
Author: Deepayan Sarkar <deepayan.sarkar@r-project.org>
Maintainer: Deepayan Sarkar <deepayan.sarkar@r-project.org>
Description: A powerful and elegant high-level data visualization
  system inspired by Trellis graphics, with an emphasis on
  multivariate data. Lattice is sufficient for typical graphics needs,
  and is also flexible enough to handle most nonstandard requirements.
  See ?Lattice for an introduction.
Depends: R (>= 3.0.0)
Suggests: KernSmooth, MASS, latticeExtra
Imports: grid, grDevices, graphics, stats, utils
Enhances: chron
LazyLoad: yes
LazyData: yes
License: GPL (>= 2)
URL: http://lattice.r-forge.r-project.org/
BugReports: https://github.com/deepayan/lattice/issues
NeedsCompilation: yes
Packaged: 2017-03-25 11:25:40 UTC; deepayan
Repository: CRAN
Date/Publication: 2017-03-25 18:05:47 UTC
Built: R 3.5.1; x86_64-w64-mingw32; 2018-07-02 09:14:03 UTC; windows
Archs: i386, x64
