# Supplementary material for: WHONDRS-GUI: a web application for global survey of surface water metabolites
Source: PeerJ. 2020 Jul 22;8:e9277. doi: 10.7717/peerj.9277 (PMC7382364; doi:10.7717/peerj.9277)
Supplement: Supplemental Information 1 [file peerj-08-9277-s001.zip › WHONDRS_S_Kit/packrat/desc/lazyeval]

Package: lazyeval
Version: 0.2.1
Title: Lazy (Non-Standard) Evaluation
Description: An alternative approach to non-standard evaluation using
    formulas. Provides a full implementation of LISP style 'quasiquotation',
    making it easier to generate code with other code.
Authors@R: c(
    person("Hadley", "Wickham", ,"hadley@rstudio.com", c("aut", "cre")),
    person("RStudio", role = "cph")
    )
License: GPL-3
LazyData: true
Depends: R (>= 3.1.0)
Suggests: knitr, rmarkdown (>= 0.2.65), testthat, covr
VignetteBuilder: knitr
RoxygenNote: 6.0.1
NeedsCompilation: yes
Packaged: 2017-10-18 22:37:44 UTC; lionel
Author: Hadley Wickham [aut, cre],
  RStudio [cph]
Maintainer: Hadley Wickham <hadley@rstudio.com>
Repository: CRAN
Date/Publication: 2017-10-29 22:59:36 UTC
Built: R 3.5.2; x86_64-w64-mingw32; 2019-02-10 23:01:47 UTC; windows
Archs: i386, x64
