# Supplementary material for: WHONDRS-GUI: a web application for global survey of surface water metabolites
Source: PeerJ. 2020 Jul 22;8:e9277. doi: 10.7717/peerj.9277 (PMC7382364; doi:10.7717/peerj.9277)
Supplement: Supplemental Information 1 [file peerj-08-9277-s001.zip › WHONDRS_S_Kit/packrat/desc/magrittr]

Package: magrittr
Type: Package
Title: A Forward-Pipe Operator for R
Version: 1.5
Author: Stefan Milton Bache <stefan@stefanbache.dk> and Hadley Wickham
    <h.wickham@gmail.com>
Maintainer: Stefan Milton Bache <stefan@stefanbache.dk>
Description: Provides a mechanism for chaining commands with a new
    forward-pipe operator, %>%. This operator will forward a value, or
    the result of an expression, into the next function
    call/expression. There is flexible support for the type of
    right-hand side expressions. For more information, see package
    vignette. To quote Rene Magritte, "Ceci n'est pas un pipe."
Suggests: testthat, knitr
VignetteBuilder: knitr
License: MIT + file LICENSE
ByteCompile: Yes
Packaged: 2014-11-22 08:50:53 UTC; shb
NeedsCompilation: no
Repository: CRAN
Date/Publication: 2014-11-22 19:15:57
Built: R 3.5.2; ; 2019-02-10 23:01:42 UTC; windows
InstallAgent: packrat 0.5.0
InstallSource: CRAN
Hash: bdc4d48c3135e8f3b399536ddf160df4
