# Supplementary material for: WHONDRS-GUI: a web application for global survey of surface water metabolites
Source: PeerJ. 2020 Jul 22;8:e9277. doi: 10.7717/peerj.9277 (PMC7382364; doi:10.7717/peerj.9277)
Supplement: Supplemental Information 1 [file peerj-08-9277-s001.zip › WHONDRS_S_Kit/packrat/desc/mapview]

Type: Package
Package: mapview
Title: Interactive Viewing of Spatial Data in R
Version: 2.6.3
Date: 2018-12-19
Authors@R: 
    c(person(given = "Tim",
             family = "Appelhans",
             role = c("cre", "aut"),
             email = "tim.appelhans@gmail.com"),
      person(given = "Florian",
             family = "Detsch",
             role = "aut",
             email = "fdetsch@web.de"),
      person(given = "Christoph",
             family = "Reudenbach",
             role = "aut",
             email = "reudenbach@geo.uni-marburg.de"),
      person(given = "Stefan",
             family = "Woellauer",
             role = "aut",
             email = "stephan.woellauer@geo.uni-marburg.de"),
      person(given = "Spaska",
             family = "Forteva",
             role = "ctb",
             email = "spaska.forteva@geo.uni-marburg.de"),
      person(given = "Thomas",
             family = "Nauss",
             role = "ctb",
             email = "nauss@staff.uni-marburg.de"),
      person(given = "Edzer",
             family = "Pebesma",
             role = "ctb"),
      person(given = "Kenton",
             family = "Russell",
             role = "ctb"),
      person(given = "Michael",
             family = "Sumner",
             role = "ctb"),
      person(given = "Jochen",
             family = "Darley",
             role = "ctb",
             email = "Debugger@jedimasters.de"),
      person(given = "Pierre",
             family = "Roudier",
             role = "ctb"),
      person(given = "Patrick",
             family = "Schratz",
             role = "ctb"),
      person(given = "Environmental Informatics Marburg",
             role = "ctb"))
Maintainer: Tim Appelhans <tim.appelhans@gmail.com>
Description: Quickly and conveniently create interactive
    visualisations of spatial data with or without background maps.
    Attributes of displayed features are fully queryable via pop-up
    windows. Additional functionality includes methods to visualise true-
    and false-color raster images, bounding boxes, small multiples and 3D
    raster data cubes.
License: GPL (>= 3) | file LICENSE
URL: https://github.com/r-spatial/mapview
BugReports: https://github.com/r-spatial/mapview/issues
Depends: methods, R (>= 2.10)
Imports: base64enc, brew, htmltools, htmlwidgets, lattice, leaflet (>=
        2.0.0), png, raster, Rcpp (>= 0.11.3), satellite, scales (>=
        0.2.5), sf, sp, svglite, uuid, viridisLite, webshot
Suggests: covr, dplyr, knitr, lwgeom, rmarkdown, stars, testthat
LinkingTo: Rcpp
ByteCompile: yes
LazyData: TRUE
RoxygenNote: 6.1.0
SystemRequirements: GNU make
NeedsCompilation: yes
Packaged: 2018-12-19 16:28:14 UTC; timpanse
Author: Tim Appelhans [cre, aut],
  Florian Detsch [aut],
  Christoph Reudenbach [aut],
  Stefan Woellauer [aut],
  Spaska Forteva [ctb],
  Thomas Nauss [ctb],
  Edzer Pebesma [ctb],
  Kenton Russell [ctb],
  Michael Sumner [ctb],
  Jochen Darley [ctb],
  Pierre Roudier [ctb],
  Patrick Schratz [ctb],
  Environmental Informatics Marburg [ctb]
Repository: CRAN
Date/Publication: 2018-12-19 23:40:03 UTC
Built: R 3.5.2; x86_64-w64-mingw32; 2019-02-11 04:50:11 UTC; windows
Archs: i386, x64
