# Supplementary material for: WHONDRS-GUI: a web application for global survey of surface water metabolites
Source: PeerJ. 2020 Jul 22;8:e9277. doi: 10.7717/peerj.9277 (PMC7382364; doi:10.7717/peerj.9277)
Supplement: Supplemental Information 1 [file peerj-08-9277-s001.zip › WHONDRS_S_Kit/packrat/desc/Matrix]

Package: Matrix
Version: 1.2-14
Date: 2018-04-06
Priority: recommended
Title: Sparse and Dense Matrix Classes and Methods
Contact: Doug and Martin <Matrix-authors@R-project.org>
Maintainer: Martin Maechler <mmaechler+Matrix@gmail.com>
Authors@R: c(person("Douglas","Bates", role="aut")
 , person("Martin","Maechler", email="mmaechler+Matrix@gmail.com",
           role = c("aut","cre"))
 , person("Timothy A.", "Davis", role="ctb",
           comment = c("SuiteSparse and 'cs' C libraries, notably CHOLMOD, AMD;
		       collaborators listed in
			dir(pattern = '^[A-Z]+[.]txt$', full.names=TRUE,
			    system.file('doc', 'SuiteSparse', package='Matrix'))"))
 , person("Jens", "Oehlschlägel", role="ctb", comment="initial nearPD()")
 , person("Jason", "Riedy", role="ctb",
          comment = c("condest() and onenormest() for octave",
 	  	      "Copyright: Regents of the University of California"))
 , person("R Core Team", role = "ctb", comment="base R matrix implementation")
 )
Description: A rich hierarchy of matrix classes, including triangular,
   symmetric, and diagonal matrices, both dense and sparse and with
   pattern, logical and numeric entries.   Numerous methods for and
   operations on these matrices, using 'LAPACK' and 'SuiteSparse' libraries.
Depends: R (>= 3.2.0)
Imports: methods, graphics, grid, stats, utils, lattice
Suggests: expm, MASS
Enhances: MatrixModels, graph, SparseM, sfsmisc
Encoding: UTF-8
LazyData: no
LazyDataNote: not possible, since we use data/*.R *and* our classes
BuildResaveData: no
License: GPL (>= 2) | file LICENCE
URL: http://Matrix.R-forge.R-project.org/
BugReports: https://r-forge.r-project.org/tracker/?group_id=61
NeedsCompilation: yes
Packaged: 2018-04-06 21:34:14 UTC; maechler
Author: Douglas Bates [aut],
  Martin Maechler [aut, cre],
  Timothy A. Davis [ctb] (SuiteSparse and 'cs' C libraries, notably
    CHOLMOD, AMD; collaborators listed in dir(pattern =
    '^[A-Z]+[.]txt$', full.names=TRUE, system.file('doc',
    'SuiteSparse', package='Matrix'))),
  Jens Oehlschlägel [ctb] (initial nearPD()),
  Jason Riedy [ctb] (condest() and onenormest() for octave, Copyright:
    Regents of the University of California),
  R Core Team [ctb] (base R matrix implementation)
Repository: CRAN
Date/Publication: 2018-04-13 08:04:48 UTC
Built: R 3.5.1; x86_64-w64-mingw32; 2018-07-02 09:14:19 UTC; windows
Archs: i386, x64
