# Supplementary material for: WHONDRS-GUI: a web application for global survey of surface water metabolites
Source: PeerJ. 2020 Jul 22;8:e9277. doi: 10.7717/peerj.9277 (PMC7382364; doi:10.7717/peerj.9277)
Supplement: Supplemental Information 1 [file peerj-08-9277-s001.zip › WHONDRS_S_Kit/packrat/desc/mgcv]

Package: mgcv
Version: 1.8-24
Author: Simon Wood <simon.wood@r-project.org>
Maintainer: Simon Wood <simon.wood@r-project.org>
Title: Mixed GAM Computation Vehicle with Automatic Smoothness
        Estimation
Description: Generalized additive (mixed) models, some of their extensions and 
             other generalized ridge regression with multiple smoothing 
             parameter estimation by (Restricted) Marginal Likelihood, 
             Generalized Cross Validation and similar. Includes a gam() 
             function, a wide variety of smoothers, JAGS support and 
             distributions beyond the exponential family.
Priority: recommended
Depends: R (>= 2.14.0), nlme (>= 3.1-64)
Imports: methods, stats, graphics, Matrix
Suggests: splines, parallel, survival, MASS
LazyLoad: yes
ByteCompile: yes
License: GPL (>= 2)
NeedsCompilation: yes
Packaged: 2018-06-18 13:08:20 UTC; sw283
Repository: CRAN
Date/Publication: 2018-06-23 16:07:01 UTC
Built: R 3.5.1; x86_64-w64-mingw32; 2018-07-02 09:18:01 UTC; windows
Archs: i386, x64
