# Supplementary material for: WHONDRS-GUI: a web application for global survey of surface water metabolites
Source: PeerJ. 2020 Jul 22;8:e9277. doi: 10.7717/peerj.9277 (PMC7382364; doi:10.7717/peerj.9277)
Supplement: Supplemental Information 1 [file peerj-08-9277-s001.zip › WHONDRS_S_Kit/packrat/desc/mime]

Package: mime
Type: Package
Title: Map Filenames to MIME Types
Version: 0.6
Authors@R: c( person("Yihui", "Xie", role = c("aut", "cre"), email =
    "xie@yihui.name", comment = c(ORCID = "0000-0003-0645-5666")),
    person("Jeffrey", "Horner", role = "ctb"), person("Beilei", "Bian",
    role = "ctb") )
Description: Guesses the MIME type from a filename extension using the
    data derived from /etc/mime.types in UNIX-type systems.
Imports: tools
License: GPL
URL: https://github.com/yihui/mime
BugReports: https://github.com/yihui/mime/issues
LazyData: TRUE
RoxygenNote: 6.1.0
Encoding: UTF-8
NeedsCompilation: yes
Packaged: 2018-10-05 16:50:15 UTC; yihui
Author: Yihui Xie [aut, cre] (<https://orcid.org/0000-0003-0645-5666>),
    Jeffrey Horner [ctb], Beilei Bian [ctb]
Maintainer: Yihui Xie <xie@yihui.name>
Repository: CRAN
Date/Publication: 2018-10-05 18:10:03 UTC
Built: R 3.5.2; x86_64-w64-mingw32; 2018-12-26 00:47:07 UTC; windows
Archs: i386, x64
InstallAgent: packrat 0.5.0
InstallSource: CRAN
Hash: 2ed8f98b8284ad733f3907fc6e2f1334
