# Supplementary material for: WHONDRS-GUI: a web application for global survey of surface water metabolites
Source: PeerJ. 2020 Jul 22;8:e9277. doi: 10.7717/peerj.9277 (PMC7382364; doi:10.7717/peerj.9277)
Supplement: Supplemental Information 1 [file peerj-08-9277-s001.zip › WHONDRS_S_Kit/packrat/desc/nlme]

Package: nlme
Version: 3.1-137
Date: 2018-04-07
Priority: recommended
Title: Linear and Nonlinear Mixed Effects Models
Authors@R: c(person("José", "Pinheiro", role = "aut", comment = "S version"),
             person("Douglas", "Bates", role = "aut", comment = "up to 2007"),
             person("Saikat", "DebRoy", role = "ctb", comment = "up to 2002"),
             person("Deepayan", "Sarkar", role = "ctb", comment = "up to 2005"),
             person("EISPACK authors", role = "ctb", comment = "src/rs.f"),
	     person("Siem", "Heisterkamp", role = "ctb", comment = "Author fixed sigma"),
             person("Bert", "Van Willigen",role = "ctb", comment = "Programmer fixed sigma"),
	     person("R-core", email = "R-core@R-project.org",
                    role = c("aut", "cre")))
Description: Fit and compare Gaussian linear and nonlinear mixed-effects models.
Depends: R (>= 3.4.0)
Imports: graphics, stats, utils, lattice
Suggests: Hmisc, MASS
LazyData: yes
ByteCompile: yes
Encoding: UTF-8
License: GPL (>= 2) | file LICENCE
BugReports: https://bugs.r-project.org
NeedsCompilation: yes
Packaged: 2018-04-07 08:11:41 UTC; ripley
Author: José Pinheiro [aut] (S version),
  Douglas Bates [aut] (up to 2007),
  Saikat DebRoy [ctb] (up to 2002),
  Deepayan Sarkar [ctb] (up to 2005),
  EISPACK authors [ctb] (src/rs.f),
  Siem Heisterkamp [ctb] (Author fixed sigma),
  Bert Van Willigen [ctb] (Programmer fixed sigma),
  R-core [aut, cre]
Maintainer: R-core <R-core@R-project.org>
Repository: CRAN
Date/Publication: 2018-04-07 12:20:09 UTC
Built: R 3.5.1; x86_64-w64-mingw32; 2018-07-02 09:16:15 UTC; windows
Archs: i386, x64
