# Supplementary material for: WHONDRS-GUI: a web application for global survey of surface water metabolites
Source: PeerJ. 2020 Jul 22;8:e9277. doi: 10.7717/peerj.9277 (PMC7382364; doi:10.7717/peerj.9277)
Supplement: Supplemental Information 1 [file peerj-08-9277-s001.zip › WHONDRS_S_Kit/packrat/desc/plogr]

Package: plogr
Title: The 'plog' C++ Logging Library
Version: 0.2.0
Date: 2018-03-24
Authors@R: c(
  person("Kirill", "Müller", role = c("aut", "cre"), email = "krlmlr+r@mailbox.org"),
  person("Sergey", "Podobry", role = "cph", comment = "Author of the bundled plog library"))
Description: 
  A simple header-only logging library for C++.
  Add 'LinkingTo: plogr' to 'DESCRIPTION', and '#include <plogr.h>' in your C++ modules to use it.
Suggests: Rcpp
License: MIT + file LICENSE
Encoding: UTF-8
LazyData: true
URL: https://github.com/krlmlr/plogr#readme
BugReports: https://github.com/krlmlr/plogr/issues
RoxygenNote: 6.0.1.9000
NeedsCompilation: no
Packaged: 2018-03-24 11:02:06 UTC; muelleki
Author: Kirill Müller [aut, cre],
  Sergey Podobry [cph] (Author of the bundled plog library)
Maintainer: Kirill Müller <krlmlr+r@mailbox.org>
Repository: CRAN
Date/Publication: 2018-03-25 15:25:27 UTC
Built: R 3.5.3; ; 2019-03-17 11:41:16 UTC; windows
