# Supplementary material for: WHONDRS-GUI: a web application for global survey of surface water metabolites
Source: PeerJ. 2020 Jul 22;8:e9277. doi: 10.7717/peerj.9277 (PMC7382364; doi:10.7717/peerj.9277)
Supplement: Supplemental Information 1 [file peerj-08-9277-s001.zip › WHONDRS_S_Kit/packrat/desc/png]

Package: png
Version: 0.1-7
Title: Read and write PNG images
Author: Simon Urbanek <Simon.Urbanek@r-project.org>
Maintainer: Simon Urbanek <Simon.Urbanek@r-project.org>
Depends: R (>= 2.9.0)
Description: This package provides an easy and simple way to read, write and display bitmap images stored in the PNG format. It can read and write both files and in-memory raw vectors.
License: GPL-2 | GPL-3
SystemRequirements: libpng
URL: http://www.rforge.net/png/
Packaged: 2013-12-03 20:09:14 UTC; svnuser
NeedsCompilation: yes
Repository: CRAN
Date/Publication: 2013-12-03 22:25:05
Built: R 3.5.2; x86_64-w64-mingw32; 2018-12-26 00:48:08 UTC; windows
Archs: i386, x64
