# Supplementary material for: WHONDRS-GUI: a web application for global survey of surface water metabolites
Source: PeerJ. 2020 Jul 22;8:e9277. doi: 10.7717/peerj.9277 (PMC7382364; doi:10.7717/peerj.9277)
Supplement: Supplemental Information 1 [file peerj-08-9277-s001.zip › WHONDRS_S_Kit/packrat/desc/processx]

Package: processx
Title: Execute and Control System Processes
Version: 3.2.1
Authors@R: c(
    person("Gábor", "Csárdi", role = c("aut", "cre", "cph"),
           email = "csardi.gabor@gmail.com",
	   comment = c(ORCID = "0000-0001-7098-9676")),
    person("Winston", "Chang", role = "aut"),
    person("RStudio", role = c("cph", "fnd")),
    person("Mango Solutions", role  = c("cph", "fnd")))
Description: Tools to run system processes in the background.
    It can check if a background process is running; wait on a background
    process to finish; get the exit status of finished processes; kill
    background processes. It can read the standard output and error of
    the processes, using non-blocking connections. 'processx' can poll
    a process for standard output or error, with a timeout. It can also
    poll several processes at once.
License: MIT + file LICENSE
LazyData: true
URL: https://github.com/r-lib/processx#readme
BugReports: https://github.com/r-lib/processx/issues
RoxygenNote: 6.1.1
Imports: ps, R6, utils
Suggests: callr, covr, crayon, debugme, parallel, testthat, withr
Encoding: UTF-8
NeedsCompilation: yes
Packaged: 2018-12-04 23:16:03 UTC; gaborcsardi
Author: Gábor Csárdi [aut, cre, cph] (<https://orcid.org/0000-0001-7098-9676>),
  Winston Chang [aut],
  RStudio [cph, fnd],
  Mango Solutions [cph, fnd]
Maintainer: Gábor Csárdi <csardi.gabor@gmail.com>
Repository: CRAN
Date/Publication: 2018-12-05 07:40:06 UTC
Built: R 3.5.2; x86_64-w64-mingw32; 2019-02-11 00:31:55 UTC; windows
Archs: i386, x64
