# Supplementary material for: WHONDRS-GUI: a web application for global survey of surface water metabolites
Source: PeerJ. 2020 Jul 22;8:e9277. doi: 10.7717/peerj.9277 (PMC7382364; doi:10.7717/peerj.9277)
Supplement: Supplemental Information 1 [file peerj-08-9277-s001.zip › WHONDRS_S_Kit/packrat/desc/promises]

Package: promises
Type: Package
Title: Abstractions for Promise-Based Asynchronous Programming
Version: 1.0.1
Authors@R: c( person("Joe", "Cheng", email = "joe@rstudio.com", role =
    c("aut", "cre")), person("RStudio", role = c("cph", "fnd")) )
Description: Provides fundamental abstractions for doing asynchronous
    programming in R using promises. Asynchronous programming is useful
    for allowing a single R process to orchestrate multiple tasks in
    the background while also attending to something else. Semantics
    are similar to 'JavaScript' promises, but with a syntax that is
    idiomatic R.
License: MIT + file LICENSE
Imports: R6, Rcpp, later, rlang, stats, magrittr
Suggests: testthat, future, knitr, rmarkdown
LinkingTo: later, Rcpp
RoxygenNote: 6.0.1
Encoding: UTF-8
LazyData: true
VignetteBuilder: knitr
URL: https://rstudio.github.io/promises,
    https://github.com/rstudio/promises
BugReports: https://github.com/rstudio/promises/issues
NeedsCompilation: yes
Packaged: 2018-04-12 22:42:12 UTC; jcheng
Author: Joe Cheng [aut, cre], RStudio [cph, fnd]
Maintainer: Joe Cheng <joe@rstudio.com>
Repository: CRAN
Date/Publication: 2018-04-13 08:59:30 UTC
Built: R 3.5.2; x86_64-w64-mingw32; 2019-02-11 01:53:42 UTC; windows
Archs: i386, x64
InstallAgent: packrat 0.5.0
InstallSource: CRAN
Hash: 9ecc9727826384f2b4e0c8cf11adfc58
