# Supplementary material for: WHONDRS-GUI: a web application for global survey of surface water metabolites
Source: PeerJ. 2020 Jul 22;8:e9277. doi: 10.7717/peerj.9277 (PMC7382364; doi:10.7717/peerj.9277)
Supplement: Supplemental Information 1 [file peerj-08-9277-s001.zip › WHONDRS_S_Kit/packrat/desc/ps]

Package: ps
Version: 1.3.0
Title: List, Query, Manipulate System Processes
Description: List, query and manipulate all system processes, on 'Windows',
    'Linux' and 'macOS'.
Authors@R: c(
    person("Jay", "Loden", role = "aut"),
    person("Dave", "Daeschler", role = "aut"),
    person("Giampaolo", "Rodola'", role = "aut"),
    person("Gábor", "Csárdi", , "csardi.gabor@gmail.com", c("aut", "cre")),
    person("RStudio", role = "cph"))
License: BSD_3_clause + file LICENSE
URL: https://github.com/r-lib/ps#readme
BugReports: https://github.com/r-lib/ps/issues
Encoding: UTF-8
Depends: R (>= 3.1)
Imports: utils
Suggests: callr, covr, curl, pingr, processx (>= 3.1.0), R6, rlang,
        testthat, tibble
RoxygenNote: 6.1.1
Biarch: true
NeedsCompilation: yes
Packaged: 2018-12-20 20:34:33 UTC; gaborcsardi
Author: Jay Loden [aut],
  Dave Daeschler [aut],
  Giampaolo Rodola' [aut],
  Gábor Csárdi [aut, cre],
  RStudio [cph]
Maintainer: Gábor Csárdi <csardi.gabor@gmail.com>
Repository: CRAN
Date/Publication: 2018-12-21 14:50:03 UTC
Built: R 3.5.2; x86_64-w64-mingw32; 2019-02-10 23:02:07 UTC; windows
Archs: i386, x64
