# Supplementary material for: WHONDRS-GUI: a web application for global survey of surface water metabolites
Source: PeerJ. 2020 Jul 22;8:e9277. doi: 10.7717/peerj.9277 (PMC7382364; doi:10.7717/peerj.9277)
Supplement: Supplemental Information 1 [file peerj-08-9277-s001.zip › WHONDRS_S_Kit/packrat/desc/R6]

Package: R6
Title: Classes with Reference Semantics
Version: 2.3.0
Authors@R: person("Winston", "Chang", role = c("aut", "cre"), email =
    "winston@stdout.org")
Description: Creates classes with reference semantics, similar to R's
    built-in reference classes. Compared to reference classes, R6
    classes are simpler and lighter-weight, and they are not built on
    S4 classes so they do not require the methods package. These
    classes allow public and private members, and they support
    inheritance, even when the classes are defined in different
    packages.
Depends: R (>= 3.0)
Suggests: knitr, microbenchmark, pryr, testthat, ggplot2, scales
License: MIT + file LICENSE
URL: https://github.com/r-lib/R6/
LazyData: true
BugReports: https://github.com/r-lib/R6/issues
RoxygenNote: 6.1.0.9000
NeedsCompilation: no
Packaged: 2018-10-04 14:48:18 UTC; winston
Author: Winston Chang [aut, cre]
Maintainer: Winston Chang <winston@stdout.org>
Repository: CRAN
Date/Publication: 2018-10-04 15:30:03 UTC
Built: R 3.5.2; ; 2019-02-10 23:01:42 UTC; windows
InstallAgent: packrat 0.5.0
InstallSource: CRAN
Hash: 8eccabbf292b5aba632985cde6406fc3
