# Supplementary material for: WHONDRS-GUI: a web application for global survey of surface water metabolites
Source: PeerJ. 2020 Jul 22;8:e9277. doi: 10.7717/peerj.9277 (PMC7382364; doi:10.7717/peerj.9277)
Supplement: Supplemental Information 1 [file peerj-08-9277-s001.zip › WHONDRS_S_Kit/packrat/desc/RColorBrewer]

Package: RColorBrewer
Version: 1.1-2
Date: 2014-12-07
Title: ColorBrewer Palettes
Authors@R: c(person(given = "Erich", family = "Neuwirth", role = c("aut",
        "cre"), email = "erich.neuwirth@univie.ac.at"))
Author: Erich Neuwirth [aut, cre]
Maintainer: Erich Neuwirth <erich.neuwirth@univie.ac.at>
Depends: R (>= 2.0.0)
Description: Provides color schemes for maps (and other graphics)
        designed by Cynthia Brewer as described at http://colorbrewer2.org
License: Apache License 2.0
Packaged: 2014-12-06 23:59:42 UTC; neuwirth
NeedsCompilation: no
Repository: CRAN
Date/Publication: 2014-12-07 08:28:55
Built: R 3.5.2; ; 2018-12-26 00:46:48 UTC; windows
