# Supplementary material for: WHONDRS-GUI: a web application for global survey of surface water metabolites
Source: PeerJ. 2020 Jul 22;8:e9277. doi: 10.7717/peerj.9277 (PMC7382364; doi:10.7717/peerj.9277)
Supplement: Supplemental Information 1 [file peerj-08-9277-s001.zip › WHONDRS_S_Kit/packrat/desc/Rcpp]

Package: Rcpp
Title: Seamless R and C++ Integration
Version: 1.0.0
Date: 2018-11-05
Author: Dirk Eddelbuettel, Romain Francois, JJ Allaire, Kevin Ushey,
    Qiang Kou, Nathan Russell, Douglas Bates and John Chambers
Maintainer: Dirk Eddelbuettel <edd@debian.org>
Description: The 'Rcpp' package provides R functions as well as C++
    classes which offer a seamless integration of R and C++. Many R
    data types and objects can be mapped back and forth to C++
    equivalents which facilitates both writing of new code as well as
    easier integration of third-party libraries. Documentation about
    'Rcpp' is provided by several vignettes included in this package,
    via the 'Rcpp Gallery' site at <http://gallery.rcpp.org>, the paper
    by Eddelbuettel and Francois (2011, <doi:10.18637/jss.v040.i08>),
    the book by Eddelbuettel (2013, <doi:10.1007/978-1-4614-6868-4>)
    and the paper by Eddelbuettel and Balamuta (2018,
    <doi:10.1080/00031305.2017.1375990>); see 'citation("Rcpp")' for
    details.
Depends: R (>= 3.0.0)
Imports: methods, utils
Suggests: RUnit, inline, rbenchmark, knitr, rmarkdown, pinp, pkgKitten
    (>= 0.1.2)
VignetteBuilder: knitr
URL: http://www.rcpp.org, http://dirk.eddelbuettel.com/code/rcpp.html,
    https://github.com/RcppCore/Rcpp
License: GPL (>= 2)
BugReports: https://github.com/RcppCore/Rcpp/issues
MailingList: Please send questions and comments regarding Rcpp to
    rcpp-devel@lists.r-forge.r-project.org
RoxygenNote: 6.0.1
NeedsCompilation: yes
Packaged: 2018-11-06 03:02:42.98448 UTC; edd
Repository: CRAN
Date/Publication: 2018-11-07 20:00:03 UTC
Built: R 3.5.2; x86_64-w64-mingw32; 2019-02-10 23:01:51 UTC; windows
Archs: i386, x64
InstallAgent: packrat 0.5.0
InstallSource: CRAN
Hash: c7273c0f0bc9f5e41f4c52a8cf571f0f
