# Supplementary material for: WHONDRS-GUI: a web application for global survey of surface water metabolites
Source: PeerJ. 2020 Jul 22;8:e9277. doi: 10.7717/peerj.9277 (PMC7382364; doi:10.7717/peerj.9277)
Supplement: Supplemental Information 1 [file peerj-08-9277-s001.zip › WHONDRS_S_Kit/packrat/desc/reshape2]

Package: reshape2
Title: Flexibly Reshape Data: A Reboot of the Reshape Package
Version: 1.4.3
Author: Hadley Wickham <h.wickham@gmail.com>
Maintainer: Hadley Wickham <h.wickham@gmail.com>
Description: Flexibly restructure and aggregate data using just two
    functions: melt and 'dcast' (or 'acast').
License: MIT + file LICENSE
URL: https://github.com/hadley/reshape
BugReports: https://github.com/hadley/reshape/issues
Depends: R (>= 3.1)
Imports: plyr (>= 1.8.1), Rcpp, stringr
Suggests: covr, lattice, testthat (>= 0.8.0)
LinkingTo: Rcpp
Encoding: UTF-8
LazyData: true
RoxygenNote: 6.0.1.9000
NeedsCompilation: yes
Packaged: 2017-12-10 22:04:42 UTC; hadley
Repository: CRAN
Date/Publication: 2017-12-11 16:47:57 UTC
Built: R 3.5.2; x86_64-w64-mingw32; 2019-02-11 01:53:43 UTC; windows
Archs: i386, x64
