# Supplementary material for: WHONDRS-GUI: a web application for global survey of surface water metabolites
Source: PeerJ. 2020 Jul 22;8:e9277. doi: 10.7717/peerj.9277 (PMC7382364; doi:10.7717/peerj.9277)
Supplement: Supplemental Information 1 [file peerj-08-9277-s001.zip › WHONDRS_S_Kit/packrat/desc/RgoogleMaps]

Package: RgoogleMaps
Type: Package
Title: Overlays on Static Maps
Version: 1.4.3
Date: 2018-11-07
Depends: R (>= 2.10)
Imports: graphics, stats, utils, grDevices, methods, png
Suggests: PBSmapping, maptools, sp, loa, RColorBrewer, leaflet
Author: Markus Loecher 
URL: http://rgooglemaps.r-forge.r-project.org/QuickTutorial.html
Maintainer: Markus Loecher <markus.loecher@gmail.com>
Description: Serves two purposes: (i) Provide a
        comfortable R interface to query the Google server for static
        maps, and (ii) Use the map as a background image to overlay
        plots within R. This requires proper coordinate scaling.
License: GPL
LazyLoad: yes
Repository: CRAN
Repository/R-Forge/Project: rgooglemaps
Repository/R-Forge/Revision: 20
Repository/R-Forge/DateTimeStamp: 2017-02-09 15:29:12
Date/Publication: 2018-11-07 20:10:11 UTC
NeedsCompilation: no
Packaged: 2018-11-07 16:25:38 UTC; loecherm
Built: R 3.5.2; ; 2019-02-10 23:03:44 UTC; windows
