# Supplementary material for: WHONDRS-GUI: a web application for global survey of surface water metabolites
Source: PeerJ. 2020 Jul 22;8:e9277. doi: 10.7717/peerj.9277 (PMC7382364; doi:10.7717/peerj.9277)
Supplement: Supplemental Information 1 [file peerj-08-9277-s001.zip › WHONDRS_S_Kit/packrat/desc/rjson]

Package: rjson
Version: 0.2.20
Date: 2018-05-18
Title: JSON for R
Author: Alex Couture-Beil <rjson_pkg@mofo.ca>
Maintainer: Alex Couture-Beil <rjson_pkg@mofo.ca>
Depends: R (>= 3.1.0)
Description: Converts R object into JSON objects and vice-versa.
License: GPL-2
Repository: CRAN
Date/Publication: 2018-06-08 17:23:00 UTC
Packaged: 2018-06-07 22:29:50 UTC; root
NeedsCompilation: yes
Built: R 3.5.2; x86_64-w64-mingw32; 2018-12-26 00:51:56 UTC; windows
Archs: i386, x64
