# Supplementary material for: WHONDRS-GUI: a web application for global survey of surface water metabolites
Source: PeerJ. 2020 Jul 22;8:e9277. doi: 10.7717/peerj.9277 (PMC7382364; doi:10.7717/peerj.9277)
Supplement: Supplemental Information 1 [file peerj-08-9277-s001.zip › WHONDRS_S_Kit/packrat/desc/rlang]

Package: rlang
Version: 0.3.1
Title: Functions for Base Types and Core R and 'Tidyverse' Features
Description: A toolbox for working with base types, core R features
    like the condition system, and core 'Tidyverse' features like tidy
    evaluation.
Authors@R: c( person("Lionel", "Henry", ,"lionel@rstudio.com", c("aut",
    "cre")), person("Hadley", "Wickham", ,"hadley@rstudio.com", "aut"),
    person("RStudio", role = "cph") )
License: GPL-3
LazyData: true
ByteCompile: true
Biarch: true
Depends: R (>= 3.1.0)
Suggests: crayon, magrittr, methods, pillar, testthat (>= 2.0.0), covr
Encoding: UTF-8
RoxygenNote: 6.1.1
URL: http://rlang.r-lib.org, https://github.com/r-lib/rlang
BugReports: https://github.com/r-lib/rlang/issues
NeedsCompilation: yes
Packaged: 2019-01-04 21:28:51 UTC; lionel
Author: Lionel Henry [aut, cre], Hadley Wickham [aut], RStudio [cph]
Maintainer: Lionel Henry <lionel@rstudio.com>
Repository: CRAN
Date/Publication: 2019-01-08 13:00:03 UTC
Built: R 3.5.2; x86_64-w64-mingw32; 2019-02-10 23:01:44 UTC; windows
Archs: i386, x64
InstallAgent: packrat 0.5.0
InstallSource: CRAN
Hash: 1176a91e0c23d4fc8f48bc5704a6f826
