# Supplementary material for: WHONDRS-GUI: a web application for global survey of surface water metabolites
Source: PeerJ. 2020 Jul 22;8:e9277. doi: 10.7717/peerj.9277 (PMC7382364; doi:10.7717/peerj.9277)
Supplement: Supplemental Information 1 [file peerj-08-9277-s001.zip › WHONDRS_S_Kit/packrat/desc/shiny]

Package: shiny
Type: Package
Title: Web Application Framework for R
Version: 1.2.0
Authors@R: c( person("Winston", "Chang", role = c("aut", "cre"), email
    = "winston@rstudio.com"), person("Joe", "Cheng", role = "aut",
    email = "joe@rstudio.com"), person("JJ", "Allaire", role = "aut",
    email = "jj@rstudio.com"), person("Yihui", "Xie", role = "aut",
    email = "yihui@rstudio.com"), person("Jonathan", "McPherson", role
    = "aut", email = "jonathan@rstudio.com"), person(family =
    "RStudio", role = "cph"), person(family = "jQuery Foundation", role
    = "cph", comment = "jQuery library and jQuery UI library"),
    person(family = "jQuery contributors", role = c("ctb", "cph"),
    comment = "jQuery library; authors listed in
    inst/www/shared/jquery-AUTHORS.txt"), person(family = "jQuery UI
    contributors", role = c("ctb", "cph"), comment = "jQuery UI
    library; authors listed in inst/www/shared/jqueryui/AUTHORS.txt"),
    person("Mark", "Otto", role = "ctb", comment = "Bootstrap
    library"), person("Jacob", "Thornton", role = "ctb", comment =
    "Bootstrap library"), person(family = "Bootstrap contributors",
    role = "ctb", comment = "Bootstrap library"), person(family =
    "Twitter, Inc", role = "cph", comment = "Bootstrap library"),
    person("Alexander", "Farkas", role = c("ctb", "cph"), comment =
    "html5shiv library"), person("Scott", "Jehl", role = c("ctb",
    "cph"), comment = "Respond.js library"), person("Stefan", "Petre",
    role = c("ctb", "cph"), comment = "Bootstrap-datepicker library"),
    person("Andrew", "Rowls", role = c("ctb", "cph"), comment =
    "Bootstrap-datepicker library"), person("Dave", "Gandy", role =
    c("ctb", "cph"), comment = "Font-Awesome font"), person("Brian",
    "Reavis", role = c("ctb", "cph"), comment = "selectize.js
    library"), person("Kristopher Michael", "Kowal", role = c("ctb",
    "cph"), comment = "es5-shim library"), person(family = "es5-shim
    contributors", role = c("ctb", "cph"), comment = "es5-shim
    library"), person("Denis", "Ineshin", role = c("ctb", "cph"),
    comment = "ion.rangeSlider library"), person("Sami", "Samhuri",
    role = c("ctb", "cph"), comment = "Javascript strftime library"),
    person(family = "SpryMedia Limited", role = c("ctb", "cph"),
    comment = "DataTables library"), person("John", "Fraser", role =
    c("ctb", "cph"), comment = "showdown.js library"), person("John",
    "Gruber", role = c("ctb", "cph"), comment = "showdown.js library"),
    person("Ivan", "Sagalaev", role = c("ctb", "cph"), comment =
    "highlight.js library"), person(family = "R Core Team", role =
    c("ctb", "cph"), comment = "tar implementation from R") )
Description: Makes it incredibly easy to build interactive web
    applications with R. Automatic "reactive" binding between inputs
    and outputs and extensive prebuilt widgets make it possible to
    build beautiful, responsive, and powerful applications with minimal
    effort.
License: GPL-3 | file LICENSE
Depends: R (>= 3.0.2), methods
Imports: utils, grDevices, httpuv (>= 1.4.4), mime (>= 0.3), jsonlite
    (>= 0.9.16), xtable, digest, htmltools (>= 0.3.5), R6 (>= 2.0),
    sourcetools, later (>= 0.7.2), promises (>= 1.0.1), tools, crayon,
    rlang
Suggests: datasets, Cairo (>= 1.5-5), testthat, knitr (>= 1.6),
    markdown, rmarkdown, ggplot2, magrittr
URL: http://shiny.rstudio.com
BugReports: https://github.com/rstudio/shiny/issues
Collate: 'app.R' 'bookmark-state-local.R' 'stack.R' 'bookmark-state.R'
    'bootstrap-layout.R' 'globals.R' 'conditions.R' 'map.R' 'utils.R'
    'bootstrap.R' 'cache-context.R' 'cache-disk.R' 'cache-memory.R'
    'cache-utils.R' 'diagnose.R' 'fileupload.R' 'font-awesome.R'
    'graph.R' 'reactives.R' 'reactive-domains.R' 'history.R' 'hooks.R'
    'html-deps.R' 'htmltools.R' 'image-interact-opts.R'
    'image-interact.R' 'imageutils.R' 'input-action.R'
    'input-checkbox.R' 'input-checkboxgroup.R' 'input-date.R'
    'input-daterange.R' 'input-file.R' 'input-numeric.R'
    'input-password.R' 'input-radiobuttons.R' 'input-select.R'
    'input-slider.R' 'input-submit.R' 'input-text.R' 'input-textarea.R'
    'input-utils.R' 'insert-tab.R' 'insert-ui.R' 'jqueryui.R'
    'middleware-shiny.R' 'middleware.R' 'modal.R' 'modules.R'
    'notifications.R' 'priorityqueue.R' 'progress.R' 'react.R'
    'render-cached-plot.R' 'render-plot.R' 'render-table.R' 'run-url.R'
    'serializers.R' 'server-input-handlers.R' 'server.R'
    'shiny-options.R' 'shiny.R' 'shinyui.R' 'shinywrappers.R'
    'showcase.R' 'snapshot.R' 'tar.R' 'test-export.R' 'timer.R'
    'update-input.R'
RoxygenNote: 6.1.0
NeedsCompilation: no
Packaged: 2018-11-02 16:06:02 UTC; jcheng
Author: Winston Chang [aut, cre], Joe Cheng [aut], JJ Allaire [aut],
    Yihui Xie [aut], Jonathan McPherson [aut], RStudio [cph], jQuery
    Foundation [cph] (jQuery library and jQuery UI library), jQuery
    contributors [ctb, cph] (jQuery library; authors listed in
    inst/www/shared/jquery-AUTHORS.txt), jQuery UI contributors [ctb,
    cph] (jQuery UI library; authors listed in
    inst/www/shared/jqueryui/AUTHORS.txt), Mark Otto [ctb] (Bootstrap
    library), Jacob Thornton [ctb] (Bootstrap library), Bootstrap
    contributors [ctb] (Bootstrap library), Twitter, Inc [cph]
    (Bootstrap library), Alexander Farkas [ctb, cph] (html5shiv
    library), Scott Jehl [ctb, cph] (Respond.js library), Stefan Petre
    [ctb, cph] (Bootstrap-datepicker library), Andrew Rowls [ctb, cph]
    (Bootstrap-datepicker library), Dave Gandy [ctb, cph] (Font-Awesome
    font), Brian Reavis [ctb, cph] (selectize.js library), Kristopher
    Michael Kowal [ctb, cph] (es5-shim library), es5-shim contributors
    [ctb, cph] (es5-shim library), Denis Ineshin [ctb, cph]
    (ion.rangeSlider library), Sami Samhuri [ctb, cph] (Javascript
    strftime library), SpryMedia Limited [ctb, cph] (DataTables
    library), John Fraser [ctb, cph] (showdown.js library), John Gruber
    [ctb, cph] (showdown.js library), Ivan Sagalaev [ctb, cph]
    (highlight.js library), R Core Team [ctb, cph] (tar implementation
    from R)
Maintainer: Winston Chang <winston@rstudio.com>
Repository: CRAN
Date/Publication: 2018-11-02 19:20:03 UTC
Built: R 3.5.2; ; 2019-02-11 03:45:56 UTC; windows
InstallAgent: packrat 0.5.0
InstallSource: CRAN
Hash: 6853126283ff0572d9f370a1520ac831
