# Supplementary material for: WHONDRS-GUI: a web application for global survey of surface water metabolites
Source: PeerJ. 2020 Jul 22;8:e9277. doi: 10.7717/peerj.9277 (PMC7382364; doi:10.7717/peerj.9277)
Supplement: Supplemental Information 1 [file peerj-08-9277-s001.zip › WHONDRS_S_Kit/packrat/desc/shinydashboard]

Package: shinydashboard
Title: Create Dashboards with 'Shiny'
Version: 0.7.1
Authors@R: c(
    person("Winston", "Chang", role = c("aut", "cre"), email = "winston@rstudio.com"),
    person("Barbara", "Borges Ribeiro", role = "aut", email = "barbara@rstudio.com"),
    person(family = "RStudio", role = "cph"),
    person(family = "Almasaeed Studio", role = c("ctb", "cph"), comment = "AdminLTE theme for Bootstrap"),
    person(family = "Adobe Systems Incorporated", role = c("ctb", "cph"), comment = "Source Sans Pro font")
    )
Description: Create dashboards with 'Shiny'. This package provides
    a theme on top of 'Shiny', making it easy to create attractive dashboards.
URL: http://rstudio.github.io/shinydashboard/
Depends: R (>= 3.0)
License: GPL (>= 2) | file LICENSE
Imports: utils, shiny (>= 1.0.0), htmltools (>= 0.2.6), promises
BugReports: https://github.com/rstudio/shinydashboard
RoxygenNote: 6.0.1.9000
NeedsCompilation: no
Packaged: 2018-10-17 16:36:04 UTC; winston
Author: Winston Chang [aut, cre],
  Barbara Borges Ribeiro [aut],
  RStudio [cph],
  Almasaeed Studio [ctb, cph] (AdminLTE theme for Bootstrap),
  Adobe Systems Incorporated [ctb, cph] (Source Sans Pro font)
Maintainer: Winston Chang <winston@rstudio.com>
Repository: CRAN
Date/Publication: 2018-10-17 18:00:02 UTC
Built: R 3.5.2; ; 2019-02-11 04:34:39 UTC; windows
