# Supplementary material for: WHONDRS-GUI: a web application for global survey of surface water metabolites
Source: PeerJ. 2020 Jul 22;8:e9277. doi: 10.7717/peerj.9277 (PMC7382364; doi:10.7717/peerj.9277)
Supplement: Supplemental Information 1 [file peerj-08-9277-s001.zip › WHONDRS_S_Kit/packrat/desc/sourcetools]

Package: sourcetools
Type: Package
Title: Tools for Reading, Tokenizing and Parsing R Code
Version: 0.1.7
Author: Kevin Ushey
Maintainer: Kevin Ushey <kevinushey@gmail.com>
Description: Tools for the reading and tokenization of R code. The
    'sourcetools' package provides both an R and C++ interface for the
    tokenization of R code, and helpers for interacting with the
    tokenized representation of R code.
License: MIT + file LICENSE
LazyData: TRUE
Depends: R (>= 3.0.2)
Suggests: testthat
RoxygenNote: 5.0.1
BugReports: https://github.com/kevinushey/sourcetools/issues
Encoding: UTF-8
NeedsCompilation: yes
Packaged: 2018-04-25 03:19:22 UTC; kevin
Repository: CRAN
Date/Publication: 2018-04-25 03:38:09 UTC
Built: R 3.5.2; x86_64-w64-mingw32; 2019-02-10 23:01:47 UTC; windows
Archs: i386, x64
InstallAgent: packrat 0.5.0
InstallSource: CRAN
Hash: d093478ac90064e670cd4bf1a99b47b6
