# Supplementary material for: WHONDRS-GUI: a web application for global survey of surface water metabolites
Source: PeerJ. 2020 Jul 22;8:e9277. doi: 10.7717/peerj.9277 (PMC7382364; doi:10.7717/peerj.9277)
Supplement: Supplemental Information 1 [file peerj-08-9277-s001.zip › WHONDRS_S_Kit/packrat/desc/sp]

Package: sp
Version: 1.3-1
Title: Classes and Methods for Spatial Data
Authors@R: c(person("Edzer", "Pebesma", role = c("aut", "cre"),
				email = "edzer.pebesma@uni-muenster.de"),
			person("Roger", "Bivand", role = "aut",
            	email = "Roger.Bivand@nhh.no"),
			person("Barry", "Rowlingson", role = "ctb"),
			person("Virgilio", "Gomez-Rubio", role = "ctb"),
			person("Robert", "Hijmans", role = "ctb"),
			person("Michael", "Sumner", role = "ctb"),
			person("Don", "MacQueen", role = "ctb"),
			person("Jim", "Lemon", role = "ctb"),
			person("Josh", "O'Brien", role = "ctb"),
			person("Joseph", "O'Rourke", role = "ctb"))
Depends: R (>= 3.0.0), methods
Imports: utils, stats, graphics, grDevices, lattice, grid
Suggests: RColorBrewer, rgdal (>= 0.8-7), rgeos (>= 0.3-13), gstat,
        maptools, deldir
Description: Classes and methods for spatial
  data; the classes document where the spatial location information
  resides, for 2D or 3D data. Utility functions are provided, e.g. for
  plotting data as maps, spatial selection, as well as methods for
  retrieving coordinates, for subsetting, print, summary, etc.
License: GPL (>= 2)
URL: https://github.com/edzer/sp/ https://edzer.github.io/sp/
BugReports: https://github.com/edzer/sp/issues
Collate: bpy.colors.R AAA.R Class-CRS.R CRS-methods.R Class-Spatial.R
        Spatial-methods.R projected.R Class-SpatialPoints.R
        SpatialPoints-methods.R Class-SpatialPointsDataFrame.R
        SpatialPointsDataFrame-methods.R Class-SpatialMultiPoints.R
        SpatialMultiPoints-methods.R
        Class-SpatialMultiPointsDataFrame.R
        SpatialMultiPointsDataFrame-methods.R Class-GridTopology.R
        Class-SpatialGrid.R Class-SpatialGridDataFrame.R
        Class-SpatialLines.R SpatialLines-methods.R
        Class-SpatialLinesDataFrame.R SpatialLinesDataFrame-methods.R
        Class-SpatialPolygons.R Class-SpatialPolygonsDataFrame.R
        SpatialPolygons-methods.R SpatialPolygonsDataFrame-methods.R
        GridTopology-methods.R SpatialGrid-methods.R
        SpatialGridDataFrame-methods.R SpatialPolygons-internals.R
        point.in.polygon.R SpatialPolygons-displayMethods.R zerodist.R
        image.R stack.R bubble.R mapasp.R select.spatial.R gridded.R
        asciigrid.R spplot.R over.R spsample.R recenter.R dms.R
        gridlines.R spdists.R rbind.R flipSGDF.R chfids.R loadmeuse.R
        compassRose.R surfaceArea.R spOptions.R subset.R disaggregate.R
        sp_spat1.R merge.R aggregate.R
NeedsCompilation: yes
Packaged: 2018-06-05 09:56:27 UTC; edzer
Author: Edzer Pebesma [aut, cre],
  Roger Bivand [aut],
  Barry Rowlingson [ctb],
  Virgilio Gomez-Rubio [ctb],
  Robert Hijmans [ctb],
  Michael Sumner [ctb],
  Don MacQueen [ctb],
  Jim Lemon [ctb],
  Josh O'Brien [ctb],
  Joseph O'Rourke [ctb]
Maintainer: Edzer Pebesma <edzer.pebesma@uni-muenster.de>
Repository: CRAN
Date/Publication: 2018-06-05 13:58:03 UTC
Built: R 3.5.2; x86_64-w64-mingw32; 2019-02-11 00:31:48 UTC; windows
Archs: i386, x64
