# Supplementary material for: WHONDRS-GUI: a web application for global survey of surface water metabolites
Source: PeerJ. 2020 Jul 22;8:e9277. doi: 10.7717/peerj.9277 (PMC7382364; doi:10.7717/peerj.9277)
Supplement: Supplemental Information 1 [file peerj-08-9277-s001.zip › WHONDRS_S_Kit/packrat/desc/stringi]

Package: stringi
Version: 1.2.4
Date: 2018-07-20
Title: Character String Processing Facilities
Description: Allows for fast, correct, consistent, portable,
    as well as convenient character string/text processing in every locale
    and any native encoding. Owing to the use of the 'ICU' library,
    the package provides 'R' users with platform-independent functions
    known to 'Java', 'Perl', 'Python', 'PHP', and 'Ruby' programmers. Available
    features include: pattern searching (e.g., with 'Java'-like regular
    expressions or the 'Unicode' collation algorithm), random string generation,
    case mapping, string transliteration, concatenation,
    Unicode normalization, date-time formatting and parsing, and many more.
URL: http://www.gagolewski.com/software/stringi/
        http://site.icu-project.org/ http://www.unicode.org/
BugReports: http://github.com/gagolews/stringi/issues
SystemRequirements: ICU4C (>= 52, optional)
Type: Package
Depends: R (>= 2.14)
Imports: tools, utils, stats
Biarch: TRUE
License: file LICENSE
Author: Marek Gagolewski [aut, cre], Bartek Tartanus [ctb],
    and other contributors (stringi source code);
    IBM and other contributors (ICU4C source code);
    Unicode, Inc. (Unicode Character Database)
Maintainer: Marek Gagolewski <gagolews@rexamine.com>
RoxygenNote: 6.0.1
NeedsCompilation: yes
Packaged: 2018-07-20 11:58:52 UTC; gagolews
License_is_FOSS: yes
Repository: CRAN
Date/Publication: 2018-07-20 17:30:03 UTC
Built: R 3.5.2; x86_64-w64-mingw32; 2018-12-26 00:46:52 UTC; windows
Archs: i386, x64
