# Supplementary material for: WHONDRS-GUI: a web application for global survey of surface water metabolites
Source: PeerJ. 2020 Jul 22;8:e9277. doi: 10.7717/peerj.9277 (PMC7382364; doi:10.7717/peerj.9277)
Supplement: Supplemental Information 1 [file peerj-08-9277-s001.zip › WHONDRS_S_Kit/packrat/desc/stringr]

Package: stringr
Title: Simple, Consistent Wrappers for Common String Operations
Version: 1.4.0
Authors@R: 
    c(person(given = "Hadley",
             family = "Wickham",
             role = c("aut", "cre", "cph"),
             email = "hadley@rstudio.com"),
      person(given = "RStudio",
             role = c("cph", "fnd")))
Description: A consistent, simple and easy to use set of
    wrappers around the fantastic 'stringi' package. All function and
    argument names (and positions) are consistent, all functions deal with
    "NA"'s and zero length vectors in the same way, and the output from
    one function is easy to feed into the input of another.
License: GPL-2 | file LICENSE
URL: http://stringr.tidyverse.org, https://github.com/tidyverse/stringr
BugReports: https://github.com/tidyverse/stringr/issues
Depends: R (>= 3.1)
Imports: glue (>= 1.2.0), magrittr, stringi (>= 1.1.7)
Suggests: covr, htmltools, htmlwidgets, knitr, rmarkdown, testthat
VignetteBuilder: knitr
Encoding: UTF-8
LazyData: true
RoxygenNote: 6.1.1
NeedsCompilation: no
Packaged: 2019-02-09 16:03:19 UTC; hadley
Author: Hadley Wickham [aut, cre, cph],
  RStudio [cph, fnd]
Maintainer: Hadley Wickham <hadley@rstudio.com>
Repository: CRAN
Date/Publication: 2019-02-10 03:40:03 UTC
Built: R 3.5.2; ; 2019-02-10 21:54:18 UTC; windows
