# Supplementary material for: WHONDRS-GUI: a web application for global survey of surface water metabolites
Source: PeerJ. 2020 Jul 22;8:e9277. doi: 10.7717/peerj.9277 (PMC7382364; doi:10.7717/peerj.9277)
Supplement: Supplemental Information 1 [file peerj-08-9277-s001.zip › WHONDRS_S_Kit/packrat/desc/tibble]

Package: tibble
Title: Simple Data Frames
Version: 2.0.1
Authors@R: c(
    person("Kirill", "Müller", , "krlmlr+r@mailbox.org", c("aut", "cre")),
    person("Hadley", "Wickham", , "hadley@rstudio.com", "aut"),
    person("Romain", "Francois", , "romain@r-enthusiasts.com", "ctb"),
    person("Jennifer", "Bryan", , "jenny@rstudio.com", "ctb"),
    person("RStudio", role = "cph")
    )
Description: Provides a 'tbl_df' class (the 'tibble') that provides
    stricter checking and better formatting than the traditional data frame.
License: MIT + file LICENSE
URL: http://tibble.tidyverse.org/, https://github.com/tidyverse/tibble
BugReports: https://github.com/tidyverse/tibble/issues
Depends: R (>= 3.1.0)
Imports: cli (>= 1.0.1), crayon (>= 1.3.4), fansi (>= 0.4.0), methods,
        pillar (>= 1.3.1), pkgconfig (>= 2.0.2), rlang (>= 0.3.1),
        utils
Suggests: bench (>= 1.0.1), covr (>= 3.2.1), dplyr (>= 0.7.8),
        htmltools (>= 0.3.6), import (>= 1.1.0), knitr (>= 1.21), mockr
        (>= 0.1), nycflights13 (>= 1.0.0), rmarkdown (>= 1.11),
        testthat (>= 2.0.1), withr (>= 2.1.2)
VignetteBuilder: knitr
Encoding: UTF-8
LazyData: yes
RoxygenNote: 6.1.1
Collate: 'add.R' 'as_tibble.R' 'check-names.R' 'compat-lazyeval.R'
        'compat-lifecycle.R' 'compat-purrr.R' 'tribble.R'
        'deprecated.R' 'enframe.R' 'exports.R' 'glimpse.R' 'has-name.R'
        'lst.R' 'msg-format.R' 'msg.R' 'new.R' 'repair-names.R'
        'rownames.R' 'strrep.R' 'subsetting.R' 'tbl-df.r'
        'tibble-package.R' 'tibble.R' 'type-sum.r' 'utils-format.r'
        'utils.r' 'view.R' 'wrap.R' 'zzz.R'
NeedsCompilation: yes
Packaged: 2019-01-11 22:15:44 UTC; kirill
Author: Kirill Müller [aut, cre],
  Hadley Wickham [aut],
  Romain Francois [ctb],
  Jennifer Bryan [ctb],
  RStudio [cph]
Maintainer: Kirill Müller <krlmlr+r@mailbox.org>
Repository: CRAN
Date/Publication: 2019-01-12 22:52:19 UTC
Built: R 3.5.2; x86_64-w64-mingw32; 2019-02-11 03:08:31 UTC; windows
Archs: i386, x64
