# Supplementary material for: WHONDRS-GUI: a web application for global survey of surface water metabolites
Source: PeerJ. 2020 Jul 22;8:e9277. doi: 10.7717/peerj.9277 (PMC7382364; doi:10.7717/peerj.9277)
Supplement: Supplemental Information 1 [file peerj-08-9277-s001.zip › WHONDRS_S_Kit/packrat/desc/tidyr]

Package: tidyr
Title: Easily Tidy Data with 'spread()' and 'gather()' Functions
Version: 0.8.2
Authors@R: c(
    person("Hadley", "Wickham", , "hadley@rstudio.com", c("aut", "cre")),
    person("Lionel", "Henry", , "lionel@rstudio.com", "aut"),
    person("RStudio", role = "cph")
    )
Description: An evolution of 'reshape2'. It's designed specifically for data
    tidying (not general reshaping or aggregating) and works well with
    'dplyr' data pipelines.
License: MIT + file LICENSE
URL: http://tidyr.tidyverse.org, https://github.com/tidyverse/tidyr
BugReports: https://github.com/tidyverse/tidyr/issues
Encoding: UTF-8
Depends: R (>= 3.1)
Imports: dplyr (>= 0.7.0), glue, magrittr, purrr, Rcpp, rlang, stringi,
        tibble, tidyselect (>= 0.2.5)
Suggests: covr, gapminder, knitr, rmarkdown, testthat
LinkingTo: Rcpp
VignetteBuilder: knitr
LazyData: true
RoxygenNote: 6.1.0
NeedsCompilation: yes
Packaged: 2018-10-26 21:05:55 UTC; hadley
Author: Hadley Wickham [aut, cre],
  Lionel Henry [aut],
  RStudio [cph]
Maintainer: Hadley Wickham <hadley@rstudio.com>
Repository: CRAN
Date/Publication: 2018-10-28 17:20:03 UTC
Built: R 3.5.2; x86_64-w64-mingw32; 2019-02-11 04:32:40 UTC; windows
Archs: i386, x64
