# Supplementary material for: WHONDRS-GUI: a web application for global survey of surface water metabolites
Source: PeerJ. 2020 Jul 22;8:e9277. doi: 10.7717/peerj.9277 (PMC7382364; doi:10.7717/peerj.9277)
Supplement: Supplemental Information 1 [file peerj-08-9277-s001.zip › WHONDRS_S_Kit/packrat/desc/tidyselect]

Package: tidyselect
Title: Select from a Set of Strings
Version: 0.2.5
Authors@R: c(
    person("Lionel", "Henry", ,"lionel@rstudio.com", c("aut", "cre")),
    person("Hadley", "Wickham", ,"hadley@rstudio.com", "aut"),
    person("RStudio", role = "cph")
    )
Description: A backend for the selecting functions of the 'tidyverse'.
    It makes it easy to implement select-like functions in your own
    packages in a way that is consistent with other 'tidyverse'
    interfaces for selection.
Depends: R (>= 3.1)
Imports: glue (>= 1.3.0), purrr, rlang (>= 0.2.2), Rcpp (>= 0.12.0)
Suggests: covr, dplyr, testthat
LinkingTo: Rcpp (>= 0.12.0),
License: GPL-3
Encoding: UTF-8
LazyData: true
ByteCompile: true
RoxygenNote: 6.1.0
NeedsCompilation: yes
Packaged: 2018-10-11 12:25:22 UTC; lionel
Author: Lionel Henry [aut, cre],
  Hadley Wickham [aut],
  RStudio [cph]
Maintainer: Lionel Henry <lionel@rstudio.com>
Repository: CRAN
Date/Publication: 2018-10-11 13:00:03 UTC
Built: R 3.5.2; x86_64-w64-mingw32; 2019-02-11 00:32:33 UTC; windows
Archs: i386, x64
