# Supplementary material for: WHONDRS-GUI: a web application for global survey of surface water metabolites
Source: PeerJ. 2020 Jul 22;8:e9277. doi: 10.7717/peerj.9277 (PMC7382364; doi:10.7717/peerj.9277)
Supplement: Supplemental Information 1 [file peerj-08-9277-s001.zip › WHONDRS_S_Kit/packrat/desc/uuid]

Package: uuid
Version: 0.1-2
Title: Tools for generating and handling of UUIDs
Author: Simon Urbanek <Simon.Urbanek@r-project.org> (R package), Theodore Ts'o <tytso@thunk.org> (libuuid)
Maintainer: Simon Urbanek <Simon.Urbanek@r-project.org>
Depends: R (>= 2.9.0)
Description: Tools for generating and handling of UUIDs (Universally Unique Identifiers).
License: MIT + file LICENSE
URL: http://www.rforge.net/uuid
NeedsCompilation: yes
Packaged: 2015-07-27 20:57:43 UTC; svnuser
Repository: CRAN
Date/Publication: 2015-07-28 08:03:46
Built: R 3.5.2; x86_64-w64-mingw32; 2018-12-26 00:53:18 UTC; windows
Archs: i386, x64
