# Supplementary material for: WHONDRS-GUI: a web application for global survey of surface water metabolites
Source: PeerJ. 2020 Jul 22;8:e9277. doi: 10.7717/peerj.9277 (PMC7382364; doi:10.7717/peerj.9277)
Supplement: Supplemental Information 1 [file peerj-08-9277-s001.zip › WHONDRS_S_Kit/packrat/desc/xtable]

Package: xtable
Version: 1.8-3
Date: 2018-08-29
Title: Export Tables to LaTeX or HTML
Authors@R: c(person("David B.", "Dahl", role="aut"), person("David",
    "Scott", role=c("aut","cre"), email="d.scott@auckland.ac.nz"),
    person("Charles", "Roosen", role="aut"), person("Arni",
    "Magnusson", role="aut"), person("Jonathan", "Swinton",
    role="aut"), person("Ajay", "Shah", role="ctb"), person("Arne",
    "Henningsen", role="ctb"), person("Benno", "Puetz", role="ctb"),
    person("Bernhard", "Pfaff", role="ctb"), person("Claudio",
    "Agostinelli", role="ctb"), person("Claudius", "Loehnert",
    role="ctb"), person("David", "Mitchell", role="ctb"),
    person("David", "Whiting", role="ctb"), person("Fernando da",
    "Rosa", role="ctb"), person("Guido", "Gay", role="ctb"),
    person("Guido", "Schulz", role="ctb"), person("Ian", "Fellows",
    role="ctb"), person("Jeff", "Laake", role="ctb"), person("John",
    "Walker", role="ctb"), person("Jun", "Yan", role="ctb"),
    person("Liviu", "Andronic", role="ctb"), person("Markus",
    "Loecher", role="ctb"), person("Martin", "Gubri", role="ctb"),
    person("Matthieu", "Stigler", role="ctb"), person("Robert",
    "Castelo", role="ctb"), person("Seth", "Falcon", role="ctb"),
    person("Stefan", "Edwards", role="ctb"), person("Sven", "Garbade",
    role="ctb"), person("Uwe", "Ligges", role="ctb"))
Maintainer: David Scott <d.scott@auckland.ac.nz>
Imports: stats, utils
Suggests: knitr, spdep, splm, sphet, plm, zoo, survival
VignetteBuilder: knitr
Description: Coerce data to LaTeX and HTML tables.
URL: http://xtable.r-forge.r-project.org/
Depends: R (>= 2.10.0)
License: GPL (>= 2)
Repository: CRAN
NeedsCompilation: no
Packaged: 2018-08-29 20:21:51 UTC; dsco036
Author: David B. Dahl [aut], David Scott [aut, cre], Charles Roosen
    [aut], Arni Magnusson [aut], Jonathan Swinton [aut], Ajay Shah
    [ctb], Arne Henningsen [ctb], Benno Puetz [ctb], Bernhard Pfaff
    [ctb], Claudio Agostinelli [ctb], Claudius Loehnert [ctb], David
    Mitchell [ctb], David Whiting [ctb], Fernando da Rosa [ctb], Guido
    Gay [ctb], Guido Schulz [ctb], Ian Fellows [ctb], Jeff Laake [ctb],
    John Walker [ctb], Jun Yan [ctb], Liviu Andronic [ctb], Markus
    Loecher [ctb], Martin Gubri [ctb], Matthieu Stigler [ctb], Robert
    Castelo [ctb], Seth Falcon [ctb], Stefan Edwards [ctb], Sven
    Garbade [ctb], Uwe Ligges [ctb]
Date/Publication: 2018-08-29 23:10:02 UTC
Built: R 3.5.2; ; 2019-02-10 23:01:42 UTC; windows
InstallAgent: packrat 0.5.0
InstallSource: CRAN
Hash: 91199102994584c5f0e8cbba5582ecc4
