# Supplementary material for: WHONDRS-GUI: a web application for global survey of surface water metabolites
Source: PeerJ. 2020 Jul 22;8:e9277. doi: 10.7717/peerj.9277 (PMC7382364; doi:10.7717/peerj.9277)
Supplement: Supplemental Information 1 [file peerj-08-9277-s001.zip › WHONDRS_S_Kit/packrat/desc/zoo]

Package: zoo
Version: 1.8-4
Date: 2018-09-18
Title: S3 Infrastructure for Regular and Irregular Time Series (Z's
        Ordered Observations)
Authors@R: c(person(given = "Achim", family = "Zeileis", role = c("aut", "cre"), email = "Achim.Zeileis@R-project.org",
                    comment = c(ORCID = "0000-0003-0918-3766")),
             person(given = "Gabor", family = "Grothendieck", role = "aut", email = "ggrothendieck@gmail.com"),
             person(given = c("Jeffrey", "A."), family = "Ryan", role = "aut", email = "jeff.a.ryan@gmail.com"),
             person(given = c("Joshua", "M."), family = "Ulrich", role = "ctb", email = "josh.m.ulrich@gmail.com"),
             person(given = "Felix", family = "Andrews", role = "ctb", email = "felix@nfrac.org"))
Description: An S3 class with methods for totally ordered indexed
             observations. It is particularly aimed at irregular time series
             of numeric vectors/matrices and factors. zoo's key design goals
             are independence of a particular index/date/time class and
             consistency with ts and base R by providing methods to extend
             standard generics.
Depends: R (>= 3.1.0), stats
Suggests: coda, chron, DAAG, fts, ggplot2, mondate, scales,
        strucchange, timeDate, timeSeries, tis, tseries, xts
Imports: utils, graphics, grDevices, lattice (>= 0.20-27)
License: GPL-2 | GPL-3
URL: http://zoo.R-Forge.R-project.org/
NeedsCompilation: yes
Packaged: 2018-09-18 18:15:04 UTC; zeileis
Author: Achim Zeileis [aut, cre] (<https://orcid.org/0000-0003-0918-3766>),
  Gabor Grothendieck [aut],
  Jeffrey A. Ryan [aut],
  Joshua M. Ulrich [ctb],
  Felix Andrews [ctb]
Maintainer: Achim Zeileis <Achim.Zeileis@R-project.org>
Repository: CRAN
Date/Publication: 2018-09-19 14:56:46 UTC
Built: R 3.5.2; x86_64-w64-mingw32; 2019-02-26 00:31:41 UTC; windows
Archs: i386, x64
