# Supplementary material for: WHONDRS-GUI: a web application for global survey of surface water metabolites
Source: PeerJ. 2020 Jul 22;8:e9277. doi: 10.7717/peerj.9277 (PMC7382364; doi:10.7717/peerj.9277)
Supplement: Supplemental Information 1 [file peerj-08-9277-s001.zip › WHONDRS_S_Kit/packrat/packrat.lock]

PackratFormat: 1.4
PackratVersion: 0.5.0
RVersion: 3.5.1
Repos: CRAN=https://cran.rstudio.com/

Package: BH
Source: CRAN
Version: 1.69.0-1
Hash: 15f597ed227897f4f793b6161260f4b9

Package: DBI
Source: CRAN
Version: 1.0.0
Hash: 6abedd7919c4457604c0aa44529a6683

Package: MASS
Source: CRAN
Version: 7.3-50
Hash: e8001243da35880bd81391d80eb4eeae

Package: Matrix
Source: CRAN
Version: 1.2-14
Hash: 521aa8772a1941dfdb007bf532d19dde
Requires: lattice

Package: R6
Source: CRAN
Version: 2.3.0
Hash: 8eccabbf292b5aba632985cde6406fc3

Package: RColorBrewer
Source: CRAN
Version: 1.1-2
Hash: c0d56cd15034f395874c870141870c25

Package: Rcpp
Source: CRAN
Version: 1.0.0
Hash: c7273c0f0bc9f5e41f4c52a8cf571f0f

Package: RgoogleMaps
Source: CRAN
Version: 1.4.3
Hash: 19c123656db3d1b22e0cd4d40edc819a
Requires: png

Package: askpass
Source: CRAN
Version: 1.1
Hash: 6f6c430e3cd0dd7d48f447700f4d7e7f
Requires: sys

Package: assertthat
Source: CRAN
Version: 0.2.0
Hash: e8805df54c65ac96d50235c44a82615c

Package: base64enc
Source: CRAN
Version: 0.1-3
Hash: c590d29e555926af053055e23ee79efb

Package: bindr
Source: CRAN
Version: 0.1.1
Hash: 76578c5f543a6ecbc1365d6445f9ebf7

Package: bindrcpp
Source: CRAN
Version: 0.2.2
Hash: 8ce499301f0dc5c7ff69f0b42e33f5c1
Requires: Rcpp, bindr, plogr

Package: bitops
Source: CRAN
Version: 1.0-6
Hash: 67d0775189fd0041d95abca618c5c07e

Package: brew
Source: CRAN
Version: 1.0-6
Hash: 931f9972deae0f205e1c78a51f33149b

Package: callr
Source: CRAN
Version: 3.1.1
Hash: 461cdebafe2c1cfc23ddc37527633185
Requires: R6, processx

Package: class
Source: CRAN
Version: 7.3-14
Hash: 98330808284e70f0bce1f8ff419d4032
Requires: MASS

Package: classInt
Source: CRAN
Version: 0.3-1
Hash: 4bd35fbd3fd8471463d4dbd54672a933
Requires: class, e1071

Package: cli
Source: CRAN
Version: 1.0.1
Hash: a742a3229dbf7085c3a737af10e5065b
Requires: assertthat, crayon

Package: colorspace
Source: CRAN
Version: 1.4-0
Hash: 5eef58a5bcfd315a326eeaf43720cd26

Package: crayon
Source: CRAN
Version: 1.3.4
Hash: ff2840dd9b0d563fc80377a5a45510cd

Package: crosstalk
Source: CRAN
Version: 1.0.0
Hash: c13adea5906fbe2becfcb5f843b26749
Requires: R6, ggplot2, htmltools, jsonlite, lazyeval, shiny

Package: curl
Source: CRAN
Version: 3.3
Hash: b201f64e6e1469e8a3571c746ffa9059

Package: digest
Source: CRAN
Version: 0.6.18
Hash: 65f62365ec69ddd17230d2ffe891a6ab

Package: dplyr
Source: CRAN
Version: 0.7.8
Hash: c965954fb9a071cb0e5194528223aa72
Requires: BH, R6, Rcpp, assertthat, bindrcpp, glue, magrittr,
    pkgconfig, plogr, rlang, tibble, tidyselect

Package: e1071
Source: CRAN
Version: 1.7-0.1
Hash: 3bf7b75f72e2cffbf9fbb5bf3dda17cf
Requires: class

Package: fansi
Source: CRAN
Version: 0.4.0
Hash: f147621f72b561485bfffcae78c4f5d5

Package: gdtools
Source: CRAN
Version: 0.1.7
Hash: 1eeaaf1e713639c5b49966e6be4856ef
Requires: Rcpp, withr

Package: ggmap
Source: CRAN
Version: 3.0.0
Hash: d5a5076e48affb376046c80907b5bb71
Requires: RgoogleMaps, bitops, digest, dplyr, ggplot2, glue, httr,
    jpeg, magrittr, plyr, png, purrr, rjson, scales, stringr, tibble,
    tidyr

Package: ggplot2
Source: CRAN
Version: 3.1.0
Hash: ef541b05dda10b209d509b5bbaf46ea3
Requires: MASS, digest, gtable, lazyeval, mgcv, plyr, reshape2, rlang,
    scales, tibble, viridisLite, withr

Package: glue
Source: CRAN
Version: 1.3.0
Hash: 1fbde6dec830370be696eee8ef31c9e4

Package: gridExtra
Source: CRAN
Version: 2.3
Hash: fa977bc1aab5588a08123b10ceb1ad3d
Requires: gtable

Package: gtable
Source: CRAN
Version: 0.2.0
Hash: cd78381a9d3fea966ac39bd0daaf5554

Package: htmltools
Source: CRAN
Version: 0.3.6
Hash: 9707abea0a9b7406e98fb1242e97e1f6
Requires: Rcpp, digest

Package: htmlwidgets
Source: CRAN
Version: 1.3
Hash: 17a2248b5e40383a1cb1a4e4cb5f9c7a
Requires: htmltools, jsonlite, yaml

Package: httpuv
Source: CRAN
Version: 1.4.5.1
Hash: c1952824aa156a78fb421ea09b67473d
Requires: BH, Rcpp, later, promises

Package: httr
Source: CRAN
Version: 1.4.0
Hash: 62d62d3ffcc9a34411b6e35a813f72dd
Requires: R6, curl, jsonlite, mime, openssl

Package: jpeg
Source: CRAN
Version: 0.1-8
Hash: 189af3df9864c6aa8546033f08ba9358

Package: jsonlite
Source: CRAN
Version: 1.6
Hash: 5f969e213e966135393e3e304abf3f49

Package: labeling
Source: CRAN
Version: 0.3
Hash: ecf589b42cd284b03a4beb9665482d3e

Package: later
Source: CRAN
Version: 0.7.5
Hash: cb28cae55bfd79567db23db127f09d3c
Requires: BH, Rcpp, rlang

Package: lattice
Source: CRAN
Version: 0.20-35
Hash: 4cf72973da5480d40d5ee94d93eebb9c

Package: lazyeval
Source: CRAN
Version: 0.2.1
Hash: 88926ad9c43581fd0822a37c8ed09f05

Package: leaflet
Source: CRAN
Version: 2.0.2
Hash: da55402e4875c0253df918df0e97d4c4
Requires: RColorBrewer, base64enc, crosstalk, htmltools, htmlwidgets,
    magrittr, markdown, png, raster, scales, sp, viridis

Package: leaflet.extras
Source: CRAN
Version: 1.0.0
Hash: b6bbdf629f6cafa70b2d553a54a2b050
Requires: htmltools, htmlwidgets, leaflet, magrittr, stringr

Package: lubridate
Source: CRAN
Version: 1.7.4
Hash: a7c783782f0e50be33b31f859c11333e
Requires: Rcpp, stringr

Package: magrittr
Source: CRAN
Version: 1.5
Hash: bdc4d48c3135e8f3b399536ddf160df4

Package: mapview
Source: CRAN
Version: 2.6.3
Hash: 0b79ba784caed2e85e1d487c905788bb
Requires: Rcpp, base64enc, brew, htmltools, htmlwidgets, lattice,
    leaflet, png, raster, satellite, scales, sf, sp, svglite, uuid,
    viridisLite, webshot

Package: markdown
Source: CRAN
Version: 0.9
Hash: 730f688930cef3223d59bd8aef679ab9
Requires: mime

Package: mgcv
Source: CRAN
Version: 1.8-24
Hash: a56dfc15ea064de70627f483af3bfa6f
Requires: Matrix, nlme

Package: mime
Source: CRAN
Version: 0.6
Hash: 2ed8f98b8284ad733f3907fc6e2f1334

Package: munsell
Source: CRAN
Version: 0.5.0
Hash: 38d0efee9bb99bef143bde41c4ce715c
Requires: colorspace

Package: nlme
Source: CRAN
Version: 3.1-137
Hash: 6166071071587a867cbe534e84fc5c0c
Requires: lattice

Package: openssl
Source: CRAN
Version: 1.2.1
Hash: c3c2751a977ed402ec7a2a32698fb533
Requires: askpass

Package: openxlsx
Source: CRAN
Version: 4.1.0
Hash: 84d09647d3f99cc47baaf97d401d7b2f
Requires: Rcpp, zip

Package: pillar
Source: CRAN
Version: 1.3.1
Hash: 9ed4c2a5d3047bfba3e852ad5e806d91
Requires: cli, crayon, fansi, rlang, utf8

Package: pkgconfig
Source: CRAN
Version: 2.0.2
Hash: b0fd6ed908e150b77e5f00c6478bd58c

Package: plogr
Source: CRAN
Version: 0.2.0
Hash: 81a8008a5e7858552503935f1abe48aa

Package: plyr
Source: CRAN
Version: 1.8.4
Hash: ec185c885aab7ec91693d78c20cb5d1a
Requires: Rcpp

Package: png
Source: CRAN
Version: 0.1-7
Hash: 421d7d6e0fb4bd885ecbd909b6456b8b

Package: processx
Source: CRAN
Version: 3.2.1
Hash: fdc6a66626b75f96ee28ffc770d9ebd7
Requires: R6, ps

Package: promises
Source: CRAN
Version: 1.0.1
Hash: 9ecc9727826384f2b4e0c8cf11adfc58
Requires: R6, Rcpp, later, magrittr, rlang

Package: ps
Source: CRAN
Version: 1.3.0
Hash: 1d4cae95887ffe5b1a22bea5994476cd

Package: purrr
Source: CRAN
Version: 0.3.0
Hash: 39be04d964bc2b860f09147ce4b8e2ef
Requires: magrittr, rlang

Package: raster
Source: CRAN
Version: 2.8-19
Hash: 33d7bac6425400dd23597f866a01f25e
Requires: Rcpp, sp

Package: reshape2
Source: CRAN
Version: 1.4.3
Hash: c950c8ac85b81209635acb3ce21b4cce
Requires: Rcpp, plyr, stringr

Package: rjson
Source: CRAN
Version: 0.2.20
Hash: 44ee331003bf03b92e97b3089461dd2f

Package: rlang
Source: CRAN
Version: 0.3.1
Hash: 1176a91e0c23d4fc8f48bc5704a6f826

Package: satellite
Source: CRAN
Version: 1.0.1
Hash: 1056618f3867353dbcdb959e28ee324c
Requires: Rcpp, plyr, raster

Package: scales
Source: CRAN
Version: 1.0.0
Hash: 7d9b717abcec656ae7c5c982d72b75e5
Requires: R6, RColorBrewer, Rcpp, labeling, munsell, viridisLite

Package: sf
Source: CRAN
Version: 0.7-2
Hash: 0040835300d452ec4a78d826c4563d6a
Requires: DBI, Rcpp, classInt, magrittr, units

Package: shiny
Source: CRAN
Version: 1.2.0
Hash: 6853126283ff0572d9f370a1520ac831
Requires: R6, crayon, digest, htmltools, httpuv, jsonlite, later, mime,
    promises, rlang, sourcetools, xtable

Package: shinyWidgets
Source: CRAN
Version: 0.4.5
Hash: 97d801114efa2f65975ea9a034cf63a4
Requires: htmltools, jsonlite, scales, shiny

Package: shinydashboard
Source: CRAN
Version: 0.7.1
Hash: 9ff3e3d1aa83d9ae9b75c6f31e982aa6
Requires: htmltools, promises, shiny

Package: sourcetools
Source: CRAN
Version: 0.1.7
Hash: d093478ac90064e670cd4bf1a99b47b6

Package: sp
Source: CRAN
Version: 1.3-1
Hash: 01decf1327caff54d7822434d07fa959
Requires: lattice

Package: stringi
Source: CRAN
Version: 1.2.4
Hash: 03ab60ef7fa4627b38ad67c95ce6b04c

Package: stringr
Source: CRAN
Version: 1.4.0
Hash: 67da32dbb2a7a16f2ef124336358e54a
Requires: glue, magrittr, stringi

Package: svglite
Source: CRAN
Version: 1.2.1
Hash: ee9594935224a2d403597a02240bcc2c
Requires: BH, Rcpp, gdtools

Package: sys
Source: CRAN
Version: 2.1
Hash: 5ce312d2f816b21f602cb81fe4659a0b

Package: tibble
Source: CRAN
Version: 2.0.1
Hash: d2a00b9a314cfad8f6b51e2c97aaff5c
Requires: cli, crayon, fansi, pillar, pkgconfig, rlang

Package: tidyr
Source: CRAN
Version: 0.8.2
Hash: 9ff92b9b3c11dfcd94d179b75b85c668
Requires: Rcpp, dplyr, glue, magrittr, purrr, rlang, stringi, tibble,
    tidyselect

Package: tidyselect
Source: CRAN
Version: 0.2.5
Hash: fad1cf10c5c4996fca6ca68e0716d2e6
Requires: Rcpp, glue, purrr, rlang

Package: units
Source: CRAN
Version: 0.6-2
Hash: 4f5eba8e3750df4f2e8b6236a1ace19d
Requires: Rcpp

Package: utf8
Source: CRAN
Version: 1.1.4
Hash: f3f97ce59092abc8ed3fd098a59e236c

Package: uuid
Source: CRAN
Version: 0.1-2
Hash: 69acbbcf4dcff3a258f94de540214001

Package: viridis
Source: CRAN
Version: 0.5.1
Hash: 39edaec2078b4fc928afb73cc1ce6625
Requires: ggplot2, gridExtra, viridisLite

Package: viridisLite
Source: CRAN
Version: 0.3.0
Hash: 78bb072c4f9e729a283d4c40ec93f9c6

Package: webshot
Source: CRAN
Version: 0.5.1
Hash: c95b36acba37ea1d6cd6e1c6fe2c2ecc
Requires: callr, jsonlite, magrittr

Package: withr
Source: CRAN
Version: 2.1.2
Hash: d534108bcd5f34ec73e9eb523751ba20

Package: xtable
Source: CRAN
Version: 1.8-3
Hash: 91199102994584c5f0e8cbba5582ecc4

Package: yaml
Source: CRAN
Version: 2.2.0
Hash: a5ad5616d83d89f8d84cbf3cf4034e13

Package: zip
Source: CRAN
Version: 1.0.0
Hash: eeef8cf88fb0a89636fe26c134eaef32

Package: zoo
Source: CRAN
Version: 1.8-4
Hash: 9cab6bfac22671b8cbdecbb94585f07c
Requires: lattice
