# Supplementary material for: WHONDRS-GUI: a web application for global survey of surface water metabolites
Source: PeerJ. 2020 Jul 22;8:e9277. doi: 10.7717/peerj.9277 (PMC7382364; doi:10.7717/peerj.9277)
Supplement: Supplemental Information 1 [file peerj-08-9277-s001.zip › WHONDRS_S_Kit/README]

26 Nov 2018
Graphical User Interface(GUI) created using R shiny package for WHONDRS Surface Water Metabolite Biogeography Data Package 
https://whondrs.pnl.gov
whondrs@pnnl.gov
------------------------------
Introduction
------------------------------
The GUI displays metadata, FTICR data, geochemistry data, hydrograph data, field site photographs, and microbiology data with a query function.
The query can be done by inputting lat/long to create a bounding box or by inputting specific Kit IDs. Multiple Kit IDs are accepted. 
The size of the bounding box can be changed using a sliding bar.
The GUI will only display Kit IDs (sampleID) that have all data types available at this time.

------------------------------
Files included
------------------------------
* The data folder contains the following data types:
  WHONDRS_SW_Kits_FTICR; FTICR_Processing;
  WHONDRS_SW_Kits_Geochem; Geochemistry_Codes; Geochemistry_Processing;
  WHONDRS_SW_Kits_Hydrographs;
  WHONDRS_SW_Kits_Site_Photographs(not available in attached folder, but can be downloaded from https://data.ess-dive.lbl.gov/view/doi:10.15485/1484811);
  WHONDRS_SW_Kits_Metadata_20Nov2018.csv;
  helpers.R;
* app.R (R codes for running the GUI created using the shiny package)
  
------------------------------
Installation
------------------------------
 To run the GUI, you need to install R software or R studio
 - R can be downloaded from https://www.r-project.org/
 - R studio can be downloaded from https://www.rstudio.com/products/rstudio/download/
 
 After R or R studio is installed, 
 1. Set up the WHONDRS data package folder as the working directory in R/Rstudio
 2. Type the following comments:
 	>source('./app.R')
	>runApp(launch.browser = T)
 The GUI window should automatically show in a web browser.
