# Supplementary material for: WHONDRS-GUI: a web application for global survey of surface water metabolites
Source: PeerJ. 2020 Jul 22;8:e9277. doi: 10.7717/peerj.9277 (PMC7382364; doi:10.7717/peerj.9277)
Supplement: Supplemental Information 1 [file peerj-08-9277-s001.zip › WHONDRS_S_Kit/rsconnect/shinyapps.io/xmlin/whondrs.dcf]

name: whondrs
title: whondrs
username:
account: xmlin
server: shinyapps.io
hostUrl: https://api.shinyapps.io/v1
appId: 803526
bundleId: 3097619
url: https://xmlin.shinyapps.io/whondrs/
when: 1588529588.06423
asMultiple: FALSE
asStatic: FALSE
