# Supplementary material for: WHONDRS-GUI: a web application for global survey of surface water metabolites
Source: PeerJ. 2020 Jul 22;8:e9277. doi: 10.7717/peerj.9277 (PMC7382364; doi:10.7717/peerj.9277)
Supplement: Supplemental Information 1 [file peerj-08-9277-s001.zip › WHONDRS_S_Kit/www/app.css]

tags$style(type="text/css","
.img {
display: inline-block;
background-color: #000;
}
.header {
background-color: #F00;
}
.main-sidebar { font-size: 20px; }
"
)
